# Supplementary material for: The relationship between the interictal epileptiform discharge source connectivity and cortical structural couplings in temporal lobe epilepsy
Source: Front Neurol. 2023 Feb 1;14:1029732. doi: 10.3389/fneur.2023.1029732 (PMC9948620; doi:10.3389/fneur.2023.1029732)
Supplement: Supplementary file 1 [file Data_Sheet_1.ZIP]

Archive with 155 entries (149 files):
- Connection/BGC/
- Connection/BGC/L/
- Connection/BGC/L/01.xlsx
- Connection/BGC/L/03.xlsx
- Connection/BGC/L/05.xlsx
- Connection/BGC/L/06.xlsx
- Connection/BGC/L/07.xlsx
- Connection/BGC/L/08.xlsx
- Connection/BGC/L/10.xlsx
- Connection/BGC/L/11.xlsx
- Connection/BGC/L/13.xlsx
- Connection/BGC/L/14.xlsx
- Connection/BGC/L/15.xlsx
- Connection/BGC/L/16.xlsx
- Connection/BGC/L/17.xlsx
- Connection/BGC/L/19.xlsx
- Connection/BGC/L/20.xlsx
- Connection/BGC/L/21.xlsx
- Connection/BGC/L/22.xlsx
- Connection/BGC/L/23.xlsx
- Connection/BGC/L/24.xlsx
- Connection/BGC/L/25.xlsx
- Connection/BGC/L/26.xlsx
- Connection/BGC/L/27.xlsx
- Connection/BGC/L/28.xlsx
- Connection/BGC/L/30.xlsx
- Connection/BGC/L/31.xlsx
- Connection/BGC/L/32.xlsx
- Connection/BGC/L/33.xlsx
- Connection/BGC/L/34.xlsx
- Connection/BGC/L/35.xlsx
- Connection/BGC/L/36.xlsx
- Connection/BGC/L/37.xlsx
- Connection/BGC/L/38.xlsx
- Connection/BGC/R/
- Connection/BGC/R/01.xlsx
- Connection/BGC/R/02.xlsx
- Connection/BGC/R/03.xlsx
- Connection/BGC/R/04.xlsx
- Connection/BGC/R/07.xlsx
- Connection/BGC/R/08.xlsx
- Connection/BGC/R/10.xlsx
- Connection/BGC/R/11.xlsx
- Connection/BGC/R/12.xlsx
- Connection/BGC/R/13.xlsx
- Connection/BGC/R/14.xlsx
- Connection/BGC/R/16.xlsx
- Connection/BGC/R/17.xlsx
- Connection/BGC/R/19.xlsx
- Connection/BGC/R/22.xlsx
- Connection/BGC/R/23.xlsx
- Connection/BGC/R/24.xlsx
- Connection/BGC/R/25.xlsx
- Connection/BGC/R/26.xlsx
- Connection/BGC/R/27.xlsx
- Connection/BGC/R/28.xlsx
- Connection/BGC/R/29.xlsx
- Connection/BGC/R/30.xlsx
- Connection/BGC/R/31.xlsx
- Connection/BGC/R/32.xlsx
- Connection/BGC/R/34.xlsx
- Connection/DATA.sav
- Connection/entorhinalL_BGC.sav
- Connection/entorhinalL_PLV.sav
- Connection/entorhinalR_BGC.sav
- Connection/entorhinalR_PLV.sav
- Connection/fusiformL_BGC.sav
- Connection/fusiformL_PLV.sav
- Connection/fusiformR_BGC.sav
- Connection/fusiformR_PLV.sav
- Connection/inferiortemporalL_BGC.sav
- Connection/inferiortemporalL_PLV.sav
- Connection/inferiortemporalR_BGC.sav
- Connection/inferiortemporalR_PLV.sav
- Connection/L.mat
- Connection/middletemporalL_BGC.sav
- Connection/middletemporalL_PLV.sav
- Connection/middletemporalR_BGC.sav
- Connection/middletemporalR_PLV.sav
- Connection/parahippocampalL_BGC.sav
- Connection/parahippocampalL_PLV.sav
- Connection/parahippocampalR_BGC.sav
- Connection/parahippocampalR_PLV.sav
- Connection/PCA.xls
- Connection/PLV/
- Connection/PLV/L/
- Connection/PLV/L/01.xlsx
- Connection/PLV/L/03.xlsx
- Connection/PLV/L/05.xlsx
- Connection/PLV/L/06.xlsx
- Connection/PLV/L/07.xlsx
- Connection/PLV/L/08.xlsx
- Connection/PLV/L/10.xlsx
- Connection/PLV/L/11.xlsx
- Connection/PLV/L/13.xlsx
- Connection/PLV/L/14.xlsx
- Connection/PLV/L/15.xlsx
- Connection/PLV/L/16.xlsx
- Connection/PLV/L/17.xlsx
- Connection/PLV/L/19.xlsx
- Connection/PLV/L/20.xlsx
- Connection/PLV/L/21.xlsx
- Connection/PLV/L/22.xlsx
- Connection/PLV/L/23.xlsx
- Connection/PLV/L/24.xlsx
- Connection/PLV/L/25.xlsx
- Connection/PLV/L/26.xlsx
- Connection/PLV/L/27.xlsx
- Connection/PLV/L/28.xlsx
- Connection/PLV/L/30.xlsx
- Connection/PLV/L/31.xlsx
- Connection/PLV/L/32.xlsx
- Connection/PLV/L/33.xlsx
- Connection/PLV/L/34.xlsx
- Connection/PLV/L/35.xlsx
- Connection/PLV/L/36.xlsx
- Connection/PLV/L/37.xlsx
- Connection/PLV/L/38.xlsx
- Connection/PLV/L/matlab.mat
- Connection/PLV/R/
- Connection/PLV/R/01.xlsx
- Connection/PLV/R/02.xlsx
- Connection/PLV/R/03.xlsx
- Connection/PLV/R/04.xlsx
- Connection/PLV/R/07.xlsx
- Connection/PLV/R/08.xlsx
- Connection/PLV/R/10.xlsx
- Connection/PLV/R/11.xlsx
- Connection/PLV/R/12.xlsx
- Connection/PLV/R/13.xlsx
- Connection/PLV/R/14.xlsx
- Connection/PLV/R/16.xlsx
- Connection/PLV/R/17.xlsx
- Connection/PLV/R/19.xlsx
- Connection/PLV/R/22.xlsx
- Connection/PLV/R/23.xlsx
- Connection/PLV/R/24.xlsx
- Connection/PLV/R/25.xlsx
- Connection/PLV/R/26.xlsx
- Connection/PLV/R/27.xlsx
- Connection/PLV/R/28.xlsx
- Connection/PLV/R/29.xlsx
- Connection/PLV/R/30.xlsx
- Connection/PLV/R/31.xlsx
- Connection/PLV/R/32.xlsx
- Connection/PLV/R/34.xlsx
- Connection/R.mat
- Connection/superiortemporalL_BGC.sav
- Connection/superiortemporalL_PLV.sav
- Connection/superiortemporalR_BGC.sav
- Connection/superiortemporalR_PLV.sav
- Connection/transversetemporalL_BGC.sav
- Connection/transversetemporalL_PLV.sav
- Connection/transversetemporalR_BGC.sav
- Connection/transversetemporalRL_PLV.sav
