# Supplementary material for: The relationship between the interictal epileptiform discharge source connectivity and cortical structural couplings in temporal lobe epilepsy
Source: Front Neurol. 2023 Feb 1;14:1029732. doi: 10.3389/fneur.2023.1029732 (PMC9948620; doi:10.3389/fneur.2023.1029732)
Supplement: Supplementary file 1 [file Data_Sheet_1.ZIP › Connection/BGC/L/01.xlsx]

## Sheet: 0
\	caudalanteriorcingulate L	caudalanteriorcingulate R	caudalmiddlefrontal L	caudalmiddlefrontal R	cuneus L	cuneus R	entorhinal L	entorhinal R	fusiform L	fusiform R	inferiorparietal L	inferiorparietal R	inferiortemporal L	inferiortemporal R	insula L	insula R	isthmuscingulate L	isthmuscingulate R	lateraloccipital L	lateraloccipital R	lateralorbitofrontal L	lateralorbitofrontal R	lingual L	lingual R	medialorbitofrontal L	medialorbitofrontal R	middletemporal L	middletemporal R	paracentral L	paracentral R	parahippocampal L	parahippocampal R	parsopercularis L	parsopercularis R	parsorbitalis L	parsorbitalis R	parstriangularis L	parstriangularis R	pericalcarine L	pericalcarine R	postcentral L	postcentral R	posteriorcingulate L	posteriorcingulate R	precentral L	precentral R	precuneus L	precuneus R	rostralanteriorcingulate L
caudalanteriorcingulate L	0.410585	0.268685	0.123133	0.319458	0.168441	0.16492	0.248319	0.169572	0.119149	0.122159	0.0820751	0.0599519	0.127518	0.0796594	0.231887	0.102175	0.157037	0.144972	0.182633	0.289488	0.237537	0.306807	0.135745	0.0885828	0.108158	0.304103	0.0921474	0.152361	0.0852141	0.0609548	0.117642	0.116057	0.216985	0.19292	0.263023	0.146895	0.206317	0.222893	0.100887	0.172991	0.277686	0.234216	0.0598556	0.0948891	0.299119	0.269246	0.119323	0.307597	0.200013
caudalanteriorcingulate R	0.0644837	0.673334	0.180878	0.267477	0.374938	0.38595	0.185962	0.203278	0.153085	0.0920623	0.183053	0.042882	0.134904	0.0629448	0.262333	0.10448	0.294159	0.203809	0.273202	0.153868	0.118226	0.264652	0.2243	0.0947656	0.0559321	0.420828	0.0644839	0.173718	0.110255	0.0868242	0.125743	0.13149	0.244948	0.275732	0.361509	0.256378	0.103246	0.417651	0.0738368	0.330318	0.538074	0.236949	0.0884192	0.0950044	0.673334	0.272786	0.190707	0.195804	0.197311
caudalmiddlefrontal L	0.161404	0.329449	0.444357	0.332436	0.0836582	0.0758509	0.275178	0.0810883	0.15384	0.172282	0.0654865	0.116709	0.139119	0.134639	0.155753	0.121421	0.15086	0.0926215	0.106848	0.241957	0.221827	0.218676	0.15548	0.0947086	0.179057	0.265463	0.121117	0.127696	0.113486	0.0611219	0.129432	0.175825	0.181686	0.105358	0.148359	0.0900715	0.357843	0.070957	0.100423	0.115719	0.15779	0.0869975	0.0703247	0.118113	0.179712	0.104123	0.0842945	0.255504	0.178651
caudalmiddlefrontal R	0.100028	0.226148	0.165655	0.519319	0.24761	0.225594	0.104866	0.169872	0.132894	0.103041	0.223384	0.0735121	0.0868906	0.0567175	0.366937	0.120323	0.194849	0.176719	0.209935	0.0625415	0.10337	0.152389	0.189917	0.115487	0.105379	0.132763	0.0514161	0.22453	0.132273	0.136986	0.161482	0.203575	0.246454	0.265909	0.383099	0.276024	0.089652	0.460728	0.0596962	0.232923	0.361096	0.141726	0.152176	0.0838895	0.519319	0.210781	0.200465	0.0473014	0.17048
cuneus L	0.320962	0.403202	0.0345539	0.266677	0.47161	0.136472	0.189614	0.069201	0.0969239	0.151824	0.151461	0.162886	0.127815	0.157069	0.247712	0.187116	0.152068	0.275394	0.103866	0.15049	0.284058	0.202263	0.163043	0.173733	0.133738	0.229758	0.0907572	0.126626	0.116639	0.0811493	0.189055	0.143071	0.175882	0.183217	0.128967	0.186922	0.248539	0.0502706	0.0475796	0.261568	0.15692	0.119149	0.106392	0.0949252	0.164038	0.0549057	0.103378	0.0971329	0.165575
cuneus R	0.36519	0.317832	0.0730797	0.203214	0.111093	0.522882	0.169631	0.0973363	0.100014	0.142632	0.100152	0.15072	0.143224	0.129017	0.162883	0.164799	0.168927	0.223101	0.0930077	0.164004	0.222364	0.167773	0.112563	0.132404	0.107256	0.18944	0.0935897	0.106912	0.0788618	0.0820528	0.20024	0.127126	0.179405	0.134391	0.12683	0.154373	0.227839	0.0433604	0.0385199	0.193534	0.161653	0.135022	0.109872	0.0947735	0.12708	0.0715142	0.0961544	0.0754352	0.148029
entorhinal L	0.104994	0.203748	0.138157	0.0691283	0.24838	0.223017	0.480135	0.210166	0.0899993	0.0713755	0.193722	0.0885743	0.207136	0.0944136	0.184852	0.161806	0.195607	0.126158	0.300566	0.118599	0.0944945	0.117154	0.153515	0.0456901	0.0265187	0.0810241	0.0546495	0.127603	0.0895594	0.0958133	0.100815	0.136008	0.247646	0.227986	0.30013	0.220101	0.173033	0.480135	0.0779862	0.234602	0.363544	0.0975996	0.0886261	0.053247	0.325845	0.198458	0.243245	0.124303	0.160139
entorhinal R	0.0987641	0.23244	0.0757178	0.348287	0.0737307	0.0601268	0.256707	0.399099	0.10231	0.128408	0.150974	0.103455	0.251108	0.154453	0.225111	0.266117	0.102493	0.123649	0.129274	0.0914403	0.236118	0.399099	0.146317	0.126508	0.144396	0.303197	0.0652007	0.0618773	0.123639	0.106443	0.171082	0.1561	0.215461	0.371139	0.334035	0.371496	0.0875834	0.231809	0.241332	0.216387	0.100462	0.0956676	0.103057	0.148933	0.120254	0.105416	0.133583	0.0900627	0.234631
fusiform L	0.110633	0.277561	0.170237	0.143625	0.215206	0.254519	0.189918	0.115607	0.423213	0.101454	0.269192	0.207603	0.210668	0.209628	0.179326	0.158469	0.25758	0.121823	0.279365	0.129302	0.161109	0.168482	0.423213	0.0716307	0.0933218	0.0947645	0.120726	0.149287	0.316875	0.263801	0.144854	0.264503	0.387897	0.104875	0.205506	0.168088	0.412358	0.149315	0.0486184	0.400446	0.354917	0.0946525	0.26561	0.200404	0.369985	0.141749	0.293686	0.169573	0.15782
fusiform R	0.176008	0.243108	0.086893	0.333488	0.15236	0.121156	0.150488	0.212114	0.141601	0.429213	0.343666	0.179375	0.0999413	0.194024	0.245863	0.259864	0.255126	0.171039	0.257037	0.073665	0.226627	0.413053	0.208304	0.270011	0.128867	0.288511	0.0215258	0.13966	0.0771644	0.152925	0.299131	0.332219	0.0994526	0.274118	0.305873	0.397131	0.0724563	0.20714	0.227168	0.429213	0.23038	0.0632455	0.137973	0.1641	0.25434	0.11737	0.250407	0.0506086	0.186714
inferiorparietal L	0.141084	0.135231	0.0642901	0.107895	0.0713889	0.0934695	0.128715	0.08308	0.140614	0.234053	0.502968	0.0955119	0.0800224	0.115688	0.270458	0.067616	0.122443	0.246586	0.16702	0.120987	0.0900911	0.12223	0.142254	0.216898	0.22417	0.077095	0.0935368	0.231815	0.100361	0.0602164	0.0614923	0.152741	0.120986	0.27361	0.246154	0.281521	0.131605	0.185319	0.0912196	0.158861	0.128428	0.0693699	0.059717	0.0569481	0.188194	0.0915458	0.121917	0.0844571	0.0755763
inferiorparietal R	0.11195	0.0445713	0.256836	0.0786953	0.16154	0.174803	0.068207	0.16807	0.119607	0.173558	0.142717	0.388726	0.0981109	0.171751	0.334194	0.0598379	0.152005	0.157406	0.128669	0.164618	0.0352348	0.0894797	0.132055	0.178417	0.156651	0.0340432	0.0964165	0.268875	0.191067	0.118051	0.219874	0.104499	0.130435	0.328601	0.373558	0.371609	0.0832374	0.388726	0.146377	0.181511	0.195192	0.140163	0.0896961	0.0803458	0.327917	0.218985	0.150077	0.0633472	0.0452745
inferiortemporal L	0.140894	0.180475	0.0920999	0.153378	0.199731	0.205061	0.205489	0.164162	0.108633	0.0944319	0.232404	0.134468	0.505724	0.120671	0.131941	0.188713	0.202026	0.14446	0.316715	0.117482	0.144968	0.274362	0.238627	0.0473354	0.0923696	0.159746	0.0753598	0.131962	0.0978697	0.119639	0.117028	0.103786	0.131426	0.21819	0.264709	0.205181	0.252707	0.492568	0.0357841	0.284716	0.32629	0.119991	0.12281	0.0812889	0.2945	0.176715	0.260877	0.120107	0.0554443
inferiortemporal R	0.0825535	0.211391	0.267113	0.369338	0.255414	0.279046	0.2059	0.129646	0.227078	0.188599	0.277403	0.256149	0.174423	0.734857	0.255022	0.26302	0.405509	0.0978465	0.353415	0.135087	0.123899	0.298403	0.435796	0.0675057	0.398115	0.243364	0.138054	0.209213	0.378504	0.271711	0.154572	0.17993	0.268987	0.270759	0.36756	0.350194	0.124959	0.360301	0.0605122	0.641807	0.543649	0.17801	0.274236	0.30523	0.734857	0.193313	0.321371	0.162693	0.2123
insula L	0.0829278	0.161123	0.0564338	0.290922	0.0899297	0.0613635	0.274414	0.0861528	0.119124	0.0833502	0.184228	0.122337	0.335319	0.0615036	0.449173	0.168346	0.147674	0.170748	0.270716	0.127538	0.129932	0.23335	0.206214	0.0597705	0.228931	0.203684	0.0554726	0.102204	0.211756	0.161057	0.165474	0.0850415	0.23567	0.185704	0.448767	0.143843	0.0982079	0.449173	0.0307212	0.158436	0.198822	0.101344	0.304965	0.309776	0.163578	0.107496	0.260479	0.0693495	0.22936
insula R	0.0653029	0.203141	0.233938	0.250911	0.299402	0.309899	0.140759	0.13515	0.249545	0.119157	0.187823	0.0665009	0.207683	0.0838075	0.309115	0.514471	0.297254	0.198452	0.24071	0.128217	0.153688	0.104253	0.301387	0.11469	0.252607	0.100692	0.128571	0.215584	0.362679	0.207048	0.136629	0.256791	0.326292	0.247816	0.350578	0.255907	0.139982	0.423829	0.0649326	0.307694	0.421261	0.152909	0.286951	0.192022	0.514471	0.226611	0.229266	0.116097	0.176574
isthmuscingulate L	0.186842	0.455048	0.158141	0.270731	0.159615	0.188539	0.180448	0.116187	0.124984	0.135978	0.207497	0.214231	0.163816	0.195255	0.238291	0.153127	0.455048	0.16858	0.21285	0.0812191	0.275976	0.125472	0.157528	0.102536	0.10829	0.160184	0.13207	0.180399	0.230713	0.280276	0.142747	0.34038	0.341568	0.143434	0.231083	0.147796	0.308671	0.177988	0.0694547	0.336549	0.243197	0.106569	0.296539	0.19813	0.365425	0.126904	0.230864	0.0979799	0.249985
isthmuscingulate R	0.281247	0.191884	0.0612039	0.168883	0.19285	0.270449	0.139168	0.162856	0.173331	0.137531	0.143482	0.14775	0.139553	0.0872478	0.223305	0.130813	0.207455	0.454642	0.173641	0.26301	0.18635	0.257017	0.199382	0.0772127	0.128523	0.170821	0.0388561	0.119439	0.0930732	0.174758	0.175723	0.217443	0.132835	0.176316	0.182059	0.332261	0.145794	0.110945	0.156304	0.230558	0.20501	0.0863187	0.178548	0.123792	0.173181	0.0989177	0.194801	0.163012	0.124397
lateraloccipital L	0.14365	0.262894	0.0762186	0.265347	0.105957	0.146054	0.123345	0.105619	0.115229	0.193923	0.236719	0.174279	0.0994599	0.110206	0.316758	0.106636	0.162268	0.20252	0.646608	0.122039	0.18155	0.152352	0.165007	0.130849	0.178643	0.138622	0.114011	0.251695	0.151411	0.128992	0.113866	0.268612	0.218972	0.279193	0.276137	0.230892	0.135674	0.21673	0.0508587	0.263318	0.209905	0.0965304	0.145014	0.0948613	0.451542	0.112902	0.102789	0.0842141	0.146103
lateraloccipital R	0.219986	0.11557	0.182755	0.10159	0.166415	0.172242	0.141181	0.141181	0.114739	0.027529	0.0708601	0.192483	0.136312	0.149596	0.109189	0.180238	0.128014	0.182071	0.105556	0.289488	0.0714795	0.0688568	0.0669491	0.140437	0.100196	0.0951159	0.097221	0.104926	0.0918045	0.106578	0.182535	0.090278	0.118726	0.0838855	0.160338	0.0894812	0.14297	0.220882	0.121886	0.0990874	0.14606	0.198902	0.099427	0.121453	0.152962	0.241849	0.115062	0.0202402	0.0901634
lateralorbitofrontal L	0.139732	0.203382	0.0891788	0.180535	0.462556	0.522882	0.143588	0.15669	0.239383	0.104631	0.306989	0.0818662	0.0918556	0.14868	0.236336	0.168327	0.437197	0.309303	0.468568	0.108285	0.757461	0.477808	0.344249	0.127189	0.0479559	0.195649	0.0762811	0.140148	0.0764243	0.0957666	0.142202	0.109731	0.192677	0.261141	0.293332	0.288492	0.109717	0.346584	0.0737454	0.544617	0.656814	0.268432	0.103969	0.147402	0.757461	0.224749	0.296696	0.14235	0.169172
lateralorbitofrontal R	0.296635	0.454461	0.0900049	0.097771	0.276238	0.288979	0.159713	0.148699	0.189073	0.136597	0.136938	0.0894261	0.177342	0.10322	0.313446	0.0544	0.174278	0.454642	0.18846	0.115905	0.379275	0.477808	0.207792	0.246059	0.11479	0.0651651	0.109543	0.220039	0.206658	0.180852	0.128976	0.206529	0.371838	0.267619	0.293594	0.239008	0.20714	0.468832	0.119348	0.190938	0.306305	0.22252	0.206801	0.133708	0.406026	0.239754	0.146666	0.112459	0.136894
lingual L	0.064008	0.185214	0.148738	0.166023	0.14484	0.149299	0.140597	0.164103	0.287124	0.0946818	0.181371	0.180365	0.148418	0.15392	0.309744	0.127467	0.102707	0.094414	0.207931	0.174287	0.134194	0.0937223	0.435796	0.0809295	0.134047	0.0856075	0.149825	0.219961	0.365131	0.278658	0.123559	0.305673	0.359139	0.108815	0.332696	0.137334	0.240429	0.173654	0.0398226	0.176449	0.227338	0.107311	0.275371	0.21632	0.251158	0.194668	0.224828	0.166562	0.202373
lingual R	0.265466	0.21578	0.0686688	0.182467	0.177291	0.198731	0.124912	0.130203	0.160853	0.184953	0.139194	0.103585	0.103185	0.100538	0.20743	0.176269	0.181701	0.0886823	0.205119	0.218293	0.168818	0.311738	0.220401	0.442231	0.128823	0.227685	0.0269274	0.112837	0.0663842	0.0938133	0.262439	0.159931	0.0697798	0.2199	0.146889	0.442231	0.119176	0.0783337	0.233684	0.23791	0.25216	0.0613543	0.0932018	0.0828016	0.172206	0.0749742	0.191236	0.0895799	0.112134
medialorbitofrontal L	0.0580312	0.114402	0.194027	0.0786113	0.209671	0.165463	0.0208553	0.169254	0.0428581	0.117455	0.265115	0.138573	0.120052	0.148508	0.263206	0.166143	0.10628	0.133092	0.310118	0.124109	0.0724246	0.121007	0.0491757	0.129127	0.439367	0.0363316	0.0609766	0.176213	0.263159	0.13607	0.190132	0.233305	0.312215	0.273246	0.439367	0.302216	0.137459	0.402193	0.0571301	0.192694	0.340703	0.125848	0.159385	0.0773792	0.31079	0.234977	0.312969	0.117319	0.1149
medialorbitofrontal R	0.102418	0.571779	0.170489	0.181638	0.448423	0.429005	0.129649	0.156735	0.179356	0.0893908	0.264386	0.0741448	0.178584	0.0570753	0.304049	0.092874	0.320354	0.212646	0.359082	0.110504	0.188551	0.174871	0.258508	0.114449	0.0910932	0.643392	0.0796315	0.213174	0.241402	0.189537	0.160373	0.209279	0.417847	0.284629	0.396795	0.310525	0.150364	0.481277	0.0643424	0.34443	0.576728	0.180291	0.217014	0.142706	0.643392	0.252928	0.280084	0.107293	0.193282
middletemporal L	0.0890052	0.0754248	0.113099	0.0816566	0.153343	0.169182	0.224977	0.129134	0.0470866	0.171731	0.382616	0.138316	0.170175	0.144351	0.0383561	0.0765964	0.157795	0.119587	0.311421	0.130516	0.0584633	0.166681	0.127875	0.128028	0.159073	0.0440907	0.382616	0.105757	0.145668	0.101489	0.134013	0.138694	0.253639	0.201967	0.118141	0.20827	0.376367	0.166678	0.0954072	0.221142	0.292596	0.0454942	0.0729856	0.0895786	0.27469	0.0829408	0.32726	0.165332	0.0568817
middletemporal R	0.161951	0.236329	0.0775057	0.274609	0.172905	0.154302	0.224011	0.1875	0.110045	0.0937142	0.313367	0.135564	0.137363	0.176608	0.262819	0.164801	0.201109	0.130543	0.216904	0.0765612	0.189757	0.415594	0.154506	0.208301	0.112065	0.251063	0.0519465	0.457136	0.0459559	0.172334	0.288593	0.281542	0.0931056	0.290719	0.312643	0.457136	0.0708707	0.22077	0.261261	0.336933	0.213431	0.0721927	0.116804	0.164488	0.258684	0.116458	0.228542	0.0746988	0.163932
paracentral L	0.0996828	0.247877	0.139646	0.252372	0.155815	0.140901	0.190504	0.161533	0.107203	0.124972	0.364379	0.20481	0.0967936	0.158179	0.0900104	0.234155	0.162786	0.0598432	0.310459	0.0614789	0.194108	0.426129	0.22557	0.07262	0.155344	0.24928	0.113314	0.0757992	0.426129	0.136606	0.203008	0.147752	0.11445	0.203719	0.200679	0.310916	0.126962	0.414151	0.0640795	0.374834	0.32453	0.0698928	0.0983816	0.176118	0.354865	0.134256	0.347324	0.0525421	0.157418
paracentral R	0.0796895	0.13624	0.206976	0.205152	0.160511	0.173978	0.102432	0.116752	0.100844	0.16317	0.297	0.235312	0.0848558	0.111011	0.290271	0.112549	0.215294	0.119954	0.221671	0.110531	0.0807891	0.280729	0.224998	0.122537	0.173898	0.14595	0.0761333	0.165672	0.165912	0.448102	0.224701	0.155361	0.1178	0.281438	0.335405	0.387236	0.0751526	0.325915	0.107178	0.335859	0.337668	0.0875354	0.0409506	0.0824051	0.448102	0.124601	0.3103	0.0697368	0.0743182
parahippocampal L	0.165737	0.0940458	0.0848908	0.0788046	0.0783995	0.0727132	0.184621	0.133562	0.121816	0.254022	0.149409	0.0969124	0.106892	0.100961	0.175508	0.066219	0.0972473	0.265165	0.167823	0.202337	0.0671933	0.105331	0.101839	0.28475	0.227502	0.0703251	0.0795217	0.233307	0.128758	0.0320856	0.299131	0.157039	0.0885226	0.219957	0.140343	0.192298	0.135033	0.209472	0.189846	0.0917773	0.17828	0.0738043	0.0283212	0.0496446	0.160525	0.087861	0.256143	0.129565	0.050879
parahippocampal R	0.115606	0.171522	0.206925	0.264659	0.264766	0.268361	0.131075	0.143642	0.208179	0.13197	0.323535	0.0962539	0.0746853	0.0960311	0.39189	0.212817	0.398856	0.164518	0.259544	0.0626923	0.0672016	0.314021	0.303681	0.135302	0.149212	0.192384	0.0307487	0.348448	0.0962341	0.0453396	0.241116	0.458555	0.0441526	0.245664	0.389022	0.353564	0.066123	0.203331	0.154357	0.458555	0.348362	0.110775	0.0708724	0.198637	0.449955	0.14791	0.252719	0.0601748	0.064857
parsopercularis L	0.0749483	0.19846	0.18311	0.301027	0.244944	0.209712	0.231023	0.174026	0.123504	0.0971143	0.349617	0.174229	0.0949384	0.174867	0.0437462	0.250865	0.257419	0.0864295	0.423905	0.0666347	0.19642	0.464287	0.254929	0.0426271	0.155369	0.314086	0.0481051	0.0847457	0.0429884	0.149902	0.1636	0.102829	0.557089	0.294124	0.245246	0.311001	0.0814297	0.557089	0.032556	0.402357	0.448301	0.0967906	0.167507	0.205493	0.410269	0.142728	0.362553	0.0488595	0.238545
parsopercularis R	0.255019	0.132479	0.110253	0.139693	0.0731967	0.0430565	0.193392	0.197269	0.0468144	0.205603	0.168571	0.16259	0.127587	0.128495	0.255138	0.1085	0.0394397	0.239633	0.133737	0.220304	0.110395	0.142986	0.081828	0.326095	0.178739	0.119556	0.0882439	0.193103	0.188455	0.132205	0.232875	0.135517	0.281982	0.449372	0.168157	0.449372	0.117024	0.214475	0.166591	0.0917139	0.0902901	0.251235	0.152296	0.09777	0.109387	0.159942	0.160665	0.0962974	0.116397
parsorbitalis L	0.140168	0.164034	0.0436811	0.186361	0.122955	0.065499	0.220788	0.151078	0.100937	0.188387	0.177533	0.088523	0.194761	0.0598672	0.166723	0.0830145	0.11709	0.171243	0.307128	0.147304	0.115304	0.138161	0.138602	0.135666	0.244601	0.158253	0.108335	0.211258	0.15092	0.0859057	0.14947	0.161179	0.156327	0.200764	0.448767	0.11369	0.0825155	0.238298	0.0908325	0.0496691	0.137757	0.095099	0.118354	0.129524	0.0985082	0.0943138	0.197698	0.116453	0.131783
parsorbitalis R	0.262712	0.12802	0.0518486	0.0989888	0.0813596	0.0428652	0.19926	0.226504	0.0631404	0.281239	0.0902813	0.130919	0.130356	0.138417	0.267775	0.113614	0.0390445	0.347594	0.153794	0.195563	0.0846554	0.105515	0.103056	0.39261	0.17956	0.092194	0.08629	0.287933	0.231778	0.124574	0.115031	0.111144	0.270958	0.307993	0.093649	0.457136	0.160074	0.182285	0.106439	0.107438	0.054271	0.205652	0.136084	0.0812641	0.0470555	0.13335	0.115005	0.0919605	0.0835356
parstriangularis L	0.138984	0.172314	0.170022	0.260154	0.47161	0.44251	0.332401	0.122228	0.202629	0.072827	0.38817	0.145821	0.28674	0.107878	0.132284	0.118431	0.410693	0.126432	0.646608	0.249245	0.0917438	0.204739	0.318471	0.108553	0.258041	0.210763	0.182006	0.0970102	0.24036	0.143818	0.197696	0.198096	0.325865	0.157148	0.27442	0.23371	0.646608	0.110967	0.117647	0.341511	0.624113	0.153304	0.144523	0.228084	0.544899	0.185408	0.437056	0.320982	0.194704
parstriangularis R	0.141861	0.210466	0.113767	0.239327	0.0566756	0.061467	0.328594	0.166976	0.105866	0.176003	0.117226	0.115033	0.31077	0.143015	0.115993	0.162893	0.0633354	0.0713002	0.124558	0.137641	0.214194	0.292621	0.110964	0.0617394	0.20089	0.238825	0.160421	0.142468	0.204779	0.162104	0.112294	0.10457	0.279095	0.315189	0.201339	0.312704	0.161624	0.557089	0.0772981	0.0912915	0.0951187	0.235738	0.170823	0.1602	0.140944	0.156086	0.126926	0.144846	0.241412
pericalcarine L	0.157843	0.159667	0.0622962	0.130636	0.122815	0.110708	0.220669	0.111835	0.196063	0.12081	0.0624306	0.0575918	0.148821	0.128704	0.196959	0.142747	0.154536	0.145587	0.179247	0.21093	0.101072	0.142199	0.215977	0.191654	0.174864	0.168527	0.0902302	0.11406	0.0952122	0.0494148	0.114195	0.110432	0.0820638	0.144736	0.107306	0.122731	0.208518	0.0542394	0.333122	0.201509	0.200803	0.0798625	0.0503966	0.0876342	0.12624	0.0727919	0.15121	0.118436	0.108271
pericalcarine R	0.122585	0.213902	0.161639	0.237944	0.101599	0.106721	0.162374	0.137441	0.168128	0.159664	0.0692053	0.190684	0.158466	0.131156	0.235609	0.0998203	0.15866	0.147815	0.127272	0.110304	0.174276	0.0614363	0.10106	0.103991	0.147931	0.123589	0.158045	0.218325	0.250785	0.247929	0.0512562	0.341917	0.358384	0.200334	0.225639	0.126019	0.200003	0.272217	0.100865	0.641807	0.106726	0.135956	0.2558	0.186503	0.176624	0.192614	0.111225	0.105538	0.250799
postcentral L	0.331487	0.502706	0.0790402	0.385024	0.0971735	0.10961	0.229085	0.101401	0.0744283	0.241858	0.196202	0.185435	0.128023	0.133478	0.410151	0.141787	0.0990334	0.233551	0.195903	0.185758	0.370392	0.227909	0.112611	0.192058	0.239716	0.263028	0.137325	0.288132	0.265078	0.18848	0.112381	0.307814	0.236186	0.365913	0.221778	0.300868	0.204942	0.170972	0.0931055	0.158153	0.656814	0.108322	0.288352	0.13486	0.580253	0.0771108	0.257634	0.110097	0.220057
postcentral R	0.394118	0.206308	0.2785	0.278317	0.0434273	0.0674004	0.184645	0.121564	0.107543	0.0728434	0.063602	0.111833	0.191856	0.122087	0.198584	0.118507	0.135938	0.141235	0.0927404	0.236219	0.157836	0.210753	0.194651	0.061	0.183312	0.198942	0.0780126	0.107683	0.134444	0.0844349	0.0823847	0.153383	0.331957	0.118333	0.158952	0.1854	0.204357	0.194191	0.091994	0.168418	0.066499	0.394118	0.0821531	0.18496	0.0974415	0.118115	0.0878088	0.174023	0.200575
posteriorcingulate L	0.077604	0.192331	0.212068	0.266345	0.181184	0.20387	0.115878	0.104175	0.133327	0.151507	0.256492	0.169768	0.102789	0.10657	0.268781	0.19301	0.273845	0.112664	0.229648	0.0780114	0.110791	0.322838	0.311688	0.0699005	0.189304	0.20214	0.0692565	0.101595	0.181581	0.0440499	0.16346	0.124125	0.12892	0.263785	0.283019	0.335103	0.122512	0.318644	0.0602936	0.441264	0.450132	0.0717562	0.513474	0.111578	0.513474	0.104548	0.297816	0.0528529	0.103856
posteriorcingulate R	0.0928281	0.280453	0.204355	0.211079	0.197765	0.17923	0.108431	0.159551	0.103934	0.122134	0.311623	0.180163	0.0765049	0.11703	0.257935	0.156387	0.198556	0.117373	0.281159	0.0652599	0.161785	0.251164	0.237804	0.0851114	0.116546	0.151189	0.0853843	0.202629	0.215878	0.185012	0.220038	0.256094	0.266275	0.23299	0.355377	0.279576	0.165776	0.444508	0.0632642	0.358173	0.403348	0.0991933	0.168356	0.523096	0.523096	0.182323	0.304316	0.0482739	0.130976
precentral L	0.323857	0.39673	0.118121	0.303235	0.145621	0.10942	0.233725	0.125586	0.0840355	0.253303	0.211036	0.210855	0.122783	0.154829	0.338682	0.136856	0.145177	0.208446	0.377686	0.228044	0.31705	0.186327	0.0747256	0.220129	0.211404	0.240263	0.166131	0.327063	0.274462	0.221534	0.151946	0.328161	0.249184	0.314734	0.200565	0.24333	0.20937	0.136332	0.0959462	0.131246	0.559975	0.099755	0.270045	0.167393	0.757461	0.0629543	0.277026	0.134691	0.231208
precentral R	0.280518	0.219113	0.270221	0.353045	0.0366826	0.046452	0.307441	0.0984547	0.0885239	0.104705	0.124965	0.126656	0.249233	0.109431	0.20548	0.144354	0.0829641	0.196771	0.117894	0.225205	0.171481	0.323991	0.193679	0.118465	0.259608	0.245374	0.11527	0.098828	0.132246	0.0615227	0.142435	0.128413	0.324936	0.195022	0.25428	0.259124	0.185777	0.192163	0.134695	0.179828	0.0920776	0.0846131	0.0740438	0.150531	0.145056	0.353045	0.122744	0.206151	0.254457
precuneus L	0.161099	0.205278	0.115592	0.212946	0.102236	0.153852	0.130329	0.124055	0.142303	0.247645	0.132745	0.10019	0.0948266	0.0857166	0.395926	0.0711792	0.177976	0.205814	0.0641773	0.144584	0.140559	0.181481	0.179147	0.147821	0.236778	0.124115	0.125292	0.261033	0.141486	0.0739712	0.104193	0.208323	0.151401	0.362236	0.321739	0.398197	0.128653	0.268727	0.0931143	0.208053	0.22832	0.0863522	0.110549	0.0709114	0.493259	0.120025	0.493259	0.0836174	0.100165
precuneus R	0.410585	0.20044	0.20486	0.13066	0.0774864	0.0853963	0.183477	0.142736	0.230567	0.0673493	0.114727	0.165603	0.124628	0.150903	0.0694933	0.17046	0.18672	0.171795	0.0647368	0.0756723	0.139951	0.133207	0.123345	0.117168	0.174106	0.122885	0.156419	0.12626	0.0893935	0.116585	0.252669	0.136942	0.074389	0.0999349	0.172249	0.0868513	0.226096	0.232878	0.119393	0.0743491	0.113479	0.198693	0.0908692	0.164628	0.146449	0.219259	0.115005	0.410585	0.0893841
rostralanteriorcingulate L	0.0879501	0.333244	0.178515	0.352192	0.362873	0.341873	0.188839	0.166327	0.176767	0.0929887	0.396567	0.121973	0.0692983	0.090359	0.251392	0.182454	0.352709	0.14772	0.449465	0.0656644	0.194805	0.399619	0.365726	0.0800224	0.148579	0.264688	0.0507542	0.218356	0.208367	0.174445	0.188399	0.199354	0.34227	0.234041	0.377539	0.310922	0.115593	0.473425	0.0379395	0.445971	0.525022	0.137027	0.176104	0.17681	0.579149	0.217982	0.361177	0.0687026	0.579149
rostralanteriorcingulate R	0.0516582	0.0675154	0.233004	0.0978893	0.358704	0.341469	0.143586	0.183122	0.119259	0.0838031	0.264404	0.0778642	0.16565	0.115522	0.155746	0.0594185	0.258826	0.156172	0.368413	0.151858	0.0494884	0.123506	0.17996	0.113364	0.179302	0.0521015	0.098802	0.11044	0.256346	0.0866048	0.166344	0.142249	0.241073	0.237727	0.350902	0.343214	0.124976	0.380466	0.0610639	0.294267	0.430661	0.152399	0.106896	0.0994253	0.411977	0.256939	0.307225	0.17248	0.105413
rostralmiddlefrontal L	0.112922	0.193927	0.0699415	0.230686	0.174482	0.153157	0.197107	0.172052	0.111519	0.143102	0.105847	0.0956038	0.162628	0.0621658	0.130283	0.0869537	0.131903	0.113326	0.218948	0.252604	0.126281	0.171613	0.130804	0.0803945	0.170737	0.20941	0.155227	0.110449	0.100574	0.0598209	0.157619	0.118034	0.173726	0.241734	0.229532	0.156848	0.225089	0.102895	0.0991649	0.0948464	0.18093	0.138435	0.0674514	0.0941019	0.129409	0.199088	0.126463	0.247646	0.132008
rostralmiddlefrontal R	0.113618	0.270299	0.108956	0.216572	0.347625	0.332835	0.175792	0.169765	0.159825	0.0575035	0.303217	0.0579028	0.0668518	0.0608691	0.250583	0.149799	0.259921	0.196463	0.320005	0.0918584	0.1738	0.262264	0.205712	0.103216	0.105162	0.300568	0.036754	0.168661	0.101542	0.106516	0.185368	0.113609	0.210837	0.236935	0.351656	0.297134	0.0517135	0.45235	0.0597527	0.273069	0.394163	0.194636	0.115737	0.138814	0.486367	0.250005	0.238542	0.0796559	0.121389
superiorfrontal L	0.0886156	0.112448	0.223454	0.180757	0.373354	0.355721	0.199622	0.172865	0.157121	0.0779689	0.458962	0.143075	0.114937	0.152414	0.107585	0.111203	0.392361	0.111767	0.558179	0.125585	0.0677664	0.279174	0.284041	0.101359	0.181976	0.168947	0.0856073	0.0971675	0.208661	0.112017	0.168016	0.159599	0.326578	0.246199	0.255699	0.369485	0.101668	0.276165	0.0606994	0.473132	0.572675	0.151497	0.0875088	0.177613	0.549933	0.21406	0.432306	0.164076	0.144431
superiorfrontal R	0.0866217	0.236636	0.22553	0.160091	0.328408	0.299129	0.237205	0.198372	0.143019	0.0664805	0.395014	0.120994	0.0635426	0.133478	0.160136	0.13914	0.313263	0.116858	0.412424	0.0762834	0.0740121	0.284368	0.226408	0.0931118	0.0931888	0.213694	0.0405259	0.149014	0.118363	0.0913523	0.210387	0.149242	0.171196	0.255268	0.347789	0.3395	0.0602015	0.400462	0.0574803	0.404663	0.524401	0.151934	0.0829429	0.16252	0.564368	0.248215	0.379703	0.104932	0.155281
superiorparietal L	0.192812	0.335746	0.0811102	0.320445	0.114531	0.172347	0.166339	0.105276	0.120848	0.24713	0.186151	0.142008	0.1109	0.0993154	0.394405	0.122807	0.162263	0.249368	0.0967391	0.144069	0.235394	0.213006	0.188454	0.174248	0.251531	0.190226	0.134193	0.270862	0.162398	0.110648	0.0598193	0.242894	0.19096	0.373002	0.278421	0.36049	0.157253	0.216864	0.0772643	0.238173	0.296269	0.0991767	0.151741	0.108688	0.531274	0.10933	0.186123	0.0963115	0.178678
superiorparietal R	0.109642	0.030947	0.444357	0.0480202	0.119223	0.147802	0.109453	0.133988	0.220556	0.126777	0.0560862	0.110555	0.120984	0.153828	0.252856	0.0725412	0.193394	0.150712	0.065699	0.121597	0.031798	0.0657496	0.156552	0.12958	0.20903	0.026683	0.19172	0.20366	0.2355	0.104973	0.200255	0.0765732	0.13505	0.198909	0.302406	0.224448	0.136703	0.324534	0.128352	0.130601	0.161271	0.150719	0.0881498	0.111712	0.267174	0.242504	0.0734723	0.0698277	0.0406206
superiortemporal L	0.120507	0.108038	0.134145	0.141471	0.171154	0.164699	0.254922	0.149084	0.0608678	0.149109	0.502968	0.146145	0.166895	0.129819	0.0665969	0.0798879	0.158468	0.203331	0.395264	0.178176	0.0787017	0.152033	0.107675	0.224469	0.274637	0.0964401	0.107578	0.137686	0.171814	0.0988346	0.190627	0.187779	0.253002	0.202229	0.135583	0.192253	0.176427	0.208265	0.15556	0.172727	0.283162	0.0941011	0.0798019	0.128042	0.249397	0.115602	0.420057	0.186129	0.0988778
superiortemporal R	0.131134	0.273837	0.140138	0.264747	0.109017	0.105449	0.41584	0.123404	0.167178	0.208537	0.08613	0.144006	0.505724	0.189064	0.224783	0.184988	0.0684056	0.240022	0.116543	0.139262	0.278716	0.332635	0.129037	0.193708	0.208388	0.274643	0.257887	0.174992	0.366166	0.236879	0.112787	0.223733	0.476636	0.376434	0.243771	0.293856	0.228364	0.369299	0.299128	0.0671087	0.110881	0.172859	0.264279	0.189515	0.157814	0.241481	0.138816	0.199663	0.272839
supramarginal L	0.236935	0.161188	0.0649534	0.107342	0.0563256	0.0612228	0.194441	0.102873	0.100352	0.280427	0.233856	0.126756	0.0756932	0.119653	0.275827	0.096525	0.0691108	0.379669	0.198203	0.200954	0.123914	0.128629	0.114098	0.419591	0.243341	0.104325	0.114205	0.246604	0.145465	0.0549815	0.0492427	0.150236	0.107368	0.300711	0.16387	0.316734	0.147974	0.154432	0.170204	0.126721	0.132756	0.108515	0.0696105	0.0446023	0.118287	0.0903135	0.304341	0.108211	0.0853657
supramarginal R	0.150329	0.223983	0.406605	0.355639	0.164105	0.149171	0.255577	0.122764	0.150684	0.0622041	0.190127	0.108116	0.244184	0.100853	0.258301	0.138246	0.26024	0.134671	0.213996	0.108371	0.163309	0.278738	0.154109	0.106773	0.202111	0.236022	0.0543463	0.138751	0.0910292	0.108948	0.178906	0.153296	0.194411	0.130664	0.222458	0.184755	0.0922157	0.205225	0.107887	0.177979	0.185461	0.114669	0.115376	0.243679	0.183934	0.185043	0.192957	0.0925502	0.234208
transversetemporal L	0.21434	0.123761	0.0934931	0.103982	0.0838974	0.0672442	0.196627	0.129266	0.0782705	0.242142	0.249602	0.116376	0.092353	0.108263	0.155098	0.0620724	0.0875597	0.295318	0.249685	0.247422	0.0939904	0.102582	0.0773695	0.315674	0.239256	0.0889883	0.105725	0.23585	0.151883	0.059357	0.189862	0.182964	0.122858	0.23551	0.121503	0.164474	0.13863	0.212122	0.176704	0.0922258	0.168877	0.120282	0.0575375	0.0644562	0.142754	0.103429	0.33481	0.145177	0.0706351
transversetemporal R	0.130877	0.217018	0.165223	0.295674	0.0870563	0.0771498	0.36456	0.147759	0.11364	0.16497	0.0981911	0.154492	0.394509	0.160139	0.207636	0.150265	0.0540304	0.162005	0.121834	0.13322	0.200532	0.270451	0.134955	0.141626	0.227811	0.243818	0.184549	0.174055	0.251568	0.237216	0.104452	0.231606	0.409162	0.254681	0.247945	0.282114	0.155437	0.149513	0.280913	0.0864613	0.105922	0.156415	0.235725	0.180176	0.149091	0.183333	0.141965	0.193249	0.282434
[truncated: 13 more columns]
