# Supplementary material for: The relationship between the interictal epileptiform discharge source connectivity and cortical structural couplings in temporal lobe epilepsy
Source: Front Neurol. 2023 Feb 1;14:1029732. doi: 10.3389/fneur.2023.1029732 (PMC9948620; doi:10.3389/fneur.2023.1029732)
Supplement: Supplementary file 1 [file Data_Sheet_1.ZIP › Connection/BGC/L/03.xlsx]

## Sheet: 0
\	caudalanteriorcingulate L	caudalanteriorcingulate R	caudalmiddlefrontal L	caudalmiddlefrontal R	cuneus L	cuneus R	entorhinal L	entorhinal R	fusiform L	fusiform R	inferiorparietal L	inferiorparietal R	inferiortemporal L	inferiortemporal R	insula L	insula R	isthmuscingulate L	isthmuscingulate R	lateraloccipital L	lateraloccipital R	lateralorbitofrontal L	lateralorbitofrontal R	lingual L	lingual R	medialorbitofrontal L	medialorbitofrontal R	middletemporal L	middletemporal R	paracentral L	paracentral R	parahippocampal L	parahippocampal R	parsopercularis L	parsopercularis R	parsorbitalis L	parsorbitalis R	parstriangularis L	parstriangularis R	pericalcarine L	pericalcarine R	postcentral L	postcentral R	posteriorcingulate L	posteriorcingulate R	precentral L	precentral R	precuneus L	precuneus R	rostralanteriorcingulate L
caudalanteriorcingulate L	2.05645	0.917362	1.28825	0.856884	0.421512	1.14352	0.86047	0.992088	0.243323	0.892637	0.581743	0.700102	0.817867	0.707252	1.16483	0.827214	0.796332	1.11156	0.502453	1.15037	0.842069	0.383051	0.78592	0.678096	1.06846	1.04655	0.224216	0.855622	0.646166	1.16377	0.859942	1.26449	0.573416	1.02289	0.57591	1.06675	0.386239	0.882277	0.825648	1.0766	0.270134	0.938002	0.894555	0.999294	0.307535	1.31145	0.774679	0.817903	0.925089
caudalanteriorcingulate R	1.85768	1.91222	1.38791	1.14259	1.91222	1.77539	0.970404	1.05848	0.0973082	0.999304	0.879319	0.823639	0.999288	0.70968	1.36592	0.921699	1.1041	1.18618	0.699898	1.19111	0.917268	0.298875	0.983934	0.652427	1.12474	1.25422	0.0912366	1.09453	1.54519	1.28307	0.687248	1.47004	1.59255	1.15421	0.609826	1.19871	0.878286	0.933181	1.00144	1.13874	0.564764	1.18307	1.48755	1.19249	0.54302	1.3452	1.28851	1.3016	1.22423
caudalmiddlefrontal L	1.78094	1.28096	1.79888	0.972352	1.6793	1.79888	0.470871	0.996963	0.228946	0.975475	0.795099	0.9602	0.478099	0.575983	0.400129	0.41489	1.08604	0.61689	0.606751	0.528232	0.898126	0.341653	0.992609	0.66825	0.668476	0.419577	0.227816	0.982626	1.20461	0.551548	0.977981	1.49332	1.39777	1.07705	0.474471	1.12577	0.70848	0.404259	0.765552	0.571423	0.518546	1.05666	0.992197	1.06473	0.577468	0.914614	1.0894	1.33031	0.933088
caudalmiddlefrontal R	1.19796	1.2867	0.975104	1.42846	0.914929	1.31535	0.649586	1.06652	0.316427	1.02777	0.806908	0.877731	0.625261	0.642564	0.602928	0.574583	0.839033	1.2564	0.34671	1.25821	0.976908	0.446882	1.07898	0.816624	0.847658	0.563276	0.32271	1.00419	0.654416	0.834549	0.914564	1.42846	0.815174	1.09251	0.717273	1.07197	0.573281	0.639506	0.766902	1.23472	0.379159	0.626075	0.559293	1.01589	0.420917	1.01476	0.985574	1.29911	0.753243
cuneus L	0.348239	0.465618	0.755894	0.593657	2.18269	0.621847	0.968799	0.770069	0.169785	0.728687	0.47509	0.507584	0.977327	0.743797	1.0338	0.919989	0.833992	0.686936	0.375679	0.723645	0.719574	0.268094	0.481375	0.455043	0.926651	1.10907	0.146284	0.632299	1.11533	0.924046	0.687942	0.741171	0.507876	0.660655	0.479808	0.754246	0.321396	0.862055	0.738214	0.666582	0.228109	0.629192	1.28305	0.72838	0.254556	0.779391	0.564717	0.466831	0.94149
cuneus R	0.764541	0.659269	1.10497	0.858063	0.481771	2.05497	0.883018	0.968877	0.216837	0.82156	0.520352	0.544803	0.86758	0.687359	1.19757	0.81211	0.658363	1.04914	0.431409	1.12463	0.830501	0.338102	0.606266	0.587021	1.01803	1.09602	0.193504	0.706508	0.865607	0.978606	0.721217	0.886547	0.56905	0.819876	0.661306	0.947975	0.351681	0.816399	0.800592	1.03682	0.221877	0.976754	1.07492	0.838358	0.236093	1.21693	0.621258	0.427234	0.893999
entorhinal L	1.55091	0.639494	0.411678	0.695961	1.9744	1.74809	1.9744	0.396089	0.147047	0.493945	0.673479	0.673314	0.345921	0.580554	0.923765	0.275974	1.05339	0.337963	0.459056	0.343212	0.489058	0.242931	0.501474	0.326165	0.486505	0.928893	0.127519	0.59464	1.54131	0.179401	0.883875	1.39053	1.69065	0.280714	0.40047	0.35514	0.583532	0.286798	0.680988	0.35028	0.444193	0.781203	1.42651	0.326292	0.515438	0.622504	0.778293	1.07708	1.22297
entorhinal R	1.79349	1.26093	1.35535	1.08778	1.98078	1.84526	0.810199	1.98078	0.214353	0.877565	0.874448	0.988963	0.870694	0.44512	1.44566	0.796207	1.05935	0.790291	0.624833	0.857447	0.833002	0.286676	0.942434	0.4008	0.590529	1.07202	0.213037	0.763684	1.67927	0.992827	0.901189	1.52716	1.76107	0.255202	0.420992	0.487221	0.756502	0.532056	0.720009	0.574578	0.521678	1.18952	1.56677	0.369385	0.561358	1.37872	1.15855	1.35605	1.34079
fusiform L	1.73958	0.635319	1.40321	1.28761	2.15299	1.97661	1.22176	1.05704	2.15299	0.892371	1.13198	0.761317	1.28431	0.97146	1.54351	1.2072	1.09913	1.30843	0.715759	1.34357	0.873639	0.415348	0.555777	0.745151	1.13159	1.42045	0.142685	0.723376	1.7266	1.24463	0.902788	1.5859	1.66218	0.982115	0.903054	1.08362	0.782543	1.08079	1.16297	1.3086	0.441152	1.3996	1.70662	1.03016	0.454919	1.52411	0.937774	1.48452	1.33127
fusiform R	1.77474	1.28514	1.38748	1.10955	1.99365	1.82804	0.975155	0.969193	0.198566	1.99365	0.886387	1.00701	1.06045	0.535648	1.54654	0.954889	1.09083	1.00063	0.646128	1.03091	0.200237	0.269306	0.97168	0.311402	0.85719	1.21103	0.19763	0.555376	1.67902	1.1731	0.926711	1.50072	1.73806	0.417887	0.431018	1.08019	0.793805	0.701351	0.782448	0.797436	0.544338	1.19393	1.62207	0.752001	0.577646	1.37941	1.22372	1.34023	1.33796
inferiorparietal L	1.63449	1.01547	1.35409	1.26823	0.806882	1.06085	0.846202	1.04751	0.283125	0.950398	1.63449	0.578725	0.828273	0.683534	1.1781	0.784695	0.576829	1.25432	0.731426	1.28322	0.903845	0.479514	0.917221	0.828663	1.05556	1.04426	0.268504	0.925157	0.913398	1.12858	0.763672	0.890381	0.812701	1.10706	0.7854	1.11638	0.826096	0.838455	1.07199	1.26477	0.305881	1.2814	1.05396	1.04336	0.318551	1.39671	0.656467	1.17071	0.910922
inferiorparietal R	1.26715	0.645148	0.875044	0.935902	1.03828	1.12459	0.651271	0.594012	0.0847149	0.520519	0.528127	1.26715	0.646098	0.502204	0.877914	0.658703	1.01424	0.757318	0.635978	0.778289	0.489765	0.241506	0.501011	0.407573	0.690495	0.842272	0.0794677	0.543073	0.93986	0.790352	0.556279	1.01864	1.04927	0.596938	0.594998	0.662807	0.777005	0.677065	0.985567	0.761871	0.501561	0.941389	0.938686	0.605785	0.504648	0.958856	0.176936	0.918877	0.939241
inferiortemporal L	1.50644	0.642107	0.39572	0.677385	1.96352	1.72666	0.343984	0.420634	0.148922	0.526248	0.673353	0.653692	1.96352	0.626392	0.806744	0.187477	1.07859	0.343172	0.461242	0.348559	0.522678	0.251128	0.51734	0.338016	0.496664	0.70444	0.130801	0.638147	1.51445	0.186626	0.952465	1.38533	1.67524	0.289291	0.412255	0.370314	0.583094	0.245319	0.694325	0.357251	0.449385	0.763246	1.32721	0.34631	0.523264	0.591117	0.76455	1.07594	1.15023
inferiortemporal R	1.53791	0.628019	0.549917	0.744829	1.88946	1.71634	0.770514	0.209635	0.145466	0.223409	0.692721	0.632658	0.827793	1.88946	0.959702	0.928784	0.97058	0.353362	0.467882	0.374636	0.215853	0.247373	0.404936	0.251345	0.342201	0.975628	0.125061	0.360992	1.4876	0.468874	0.726699	1.38396	1.56454	0.150627	0.375237	0.220968	0.616723	0.531667	0.662642	0.350945	0.415914	0.825311	1.39203	0.137332	0.468141	0.729185	0.74088	1.12234	1.15973
insula L	1.69703	0.921953	0.304097	0.648463	1.78771	1.80482	0.901082	0.954939	0.197993	0.925743	0.69298	0.772249	0.811683	0.816674	1.92126	0.530385	1.05391	0.418825	0.461616	0.407276	0.921332	0.289369	0.720837	0.489601	1.51724	0.45273	0.186994	0.83996	1.44125	0.781922	1.11108	1.43895	1.54706	0.661409	0.43675	0.934768	0.539013	0.761706	0.685845	0.421422	0.436941	0.764551	1.3352	0.764049	0.508429	0.430883	0.880493	1.13962	1.01789
insula R	1.40967	0.570893	0.316737	0.62781	1.84235	1.60762	0.233771	0.315423	0.147279	0.407062	0.623242	0.629217	0.149349	0.705699	0.501805	1.84235	0.984423	0.29559	0.416174	0.302154	0.371153	0.241382	0.459898	0.302649	0.330747	0.73124	0.126901	0.519384	1.44076	0.167562	0.746507	1.29704	1.56717	0.271185	0.372829	0.296696	0.544567	0.890152	0.641608	0.311962	0.387781	0.689391	1.29271	0.29998	0.456541	0.515755	0.716374	0.983377	1.20006
isthmuscingulate L	0.785754	0.746462	0.521396	0.634645	0.897936	0.72563	0.712625	0.356437	0.123836	0.356169	0.517865	0.803539	0.723551	0.729766	0.636916	0.839066	1.46899	0.431426	0.420438	0.438076	0.333423	0.265718	0.494524	0.300721	0.479209	0.697229	0.113214	0.417951	1.075	0.553088	0.847671	0.623747	1.35735	0.374831	0.374705	0.390397	0.502328	0.714212	0.635829	0.42071	0.31529	0.662725	0.884251	0.409642	0.321338	0.596225	0.810816	0.621478	1.11653
isthmuscingulate R	1.73024	1.34442	0.745046	1.19881	1.78672	1.77281	0.499506	0.682207	0.255011	0.863967	0.888465	1.02054	0.514762	0.430845	0.677598	0.529626	1.10681	1.78672	0.698337	0.25235	0.804104	0.365309	1.09486	0.704305	0.334231	0.62432	0.264878	0.825152	1.34112	0.524203	0.821372	1.51581	1.53463	0.715351	0.522813	0.487258	0.791454	0.398066	0.752322	0.484918	0.54189	1.27927	1.13859	0.58009	0.592471	1.38488	1.17087	1.3895	1.08117
lateraloccipital L	0.840626	1.2167	0.621458	0.421172	0.637584	0.899586	0.498066	0.633686	0.315276	0.630462	0.999154	1.1463	0.487624	0.484718	0.473022	0.480163	0.611314	0.768716	1.2167	0.765325	0.607599	0.497359	0.849513	0.759208	0.535665	0.454684	0.325914	0.660298	0.564247	0.547553	0.721543	1.20657	0.685297	0.678538	0.780581	0.628621	0.523813	0.488979	0.981741	0.879131	0.38947	0.402348	0.496712	0.609144	0.391612	0.54486	1.21068	0.953057	0.655668
lateraloccipital R	1.75668	1.31266	0.626589	1.14521	1.82792	1.78419	0.478345	0.710967	0.249577	0.844912	0.892113	1.00554	0.491911	0.422009	0.646551	0.510154	1.09068	0.233697	0.661675	1.82792	0.789158	0.362102	1.0482	0.668818	0.331756	0.605259	0.256069	0.800894	1.35148	0.478872	0.795415	1.52788	1.54418	0.681641	0.539149	0.487634	0.743588	0.388798	0.723234	0.519057	0.528049	1.26101	1.14161	0.558017	0.577743	1.339	1.15897	1.3748	1.06923
lateralorbitofrontal L	1.82179	1.19442	1.37841	1.10648	2.04191	1.90405	1.0461	0.927913	0.195106	0.206052	0.88251	0.966761	1.14444	0.554549	1.59556	0.958962	1.04776	0.99939	0.634924	1.03357	2.04191	0.266269	0.810774	0.293268	0.903242	1.22297	0.191527	0.452658	1.7142	1.02286	0.94053	1.55262	1.77866	0.290113	0.416382	0.87973	0.775512	0.681164	0.762237	0.802619	0.51572	1.21111	1.63081	0.492384	0.546577	1.38226	1.14166	1.38581	1.36833
lateralorbitofrontal R	1.88415	0.68125	1.24494	1.24215	2.16902	1.96868	1.05166	0.78803	0.172598	0.620837	1.15073	0.874666	1.10849	0.816806	1.36387	1.0731	1.13271	1.1069	0.739525	1.15741	0.604754	2.16902	0.424085	0.520531	0.902734	1.25572	0.163562	0.485431	1.70808	1.04264	0.802573	1.59214	1.73544	0.768156	0.689322	0.834406	0.846031	0.90961	1.04667	1.1122	0.55621	1.36024	1.61708	0.792881	0.563771	1.39243	1.10213	1.51408	1.32572
lingual L	1.85303	1.17642	1.4898	1.22913	1.99397	1.82965	1.09307	1.08201	0.125968	1.0046	0.898279	0.936421	1.17115	0.764742	1.51351	1.05517	1.17277	1.27454	0.725776	1.26904	0.848779	0.286449	1.99397	0.483151	1.09559	1.32409	0.117502	0.935668	1.6231	1.35146	0.780341	1.4678	1.5854	1.13471	0.544803	1.23647	0.92872	0.94183	0.997748	1.19658	0.564753	1.27367	1.64003	1.24475	0.580796	1.46536	1.33239	1.34386	1.23082
lingual R	1.73854	1.22919	1.32889	1.25747	1.98378	1.82754	0.959043	0.719238	0.249637	0.472973	1.0496	1.13215	1.01915	0.700168	1.32671	0.985696	1.14836	1.25538	0.750879	1.26698	0.449926	0.337165	0.703727	1.98378	0.794581	1.14553	0.28557	0.343855	1.62011	1.02692	0.848683	1.51562	1.70333	0.793121	0.432864	0.790866	0.865652	0.78771	0.963954	1.25666	0.570588	1.34218	1.52208	0.807834	0.589734	1.46504	1.43485	1.41525	1.29916
medialorbitofrontal L	1.79984	1.00477	0.795035	0.912398	1.91723	1.86615	0.742606	0.432655	0.187573	0.614094	0.749768	0.874701	0.783316	0.489638	1.92126	0.644843	1.03772	0.368928	0.548254	0.388741	0.643761	0.262312	0.674678	0.371659	1.92126	1.20669	0.175519	0.6857	1.6678	0.477214	1.0498	1.46852	1.71135	0.334933	0.400308	0.340923	0.674065	0.310093	0.703345	0.370615	0.478911	1.01218	1.62379	0.333243	0.532615	1.0134	0.999442	1.23781	1.32472
medialorbitofrontal R	1.58878	0.712276	0.319593	0.621913	1.79557	1.75971	0.790494	0.56125	0.179758	0.625663	0.628805	0.712961	0.592933	0.661906	0.446695	0.756891	0.967724	0.346589	0.422867	0.347487	0.634488	0.260371	0.568683	0.387297	0.869667	1.79557	0.161393	0.651209	1.57442	0.514497	0.886321	1.35533	1.59356	0.490995	0.380004	0.546659	0.515256	0.809206	0.633857	0.356257	0.377767	0.700932	1.45206	0.529077	0.445048	0.462418	0.795491	1.02391	1.14904
middletemporal L	1.7622	0.679093	1.41973	1.30792	2.16923	1.99286	1.20936	1.06542	0.157709	0.901029	1.12333	0.795549	1.27658	0.955488	1.54574	1.19386	1.1266	1.32965	0.735107	1.35923	0.880781	0.406155	0.566157	0.79959	1.1264	1.40846	2.16923	0.728122	1.72681	1.24748	0.902763	1.60974	1.68087	0.996674	0.950751	1.096	0.81195	1.06877	1.18866	1.33191	0.458218	1.41758	1.70122	1.0465	0.473942	1.53739	0.991007	1.50486	1.32418
middletemporal R	1.76949	1.36761	1.34574	1.08904	1.97133	1.79434	1.15111	0.863459	0.172433	0.576684	0.866807	1.07988	1.25763	0.740316	1.54368	1.11811	1.08711	0.969936	0.646603	0.98956	0.486279	0.245583	0.905836	0.244539	1.02391	1.31856	0.167876	1.97133	1.66314	1.29219	1.00837	1.46088	1.66785	0.735726	0.447033	1.11747	0.800177	0.910216	0.835463	0.832792	0.558921	1.15539	1.66517	1.00547	0.579849	1.32611	1.34448	1.29463	1.3227
paracentral L	0.746117	0.483737	0.56788	0.522994	1.51665	1.10624	0.964228	0.605404	0.141163	0.635086	0.512793	0.5606	0.969046	0.754402	0.878315	0.946161	1.06126	0.52117	0.385859	0.531616	0.578753	0.247555	0.502686	0.39064	0.816626	1.10718	0.120771	0.663815	1.72681	0.784601	0.71623	1.01524	0.957573	0.52702	0.420326	0.616963	0.398054	0.911897	0.730091	0.512079	0.31647	0.530476	0.994544	0.617522	0.38563	0.571971	0.612435	0.703623	0.841146
paracentral R	1.78317	1.00692	0.583874	0.916284	1.87726	1.80357	0.269482	0.63502	0.178299	0.770786	0.727116	0.870845	0.28652	0.490171	0.980455	0.29885	1.12241	0.453559	0.574863	0.440317	0.57172	0.271815	0.756455	0.457757	0.351454	0.724349	0.168253	0.810199	1.45182	1.87726	1.03161	1.44204	1.51681	0.527605	0.44145	0.770443	0.715549	0.18707	0.776154	0.456734	0.523226	0.990315	1.4342	0.721752	0.58374	0.914977	1.01743	1.20084	1.01816
parahippocampal L	1.56713	0.505554	0.827056	0.863071	1.92669	1.67355	0.957252	0.494353	0.109459	0.450769	0.690366	0.649903	1.05581	0.665588	1.18908	0.905653	1.13029	0.594989	0.540808	0.609251	0.421012	0.252701	0.400775	0.302454	0.794588	1.11285	0.0917266	0.511978	1.54622	0.903249	1.92669	1.36645	1.61868	0.367719	0.46679	0.575704	0.7227	0.976682	0.815313	0.569203	0.522657	0.918276	1.38867	0.456972	0.573446	0.925404	0.784921	1.10748	1.11076
parahippocampal R	1.36495	0.778132	1.29682	1.1488	0.779126	0.85027	1.02019	1.10286	0.266663	0.96099	0.505787	0.538623	0.994969	0.784095	1.36426	0.940206	0.552455	1.21062	0.515499	1.25907	0.954803	0.408331	0.750838	0.706298	1.18056	1.2872	0.246839	0.864359	1.10285	1.16802	0.832618	1.64344	0.836519	0.982608	0.814273	1.11231	0.519905	0.964614	0.822171	1.19245	0.20904	1.30825	1.29731	0.999646	0.210696	1.43646	0.601604	1.4793	1.12514
parsopercularis L	0.521896	0.413764	0.526955	0.502747	0.590657	0.724879	0.980606	0.505793	0.116025	0.532517	0.477667	0.521397	0.974886	0.874491	0.744657	1.10874	1.07648	0.474992	0.384393	0.481829	0.493375	0.247641	0.497161	0.353827	0.694291	0.961699	0.0985106	0.618723	0.762463	0.671641	0.855414	0.780156	1.8336	0.460057	0.389984	0.52652	0.405067	1.03478	0.710969	0.468193	0.297613	0.501482	0.807122	0.535107	0.367171	0.541079	0.540594	0.56344	1.67421
parsopercularis R	1.90672	1.38203	1.47005	1.21085	1.91357	1.87009	0.616654	0.20219	0.202955	0.313121	0.891823	1.06548	0.648689	0.320429	1.26485	0.667596	1.10948	0.863202	0.726412	0.863548	0.200962	0.296355	1.00653	0.520679	0.470026	1.01096	0.198991	0.675662	1.5104	0.824555	0.669071	1.53123	1.5904	1.91357	0.431077	0.454965	0.88848	0.441926	0.823964	0.671081	0.593741	1.25485	1.44224	0.193663	0.627461	1.41613	1.25466	1.38857	1.15819
parsorbitalis L	1.65263	0.956874	0.984117	1.25888	2.09457	1.93325	0.956721	0.548471	0.398022	0.462253	1.09022	0.990279	1.004	0.757431	1.10189	0.989907	0.908398	0.909729	0.748059	0.970889	0.435502	0.552261	0.554457	0.287037	0.689258	1.04026	0.45516	0.439866	1.66031	0.886783	0.910316	1.6251	1.79337	0.579544	2.09457	0.583795	0.786457	0.795187	0.953545	0.930477	0.446498	1.40476	1.4685	0.626682	0.445356	1.25453	1.20843	1.46472	1.36953
parsorbitalis R	1.80175	1.32371	1.40862	1.08782	1.89632	1.82901	0.688935	0.452907	0.217286	0.943993	0.841872	1.01585	0.729415	0.416301	1.40948	0.707921	1.06412	0.584377	0.630103	0.615525	0.729828	0.29036	1.01464	0.447928	0.444973	1.00837	0.21574	0.992715	1.60038	1.09843	0.944238	1.49771	1.67458	0.463374	0.41254	1.89632	0.769108	0.455216	0.737094	0.462815	0.526957	1.16764	1.49603	0.577481	0.569236	1.35538	1.17839	1.33512	1.27528
parstriangularis L	0.53046	1.4367	0.808011	0.526879	0.489334	0.706988	0.649623	0.835534	0.344732	0.888515	0.724476	0.939138	0.631095	0.710516	0.546116	0.633513	0.712279	0.904001	0.356852	0.841088	0.840833	0.535418	1.17229	0.918757	0.72706	0.542032	0.356947	0.978105	0.506594	0.755454	0.978615	0.957737	0.64286	1.0309	0.710679	0.888566	1.4367	0.68529	0.772497	0.917413	0.376513	0.361283	0.473746	0.931172	0.403434	0.607613	1.04529	0.851115	0.677557
parstriangularis R	1.55639	0.681468	0.427442	0.723504	1.85444	1.7034	0.376347	0.258364	0.162349	0.353142	0.656046	0.737865	0.326267	0.46356	0.864197	1.09158	0.942329	0.311716	0.455757	0.327556	0.310759	0.240103	0.491066	0.287947	0.198211	1.01179	0.145003	0.48664	1.51077	0.175694	0.942252	1.34797	1.58805	0.230929	0.364207	0.237473	0.584692	1.85444	0.648403	0.324857	0.408583	0.794734	1.44203	0.234022	0.462572	0.662635	0.823078	1.06257	1.32185
pericalcarine L	1.34623	1.09073	0.591862	0.915909	1.44525	1.44419	0.644329	0.329698	0.373208	0.340942	0.978664	1.2437	0.657735	0.584001	0.664145	0.721245	0.987615	0.455639	0.650092	0.461458	0.318489	0.511012	0.628333	0.393184	0.437478	0.681282	0.398745	0.415204	1.22593	0.565317	0.816216	1.34894	1.49465	0.401446	0.593328	0.36827	0.671853	0.592116	1.58369	0.440255	0.530527	0.99202	1.00372	0.410421	0.550193	0.743357	1.33514	1.22753	1.13729
pericalcarine R	1.74389	1.34522	0.727914	1.19871	1.8147	1.78623	0.534724	0.453394	0.268708	0.637561	0.934798	1.06817	0.551163	0.439113	0.710101	0.574021	1.09501	0.502535	0.7205	0.555673	0.59541	0.384486	1.05341	0.738546	0.348966	0.6633	0.282283	0.674139	1.37213	0.544135	0.797942	1.54888	1.57741	0.532499	0.54179	0.364426	0.786737	0.434061	0.739078	1.8147	0.54472	1.30473	1.16308	0.471789	0.590248	1.31947	1.22004	1.40062	1.12258
postcentral L	0.577534	1.01202	0.565433	0.514859	0.359448	0.43785	0.524063	0.473746	0.194731	0.480573	0.340323	1.01369	0.507883	0.559743	0.499317	0.572289	0.860802	0.55343	0.403331	0.540875	0.447996	0.353012	0.678278	0.478949	0.506267	0.514942	0.186836	0.561898	0.496066	0.542831	0.773802	0.460826	0.584149	0.523142	0.573636	0.521554	0.593422	0.595425	0.94999	0.572425	1.12301	0.469697	0.495253	0.51795	0.398777	0.542083	0.977613	0.442097	0.651867
postcentral R	1.13208	1.18324	0.996938	0.546738	0.877061	1.34941	0.697988	1.08321	0.299065	1.00101	0.789773	0.800687	0.672788	0.670446	0.712943	0.598764	0.816754	1.19263	0.286967	1.25565	0.982944	0.427358	0.986302	0.752668	0.928753	0.625217	0.298144	0.954661	0.60312	0.862327	0.891873	1.55111	0.731731	1.00504	0.749465	1.05864	0.378107	0.675531	0.764438	1.19399	0.332988	1.55111	0.553407	0.974165	0.375127	1.14435	0.905096	1.34725	0.715211
posteriorcingulate L	1.16654	0.623758	0.556315	0.534188	1.79223	1.51933	0.903366	0.707261	0.166684	0.752766	0.574447	0.636043	0.850151	0.689818	0.977367	0.855129	1.05672	0.526498	0.395113	0.534318	0.689133	0.266285	0.572168	0.439997	0.973575	1.11938	0.14761	0.719346	1.19684	0.918644	0.783925	1.24016	1.20014	0.612581	0.436171	0.712505	0.427728	0.868192	0.720972	0.515496	0.35841	0.564694	1.79223	0.709889	0.431784	0.533458	0.715785	0.869088	0.658983
posteriorcingulate R	1.80206	1.30051	1.33424	1.12531	1.9138	1.8204	0.623033	0.305884	0.193051	0.605106	0.829435	0.979903	0.670143	0.292256	1.27157	0.656745	1.13957	0.700025	0.680532	0.715452	0.353743	0.279427	1.00548	0.477146	0.43378	0.987902	0.192169	0.871864	1.52173	0.959975	0.749584	1.47567	1.60333	0.182395	0.441642	0.581344	0.838757	0.414987	0.813649	0.58605	0.57478	1.17973	1.46062	1.9138	0.618816	1.3221	1.17219	1.32246	1.1603
precentral L	0.500791	0.900795	0.468918	0.434346	0.332293	0.399522	0.496296	0.401114	0.178555	0.41466	0.344077	0.886173	0.479979	0.56025	0.434979	0.567353	0.824477	0.458569	0.328405	0.446172	0.386676	0.327954	0.593858	0.421734	0.441923	0.473201	0.17058	0.495107	0.470672	0.466148	0.747403	0.431698	0.579511	0.439271	0.529185	0.441564	0.481228	0.575696	0.848477	0.474563	0.346661	0.400237	0.453995	0.439947	1.21631	0.453432	0.855369	0.397723	0.641424
precentral R	1.69137	1.22719	0.806805	0.936279	1.46716	1.68942	0.578284	1.09628	0.25774	1.02257	0.788721	0.879844	0.560487	0.628812	0.390671	0.490292	0.99798	1.12052	0.493366	1.11601	0.971871	0.368465	0.995504	0.678321	0.844462	0.433615	0.256988	0.989163	0.953218	0.763568	0.946705	1.49225	1.15554	1.03319	0.559505	1.11492	0.606425	0.546159	0.724843	1.01111	0.441378	1.0846	0.724981	1.02727	0.498084	1.69137	1.0029	1.34217	0.832939
precuneus L	1.4085	0.87452	1.00386	1.01189	1.11024	1.21822	0.686599	0.676806	0.0925351	0.609715	0.550452	0.200782	0.687675	0.533135	0.948791	0.676829	1.07056	0.856022	0.688012	0.873504	0.560425	0.271303	0.662918	0.479267	0.7679	0.871467	0.0846341	0.657236	0.961596	0.910282	0.608482	1.08241	1.06528	0.729112	0.574344	0.770631	0.896529	0.706691	1.01664	0.851878	0.527413	1.00692	0.97376	0.733123	0.537136	1.05472	1.43485	0.988601	0.88527
precuneus R	0.849543	1.02421	1.20165	1.18486	0.355065	0.452415	0.845454	1.02899	0.273551	0.917394	0.677832	0.673675	0.822648	0.706878	1.07494	0.759405	0.603847	1.19163	0.486018	1.25501	0.906454	0.418818	0.853563	0.732961	1.03305	0.953981	0.258393	0.871648	0.653469	1.0317	0.838328	1.55744	0.521697	0.984153	0.803957	1.04538	0.42893	0.824644	0.851734	1.21638	0.225773	1.3379	0.852574	0.956672	0.24357	1.32195	0.765995	1.55744	0.791364
rostralanteriorcingulate L	1.01422	0.411658	0.438546	0.571631	1.52434	1.20441	0.788499	0.438986	0.123302	0.459798	0.525158	0.580859	0.755629	0.682086	0.603273	0.872324	0.996906	0.410919	0.407983	0.414873	0.431677	0.237439	0.433717	0.327676	0.589652	0.766067	0.101594	0.544047	0.993615	0.483692	0.607684	1.05751	1.8336	0.374541	0.39317	0.44846	0.479887	0.881835	0.685302	0.41425	0.341641	0.591452	0.578568	0.428338	0.41976	0.51735	0.587942	0.782742	1.8336
rostralanteriorcingulate R	0.742149	0.35725	0.731234	0.654907	0.873085	0.488793	0.989033	0.607872	0.139841	0.58701	0.456213	0.456089	0.997456	0.79004	1.021	1.02473	0.6604	0.604957	0.417871	0.635132	0.564002	0.254132	0.433168	0.394596	0.794673	1.10634	0.112671	0.554802	1.52764	0.841054	0.665961	0.570295	1.41853	0.582383	0.361185	0.627533	0.411278	0.913232	0.638392	0.582736	0.20833	0.715722	1.37105	0.638427	0.206478	0.759319	0.449821	0.479354	1.25621
rostralmiddlefrontal L	1.81358	1.12623	1.25105	1.06942	2.07456	1.92626	1.13351	0.515809	0.199902	0.439446	0.860384	0.885371	1.24421	0.64602	1.52107	1.00842	1.00801	0.861679	0.61481	0.915826	0.867956	0.277483	0.808813	0.279581	0.867313	1.22417	0.198655	0.545977	1.72208	0.961037	1.01923	1.55844	1.77358	0.316629	0.384561	0.635156	0.7576	0.721282	0.727551	0.700704	0.479878	1.19068	1.62964	0.449451	0.511034	1.29629	1.05563	1.40204	1.36997
rostralmiddlefrontal R	2.05645	0.552873	1.24937	1.24846	2.18269	2.05497	0.95666	0.823591	0.118788	0.668581	1.05695	0.865833	1.00038	0.692586	1.30469	0.974827	0.993453	1.12327	0.800758	1.15451	0.625328	0.272222	0.275335	0.622685	0.872644	1.21649	0.0913215	0.508795	1.66877	1.02304	0.635214	1.64344	1.63448	0.867195	0.491015	0.885864	0.857451	0.827352	0.88045	1.12439	0.56865	1.3542	1.58463	0.819235	0.562373	1.37808	1.09626	1.55503	1.28196
superiorfrontal L	1.94592	1.0485	0.932397	0.702485	1.46991	1.8489	0.657066	0.881933	0.218383	0.820147	0.694618	0.870543	0.565571	0.657329	0.464391	0.578201	0.996448	0.714016	0.513044	0.717318	0.763639	0.338358	0.802709	0.60666	0.876033	0.407167	0.203731	0.823629	0.795124	0.925907	0.959774	1.4708	1.04556	0.949724	0.459777	0.960857	0.556822	0.713541	0.764976	0.67103	0.426747	0.741795	0.478726	0.909366	0.484809	0.579519	0.970485	1.19116	0.638201
superiorfrontal R	1.70929	0.716263	0.458881	0.730526	1.94387	1.78088	0.462049	0.543569	0.175766	0.607244	0.627163	0.795375	0.390333	0.486661	0.621613	0.366878	1.00284	0.43067	0.484644	0.430799	0.547775	0.261808	0.570261	0.403762	0.724837	0.350838	0.152993	0.627967	1.42686	0.563121	0.674583	1.36989	1.45347	0.498409	0.407723	0.555859	0.561915	0.572202	0.713549	0.43667	0.412978	0.786888	1.45847	0.551902	0.476573	0.625998	0.858148	1.03784	0.883678
superiorparietal L	1.5051	0.475755	0.960218	0.994681	1.41914	1.43236	0.638469	0.574014	0.0788934	0.507542	0.604664	0.490538	0.658645	0.448222	0.949598	0.638862	1.1454	0.758868	0.670215	0.77887	0.455116	0.2651	0.547291	0.375177	0.692705	0.849901	0.0689993	0.573185	1.12277	0.888128	0.461622	1.20668	1.30595	0.612819	0.506974	0.682398	0.907869	0.640155	0.959998	0.743249	0.535486	1.00681	1.04482	0.639816	0.556564	1.02833	0.813321	1.06305	0.9187
superiorparietal R	1.79492	0.927324	0.80117	0.993972	1.89245	1.75825	0.393831	0.422646	0.149999	0.508761	0.721524	0.871447	0.439314	0.138065	1.04525	0.484819	1.14618	0.491526	0.621706	0.499894	0.356783	0.255114	0.671388	0.370197	0.329896	0.842756	0.13955	0.649982	1.49169	0.926525	0.766093	1.41382	1.49765	0.352821	0.438786	0.508935	0.806937	0.231428	0.813509	0.485141	0.560201	1.04653	1.45407	0.429412	0.612517	1.02494	1.06146	1.19143	1.03701
superiortemporal L	1.70109	0.757244	1.13037	0.994807	2.01401	1.84451	0.984632	0.76129	0.12487	0.641748	0.820799	0.755907	1.08981	0.651071	1.29486	0.923391	1.10522	0.849152	0.60797	0.873996	0.634717	0.259328	0.331137	0.295363	0.945211	1.15045	0.107451	0.54907	1.54785	1.00916	0.812303	1.49726	1.59561	0.601051	0.479663	0.895468	0.780096	0.81313	0.840663	0.77058	0.522275	1.06873	1.48645	0.835565	0.548738	1.14376	0.923415	1.30236	1.149
superiortemporal R	1.64975	0.403296	1.07112	1.08075	2.0541	1.86462	1.03105	0.777312	0.160977	0.650777	0.956363	0.565993	1.06356	0.84547	1.2553	1.06402	0.787646	0.945311	0.628567	0.988233	0.645614	0.34431	0.440232	0.489576	0.899848	1.23443	0.114732	0.546627	1.58503	0.973952	0.759505	1.42001	1.50855	0.713479	0.598406	0.796709	0.662783	0.924149	0.817625	0.928744	0.416742	1.21994	1.51347	0.74619	0.418422	1.22159	0.634173	1.41645	1.26501
supramarginal L	0.70099	1.18718	0.740257	0.68194	0.381687	0.472994	0.573535	0.606626	0.249204	0.597805	0.398836	1.20677	0.558595	0.559381	0.61087	0.580026	0.711627	0.731819	0.549715	0.7219	0.558521	0.414288	0.80689	0.584548	0.61492	0.583143	0.238764	0.665286	0.536723	0.671031	0.789484	0.48784	0.575378	0.674766	0.663151	0.661283	0.769351	0.614385	1.09159	0.759569	0.232653	0.61029	0.565121	0.651155	0.282964	0.711587	1.2921	0.497485	0.670848
supramarginal R	0.895497	1.22786	0.58126	0.30102	0.778436	1.09855	0.4994	0.706328	0.332556	0.72954	0.850831	0.972396	0.48582	0.519886	0.419133	0.487779	0.922453	0.853814	0.488499	0.844101	0.690447	0.512581	0.958317	0.831731	0.549133	0.427829	0.347226	0.746643	0.581772	0.551103	0.778152	1.2501	0.774223	0.753912	0.81222	0.688455	0.652834	0.505792	0.924686	0.97431	0.470512	0.447675	0.471213	0.683885	0.517223	0.4812	1.05955	1.14212	0.678531
transversetemporal L	0.84282	0.46854	0.476191	0.558052	0.872073	0.904181	0.494855	0.364132	0.088733	0.362956	0.509902	0.514699	0.476055	0.619691	0.500069	0.623091	1.164	0.434452	0.415907	0.43539	0.338439	0.272288	0.447076	0.320599	0.439824	0.539121	0.078329	0.432764	0.654118	0.444579	0.716172	0.882489	0.993679	0.346358	0.465845	0.403154	0.575618	0.660793	0.80585	0.445483	0.433541	0.559281	0.573517	0.373124	0.55143	0.523115	0.55413	0.72462	0.537105
transversetemporal R	1.90074	1.46697	1.38633	1.19664	1.98591	1.84427	0.951059	0.75498	0.166079	0.524759	0.927611	1.13602	1.02022	0.572257	1.37898	0.964681	1.08794	1.08553	0.73832	1.08402	0.417884	0.236369	0.849444	0.302363	0.808906	1.20418	0.158378	0.1874	1.61983	1.15399	0.624751	1.50464	1.61829	0.989704	0.439058	0.947358	0.879469	0.76546	0.868661	0.961374	0.599534	1.24923	1.59845	0.922953	0.610505	1.3982	1.41873	1.35859	1.2584
[truncated: 13 more columns]
