# Supplementary material for: The relationship between the interictal epileptiform discharge source connectivity and cortical structural couplings in temporal lobe epilepsy
Source: Front Neurol. 2023 Feb 1;14:1029732. doi: 10.3389/fneur.2023.1029732 (PMC9948620; doi:10.3389/fneur.2023.1029732)
Supplement: Supplementary file 1 [file Data_Sheet_1.ZIP › Connection/BGC/L/05.xlsx]

## Sheet: 0
\	caudalanteriorcingulate L	caudalanteriorcingulate R	caudalmiddlefrontal L	caudalmiddlefrontal R	cuneus L	cuneus R	entorhinal L	entorhinal R	fusiform L	fusiform R	inferiorparietal L	inferiorparietal R	inferiortemporal L	inferiortemporal R	insula L	insula R	isthmuscingulate L	isthmuscingulate R	lateraloccipital L	lateraloccipital R	lateralorbitofrontal L	lateralorbitofrontal R	lingual L	lingual R	medialorbitofrontal L	medialorbitofrontal R	middletemporal L	middletemporal R	paracentral L	paracentral R	parahippocampal L	parahippocampal R	parsopercularis L	parsopercularis R	parsorbitalis L	parsorbitalis R	parstriangularis L	parstriangularis R	pericalcarine L	pericalcarine R	postcentral L	postcentral R	posteriorcingulate L	posteriorcingulate R	precentral L	precentral R	precuneus L	precuneus R	rostralanteriorcingulate L
caudalanteriorcingulate L	0.764431	0.346768	0.331421	0.335326	0.182541	0.515987	0.272524	0.285451	0.362989	0.290168	0.592074	0.127261	0.623398	0.170967	0.536487	0.4218	0.212054	0.318178	0.212964	0.32361	0.240699	0.362175	0.244195	0.259507	0.364356	0.501222	0.249879	0.156624	0.480033	0.418733	0.315906	0.160667	0.0744899	0.196772	0.764431	0.161706	0.643808	0.195845	0.202364	0.250297	0.112082	0.359502	0.539864	0.164824	0.199112	0.332109	0.127873	0.498054	0.479907
caudalanteriorcingulate R	0.534959	1.01584	0.49651	0.526213	0.503175	0.566642	0.395369	0.394542	0.176222	0.407361	0.659576	0.47142	0.660155	0.244464	0.659224	0.467109	0.400292	0.456428	0.44498	0.489531	0.260985	0.251266	0.335264	0.299804	0.48212	0.607091	0.246592	0.213075	0.569969	0.544787	0.347339	0.723211	0.391202	0.242449	0.830835	0.429621	0.595092	0.362093	0.362684	0.362867	0.299433	0.5387	0.603382	0.487834	0.280303	0.516137	0.266903	0.594694	0.608212
caudalmiddlefrontal L	0.757119	0.876922	1.34619	0.543402	0.332233	0.553756	0.591406	0.642404	0.386766	0.552177	0.880245	0.33726	0.817861	0.591355	0.620413	0.557543	0.501563	0.318284	0.411148	0.44511	0.299092	0.841661	0.316722	0.402658	0.563385	0.631657	0.401651	0.343722	0.703782	0.562949	0.573101	1.12997	0.410515	0.539815	0.704204	1.34619	0.654122	1.20645	0.425997	0.352263	0.635215	0.556002	0.589665	0.575681	0.591507	0.547204	0.426771	0.683755	0.462231
caudalmiddlefrontal R	0.55898	0.793861	0.526426	1.30956	0.135074	0.52557	0.613209	0.62432	0.214495	0.532482	0.553084	0.236737	0.627063	0.462514	0.696183	0.415317	0.221985	0.527516	0.578188	0.811317	0.311623	0.738678	0.351639	0.378084	0.697854	0.515569	0.227128	0.306482	0.394861	0.555224	0.499807	1.10526	0.156692	0.45253	0.387589	1.30956	0.234863	1.26145	0.429762	0.539869	0.9047	0.551213	0.630049	0.282889	0.901117	0.622425	0.29453	0.495203	0.759617
cuneus L	0.269957	0.304858	0.35577	0.399362	1.00551	0.322825	0.743564	0.772633	0.41926	0.538787	0.260874	0.181302	0.479762	0.728827	0.572526	0.620883	0.36856	0.303356	0.356042	0.301729	0.445308	0.372529	0.407664	0.415961	0.739192	0.557216	0.560825	0.577604	0.518195	0.638233	0.444189	0.437704	0.287257	0.718732	0.351274	0.723164	0.229106	0.861423	0.420839	0.343216	0.196172	0.354682	0.449378	0.527951	0.358643	0.390128	0.476795	0.245025	0.619752
cuneus R	0.617797	0.644595	0.440795	0.532387	0.209486	1.08335	0.555033	0.572527	0.388065	0.4734	0.818109	0.230705	0.301346	0.383068	0.448609	0.318247	0.41769	0.398073	0.380475	0.404447	0.359178	0.637031	0.426872	0.42673	0.636571	0.300334	0.39002	0.29505	0.377231	0.367123	0.433215	0.823437	0.31175	0.407573	0.664074	1.07215	0.608791	1.08335	0.387572	0.401599	0.583369	0.520739	0.363902	0.403607	0.526825	0.534481	0.270902	0.624128	0.642024
entorhinal L	0.617602	0.586783	0.589843	0.556751	0.533468	0.603384	1.22418	0.427409	0.505733	0.470702	0.661065	0.397398	0.796959	0.219132	0.827978	0.587943	0.781803	0.495951	0.564661	0.53341	0.468654	0.594099	0.445857	0.536429	0.701902	0.593599	0.618987	0.270229	0.622668	0.886675	0.367691	0.760144	0.684117	0.282115	0.655464	1.20217	0.600679	1.22418	0.623553	0.558247	0.459925	0.555757	0.78927	0.88544	0.449183	0.552114	0.326511	0.581637	0.644642
entorhinal R	0.592171	0.551021	0.531414	0.581672	0.521519	0.586168	0.364681	1.30799	0.485564	0.432657	0.682649	0.387237	0.751655	0.228279	0.766974	0.593456	0.744091	0.469096	0.578968	0.541035	0.418502	0.562461	0.38194	0.504433	0.661966	0.596221	0.609699	0.245685	0.641278	0.903923	0.331096	0.776705	0.6602	0.320021	0.647354	1.27477	0.614982	1.30799	0.609842	0.514438	0.52936	0.583041	0.763373	0.888115	0.524886	0.586063	0.28432	0.605088	0.629493
fusiform L	0.612042	0.453168	0.517916	0.461536	0.797893	0.626474	0.470605	0.490321	1.01407	0.488968	0.675711	0.322672	0.737557	0.378416	0.688579	0.571317	0.832246	0.509617	0.308541	0.451209	0.447174	0.412179	0.406561	0.321056	0.536927	0.616327	0.22869	0.300922	0.642416	0.698505	0.343637	0.678817	1.01407	0.39012	0.646662	0.667092	0.610206	0.562287	0.255867	0.377698	0.261731	0.478219	0.669374	0.633123	0.269927	0.444409	0.529209	0.576631	0.62573
fusiform R	0.621178	0.651521	0.502231	0.599009	0.41228	0.61731	0.393031	0.472928	0.433115	1.35081	0.793321	0.36378	0.768816	0.445054	0.653489	0.542448	0.584612	0.494874	0.506234	0.543291	0.340123	0.604572	0.344719	0.480679	0.325599	0.611171	0.523328	0.261288	0.755177	0.822856	0.429894	0.946309	0.520643	0.375391	0.663785	1.35081	0.667467	1.26672	0.528145	0.4249	0.589656	0.613761	0.68986	0.751826	0.58616	0.606231	0.42217	0.68199	0.440467
inferiorparietal L	0.546907	0.669557	0.309139	0.439783	0.13815	0.4684	0.505133	0.464897	0.378419	0.330424	0.944893	0.175106	0.372034	0.36192	0.508274	0.445842	0.365582	0.310383	0.225202	0.284312	0.252293	0.663619	0.290388	0.290485	0.57175	0.486234	0.277788	0.314367	0.305243	0.309279	0.468566	0.563784	0.231032	0.363442	0.269538	0.53963	0.669146	0.512953	0.223948	0.249448	0.329571	0.4003	0.393225	0.213569	0.237875	0.441293	0.215035	0.400282	0.561711
inferiorparietal R	0.317366	0.363549	0.346645	0.744552	0.522258	0.38556	0.406361	0.394398	0.201894	0.35349	0.58484	1.32022	0.412212	0.480033	0.397191	0.25014	0.356841	0.340284	0.588974	0.55077	0.280432	0.322196	0.28649	0.293962	0.397493	0.356865	0.296551	0.422121	0.363858	0.349713	0.440891	0.675463	0.297837	0.460905	0.52517	1.32022	0.546912	1.17079	0.405757	0.354696	1.07607	0.750211	0.369986	0.51236	1.08766	0.828701	0.427334	0.61835	0.396909
inferiortemporal L	0.68126	0.587533	0.386463	0.503165	0.228907	0.234423	0.525981	0.513346	0.433952	0.408512	0.530758	0.185856	0.942028	0.311226	0.805452	0.412128	0.543928	0.292189	0.35975	0.328309	0.313653	0.610003	0.315596	0.376505	0.702285	0.439324	0.432531	0.234941	0.378916	0.314578	0.37498	0.70503	0.373362	0.346493	0.721491	0.900355	0.512431	0.926579	0.377862	0.335945	0.541579	0.469773	0.571616	0.450338	0.491509	0.497805	0.164759	0.426461	0.842481
inferiortemporal R	0.575593	0.505657	0.60306	0.597519	0.73683	0.628402	0.297532	0.385	0.51654	0.529886	0.681487	0.495376	0.746817	1.26543	0.753285	0.429505	0.892465	0.527191	0.630414	0.586698	0.553945	0.520943	0.494697	0.591433	0.393455	0.512628	0.683011	0.303903	0.544647	0.796587	0.297494	0.752339	0.811866	0.327523	0.677768	1.26543	0.638236	1.10631	0.682002	0.562155	0.4468	0.601371	0.76615	0.986237	0.470597	0.596522	0.511348	0.619798	0.641591
insula L	0.673886	0.59832	0.277175	0.530156	0.308134	0.366836	0.510314	0.506992	0.441924	0.332226	0.638617	0.238804	0.749921	0.303921	1.09311	0.456103	0.618841	0.250534	0.384989	0.331065	0.279437	0.605546	0.258761	0.367141	0.72123	0.47388	0.465646	0.21887	0.576872	0.217266	0.372216	0.741417	0.455525	0.327133	0.676746	1.0181	0.587832	1.09311	0.411716	0.321642	0.547743	0.513312	0.452055	0.5557	0.504704	0.526739	0.173327	0.524241	0.838348
insula R	0.537224	0.437354	0.286233	0.478147	0.45548	0.286575	0.3772	0.425622	0.513087	0.296448	0.527886	0.174917	0.481937	0.200037	0.445062	0.84738	0.806433	0.266555	0.509604	0.381216	0.335747	0.524312	0.294004	0.430126	0.499247	0.596073	0.626739	0.231823	0.623892	0.338026	0.302025	0.557575	0.618754	0.289162	0.673021	0.759473	0.493556	0.84738	0.540652	0.384711	0.457272	0.459661	0.384489	0.748047	0.472666	0.486625	0.0968217	0.449805	0.544409
isthmuscingulate L	0.537832	0.297552	0.39802	0.365761	0.774931	0.522343	0.458398	0.472667	0.600306	0.428107	0.54934	0.192654	0.750249	0.32634	0.683589	0.540245	1.07025	0.368002	0.219958	0.323461	0.359229	0.339542	0.346945	0.363613	0.530914	0.630764	0.480728	0.296107	0.637747	0.629263	0.257631	0.444297	0.521711	0.363246	0.668842	0.496642	0.48932	0.481289	0.28571	0.31902	0.183203	0.37166	0.608268	0.341836	0.256253	0.357864	0.338997	0.441095	0.630046
isthmuscingulate R	0.696601	0.827845	0.335734	0.564267	0.275345	0.600993	0.572201	0.626033	0.365225	0.567113	0.944893	0.315258	0.696533	0.537989	0.478711	0.456526	0.428967	1.28833	0.435037	0.469131	0.330581	0.82151	0.396689	0.435618	0.578736	0.496886	0.376779	0.34546	0.596718	0.468661	0.548161	1.0687	0.352363	0.506275	0.688653	1.28833	0.701069	1.21546	0.436392	0.457038	0.633961	0.573271	0.455178	0.469341	0.60994	0.55759	0.399319	0.762586	0.457952
lateraloccipital L	0.537285	0.723737	0.29666	0.579853	0.276885	0.378169	0.693587	0.678021	0.207228	0.437269	0.520636	0.362501	0.516069	0.657699	0.531831	0.565565	0.305019	0.338366	0.863288	0.313038	0.275352	0.636898	0.263343	0.19501	0.674626	0.574944	0.155293	0.426551	0.521267	0.555837	0.546921	0.863172	0.299564	0.62367	0.559959	0.863288	0.417735	0.71095	0.166491	0.220406	0.317318	0.516307	0.434159	0.306194	0.284457	0.544529	0.511503	0.413744	0.550346
lateraloccipital R	0.580551	0.739751	0.244541	0.728471	0.247764	0.317906	0.601462	0.615255	0.273725	0.430412	0.594383	0.359704	0.41404	0.592725	0.390424	0.427804	0.354503	0.270785	0.251003	0.911367	0.243881	0.689974	0.283954	0.267451	0.590114	0.431665	0.228441	0.412386	0.444124	0.426078	0.533118	0.861803	0.304898	0.592484	0.578266	0.911367	0.502531	0.856995	0.221147	0.260321	0.395688	0.64804	0.307156	0.267501	0.350303	0.649455	0.473439	0.470129	0.434129
lateralorbitofrontal L	0.681102	0.737048	0.451452	0.496813	0.440677	0.640993	0.542109	0.535192	0.365578	0.414903	0.839001	0.365851	0.846289	0.501286	0.72272	0.627942	0.493666	0.462864	0.432913	0.440555	1.06758	0.717797	0.244829	0.66112	0.525119	0.714913	0.449989	0.302823	0.751791	0.729431	0.488309	1.03923	0.519717	0.448462	0.66587	1.06758	0.704616	0.934853	0.514445	0.320329	0.482394	0.514172	0.672465	0.93121	0.451843	0.486545	0.51923	0.668874	0.598489
lateralorbitofrontal R	0.595108	0.356151	0.61436	0.4975	0.605923	0.609478	0.370644	0.402631	0.184775	0.465861	0.691702	0.522829	0.65284	0.253018	0.662586	0.509036	0.527952	0.579148	0.542102	0.623324	0.341019	0.932848	0.448166	0.342933	0.472769	0.608077	0.298875	0.178067	0.574705	0.612827	0.362064	0.569033	0.546232	0.257251	0.932848	0.455965	0.590255	0.420416	0.440465	0.477666	0.324026	0.520245	0.656966	0.69083	0.319949	0.47779	0.48133	0.587337	0.613073
lingual L	0.691907	0.800754	0.448163	0.521004	0.476061	0.598814	0.520004	0.508937	0.386315	0.38514	0.783096	0.373851	0.73943	0.497072	0.635989	0.595395	0.57579	0.50154	0.432431	0.488436	0.258032	0.809494	1.12402	0.496279	0.476072	0.651206	0.425222	0.351408	0.710264	0.673289	0.549116	1.065	0.558303	0.456031	0.657649	1.12402	0.651867	0.949017	0.481293	0.392019	0.473845	0.533945	0.611836	0.899972	0.455798	0.51006	0.522872	0.65052	0.524763
lingual R	0.699607	0.734358	0.444617	0.47573	0.524327	0.553603	0.590599	0.576219	0.349837	0.452407	0.707529	0.361186	0.708698	0.559633	0.646181	0.608539	0.569541	0.470148	0.390263	0.408745	0.620567	0.719138	0.461109	0.981322	0.574361	0.65262	0.34954	0.448341	0.67377	0.668551	0.528849	0.981322	0.592209	0.530663	0.640881	0.896468	0.594002	0.742642	0.442446	0.381881	0.3827	0.475289	0.591062	0.979603	0.351747	0.45119	0.552315	0.562973	0.582489
medialorbitofrontal L	0.60885	0.539791	0.43289	0.557413	0.491366	0.559326	0.565531	0.589251	0.464061	0.257743	0.65439	0.33717	0.815919	0.178655	0.888817	0.560888	0.758962	0.404132	0.510215	0.473658	0.333972	0.558925	0.284138	0.422341	1.2468	0.526996	0.559227	0.181754	0.550536	0.850983	0.321632	0.715902	0.620147	0.20685	0.630648	1.15658	0.607302	1.2468	0.538946	0.442896	0.497089	0.554735	0.763234	0.812934	0.47757	0.557961	0.202581	0.575835	0.769825
medialorbitofrontal R	0.568993	0.445914	0.206211	0.440271	0.330315	0.186581	0.291272	0.323943	0.460786	0.223745	0.483225	0.157005	0.372588	0.151212	0.333472	0.457454	0.727692	0.172162	0.388838	0.284377	0.257423	0.516973	0.216501	0.343027	0.392686	0.766706	0.521332	0.169098	0.370165	0.218079	0.284581	0.52456	0.510555	0.202364	0.628554	0.666826	0.483732	0.740671	0.427158	0.294746	0.439892	0.417777	0.243984	0.602145	0.423292	0.448517	0.0799088	0.404588	0.553324
middletemporal L	0.56685	0.49885	0.483962	0.455597	0.525654	0.622309	0.619282	0.624653	0.153905	0.525065	0.699736	0.314077	0.837049	0.513436	0.778055	0.693959	0.49159	0.472265	0.215794	0.382422	0.429917	0.426999	0.346379	0.251415	0.665607	0.754642	0.858992	0.343154	0.748527	0.77667	0.385492	0.719464	0.640857	0.488572	0.633721	0.750725	0.609415	0.657263	0.188405	0.312868	0.296424	0.4655	0.696343	0.606409	0.276433	0.43744	0.534127	0.561711	0.713554
middletemporal R	0.590808	0.58528	0.554416	0.572031	1.00551	0.597688	0.301467	0.343762	0.442873	0.463668	0.657154	0.47523	0.633486	0.251322	0.612901	0.39492	0.924248	0.505798	0.593803	0.556551	0.387537	0.511205	0.363517	0.516804	0.36066	0.469679	0.63363	1.10261	0.501916	0.652666	0.449282	1.04407	0.931181	0.218895	0.680369	1.10261	0.618324	0.796737	0.613072	0.460351	0.388746	0.585037	0.654931	1.00479	0.429158	0.570191	0.751206	0.613971	0.531367
paracentral L	0.468598	0.367035	0.329072	0.408126	0.317371	0.228465	0.522294	0.594951	0.439264	0.495895	0.2976	0.124123	0.361792	0.328704	0.564331	0.660969	0.611626	0.25134	0.392667	0.310302	0.345201	0.447218	0.335216	0.397498	0.626857	0.411513	0.514288	0.272363	0.765496	0.601944	0.283245	0.521339	0.418321	0.43856	0.660636	0.725819	0.329185	0.765496	0.426424	0.332808	0.482076	0.373054	0.419924	0.551529	0.492967	0.411729	0.119579	0.279053	0.630173
paracentral R	0.591795	0.517809	0.317799	0.589958	0.354761	0.367689	0.498633	0.651268	0.388833	0.64443	0.689665	0.234159	0.502327	0.351244	0.25824	0.35043	0.508695	0.251428	0.450441	0.400364	0.366305	0.537668	0.378509	0.431465	0.632168	0.361654	0.466	0.238207	0.748239	1.38131	0.311005	0.799339	0.399541	0.449573	0.695515	1.24697	0.606508	1.38131	0.451081	0.364993	0.730381	0.58898	0.345036	0.59769	0.735276	0.619455	0.180575	0.600248	0.459509
parahippocampal L	0.595389	0.503067	0.534224	0.570345	0.826118	0.618182	0.379039	0.396667	0.328872	0.458947	0.671294	0.62129	0.689023	0.232139	0.686948	0.478743	0.729021	0.495482	0.467855	0.501042	0.292233	0.529084	0.324902	0.345943	0.464457	0.586664	0.413204	0.241035	0.577294	0.623306	0.969709	0.937887	0.718924	0.232412	0.826757	0.767412	0.604498	0.596105	0.43541	0.372193	0.300053	0.577672	0.665554	0.747087	0.331216	0.560742	0.510642	0.612516	0.617184
parahippocampal R	0.439202	0.453306	0.548943	0.561671	0.418428	0.621224	0.473367	0.468385	0.184215	0.472328	0.738431	0.442657	0.766771	0.285939	0.778946	0.497291	0.388007	0.502918	0.540011	0.565785	0.296103	0.37419	0.341428	0.340325	0.574268	0.688252	0.272734	0.307799	0.624794	0.625017	0.447554	1.27593	0.363032	0.306768	0.914438	0.236575	0.610307	0.243468	0.436326	0.418134	0.362671	0.570301	0.691639	0.545855	0.289301	0.550343	0.320463	0.608102	0.731468
parsopercularis L	0.356747	0.191935	0.290062	0.313232	0.302919	0.497063	0.373268	0.374172	0.493951	0.303169	0.583615	0.116228	0.863629	0.205836	0.699237	0.550345	0.356437	0.266953	0.137503	0.212299	0.230661	0.216979	0.202776	0.239894	0.453164	0.734362	0.469014	0.145666	0.713472	0.543473	0.12066	0.322065	1.01407	0.227288	0.76904	0.365641	0.560192	0.367287	0.211217	0.194942	0.123433	0.323141	0.594713	0.189149	0.18798	0.310391	0.182218	0.434476	0.611017
parsopercularis R	0.573443	0.543638	0.574918	0.590318	0.783993	0.600705	0.34866	0.463375	0.47399	0.461396	0.671705	0.461833	0.728956	0.347046	0.744602	0.415168	0.869233	0.509842	0.683621	0.62559	0.495425	0.54245	0.459493	0.554472	0.412363	0.500943	0.634046	0.21463	0.527916	0.885365	0.325704	0.821658	0.753289	1.5092	0.649878	1.5092	0.619233	1.33037	0.684432	0.580442	0.492931	0.595989	0.742986	0.961879	0.516959	0.595971	0.512341	0.605628	0.656114
parsorbitalis L	0.480861	0.261168	0.256954	0.228703	0.129127	0.27084	0.312243	0.328434	0.523104	0.279378	0.118591	0.0859239	0.644365	0.164209	0.605097	0.480285	0.918297	0.209523	0.245124	0.213192	0.243731	0.365516	0.203714	0.287167	0.395339	0.611942	0.485587	0.152507	0.53101	0.422581	0.256478	0.206043	0.421637	0.187327	0.955662	0.199455	0.252677	0.202698	0.308652	0.234463	0.186708	0.203857	0.459109	0.373624	0.147345	0.221542	0.102842	0.13519	0.564115
parsorbitalis R	0.433795	0.194009	0.589053	0.58104	0.373628	0.68507	0.56171	0.544521	0.33238	0.525507	0.842464	0.56442	0.942028	0.335299	0.924484	0.539747	0.449961	0.566851	0.778421	0.699019	0.429072	0.263613	0.374104	0.54819	0.664171	0.766706	0.539184	0.184835	0.707914	0.738141	0.139525	0.24083	0.426756	0.386692	0.955422	1.5092	0.700109	0.354386	0.742373	0.561196	0.449775	0.595645	0.809268	0.974885	0.363268	0.569668	0.307851	0.662152	0.852296
parstriangularis L	0.752329	0.813334	0.391886	0.155506	0.104899	0.52615	0.511298	0.502982	0.336698	0.39799	0.751905	0.1868	0.676401	0.339096	0.754593	0.51059	0.318417	0.374943	0.304412	0.375035	0.25567	0.880436	0.280188	0.280482	0.643096	0.66772	0.258541	0.253726	0.426805	0.448796	0.478927	0.855686	0.204636	0.342047	0.369918	0.800825	0.880436	0.750257	0.255285	0.288655	0.627993	0.110739	0.563101	0.223052	0.405457	0.175612	0.203329	0.257697	0.763893
parstriangularis R	0.397315	0.139222	0.557811	0.572504	0.347869	0.60284	0.564073	0.548836	0.381768	0.501394	0.795605	0.318376	0.910682	0.312433	0.864781	0.502461	0.497501	0.548749	0.825828	0.688192	0.549283	0.214432	0.446137	0.649703	0.688838	0.733712	0.6773	0.224297	0.710673	0.659344	0.123038	0.191202	0.468976	0.390292	0.955662	0.286096	0.671565	1.38131	0.856108	0.620148	0.225799	0.57595	0.732854	1.11411	0.323139	0.566429	0.170712	0.628491	0.830283
pericalcarine L	0.643723	0.712097	0.379301	0.46933	0.421162	0.478412	0.672185	0.654597	0.237296	0.463442	0.630196	0.353179	0.666281	0.623596	0.630141	0.627529	0.408171	0.389697	0.2524	0.324316	0.452969	0.651873	0.396946	0.336045	0.655533	0.665745	0.22966	0.453203	0.648452	0.635293	0.535019	0.922388	0.442817	0.593274	0.63835	0.873033	0.511427	0.721097	0.922388	0.358301	0.357882	0.449306	0.534322	0.80207	0.301821	0.4412	0.525706	0.482566	0.602443
pericalcarine R	0.681638	0.783829	0.320382	0.510562	0.374832	0.497028	0.616706	0.605831	0.318311	0.404134	0.726053	0.35907	0.65982	0.572192	0.572687	0.564964	0.456823	0.410136	0.340694	0.409555	0.30544	0.765545	0.35486	0.332873	0.579689	0.61073	0.307359	0.406132	0.630819	0.573147	0.54419	1.00177	0.428226	0.558172	0.647496	0.994476	0.58127	0.861684	0.382291	1.00177	0.444551	0.487293	0.50968	0.621506	0.403568	0.470227	0.490441	0.552716	0.513978
postcentral L	0.262465	0.603563	0.388497	0.762957	0.211059	0.41314	0.611015	0.576982	0.156477	0.438282	0.502838	0.286425	0.532948	0.549611	0.591117	0.433662	0.17657	0.377614	0.441728	0.443001	0.24705	0.408188	0.266871	0.258637	0.647527	0.555779	0.193448	0.384717	0.452185	0.457989	0.51524	0.570783	0.181583	0.523692	0.359666	0.588363	0.420302	0.319293	0.326053	0.303523	1.07607	0.683051	0.477654	0.281712	0.728789	0.795505	0.340207	0.470036	0.623599
postcentral R	0.541546	0.778401	0.479571	0.566228	0.131618	0.505592	0.607282	0.611665	0.230418	0.508747	0.515823	0.227555	0.581831	0.458342	0.665892	0.415074	0.231739	0.470286	0.51405	0.79319	0.302071	0.727508	0.354653	0.372535	0.685566	0.501455	0.232102	0.325055	0.38104	0.517998	0.510034	1.01757	0.160751	0.45214	0.374891	1.17697	0.181026	1.12093	0.392854	0.503047	0.772241	1.17697	0.584806	0.255123	0.687061	0.610757	0.296622	0.448108	0.729858
posteriorcingulate L	0.672173	0.636323	0.365085	0.550175	0.267222	0.340554	0.562621	0.602075	0.400528	0.437123	0.769222	0.241488	0.712347	0.358913	0.442667	0.379653	0.505679	0.236331	0.398141	0.344042	0.304767	0.626973	0.321425	0.388627	0.693875	0.359184	0.422249	0.234161	0.547584	0.333412	0.392867	0.844686	0.377128	0.373268	0.68777	1.17544	0.616086	1.21881	0.403125	0.346819	0.647222	0.540958	1.21881	0.48398	0.603006	0.556029	0.230391	0.593242	0.756439
posteriorcingulate R	0.619429	0.553707	0.286172	0.341424	0.340361	0.418579	0.567134	0.558451	0.264994	0.379773	0.589791	0.290864	0.704776	0.458471	0.617167	0.610577	0.23266	0.236279	0.210936	0.182883	0.519936	0.511419	0.457831	0.53144	0.583557	0.707284	0.32942	0.377255	0.703559	0.562076	0.421147	0.777689	0.274334	0.451807	0.748492	0.726317	0.496289	0.654033	0.530966	0.308419	0.392294	0.335382	0.490911	1.11411	0.305888	0.336659	0.431162	0.421096	0.584158
precentral L	0.283601	0.645364	0.431481	0.592532	0.0918215	0.386194	0.687765	0.672084	0.166714	0.503422	0.356903	0.307865	0.53752	0.587328	0.634145	0.454551	0.130553	0.41045	0.548233	0.506419	0.297994	0.485003	0.307371	0.315412	0.737188	0.571392	0.209336	0.37743	0.396656	0.518162	0.500419	0.740261	0.116666	0.573048	0.193284	0.744351	0.257915	0.645156	0.402736	0.364873	0.714618	0.49398	0.50412	0.2585	1.08766	0.572011	0.362647	0.316333	0.701399
precentral R	0.524816	0.767968	0.503	0.555145	0.125828	0.529927	0.612999	0.617967	0.206537	0.522437	0.489805	0.229008	0.622733	0.461337	0.695205	0.426187	0.208264	0.498869	0.565193	0.82822	0.305031	0.701225	0.349345	0.371924	0.694534	0.529658	0.218169	0.315025	0.393595	0.542954	0.49644	1.04692	0.142215	0.454306	0.320742	1.22787	0.180762	1.17131	0.416947	0.522513	0.850242	0.636931	0.617454	0.260615	0.797248	1.22787	0.293303	0.460225	0.751756
precuneus L	0.510865	0.384259	0.326292	0.703223	0.628024	0.432298	0.206683	0.181881	0.282145	0.282727	0.650029	0.342422	0.472891	0.277114	0.358129	0.233966	0.478017	0.322737	0.459913	0.461089	0.258526	0.465167	0.245315	0.277798	0.175905	0.337919	0.344284	0.486838	0.438808	0.344282	0.35988	0.786637	0.424307	0.317712	0.669434	1.18778	0.615406	1.11702	0.362457	0.297997	0.807658	0.705766	0.391523	0.637101	0.836853	0.753921	1.18778	0.646846	0.276269
precuneus R	0.533802	0.745247	0.397067	0.451527	0.127157	0.46666	0.549999	0.533454	0.313244	0.413772	0.452267	0.197487	0.463638	0.387008	0.604263	0.425273	0.295013	0.377059	0.328907	0.457547	0.284077	0.724235	0.353105	0.340103	0.630518	0.486875	0.265736	0.329597	0.333306	0.400451	0.502017	0.801706	0.196113	0.396423	0.315742	0.832038	0.264785	0.786561	0.290913	0.350209	0.519773	0.401882	0.472489	0.232665	0.364138	0.443422	0.257876	0.832038	0.667485
rostralanteriorcingulate L	0.640047	0.583114	0.217923	0.544329	0.368014	0.489688	0.390631	0.425739	0.432969	0.209477	0.668907	0.281737	0.770777	0.249176	0.839869	0.556494	0.662609	0.275223	0.425609	0.376476	0.236364	0.583536	0.190869	0.340475	0.639613	0.651448	0.481668	0.182105	0.569018	0.496135	0.353352	0.756297	0.510084	0.268457	0.634358	1.12358	0.609523	1.22718	0.439069	0.31555	0.550723	0.537513	0.704119	0.647543	0.509765	0.544656	0.174688	0.56615	1.22718
rostralanteriorcingulate R	0.61795	0.51217	0.18766	0.457049	0.269917	0.156084	0.284942	0.304	0.434583	0.242096	0.545662	0.177958	0.379676	0.177612	0.398026	0.457914	0.663288	0.134487	0.356152	0.253771	0.223292	0.541479	0.188638	0.304	0.412673	0.431826	0.457508	0.165025	0.326803	0.23744	0.315431	0.601036	0.457092	0.215472	0.619458	0.75504	0.557095	0.828191	0.371183	0.251546	0.483627	0.436036	0.217799	0.513921	0.437805	0.464733	0.100791	0.443331	0.511799
rostralmiddlefrontal L	0.628685	0.55228	0.521552	0.551247	0.695822	0.584864	0.481282	0.431112	0.506941	0.416543	0.649037	0.513071	0.794921	0.295283	0.810616	0.415717	0.908018	0.455563	0.538645	0.503186	0.508562	0.565294	0.441943	0.529379	0.507549	0.549786	0.625424	0.254229	0.550674	0.792767	0.335184	0.740476	0.754409	0.181897	0.686626	1.23019	0.604397	1.09266	0.591627	0.48096	0.421428	0.552696	0.73398	0.882507	0.414085	0.549939	0.553532	0.573816	0.702058
rostralmiddlefrontal R	0.283022	0.195988	0.209004	0.224307	0.0902314	0.280641	0.293646	0.306614	0.561409	0.235553	0.270752	0.0820099	0.560273	0.162792	0.527222	0.426079	1.07025	0.178438	0.247907	0.203403	0.229115	0.332659	0.196168	0.287546	0.370323	0.605715	0.529014	0.184139	0.495648	0.379902	0.236075	0.175359	0.51971	0.195558	0.670142	0.223679	0.28785	0.274263	0.314309	0.217741	0.1297	0.213708	0.406191	0.405632	0.142087	0.226565	0.109696	0.213622	0.50959
superiorfrontal L	0.656489	0.536516	0.191627	0.467303	0.274233	0.197898	0.331125	0.353691	0.421283	0.286365	0.585065	0.205076	0.596429	0.211249	0.486149	0.400599	0.65804	0.126068	0.330778	0.236496	0.212292	0.546033	0.178712	0.283853	0.461291	0.322347	0.427021	0.164495	0.324842	0.279316	0.327488	0.621554	0.449151	0.235811	0.610668	0.790297	0.606453	0.884967	0.345081	0.233777	0.483549	0.450241	0.248629	0.488319	0.427604	0.471668	0.122396	0.474586	0.557142
superiorfrontal R	0.45376	0.140477	0.475612	0.518106	0.473082	0.460985	0.482119	0.457493	0.499939	0.411711	0.679917	0.289661	0.803643	0.271938	0.687332	0.444268	0.814615	0.440478	0.733347	0.56861	0.5189	0.222563	0.449203	0.599599	0.601066	0.679757	0.779664	0.189263	0.709144	0.451232	0.109475	0.221682	0.761033	0.351886	0.94162	0.3716	0.602084	0.55186	0.781189	0.587502	0.203334	0.512683	0.567425	1.00813	0.328431	0.51878	0.191662	0.546713	0.689449
superiorparietal L	0.524817	0.410802	0.374682	0.549713	0.349666	0.257715	0.707161	0.790097	0.387093	0.706537	0.50438	0.174726	0.272067	0.446632	0.482102	0.281937	0.510986	0.27208	0.37777	0.33854	0.394661	0.446447	0.416021	0.419567	0.821532	0.229353	0.452455	0.302234	0.567592	0.784337	0.286525	0.63598	0.383141	0.580164	0.691052	1.00152	0.499362	1.11793	0.401573	0.348426	0.629707	0.523324	0.365196	0.533281	0.667355	0.57191	0.195608	0.47137	0.60174
superiorparietal R	0.397065	0.712966	0.343698	0.515564	0.0922117	0.421221	0.498664	0.473135	0.26395	0.361825	0.475268	0.179248	0.422084	0.370082	0.516877	0.403451	0.226733	0.337269	0.260693	0.393722	0.240148	0.628649	0.312901	0.288904	0.561807	0.473998	0.20769	0.351766	0.353503	0.357162	0.514352	0.671559	0.134765	0.377594	0.100522	0.584658	0.229213	0.531558	0.231247	0.291906	0.370277	0.53692	0.405498	0.152726	0.183443	0.482089	0.251809	0.680988	0.568388
superiortemporal L	0.613147	0.421054	0.502749	0.53617	0.700519	0.608885	0.340011	0.362213	0.209897	0.414898	0.664006	0.53566	0.6527	0.205994	0.639121	0.483138	0.597662	0.484592	0.411497	0.480208	0.25365	0.399229	0.32025	0.276673	0.436929	0.578539	0.274383	0.131092	0.570817	0.573935	0.174846	0.779642	0.608221	0.214592	0.844987	0.578002	0.607599	0.485769	0.345486	0.341428	0.277322	0.547401	0.627277	0.596653	0.286399	0.519044	0.396697	0.611496	0.57624
superiortemporal R	0.323166	0.585275	0.562662	0.529704	0.275137	0.637135	0.513837	0.504076	0.149097	0.489469	0.833449	0.299345	0.821161	0.309942	0.823223	0.500816	0.215279	0.517959	0.595836	0.655017	0.30686	0.505678	0.359801	0.356721	0.615292	0.709443	0.223766	0.295989	0.64227	0.626791	0.418765	0.862352	0.224971	0.330599	0.854859	0.480948	0.623514	0.283391	0.446103	0.47017	0.518915	0.548737	0.715099	0.413472	0.396693	0.516476	0.269099	0.632382	0.778625
supramarginal L	0.599083	0.938584	0.335145	0.966145	0.164571	0.273591	0.708952	0.692897	0.27164	0.484603	0.567176	0.320414	0.39119	0.620205	0.499416	0.434173	0.30148	0.321918	0.310425	0.311838	0.217986	0.870956	0.258161	0.24286	0.735309	0.456929	0.203162	0.4171	0.375902	0.427179	0.620165	1.01302	0.228196	0.597625	0.494971	0.991393	0.396989	0.915615	0.221686	0.235808	0.524599	0.741143	0.349643	0.178206	0.379315	0.773587	0.40851	0.390062	0.615254
supramarginal R	0.505705	0.743389	0.453792	0.544481	0.122933	0.479355	0.599637	0.601092	0.214624	0.494661	0.440013	0.229154	0.555924	0.461656	0.638103	0.408717	0.214386	0.444076	0.515847	0.781688	0.295449	0.679156	0.342467	0.366403	0.672665	0.495723	0.220205	0.331092	0.371536	0.501184	0.502897	0.978823	0.146507	0.457886	0.335084	1.12986	0.125501	1.07391	0.391963	0.489907	0.729164	0.454533	0.550884	0.240093	0.62467	1.02471	0.299406	0.371541	0.702291
transversetemporal L	0.657388	0.519683	0.416453	0.482545	0.755883	0.612678	0.292549	0.311172	0.141139	0.343866	0.735964	0.317868	0.6961	0.18127	0.599639	0.470032	0.619892	0.427501	0.289152	0.383829	0.229808	0.355548	0.284781	0.192672	0.373335	0.554064	0.193746	0.101554	0.592944	0.562629	0.246028	0.848125	0.890048	0.197966	0.662338	0.663867	0.711982	0.574479	0.218422	0.261224	0.330728	0.504256	0.60593	0.583307	0.321188	0.473416	0.415176	0.648954	0.514924
transversetemporal R	0.605291	0.764862	0.481818	0.557398	0.922933	0.558589	0.272174	0.297661	0.336603	0.39764	0.673425	0.421176	0.594732	0.216341	0.547365	0.389977	0.730075	0.453431	0.532894	0.506903	0.271919	0.619431	0.315593	0.377915	0.326961	0.465543	0.482698	0.24939	0.498924	0.568585	0.660283	1.27593	0.768279	0.194493	0.642295	1.14397	0.618692	0.829112	0.49785	0.382837	0.460114	0.57744	0.575926	0.905736	0.468132	0.565087	0.712608	0.629403	0.468119
[truncated: 13 more columns]
