# Supplementary material for: The relationship between the interictal epileptiform discharge source connectivity and cortical structural couplings in temporal lobe epilepsy
Source: Front Neurol. 2023 Feb 1;14:1029732. doi: 10.3389/fneur.2023.1029732 (PMC9948620; doi:10.3389/fneur.2023.1029732)
Supplement: Supplementary file 1 [file Data_Sheet_1.ZIP › Connection/BGC/L/06.xlsx]

## Sheet: 0
\	caudalanteriorcingulate L	caudalanteriorcingulate R	caudalmiddlefrontal L	caudalmiddlefrontal R	cuneus L	cuneus R	entorhinal L	entorhinal R	fusiform L	fusiform R	inferiorparietal L	inferiorparietal R	inferiortemporal L	inferiortemporal R	insula L	insula R	isthmuscingulate L	isthmuscingulate R	lateraloccipital L	lateraloccipital R	lateralorbitofrontal L	lateralorbitofrontal R	lingual L	lingual R	medialorbitofrontal L	medialorbitofrontal R	middletemporal L	middletemporal R	paracentral L	paracentral R	parahippocampal L	parahippocampal R	parsopercularis L	parsopercularis R	parsorbitalis L	parsorbitalis R	parstriangularis L	parstriangularis R	pericalcarine L	pericalcarine R	postcentral L	postcentral R	posteriorcingulate L	posteriorcingulate R	precentral L	precentral R	precuneus L	precuneus R	rostralanteriorcingulate L
caudalanteriorcingulate L	0.922423	0.158929	0.255317	0.304974	0.182955	0.213012	0.510674	0.303452	0.250925	0.241605	0.28628	0.283707	0.170783	0.164479	0.577712	0.185208	0.329812	0.18963	0.241489	0.161464	0.251452	0.280928	0.589276	0.60412	0.261144	0.175259	0.578179	0.264496	0.373088	0.20877	0.282237	0.277696	0.40729	0.336958	0.564279	0.308946	0.266783	0.292526	0.479672	0.607203	0.166808	0.219714	0.441197	0.53508	0.18264	0.239646	0.123837	0.236179	0.108544
caudalanteriorcingulate R	0.315858	0.525532	0.228669	0.172863	0.187689	0.218087	0.362523	0.274377	0.232302	0.17986	0.269354	0.171005	0.426804	0.246611	0.344814	0.291578	0.277535	0.166036	0.315763	0.215215	0.219113	0.146888	0.301408	0.289863	0.294023	0.173468	0.344614	0.16841	0.301871	0.177441	0.26305	0.286158	0.402795	0.203863	0.295867	0.260701	0.435943	0.207763	0.239508	0.256642	0.343404	0.243009	0.338605	0.276747	0.525532	0.239271	0.162374	0.208616	0.174847
caudalmiddlefrontal L	0.478686	0.309226	0.714251	0.326444	0.0996885	0.11293	0.582621	0.276874	0.196495	0.261536	0.389056	0.344502	0.231137	0.305839	0.40791	0.199902	0.194997	0.153707	0.318143	0.16208	0.152948	0.206088	0.564755	0.573812	0.211746	0.25844	0.466364	0.30901	0.284791	0.175871	0.301378	0.214637	0.385702	0.302876	0.519328	0.176234	0.448505	0.230882	0.44034	0.498462	0.243861	0.135714	0.38997	0.714251	0.290403	0.130984	0.398074	0.151363	0.154262
caudalmiddlefrontal R	0.226904	0.216911	0.0957499	0.662148	0.106532	0.103159	0.176551	0.224945	0.249715	0.0924919	0.213465	0.226393	0.28023	0.298592	0.0994959	0.28197	0.169063	0.0809119	0.13318	0.184489	0.15314	0.193667	0.217703	0.135974	0.193316	0.221939	0.336342	0.176586	0.185968	0.16722	0.219886	0.156338	0.196941	0.153262	0.29471	0.140231	0.251064	0.167812	0.0909087	0.0686835	0.169413	0.142729	0.2217	0.206304	0.218412	0.117491	0.316522	0.153048	0.253609
cuneus L	0.329844	0.293799	0.0556576	0.148265	0.543952	0.149284	0.314165	0.382072	0.129626	0.143349	0.530583	0.156085	0.284458	0.24572	0.0896734	0.296796	0.209275	0.0821199	0.454731	0.245809	0.175642	0.167372	0.198248	0.147686	0.294923	0.281555	0.226983	0.131173	0.1544	0.0569887	0.240723	0.291341	0.177569	0.114275	0.221557	0.388437	0.137064	0.150777	0.154738	0.159516	0.419727	0.543952	0.190245	0.220221	0.25458	0.524004	0.402926	0.233208	0.305728
cuneus R	0.341472	0.356257	0.109475	0.130209	0.263263	0.696169	0.345449	0.365846	0.137461	0.155631	0.529484	0.136078	0.347703	0.195002	0.118513	0.29503	0.275022	0.106663	0.537147	0.203367	0.206445	0.191719	0.156119	0.106868	0.50377	0.364093	0.202094	0.117587	0.200762	0.0395786	0.22585	0.250136	0.159944	0.121825	0.178181	0.429957	0.149702	0.124576	0.12306	0.131266	0.39928	0.696169	0.199339	0.16427	0.231807	0.598677	0.418049	0.367103	0.378969
entorhinal L	0.481455	0.290061	0.333323	0.278824	0.30154	0.20421	0.97242	0.407905	0.278865	0.293944	0.659155	0.23051	0.195184	0.297394	0.394698	0.458508	0.372907	0.46926	0.204411	0.46627	0.191173	0.257238	0.304249	0.272053	0.5284	0.575799	0.461335	0.243548	0.341589	0.278296	0.454522	0.38658	0.347188	0.430357	0.353531	0.44111	0.356803	0.214489	0.310369	0.319537	0.210105	0.48558	0.374675	0.378394	0.427903	0.509513	0.345846	0.321169	0.531877
entorhinal R	0.167315	0.130223	0.121972	0.390519	0.355373	0.377125	0.466229	0.471309	0.0960959	0.439848	0.17006	0.182817	0.260506	0.276989	0.145803	0.219874	0.417436	0.304585	0.454189	0.138996	0.276556	0.328862	0.346702	0.441361	0.212805	0.169753	0.182741	0.425698	0.308412	0.32344	0.131446	0.154771	0.186278	0.342662	0.161573	0.0431503	0.194173	0.181042	0.406851	0.46755	0.263553	0.25966	0.228681	0.249353	0.0654881	0.156527	0.323956	0.410076	0.0844085
fusiform L	0.190198	0.199392	0.161178	0.36836	0.184877	0.127739	0.598377	0.153531	0.598377	0.310823	0.215301	0.33127	0.356987	0.320924	0.296414	0.133342	0.176484	0.246614	0.340321	0.211079	0.0966852	0.0993869	0.335409	0.512484	0.147562	0.144076	0.247134	0.281158	0.189544	0.15287	0.247493	0.174625	0.287103	0.377332	0.255906	0.116435	0.3239	0.198438	0.408262	0.507507	0.309088	0.162252	0.282838	0.456261	0.250147	0.167909	0.461967	0.151047	0.150771
fusiform R	0.234449	0.204675	0.134287	0.0812668	0.148002	0.121923	0.224179	0.308996	0.328093	0.800737	0.347379	0.183331	0.48093	0.299358	0.0459188	0.369587	0.256611	0.201809	0.144802	0.196238	0.18199	0.121596	0.178366	0.0563699	0.26352	0.223671	0.384757	0.116245	0.290272	0.36829	0.297164	0.238467	0.257067	0.206987	0.326293	0.213581	0.339742	0.152982	0.0740844	0.0627208	0.15357	0.247237	0.309471	0.280101	0.286617	0.207246	0.440442	0.230232	0.301376
inferiorparietal L	0.441929	0.276709	0.302721	0.628435	0.30894	0.307643	0.713288	0.20613	0.19195	0.759039	1.03839	0.333314	0.410282	0.200612	0.422854	0.175546	0.30722	0.53145	0.695409	0.179709	0.153901	0.327277	0.579707	0.981734	0.176627	0.282235	0.371417	0.622856	0.516679	0.430232	0.366959	0.20117	0.341353	0.693453	0.375834	0.172934	0.366932	0.323287	0.837563	1.03839	0.348424	0.200991	0.388239	0.559459	0.258414	0.191433	0.591814	0.327398	0.154333
inferiorparietal R	0.123759	0.0937135	0.10311	0.283819	0.136334	0.125258	0.321645	0.168185	0.147079	0.255508	0.128818	0.58788	0.309536	0.186171	0.233374	0.182953	0.281667	0.190334	0.266103	0.241316	0.205839	0.186789	0.282414	0.296081	0.17403	0.204926	0.273628	0.334576	0.210791	0.245469	0.157197	0.166113	0.121925	0.326861	0.252004	0.154218	0.0951902	0.144831	0.204296	0.305526	0.122267	0.144968	0.220171	0.19825	0.0654188	0.101454	0.162776	0.236298	0.210477
inferiortemporal L	0.517398	0.487614	0.338531	0.265293	0.340347	0.326289	0.451143	0.375507	0.237635	0.396642	0.573588	0.293602	0.620016	0.354791	0.217794	0.563301	0.482287	0.495411	0.362496	0.503561	0.21405	0.231862	0.49963	0.481302	0.545406	0.561025	0.406378	0.316177	0.426197	0.331643	0.432566	0.369543	0.391588	0.460104	0.355078	0.339627	0.359098	0.289091	0.442053	0.436327	0.375825	0.558567	0.402284	0.529806	0.552652	0.481393	0.451221	0.510252	0.620016
inferiortemporal R	0.0725093	0.081502	0.112269	0.305403	0.209408	0.196099	0.259578	0.21575	0.164023	0.326872	0.184314	0.109819	0.218238	0.3635	0.121651	0.140067	0.249987	0.279982	0.187894	0.170966	0.221889	0.161657	0.224615	0.321479	0.162287	0.125677	0.218822	0.239917	0.240557	0.296115	0.197511	0.18041	0.176897	0.353529	0.197805	0.0933532	0.170742	0.0893656	0.330748	0.3635	0.123812	0.171083	0.23907	0.241607	0.0395219	0.125334	0.175384	0.223034	0.0928989
insula L	0.764934	0.493683	0.358661	0.459568	0.223247	0.21094	0.717692	0.229099	0.323987	0.397818	0.37006	0.58788	0.15914	0.322933	1.34522	0.255939	0.279405	0.298811	0.376424	0.372208	0.192326	0.212321	0.850701	1.28225	0.261499	0.311648	0.507692	0.409877	0.282619	0.256852	0.426584	0.249584	0.411033	0.327284	0.584158	0.184059	0.581231	0.369969	1.01322	1.34522	0.214609	0.206292	0.365426	0.910597	0.502068	0.179942	0.398774	0.233723	0.29806
insula R	0.248115	0.111276	0.214473	0.399621	0.199505	0.209251	0.423068	0.164189	0.117908	0.392009	0.0912662	0.114277	0.368768	0.0873069	0.277723	0.564513	0.225595	0.290834	0.325005	0.107782	0.152565	0.308275	0.31162	0.430619	0.135032	0.181709	0.211605	0.372994	0.226999	0.262739	0.112135	0.133212	0.200278	0.406342	0.16208	0.14331	0.108523	0.231915	0.372891	0.441652	0.19901	0.110648	0.211942	0.23613	0.0603943	0.0882805	0.213142	0.217259	0.0934878
isthmuscingulate L	0.464978	0.227333	0.291943	0.480185	0.319673	0.297416	0.812436	0.359887	0.152412	0.57069	0.583587	0.252391	0.424117	0.279303	0.36186	0.229973	0.812436	0.379337	0.740715	0.216252	0.171204	0.410761	0.538319	0.665461	0.149666	0.176975	0.286883	0.495124	0.088269	0.294983	0.248117	0.312264	0.200353	0.534024	0.289608	0.353142	0.186659	0.311624	0.529905	0.691278	0.374759	0.228571	0.203272	0.406483	0.192231	0.354474	0.49266	0.185686	0.125127
isthmuscingulate R	0.393282	0.313752	0.139415	0.205818	0.130532	0.073912	0.328938	0.381437	0.307461	0.360885	0.48148	0.218272	0.341731	0.324433	0.0521383	0.327045	0.191755	0.588081	0.24813	0.130858	0.206182	0.179777	0.236394	0.226845	0.228113	0.2272	0.357634	0.283282	0.209032	0.217893	0.293253	0.228995	0.249984	0.203272	0.363744	0.271595	0.34185	0.206398	0.264937	0.147202	0.339955	0.302494	0.247103	0.41798	0.381589	0.282598	0.58688	0.154349	0.233628
lateraloccipital L	0.411606	0.352162	0.189604	0.224653	0.283943	0.26253	0.192178	0.357213	0.18836	0.239271	0.59301	0.186803	0.19691	0.251567	0.243389	0.319531	0.411248	0.37705	0.811957	0.431704	0.176098	0.188592	0.413879	0.234976	0.500528	0.488083	0.44415	0.196268	0.368872	0.278749	0.439083	0.370562	0.359138	0.301649	0.381578	0.433143	0.200586	0.2098	0.272765	0.238524	0.37097	0.486764	0.382365	0.432584	0.506671	0.52093	0.334079	0.383819	0.472381
lateraloccipital R	0.287658	0.156843	0.16497	0.291439	0.279278	0.258171	0.52112	0.151571	0.178802	0.333186	0.13047	0.23694	0.332832	0.233517	0.181821	0.16481	0.28524	0.262599	0.423034	0.52112	0.180748	0.177145	0.306342	0.387252	0.1513	0.130065	0.211094	0.343222	0.198242	0.280629	0.207789	0.212918	0.175297	0.324989	0.195158	0.112629	0.201827	0.195178	0.370617	0.428601	0.267138	0.182947	0.185189	0.307762	0.148257	0.122689	0.347746	0.282205	0.0989638
lateralorbitofrontal L	0.176945	0.200304	0.114287	0.283135	0.217143	0.252038	0.435842	0.356746	0.120922	0.251315	0.281518	0.218309	0.2237	0.260923	0.271518	0.198254	0.305144	0.162036	0.450043	0.172598	0.450043	0.345468	0.391013	0.376219	0.276558	0.167657	0.288253	0.233863	0.279309	0.154637	0.283796	0.285431	0.256586	0.246284	0.228443	0.29689	0.263409	0.213173	0.301396	0.408272	0.235392	0.25079	0.304997	0.264625	0.205398	0.27072	0.300567	0.252989	0.136202
lateralorbitofrontal R	0.333651	0.157094	0.338432	0.232485	0.24716	0.251059	0.408748	0.439374	0.250083	0.272126	0.458732	0.173141	0.575176	0.31025	0.186352	0.529455	0.443404	0.276469	0.300516	0.290027	0.385621	0.575176	0.238114	0.25911	0.428851	0.279603	0.471588	0.195444	0.47209	0.198278	0.432093	0.326581	0.470075	0.313379	0.414454	0.341873	0.487405	0.224852	0.254832	0.222546	0.204641	0.403501	0.460772	0.343083	0.44874	0.358622	0.462616	0.390896	0.315551
lingual L	0.455207	0.187141	0.230089	0.175384	0.180532	0.131576	0.338889	0.226497	0.225004	0.143028	0.465191	0.252268	0.311889	0.283817	0.541329	0.244009	0.242219	0.194049	0.411706	0.431054	0.0670757	0.145427	0.957869	0.22748	0.260295	0.268961	0.450254	0.183603	0.208614	0.142061	0.601257	0.339489	0.412607	0.235724	0.286548	0.245766	0.403597	0.1585	0.314836	0.473694	0.246236	0.22217	0.280533	0.307981	0.358002	0.265787	0.335464	0.172132	0.296319
lingual R	0.281062	0.148549	0.281908	0.15571	0.137492	0.0897637	0.246344	0.213547	0.341637	0.126448	0.388128	0.245231	0.352489	0.328996	0.366236	0.275323	0.184383	0.183057	0.196944	0.316898	0.0956329	0.0563997	0.289408	1.28225	0.218848	0.230711	0.451485	0.211091	0.197587	0.184988	0.410983	0.247166	0.483253	0.301229	0.448712	0.136331	0.376246	0.167974	0.46361	0.156385	0.248258	0.156761	0.299942	0.637613	0.31076	0.162079	0.385523	0.129469	0.292778
medialorbitofrontal L	0.539478	0.231575	0.327009	0.442505	0.27436	0.314971	0.725827	0.175799	0.167357	0.543226	0.149774	0.224337	0.418319	0.195959	0.334611	0.189934	0.211822	0.379407	0.673904	0.119703	0.154527	0.360485	0.428484	0.522616	0.725827	0.297498	0.329631	0.474164	0.240589	0.334551	0.164636	0.150376	0.239039	0.519983	0.273542	0.29907	0.193895	0.299366	0.439689	0.533539	0.331251	0.149004	0.200045	0.370752	0.193276	0.202376	0.367449	0.212194	0.173698
medialorbitofrontal R	0.922423	0.358558	0.579738	0.426242	0.344978	0.287845	0.893165	0.316344	0.278304	0.555396	0.343478	0.286496	0.58089	0.217501	0.485245	0.415859	0.370758	0.488122	0.576589	0.173589	0.218743	0.319227	0.527231	0.567899	0.405714	0.922423	0.441237	0.477312	0.381092	0.400153	0.278024	0.242197	0.387975	0.633526	0.37887	0.326838	0.309217	0.32396	0.495655	0.553147	0.371447	0.391112	0.37132	0.496117	0.422232	0.386517	0.440554	0.317855	0.31424
middletemporal L	0.288646	0.174332	0.25443	0.413128	0.316473	0.280843	0.679296	0.228984	0.134574	0.50881	0.542559	0.17053	0.263685	0.211296	0.484308	0.197061	0.285965	0.403286	0.620503	0.306521	0.149152	0.350901	0.749672	0.652261	0.35634	0.35954	0.80471	0.274399	0.301725	0.351265	0.521211	0.322418	0.344949	0.524093	0.361058	0.304179	0.483873	0.130543	0.585529	0.762268	0.179278	0.307247	0.320716	0.318227	0.218519	0.354802	0.298713	0.249934	0.297347
middletemporal R	0.193723	0.200526	0.105538	0.15232	0.111452	0.0954991	0.157325	0.284672	0.209464	0.151649	0.278274	0.185806	0.441325	0.289654	0.0577884	0.416176	0.249088	0.141723	0.113914	0.247431	0.162587	0.146618	0.138784	0.143469	0.249646	0.243703	0.258175	0.622856	0.233076	0.202619	0.227605	0.245617	0.214805	0.269832	0.216177	0.191276	0.244543	0.127221	0.0499578	0.0721514	0.103743	0.216222	0.2424	0.163029	0.194842	0.171794	0.349945	0.231306	0.320365
paracentral L	0.614962	0.32315	0.501676	0.619772	0.385571	0.32159	0.96992	0.31714	0.212397	0.800737	0.933346	0.242799	0.461196	0.270768	0.464427	0.225465	0.167452	0.587351	0.793141	0.182205	0.205821	0.458252	0.639526	0.8146	0.187142	0.20981	0.426406	0.552163	0.96992	0.429689	0.280369	0.246155	0.245834	0.751282	0.408075	0.292774	0.311915	0.329864	0.632147	0.815397	0.434986	0.381508	0.205141	0.499009	0.308667	0.498928	0.543769	0.126704	0.145897
paracentral R	0.393753	0.327828	0.302378	0.275751	0.142275	0.0931655	0.330269	0.377384	0.267725	0.548336	0.482368	0.202217	0.451559	0.279482	0.0831598	0.357726	0.250439	0.523405	0.281988	0.140814	0.229936	0.260199	0.202337	0.204823	0.290427	0.322582	0.307432	0.383072	0.271021	0.665514	0.236696	0.22837	0.199581	0.392757	0.288879	0.286035	0.282533	0.18884	0.187914	0.14972	0.364056	0.346151	0.245919	0.270774	0.372255	0.311623	0.665514	0.223795	0.249309
parahippocampal L	0.287394	0.301896	0.164152	0.429468	0.347988	0.359823	0.744741	0.180959	0.0866982	0.650503	0.303236	0.207254	0.331225	0.170356	0.273177	0.267029	0.372618	0.432327	0.742505	0.227492	0.260746	0.41771	0.957869	0.796628	0.330401	0.351923	0.523064	0.493752	0.418011	0.451108	0.957869	0.208085	0.387917	0.458449	0.560092	0.254591	0.401774	0.271156	0.797157	0.903826	0.28746	0.289168	0.444201	0.616626	0.21319	0.246072	0.318485	0.365939	0.248598
parahippocampal R	0.260932	0.194874	0.12743	0.382114	0.364681	0.336256	0.441128	0.151959	0.130455	0.424776	0.13477	0.322156	0.239222	0.290082	0.13583	0.21463	0.405773	0.286729	0.431563	0.154242	0.17621	0.248735	0.368517	0.502372	0.196717	0.142376	0.211406	0.434119	0.251966	0.281493	0.19622	0.502372	0.227733	0.329727	0.20996	0.110736	0.247907	0.20586	0.453913	0.499329	0.3284	0.231506	0.226273	0.345412	0.125617	0.111182	0.391952	0.399499	0.123973
parsopercularis L	0.470576	0.302309	0.457014	0.478448	0.248612	0.198964	0.869633	0.144173	0.118597	0.594182	0.271351	0.094171	0.346347	0.0887959	0.518569	0.12025	0.138818	0.542333	0.723117	0.229288	0.204882	0.311586	0.915474	1.02602	0.219708	0.278421	0.435126	0.342892	0.208615	0.375597	0.260567	0.192623	1.26364	0.792515	0.438805	0.224052	0.518993	0.221586	1.03285	1.26364	0.263031	0.19791	0.354061	0.778543	0.334776	0.250946	0.21002	0.132493	0.234906
parsopercularis R	0.387141	0.260175	0.235969	0.18861	0.139827	0.0951319	0.288381	0.295657	0.390939	0.263809	0.307241	0.297503	0.351868	0.326117	0.0346954	0.269441	0.172294	0.161158	0.195376	0.187001	0.173947	0.106263	0.258217	0.336243	0.220867	0.207112	0.406545	0.300866	0.191046	0.212801	0.301743	0.211347	0.296999	0.817046	0.429064	0.208121	0.441444	0.242825	0.480085	0.162755	0.218347	0.190281	0.249181	0.506135	0.36827	0.187072	0.543886	0.132662	0.259816
parsorbitalis L	0.250047	0.213368	0.232049	0.445886	0.234819	0.193099	0.447466	0.16524	0.12016	0.522004	0.305749	0.175322	0.194948	0.173308	0.468485	0.181999	0.193001	0.380352	0.405048	0.244504	0.100968	0.318271	0.470971	0.648726	0.264562	0.279421	0.334058	0.277006	0.213472	0.336335	0.403941	0.26361	0.313304	0.55701	0.806941	0.223444	0.442161	0.129594	0.565292	0.806941	0.155041	0.241584	0.264519	0.194549	0.266723	0.287065	0.200649	0.180738	0.271274
parsorbitalis R	0.266545	0.16037	0.156682	0.374428	0.341656	0.384912	0.558297	0.0879308	0.105461	0.369269	0.152971	0.284541	0.305687	0.228503	0.197847	0.208094	0.415454	0.256962	0.559898	0.177637	0.163551	0.368811	0.419231	0.444885	0.351916	0.222637	0.26033	0.437069	0.286623	0.253398	0.171306	0.174705	0.338317	0.320679	0.19279	0.664468	0.132858	0.28956	0.396677	0.470765	0.29188	0.303938	0.24087	0.300018	0.10712	0.203444	0.333836	0.444848	0.158065
parstriangularis L	0.285747	0.331979	0.548453	0.476278	0.21975	0.211146	0.732671	0.254492	0.392833	0.446255	0.237334	0.296302	0.430728	0.233206	0.700435	0.20538	0.386941	0.467753	0.398666	0.274908	0.158071	0.280121	0.528338	0.71725	0.306006	0.273486	0.436331	0.342269	0.431652	0.328151	0.213625	0.296409	0.290793	0.748923	0.313449	0.220847	0.748923	0.236432	0.511517	0.718573	0.294818	0.292577	0.491752	0.492782	0.517841	0.292262	0.283491	0.311978	0.183945
parstriangularis R	0.1773	0.107609	0.107697	0.221472	0.269584	0.282479	0.477338	0.337573	0.0972428	0.157962	0.344647	0.178756	0.405157	0.329564	0.176406	0.461468	0.465047	0.206161	0.377391	0.378339	0.30828	0.276716	0.362286	0.293696	0.44101	0.326472	0.391447	0.167896	0.409653	0.227427	0.287031	0.295106	0.409484	0.239846	0.407965	0.304604	0.28564	0.620668	0.296311	0.332874	0.15365	0.36015	0.375639	0.25297	0.12493	0.295285	0.246187	0.436723	0.371499
pericalcarine L	0.19942	0.0954026	0.334334	0.14249	0.136666	0.0820378	0.333295	0.168947	0.226903	0.134014	0.35785	0.164166	0.260473	0.272678	0.384773	0.191164	0.140951	0.305196	0.237547	0.241498	0.0773545	0.0703261	0.315754	0.556036	0.192313	0.222587	0.521358	0.132805	0.20361	0.187169	0.406643	0.192417	0.572	0.61572	0.505226	0.139289	0.391469	0.17627	1.03285	0.694171	0.275685	0.168805	0.363413	0.952777	0.27192	0.197229	0.302664	0.106924	0.277343
pericalcarine R	0.317197	0.149284	0.398441	0.141819	0.132297	0.0784262	0.338857	0.18279	0.341807	0.165884	0.419305	0.21331	0.258344	0.305037	0.522935	0.210924	0.162396	0.195873	0.198155	0.297811	0.0884455	0.0602558	0.436767	0.208128	0.19763	0.217645	0.516711	0.18718	0.201723	0.167708	0.468925	0.222371	0.635324	0.242721	0.581416	0.126412	0.360531	0.170649	0.620282	1.34522	0.293796	0.146333	0.339752	0.975733	0.366261	0.168654	0.375232	0.102481	0.277909
postcentral L	0.298027	0.448993	0.111235	0.135022	0.320357	0.366041	0.382988	0.296672	0.105356	0.158247	0.244591	0.157512	0.514507	0.123613	0.0835354	0.343126	0.324658	0.229512	0.538232	0.21927	0.301622	0.121199	0.337083	0.16925	0.443295	0.402432	0.255646	0.109921	0.296075	0.273228	0.202488	0.210264	0.203212	0.155155	0.212714	0.384128	0.317795	0.229524	0.192472	0.187567	0.538232	0.335894	0.31078	0.206442	0.324488	0.302596	0.0935187	0.337155	0.394194
postcentral R	0.481581	0.300476	0.23513	0.328727	0.48807	0.584185	0.564194	0.301125	0.241881	0.446437	0.343454	0.252413	0.370215	0.260299	0.156854	0.195004	0.160948	0.365192	0.556048	0.103238	0.159809	0.286332	0.331218	0.434506	0.14316	0.185308	0.268462	0.37473	0.256368	0.267137	0.223134	0.188484	0.244237	0.360964	0.289781	0.292442	0.212362	0.224198	0.421295	0.439312	0.463103	0.696169	0.217372	0.406802	0.264496	0.357974	0.523758	0.378166	0.157974
posteriorcingulate L	0.548459	0.244501	0.512595	0.529883	0.351948	0.263298	0.97242	0.259867	0.167874	0.651437	0.789348	0.179325	0.397345	0.214299	0.581316	0.161615	0.254262	0.556836	0.787227	0.269171	0.254895	0.400227	0.68989	0.864999	0.250587	0.288862	0.39992	0.417538	0.175739	0.365535	0.316998	0.29738	0.267613	0.761968	0.37736	0.281304	0.492122	0.241134	0.680169	0.937924	0.34544	0.328822	0.97242	0.492963	0.273859	0.450763	0.450758	0.151103	0.214368
posteriorcingulate R	0.248051	0.130752	0.306707	0.260366	0.215824	0.153302	0.510102	0.187868	0.209493	0.291499	0.355169	0.184029	0.342761	0.20937	0.531794	0.178988	0.145548	0.432272	0.474682	0.324793	0.114798	0.164819	0.399318	0.809511	0.246346	0.288953	0.203889	0.193722	0.160427	0.281667	0.436988	0.25963	0.374052	0.683214	0.175778	0.227121	0.487003	0.132722	0.807868	1.1457	0.211787	0.203266	0.245625	1.1457	0.297637	0.251414	0.271384	0.126437	0.296486
precentral L	0.30267	0.459459	0.149167	0.30804	0.261786	0.299365	0.646675	0.270024	0.152189	0.34172	0.261433	0.379703	0.36523	0.173425	0.401138	0.260927	0.372274	0.242938	0.47712	0.267977	0.274529	0.21753	0.739615	0.615684	0.34999	0.275572	0.440037	0.314315	0.376886	0.249255	0.307597	0.299928	0.408667	0.269117	0.472828	0.326465	0.410226	0.304839	0.525115	0.636714	0.346228	0.285916	0.440719	0.570415	0.739615	0.255335	0.179074	0.306926	0.19766
precentral R	0.470625	0.314485	0.196567	0.291173	0.487891	0.529472	0.528437	0.243262	0.263001	0.373551	0.267127	0.275564	0.311798	0.278026	0.111928	0.166296	0.21451	0.33438	0.550845	0.11474	0.138451	0.235325	0.351676	0.416379	0.166444	0.18779	0.277156	0.335846	0.301586	0.260918	0.241806	0.163049	0.289628	0.282673	0.317957	0.221196	0.262721	0.212759	0.425269	0.428937	0.467013	0.358036	0.261598	0.449282	0.280772	0.598677	0.50602	0.338703	0.139773
precuneus L	0.261183	0.309367	0.15845	0.205029	0.256351	0.265569	0.402726	0.279465	0.1299	0.3658	0.365679	0.107153	0.31683	0.154925	0.123418	0.294818	0.302404	0.493719	0.360682	0.160888	0.223463	0.224544	0.340318	0.303834	0.384442	0.399941	0.36023	0.250602	0.343634	0.465594	0.239284	0.179539	0.221201	0.473307	0.305502	0.25914	0.259787	0.209998	0.241262	0.286797	0.120645	0.34811	0.362671	0.326076	0.308107	0.302529	0.665514	0.336841	0.3798
precuneus R	0.469519	0.265594	0.315282	0.385836	0.352007	0.346814	0.737158	0.363266	0.202254	0.505001	0.560843	0.206299	0.484603	0.246601	0.315443	0.304612	0.197801	0.371974	0.646976	0.206134	0.165471	0.371231	0.381233	0.488414	0.262656	0.182324	0.25071	0.401229	0.138292	0.253266	0.208214	0.290619	0.183529	0.484336	0.243715	0.37873	0.150806	0.2377	0.407565	0.515767	0.408835	0.552808	0.183886	0.333048	0.212721	0.48764	0.503685	0.737158	0.223951
rostralanteriorcingulate L	0.577987	0.214778	0.360166	0.329502	0.290523	0.291801	0.561092	0.12005	0.223366	0.457137	0.0986277	0.24596	0.459377	0.152176	0.357452	0.156605	0.31623	0.425468	0.445758	0.10595	0.131543	0.27294	0.415481	0.460273	0.223346	0.286461	0.296122	0.412577	0.301827	0.361796	0.148931	0.141811	0.26973	0.507789	0.263101	0.173384	0.14028	0.309428	0.405913	0.448266	0.325508	0.251766	0.236658	0.386027	0.201324	0.222097	0.334293	0.328297	0.620016
rostralanteriorcingulate R	0.459771	0.163486	0.371539	0.431694	0.178408	0.139837	0.661674	0.123671	0.118049	0.378629	0.174194	0.138905	0.506178	0.114209	0.506183	0.133187	0.242878	0.375445	0.541393	0.174632	0.121223	0.234837	0.596727	0.644536	0.158296	0.270184	0.481721	0.308165	0.393548	0.282191	0.161732	0.144207	0.378196	0.588148	0.298543	0.164392	0.256601	0.254225	0.456619	0.620101	0.26407	0.13966	0.461286	0.347263	0.177295	0.143801	0.214743	0.182276	0.235379
rostralmiddlefrontal L	0.183485	0.276775	0.112454	0.186298	0.190205	0.224931	0.237775	0.138993	0.145694	0.221823	0.158744	0.122218	0.165465	0.178262	0.110315	0.113906	0.121958	0.164952	0.330558	0.0885973	0.0792148	0.31663	0.140007	0.199703	0.276084	0.141028	0.0865635	0.173687	0.177432	0.164803	0.154728	0.131459	0.192488	0.169596	0.106711	0.166542	0.27137	0.0808658	0.186683	0.242085	0.261244	0.222987	0.130472	0.115944	0.126721	0.224172	0.262544	0.154524	0.124173
rostralmiddlefrontal R	0.328571	0.142052	0.245262	0.149036	0.230938	0.22319	0.349201	0.471309	0.205886	0.152105	0.495355	0.201203	0.513336	0.344273	0.125086	0.564513	0.413234	0.18742	0.259336	0.311335	0.371734	0.0890288	0.175216	0.182702	0.440203	0.340837	0.480361	0.159775	0.436673	0.151687	0.43541	0.334113	0.480949	0.227092	0.413383	0.355055	0.508462	0.303277	0.238967	0.165362	0.117236	0.387877	0.430066	0.329276	0.289257	0.344419	0.505143	0.376125	0.382329
superiorfrontal L	0.498175	0.200723	0.540201	0.662148	0.220691	0.202107	0.591986	0.304227	0.277099	0.449001	0.24357	0.374079	0.265513	0.219985	0.574579	0.237683	0.41084	0.46327	0.258568	0.228061	0.170114	0.277581	0.59103	0.868113	0.308669	0.297835	0.517045	0.419089	0.497299	0.3622	0.230144	0.295541	0.388575	0.817046	0.405155	0.267483	0.0720169	0.306281	0.536771	0.693229	0.168065	0.301808	0.506957	0.490211	0.243879	0.28488	0.180958	0.33731	0.163137
superiorfrontal R	0.391556	0.122005	0.278937	0.326314	0.310813	0.303926	0.55081	0.146933	0.126678	0.337834	0.126114	0.281327	0.39484	0.151468	0.273718	0.245317	0.415191	0.34233	0.452948	0.146042	0.172501	0.210045	0.451242	0.451218	0.255	0.269052	0.272486	0.416492	0.299883	0.320563	0.140147	0.160971	0.35548	0.419676	0.227328	0.227922	0.102326	0.359724	0.384317	0.431935	0.257568	0.287965	0.24469	0.356719	0.114395	0.206092	0.236017	0.423828	0.327887
superiorparietal L	0.284362	0.19414	0.321364	0.497178	0.265793	0.225172	0.808976	0.135343	0.125792	0.732377	0.23033	0.150982	0.387371	0.0970384	0.424664	0.132161	0.148991	0.588081	0.745238	0.229934	0.148476	0.268332	0.583623	0.883247	0.192192	0.292958	0.370485	0.43342	0.280845	0.429899	0.226955	0.177624	0.316028	0.780882	0.333745	0.15335	0.41725	0.221851	0.843945	1.09042	0.238464	0.178357	0.461386	0.545407	0.24647	0.201778	0.396758	0.168889	0.229646
superiorparietal R	0.449972	0.314067	0.313173	0.307135	0.357656	0.283157	0.615107	0.353628	0.229259	0.466132	0.526422	0.183088	0.494415	0.226623	0.25859	0.32725	0.194405	0.373578	0.597343	0.172157	0.176736	0.33524	0.257613	0.339045	0.322496	0.277234	0.220012	0.328217	0.165573	0.207634	0.2034	0.253828	0.177214	0.398951	0.217942	0.350344	0.170929	0.182903	0.308322	0.35978	0.448476	0.657343	0.160812	0.274946	0.248683	0.508359	0.534149	0.161929	0.298422
superiortemporal L	0.400569	0.193758	0.324004	0.285205	0.362864	0.309548	0.64576	0.368861	0.196037	0.222225	0.666112	0.261448	0.247152	0.263066	0.521082	0.257044	0.411738	0.362957	0.549965	0.334851	0.169719	0.329797	0.490574	0.458814	0.428397	0.387152	0.368384	0.154692	0.394207	0.249163	0.445057	0.404021	0.384289	0.417294	0.387791	0.425567	0.530812	0.169848	0.454976	0.587333	0.147671	0.409999	0.42736	0.318284	0.250221	0.477426	0.34486	0.322293	0.289947
superiortemporal R	0.0708282	0.128171	0.113303	0.237597	0.19726	0.174921	0.267299	0.164123	0.0692228	0.231415	0.149839	0.224873	0.34778	0.228433	0.126333	0.361844	0.275363	0.2059	0.22633	0.279743	0.190482	0.134524	0.218032	0.313062	0.205588	0.173208	0.130661	0.220321	0.204161	0.176158	0.134436	0.202982	0.15474	0.266509	0.125477	0.146701	0.149415	0.180705	0.188941	0.227699	0.137802	0.257314	0.178918	0.192434	0.0546415	0.192502	0.267621	0.291839	0.227106
supramarginal L	0.490518	0.450418	0.336332	0.488506	0.346257	0.312977	0.883408	0.150351	0.167504	0.71058	0.212435	0.159281	0.291939	0.147862	0.372805	0.173466	0.210019	0.5764	0.811957	0.239718	0.249174	0.370156	0.954899	0.886794	0.234099	0.333722	0.508687	0.401193	0.285818	0.45341	0.216973	0.222059	0.497164	0.636532	0.664369	0.235229	0.488784	0.256161	0.916194	1.10224	0.306269	0.252678	0.350195	0.878804	0.354169	0.279331	0.26795	0.236993	0.235751
supramarginal R	0.310069	0.195119	0.170154	0.324365	0.427855	0.427263	0.580161	0.15712	0.12236	0.376056	0.1761	0.216161	0.358395	0.197608	0.208628	0.190053	0.338197	0.255896	0.544792	0.149441	0.122221	0.334478	0.328472	0.42697	0.180614	0.137473	0.199184	0.364076	0.174072	0.230858	0.151579	0.144833	0.223633	0.333254	0.186211	0.183177	0.0955953	0.207542	0.386398	0.467701	0.332893	0.116823	0.228177	0.291386	0.127862	0.0632595	0.358769	0.497853	0.117358
transversetemporal L	0.331381	0.222188	0.275203	0.477989	0.333629	0.298299	0.797584	0.202104	0.121377	0.713279	0.570009	0.158234	0.293819	0.173606	0.496868	0.184826	0.279338	0.475099	0.7134	0.276322	0.230694	0.403566	0.934926	0.794869	0.329652	0.355617	0.80471	0.389788	0.319015	0.418145	0.506395	0.301996	0.283386	0.584602	0.523442	0.289743	0.52585	0.198717	0.704023	0.903798	0.237946	0.285972	0.360928	0.541708	0.222791	0.326929	0.347849	0.245557	0.267875
transversetemporal R	0.158933	0.151076	0.117384	0.290989	0.301381	0.283558	0.454219	0.131953	0.0787239	0.305148	0.146915	0.314254	0.286951	0.268662	0.170874	0.307524	0.375493	0.228249	0.43534	0.318437	0.221575	0.244844	0.392904	0.393728	0.21685	0.164152	0.229472	0.346212	0.221264	0.227561	0.204656	0.160124	0.240072	0.272855	0.194507	0.125014	0.151543	0.178675	0.341292	0.405665	0.278889	0.24491	0.2014	0.294828	0.11111	0.145448	0.28106	0.375804	0.188601
[truncated: 13 more columns]
