# Supplementary material for: The relationship between the interictal epileptiform discharge source connectivity and cortical structural couplings in temporal lobe epilepsy
Source: Front Neurol. 2023 Feb 1;14:1029732. doi: 10.3389/fneur.2023.1029732 (PMC9948620; doi:10.3389/fneur.2023.1029732)
Supplement: Supplementary file 1 [file Data_Sheet_1.ZIP › Connection/BGC/L/07.xlsx]

## Sheet: 0
\	caudalanteriorcingulate L	caudalanteriorcingulate R	caudalmiddlefrontal L	caudalmiddlefrontal R	cuneus L	cuneus R	entorhinal L	entorhinal R	fusiform L	fusiform R	inferiorparietal L	inferiorparietal R	inferiortemporal L	inferiortemporal R	insula L	insula R	isthmuscingulate L	isthmuscingulate R	lateraloccipital L	lateraloccipital R	lateralorbitofrontal L	lateralorbitofrontal R	lingual L	lingual R	medialorbitofrontal L	medialorbitofrontal R	middletemporal L	middletemporal R	paracentral L	paracentral R	parahippocampal L	parahippocampal R	parsopercularis L	parsopercularis R	parsorbitalis L	parsorbitalis R	parstriangularis L	parstriangularis R	pericalcarine L	pericalcarine R	postcentral L	postcentral R	posteriorcingulate L	posteriorcingulate R	precentral L	precentral R	precuneus L	precuneus R	rostralanteriorcingulate L
caudalanteriorcingulate L	1.11535	0.509191	0.447246	0.113633	0.468641	0.600291	0.30632	0.316484	0.369478	0.479704	0.568797	0.607434	0.380295	0.515754	0.454768	0.499293	0.205407	0.559896	0.21253	0.192222	0.326236	0.545788	0.165551	0.362503	0.284371	0.233898	0.409045	0.400157	0.15517	0.711957	0.911301	0.711034	0.166444	0.318299	0.102767	0.0974914	0.838072	0.618209	0.362009	0.162016	0.484292	0.102034	0.785856	0.724871	0.580766	0.714473	0.576392	0.153972	0.542732
caudalanteriorcingulate R	0.957836	1.10257	0.511689	0.34652	0.276912	0.198764	0.263385	0.190413	0.302036	0.0958695	0.718191	0.202791	0.321597	0.139565	0.613439	0.755739	0.348816	0.408812	0.27884	0.52685	0.248627	0.469173	0.384306	0.133234	0.112503	1.10257	0.409479	0.371509	0.648314	0.209077	0.866512	0.737174	0.212076	0.15574	0.150007	0.432308	1.02887	0.577261	0.157917	0.427421	0.618518	0.128865	0.532467	0.356723	0.728429	0.744041	0.208667	0.578828	1.01266
caudalmiddlefrontal L	0.990872	0.527508	1.03327	0.598857	0.4259	0.489451	0.227738	0.350074	0.458567	0.477318	0.490174	0.523097	0.276716	0.426711	0.825879	0.734275	0.395703	0.684482	0.220824	0.672415	0.272534	0.25085	0.624185	0.337411	0.523004	0.99682	0.338651	0.268473	0.767529	0.538462	0.585416	0.476204	0.158414	0.562613	0.137756	0.675605	1.03327	0.387226	0.279773	0.750864	0.328586	0.108652	0.730169	0.606103	0.554723	0.60074	0.460018	0.736894	0.909801
caudalmiddlefrontal R	0.170573	0.0982478	0.275924	0.947853	0.206167	0.136213	0.369754	0.317312	0.183136	0.124785	0.411503	0.0875318	0.451695	0.113276	0.0732602	0.109034	0.253416	0.0857082	0.227266	0.43594	0.365875	0.48015	0.271395	0.263519	0.220872	0.160254	0.644196	0.247386	0.225869	0.0871681	0.773765	0.483514	0.1664	0.169729	0.131818	0.611497	0.565754	0.401951	0.306158	0.0783937	0.389763	0.104404	0.0897037	0.0854168	0.472246	0.402526	0.144166	0.198293	0.104768
cuneus L	0.803493	0.0588101	0.192217	0.267545	0.803493	0.153878	0.274047	0.0976363	0.0676829	0.112699	0.381235	0.169953	0.335978	0.159485	0.33154	0.382256	0.270453	0.312989	0.216641	0.487842	0.13364	0.280635	0.303173	0.0915329	0.0852459	0.644192	0.327224	0.125222	0.711637	0.171075	0.681656	0.432983	0.166338	0.119472	0.146319	0.337109	0.655049	0.363133	0.102223	0.295844	0.326147	0.083235	0.387512	0.199161	0.421595	0.572199	0.253934	0.627581	0.341242
cuneus R	0.939183	0.0636361	0.277657	0.243227	0.190661	0.939183	0.308887	0.114084	0.093958	0.118606	0.49839	0.252327	0.372181	0.166343	0.432444	0.324438	0.248534	0.498758	0.240068	0.62268	0.164712	0.362204	0.281098	0.121433	0.0636338	0.580045	0.349464	0.194495	0.778403	0.0923336	0.794519	0.543277	0.177483	0.0929276	0.152481	0.350801	0.724562	0.436111	0.140184	0.359114	0.376353	0.10222	0.585929	0.073184	0.471933	0.615063	0.0748262	0.817082	0.316429
entorhinal L	0.629821	0.394642	0.222809	0.356703	0.496042	0.512706	0.673573	0.309211	0.527958	0.378729	0.22539	0.50609	0.410926	0.381322	0.534754	0.559693	0.32711	0.533172	0.206158	0.454541	0.332209	0.451236	0.303338	0.331481	0.321725	0.593372	0.428912	0.282294	0.623016	0.502177	0.673573	0.29984	0.218572	0.382063	0.0850506	0.352419	0.231284	0.202271	0.329598	0.462885	0.1837	0.144448	0.575799	0.519577	0.17842	0.153371	0.509885	0.610796	0.575583
entorhinal R	0.791057	0.212082	0.271113	0.540481	0.345614	0.347042	0.289434	0.952176	0.345665	0.269556	0.526428	0.368437	0.344156	0.210009	0.750452	0.504244	0.366168	0.538454	0.258609	0.775804	0.251846	0.547151	0.563625	0.124269	0.666421	0.742028	0.457121	0.243594	0.654688	0.332832	0.952176	0.611528	0.183936	0.614734	0.156584	0.67576	0.87423	0.401094	0.0477269	0.752701	0.395342	0.131746	0.547506	0.38265	0.512657	0.538801	0.316522	0.639197	0.637116
fusiform L	0.624686	0.148492	0.211649	0.274357	0.0689795	0.0765864	0.227051	0.156764	0.656454	0.133416	0.349138	0.11494	0.292589	0.234052	0.269752	0.389387	0.358817	0.20357	0.220734	0.399258	0.192361	0.31387	0.309885	0.135492	0.129967	0.656454	0.37635	0.178573	0.530464	0.139247	0.638966	0.405983	0.17359	0.13904	0.143371	0.315604	0.650003	0.348683	0.148917	0.246663	0.34818	0.0788859	0.266376	0.162581	0.454729	0.57347	0.093312	0.448825	0.351244
fusiform R	0.853743	0.0557837	0.342642	0.345508	0.281661	0.26345	0.299207	0.172252	0.237689	1.01529	0.593703	0.268031	0.366177	0.096057	1.01529	0.42432	0.304925	0.601556	0.284146	0.709528	0.222038	0.452423	0.366131	0.174837	0.0562935	0.724642	0.38568	0.317706	0.653655	0.250026	0.865275	0.623222	0.201585	0.231098	0.159701	0.502956	0.866929	0.470275	0.204839	0.696366	0.441325	0.141157	0.58492	0.310456	0.55718	0.63699	0.22989	0.635664	0.590732
inferiorparietal L	0.941632	0.577843	0.411566	0.830112	0.513185	0.638988	0.228538	0.756137	0.484902	0.738445	0.997238	0.71872	0.303412	0.563709	0.923066	0.708939	0.352351	0.818264	0.232547	0.749406	0.635136	0.45953	0.848571	0.741047	0.873858	0.878815	0.543881	0.57814	0.753321	0.654141	0.533771	0.263746	0.136599	0.863407	0.10444	0.850309	0.855095	0.256164	0.678525	0.973696	0.190527	0.133716	0.796559	0.684949	0.37301	0.5312	0.557801	0.768274	0.848453
inferiorparietal R	0.864448	0.0877907	0.309092	0.238796	0.24528	0.292064	0.324834	0.157572	0.146832	0.1601	0.533621	0.894168	0.39717	0.168878	0.613592	0.225705	0.260476	0.882681	0.269495	0.719159	0.20749	0.423658	0.275882	0.174016	0.0636039	0.532848	0.378928	0.248674	0.690478	0.0791575	0.849884	0.585047	0.191998	0.0568448	0.1604	0.379747	0.760383	0.462692	0.193387	0.466951	0.402262	0.125237	0.552987	0.0589368	0.502665	0.631145	0.149556	0.719373	0.291637
inferiortemporal L	0.434163	0.256854	0.136041	0.37556	0.39157	0.357095	0.298535	0.231082	0.424609	0.255664	0.144531	0.342642	0.542269	0.261636	0.362256	0.390408	0.358797	0.359482	0.188531	0.399549	0.269103	0.287637	0.324951	0.240128	0.245175	0.418628	0.467036	0.176412	0.442736	0.333321	0.269766	0.137797	0.212646	0.276251	0.1209	0.368516	0.111585	0.089494	0.247831	0.335784	0.152171	0.158283	0.382097	0.344288	0.131689	0.0677714	0.36677	0.433443	0.387955
inferiortemporal R	0.916155	0.0956136	0.323346	0.361095	0.336863	0.278401	0.286697	0.132907	0.317409	0.107348	0.547397	0.251844	0.358272	0.970355	0.794958	0.694537	0.313756	0.548806	0.279349	0.591828	0.185588	0.384852	0.396266	0.0918106	0.0981823	0.908579	0.354551	0.213326	0.658871	0.398034	0.807656	0.573964	0.202838	0.184688	0.155378	0.477492	0.873606	0.458317	0.10258	0.514269	0.449827	0.1354	0.640115	0.541295	0.558941	0.661599	0.319625	0.621874	0.836354
insula L	0.646005	0.390198	0.497629	0.179202	0.378181	0.401955	0.302684	0.420108	0.242284	0.796295	0.689195	0.561404	0.377505	0.611536	1.01529	0.173026	0.235186	0.162182	0.261957	0.513369	0.397156	0.606069	0.240836	0.519485	0.35362	0.376062	0.482861	0.49918	0.461509	0.528593	0.926296	0.747006	0.203774	0.369982	0.142347	0.26252	0.906581	0.591606	0.510042	0.165907	0.544553	0.126304	0.141055	0.397691	0.639466	0.697406	0.367812	0.366671	0.115816
insula R	0.67902	0.434432	0.356169	0.231955	0.328751	0.221183	0.282673	0.224753	0.35631	0.237782	0.479949	0.138923	0.359433	0.46343	0.17046	0.843026	0.237116	0.147638	0.243678	0.378597	0.263935	0.458	0.286681	0.212427	0.1539	0.811846	0.398058	0.300322	0.460421	0.424756	0.843026	0.578929	0.190931	0.119181	0.12315	0.29272	0.826146	0.501897	0.223479	0.197642	0.4499	0.123563	0.220598	0.444398	0.553976	0.683937	0.414904	0.331926	0.297738
isthmuscingulate L	0.182783	0.119219	0.105698	0.225465	0.173049	0.0970251	0.177922	0.127113	0.256997	0.0860412	0.148325	0.084252	0.242196	0.132604	0.0861001	0.121182	0.426296	0.0852874	0.207211	0.20359	0.161571	0.224761	0.271836	0.098974	0.10116	0.140419	0.355499	0.119203	0.203065	0.102866	0.405813	0.187471	0.138567	0.0955737	0.116154	0.206217	0.324741	0.148747	0.110518	0.106869	0.133265	0.0713663	0.0901699	0.100467	0.164647	0.319636	0.143036	0.158751	0.0981152
isthmuscingulate R	0.754608	0.213882	0.37991	0.167719	0.318257	0.454458	0.31439	0.234043	0.165304	0.407806	0.58011	0.831663	0.382448	0.38637	0.16226	0.155084	0.227556	0.882681	0.249236	0.610344	0.260927	0.467024	0.22415	0.287817	0.15828	0.372173	0.394801	0.326157	0.584742	0.364682	0.84903	0.637977	0.186383	0.159117	0.145879	0.271487	0.799047	0.524564	0.295111	0.215072	0.4582	0.120473	0.103007	0.215265	0.555905	0.673089	0.292223	0.54626	0.127595
lateraloccipital L	0.378149	0.316128	0.372715	0.881565	0.353691	0.377574	0.153022	0.506413	0.305857	0.416094	0.405689	0.398619	0.187301	0.330987	0.434943	0.319342	0.236452	0.432294	0.886464	0.378477	0.48064	0.468549	0.886464	0.474478	0.530536	0.325477	0.601463	0.369908	0.378642	0.351269	0.286536	0.416869	0.232332	0.550404	0.104007	0.735651	0.190052	0.428124	0.465449	0.557205	0.499952	0.0763179	0.398815	0.353276	0.521059	0.13607	0.348484	0.400228	0.354039
lateraloccipital R	0.144258	0.296445	0.358545	0.269795	0.353634	0.507011	0.414055	0.369622	0.238687	0.483662	0.484563	0.627757	0.520682	0.371427	0.384472	0.250575	0.16296	0.563497	0.168091	0.836023	0.366986	0.514511	0.256389	0.431561	0.362259	0.145311	0.474366	0.337816	0.189146	0.419937	0.811645	0.601341	0.112232	0.43029	0.0997859	0.156312	0.620041	0.541152	0.418214	0.73977	0.402278	0.0730866	0.405759	0.38288	0.476855	0.626379	0.38008	0.327397	0.211543
lateralorbitofrontal L	0.80393	0.279678	0.192778	0.621981	0.379265	0.39022	0.274508	0.24674	0.393539	0.312973	0.41841	0.410561	0.333587	0.269731	0.720139	0.553395	0.390382	0.55721	0.226939	0.782621	0.932142	0.499413	0.673678	0.229894	0.4683	0.766385	0.403968	0.166175	0.677614	0.384566	0.932142	0.542027	0.167026	0.52313	0.164523	0.726426	0.819628	0.349906	0.167236	0.738243	0.32553	0.128891	0.575631	0.431324	0.432096	0.500863	0.363456	0.660326	0.669227
lateralorbitofrontal R	0.922631	0.428843	0.136309	0.683131	0.443075	0.494941	0.264766	0.429692	0.465145	0.450645	0.277699	0.536143	0.291087	0.391608	0.842252	0.688501	0.402984	0.67514	0.189679	0.792893	0.399127	0.968703	0.687886	0.384529	0.55642	0.920142	0.256444	0.237142	0.74196	0.518479	0.940622	0.406795	0.148696	0.629044	0.135543	0.784642	0.831284	0.236037	0.325541	0.812687	0.232497	0.113947	0.70353	0.570335	0.321512	0.443215	0.458107	0.732381	0.84103
lingual L	0.181878	0.0892598	0.214465	0.304284	0.193739	0.121864	0.361233	0.241651	0.195728	0.0821311	0.321898	0.0819868	0.4647	0.0910381	0.0906181	0.125363	0.276231	0.0950956	0.206345	0.355488	0.305262	0.368729	0.938003	0.16808	0.162337	0.170289	0.631316	0.188597	0.224544	0.0856412	0.646476	0.365298	0.173036	0.120002	0.160807	0.419911	0.443736	0.313925	0.201729	0.0933194	0.342008	0.102948	0.104888	0.0891866	0.396307	0.310842	0.137956	0.199642	0.120712
lingual R	0.807945	0.143864	0.268288	0.501753	0.32046	0.33524	0.30307	0.108412	0.30549	0.248994	0.528046	0.371542	0.364825	0.149602	0.825306	0.465906	0.345854	0.57683	0.275196	0.821235	0.220396	0.479112	0.494364	0.914545	0.595185	0.720418	0.458673	0.231966	0.663358	0.302693	0.914545	0.576042	0.190295	0.697989	0.16046	0.659103	0.843577	0.409892	0.453373	0.879333	0.398375	0.137677	0.558537	0.35281	0.517061	0.557879	0.285626	0.65522	0.606464
medialorbitofrontal L	0.706839	0.0949913	0.415098	0.414538	0.315161	0.267547	0.284128	0.592235	0.278418	0.118867	0.684902	0.23422	0.353418	0.14728	0.607834	0.372249	0.335967	0.406843	0.300583	0.706352	0.427307	0.624438	0.452421	0.584897	0.958259	0.613344	0.521184	0.503429	0.604075	0.203224	0.958259	0.73304	0.210048	0.322023	0.162465	0.551752	0.95427	0.506409	0.632435	0.599124	0.501445	0.155257	0.424874	0.243656	0.623865	0.638064	0.249658	0.574268	0.47819
medialorbitofrontal R	0.245174	0.580735	0.398268	0.157603	0.370563	0.301801	0.250579	0.31587	0.384762	0.393	0.492716	0.296068	0.324556	0.532495	0.220811	0.677539	0.213007	0.19249	0.230903	0.204235	0.326848	0.523731	0.201638	0.328978	0.266285	1.10257	0.408863	0.41118	0.170728	0.542111	0.849869	0.622801	0.188926	0.250736	0.110691	0.163223	0.833974	0.531705	0.340194	0.100284	0.445764	0.112347	0.263007	0.567215	0.556501	0.678787	0.431449	0.0981366	0.818172
middletemporal L	0.685024	0.258292	0.126868	0.789509	0.400478	0.397043	0.271113	0.25246	0.415774	0.286538	0.219942	0.402931	0.323334	0.246894	0.59639	0.473952	0.409303	0.508031	0.216856	0.796534	0.221502	0.153573	0.853668	0.277041	0.366488	0.624328	0.871372	0.102673	0.638569	0.364179	0.814695	0.284443	0.170481	0.453729	0.151829	0.833284	0.62698	0.232668	0.258553	0.699645	0.261651	0.125604	0.51413	0.393744	0.32564	0.384241	0.374566	0.624875	0.542872
middletemporal R	0.934721	0.472096	0.317172	0.620375	0.428086	0.469976	0.272838	0.390566	0.42756	0.50489	0.643945	0.516894	0.338729	0.381367	0.886318	0.694617	0.377127	0.687777	0.263038	0.732766	0.26099	0.409786	0.652669	0.358029	0.708839	0.937292	0.371594	1.03749	0.728198	0.510426	0.883208	0.679141	0.178329	0.685025	0.135152	0.714825	1.03749	0.39835	0.254827	0.814088	0.438289	0.142699	0.710265	0.575977	0.576778	0.604537	0.430749	0.722935	0.884755
paracentral L	0.143751	0.292239	0.333719	0.115574	0.505008	0.611241	0.338791	0.196655	0.356511	0.299671	0.462065	0.500508	0.405482	0.340422	0.218817	0.30187	0.182475	0.403795	0.192346	0.196313	0.226308	0.402804	0.169523	0.230229	0.172158	0.140292	0.351102	0.257867	0.810902	0.468931	0.780704	0.569603	0.141878	0.196778	0.116898	0.0887676	0.676568	0.506955	0.23404	0.128819	0.40853	0.0742423	0.442884	0.438252	0.491413	0.645317	0.581109	0.371856	0.177858
paracentral R	1.11535	0.141862	0.391886	0.274846	0.335685	0.168305	0.295529	0.186253	0.213153	0.205324	0.610946	0.128634	0.359855	0.347836	0.663283	0.621957	0.301988	0.50624	0.262752	0.595708	0.235794	0.451126	0.311568	0.184185	0.0999298	0.909521	0.402082	0.298756	0.75166	1.14288	0.860469	0.642286	0.195673	0.0877918	0.149238	0.382729	0.857995	0.50972	0.205395	0.398011	0.490612	0.115095	0.866103	0.595999	0.588607	0.667324	0.257685	0.703491	0.710588
parahippocampal L	0.837156	0.439613	0.20968	0.833304	0.494783	0.559487	0.229908	0.44263	0.501769	0.466477	0.168469	0.590159	0.225759	0.405873	0.751025	0.636725	0.367876	0.680764	0.148425	0.828789	0.466177	0.5787	0.808621	0.445276	0.488125	0.790725	0.515882	0.311513	0.744334	0.54872	1.1096	0.19681	0.152267	0.582068	0.099085	0.90439	0.270288	0.107483	0.422543	0.815361	0.15322	0.117406	0.695336	0.58093	0.128852	0.134342	0.514677	0.748078	0.742757
parahippocampal R	0.922795	0.517768	0.307175	0.753123	0.462903	0.553598	0.222032	0.581245	0.454725	0.556731	0.149581	0.608605	0.261687	0.452785	0.841013	0.679575	0.344265	0.730656	0.197821	0.741216	0.542594	0.489023	0.763533	0.514978	0.6749	0.878949	0.420529	0.413936	0.746808	0.574856	0.448503	1.0034	0.154521	0.70149	0.104433	0.821738	1.0034	0.140829	0.456055	0.860461	0.164658	0.136897	0.742146	0.620957	0.229741	0.52057	0.49914	0.747653	0.843063
parsopercularis L	0.215562	0.179183	0.269224	0.401274	0.239982	0.206466	0.132939	0.239408	0.21877	0.196982	0.312959	0.181946	0.0995145	0.185089	0.207108	0.18251	0.196144	0.214598	0.211718	0.182643	0.242537	0.254273	0.452052	0.212161	0.240192	0.194475	0.342267	0.215258	0.235563	0.182241	0.140962	0.241559	0.452052	0.245691	0.0856486	0.348184	0.110493	0.284202	0.213421	0.254509	0.419346	0.101435	0.207515	0.185723	0.425201	0.0728873	0.213766	0.230365	0.193521
parsopercularis R	0.645641	0.113273	0.442803	0.382503	0.322862	0.259092	0.307542	0.487316	0.251469	0.27656	0.678487	0.176745	0.375123	0.199941	0.523073	0.262531	0.301588	0.345323	0.292546	0.741241	0.414346	0.627831	0.385822	0.611475	0.276416	0.504852	0.537366	0.464777	0.561813	0.140943	0.975651	0.722329	0.194986	0.975651	0.133261	0.563009	0.934556	0.533043	0.606797	0.606028	0.52982	0.152379	0.333112	0.159063	0.642442	0.638105	0.237708	0.535768	0.339426
parsorbitalis L	0.0867647	0.125669	0.16003	0.217117	0.167596	0.105575	0.126769	0.153642	0.194834	0.0890064	0.163942	0.0825837	0.102931	0.118803	0.0761426	0.109172	0.193302	0.0821797	0.244681	0.0809462	0.188962	0.171091	0.237022	0.116854	0.124282	0.0965065	0.334237	0.156957	0.104728	0.0952808	0.133273	0.0990748	0.206214	0.102958	0.441013	0.149858	0.0649651	0.0947599	0.129929	0.0828096	0.233411	0.123349	0.0872548	0.095881	0.149836	0.0695128	0.13407	0.103801	0.0973325
parsorbitalis R	0.0840276	0.168524	0.332674	0.482153	0.219224	0.209889	0.373632	0.439934	0.165396	0.299049	0.450239	0.204035	0.465663	0.207479	0.13491	0.113736	0.185162	0.170347	0.246462	0.242839	0.440015	0.550711	0.34705	0.434888	0.392521	0.105115	0.600023	0.327222	0.138004	0.169032	0.766421	0.548661	0.163833	0.409124	0.110736	0.960727	0.593347	0.482996	0.450041	0.226501	0.4131	0.119814	0.13278	0.151786	0.505358	0.476031	0.186771	0.139624	0.104672
parstriangularis L	0.891976	0.525312	0.551155	0.816572	0.427788	0.540804	0.138254	0.54138	0.411562	0.57797	0.447601	0.595652	0.11654	0.489571	0.809695	0.625087	0.27376	0.711067	0.0628326	0.67829	0.527264	0.631289	0.760029	0.542658	0.603809	0.802004	0.482907	0.459554	0.68199	0.582186	0.190802	0.596081	0.111908	0.687159	0.0967311	0.906267	1.13663	0.722437	0.513773	0.832333	0.341567	0.0612625	0.722465	0.612691	0.32344	0.085705	0.490985	0.659185	0.790163
parstriangularis R	0.897291	0.480129	0.261067	0.606712	0.424553	0.49915	0.18416	0.407895	0.432759	0.484565	0.188818	0.543255	0.201068	0.431769	0.756707	0.676347	0.353751	0.663791	0.218481	0.600095	0.354002	0.311524	0.609188	0.385617	0.532329	0.897393	0.378095	0.275802	0.703534	0.527601	0.32041	0.183104	0.171114	0.578898	0.112109	0.663131	1.13663	1.13663	0.338543	0.718595	0.246983	0.133032	0.694348	0.580156	0.346862	0.819145	0.464159	0.683463	0.821441
pericalcarine L	0.811342	0.17579	0.237483	0.550655	0.339217	0.363821	0.301695	0.0391843	0.325421	0.290025	0.494418	0.402926	0.364751	0.172428	0.821672	0.485852	0.352579	0.594382	0.270478	0.832679	0.165759	0.435149	0.542026	0.463106	0.650217	0.732585	0.45041	0.166339	0.673268	0.334116	0.904458	0.5412	0.186458	0.704065	0.156942	0.69187	0.838532	0.391197	0.904458	0.897678	0.381306	0.139874	0.576215	0.381879	0.501417	0.547855	0.310467	0.668431	0.628663
pericalcarine R	0.283576	0.168325	0.349309	0.10122	0.217786	0.243695	0.348075	0.384929	0.139293	0.469574	0.531454	0.33633	0.419382	0.263115	0.096228	0.116382	0.200498	0.142993	0.24438	0.816266	0.369953	0.534945	0.174312	0.511435	0.333239	0.178591	0.499307	0.355433	0.282381	0.197223	0.871297	0.610286	0.177886	0.380283	0.146457	0.229425	0.724314	0.499415	0.507537	0.977391	0.421545	0.11915	0.0885595	0.146386	0.521362	0.596456	0.183847	0.209077	0.0872632
postcentral L	0.841707	0.477517	0.239753	0.635372	0.414294	0.488999	0.189516	0.392295	0.420628	0.482697	0.145328	0.517463	0.236166	0.442639	0.727468	0.61134	0.350214	0.646745	0.227618	0.605015	0.328257	0.263539	0.656126	0.377875	0.520324	0.807846	0.407994	0.306064	0.690927	0.511314	0.369023	0.173314	0.143217	0.565569	0.112346	0.679964	0.684298	0.235657	0.335589	0.721788	0.854747	0.0870061	0.662432	0.557942	0.575422	0.51484	0.461801	0.665284	0.72491
postcentral R	0.452729	0.357512	0.345001	0.749902	0.379575	0.518397	0.24612	0.461173	0.297147	0.519125	0.375333	0.608528	0.345316	0.402025	0.580977	0.382926	0.191697	0.641127	0.139652	0.611541	0.449776	0.549006	0.659577	0.485342	0.497678	0.352401	0.520729	0.331503	0.479918	0.471436	0.603656	0.528575	0.118621	0.572337	0.0590874	0.853488	0.454023	0.561056	0.457819	0.816057	0.364602	0.853488	0.557732	0.469399	0.42943	0.589505	0.423064	0.541369	0.413304
posteriorcingulate L	0.999713	0.323014	0.416604	0.169177	0.402482	0.508867	0.307742	0.240558	0.229113	0.384677	0.598681	0.502498	0.37458	0.463928	0.1069	0.228588	0.230154	0.0950681	0.242363	0.490646	0.270645	0.483115	0.226328	0.277498	0.170366	0.466734	0.399939	0.343359	0.622691	0.69398	0.867385	0.665328	0.188123	0.154254	0.139671	0.244029	0.833595	0.554491	0.286297	0.149765	0.495737	0.110593	0.999713	0.552576	0.588648	0.69133	0.460059	0.497669	0.138182
posteriorcingulate R	1.08351	0.246465	0.413046	0.25056	0.341797	0.113796	0.289542	0.204454	0.215888	0.23941	0.614227	0.078574	0.354722	0.456908	0.48713	0.599736	0.286171	0.308986	0.258182	0.533623	0.248398	0.461855	0.29373	0.204907	0.117334	0.905572	0.400753	0.322651	0.69509	0.565112	0.860461	0.657411	0.197165	0.0879358	0.146141	0.344603	0.871284	0.532294	0.224229	0.309661	0.511565	0.115172	0.658464	1.08351	0.607678	0.688325	0.282292	0.608754	0.671102
precentral L	0.773937	0.448633	0.367833	0.671732	0.390681	0.468199	0.170104	0.42071	0.381947	0.477574	0.296926	0.50023	0.196396	0.417449	0.683341	0.550778	0.305859	0.616884	0.186551	0.581852	0.362106	0.289502	0.686339	0.40442	0.529308	0.717823	0.402473	0.330899	0.648479	0.483921	0.22587	0.137562	0.129242	0.57427	0.104059	0.711526	0.540897	0.20646	0.365906	0.710275	0.463801	0.0777089	0.623302	0.521421	0.798093	0.44977	0.435545	0.62348	0.662664
precentral R	0.715733	0.413541	0.334625	0.772008	0.432163	0.557366	0.155226	0.466367	0.373182	0.520504	0.268473	0.622646	0.172859	0.426236	0.69359	0.523004	0.252667	0.697851	0.124933	0.69136	0.449384	0.518418	0.730783	0.466468	0.531297	0.588707	0.481515	0.315843	0.674316	0.52597	0.228748	0.451567	0.131204	0.60223	0.0815796	0.839108	0.111368	0.605823	0.428331	0.824317	0.285179	0.120111	0.667057	0.547199	0.309346	0.839108	0.479321	0.697254	0.596863
precuneus L	1.01071	0.0676202	0.274875	0.261376	0.333997	0.0932044	0.284101	0.118851	0.124239	0.125063	0.481898	0.141172	0.34484	0.20248	0.408854	0.584015	0.29256	0.365945	0.237132	0.537859	0.164619	0.340023	0.299273	0.113235	0.0820901	0.788403	0.35049	0.177228	0.810902	0.174518	0.752913	0.521313	0.181013	0.105574	0.152683	0.346724	0.742056	0.432206	0.129193	0.32338	0.409778	0.0938966	0.54873	0.224437	0.502972	0.622487	1.01071	0.745144	0.488468
precuneus R	0.219032	0.240419	0.313659	0.118852	0.442764	0.621351	0.331143	0.180339	0.275262	0.27825	0.462008	0.513159	0.399424	0.310206	0.149239	0.21597	0.164216	0.362171	0.197849	0.334446	0.209789	0.385269	0.175866	0.213691	0.151765	0.119432	0.341754	0.243688	0.397484	0.408039	0.767841	0.559381	0.146762	0.176267	0.124585	0.120736	0.66886	0.486092	0.218298	0.0917358	0.392674	0.080098	0.318332	0.354879	0.47555	0.640966	0.505949	0.817082	0.0969106
rostralanteriorcingulate L	0.661583	0.60365	0.477679	0.179758	0.2922	0.200214	0.266686	0.303754	0.30102	0.373607	0.620285	0.187049	0.331775	0.573175	0.0806151	0.295983	0.230211	0.0805277	0.245158	0.319376	0.322717	0.544803	0.230304	0.313615	0.226114	0.934754	0.415932	0.447537	0.357709	0.490163	0.902946	0.729941	0.200043	0.175607	0.123887	0.22235	0.950998	0.614332	0.330366	0.116319	0.553275	0.119809	0.0888467	0.483808	0.662606	0.745194	0.334722	0.213587	1.01266
rostralanteriorcingulate R	0.258139	0.477297	0.349283	0.175312	0.2134	0.148156	0.239418	0.254211	0.303661	0.236946	0.435711	0.141258	0.300199	0.404929	0.0841867	0.244424	0.194675	0.0752871	0.223325	0.213595	0.290314	0.469285	0.219018	0.238834	0.184018	0.296791	0.399276	0.357441	0.1805	0.289732	0.804894	0.558031	0.187895	0.144651	0.117166	0.185514	0.766537	0.475041	0.258282	0.0864203	0.398805	0.101466	0.0814268	0.276264	0.514857	0.652528	0.244579	0.10108	0.160755
rostralmiddlefrontal L	0.772006	0.233994	0.60633	0.286194	0.321508	0.22011	0.282395	0.437872	0.238635	0.457242	0.832284	0.154418	0.344831	0.459191	0.567106	0.323652	0.299676	0.266033	0.280505	0.576001	0.418788	0.669925	0.334104	0.46481	0.286014	0.706237	0.494269	0.683134	0.569794	0.142643	0.979351	0.861023	0.209379	0.0959835	0.140623	0.399379	1.06302	0.626679	0.495534	0.387228	0.617268	0.136938	0.325821	0.134143	0.726754	0.718158	0.230819	0.506254	0.505613
rostralmiddlefrontal R	1.01802	0.540709	0.402337	0.621974	0.444664	0.582616	0.120148	0.448604	0.414732	0.572069	0.390281	0.645487	0.142782	0.4986	0.867567	0.663498	0.272767	0.772897	0.118149	0.703793	0.411764	0.584706	0.510998	0.485214	0.507729	0.829917	0.412185	0.404005	0.751906	0.637519	0.628969	0.605237	0.155346	0.639416	0.0850606	0.766713	0.492647	0.614229	0.458109	0.807651	0.302754	0.046697	0.811268	0.674503	0.338875	0.303138	0.521631	0.719818	0.869893
superiorfrontal L	0.324341	0.519241	0.505526	0.111002	0.413816	0.54339	0.303587	0.368047	0.315058	0.569194	0.655317	0.617778	0.375651	0.554615	0.53815	0.364664	0.204093	0.546816	0.231616	0.256117	0.362474	0.593594	0.169079	0.430921	0.332708	0.154575	0.434589	0.464145	0.221236	0.689897	0.938709	0.779189	0.182484	0.375885	0.108433	0.11692	0.953808	0.667324	0.430164	0.146861	0.545048	0.118475	0.678539	0.667345	0.652311	0.748829	0.489908	0.127864	0.427005
superiorfrontal R	0.847774	0.520753	0.482969	0.266325	0.211643	0.0999133	0.262901	0.234282	0.243459	0.136371	0.664871	0.0797161	0.321665	0.413847	0.2985	0.476508	0.297806	0.183013	0.267494	0.430205	0.281027	0.507763	0.308029	0.199661	0.1209	1.10141	0.414947	0.416902	0.5308	0.0762068	0.901692	0.747101	0.209451	0.0825324	0.134612	0.335356	1.00904	0.611201	0.228928	0.258798	0.592773	0.13008	0.269121	0.0793281	0.711891	0.769735	0.127081	0.422617	0.968642
superiorparietal L	0.841527	0.527764	0.544145	0.947853	0.488244	0.621792	0.206779	0.724554	0.435894	0.672285	0.492134	0.700843	0.271598	0.516214	0.84082	0.612236	0.283688	0.784616	0.179777	0.766552	0.690624	0.645151	0.938003	0.697238	0.788421	0.721002	0.629012	0.526423	0.717704	0.614321	0.287472	0.555621	0.132858	0.822011	0.0933775	0.960727	0.524274	0.426759	0.655385	0.977391	0.2937	0.14061	0.748625	0.634932	0.181348	0.419932	0.535884	0.739526	0.726035
superiorparietal R	0.169423	0.229308	0.333335	0.111907	0.335063	0.52988	0.364379	0.23831	0.195656	0.350435	0.499506	0.645993	0.442211	0.323301	0.142622	0.154602	0.164599	0.418211	0.221855	0.586728	0.263189	0.450862	0.180727	0.286448	0.189826	0.10789	0.396582	0.285113	0.213324	0.374001	0.831229	0.591345	0.161899	0.215258	0.137157	0.131794	0.683794	0.502274	0.288326	0.167443	0.399762	0.105343	0.235955	0.303592	0.484711	0.645828	0.357258	0.113924	0.0824399
superiortemporal L	0.813057	0.252047	0.212589	0.596298	0.374273	0.373686	0.266485	0.4359	0.382326	0.302107	0.523732	0.394875	0.332051	0.240731	0.73316	0.545146	0.389765	0.554276	0.256457	0.763172	0.28179	0.445543	0.647196	0.288753	0.575205	0.769333	0.452875	0.154183	0.686044	0.3629	0.863941	0.5778	0.183153	0.53741	0.166929	0.69039	0.884704	0.378025	0.213821	0.758546	0.361955	0.139336	0.569095	0.414382	0.48794	0.554904	0.348374	0.667199	0.666307
superiortemporal R	0.872807	0.369016	0.122439	0.721763	0.481542	0.513513	0.260059	0.27878	0.486463	0.384658	0.210944	0.530974	0.287368	0.354038	0.745913	0.641032	0.416473	0.649749	0.190804	0.836023	0.228195	0.16756	0.73269	0.292395	0.405053	0.820419	0.277773	0.160391	0.76985	0.488622	1.1096	0.270393	0.141372	0.521163	0.115364	0.818928	0.741421	0.172545	0.245026	0.791508	0.213053	0.111817	0.672643	0.533566	0.28365	0.403173	0.476945	0.767201	0.740825
supramarginal L	0.860057	0.564454	0.503581	0.804463	0.496921	0.625219	0.171595	0.681882	0.456748	0.696327	0.347016	0.700427	0.215816	0.577777	0.865848	0.655693	0.31995	0.792161	0.175373	0.683858	0.600534	0.501233	0.820015	0.65198	0.792465	0.788931	0.574855	0.51353	0.710737	0.634	0.258994	0.285286	0.116832	0.815318	0.085118	0.822992	0.585867	0.349288	0.598336	0.93369	0.474926	0.10087	0.762462	0.661524	0.199787	0.464442	0.556189	0.723264	0.765406
supramarginal R	0.188228	0.23893	0.301752	0.803731	0.254517	0.323048	0.357158	0.48595	0.194788	0.423132	0.376313	0.392647	0.542269	0.283606	0.346723	0.213156	0.164417	0.380035	0.177872	0.212092	0.472673	0.540246	0.645234	0.497445	0.496398	0.175833	0.60338	0.316441	0.208671	0.292174	0.647167	0.494778	0.103052	0.544033	0.0907334	0.847507	0.443944	0.462869	0.484736	0.611695	0.360132	0.0813556	0.301692	0.278422	0.430787	0.422243	0.261083	0.25933	0.220655
transversetemporal L	0.219488	0.124332	0.146557	0.216666	0.269766	0.181544	0.321681	0.104864	0.277663	0.0863912	0.193994	0.131867	0.36756	0.12461	0.131387	0.182564	0.333699	0.148512	0.160787	0.297601	0.139147	0.149159	0.17094	0.0832499	0.0932314	0.199664	0.296555	0.114232	0.285443	0.139937	0.235102	0.148069	0.133874	0.0878311	0.122742	0.254611	0.219438	0.153394	0.0958052	0.130937	0.262016	0.120987	0.167238	0.146101	0.253454	0.154735	0.209333	0.262787	0.167176
transversetemporal R	0.134037	0.317305	0.370896	0.295581	0.341328	0.472637	0.384857	0.441339	0.242522	0.565812	0.482793	0.605894	0.491175	0.403099	0.459947	0.250432	0.179864	0.594728	0.21953	0.298432	0.417711	0.562339	0.27632	0.513118	0.447052	0.147532	0.516478	0.364994	0.191905	0.429936	0.834785	0.603866	0.150278	0.554293	0.10297	0.170242	0.66492	0.552576	0.495094	0.841405	0.415965	0.145426	0.427778	0.397336	0.50545	0.634172	0.365556	0.285267	0.235042
[truncated: 13 more columns]
