# Supplementary material for: The relationship between the interictal epileptiform discharge source connectivity and cortical structural couplings in temporal lobe epilepsy
Source: Front Neurol. 2023 Feb 1;14:1029732. doi: 10.3389/fneur.2023.1029732 (PMC9948620; doi:10.3389/fneur.2023.1029732)
Supplement: Supplementary file 1 [file Data_Sheet_1.ZIP › Connection/BGC/L/08.xlsx]

## Sheet: 0
\	caudalanteriorcingulate L	caudalanteriorcingulate R	caudalmiddlefrontal L	caudalmiddlefrontal R	cuneus L	cuneus R	entorhinal L	entorhinal R	fusiform L	fusiform R	inferiorparietal L	inferiorparietal R	inferiortemporal L	inferiortemporal R	insula L	insula R	isthmuscingulate L	isthmuscingulate R	lateraloccipital L	lateraloccipital R	lateralorbitofrontal L	lateralorbitofrontal R	lingual L	lingual R	medialorbitofrontal L	medialorbitofrontal R	middletemporal L	middletemporal R	paracentral L	paracentral R	parahippocampal L	parahippocampal R	parsopercularis L	parsopercularis R	parsorbitalis L	parsorbitalis R	parstriangularis L	parstriangularis R	pericalcarine L	pericalcarine R	postcentral L	postcentral R	posteriorcingulate L	posteriorcingulate R	precentral L	precentral R	precuneus L	precuneus R	rostralanteriorcingulate L
caudalanteriorcingulate L	2.0553	1.13677	1.00842	0.748001	0.553428	0.918483	1.46263	0.478812	0.900489	1.1316	0.424422	0.330077	0.906698	1.22439	1.24823	0.913061	2.0553	0.868885	0.710664	1.16215	1.08257	0.939514	1.02295	1.06174	0.77376	0.838227	0.926375	0.942548	1.5887	0.829403	0.564098	1.04624	0.748385	1.23955	0.553519	1.2974	0.351201	0.755503	1.08615	1.40818	0.473173	0.572565	1.25415	1.05843	0.481441	0.61682	0.194268	0.360346	1.39397
caudalanteriorcingulate R	1.06727	2.03529	0.549228	0.876472	0.506594	0.691031	1.43205	0.847466	0.165918	0.228119	0.621145	0.53036	0.215261	0.323441	1.2328	0.871157	2.03529	0.759049	0.787732	1.02729	0.53094	0.163597	0.315576	0.328659	0.828691	0.795996	0.0736009	0.535102	1.57861	0.762777	0.994978	0.572749	0.839306	0.290582	0.286418	1.0995	1.08632	0.129877	0.638349	1.2236	0.682384	0.689949	1.18979	1.0258	0.689715	0.731482	0.890353	0.624038	1.37406
caudalmiddlefrontal L	0.98177	0.525562	2.04651	0.877995	0.47874	0.771583	1.44919	0.795333	0.218562	0.327089	0.610697	0.518816	0.248681	0.484529	1.26429	0.887003	2.04651	0.803387	0.790742	1.04395	0.574055	0.210427	0.404876	0.51677	0.839686	0.811193	0.147666	0.461096	1.60618	0.789793	0.920986	0.426559	0.835141	0.392239	0.285343	1.09953	1.03001	0.167862	0.678127	1.27758	0.672905	0.693077	1.21714	1.04627	0.685019	0.737277	0.813042	0.606531	1.37501
caudalmiddlefrontal R	0.65723	0.786008	0.786135	1.33628	0.503537	0.772741	1.03231	0.664917	0.786753	0.81654	0.555575	0.560397	0.766838	0.858356	0.959213	0.843089	0.62945	0.6863	0.686266	1.33628	0.885813	0.739049	0.824102	0.856196	0.345064	0.754835	0.793751	0.760531	0.496982	0.679375	0.67602	0.813415	0.847473	0.814224	0.754885	0.82551	0.694359	0.777431	1.05708	1.28526	0.752923	0.527983	0.419504	0.858208	0.703793	0.486121	0.64887	0.588475	0.737786
cuneus L	0.411265	0.304135	0.302486	0.692412	1.54053	0.438209	0.745347	0.412854	0.306925	0.291443	0.52329	0.445284	0.280926	0.303694	0.647807	0.787113	1.54053	0.532205	0.747639	0.758642	0.407507	0.287876	0.284213	0.284321	0.578073	0.536773	0.250546	0.332764	1.16779	0.676344	0.482436	0.327241	0.671594	0.324316	0.245647	0.346305	0.433093	0.367855	0.574489	0.650302	0.563595	0.498697	0.886396	0.708187	0.555186	0.527132	0.467772	0.519217	0.785133
cuneus R	0.952629	0.794458	0.876059	0.891543	0.535111	1.9144	1.32381	0.851214	0.70832	0.729696	0.709216	0.570211	0.765356	0.790398	0.82301	0.778904	1.78236	0.827117	0.758809	0.692765	0.64971	0.744799	0.658819	0.782925	0.799559	0.619466	0.710259	0.79946	1.44805	0.725829	0.951845	0.875166	0.836935	0.734424	0.645965	0.584381	1.01801	0.586468	0.710812	0.571893	0.735497	0.748589	1.03499	1.02034	0.787741	0.788693	0.900221	0.706152	1.22281
entorhinal L	1.0081	0.932533	0.957057	0.576937	0.609497	0.750562	1.59535	0.969985	0.865985	0.874076	0.76876	0.709623	0.900047	0.922796	1.0254	0.375189	1.52502	0.600502	0.62112	0.80618	0.850203	0.886061	0.826003	0.862476	0.848357	0.471816	0.853889	0.936507	1.40227	0.395591	1.04151	0.96842	0.786469	0.940468	0.732004	0.814777	1.08683	0.956439	0.810006	0.865321	0.806901	0.762812	0.977333	0.328759	0.844861	0.697461	0.967132	0.817058	0.306965
entorhinal R	0.476956	0.862531	0.783244	0.667539	0.573369	0.836569	1.37137	2.06113	0.837388	1.00095	0.364896	0.307863	0.882173	0.983993	1.14907	0.870712	2.06113	0.80235	0.708193	1.06026	0.949444	0.927749	0.902053	0.872577	0.697599	0.774248	0.838752	0.792072	1.4048	0.775767	0.284434	0.794628	0.701101	0.942033	0.617587	1.07397	0.449263	0.688391	0.969311	1.20137	0.470446	0.496785	1.20759	1.00334	0.447232	0.528503	0.261766	0.322103	1.32586
fusiform L	0.78068	0.160142	0.22776	0.783899	0.514063	0.773916	1.5137	0.76194	1.76438	0.176152	0.512514	0.475242	0.866449	0.104953	1.2874	0.893603	1.76438	0.840917	0.717446	1.12852	1.10287	0.247439	0.693364	0.203101	0.639047	0.814859	0.563825	0.325142	1.22277	0.792378	0.76771	0.218348	0.801665	0.101431	0.725369	0.81386	0.672533	0.141414	1.08176	1.26799	0.628125	0.586618	0.963551	1.07325	0.596417	0.627784	0.570209	0.505901	1.34894
fusiform R	0.945873	0.2545	0.358204	0.867839	0.534009	0.753055	1.48965	0.907255	0.201238	1.88252	0.556482	0.502777	0.785426	0.114421	1.25824	0.862801	1.88252	0.805467	0.751496	1.10974	0.729819	0.489669	0.50828	0.266727	0.762871	0.784653	0.583233	0.545843	1.38072	0.772113	0.918282	0.446963	0.845417	0.168669	0.645458	1.21032	0.823112	0.135763	0.769471	1.33465	0.663266	0.624909	1.09423	1.04519	0.637391	0.680003	0.704302	0.553945	1.35853
inferiorparietal L	0.412785	0.778571	0.753997	0.805616	0.56454	0.902582	1.35894	0.394265	0.534613	0.670853	1.78449	0.266316	0.508094	0.832723	1.11462	0.88954	1.44686	0.828405	0.708538	1.06187	0.715669	0.52064	0.669019	0.84601	0.383104	0.863927	0.583987	0.725552	1.03891	0.811912	0.42873	0.804897	0.823621	0.862438	0.39704	0.863937	0.463162	1.1624	0.806394	1.16197	0.521603	0.570475	0.721904	0.969899	0.430186	0.585189	0.550847	0.63726	1.31541
inferiorparietal R	0.318173	0.552122	0.53464	0.797184	0.470236	0.707125	1.33731	0.300815	0.400348	0.478648	0.250798	1.68865	0.370379	0.583016	1.0457	0.877104	1.38015	0.702056	0.740906	0.964951	0.563276	0.379616	0.487035	0.599325	0.367741	0.826851	0.41853	0.481803	0.909514	0.737002	0.302764	0.54084	0.744286	0.590512	0.305475	0.635559	0.345311	0.738058	0.679383	0.988398	0.34591	0.46553	0.675184	0.939418	0.087315	0.522804	0.374592	0.239383	1.26289
inferiortemporal L	0.831738	0.233037	0.284095	0.784423	0.518644	0.799988	1.49379	0.837816	0.915057	0.817155	0.513842	0.474543	1.8755	0.24899	1.28425	0.887321	1.8755	0.829531	0.725071	1.19028	1.26615	0.622193	1.02206	0.403943	0.752233	0.807323	0.742046	0.208755	1.34052	0.780519	0.80219	0.134883	0.802353	0.151421	0.609491	1.16976	0.674084	0.182319	1.15346	1.40048	0.625615	0.598099	1.12197	1.05864	0.599918	0.636471	0.549118	0.502728	1.35737
inferiortemporal R	1.09654	0.360195	0.525756	0.883031	0.557839	0.748799	1.53219	0.93379	0.134361	0.11132	0.621226	0.530651	0.251598	2.0292	1.29172	0.892898	2.0292	0.805784	0.770682	1.02466	0.462657	0.166816	0.234693	0.444538	0.859972	0.82729	0.0550065	0.835104	1.57515	0.790349	1.11713	0.889782	0.858345	0.251914	0.414413	1.23554	1.00644	0.149808	0.593913	1.26012	0.689278	0.669816	1.20735	1.07525	0.684831	0.706748	0.929996	0.622852	1.44815
insula L	1.02375	1.00701	1.04073	0.708076	0.6487	0.659477	1.19082	0.950008	0.891009	0.928929	0.752422	0.674842	0.950558	1.00957	1.80773	0.19908	1.50963	0.44743	0.672499	0.836159	0.853814	0.922337	0.875764	0.958475	0.76607	0.328802	0.937191	0.986103	1.30667	0.359964	1.03043	1.04589	0.804635	0.997892	0.725568	0.830948	1.11288	0.944689	0.828873	0.869235	0.793771	0.786516	0.910943	0.230866	0.834233	0.787046	0.97858	0.790048	0.70217
insula R	1.07846	1.1163	1.15475	0.597223	0.899942	0.97462	0.797128	0.961198	0.893704	0.943206	0.831734	0.699884	0.961548	1.07133	0.333719	1.83481	1.83481	0.943504	0.559872	0.634966	0.783942	0.928603	0.872286	1.02464	0.883023	0.3804	0.93405	1.0604	1.49922	0.68907	1.07709	1.14918	0.742091	1.09733	0.743234	0.85355	1.17544	1.13737	0.719343	0.591457	0.842132	0.687134	1.05621	0.35542	0.85432	0.647444	1.08547	0.856758	0.977303
isthmuscingulate L	0.878002	0.855521	0.849781	0.308429	0.586287	0.84943	1.32239	0.915461	0.854347	0.857831	0.499648	0.467087	0.868865	0.872029	1.12392	0.970145	2.19039	0.827376	0.37919	0.562498	0.825919	0.864029	0.812768	0.801959	0.944717	0.768275	0.80653	0.850941	1.16052	0.783878	0.866252	0.855939	0.41842	0.878433	0.705374	0.861344	0.901472	0.869722	0.717586	0.760398	0.527445	0.291237	1.09326	1.09104	0.531151	0.216526	0.74493	0.56658	1.16603
isthmuscingulate R	1.01234	0.910767	0.976037	0.81086	0.665655	0.859221	1.19228	0.922063	0.769192	0.781074	0.794751	0.654058	0.804925	0.856704	0.617094	0.79893	1.92388	1.95058	0.719047	0.789287	0.76272	0.792724	0.727093	0.817661	0.905335	0.450521	0.758651	0.877629	1.58214	0.47205	1.02457	0.951812	0.821633	0.864854	0.686535	0.744474	1.09597	0.808158	0.82683	0.719795	0.816378	0.805217	1.14111	1.12984	0.871421	0.816424	0.986467	0.805027	1.18252
lateraloccipital L	0.523435	0.466966	0.478325	0.322842	0.524865	0.391928	0.693512	0.578217	0.452935	0.442722	0.48703	0.494177	0.464822	0.469	0.6675	0.691874	0.654568	0.47111	0.942544	0.636834	0.457255	0.437092	0.420913	0.444073	0.351393	0.510542	0.442571	0.479727	0.527172	0.541045	0.566868	0.498137	0.80993	0.47398	0.503501	0.343863	0.518407	0.4472	0.563453	0.572244	0.668989	0.455628	0.411267	0.621864	0.591525	0.358601	0.512067	0.498694	0.589271
lateraloccipital R	0.697978	0.625127	0.644599	0.876668	0.491744	0.367117	0.969037	0.69251	0.73316	0.689879	0.559743	0.532056	0.757251	0.654403	0.783294	0.643847	1.10729	0.492573	0.76958	1.33628	0.710871	0.7182	0.671841	0.603997	0.461259	0.50671	0.740926	0.656865	0.838988	0.527772	0.708714	0.669351	0.881733	0.623807	0.663833	0.453563	0.729509	0.508346	0.841087	0.635988	0.701051	0.614836	0.571874	0.715403	0.67872	0.662883	0.643535	0.575143	0.820424
lateralorbitofrontal L	0.881467	0.510358	0.549417	0.826011	0.514856	0.675089	1.46263	0.810172	1.03713	0.706737	0.557585	0.512714	1.16842	0.479519	1.22461	0.821552	1.62701	0.83455	0.768239	1.07072	1.62701	1.02857	0.577924	0.324186	0.600801	0.778146	1.0765	0.634126	1.14048	0.783765	0.83806	0.60607	0.833656	0.477038	0.693105	0.197931	0.832792	0.238831	0.520203	1.10377	0.675102	0.602641	0.840237	1.01293	0.644593	0.648298	0.69533	0.563936	1.26607
lateralorbitofrontal R	0.852654	0.171144	0.236244	0.814683	0.505685	0.742058	1.40512	0.856661	0.235724	0.470015	0.531521	0.491278	0.619099	0.141317	1.1968	0.837974	1.82226	0.782188	0.731746	1.17161	1.10118	1.82226	0.717511	0.292946	0.705208	0.746826	0.534457	0.299482	1.27921	0.74507	0.816012	0.184182	0.818983	0.0957741	0.571395	1.03333	0.708395	0.14809	1.00991	1.2929	0.636877	0.605846	1.03709	0.99991	0.612466	0.65273	0.584646	0.522112	1.2697
lingual L	0.870425	0.352752	0.431561	0.864626	0.503574	0.741958	1.5049	0.831906	0.716228	0.528298	0.548708	0.495124	0.998601	0.276514	1.27296	0.860272	1.7872	0.819693	0.757586	1.07929	0.617643	0.750731	1.83551	0.109787	0.707843	0.789088	0.980209	0.562171	1.31152	0.769947	0.853247	0.52202	0.844569	0.29473	0.716352	0.754513	0.800095	0.133575	0.71031	1.33559	0.662024	0.623036	1.01518	1.04887	0.636301	0.681189	0.687334	0.54775	1.34161
lingual R	0.973001	0.387468	0.560841	0.886485	0.535268	0.790663	1.53025	0.840944	0.232641	0.269454	0.612368	0.518252	0.404003	0.473708	1.26853	0.88992	1.92592	0.822488	0.762556	0.944629	0.31107	0.321576	0.0865402	2.00252	0.794544	0.816342	0.094083	0.691158	1.4977	0.790853	0.984755	0.828266	0.8548	0.303547	0.445684	0.931822	0.936086	0.100578	0.486214	1.17358	0.684384	0.657751	1.11888	1.07819	0.678719	0.703917	0.87462	0.611889	1.4254
medialorbitofrontal L	0.886531	1.03059	0.986226	0.375038	0.592527	0.981825	1.43078	0.908444	1.01792	1.1193	0.286265	0.317679	1.08599	1.13498	1.19639	0.92043	1.94828	0.908192	0.548584	0.877062	0.997382	1.0638	1.03957	1.04298	1.94828	0.840028	1.01404	1.02044	1.15335	0.843979	0.674061	1.03557	0.393938	1.09603	0.737011	1.11633	0.894626	0.955588	0.934854	1.09525	0.38393	0.219022	0.996263	1.05782	0.350175	0.236295	0.580567	0.358976	1.37354
medialorbitofrontal R	1.07321	1.07327	1.11502	0.604447	0.886295	0.849205	1.00906	0.983406	0.855927	0.879204	0.825754	0.72403	0.896833	0.992098	0.498445	0.413963	1.87941	0.618411	0.634191	0.714796	0.812813	0.873938	0.822332	0.930957	0.937072	2.32285	0.860703	1.02559	1.56308	0.348051	1.0888	1.10279	0.770395	1.05997	0.733728	0.839385	1.17586	1.1856	0.830509	0.671621	0.857512	0.719753	1.1366	0.520128	0.870924	0.678514	1.09504	0.877199	1.58378
middletemporal L	0.864277	0.125949	0.211294	0.832511	0.463537	0.73558	1.44654	0.839194	0.605232	0.594097	0.535755	0.483684	0.748394	0.0654127	1.25294	0.838767	1.82845	0.790143	0.764161	1.17855	1.16776	0.581216	0.979218	0.0799611	0.760864	0.766449	1.82845	0.398285	1.36084	0.7344	0.835995	0.312381	0.829907	0.089439	0.619837	1.07108	0.760179	0.0930497	1.00441	1.45674	0.647194	0.6256	1.09615	1.01173	0.626428	0.674132	0.6321	0.527928	1.29461
middletemporal R	0.830625	0.554289	0.509634	0.889151	0.574721	0.738782	1.49894	0.717135	0.272615	0.534567	0.573177	0.502586	0.151319	0.824036	1.23714	0.894319	2.11205	0.774103	0.763849	1.0951	0.66326	0.231695	0.553451	0.663441	0.770365	0.826206	0.336872	2.11205	1.64027	0.780832	1.16995	0.45072	0.836305	0.759148	0.141415	1.06014	0.774736	0.417896	0.758784	1.2628	0.64624	0.649164	1.16729	1.05678	0.622392	0.697648	0.879359	0.565481	1.46843
paracentral L	1.04659	1.07016	1.04408	0.250182	0.607586	0.953779	1.39094	1.01583	0.940774	1.04125	0.473797	0.4417	1.02014	1.12095	1.15482	0.912659	1.42017	0.898969	0.374315	0.695385	0.912849	0.991563	0.960703	1.0194	0.685346	0.854316	0.965424	1.12212	1.76302	0.840411	1.07138	1.11056	0.366169	1.14571	0.679384	1.03414	1.11062	1.12069	0.806397	0.964446	0.505068	0.210819	0.478954	1.04729	0.504667	0.161341	0.881007	0.565007	1.36368
paracentral R	0.937714	0.904779	0.960088	0.756979	0.876925	0.801973	0.867633	0.838724	0.715115	0.730224	0.827408	0.703954	0.740047	0.832615	0.52067	0.673959	1.94791	0.491751	0.678622	0.763565	0.711245	0.724511	0.680645	0.783493	0.843415	0.255329	0.700645	0.870165	1.53189	1.94791	0.968957	0.946153	0.814173	0.880066	0.61689	0.71428	1.04255	0.952351	0.784324	0.693602	0.869227	0.747265	1.08558	0.893843	0.875293	0.748593	0.998235	0.84943	1.08295
parahippocampal L	0.574209	1.0064	0.916546	0.718678	0.592253	0.92232	1.54625	0.281765	0.831295	1.04113	0.384504	0.310587	0.837228	1.15482	1.28286	0.948393	2.06367	0.880815	0.698577	1.12166	0.99372	0.865547	0.964742	1.01624	0.54331	0.888699	0.871783	1.22356	1.63588	0.851011	2.06367	1.08443	0.726889	1.18894	0.527227	1.1653	0.6388	0.974253	1.02714	1.37367	0.488944	0.521854	1.0342	1.09992	0.459626	0.561864	0.370104	0.335143	1.5156
parahippocampal R	0.954659	0.567153	0.461179	0.877156	0.556014	0.81893	1.53976	0.761343	0.179399	0.402382	0.607823	0.511798	0.113208	0.921979	1.29866	0.930226	2.09641	0.837215	0.776746	1.06476	0.609314	0.139323	0.490944	0.857574	0.839027	0.867535	0.232885	0.454579	1.66714	0.825226	1.10607	2.09641	0.842645	0.633829	0.203888	1.14047	0.946283	0.330281	0.709031	1.2857	0.66506	0.671579	1.21981	1.0982	0.663497	0.706728	0.956326	0.602224	1.49135
parsopercularis L	0.539885	0.696934	0.691084	0.890579	0.555745	0.907571	1.36621	0.54641	0.633321	0.676039	0.494967	0.50206	0.603453	0.757196	1.15722	1.01437	1.16784	0.840967	0.942544	1.15443	0.76576	0.577625	0.695444	0.798814	0.391797	0.951809	0.626174	0.63329	0.711955	0.84089	0.549568	0.702743	1.59724	0.725832	0.591656	0.785176	0.54662	0.801181	0.926615	1.17747	0.781269	0.218989	0.649436	1.0657	0.607564	0.359134	0.585684	0.542288	1.23038
parsopercularis R	1.03217	0.290284	0.42057	0.905292	0.554633	0.61865	1.44039	0.836788	0.109253	0.129528	0.609724	0.521412	0.152387	0.199177	1.19402	0.861339	2.09654	0.709244	0.800298	0.991192	0.441961	0.0999389	0.217987	0.229261	0.823628	0.785959	0.030677	0.730699	1.62979	0.735581	1.08614	0.645153	0.858373	2.09654	0.252944	0.945782	1.04239	0.188087	0.568536	1.13057	0.676165	0.696601	1.1779	1.01598	0.675824	0.744046	0.949311	0.617024	1.42314
parsorbitalis L	0.550012	0.398764	0.399711	0.687553	0.540855	0.804905	1.48605	0.614973	0.812643	0.747875	0.442308	0.4005	0.644734	0.522874	1.21809	0.893191	1.81146	0.820112	0.662385	0.967122	0.857482	0.658507	0.784195	0.539759	0.579892	0.801773	0.626164	0.202808	1.18286	0.775953	0.541009	0.290857	0.77424	0.361179	1.81146	0.932155	0.452354	0.336199	0.835983	1.03225	0.55802	0.517256	0.975553	1.05178	0.532123	0.538689	0.398397	0.423573	1.38265
parsorbitalis R	1.12768	0.974458	0.974618	0.903272	0.5812	0.642972	1.49751	1.01126	0.77921	1.19007	0.624174	0.538661	1.07927	1.19412	1.22285	0.829877	1.88238	0.820465	0.796351	0.825255	0.305183	1.00613	0.731312	0.954255	0.800524	0.788459	1.0436	1.02265	1.42489	0.804072	1.06103	1.05454	0.861824	0.922978	0.759114	1.92118	1.07832	0.443129	0.363067	0.939439	0.695098	0.68147	1.07361	1.02017	0.700199	0.733055	0.912572	0.638208	1.37684
parstriangularis L	0.366412	1.17394	1.08546	0.822305	0.556732	0.979694	1.5419	0.487303	0.784334	1.01289	0.475927	0.410344	0.731653	1.17786	1.34043	0.968084	2.19039	0.922377	0.770206	1.27945	1.06274	0.750581	0.991012	1.07635	0.885231	0.904384	0.851302	0.88362	1.76302	0.878814	0.660602	1.06588	0.778221	1.26622	0.443613	1.31059	2.19039	0.886517	1.09971	1.55252	0.520489	0.615117	1.3367	1.12146	0.545499	0.663156	0.316512	0.427354	1.49801
parstriangularis R	0.61897	0.132691	0.191021	0.928676	0.561221	0.454822	1.50404	0.563788	0.151801	0.112246	0.652312	0.502421	0.167856	0.117272	1.16084	0.929166	2.16587	0.625366	0.860375	0.798345	0.205255	0.146524	0.0828828	0.0594614	0.72974	0.869717	0.0742789	0.34474	1.64641	0.726451	0.815165	0.293902	0.827439	0.172439	0.207856	0.325328	0.736243	2.34956	0.375241	0.799299	0.64568	0.781619	1.08974	1.06388	0.723404	0.823669	0.919827	0.676133	1.61512
pericalcarine L	0.71502	0.46083	0.492063	0.839055	0.494893	0.567341	1.38211	0.698549	0.809537	0.563619	0.52343	0.491995	0.822767	0.453236	1.1442	0.760281	1.47667	0.762165	0.749877	1.01859	0.38775	0.708124	0.516684	0.363804	0.513111	0.727872	0.720425	0.553354	1.03056	0.72149	0.721067	0.540645	0.846742	0.444441	0.616163	0.129343	0.69265	0.287344	1.47667	0.864369	0.664105	0.595685	0.705966	0.964627	0.622439	0.651976	0.60815	0.527988	1.19709
pericalcarine R	0.838538	0.764079	0.798579	0.923402	0.502112	0.362865	1.18938	0.757272	0.860752	0.880478	0.615736	0.552163	0.932582	0.822241	0.924632	0.581016	1.37218	0.503751	0.771343	0.741038	0.799033	0.870911	0.887142	0.779536	0.552446	0.498397	0.981289	0.790853	1.05345	0.516677	0.820604	0.816484	0.868848	0.746414	0.621106	0.58477	0.89268	0.579629	0.707081	1.55252	0.714741	0.678615	0.701196	0.762625	0.723879	0.741045	0.76318	0.629536	0.954394
postcentral L	0.361205	0.584954	0.574542	0.911701	0.574309	0.89497	1.40899	0.363155	0.441326	0.507622	0.354436	0.259966	0.415982	0.622819	1.14351	0.983172	1.55784	0.837886	0.843793	1.00775	0.600379	0.40225	0.526655	0.680809	0.433368	0.923656	0.43967	0.496907	1.04245	0.857206	0.378976	0.568164	0.947424	0.617302	0.384471	0.701064	0.394294	0.835557	0.728714	1.0776	1.89807	0.615728	0.811944	1.06135	0.358731	0.749254	0.412862	0.376876	1.37892
postcentral R	0.655829	0.905174	0.888261	0.743004	0.54832	0.899904	1.46787	0.639508	0.781654	0.878773	0.599548	0.557197	0.769085	0.971682	1.18146	0.941331	1.23992	0.820884	0.733613	1.1983	0.90829	0.756136	0.863376	0.946594	0.343953	0.895922	0.813251	0.89197	0.707461	0.794294	0.702285	0.933085	0.426365	0.96459	0.699777	0.957005	0.774562	1.05767	1.00544	1.36807	0.69128	1.79423	0.549485	1.03797	0.76701	0.629286	0.729756	0.684896	1.34633
posteriorcingulate L	0.843016	0.907563	0.876494	0.287303	0.584264	0.879576	1.38033	0.915112	0.928245	0.972751	0.328048	0.354258	0.977061	0.982386	1.15706	0.905161	1.75706	0.843321	0.411493	0.663953	0.872642	0.948998	0.903576	0.891347	0.655109	0.796197	0.887031	0.900072	0.695496	0.794762	0.695973	0.908007	0.377944	0.948012	0.716565	0.975498	0.824579	0.861747	0.754683	0.870429	0.422132	0.187675	1.75706	1.03618	0.386622	0.172243	0.577974	0.3989	1.30594
posteriorcingulate R	1.0677	1.07222	1.10863	0.657956	0.783788	1.0265	0.639128	0.980732	0.886672	0.934103	0.826001	0.716512	0.94538	1.04554	0.2925	0.282257	1.82267	1.10481	0.596368	0.718604	0.819128	0.921793	0.866397	0.99573	0.893986	0.448158	0.914289	1.03714	1.55228	0.730007	1.08052	1.10718	0.8003	1.06607	0.747004	0.860744	1.1708	1.09716	0.775925	0.731568	0.861475	0.784447	1.06635	1.93424	0.894174	0.762017	1.05169	0.858506	0.771069
precentral L	0.444224	0.793245	0.781206	0.894284	0.604851	1.01432	1.54736	0.418541	0.593486	0.699723	0.314038	0.0662531	0.559033	0.849307	1.27389	1.02976	1.67867	0.922555	0.806581	1.16452	0.777529	0.550889	0.717203	0.900901	0.42949	0.983625	0.616892	0.677106	1.1262	0.911393	0.442036	0.790577	0.848316	0.840972	0.474306	0.911133	0.492304	1.11335	0.896422	1.30656	0.392483	0.728096	0.824002	1.13997	2.05309	0.768995	0.539285	0.355091	1.51169
precentral R	0.699063	0.914126	0.906322	0.627609	0.555	0.93821	1.43145	0.689983	0.840083	0.91617	0.633691	0.60495	0.828829	0.987847	1.17117	0.940982	0.967025	0.828215	0.725621	1.25249	0.954609	0.807316	0.907503	0.972831	0.349633	0.885813	0.868463	0.893577	0.561764	0.779307	0.734867	0.94278	0.578115	0.959955	0.774464	0.969799	0.807965	0.981321	1.06761	1.43842	0.807358	0.58087	0.47272	1.03388	0.816948	1.58245	0.73559	0.682266	1.21718
precuneus L	0.18299	0.892312	0.809759	0.816624	0.565463	0.886311	1.50367	0.23254	0.517112	0.734957	0.470757	0.358239	0.468282	1.00169	1.22325	0.92897	1.86804	0.84883	0.696368	1.07188	0.756054	0.508012	0.721019	0.95262	0.46893	0.884243	0.59344	0.950744	1.43226	0.838883	0.34999	1.00032	0.774962	1.07412	0.287575	1.0196	0.303624	1.12431	0.822354	1.2537	0.491919	0.577053	0.865114	1.0643	0.489616	0.627934	1.97935	0.414825	1.48151
precuneus R	0.336249	0.697576	0.668196	0.833955	0.543219	0.836976	1.42205	0.309889	0.466859	0.589673	0.597824	0.23448	0.43101	0.742362	1.13685	0.91749	1.57928	0.799071	0.718731	1.04374	0.659629	0.448735	0.595674	0.759169	0.376375	0.877825	0.506514	0.619602	1.08471	0.810939	0.322356	0.699259	0.791819	0.770045	0.328267	0.799973	0.363298	1.03906	0.760547	1.13422	0.486787	0.589063	0.728021	1.01018	0.381845	0.601876	0.432606	1.8625	1.38644
rostralanteriorcingulate L	1.02555	1.05104	1.07053	0.46245	0.741953	0.935086	0.300848	0.956541	0.901221	0.930533	0.763743	0.685627	0.939254	1.02791	0.532875	0.564957	1.47727	0.854439	0.553261	0.648489	0.837535	0.910237	0.874831	0.964781	0.886679	0.919148	0.899174	1.03316	1.37621	0.674596	1.04423	1.08974	0.671033	1.06841	0.753632	0.891149	1.1292	1.19124	0.796398	0.69021	0.769493	0.561086	1.00774	0.522855	0.777794	0.494897	1.0353	0.826731	1.6395
rostralanteriorcingulate R	0.991096	1.00187	1.03672	0.554272	0.864548	0.856926	0.564004	0.908201	0.819684	0.835255	0.786403	0.703957	0.844995	0.934296	0.391945	0.327034	1.77522	0.694641	0.610611	0.700012	0.794036	0.823591	0.789802	0.875517	0.880406	0.732095	0.81396	0.963152	1.46339	0.462585	1.01048	1.03146	0.729568	0.998646	0.686712	0.817927	1.09605	1.16258	0.822967	0.677333	0.81424	0.634909	1.07782	0.346964	0.811988	0.5947	1.03534	0.84621	1.6395
rostralmiddlefrontal L	1.12454	0.062433	0.14623	0.847316	0.483764	0.715335	1.40165	0.932362	0.251567	0.367851	0.562155	0.498448	0.331309	0.225875	1.22054	0.839086	1.94712	0.755619	0.791142	1.13966	0.787818	0.262609	0.476171	0.347641	0.838407	0.756248	0.175735	0.469985	1.46889	0.729031	0.942871	0.304717	0.81381	0.0552276	0.408424	1.25633	1.02931	0.109312	0.803641	1.36382	0.644022	0.627951	1.19228	0.988403	0.634694	0.674921	0.725984	0.556604	1.30965
rostralmiddlefrontal R	0.875804	0.913612	0.702039	0.846281	0.525718	0.745941	1.37289	0.71526	0.50154	0.767365	0.556158	0.493754	0.368679	0.822822	1.17561	0.861671	2.03012	0.761833	0.75374	1.17129	0.891894	0.48796	0.694569	0.705511	0.741713	0.776302	0.503658	0.31315	1.49504	0.760127	0.858947	0.523494	0.801745	0.92687	0.181528	1.18496	0.818387	0.430795	0.916959	1.32923	0.610049	0.630719	1.13031	0.997936	0.604156	0.683695	0.618427	0.536309	1.32449
superiorfrontal L	1.06113	1.22795	1.22471	0.395918	0.711617	1.25266	1.56048	0.917476	1.05054	1.19729	0.806027	0.704331	1.13983	1.3114	1.51037	0.935687	0.891866	1.12404	0.425487	0.544609	1.01936	1.09291	1.14358	1.27804	0.549828	1.17314	1.17517	1.23058	0.900447	0.898335	1.06558	1.28245	0.685944	1.28693	0.705272	1.17516	1.20091	1.31869	0.880895	0.999444	0.81413	0.619295	0.560635	1.12264	0.846138	0.524037	1.07447	0.844464	1.3024
superiorfrontal R	0.677696	0.604544	0.636368	0.621114	0.78499	0.41837	0.784099	0.615073	0.511929	0.4996	0.708068	0.655539	0.500895	0.549772	0.551163	0.633131	1.76629	0.247467	0.676837	0.708342	0.56465	0.491747	0.486076	0.511768	0.675718	0.418285	0.483143	0.607568	1.29173	0.238593	0.733802	0.643226	0.710322	0.611392	0.404489	0.518062	0.769022	0.80474	0.689635	0.597729	0.758205	0.564837	0.940304	0.639298	0.714179	0.570073	0.806868	0.769302	1.30823
superiorparietal L	0.230185	0.434863	0.41978	0.859293	0.539052	0.784779	1.23759	0.26682	0.287018	0.3482	0.601826	0.413959	0.266442	0.450105	0.989879	0.876343	1.54525	0.757692	0.77613	0.863328	0.451225	0.262776	0.368018	0.509109	0.434931	0.808047	0.283057	0.353212	1.12283	0.794096	0.30476	0.39525	0.932563	0.467948	0.274661	0.56082	0.258516	0.740269	0.573468	0.904058	0.68928	0.65547	0.792775	0.93111	0.611541	0.684484	0.283245	0.477438	1.2277
superiorparietal R	0.471312	0.833006	0.797169	0.771255	0.526105	0.834113	1.43771	0.462204	0.608578	0.749188	0.280721	0.348866	0.587343	0.889774	1.1524	0.90151	1.50859	0.791479	0.6899	1.08653	0.777236	0.60183	0.73266	0.860403	0.365807	0.869664	0.660023	0.830164	0.99744	0.788841	0.510918	0.860033	0.708596	0.921536	0.449412	0.897365	0.576357	1.09795	0.85461	1.22744	0.434097	0.512934	0.680221	1.00243	0.366679	0.562909	0.659361	0.601336	1.37885
superiortemporal L	1.02393	0.43762	0.28208	0.847656	0.472928	0.869514	1.49321	0.886235	0.341469	0.675536	0.566443	0.491671	0.358317	0.721086	1.32384	0.895899	2.04136	0.856359	0.787565	1.16911	0.886943	0.327953	0.825661	0.855052	0.927188	0.830297	0.436968	0.384665	1.61444	0.796566	0.921766	0.276038	0.830118	0.387192	0.390951	1.63037	0.914586	0.18165	0.901055	1.485	0.651401	0.658865	1.31526	1.06615	0.650695	0.697313	0.701231	0.553415	1.38121
superiortemporal R	0.70964	0.832348	0.689829	0.833187	0.56284	0.779203	1.41164	0.729176	0.638468	0.883544	0.507806	0.461125	0.529741	0.957579	1.18086	0.871297	2.09234	0.777535	0.742106	1.1662	0.899855	0.63855	0.776518	0.799771	0.767557	0.787288	0.617125	0.713693	1.57454	0.770547	0.92002	0.705752	0.789479	1.04231	0.187632	1.13539	0.522494	0.560245	0.959252	1.31673	0.573076	0.599132	1.18829	1.01589	0.56073	0.662796	0.510672	0.488806	1.37799
supramarginal L	0.369983	0.643105	0.631538	0.88245	0.585156	0.923169	1.37109	0.361505	0.463244	0.546604	0.349025	0.18534	0.436821	0.677518	1.12179	0.950022	1.53496	0.85081	0.809162	1.01374	0.628886	0.428565	0.563635	0.734202	0.429479	0.901326	0.473272	0.538134	1.07974	0.854052	0.379242	0.627882	0.939597	0.686076	0.388776	0.750907	0.408677	0.984659	0.747928	1.09681	0.535366	0.654389	0.806712	1.023	0.417447	0.716951	0.433027	0.364701	1.33961
supramarginal R	0.483163	0.765934	0.740373	0.86065	0.506606	0.798801	1.46364	0.469712	0.606397	0.71067	0.346709	0.448763	0.57721	0.828287	1.14981	0.923467	1.47597	0.761998	0.751749	1.14616	0.763798	0.578414	0.706159	0.815161	0.384078	0.88021	0.633639	0.739563	0.917491	0.770458	0.508174	0.787051	0.686214	0.827738	0.48236	0.839239	0.529777	0.961037	0.874207	1.2253	0.450909	0.57295	0.680101	1.01886	0.413239	0.620892	0.593743	0.56433	1.39035
transversetemporal L	0.814974	0.273892	0.291727	0.792613	0.499904	0.807233	1.46322	0.807665	0.743511	1.12866	0.501175	0.456488	0.503176	0.428223	1.25604	0.870468	1.88893	0.816011	0.721207	1.15954	1.1681	0.594478	1.12637	0.571057	0.766631	0.794229	0.874829	0.116477	1.39769	0.765292	0.792138	0.0952702	0.794038	0.204371	0.389172	1.3635	0.656313	0.204654	1.06729	1.39679	0.602435	0.599139	1.15953	1.03532	0.584644	0.644149	0.526643	0.484596	1.34109
transversetemporal R	0.982714	0.887592	0.922995	0.898667	0.544909	0.722205	1.58952	0.884057	0.914656	1.10213	0.642014	0.558078	1.07589	1.03222	1.32099	0.854361	1.71786	0.914508	0.754561	0.77781	0.549913	0.992093	1.0498	0.966356	0.68903	0.810091	1.2215	0.922659	1.2788	0.82876	0.958428	0.971273	0.869298	0.84795	0.729665	0.362669	0.990627	0.519697	0.518676	0.994374	0.721499	0.673629	0.923963	1.10169	0.72253	0.721774	0.869832	0.653873	1.35723
[truncated: 13 more columns]
