# Supplementary material for: The relationship between the interictal epileptiform discharge source connectivity and cortical structural couplings in temporal lobe epilepsy
Source: Front Neurol. 2023 Feb 1;14:1029732. doi: 10.3389/fneur.2023.1029732 (PMC9948620; doi:10.3389/fneur.2023.1029732)
Supplement: Supplementary file 1 [file Data_Sheet_1.ZIP › Connection/BGC/L/10.xlsx]

## Sheet: 0
\	caudalanteriorcingulate L	caudalanteriorcingulate R	caudalmiddlefrontal L	caudalmiddlefrontal R	cuneus L	cuneus R	entorhinal L	entorhinal R	fusiform L	fusiform R	inferiorparietal L	inferiorparietal R	inferiortemporal L	inferiortemporal R	insula L	insula R	isthmuscingulate L	isthmuscingulate R	lateraloccipital L	lateraloccipital R	lateralorbitofrontal L	lateralorbitofrontal R	lingual L	lingual R	medialorbitofrontal L	medialorbitofrontal R	middletemporal L	middletemporal R	paracentral L	paracentral R	parahippocampal L	parahippocampal R	parsopercularis L	parsopercularis R	parsorbitalis L	parsorbitalis R	parstriangularis L	parstriangularis R	pericalcarine L	pericalcarine R	postcentral L	postcentral R	posteriorcingulate L	posteriorcingulate R	precentral L	precentral R	precuneus L	precuneus R	rostralanteriorcingulate L
caudalanteriorcingulate L	1.31741	0.379677	0.284546	1.22901	0.54313	0.255385	0.211422	0.327124	0.681009	0.671356	0.523349	0.415409	0.597592	0.366323	0.343601	0.304295	0.320465	0.588469	0.267833	0.680761	0.596879	0.586249	0.523324	0.430192	0.280732	0.927678	0.689452	0.548966	0.597009	0.263876	0.293993	0.368259	1.05887	0.349722	0.712443	0.343477	0.65436	0.941824	0.751088	0.624756	0.302914	1.31567	0.960915	0.303451	0.330341	1.31741	0.295796	0.766818	0.3322
caudalanteriorcingulate R	0.399105	1.78673	0.545614	1.78649	0.57609	0.242535	0.24251	0.470086	0.442433	0.305647	0.218111	0.418283	0.336079	0.450601	0.250689	0.277587	0.352597	0.796854	0.200656	0.826989	0.702622	0.577838	0.628303	0.549369	0.314151	0.888247	0.356457	0.412236	0.562871	0.242772	0.454615	0.3483	1.29099	0.451999	0.320301	0.483244	0.316284	1.34918	0.654515	0.493249	0.491854	1.72325	0.830776	0.285734	0.502382	1.78673	0.222079	0.730406	0.280912
caudalmiddlefrontal L	0.16895	0.331353	1.25815	0.903701	0.424404	0.349533	0.3159	0.393069	0.58562	0.547418	0.276042	0.500176	0.401777	0.395571	0.184658	0.155444	0.138019	0.713495	0.360902	0.645034	0.542047	0.487524	0.503244	0.397519	0.307544	0.469934	0.447875	0.457201	0.239609	0.203809	0.518819	0.196887	1.25815	0.355173	0.348183	0.389969	0.378794	0.898485	0.790839	0.49142	0.391599	0.7035	0.42062	0.25284	0.514145	0.71046	0.482895	0.399309	0.145316
caudalmiddlefrontal R	0.717297	0.593278	0.502522	1.95639	0.520557	0.333079	0.231703	0.42639	0.861997	0.905042	0.704638	0.578613	0.627002	0.462725	0.138509	0.100628	0.262718	0.70609	0.502173	0.601555	0.720771	0.840274	0.566546	0.524827	0.288694	0.405914	0.689136	0.715396	0.182621	0.187938	0.419701	0.613813	0.41721	0.507242	0.720449	0.424728	0.934519	1.05021	0.641082	0.647628	0.252348	1.00535	0.302768	0.218483	0.128983	1.18948	0.507448	0.796975	0.096062
cuneus L	0.218275	0.146622	0.397491	0.221425	0.581865	0.102858	0.11965	0.114525	0.254001	0.202871	0.178993	0.342229	0.178763	0.118129	0.145442	0.143592	0.33052	0.151937	0.186828	0.149956	0.18104	0.162749	0.155855	0.116099	0.113897	0.119411	0.21518	0.151032	0.237703	0.129918	0.120117	0.197887	0.318154	0.139932	0.15223	0.13375	0.218105	0.20275	0.305395	0.175622	0.408954	0.240676	0.180368	0.12018	0.268326	0.248654	0.194037	0.243153	0.126052
cuneus R	0.405906	0.486159	0.559431	0.947999	0.507172	0.974487	0.399832	0.177609	0.294615	0.271652	0.381077	0.385387	0.226345	0.216431	0.19587	0.370567	0.352089	0.307411	0.564266	0.53287	0.213856	0.328226	0.139419	0.140596	0.171941	0.969551	0.236787	0.220408	0.629623	0.305692	0.154354	0.434415	0.714505	0.366977	0.314352	0.314722	0.353615	0.62932	0.283083	0.163602	0.372534	0.974487	0.85615	0.273214	0.294665	0.968104	0.457199	0.538409	0.353364
entorhinal L	0.521129	0.774913	0.715989	1.051	0.492613	0.654996	1.09437	0.450269	0.419785	0.424423	0.54502	0.551885	0.386128	0.389495	0.31619	0.579978	0.379154	0.314378	0.83848	0.59988	0.362931	0.526621	0.244146	0.36398	0.48772	1.07487	0.383136	0.402887	0.693774	0.449196	0.436071	0.576792	0.767715	0.822022	0.541669	0.656295	0.521583	0.741919	0.379923	0.29275	0.466157	1.09437	0.974251	0.423677	0.368753	1.08275	0.77422	0.616241	0.646884
entorhinal R	0.536775	0.69083	0.795623	1.57733	0.542027	0.171072	0.204596	1.59568	0.330536	0.322978	0.474229	0.408345	0.258859	0.200054	0.221836	0.313428	0.369341	0.567834	0.622193	0.673293	0.31799	0.419817	0.261367	0.152986	0.302488	0.98858	0.256439	0.264721	0.611531	0.231475	0.373305	0.577146	1.11877	0.785036	0.475311	0.566688	0.453753	1.09737	0.415997	0.193325	0.666087	1.55948	0.911183	0.242254	0.621277	1.59568	0.504595	0.784025	0.345198
fusiform L	0.642538	0.195296	0.385439	1.18232	0.489054	0.132729	0.131208	0.14404	1.36977	0.570337	0.351838	0.283203	0.249773	0.145371	0.208083	0.204525	0.340884	0.301707	0.188621	0.393522	0.249543	0.170036	0.272879	0.17663	0.144746	0.745993	0.33437	0.193218	0.497885	0.160156	0.162985	0.467368	1.31902	0.158159	0.284734	0.153892	0.669124	0.683097	0.693362	0.320221	0.385116	1.34489	0.764653	0.163606	0.415552	1.36977	0.189392	0.954959	0.220619
fusiform R	0.592898	0.123444	0.376903	1.16192	0.535035	0.137916	0.141717	0.151019	0.583376	1.38544	0.250288	0.329868	0.291895	0.178266	0.23388	0.245874	0.367906	0.41559	0.174873	0.455808	0.357154	0.189368	0.399983	0.19544	0.162527	0.843874	0.422471	0.261245	0.561959	0.181003	0.151157	0.36795	1.24447	0.15093	0.164665	0.177984	0.561545	0.761934	1.00035	0.524201	0.368225	1.31138	0.835877	0.188482	0.383454	1.32709	0.184435	0.873543	0.258587
inferiorparietal L	0.55237	0.173707	0.333498	1.49575	0.526615	0.187707	0.176335	0.258796	0.519178	0.36089	1.64707	0.293413	0.505276	0.298428	0.289718	0.261509	0.309946	0.563679	0.163526	0.675949	0.620477	0.489067	0.499677	0.346717	0.254838	0.827967	0.576894	0.408838	0.565343	0.222427	0.2426	0.329191	1.2615	0.269604	0.36545	0.336046	0.335985	1.03841	0.697255	0.575587	0.376354	1.63254	0.869202	0.257678	0.421874	1.64707	0.194685	0.922056	0.284101
inferiorparietal R	0.291988	0.229963	0.794097	0.970442	0.533779	0.239553	0.320618	0.162254	0.353372	0.34712	0.194454	0.970442	0.213555	0.148614	0.157642	0.143852	0.260529	0.424793	0.355533	0.546907	0.253469	0.263652	0.207383	0.157752	0.271845	0.516279	0.245588	0.228705	0.300671	0.181703	0.289119	0.258264	0.876575	0.163701	0.237972	0.243858	0.301602	0.695051	0.409907	0.21552	0.688091	0.862044	0.4701	0.218094	0.600734	0.884599	0.467948	0.448407	0.106612
inferiortemporal L	0.6908	0.268125	0.458138	1.69418	0.527025	0.156685	0.150401	0.178579	0.428202	0.38588	0.584748	0.284691	1.82834	0.216128	0.275322	0.275651	0.346142	0.5175	0.22609	0.605784	0.550388	0.524028	0.416931	0.247041	0.233155	0.920994	0.212802	0.387408	0.581708	0.208309	0.181012	0.734018	1.56929	0.240618	0.486698	0.312173	0.656045	1.13323	0.753845	0.66801	0.443486	1.79581	0.899615	0.230307	0.470979	1.82834	0.213401	1.04806	0.316823
inferiortemporal R	0.579108	0.575963	0.727043	1.54573	0.517355	0.188775	0.183081	0.169381	0.310256	0.354986	0.530474	0.383053	0.286686	1.63145	0.206311	0.270135	0.364095	0.58601	0.524906	0.606382	0.255985	0.445356	0.316172	0.465414	0.206925	0.993329	0.255437	0.280186	0.585456	0.189696	0.275045	0.602179	1.0646	0.315651	0.560426	0.447691	0.512322	1.08377	0.341556	0.139181	0.623421	1.59843	0.918287	0.198866	0.581491	1.63145	0.42294	0.870644	0.305469
insula L	0.530932	0.685127	0.64948	0.693621	0.467935	0.394439	0.200945	0.344891	0.466298	0.47865	0.568791	0.602723	0.43105	0.319877	1.17766	0.358807	0.36152	0.2138	0.685298	0.394263	0.356295	0.50985	0.270396	0.367067	0.195334	1.11006	0.436747	0.417935	0.669585	0.33363	0.361146	0.564829	0.50306	0.556122	0.57165	0.390113	0.575765	0.522711	0.361497	0.3269	0.337521	0.87435	1.02682	0.265659	0.190341	0.843256	0.625237	0.573684	0.495175
insula R	0.453303	0.489534	0.676834	0.559192	0.446126	0.323246	0.338317	0.228194	0.351262	0.363431	0.438725	0.554067	0.300824	0.193922	0.213424	1.00568	0.297274	0.133871	0.603611	0.265301	0.208331	0.315732	0.169327	0.231148	0.125518	1.00568	0.310353	0.261362	0.539045	0.246252	0.294775	0.481185	0.43328	0.329428	0.40708	0.177947	0.446321	0.335966	0.256369	0.208165	0.410629	0.730933	0.791006	0.162915	0.264495	0.713932	0.552093	0.523963	0.104395
isthmuscingulate L	0.256293	0.175782	0.51102	0.299503	0.571218	0.1153	0.131589	0.134237	0.300225	0.25898	0.205937	0.398621	0.198066	0.138393	0.106354	0.10061	0.571218	0.159508	0.239283	0.177257	0.192267	0.207461	0.162899	0.129734	0.103639	0.344308	0.235341	0.184066	0.141959	0.112875	0.138164	0.237528	0.363123	0.165688	0.163705	0.137662	0.247026	0.232498	0.309205	0.187634	0.386984	0.366386	0.279975	0.0985069	0.199025	0.366581	0.229549	0.359448	0.0851744
isthmuscingulate R	0.818681	0.649482	0.576298	1.9181	0.505746	0.216731	0.126581	0.358395	0.73503	0.957839	0.796495	0.418258	0.660372	0.473144	0.151035	0.176831	0.35884	1.97411	0.493692	0.520277	0.708871	1.20706	0.566273	0.5603	0.139495	0.909927	0.679367	1.04904	0.502496	0.129316	0.301338	0.726716	0.760654	0.476436	0.852033	0.288488	1.00432	1.45227	0.356149	0.645987	0.433322	1.9442	0.861125	0.106651	0.379365	1.97411	0.433488	1.04062	0.207722
lateraloccipital L	0.269554	0.176016	0.490253	1.03237	0.52845	0.32361	0.350496	0.372722	0.425286	0.342003	0.176265	0.42463	0.280196	0.330007	0.191233	0.210407	0.294699	0.578652	1.10011	0.58935	0.387124	0.36856	0.37383	0.287433	0.30884	0.704112	0.309268	0.303616	0.417279	0.203427	0.748878	0.237726	1.10011	0.329265	0.195321	0.381893	0.26827	0.825678	0.562712	0.322252	0.478906	0.889354	0.609398	0.250365	0.461862	0.911264	0.337629	0.442497	0.192906
lateraloccipital R	0.648085	0.527329	0.421534	1.10723	0.558224	0.263566	0.156204	0.308314	0.671226	0.769106	0.60433	0.425591	0.478516	0.343589	0.14262	0.162307	0.37378	0.318637	0.419802	1.67786	0.524572	0.809448	0.349212	0.396344	0.233746	0.741044	0.527416	0.63576	0.385814	0.178857	0.288166	0.523724	0.565865	0.439699	0.636786	0.341049	0.848993	1.03407	0.405393	0.458682	0.211712	1.67786	0.668275	0.181714	0.112595	1.54997	0.39063	0.9284	0.18099
lateralorbitofrontal L	0.773718	0.509096	0.596326	1.848	0.520401	0.132307	0.140119	0.15575	0.371387	0.557855	0.760487	0.334197	0.537702	0.14876	0.210781	0.221125	0.371323	0.52415	0.353703	0.595878	2.01238	1.1691	0.533857	0.260207	0.144747	0.950252	0.458907	0.441208	0.575367	0.164043	0.189111	0.770672	1.22451	0.183911	0.816885	0.143741	0.782734	1.30036	0.231613	0.181311	0.520502	1.97666	0.932418	0.164836	0.507097	2.01238	0.294926	1.11751	0.254613
lateralorbitofrontal R	0.712418	0.356136	0.525071	1.65144	0.569936	0.157913	0.178119	0.211466	0.210535	0.265247	0.530152	0.334922	0.353294	0.25182	0.225876	0.23419	0.36486	0.714968	0.265575	0.628594	0.97538	1.86604	0.8551	0.338968	0.193131	0.937304	0.27784	0.506332	0.578768	0.179615	0.210073	0.63227	1.125	0.173699	0.669753	0.206567	0.596315	1.22612	0.390526	0.754932	0.470651	1.83838	0.918725	0.200882	0.465551	1.86604	0.24376	1.08362	0.259849
lingual L	0.753151	0.586914	0.585514	1.90319	0.49918	0.144717	0.133472	0.184615	0.456066	0.644145	0.763407	0.323892	0.575785	0.272094	0.255627	0.286091	0.378246	0.669717	0.399179	0.672413	0.708603	1.26708	1.95843	0.44287	0.190056	1.00726	0.486471	1.05127	0.617742	0.201325	0.175565	0.752312	1.31523	0.306824	0.863984	0.30764	0.781995	1.40542	0.363506	0.434511	0.510118	1.92378	0.974998	0.205697	0.500486	1.95843	0.316818	1.0149	0.333276
lingual R	0.582558	0.605566	0.596325	1.68095	0.532401	0.129851	0.163943	0.12278	0.327816	0.329621	0.537108	0.305852	0.291666	0.437321	0.258581	0.313475	0.367762	0.699835	0.377784	0.707522	0.40144	0.563573	0.511035	1.70515	0.253728	0.995217	0.26424	0.304737	0.626842	0.221916	0.157357	0.631282	1.24493	0.411588	0.555049	0.471203	0.482019	1.24712	0.457548	0.203595	0.524147	1.67347	0.940482	0.247528	0.512693	1.70515	0.284571	0.840742	0.351895
medialorbitofrontal L	0.580847	0.706146	0.788197	1.15334	0.473449	0.299039	0.35716	0.404713	0.386506	0.431281	0.583621	0.571677	0.391894	0.30349	0.145101	0.236764	0.346077	0.237902	0.760845	0.604399	0.261072	0.457251	0.196331	0.35473	1.23376	1.00195	0.370939	0.346743	0.565608	0.166062	0.444542	0.619215	0.671675	0.615597	0.58215	0.510831	0.569485	0.70446	0.270675	0.232405	0.553313	1.23376	0.91223	0.156681	0.447318	1.22926	0.684565	0.721944	0.285534
medialorbitofrontal R	0.50595	0.486846	0.556554	0.219827	0.204338	0.308468	0.242852	0.311159	0.54163	0.552902	0.529669	0.483227	0.480848	0.317623	0.392307	0.28794	0.133204	0.305031	0.467102	0.286515	0.358611	0.435448	0.35076	0.365441	0.237077	1.11006	0.511872	0.427634	0.285855	0.266181	0.309657	0.517308	0.324349	0.355959	0.562486	0.254226	0.643824	0.326748	0.460784	0.407235	0.364817	0.256466	0.275062	0.285756	0.200612	0.250146	0.435509	0.399094	0.33723
middletemporal L	0.750096	0.240474	0.433511	1.63814	0.52528	0.148689	0.1453	0.149746	0.459711	0.47231	0.595985	0.282458	0.162693	0.164011	0.273865	0.270484	0.356592	0.449562	0.211235	0.566356	0.410233	0.386571	0.313135	0.191412	0.205123	0.916179	1.79686	0.287512	0.595287	0.203853	0.16548	0.674324	1.58728	0.199854	0.436972	0.244496	0.789504	1.05142	0.77515	0.480145	0.422903	1.76705	0.917867	0.218243	0.453289	1.79686	0.203595	1.07759	0.308513
middletemporal R	0.645089	0.280586	0.477002	1.5692	0.524535	0.129305	0.149702	0.134365	0.25578	0.355186	0.499624	0.308818	0.314272	0.175214	0.218361	0.243706	0.364918	0.719215	0.247948	0.602691	0.368093	0.624467	0.860002	0.191989	0.160991	0.923032	0.264091	1.67776	0.570961	0.17169	0.15579	0.586929	1.24709	0.134154	0.560939	0.176895	0.582499	1.18616	0.506404	0.490838	0.427708	1.6502	0.882491	0.184931	0.426031	1.67776	0.216478	0.933981	0.266528
paracentral L	0.321498	0.322518	0.558729	0.233776	0.387403	0.179963	0.165865	0.165761	0.329881	0.29176	0.326806	0.455795	0.251982	0.159807	0.282378	0.191229	0.179204	0.147783	0.377434	0.153336	0.216487	0.254273	0.180217	0.182638	0.139075	0.580383	0.283789	0.221598	0.706499	0.19466	0.180236	0.335806	0.298135	0.223378	0.285779	0.160496	0.329767	0.221858	0.28694	0.214341	0.368537	0.326316	0.447794	0.187762	0.195815	0.328727	0.35421	0.420959	0.168441
paracentral R	0.406883	0.458733	0.631496	0.671216	0.51069	0.271278	0.292119	0.179074	0.294036	0.290264	0.387931	0.505631	0.237739	0.156301	0.158903	0.260953	0.335982	0.139398	0.546381	0.361482	0.184863	0.279174	0.137094	0.175648	0.104509	0.95673	0.249021	0.210531	0.616107	0.95673	0.228303	0.429683	0.471208	0.293921	0.339579	0.183667	0.374081	0.380143	0.229258	0.162911	0.377	0.808278	0.829607	0.140722	0.244599	0.787876	0.496282	0.514226	0.178393
parahippocampal L	0.464245	0.744763	0.779012	1.38732	0.55697	0.224912	0.231042	0.400196	0.378213	0.326526	0.429508	0.353892	0.285759	0.301849	0.283217	0.426156	0.383535	0.539289	0.948068	0.719985	0.352243	0.441362	0.242462	0.199352	0.393309	1.02515	0.296574	0.305122	0.668901	0.324508	1.38732	0.515697	1.12201	0.681802	0.370728	0.5433	0.399144	1.0013	0.478027	0.249473	0.621808	1.28821	0.923497	0.323236	0.572623	1.30653	0.757707	0.623676	0.450558
parahippocampal R	0.394102	0.371743	0.341422	1.43931	0.54902	0.224453	0.188758	0.380441	0.840142	0.661179	0.42466	0.449213	0.913797	0.411581	0.233919	0.228518	0.311475	0.614321	0.25852	0.658756	0.825192	0.734857	0.650111	0.530217	0.254449	0.745764	0.922951	0.621241	0.479035	0.208455	0.34652	1.59005	1.27975	0.375081	0.834808	0.380703	0.530011	1.10082	0.879342	0.824421	0.376858	1.57529	0.741891	0.240703	0.408264	1.59005	0.298693	0.877453	0.226938
parsopercularis L	0.677727	0.381885	0.617476	0.441678	0.534868	0.177418	0.158128	0.257976	0.824467	0.860916	0.558569	0.405641	0.531308	0.277952	0.105881	0.0819509	0.300107	0.356839	0.366202	0.222473	0.48206	0.484896	0.422865	0.326276	0.141187	0.466202	0.613166	0.503772	0.261154	0.0953688	0.284014	0.555074	1.70332	0.237357	0.560039	0.174971	0.830513	0.131297	0.955745	0.53185	0.556589	0.601565	0.401596	0.0955348	0.540082	0.649041	0.340255	0.793424	0.0891883
parsopercularis R	0.494698	0.557895	0.72221	1.53942	0.552101	0.183759	0.344533	0.6596	0.278462	0.249332	0.400372	0.396672	0.242392	0.243767	0.179667	0.233797	0.342583	0.631984	0.447783	0.699182	0.289505	0.267266	0.306173	0.344503	0.276995	0.872215	0.23024	0.186786	0.534478	0.177778	0.454153	0.523786	0.958623	1.59348	0.422866	0.46548	0.393778	1.10968	0.344785	0.185415	0.588104	1.56083	0.804504	0.220777	0.539746	1.59348	0.399802	0.775882	0.225254
parsorbitalis L	0.580648	0.233196	0.358209	1.78482	0.566057	0.206117	0.195621	0.286641	0.499713	0.304382	0.35587	0.308471	0.411719	0.368345	0.352908	0.34681	0.362579	0.725701	0.151556	0.821092	0.761323	0.776808	0.610039	0.391315	0.316593	1.01612	0.453027	0.578882	0.654664	0.272114	0.20771	0.554112	1.53689	0.375164	1.83622	0.426333	0.328331	1.32748	0.872336	0.727779	0.355775	1.82008	0.976811	0.312002	0.393912	1.83622	0.16837	0.885487	0.400521
parsorbitalis R	0.591068	0.665859	0.840269	1.39964	0.500734	0.241324	0.342713	0.472252	0.303805	0.364147	0.577439	0.529376	0.348727	0.388189	0.170445	0.185115	0.337413	0.317506	0.660852	0.542032	0.150065	0.337732	0.198092	0.421857	0.320333	0.939586	0.299585	0.244498	0.512432	0.145576	0.42646	0.633852	0.732874	0.53718	0.571856	1.53832	0.532895	0.809466	0.174272	0.14668	0.66524	1.514	0.871593	0.17031	0.578197	1.53832	0.588686	0.89149	0.204876
parstriangularis L	0.51667	0.186294	0.270747	1.2609	0.578493	0.188955	0.176136	0.206058	0.558769	0.514265	0.201397	0.294979	0.403625	0.240714	0.343219	0.305989	0.360144	0.471581	0.151411	0.616787	0.436043	0.418478	0.369187	0.261983	0.236424	0.998144	0.508973	0.386402	0.664477	0.240502	0.182243	0.252397	1.18317	0.242301	0.255442	0.26361	1.39568	0.873038	0.766548	0.467181	0.2932	1.39568	0.991528	0.266358	0.327187	1.39013	0.174497	0.840381	0.359455
parstriangularis R	0.79876	0.58492	0.61783	1.51285	0.573061	0.22994	0.180642	0.351265	0.681217	0.824205	0.722535	0.469559	0.567244	0.403688	0.147813	0.104068	0.318597	0.790996	0.464141	0.535821	0.669387	0.849149	0.546025	0.484715	0.212713	0.737055	0.605698	0.722271	0.367119	0.120188	0.329944	0.670692	0.299518	0.42302	0.736388	0.30466	0.935685	1.80604	0.358971	0.590542	0.448382	1.72817	0.66003	0.145503	0.358927	1.80604	0.435662	1.08371	0.120929
pericalcarine L	0.811945	0.305156	0.469332	1.4051	0.490013	0.123371	0.124104	0.135012	0.971384	1.38544	0.614224	0.318761	0.481954	0.119165	0.182788	0.195059	0.377864	0.178899	0.272002	0.310084	0.132357	0.372747	0.16098	0.168882	0.109677	0.821193	0.616656	0.35513	0.503874	0.147219	0.172788	0.622911	1.70332	0.153541	0.578915	0.0913299	1.10518	0.637823	1.70332	0.300963	0.421875	1.52965	0.788427	0.130748	0.429109	1.57847	0.243109	0.998984	0.213834
pericalcarine R	0.781478	0.371799	0.50895	1.72282	0.507599	0.11432	0.120241	0.0987233	0.417714	0.704869	0.731446	0.295853	0.659386	0.0813704	0.221835	0.24728	0.371001	0.504347	0.279962	0.57041	0.201028	1.03592	0.352055	0.127392	0.143543	0.928257	0.536061	0.561146	0.58258	0.170873	0.141594	0.779698	1.46074	0.157189	0.788168	0.161629	0.808222	1.19769	0.527911	1.82446	0.460832	1.79049	0.907261	0.17115	0.466389	1.82446	0.234364	1.01318	0.277235
postcentral L	0.249486	0.350401	0.481179	0.615066	0.343063	0.330426	0.294411	0.374384	0.651112	0.636746	0.338225	0.563438	0.440575	0.37999	0.150645	0.120428	0.140419	0.650412	0.423674	0.495077	0.5357	0.494088	0.497667	0.395821	0.270082	0.296092	0.492928	0.482265	0.161733	0.17681	0.482606	0.301061	1.2427	0.33579	0.404121	0.341524	0.463562	0.707963	0.850323	0.513266	1.2427	0.517574	0.273944	0.210881	0.461408	0.512978	0.491317	0.307577	0.110553
postcentral R	0.63367	0.604008	0.519206	0.853373	0.48114	0.337946	0.232268	0.432187	0.838591	0.831025	0.660602	0.59459	0.596712	0.448707	0.182876	0.119001	0.231614	0.638794	0.489656	0.857357	0.73263	0.84659	0.536482	0.519591	0.308711	0.314402	0.66242	0.677826	0.144372	0.22372	0.423025	0.541501	0.434617	0.547585	0.698343	0.454397	0.868122	1.09708	0.641714	0.625602	0.286944	1.99202	0.201692	0.264451	0.173875	0.553702	0.500822	0.733524	0.115901
posteriorcingulate L	0.397431	0.435617	0.570609	0.2075	0.36701	0.246053	0.18112	0.256419	0.532811	0.48121	0.47561	0.485593	0.406999	0.254802	0.341573	0.207052	0.133181	0.247357	0.433745	0.262013	0.336759	0.390842	0.287238	0.302693	0.197978	0.404178	0.454161	0.358515	0.273226	0.230936	0.256201	0.429728	0.299655	0.325651	0.454538	0.230716	0.530695	0.312855	0.404447	0.352445	0.388746	0.236072	1.02682	0.253186	0.22134	0.238176	0.409319	0.445679	0.215428
posteriorcingulate R	0.496637	0.609277	0.658477	0.825331	0.493366	0.376634	0.237728	0.276634	0.361154	0.383633	0.503683	0.532981	0.325334	0.233929	0.162503	0.269192	0.34425	0.143465	0.644031	0.436532	0.242953	0.395502	0.173962	0.282716	0.143197	1.03671	0.325644	0.305878	0.626373	0.175303	0.309907	0.524546	0.507203	0.486297	0.477641	0.302667	0.490032	0.475507	0.252911	0.216328	0.398411	0.982188	0.957848	1.03671	0.271293	0.955657	0.584362	0.610343	0.30638
precentral L	0.332849	0.357513	0.602132	0.519866	0.34015	0.305775	0.267257	0.345551	0.666026	0.663992	0.373722	0.524957	0.450388	0.360096	0.133583	0.102585	0.162371	0.619543	0.39761	0.443706	0.528447	0.492151	0.484654	0.380278	0.245354	0.225516	0.50567	0.487016	0.13213	0.159317	0.425931	0.359749	1.24372	0.313978	0.429276	0.312026	0.511395	0.631146	0.872076	0.51588	0.472706	0.471512	0.206537	0.187189	1.24372	0.46528	0.441374	0.244905	0.0949715
precentral R	0.655391	0.626687	0.530167	1.05095	0.472121	0.351107	0.243721	0.453259	0.844974	0.846841	0.683845	0.616474	0.616318	0.471913	0.180942	0.117034	0.223035	0.682081	0.509145	0.841385	0.750529	0.857636	0.564347	0.543337	0.317867	0.303985	0.678032	0.698375	0.1411	0.223465	0.444981	0.571775	0.439265	0.560742	0.71711	0.468436	0.878063	1.1504	0.654829	0.647219	0.288268	0.515005	0.200717	0.266875	0.171045	2.02358	0.52363	0.734047	0.113682
precuneus L	0.296605	0.190677	0.652247	1.02908	0.552586	0.318245	0.396092	0.303403	0.389371	0.322275	0.201617	0.581791	0.255642	0.263877	0.186644	0.20743	0.321022	0.567023	0.385545	0.613588	0.339735	0.334378	0.307107	0.216936	0.314743	0.702152	0.284073	0.268283	0.423837	0.210829	0.647496	0.273103	1.0406	0.310914	0.198335	0.366029	0.27959	0.824653	0.509302	0.273829	0.542283	0.887815	0.606489	0.260565	0.493249	0.906515	1.0406	0.440524	0.176852
precuneus R	0.483581	0.520865	0.550532	0.904727	0.337873	0.268545	0.189479	0.367988	0.825169	0.703593	0.612454	0.509796	0.584205	0.372525	0.216991	0.14813	0.144481	0.512122	0.439642	0.658413	0.663158	0.694002	0.473562	0.447662	0.260421	0.225113	0.666153	0.553578	0.233701	0.211754	0.361136	0.446685	0.640217	0.448282	0.62888	0.380349	0.724177	0.882322	0.647744	0.583666	0.400205	1.01759	0.341573	0.245951	0.279264	0.948571	0.43186	1.11751	0.149894
rostralanteriorcingulate L	0.494857	0.537285	0.645976	0.575466	0.411756	0.32265	0.351941	0.272944	0.391336	0.409168	0.489692	0.531355	0.359291	0.241281	0.322238	0.1208	0.292805	0.166232	0.597287	0.30606	0.251907	0.371673	0.216175	0.283003	0.159903	0.987523	0.366204	0.311371	0.468965	0.191963	0.328071	0.521456	0.438941	0.364637	0.479611	0.213424	0.513889	0.383674	0.288927	0.251472	0.366941	0.761447	0.774	0.196601	0.22054	0.739851	0.532962	0.533319	0.987523
rostralanteriorcingulate R	0.712328	0.699682	0.666823	0.423186	0.422989	0.411886	0.28849	0.475892	0.626153	0.681947	0.762616	0.562983	0.598099	0.5019	0.293728	0.0951404	0.24684	0.305564	0.669674	0.244345	0.4586	0.594081	0.451971	0.542003	0.3477	0.798182	0.595205	0.557663	0.222942	0.214171	0.455729	0.716661	0.313803	0.529443	0.738073	0.417252	0.799137	0.279114	0.357235	0.482232	0.37165	0.816134	0.640682	0.306172	0.207524	0.784876	0.58686	0.77157	0.12191
rostralmiddlefrontal L	0.707568	0.739295	0.654135	1.95639	0.541597	0.134758	0.141981	0.185686	0.350794	0.446382	0.707215	0.339218	0.443234	0.197008	0.252988	0.286738	0.396707	0.634229	0.437782	0.763752	0.413081	0.919979	0.278434	0.299205	0.186599	1.04267	0.371157	0.410374	0.656915	0.200892	0.181489	0.708984	1.15731	0.351309	0.766681	0.323707	0.655393	1.42524	0.309838	0.144322	0.549661	1.99202	1.02069	0.20495	0.525515	2.02358	0.345754	1.01172	0.331042
rostralmiddlefrontal R	0.460646	0.403394	0.445616	1.57888	0.577599	0.257136	0.235412	0.443078	0.423133	0.317896	0.214384	0.426607	0.54283	0.440727	0.241932	0.249796	0.349886	0.777726	0.219147	0.786396	0.858639	0.839894	0.682549	0.606995	0.267653	0.815443	0.485463	0.613483	0.533524	0.238669	0.368682	0.348852	1.05253	0.435216	0.804186	0.382005	0.318402	1.27631	0.602899	0.675929	0.413302	1.78844	0.80446	0.27098	0.421063	1.80098	0.259934	0.918086	0.247497
superiorfrontal L	0.553949	0.52866	0.598559	0.232587	0.330864	0.349668	0.314122	0.336186	0.474961	0.506004	0.574238	0.465505	0.446146	0.327451	0.60783	0.245116	0.175354	0.222431	0.525909	0.218682	0.309762	0.404556	0.309035	0.371362	0.317847	0.754152	0.455128	0.382481	0.106438	0.2806	0.349094	0.563822	0.256428	0.370331	0.562898	0.273477	0.627529	0.233731	0.302652	0.340683	0.358272	0.412729	0.434244	0.373464	0.193531	0.397563	0.464748	0.5723	0.340794
superiorfrontal R	0.464745	0.484947	0.802577	1.02657	0.516978	0.363351	0.712875	0.250193	0.289062	0.295692	0.406962	0.546432	0.245328	0.15623	0.203644	0.261067	0.326743	0.272955	0.610219	0.539214	0.175479	0.258689	0.157431	0.200925	0.498895	0.862406	0.247502	0.193109	0.498551	0.194736	0.454009	0.475396	0.624561	0.243806	0.387369	0.144605	0.412436	0.60076	0.239761	0.151128	0.57743	1.07381	0.737305	0.309212	0.467064	1.07784	0.581657	0.607326	0.184609
superiorparietal L	0.314515	0.232801	0.535029	0.891544	0.563624	0.335155	0.453865	0.313833	0.374741	0.301134	0.244537	0.634113	0.274778	0.268807	0.194903	0.258218	0.357182	0.501141	0.543535	0.557875	0.312446	0.343381	0.274523	0.221555	0.298186	0.76456	0.292193	0.269656	0.484776	0.231986	0.550164	0.312183	0.962978	0.369088	0.205182	0.352141	0.285716	0.722497	0.470494	0.261299	0.383948	0.816693	0.653846	0.266565	0.334119	0.822052	0.499527	0.436322	0.215468
superiorparietal R	0.341798	0.251374	0.589779	1.42359	0.53154	0.271978	0.283807	0.374924	0.417378	0.38819	0.217394	0.353214	0.244015	0.315747	0.199109	0.188624	0.297095	0.64624	0.235688	0.716691	0.479859	0.387969	0.406315	0.309327	0.3094	0.607697	0.28362	0.30732	0.397429	0.211374	0.459978	0.310718	1.15765	0.383043	0.29909	0.443995	0.352285	1.08519	0.562176	0.341832	0.53651	1.26658	0.574023	0.256412	0.529335	1.31929	0.306793	0.510596	0.162048
superiortemporal L	0.650953	0.796944	0.588054	1.94156	0.546194	0.19233	0.187508	0.350925	0.420396	0.405659	0.659703	0.311057	0.436965	0.454239	0.378047	0.413762	0.39424	0.740764	0.383279	0.854807	0.587981	0.758112	0.436443	0.395977	0.404182	1.05433	0.372301	0.442216	0.706499	0.312671	0.133372	0.706316	1.46369	0.590963	0.802613	0.643659	0.567663	1.42396	0.587888	0.345661	0.514795	1.87185	1.02548	0.355255	0.51918	1.90487	0.285385	0.87411	0.475404
superiortemporal R	0.573398	0.123328	0.42036	1.46984	0.555963	0.171673	0.180367	0.272697	0.442446	0.241981	0.338629	0.34489	0.515933	0.326385	0.23301	0.251319	0.359176	0.700001	0.182679	0.660316	0.841236	0.780891	0.748437	0.428993	0.206183	0.855318	0.455945	0.660693	0.560422	0.200981	0.215064	0.540236	1.24158	0.222596	0.417882	0.277832	0.401699	1.16276	0.766207	0.876611	0.390688	1.59506	0.841114	0.223685	0.398666	1.60991	0.188865	0.899459	0.257119
supramarginal L	0.772676	0.67569	0.602501	0.488513	0.466571	0.374647	0.27828	0.521364	0.966037	0.993213	0.799935	0.603131	0.762825	0.555564	0.176462	0.113223	0.216492	0.796618	0.659352	0.557492	0.796218	0.830367	0.709168	0.627345	0.307646	0.260986	0.821773	0.773166	0.152239	0.191079	0.546883	0.694375	0.880284	0.500813	0.811862	0.443084	0.939021	0.79887	0.939536	0.771961	0.305797	0.264891	0.202006	0.237572	0.167229	0.235459	0.600918	0.416661	0.11188
supramarginal R	0.498435	0.441394	0.48091	1.25805	0.428158	0.27334	0.210102	0.343127	0.675354	0.650834	0.476771	0.513935	0.447324	0.350549	0.184653	0.12328	0.205366	0.584379	0.38776	0.806294	0.626244	0.660909	0.442998	0.403345	0.284564	0.236075	0.508856	0.530691	0.151075	0.202709	0.352293	0.392071	0.670977	0.432008	0.525628	0.395594	0.672975	1.06181	0.61923	0.512081	0.305458	1.15542	0.176954	0.24083	0.214028	1.16767	0.405941	0.424136	0.122451
transversetemporal L	0.579888	0.384509	0.464891	1.91624	0.581865	0.19896	0.200598	0.320018	0.492501	0.322104	0.474276	0.326619	0.387922	0.404346	0.353424	0.370513	0.37518	0.762899	0.203642	0.862758	0.726268	0.678179	0.614217	0.415194	0.353028	1.02738	0.398191	0.450801	0.682158	0.28915	0.202474	0.591464	1.57839	0.436359	0.377679	0.508104	0.390999	1.41136	0.77289	0.561358	0.444699	1.87512	0.999582	0.330037	0.474039	1.91175	0.196031	0.856775	0.414629
transversetemporal R	0.375777	0.376312	0.349218	1.47941	0.556604	0.243837	0.207102	0.409531	0.592996	0.474361	0.280434	0.452232	0.529194	0.42599	0.227527	0.227054	0.334706	0.706137	0.229298	0.734197	0.908512	0.885124	0.684802	0.556093	0.256818	0.724709	0.554373	0.640108	0.486789	0.221856	0.373762	0.331058	1.20236	0.420633	0.566325	0.394511	0.418065	1.21605	0.798787	0.771251	0.358742	1.61064	0.71933	0.253225	0.379225	1.62214	0.279434	0.796281	0.216883
[truncated: 13 more columns]
