# Supplementary material for: The relationship between the interictal epileptiform discharge source connectivity and cortical structural couplings in temporal lobe epilepsy
Source: Front Neurol. 2023 Feb 1;14:1029732. doi: 10.3389/fneur.2023.1029732 (PMC9948620; doi:10.3389/fneur.2023.1029732)
Supplement: Supplementary file 1 [file Data_Sheet_1.ZIP › Connection/BGC/L/11.xlsx]

## Sheet: 0
\	caudalanteriorcingulate L	caudalanteriorcingulate R	caudalmiddlefrontal L	caudalmiddlefrontal R	cuneus L	cuneus R	entorhinal L	entorhinal R	fusiform L	fusiform R	inferiorparietal L	inferiorparietal R	inferiortemporal L	inferiortemporal R	insula L	insula R	isthmuscingulate L	isthmuscingulate R	lateraloccipital L	lateraloccipital R	lateralorbitofrontal L	lateralorbitofrontal R	lingual L	lingual R	medialorbitofrontal L	medialorbitofrontal R	middletemporal L	middletemporal R	paracentral L	paracentral R	parahippocampal L	parahippocampal R	parsopercularis L	parsopercularis R	parsorbitalis L	parsorbitalis R	parstriangularis L	parstriangularis R	pericalcarine L	pericalcarine R	postcentral L	postcentral R	posteriorcingulate L	posteriorcingulate R	precentral L	precentral R	precuneus L	precuneus R	rostralanteriorcingulate L
caudalanteriorcingulate L	1.16471	0.446704	0.230103	0.307755	0.441035	0.594898	0.270235	0.283164	0.452072	0.522541	0.424879	0.515535	0.735985	0.592874	0.849156	0.33449	0.230497	0.394848	0.333642	0.248184	0.40196	0.364187	0.327139	0.32395	0.504378	0.505943	0.383157	0.365149	0.966959	0.319977	0.644556	0.481022	0.322689	0.317262	0.52664	0.327392	0.446588	0.182575	0.215614	0.339954	0.216817	0.307424	0.486283	0.382915	0.22654	0.303023	0.370652	0.420736	0.570162
caudalanteriorcingulate R	0.362632	1.41163	0.846483	0.327214	0.266788	0.747654	0.549691	0.225993	0.491355	0.79951	0.258965	1.24629	0.720496	0.727351	0.718639	0.321652	0.450132	0.545615	0.720824	0.276215	0.681258	0.720598	0.805633	0.800187	0.412323	0.853181	0.382827	0.793727	1.41163	0.396713	0.507421	0.587553	0.327459	0.356979	0.741806	0.368705	0.529384	0.627695	0.179077	0.744426	0.217506	0.251873	0.839273	0.503461	0.227356	0.233758	0.965003	0.34805	0.49427
caudalmiddlefrontal L	0.188532	0.500857	1.31232	0.454098	0.231106	0.223694	0.543789	0.305687	0.566822	0.619695	0.276135	0.322366	0.528677	0.673194	0.521097	0.379001	0.544528	0.535522	0.703456	0.365117	0.77087	0.581538	0.758142	0.730662	0.428527	0.205527	0.451554	0.343481	0.351914	0.428582	0.341939	0.236064	0.276251	0.478972	0.537512	0.467944	0.551296	0.262303	0.280619	0.778687	0.226886	0.307183	0.324971	0.618793	0.211966	0.268182	0.288594	0.247469	0.315777
caudalmiddlefrontal R	0.259767	0.478953	0.893047	1.76553	0.297428	0.513257	0.404124	0.27862	0.713113	0.596678	0.313175	0.600105	0.482958	0.740509	0.207666	0.422368	0.580043	0.478777	0.527013	0.330253	0.521653	0.374428	0.259027	0.338334	0.223542	0.261874	0.598531	0.355641	0.623113	0.379772	0.641025	0.454149	0.528294	0.29032	1.62254	0.208946	0.622591	0.595063	0.469964	0.264698	0.218068	0.29721	1.76553	0.503859	0.211462	0.27281	0.666438	0.372549	0.0997383
cuneus L	0.290192	0.497481	0.477197	0.436584	0.885924	0.46845	0.239928	0.258965	0.592809	0.523997	0.303562	0.707414	0.885924	0.660582	0.721284	0.308354	0.365402	0.406904	0.464532	0.289201	0.420852	0.36696	0.421266	0.348237	0.394188	0.232915	0.44223	0.234179	0.527325	0.274532	0.863889	0.446914	0.573198	0.442436	0.818394	0.454925	0.520337	0.567297	0.248343	0.451885	0.383718	0.410672	0.536634	0.358496	0.421599	0.424831	0.87525	0.340324	0.350008
cuneus R	0.54358	0.590536	0.611882	0.393749	0.213749	1.62275	0.216624	0.304265	0.539287	0.515078	0.275571	0.509973	0.93668	0.607722	0.905781	0.3475	0.287485	0.423835	0.402027	0.298226	0.39742	0.418847	0.38427	0.334863	0.458408	0.614908	0.417554	0.227205	1.27829	0.332129	1.62275	0.751906	0.489526	0.407475	1.18202	0.421483	0.521391	0.499539	0.166609	0.413649	0.241059	0.370885	0.88088	0.369823	0.276349	0.365975	0.114514	0.405285	0.524602
entorhinal L	0.369433	0.589452	1.06463	0.376465	0.338947	0.865579	1.47235	0.748087	1.13744	0.802354	0.322379	0.996538	0.662263	0.75909	0.547025	0.974411	0.459704	0.604399	0.704151	0.335784	0.52864	0.797929	0.794805	0.702	0.416423	0.879131	0.890936	0.484929	1.11178	0.693565	0.92771	0.687299	0.503595	0.417455	1.05355	0.440539	0.930616	0.73343	0.208138	0.646046	0.261861	0.333448	1.27815	0.543139	0.271072	0.312155	1.04134	0.405726	0.513404
entorhinal R	0.340593	0.379456	0.739756	0.46354	0.291112	0.669266	0.463772	1.29827	0.480234	0.564703	0.279625	0.902511	0.733088	0.625269	0.664727	0.980497	0.543078	0.577147	0.567989	0.415738	0.521588	0.529507	0.48134	0.531654	0.282926	0.981522	0.410298	0.567835	1.29827	0.323978	0.675932	0.58185	0.447974	0.545629	0.949006	0.556611	0.468363	0.526949	0.292575	0.459296	0.232086	0.258757	1.19193	0.52362	0.235304	0.234509	0.911005	0.364027	0.447964
fusiform L	0.20608	0.607879	0.53929	0.290187	0.281162	0.439841	0.371947	0.502794	1.22868	0.403418	0.321825	0.355888	0.60063	0.318536	0.508823	0.55199	0.239191	0.536627	0.316958	0.265996	0.318641	0.483687	0.262859	0.285301	0.34167	0.814836	0.672966	0.269485	1.19202	0.474773	0.339829	0.236197	0.310174	0.299787	0.604423	0.318625	0.212593	0.430088	0.192311	0.296302	0.235341	0.324464	0.994395	0.33994	0.24529	0.318069	0.484475	0.378673	0.42381
fusiform R	0.290621	0.673579	0.7	0.371095	0.311506	0.706361	0.26815	0.517059	0.3913	1.40497	0.304475	0.732872	0.692101	0.310747	0.634919	0.586316	0.425768	0.559616	0.632037	0.325666	0.389492	0.529325	0.626668	0.657296	0.3895	1.00132	0.517021	0.31329	1.37535	0.481461	0.639114	0.472281	0.291058	0.391515	0.76064	0.40765	0.496534	0.544282	0.228098	0.771978	0.227867	0.339262	1.0804	0.419427	0.230475	0.314073	0.881932	0.40715	0.501879
inferiorparietal L	0.476984	0.520217	0.426614	0.387045	0.144932	0.611226	0.253804	0.333532	0.712817	0.604596	1.14449	0.734219	1.03821	0.745548	0.84379	0.37923	0.187103	0.478791	0.27546	0.265812	0.402507	0.340525	0.289724	0.292072	0.466864	0.287499	0.661417	0.381061	0.553323	0.343193	1.14449	0.686056	0.400872	0.389186	0.832345	0.386895	0.685601	0.45796	0.132337	0.273302	0.215339	0.413366	0.785022	0.38471	0.239485	0.436691	0.671561	0.402739	0.44008
inferiorparietal R	0.302712	0.650285	0.636176	0.379788	0.22095	0.371394	0.201748	0.265259	0.471134	0.398536	0.267625	1.27336	0.844424	0.484056	0.828459	0.316044	0.339452	0.360437	0.501616	0.299517	0.407225	0.51551	0.495346	0.4235	0.436626	0.635819	0.32163	0.213299	1.27336	0.300794	0.995001	0.278458	0.383071	0.398138	1.1015	0.416365	0.476145	0.550917	0.173779	0.690551	0.194661	0.337713	0.90305	0.364962	0.217587	0.316346	0.530899	0.391269	0.509758
inferiortemporal L	0.32621	0.561979	0.48063	0.256421	0.241613	0.663531	0.255547	0.393047	1.01499	0.671447	0.453205	0.864491	1.38838	0.803233	0.821288	0.419973	0.357745	0.519532	0.259425	0.189701	0.327849	0.462505	0.212563	0.261234	0.433097	0.189234	0.940041	0.501512	0.485997	0.352759	1.14515	0.752486	0.549192	0.272131	1.38838	0.278171	0.95898	0.351677	0.418855	0.209512	0.221414	0.272833	1.2049	0.332968	0.227329	0.310743	0.673944	0.321556	0.44344
inferiortemporal R	0.30393	0.557765	0.681384	0.407694	0.363859	0.72389	0.352265	0.46983	0.33406	0.326176	0.326914	0.779405	0.734293	1.41067	0.70542	0.53028	0.574103	0.665807	0.907259	0.351687	0.525178	0.485508	0.852703	0.625894	0.419858	0.965865	0.362349	0.335996	1.41067	0.582977	0.649006	0.466533	0.30357	0.439511	0.781505	0.457929	0.395137	0.533393	0.286	0.687881	0.251498	0.354407	1.11404	0.479265	0.248973	0.323891	0.976304	0.424121	0.515555
insula L	0.349084	0.592178	0.70776	0.398639	0.235338	0.732125	0.287672	0.426419	1.08651	0.752641	0.274873	1.05271	0.74734	0.890097	1.46722	0.3964	0.479118	0.568713	0.47382	0.322546	0.349171	0.597392	0.357704	0.350947	0.432923	0.487091	1.00391	0.5864	0.933101	0.349098	1.0877	0.801744	0.625326	0.385289	1.46722	0.3991	0.999835	0.507311	0.305157	0.340693	0.181066	0.292629	1.45828	0.321302	0.189128	0.280911	0.842467	0.422148	0.386289
insula R	0.292587	0.264718	0.667292	0.48816	0.306861	0.526051	0.383447	0.819087	0.345006	0.338401	0.307117	0.659607	0.709699	0.340652	0.349101	1.32047	0.538403	0.401255	0.516868	0.39071	0.441882	0.405999	0.435566	0.436731	0.391348	0.7298	0.296444	0.4145	1.26201	0.487679	0.485658	0.422387	0.398682	0.485755	1.01076	0.474127	0.357174	0.449788	0.375983	0.419109	0.259347	0.27248	1.32047	0.498848	0.256855	0.238231	0.779607	0.359628	0.244133
isthmuscingulate L	0.199364	0.482916	1.25044	0.54111	0.230899	0.43281	0.331387	0.284646	0.553319	0.492191	0.210714	0.584594	0.357695	0.59937	0.416022	0.418959	1.51479	0.402265	0.539275	0.387821	0.611619	0.339102	0.566791	0.433011	0.402337	0.195548	0.431447	0.267737	0.490293	0.319057	0.599398	0.379875	0.441096	0.589821	1.35036	0.615797	0.483176	0.707543	0.163153	0.45851	0.245631	0.263147	1.26307	0.496213	0.285042	0.198886	0.638172	0.168678	0.261466
isthmuscingulate R	0.304663	0.501201	0.798037	0.36655	0.288029	0.682939	0.340657	0.530706	0.478906	0.519168	0.286619	0.798379	0.719455	0.788924	0.664418	0.679252	0.581056	1.41019	0.853837	0.321471	0.492649	0.485279	0.673798	0.596156	0.363958	1.00359	0.463109	0.344565	1.41019	0.440321	0.693719	0.519001	0.36428	0.401684	0.954425	0.431577	0.52001	0.573701	0.255894	0.587552	0.232053	0.300588	1.29278	0.431463	0.235004	0.278011	0.865949	0.392365	0.481357
lateraloccipital L	0.266035	0.491361	1.24116	0.552504	0.263916	0.565538	0.315713	0.365806	0.661442	0.503322	0.275195	0.711996	0.441845	0.61393	0.465058	0.558437	0.377741	0.413991	1.59561	0.358559	0.602913	0.322799	0.481396	0.356462	0.455123	0.315378	0.522561	0.317978	0.633361	0.36597	0.747197	0.49028	0.600489	0.61045	1.30669	0.638911	0.595401	0.73388	0.171395	0.325477	0.243322	0.282439	1.33613	0.488356	0.266128	0.256335	0.800846	0.270382	0.335799
lateraloccipital R	0.31925	0.447097	1.13042	0.437317	0.340898	0.536226	0.324921	0.258275	0.681604	0.482261	0.337643	0.636554	0.502371	0.589547	0.226231	0.471323	0.668652	0.363988	0.604426	1.78358	0.449624	0.366214	0.310802	0.315527	0.330917	0.324165	0.536607	0.312876	0.593189	0.319071	0.644263	0.467062	0.668261	0.365515	1.46925	0.218875	0.558017	0.681532	0.447033	0.32615	0.286757	0.299379	1.49923	0.416053	0.29419	0.298564	0.733787	0.358097	0.209881
lateralorbitofrontal L	0.306997	0.520566	1.05526	0.352365	0.312476	0.670116	0.379292	0.588906	0.936867	0.526546	0.302635	0.781341	0.632205	0.581919	0.431703	0.865369	0.511649	0.440249	0.900115	0.319799	1.63998	0.49679	0.850529	0.426668	0.273829	0.63862	0.7035	0.367211	0.980402	0.501034	0.777377	0.54401	0.530895	0.399114	1.24764	0.464427	0.780765	0.673576	0.238954	0.607969	0.219593	0.312286	1.54787	0.278025	0.223376	0.28503	0.877191	0.385968	0.31898
lateralorbitofrontal R	0.184862	0.504274	0.56816	0.215584	0.299157	0.379814	0.538779	0.646284	0.424237	0.499126	0.281534	0.318407	0.482797	0.456057	0.347437	0.745908	0.259783	0.616247	0.279988	0.204149	0.260887	1.17856	0.156313	0.211672	0.280642	0.725841	0.422489	0.266534	0.907563	0.559445	0.281218	0.190638	0.20089	0.224681	0.681139	0.239084	0.292544	0.451001	0.202601	0.167256	0.264397	0.264442	1.17856	0.332543	0.271185	0.269228	0.42035	0.32552	0.341122
lingual L	0.271026	0.517933	1.31232	0.311169	0.278852	0.598723	0.368089	0.511694	0.840395	0.483237	0.292247	0.702916	0.507902	0.598116	0.354812	0.765823	0.382858	0.474923	0.545422	0.247891	0.711926	0.392111	1.81321	0.320774	0.449412	0.465279	0.598349	0.336259	0.743355	0.495268	0.705201	0.492134	0.640275	0.404176	1.37777	0.41806	0.683516	0.719594	0.196675	0.29554	0.227055	0.284247	1.50593	0.578353	0.238689	0.269433	0.797853	0.341892	0.33916
lingual R	0.258815	0.554212	1.00787	0.315338	0.270675	0.583136	0.499329	0.632501	0.95313	0.493021	0.290587	0.637647	0.57348	0.622898	0.368995	0.872177	0.351675	0.598554	0.494311	0.296946	0.399196	0.511291	0.38735	1.65262	0.310564	0.632257	0.643758	0.333818	0.904283	0.633124	0.60911	0.44555	0.4855	0.314755	1.30243	0.34051	0.721532	0.623662	0.203047	0.615391	0.215075	0.311788	1.65262	0.582691	0.22256	0.287669	0.75065	0.371907	0.328618
medialorbitofrontal L	0.35996	0.57421	0.878154	0.348912	0.298823	0.746378	0.224627	0.276892	0.833618	0.589158	0.289826	0.991064	0.706095	0.758417	0.609788	0.748079	0.518379	0.448483	0.585029	0.382223	0.304231	0.517387	0.439697	0.367114	1.58889	0.677929	0.7367	0.464101	1.03417	0.324689	0.963192	0.699698	0.55103	0.414394	1.34332	0.494972	0.759782	0.645288	0.277151	0.396021	0.194177	0.248424	1.52684	0.271567	0.197135	0.2296	0.946892	0.37779	0.381998
medialorbitofrontal R	0.320661	0.527958	0.554494	0.281893	0.223308	0.514115	0.298413	0.406399	0.667506	0.562103	0.278539	0.732711	0.500829	0.584229	0.314968	0.413482	0.391747	0.487746	0.339586	0.265637	0.290868	0.506612	0.285931	0.317968	0.28154	1.45546	0.655057	0.622521	0.764176	0.355729	0.650193	0.613356	0.512048	0.278945	1.45546	0.289541	0.609879	0.353252	0.333527	0.280528	0.210355	0.266695	1.33986	0.314544	0.213005	0.237647	0.621617	0.329947	0.317991
middletemporal L	0.257388	0.53255	0.517469	0.32649	0.335799	0.70207	0.25594	0.461004	0.846603	0.347733	0.358176	0.489631	0.636923	0.255236	0.583091	0.510828	0.254114	0.36901	0.339036	0.300885	0.340859	0.557785	0.309126	0.315833	0.408374	0.969478	1.33461	0.368517	1.33461	0.415628	0.359787	0.291801	0.312915	0.340823	0.596017	0.362759	0.473639	0.448387	0.195695	0.331876	0.239747	0.348833	0.831147	0.345491	0.248425	0.337467	0.64219	0.415547	0.527278
middletemporal R	0.224622	0.441167	0.488466	0.337855	0.278789	0.5951	0.217622	0.433901	0.235276	0.232331	0.309495	0.33627	0.625586	0.202674	0.545136	0.481021	0.252047	0.281805	0.3545	0.293618	0.337479	0.584513	0.334014	0.326638	0.409853	0.994162	0.193936	1.16133	1.15338	0.32708	0.246874	0.247307	0.245223	0.344986	0.59866	0.362166	0.347926	0.419147	0.168721	0.379882	0.194877	0.330025	0.747396	0.344624	0.203178	0.304857	0.459049	0.402085	0.528946
paracentral L	0.241087	0.523466	0.580855	0.265894	0.180955	0.32061	0.288007	0.475541	0.503967	0.491013	0.255484	0.48535	0.483033	0.526808	0.333062	0.50861	0.335835	0.489468	0.27855	0.231708	0.291186	0.457418	0.245162	0.293849	0.285877	0.418568	0.464616	0.482767	1.61407	0.409103	0.400411	0.399593	0.58356	0.268098	1.41239	0.27135	0.48701	0.269004	0.280162	0.256649	0.223716	0.252332	1.61407	0.303462	0.23045	0.214429	0.447811	0.279706	0.295328
paracentral R	0.297331	0.394849	0.843453	0.438896	0.275107	0.605845	0.333863	0.33178	0.551673	0.484999	0.285171	0.757634	0.723301	0.731717	0.52782	0.759465	0.575605	0.445019	0.631014	0.439075	0.345821	0.441142	0.480889	0.404029	0.357053	0.827428	0.499209	0.33689	1.28001	1.64998	0.655025	0.503387	0.44211	0.540865	1.24803	0.585185	0.558238	0.547111	0.316346	0.433595	0.235208	0.265267	1.64998	0.458935	0.236549	0.246066	0.800385	0.385641	0.328284
parahippocampal L	0.341478	0.431717	0.503556	0.344475	0.382834	1.4874	0.275177	0.362199	0.639011	0.571791	0.361193	1.17483	0.755324	0.651384	0.88456	0.425819	0.287453	0.45403	0.395726	0.292663	0.442014	0.635489	0.388793	0.381941	0.525117	0.868519	0.412024	0.42452	1.60024	0.404907	1.62275	0.540768	0.321801	0.365089	0.769327	0.382904	0.665597	0.440137	0.189302	0.479485	0.23203	0.333783	0.794042	0.430948	0.237728	0.323026	0.898032	0.423355	0.623354
parahippocampal R	0.268348	0.476442	0.464484	0.357836	0.337972	0.984314	0.247056	0.326211	0.508678	0.504039	0.328711	0.318572	0.726659	0.534319	0.806779	0.377853	0.259119	0.401181	0.372047	0.298924	0.418401	0.634724	0.377763	0.367409	0.49242	0.821602	0.303684	0.233944	1.42641	0.358695	0.436284	1.42641	0.322253	0.374487	0.772644	0.391307	0.544246	0.389079	0.171829	0.422434	0.199224	0.341438	0.743105	0.404624	0.209006	0.321568	0.43978	0.41362	0.591526
parsopercularis L	0.160227	0.566225	0.628504	0.301415	0.186234	0.278212	0.611116	0.455349	0.610724	0.626128	0.226162	0.345308	0.386312	0.710403	0.324889	0.578522	0.239848	0.677804	0.274424	0.239478	0.668689	0.433661	0.324558	0.542631	0.302174	0.31253	0.480181	0.283031	0.609551	0.582866	0.366376	0.238381	1.43024	0.344654	1.25477	0.337995	0.468122	0.431979	0.178159	0.374022	0.248667	0.235797	1.43024	0.618956	0.252542	0.230403	0.399666	0.229041	0.215298
parsopercularis R	0.273314	0.461011	0.916293	0.308156	0.340128	0.499484	0.454914	0.290258	0.6384	0.528292	0.340484	0.57113	0.53519	0.677283	0.207167	0.482263	0.716273	0.450568	0.695808	0.262454	0.599571	0.344899	0.367105	0.341605	0.216844	0.309908	0.540464	0.317953	0.650056	0.407221	0.595144	0.420435	0.554306	1.70464	1.51491	0.120251	0.542828	0.603915	0.478813	0.337784	0.255983	0.310044	1.70464	0.512788	0.248129	0.290387	0.690719	0.383674	0.109286
parsorbitalis L	0.272022	0.588721	0.318431	0.319363	0.138766	0.201546	0.664968	0.4847	0.794319	0.862651	0.207458	0.232658	0.268738	0.805564	0.262701	0.524281	0.337188	0.842786	0.297918	0.255835	0.526696	0.753455	0.322665	0.533894	0.256887	0.285312	0.702553	0.512771	0.495682	0.570461	0.301915	0.252387	0.576391	0.353647	1.62254	0.355093	0.638415	0.246361	0.230004	0.352654	0.22282	0.255042	0.764341	0.530421	0.222035	0.254699	0.221353	0.172988	0.191316
parsorbitalis R	0.28131	0.448433	0.96255	0.228765	0.364608	0.493729	0.458665	0.287993	0.599946	0.481008	0.351017	0.569194	0.527676	0.618118	0.21657	0.492731	0.781196	0.409327	0.781084	0.138465	0.655043	0.332987	0.421371	0.337844	0.295207	0.301153	0.501723	0.302529	0.608413	0.400078	0.582345	0.411244	0.593524	0.116886	1.41118	1.62213	0.503931	0.620872	0.483266	0.385979	0.273909	0.302099	1.5696	0.505621	0.266905	0.291182	0.707148	0.376354	0.146324
parstriangularis L	0.182734	0.547277	0.456606	0.27814	0.253689	0.336706	0.236632	0.436995	0.214729	0.432493	0.28	0.2597	0.543672	0.352165	0.480218	0.470866	0.261159	0.401194	0.325002	0.23872	0.266231	0.269572	0.233124	0.211022	0.30717	0.880088	0.476709	0.320715	1.35148	0.352032	0.312899	0.217822	0.321545	0.285829	0.623555	0.302232	1.35148	0.334982	0.198897	0.254453	0.228675	0.30467	0.957414	0.269841	0.23648	0.297088	0.346699	0.365448	0.408676
parstriangularis R	0.276486	0.549507	0.349746	0.286665	0.334369	0.336199	0.338237	0.306567	0.691784	0.591795	0.309041	0.429715	0.6487	0.715328	0.566761	0.365852	0.256151	0.486918	0.370571	0.225841	0.467292	0.721911	0.406917	0.464963	0.361633	0.286201	0.53415	0.419202	0.615087	0.349127	0.388447	0.315388	0.290221	0.313573	0.696106	0.318399	0.689775	0.73388	0.159149	0.563142	0.204386	0.235125	0.532791	0.426273	0.218822	0.229766	0.409667	0.295005	0.319514
pericalcarine L	0.320908	0.511508	0.844093	0.512594	0.280639	0.57409	0.24789	0.250273	0.597911	0.5303	0.242126	0.766541	0.582361	0.657035	0.617987	0.327128	0.230602	0.390993	0.364254	0.311206	0.428787	0.306972	0.375126	0.328111	0.38842	0.163149	0.509367	0.318094	0.448922	0.259022	0.881376	0.545758	0.442952	0.488818	1.23893	0.494853	0.548546	0.69196	1.23893	0.347197	0.340572	0.444275	1.11784	0.36447	0.382539	0.401406	0.839929	0.236796	0.30402
pericalcarine R	0.226222	0.542606	1.02702	0.264091	0.238876	0.522535	0.432032	0.581831	0.764803	0.517708	0.273064	0.593416	0.471452	0.648508	0.327596	0.825995	0.266702	0.550754	0.35515	0.226013	0.682608	0.381142	0.264983	0.495995	0.397297	0.492758	0.532509	0.296798	0.756742	0.544939	0.559903	0.398461	0.538904	0.325162	1.25558	0.333074	0.645019	0.639754	0.173195	1.56162	0.201557	0.258417	1.56162	0.611766	0.211606	0.24754	0.693461	0.324713	0.321777
postcentral L	0.144249	0.5491	0.660288	0.35948	0.319384	0.345971	0.346544	0.276505	0.527786	0.521099	0.243743	0.53087	0.502788	0.643736	0.567652	0.347677	0.299508	0.43602	0.474699	0.267281	0.535538	0.411464	0.471738	0.415637	0.438135	0.178028	0.39433	0.269121	0.410768	0.340135	0.552437	0.331167	0.404786	0.381571	0.647203	0.387034	0.474131	0.643195	0.302365	0.476597	0.871433	0.300092	0.627552	0.455878	0.721734	0.270734	0.568551	0.203261	0.326922
postcentral R	0.295753	0.469465	0.731989	0.309015	0.374889	0.507448	0.311136	0.286427	0.622799	0.535165	0.423197	0.611479	0.369181	0.676509	0.374811	0.36602	0.332542	0.420787	0.309429	0.207469	0.437331	0.340557	0.309213	0.30696	0.433431	0.153516	0.54886	0.352383	0.426869	0.313847	0.68407	0.483494	0.480423	0.326322	1.42135	0.316456	0.543058	0.614613	0.508686	0.287369	0.249492	1.50872	1.50872	0.401474	0.233058	0.260484	0.681116	0.37597	0.276342
posteriorcingulate L	0.152358	0.554344	0.208631	0.223286	0.0729138	0.0996888	0.443569	0.649601	0.46273	0.567172	0.216042	0.130356	0.311776	0.561296	0.311578	0.717453	0.248667	0.64677	0.215148	0.207293	0.35387	0.425283	0.2523	0.344313	0.273115	0.423627	0.517009	0.443884	0.678759	0.528152	0.167065	0.158924	0.37827	0.247312	0.540452	0.256116	0.56091	0.0994205	0.16806	0.262266	0.204013	0.18513	1.76553	0.401235	0.207654	0.187095	0.0955086	0.158001	0.256046
posteriorcingulate R	0.295263	0.494524	0.974252	0.34123	0.271787	0.640633	0.396701	0.520526	0.843988	0.626379	0.281907	0.768798	0.666134	0.78755	0.426705	0.859674	0.567764	0.419584	0.808243	0.318348	0.239305	0.50575	0.597099	0.423074	0.20116	0.704432	0.699358	0.392164	1.04906	0.526508	0.739704	0.543399	0.482942	0.359355	1.345	0.397888	0.761464	0.61741	0.253794	0.493512	0.21022	0.290757	1.70088	1.70088	0.213795	0.266221	0.808664	0.390334	0.300865
precentral L	0.141909	0.532854	0.608022	0.352151	0.331161	0.338096	0.355804	0.274233	0.519853	0.513109	0.253335	0.513577	0.496867	0.632855	0.565352	0.343809	0.325307	0.431549	0.485178	0.272447	0.542422	0.416318	0.485078	0.420048	0.453328	0.178172	0.38631	0.265522	0.393726	0.346615	0.520213	0.316257	0.3784	0.372677	0.590945	0.378004	0.463894	0.606224	0.323233	0.488431	0.710629	0.308568	0.584378	0.464995	0.83101	0.276462	0.558311	0.21346	0.338497
precentral R	0.299838	0.477492	0.59496	0.294144	0.426814	0.50405	0.300332	0.2853	0.564199	0.525262	0.522247	0.603039	0.383478	0.658214	0.49069	0.349868	0.229203	0.416298	0.29445	0.20904	0.416725	0.321024	0.298091	0.301514	0.456195	0.161312	0.519618	0.353661	0.394626	0.311748	0.690475	0.486149	0.37697	0.308542	1.12147	0.310955	0.499707	0.589126	0.38585	0.277701	0.257003	0.263372	1.32457	0.384776	0.235479	1.32457	0.668542	0.253356	0.342566
precuneus L	0.324011	0.535104	0.747161	0.385701	0.264103	0.128335	0.247462	0.260043	0.613496	0.493443	0.262385	0.482917	0.9127	0.629962	0.79138	0.307163	0.3727	0.407378	0.533707	0.28116	0.43601	0.508494	0.503623	0.421953	0.410332	0.379228	0.440537	0.244627	0.890129	0.296472	0.733549	0.318935	0.4783	0.402859	1.37806	0.418585	0.613827	0.544032	0.202893	0.652658	0.291878	0.343969	0.8424	0.36823	0.330924	0.339252	1.37806	0.360384	0.407665
precuneus R	0.429225	0.502447	0.497136	0.319854	0.332574	0.534096	0.239266	0.292657	0.657804	0.510103	0.5037	0.743962	0.338518	0.609953	0.695062	0.334684	0.238474	0.405932	0.225617	0.240816	0.368952	0.352032	0.247865	0.28272	0.484044	0.19163	0.58552	0.369387	0.424225	0.30869	0.883643	0.631484	0.498572	0.335533	1.14566	0.334816	0.581365	0.4693	0.28789	0.238364	0.226052	0.322847	1.14781	0.358349	0.233045	0.282379	0.692726	1.15708	0.475858
rostralanteriorcingulate L	0.367347	0.531134	0.777618	0.357204	0.292651	0.719961	0.232514	0.350098	0.790061	0.564897	0.291272	0.991344	0.698931	0.69188	0.461293	0.399052	0.465022	0.430555	0.458531	0.330061	0.278016	0.505654	0.349203	0.325598	0.293814	0.61344	0.719161	0.487996	0.948639	0.2804	0.929685	0.710694	0.556831	0.349465	1.40189	0.370983	0.722302	0.575268	0.310532	0.33499	0.200439	0.229141	1.48069	0.270882	0.202945	0.213039	0.905716	0.361525	1.48069
rostralanteriorcingulate R	0.321429	0.523962	0.604011	0.342994	0.2161	0.473427	0.393782	0.43126	0.634961	0.651021	0.267331	0.671254	0.529743	0.634419	0.226031	0.337638	0.421246	0.582002	0.380754	0.293147	0.353859	0.580051	0.322762	0.382274	0.256103	0.297739	0.630655	0.755096	0.666653	0.40191	0.531224	0.547498	0.524714	0.335697	1.34368	0.336088	0.591872	0.348898	0.3157	0.319342	0.214065	0.255604	1.28867	0.38054	0.219501	0.231421	0.604851	0.315999	0.196746
rostralmiddlefrontal L	0.28279	0.519374	0.948126	0.337221	0.28298	0.610077	0.369697	0.533574	0.869178	0.512881	0.284291	0.721304	0.611072	0.578753	0.396208	0.797479	0.494713	0.390189	0.92472	0.313332	0.424833	0.445139	0.872685	0.328409	0.214047	0.575106	0.681454	0.352768	0.966934	0.409878	0.747828	0.511171	0.496892	0.35222	1.21236	0.437984	0.76959	0.624974	0.239663	0.64875	0.185013	0.301793	1.55269	0.214894	0.18714	0.269859	0.805148	0.378013	0.255453
rostralmiddlefrontal R	0.318194	0.297497	0.872784	0.256522	0.311746	0.618587	0.531289	0.553673	0.424556	0.239094	0.29787	0.738348	0.65149	0.185939	0.469646	0.701669	0.482852	0.195581	0.736836	0.223148	0.330632	0.48085	0.683811	0.518921	0.276441	0.830417	0.334844	0.329607	1.0606	0.46628	0.52093	0.435299	0.346103	0.253549	0.914209	0.270157	0.480205	0.600956	0.236775	0.594077	0.251595	0.27175	1.27407	0.274881	0.255622	0.272461	0.841881	0.379372	0.379668
superiorfrontal L	0.364016	0.475443	0.746766	0.219106	0.318242	0.661548	0.231821	0.33686	0.811331	0.535283	0.322453	0.862126	0.712292	0.668173	0.445031	0.354783	0.406375	0.403725	0.350529	0.193668	0.261711	0.451358	0.243657	0.250568	0.587318	0.203564	0.704203	0.430754	0.644911	0.284174	0.885231	0.649583	0.576732	0.206589	1.49519	0.223561	0.717382	0.581299	0.358394	0.254294	0.217646	0.196292	1.44436	0.262477	0.217473	0.20006	0.858425	0.367319	0.509433
superiorfrontal R	0.355122	0.39796	0.881992	0.355516	0.282922	0.654417	0.364117	0.206026	0.510441	0.498817	0.274394	0.927203	0.656315	0.558985	0.379005	0.402848	0.500459	0.423211	0.541527	0.336307	0.38564	0.525916	0.416279	0.423187	0.248442	0.871302	0.449084	0.517678	1.14905	0.22267	0.64148	0.577421	0.465558	0.410198	1.14175	0.43224	0.522211	0.578067	0.271024	0.393228	0.237541	0.213467	1.39097	0.409622	0.243791	0.206964	0.877063	0.331877	0.268012
superiorparietal L	0.38116	0.527588	0.477212	0.420565	0.374626	0.57828	0.243423	0.267345	0.558025	0.554793	0.325391	0.765915	0.876301	0.687619	0.739528	0.316641	0.267627	0.424263	0.365809	0.277671	0.416165	0.304008	0.359618	0.323412	0.408603	0.218897	0.49676	0.322699	0.499733	0.286067	1.02653	0.594004	0.45306	0.429486	0.719472	0.438855	0.512873	0.564788	0.166884	0.352606	0.241645	0.412497	0.603084	0.365082	0.282444	0.444211	0.856327	0.321114	0.359898
superiorparietal R	0.405642	0.444787	0.594	0.270587	0.35778	0.456876	0.249076	0.269603	0.512698	0.416453	0.531535	0.586562	0.304939	0.510022	0.425233	0.313935	0.309308	0.35319	0.280779	0.239062	0.358812	0.326023	0.284262	0.293459	0.473732	0.177878	0.444757	0.308432	0.310851	0.290231	0.611016	0.47779	0.490028	0.294399	1.13158	0.297111	0.459491	0.459781	0.363545	0.284936	0.286654	0.183573	1.26603	0.345077	0.284631	0.186375	0.612823	0.413725	0.465627
superiortemporal L	0.449393	0.21959	0.574218	0.37356	0.289895	0.916197	0.425859	0.330766	0.640973	0.625486	0.32334	1.18581	0.84307	0.649057	0.978554	0.434793	0.335373	0.522227	0.517043	0.319219	0.594678	0.810408	0.586261	0.66905	0.642165	0.845099	0.489393	0.740325	1.32314	0.485111	0.684426	0.726566	0.32011	0.400216	0.604963	0.408991	0.633253	0.525181	0.167529	0.862591	0.189867	0.304809	0.666621	0.585129	0.199973	0.270552	1.03691	0.39961	0.721232
superiortemporal R	0.136629	0.362997	0.172244	0.243731	0.169058	0.165796	0.242275	0.389551	0.177303	0.274101	0.342118	0.11808	0.442434	0.254438	0.414608	0.415287	0.15355	0.282141	0.195565	0.218727	0.267673	0.245252	0.203023	0.249126	0.362926	0.790223	0.233873	0.390189	0.643507	0.279699	0.188891	0.196845	0.173445	0.246266	0.250792	0.255153	0.183066	0.104547	0.16037	0.193356	0.147353	0.249958	0.335813	0.276125	0.145056	0.232834	0.106238	0.330487	0.458861
supramarginal L	0.181476	0.561622	0.624267	0.351061	0.45644	0.386718	0.340907	0.278	0.502173	0.541775	0.247998	0.576246	0.514966	0.671444	0.58558	0.342794	0.257886	0.449549	0.433125	0.256028	0.520164	0.369514	0.428778	0.393599	0.439708	0.174752	0.402428	0.289956	0.411118	0.340128	0.630184	0.383081	0.382957	0.374172	0.661086	0.379601	0.452508	0.699477	0.351462	0.426945	0.240242	0.293024	0.657698	0.447836	0.355359	0.27132	0.62063	0.195494	0.329879
supramarginal R	0.323837	0.413286	0.559188	0.272219	0.399971	0.455518	0.295329	0.272864	0.47812	0.427876	0.580498	0.537014	0.396938	0.532111	0.461476	0.325758	0.25433	0.349762	0.286426	0.237841	0.383454	0.31233	0.292092	0.300751	0.49937	0.167533	0.447231	0.326722	0.304485	0.282115	0.572909	0.436322	0.379813	0.285599	1.01843	0.28913	0.420469	0.451639	0.352019	0.283494	0.274187	0.251824	1.29409	0.353663	0.259167	0.188763	0.598121	0.343074	0.440005
transversetemporal L	0.234585	0.514752	0.453661	0.544779	0.219896	0.20293	0.669403	0.348388	0.598716	0.710413	0.302263	0.275007	0.536424	0.781901	0.471306	0.42273	0.520611	0.682184	0.677619	0.433971	0.891414	0.656055	0.713339	0.782139	0.460144	0.179456	0.472616	0.388654	0.270357	0.53015	0.295429	0.214892	0.333448	0.5987	0.825306	0.569716	0.55441	0.154352	0.299804	0.69982	0.209743	0.347681	0.403339	0.767917	0.213709	0.315157	0.260237	0.276164	0.306751
transversetemporal R	0.311542	0.429429	0.736168	0.270556	0.404702	0.520504	0.325981	0.299935	0.543306	0.4152	0.451485	0.607833	0.707005	0.560882	0.341018	0.371889	0.502458	0.352213	0.46708	0.2707	0.349238	0.334423	0.322943	0.273959	0.482669	0.191882	0.490718	0.325755	0.535254	0.280478	0.630792	0.461627	0.519338	0.226245	1.47341	0.223867	0.471269	0.547579	0.602842	0.323974	0.285251	0.329481	1.60843	0.313658	0.27117	0.28101	0.737686	0.474439	0.264673
[truncated: 13 more columns]
