# Supplementary material for: The relationship between the interictal epileptiform discharge source connectivity and cortical structural couplings in temporal lobe epilepsy
Source: Front Neurol. 2023 Feb 1;14:1029732. doi: 10.3389/fneur.2023.1029732 (PMC9948620; doi:10.3389/fneur.2023.1029732)
Supplement: Supplementary file 1 [file Data_Sheet_1.ZIP › Connection/BGC/L/13.xlsx]

## Sheet: 0
\	caudalanteriorcingulate L	caudalanteriorcingulate R	caudalmiddlefrontal L	caudalmiddlefrontal R	cuneus L	cuneus R	entorhinal L	entorhinal R	fusiform L	fusiform R	inferiorparietal L	inferiorparietal R	inferiortemporal L	inferiortemporal R	insula L	insula R	isthmuscingulate L	isthmuscingulate R	lateraloccipital L	lateraloccipital R	lateralorbitofrontal L	lateralorbitofrontal R	lingual L	lingual R	medialorbitofrontal L	medialorbitofrontal R	middletemporal L	middletemporal R	paracentral L	paracentral R	parahippocampal L	parahippocampal R	parsopercularis L	parsopercularis R	parsorbitalis L	parsorbitalis R	parstriangularis L	parstriangularis R	pericalcarine L	pericalcarine R	postcentral L	postcentral R	posteriorcingulate L	posteriorcingulate R	precentral L	precentral R	precuneus L	precuneus R	rostralanteriorcingulate L
caudalanteriorcingulate L	0.576271	0.24008	0.282636	0.16904	0.113502	0.102758	0.24944	0.394052	0.343429	0.294799	0.522944	0.206414	0.412608	0.235614	0.237845	0.257213	0.245345	0.232155	0.216868	0.446454	0.340592	0.312137	0.25602	0.250102	0.34293	0.445973	0.323417	0.242838	0.169551	0.144459	0.290009	0.375208	0.260069	0.158996	0.206925	0.252023	0.0847638	0.323778	0.27805	0.271626	0.173284	0.162335	0.25702	0.186758	0.233277	0.161563	0.130101	0.123508	0.342363
caudalanteriorcingulate R	0.465505	1.47598	0.252806	0.325262	1.29512	0.542501	0.24381	0.301854	0.11973	0.535159	0.472245	0.411757	0.574657	0.148103	0.390514	0.315245	0.194284	0.168994	0.303468	0.269094	0.124022	0.527161	0.133487	0.14137	0.0962573	0.226064	0.196398	0.414283	0.480904	0.504461	0.33371	0.43976	0.530218	0.287823	0.20599	0.418946	0.510727	0.3818	0.390827	0.291392	0.267132	0.441248	0.224103	0.390933	0.35489	0.420193	1.39501	0.269349	0.136414
caudalmiddlefrontal L	0.284115	0.189213	0.657664	0.156238	0.298097	0.466912	0.152684	0.373987	0.515623	0.370667	0.389697	0.224634	0.427181	0.180744	0.204894	0.118142	0.156353	0.149837	0.273998	0.299429	0.443286	0.363874	0.23083	0.242649	0.271124	0.147437	0.341584	0.254221	0.190275	0.100673	0.250395	0.481712	0.435127	0.344689	0.152837	0.413125	0.394682	0.38122	0.415381	0.388402	0.223664	0.393496	0.2423	0.314528	0.296672	0.38844	0.221672	0.221272	0.206275
caudalmiddlefrontal R	0.303899	0.258032	0.218455	0.611514	0.0760391	0.0860606	0.288261	0.430535	0.429039	0.422261	0.611514	0.215968	0.504954	0.290671	0.19899	0.254789	0.225733	0.245137	0.209589	0.4205	0.441552	0.465942	0.279472	0.32253	0.396533	0.462628	0.431352	0.317186	0.133141	0.134053	0.303588	0.329652	0.339611	0.198889	0.201725	0.295672	0.241041	0.335286	0.300218	0.255358	0.16683	0.237179	0.355805	0.293705	0.235153	0.21321	0.0822252	0.121934	0.376638
cuneus L	0.322575	1.47598	0.190273	0.131285	1.47598	0.0926674	0.887387	0.223972	0.437846	0.748064	0.523825	1.07938	0.657141	0.60505	0.158198	0.277901	0.186756	0.235866	0.293628	0.314316	0.604778	0.552012	0.263756	0.441153	0.462586	0.166237	0.646089	1.10874	0.177941	0.297485	0.911799	0.318303	0.370563	0.206295	0.194367	0.321498	0.355972	0.327473	0.323983	0.241206	0.197314	0.314174	0.620581	0.275194	0.26487	0.257472	1.03487	0.10943	0.394561
cuneus R	0.275781	0.541979	0.392208	0.129428	0.181089	1.12039	0.650772	0.33759	1.01105	0.697263	0.419412	0.469915	0.709786	0.88492	0.313933	0.397328	0.493883	0.682782	0.287059	0.292402	1.07549	0.534571	0.879675	0.845923	1.09628	0.243131	0.872011	0.744354	0.099674	0.434989	0.503106	0.494263	0.362528	0.293284	0.194158	0.347346	0.325273	0.340396	0.31977	0.297238	0.206277	0.335109	0.676638	0.261455	0.260066	0.282318	0.176389	0.17252	0.792288
entorhinal L	0.513818	0.354241	0.314886	0.390995	1.01847	0.711803	1.01847	0.352955	0.303612	0.663403	0.490257	0.349042	0.643092	0.221859	0.565944	0.45123	0.242142	0.226666	0.309392	0.263854	0.320573	0.646282	0.196269	0.285104	0.157393	0.293651	0.45106	0.488204	0.580567	0.671411	0.352584	0.540428	0.496625	0.347715	0.251434	0.436859	0.556353	0.388866	0.421842	0.348089	0.242479	0.463476	0.392944	0.368353	0.322834	0.44827	0.814588	0.254271	0.190381
entorhinal R	0.265959	0.441884	0.42982	0.293086	0.328737	0.443167	0.479049	0.618954	0.531157	0.521853	0.329281	0.416621	0.618954	0.499066	0.399428	0.439536	0.467569	0.490788	0.0826479	0.236604	0.573388	0.467337	0.498835	0.528338	0.502212	0.435662	0.590368	0.485925	0.333754	0.445979	0.448034	0.187374	0.226414	0.460522	0.291518	0.287752	0.240566	0.277256	0.259802	0.36981	0.189239	0.290006	0.572437	0.163717	0.245305	0.350559	0.34438	0.274492	0.466528
fusiform L	0.344803	0.236543	0.612814	0.281112	0.595941	0.888871	0.292782	0.417746	1.10347	0.436676	0.304603	0.378764	0.412892	0.461879	0.459239	0.501683	0.815257	1.07556	0.260869	0.230106	0.202561	0.515452	1.10347	0.687876	0.48289	0.369378	0.0875659	0.146361	0.35435	0.716507	0.20435	0.6264	0.501896	0.771441	0.257061	0.473454	0.41743	0.409453	0.411876	0.429726	0.255823	0.476559	0.244738	0.377232	0.34034	0.523224	0.530037	0.329393	0.453708
fusiform R	0.314493	0.51293	0.423726	0.264171	0.670464	0.634758	0.475778	0.38674	0.329124	0.817485	0.294159	0.676005	0.387856	0.561321	0.379579	0.441832	0.482376	0.538679	0.238936	0.214895	0.425194	0.503999	0.51143	0.606107	0.408503	0.340182	0.510345	0.574346	0.331302	0.618953	0.422575	0.531905	0.515458	0.536133	0.245631	0.419568	0.353583	0.392132	0.289485	0.340725	0.256352	0.422294	0.817485	0.410214	0.324023	0.455647	0.677551	0.386626	0.382634
inferiorparietal L	0.273511	0.378967	0.436305	0.346064	0.279717	0.297462	0.410149	0.267384	0.372955	0.297316	0.72116	0.348875	0.414964	0.364073	0.479792	0.420037	0.37129	0.346141	0.360393	0.389204	0.395072	0.248161	0.359942	0.326611	0.47078	0.536664	0.355345	0.330457	0.41678	0.324427	0.393169	0.395595	0.197736	0.282882	0.423184	0.165108	0.203625	0.203957	0.231244	0.29305	0.22388	0.141642	0.312311	0.135315	0.235844	0.182368	0.303482	0.165722	0.486799
inferiorparietal R	0.388882	0.328292	0.227589	0.197687	0.7477	0.441479	0.169912	0.301248	0.168578	0.567496	0.455604	1.07938	0.469318	0.146132	0.18795	0.127644	0.154474	0.109136	0.246302	0.269906	0.222517	0.476428	0.0985035	0.100342	0.102823	0.135483	0.301423	0.762198	0.288831	0.258063	0.283326	0.390251	0.472235	0.209719	0.149049	0.40811	0.470542	0.37833	0.39779	0.273185	0.252124	0.432155	0.224056	0.374786	0.36366	0.392748	0.630276	0.191335	0.106138
inferiortemporal L	0.440972	0.778774	0.657664	0.39776	0.836909	0.876406	0.725716	0.455602	0.477898	0.412011	0.340525	0.864173	1.03643	0.841507	0.617054	0.71529	0.679534	0.721701	0.23941	0.210989	0.634658	0.898921	0.713904	0.719458	0.685441	0.566973	0.73824	0.730228	0.502162	0.882431	0.856998	0.816007	0.537393	0.669034	0.367698	0.48954	0.488581	0.438194	0.440548	0.499843	0.269099	0.519928	0.814419	0.453961	0.35158	0.570253	0.873816	0.445805	0.65109
inferiortemporal R	0.412144	0.212115	0.341757	0.257508	0.682019	0.846364	0.178404	0.381522	0.412407	0.625793	0.420414	0.30078	0.554433	0.975363	0.308588	0.359738	0.256964	0.2207	0.2599	0.269344	0.678282	0.577672	0.147987	0.257241	0.139875	0.217115	0.521692	0.491387	0.363245	0.868975	0.245435	0.520798	0.503202	0.364034	0.189856	0.435765	0.500973	0.392565	0.432086	0.341732	0.248504	0.465817	0.369628	0.385495	0.347047	0.45216	0.53044	0.243406	0.165631
insula L	0.481291	0.395525	0.288425	0.29617	0.3697	0.383035	0.491134	0.331241	0.690268	0.544736	0.566269	0.285205	0.596138	0.393964	0.760264	0.329814	0.344961	0.340201	0.319546	0.313981	0.664014	0.505664	0.415429	0.444853	0.730754	0.203064	0.595467	0.434884	0.54854	0.155171	0.389053	0.434837	0.423882	0.355852	0.158884	0.412916	0.499811	0.39447	0.408055	0.389271	0.218466	0.414774	0.431899	0.311392	0.278985	0.39406	0.264231	0.181408	0.760264
insula R	0.506515	0.311237	0.203306	0.285401	0.454806	0.469358	0.340589	0.366975	0.521938	0.558643	0.540082	0.225771	0.542881	0.399284	0.351007	0.862258	0.200391	0.234316	0.269206	0.320844	0.613393	0.544233	0.252414	0.378075	0.77904	0.116425	0.527582	0.444636	0.509375	0.175817	0.309173	0.42086	0.47267	0.322517	0.153145	0.429835	0.554606	0.403292	0.417712	0.322056	0.223445	0.43713	0.416587	0.372701	0.3093	0.4016	0.253362	0.184665	0.776519
isthmuscingulate L	0.263966	0.199102	0.176492	0.162132	0.309261	0.485256	0.145134	0.379916	0.747168	0.462846	0.324459	0.23195	0.489136	0.17002	0.223375	0.152732	0.815257	0.222061	0.270803	0.26435	0.531443	0.415743	0.337533	0.334697	0.212213	0.17263	0.412363	0.297072	0.180955	0.158795	0.260086	0.542266	0.423461	0.527425	0.165445	0.428297	0.355097	0.377253	0.362141	0.300836	0.228751	0.426319	0.302415	0.304946	0.299384	0.430726	0.23793	0.240836	0.193922
isthmuscingulate R	0.27915	0.193846	0.196235	0.172209	0.359946	0.59091	0.149247	0.381234	0.987946	0.521966	0.330174	0.21509	0.512829	0.159601	0.211535	0.189425	0.244337	1.07556	0.265987	0.257966	0.655393	0.45113	0.465006	0.427437	0.222832	0.178008	0.469251	0.311717	0.198531	0.252081	0.247657	0.540542	0.439744	0.439775	0.169219	0.422963	0.366805	0.377351	0.359012	0.272685	0.232822	0.426826	0.330203	0.322576	0.309732	0.426689	0.274708	0.244599	0.207023
lateraloccipital L	0.218067	0.355094	0.16592	0.100518	0.227175	0.108365	0.195208	0.107812	0.113219	0.251333	0.277467	0.318986	0.269616	0.159397	0.130097	0.141535	0.126556	0.117134	0.580805	0.314447	0.136738	0.212223	0.111868	0.125344	0.141617	0.120268	0.145289	0.258962	0.137966	0.138983	0.438495	0.474668	0.213086	0.146773	0.1224	0.250911	0.282161	0.264109	0.314331	0.209043	0.168578	0.261051	0.160058	0.1668	0.228967	0.216984	0.269632	0.108568	0.146392
lateraloccipital R	0.382934	0.263378	0.314706	0.23632	0.266296	0.247418	0.216089	0.204805	0.165195	0.145212	0.471016	0.287075	0.229929	0.191798	0.264553	0.234608	0.254537	0.214854	0.289782	0.583828	0.175987	0.106715	0.20468	0.167893	0.231822	0.285267	0.153401	0.195704	0.307775	0.219739	0.306568	0.583828	0.151868	0.253081	0.240001	0.329248	0.466699	0.268933	0.353638	0.368894	0.291884	0.450894	0.160334	0.0868461	0.23452	0.402423	0.281033	0.302054	0.246943
lateralorbitofrontal L	0.385067	0.247346	0.5784	0.300351	0.745426	0.93278	0.299355	0.414114	0.225978	0.547326	0.352703	0.46713	0.513463	0.729773	0.445032	0.559897	0.602176	0.707471	0.257118	0.24414	1.07549	0.596198	0.668793	0.453868	0.416838	0.356058	0.293047	0.161314	0.386016	0.868991	0.243597	0.630232	0.512293	0.62851	0.24822	0.458156	0.46865	0.39759	0.43534	0.411625	0.256675	0.472016	0.301612	0.388503	0.347554	0.501913	0.663939	0.321704	0.399703
lateralorbitofrontal R	0.216083	0.362417	0.257433	0.20762	0.397043	0.362797	0.333425	0.326031	0.256685	0.324149	0.209755	0.379128	0.641932	0.331891	0.250422	0.294779	0.287723	0.308933	0.196942	0.190757	0.336016	0.898921	0.296479	0.329769	0.290948	0.280764	0.388532	0.327531	0.221016	0.347585	0.354739	0.329459	0.418583	0.343622	0.224979	0.311575	0.234633	0.319367	0.170542	0.217313	0.241064	0.301425	0.41213	0.348446	0.275794	0.324455	0.399841	0.394484	0.273019
lingual L	0.31184	0.184249	0.310502	0.206824	0.402612	0.745434	0.13793	0.380745	1.03784	0.531096	0.326551	0.238762	0.527251	0.108268	0.267573	0.224847	0.383594	0.480968	0.275891	0.250023	0.632968	0.46948	1.10347	0.331793	0.233694	0.210703	0.470761	0.300017	0.248401	0.333703	0.238986	0.566531	0.446893	0.482135	0.18568	0.434365	0.396136	0.382972	0.350105	0.29648	0.239224	0.44239	0.288284	0.324326	0.312689	0.451279	0.313157	0.263096	0.223545
lingual R	0.3098	0.18845	0.324569	0.214742	0.510478	0.670761	0.208438	0.387894	0.610861	0.604681	0.320685	0.246694	0.522701	0.210842	0.268452	0.2985	0.380329	0.45355	0.259212	0.240121	0.420982	0.509135	0.328908	0.845923	0.266095	0.232194	0.435468	0.205134	0.263277	0.50495	0.193632	0.558948	0.478925	0.473095	0.19466	0.427868	0.387164	0.384928	0.349944	0.299506	0.246225	0.436954	0.235043	0.35814	0.331626	0.447004	0.42395	0.277637	0.24442
medialorbitofrontal L	0.477959	0.19269	0.418175	0.339567	0.740271	1.12039	0.169778	0.398427	0.536577	0.549055	0.469448	0.293562	0.538307	0.178974	0.564762	0.829956	0.310493	0.3074	0.279082	0.284316	0.475024	0.574615	0.308562	0.352587	1.12039	0.318606	0.45514	0.294616	0.500321	1.05073	0.271817	0.53856	0.499776	0.409343	0.208206	0.447178	0.559803	0.399864	0.465908	0.413253	0.236533	0.468943	0.363309	0.38001	0.322815	0.463336	0.561104	0.256708	0.420859
medialorbitofrontal R	0.576271	0.208456	0.23636	0.435309	0.367434	0.292016	0.197756	0.4045	0.463968	0.489552	0.631744	0.221005	0.534153	0.216302	0.211853	0.101092	0.249391	0.243943	0.266304	0.340552	0.431313	0.552907	0.26767	0.313759	0.318674	0.687968	0.447137	0.312429	0.686277	0.116958	0.288641	0.430722	0.434312	0.302362	0.153274	0.440839	0.575471	0.427659	0.401942	0.363966	0.193084	0.425682	0.351843	0.341331	0.26483	0.40598	0.233671	0.183139	0.261829
middletemporal L	0.393459	0.31448	0.520399	0.323875	0.704105	0.818125	0.39899	0.399113	0.0992578	0.642205	0.333964	0.533299	0.610579	0.58896	0.454125	0.526174	0.542952	0.589852	0.263777	0.224194	0.281848	0.677087	0.566689	0.508243	0.433701	0.401018	0.872011	0.235089	0.396699	0.740777	0.217104	0.6555	0.510147	0.57168	0.284629	0.466877	0.464349	0.412742	0.406659	0.398089	0.266229	0.484937	0.495673	0.388829	0.355504	0.515562	0.650721	0.331736	0.42679
middletemporal R	0.375801	0.37327	0.354086	0.251122	0.853526	0.676597	0.32554	0.356234	0.0605069	0.54691	0.374612	0.865918	0.481408	0.428063	0.321107	0.356601	0.318738	0.308983	0.259727	0.247411	0.0680078	0.512916	0.26419	0.165951	0.204976	0.247212	0.137376	1.10874	0.343735	0.650079	0.22984	0.500561	0.532266	0.376485	0.195492	0.425239	0.446745	0.388857	0.37331	0.308377	0.26554	0.447581	0.160746	0.402756	0.365293	0.444405	0.828757	0.288097	0.222085
paracentral L	0.340354	0.406643	0.333527	0.166767	0.187143	0.115086	0.479505	0.335951	0.598132	0.481937	0.597903	0.311094	0.557661	0.44769	0.504289	0.504167	0.33434	0.359097	0.270736	0.366128	0.606202	0.447356	0.422092	0.44573	0.655695	0.687968	0.538941	0.430145	0.687968	0.252706	0.395965	0.383137	0.351283	0.250882	0.23787	0.322054	0.303413	0.34989	0.354042	0.342933	0.201449	0.291584	0.435472	0.257914	0.263964	0.259625	0.200381	0.137066	0.661518
paracentral R	0.380798	0.467688	0.142069	0.184419	0.431711	0.459348	0.554991	0.326145	0.688307	0.646805	0.478673	0.321534	0.596604	0.975363	0.124515	0.154569	0.166337	0.256965	0.281187	0.295175	0.896105	0.525375	0.328236	0.576969	0.879849	0.109232	0.698562	0.706587	0.272853	1.05073	0.390495	0.416353	0.436678	0.248438	0.151077	0.384977	0.440356	0.367607	0.366934	0.271213	0.215701	0.386758	0.568524	0.328232	0.291921	0.341828	0.236494	0.178105	0.541186
parahippocampal L	0.481942	0.300138	0.317768	0.344141	0.867236	0.563397	0.246613	0.309782	0.0553381	0.423809	0.451483	0.350935	0.578285	0.163908	0.400131	0.330695	0.245339	0.209909	0.281953	0.242592	0.0758039	0.545375	0.168012	0.118577	0.168703	0.291013	0.0600307	0.191115	0.471987	0.475388	0.911799	0.579103	0.50405	0.316309	0.239188	0.434998	0.53583	0.391228	0.38437	0.312993	0.271115	0.469574	0.141518	0.381716	0.368025	0.454845	0.861569	0.291463	0.212753
parahippocampal R	0.439273	0.433195	0.363524	0.329344	0.539659	0.495474	0.39451	0.240179	0.183755	0.134143	0.421723	0.397275	0.293403	0.315315	0.409	0.380808	0.329696	0.309107	0.199613	0.242597	0.218918	0.0871506	0.291565	0.252027	0.313992	0.368299	0.222301	0.278145	0.446962	0.43908	0.557236	0.866579	0.410243	0.358398	0.297061	0.423859	0.476131	0.391472	0.320767	0.330063	0.286983	0.463209	0.250664	0.338564	0.354741	0.463095	0.537354	0.546462	0.329332
parsopercularis L	0.085411	0.35941	0.278616	0.130822	0.276695	0.235667	0.29448	0.300723	0.303091	0.340316	0.144279	0.396684	0.324294	0.329701	0.204973	0.306263	0.286914	0.305995	0.119392	0.125087	0.34673	0.323141	0.283799	0.317666	0.312782	0.233097	0.303297	0.350428	0.148635	0.295476	0.363791	0.438874	0.537393	0.386018	0.177851	0.257447	0.0978378	0.239847	0.305763	0.255425	0.183557	0.197982	0.354183	0.213746	0.16772	0.251575	0.30196	0.328084	0.295398
parsopercularis R	0.162572	0.212056	0.293249	0.107037	0.229247	0.244944	0.178382	0.392956	0.633584	0.455614	0.306777	0.181832	0.456522	0.215397	0.183476	0.177162	0.470238	0.356565	0.233428	0.289271	0.494673	0.390842	0.381702	0.365669	0.238927	0.156084	0.391629	0.290813	0.113008	0.147057	0.250526	0.498359	0.406301	0.771441	0.154607	0.400744	0.231457	0.366231	0.376404	0.323929	0.233114	0.389089	0.31875	0.305962	0.314906	0.362594	0.183174	0.212788	0.21429
parsorbitalis L	0.475709	0.309686	0.330942	0.39491	0.37155	0.26907	0.379009	0.36208	0.552532	0.586141	0.72116	0.33143	0.65378	0.34568	0.186835	0.219608	0.352945	0.350893	0.329736	0.352355	0.521843	0.590183	0.37683	0.418596	0.383879	0.248694	0.565631	0.4468	0.362182	0.220469	0.387948	0.397434	0.439655	0.38754	0.72116	0.422978	0.445739	0.41664	0.479362	0.453978	0.222232	0.410066	0.45334	0.341197	0.283683	0.404105	0.292766	0.178346	0.336755
parsorbitalis R	0.15116	0.258089	0.335517	0.110241	0.13591	0.196919	0.228343	0.373933	0.382126	0.332717	0.418674	0.229979	0.397406	0.242301	0.215825	0.204454	0.35291	0.315187	0.214906	0.390546	0.34546	0.289037	0.320153	0.299038	0.277786	0.223794	0.321545	0.274052	0.160933	0.180258	0.289535	0.460109	0.249293	0.343524	0.155186	0.624267	0.262106	0.35839	0.442076	0.624267	0.175299	0.570907	0.285581	0.161868	0.23467	0.51805	0.154663	0.159098	0.255012
parstriangularis L	0.0790589	0.203167	0.260558	0.107838	0.131031	0.0830049	0.195015	0.364187	0.286504	0.243027	0.463448	0.186296	0.36136	0.183494	0.178467	0.193862	0.212947	0.191586	0.221023	0.469295	0.275908	0.254512	0.21092	0.199352	0.273551	0.320458	0.262767	0.19804	0.115339	0.112871	0.262746	0.401698	0.273739	0.131806	0.162409	0.352611	0.575471	0.429766	0.32252	0.286315	0.187765	0.222211	0.205182	0.183669	0.260578	0.17387	0.139009	0.155468	0.271205
parstriangularis R	0.150746	0.261634	0.288251	0.129306	0.158863	0.22291	0.224344	0.35707	0.336009	0.321954	0.356774	0.230975	0.401886	0.225153	0.217012	0.208687	0.309029	0.282351	0.225698	0.362775	0.299266	0.28121	0.286271	0.273336	0.242291	0.215448	0.300905	0.26043	0.187	0.193036	0.297508	0.481182	0.22394	0.314609	0.162764	0.343281	0.230427	0.583492	0.472434	0.581917	0.168225	0.583492	0.26936	0.131437	0.220459	0.423688	0.176661	0.162444	0.228965
pericalcarine L	0.154193	0.180082	0.332569	0.166045	0.320682	0.285773	0.137974	0.346466	0.0704114	0.087463	0.128664	0.238026	0.146061	0.131549	0.246284	0.214498	0.253755	0.195964	0.257	0.207535	0.0737525	0.14386	0.16046	0.0905668	0.161206	0.204114	0.0561683	0.111798	0.204034	0.231858	0.202701	0.576424	0.410963	0.331632	0.191461	0.485304	0.172242	0.480004	0.576424	0.340839	0.241571	0.366976	0.0779443	0.257991	0.280685	0.402727	0.29824	0.391613	0.19326
pericalcarine R	0.156536	0.151028	0.267016	0.146465	0.255968	0.237537	0.102198	0.35927	0.197349	0.217442	0.169508	0.194419	0.296822	0.0869661	0.208952	0.133574	0.148775	0.0930921	0.277092	0.239091	0.159731	0.23085	0.0984691	0.0929185	0.135133	0.165291	0.145409	0.136771	0.179443	0.133434	0.204358	0.548251	0.390615	0.26023	0.169849	0.557057	0.188535	0.468649	0.312133	0.624267	0.229077	0.447752	0.122184	0.255312	0.279965	0.556029	0.220716	0.294447	0.148292
postcentral L	0.204682	0.198252	0.151618	0.113847	0.155056	0.106943	0.113587	0.227584	0.0607664	0.132594	0.168549	0.188422	0.168228	0.0946298	0.105849	0.107449	0.109361	0.0922222	0.159757	0.212071	0.0714253	0.132538	0.0794058	0.075364	0.0910936	0.109988	0.0742283	0.140886	0.135886	0.107078	0.255379	0.621018	0.179288	0.147894	0.0944132	0.28738	0.276907	0.309027	0.257891	0.177769	0.621018	0.290085	0.0886636	0.110174	0.19789	0.254516	0.177154	0.358021	0.100642
postcentral R	0.0866616	0.26683	0.254869	0.110524	0.152517	0.14153	0.210032	0.384748	0.331762	0.326716	0.285258	0.25348	0.422081	0.214624	0.176114	0.181472	0.271119	0.248839	0.229583	0.358861	0.302304	0.298847	0.257108	0.254751	0.237456	0.199607	0.298742	0.267499	0.132616	0.150251	0.321632	0.558755	0.278625	0.255064	0.147682	0.543502	0.139371	0.54888	0.390974	0.487548	0.191431	0.583492	0.264076	0.167445	0.255206	0.373835	0.173557	0.181689	0.218994
posteriorcingulate L	0.297145	0.212146	0.279199	0.210151	0.544638	0.506094	0.246314	0.363998	0.153816	0.735233	0.311568	0.299593	0.571919	0.241322	0.22731	0.263693	0.300484	0.307728	0.259649	0.230838	0.20266	0.520704	0.240572	0.187873	0.214343	0.217459	0.41211	0.147735	0.246945	0.414624	0.168143	0.530172	0.486582	0.393718	0.188843	0.405073	0.368772	0.373345	0.300867	0.268583	0.25722	0.409028	0.817485	0.36234	0.340562	0.416046	0.473413	0.285205	0.204569
posteriorcingulate R	0.0856415	0.359539	0.278726	0.126991	0.230251	0.218105	0.314917	0.207313	0.363652	0.358161	0.148403	0.349876	0.354742	0.334183	0.209153	0.288867	0.294408	0.32219	0.116479	0.129398	0.403124	0.318698	0.308576	0.356037	0.33531	0.240535	0.361995	0.353369	0.143063	0.284697	0.336518	0.294603	0.186933	0.348998	0.204763	0.214559	0.0906103	0.205527	0.255812	0.24804	0.149284	0.164604	0.391273	0.453961	0.127132	0.21129	0.258774	0.253886	0.310925
precentral L	0.196518	0.158909	0.161215	0.11712	0.142679	0.110002	0.0955458	0.271127	0.0584977	0.10164	0.153627	0.154452	0.14612	0.0785844	0.112734	0.101758	0.115575	0.0926727	0.17464	0.195292	0.0617789	0.102835	0.0799889	0.0670234	0.0867449	0.120416	0.0630112	0.108775	0.142518	0.0990667	0.209268	0.59079	0.143402	0.146609	0.102792	0.292724	0.27845	0.320103	0.279468	0.192696	0.169831	0.305505	0.0713191	0.0636251	0.59079	0.271189	0.156715	0.489223	0.0986556
precentral R	0.0969999	0.259319	0.26942	0.107346	0.148083	0.13645	0.209099	0.399496	0.381665	0.357391	0.334078	0.241352	0.436198	0.222061	0.184536	0.181175	0.295944	0.268517	0.222987	0.345169	0.338079	0.33164	0.281601	0.278409	0.24784	0.195231	0.324518	0.276774	0.127587	0.142423	0.308423	0.531114	0.297732	0.264534	0.150078	0.478073	0.143844	0.400672	0.397086	0.605164	0.189609	0.418799	0.282212	0.194908	0.258283	0.605164	0.160494	0.178534	0.224548
precuneus L	0.364252	1.43106	0.146397	0.16222	0.963934	0.1089	0.60001	0.225308	0.330011	0.678318	0.524002	0.809429	0.612325	0.392429	0.101214	0.11774	0.127716	0.150643	0.307006	0.299875	0.456347	0.511969	0.166022	0.310044	0.286768	0.0958658	0.508182	0.948374	0.237546	0.121137	0.818248	0.305538	0.405281	0.17594	0.151228	0.346497	0.40182	0.343772	0.33247	0.228939	0.210477	0.345495	0.475557	0.296584	0.284767	0.288552	1.43106	0.130449	0.228183
precuneus R	0.43455	0.286071	0.285808	0.270289	0.309314	0.279901	0.233061	0.0891203	0.131077	0.133743	0.496561	0.292201	0.236559	0.191677	0.279227	0.243514	0.228428	0.196516	0.104263	0.21948	0.151293	0.0939529	0.184337	0.151923	0.214772	0.282356	0.14175	0.192961	0.356432	0.241209	0.354562	0.866579	0.205606	0.241854	0.268377	0.344924	0.500296	0.294944	0.29397	0.291993	0.26882	0.417887	0.149653	0.150241	0.318378	0.384677	0.317939	0.866579	0.232762
rostralanteriorcingulate L	0.488278	0.191495	0.332591	0.336951	0.676844	0.919474	0.157306	0.388759	0.514613	0.511701	0.501868	0.259792	0.52205	0.182739	0.619008	0.862258	0.286423	0.286524	0.285773	0.299451	0.459554	0.540015	0.287915	0.324495	0.420618	0.267748	0.445105	0.294676	0.527364	0.685402	0.269237	0.490837	0.495372	0.39002	0.186427	0.439447	0.558875	0.403562	0.455708	0.399506	0.23069	0.454147	0.345084	0.376737	0.31285	0.441175	0.478279	0.237855	0.919474
rostralanteriorcingulate R	0.431168	0.211992	0.16152	0.185507	0.281185	0.344838	0.178252	0.404877	0.453712	0.397396	0.508824	0.194858	0.456537	0.166745	0.166374	0.0911998	0.171744	0.163205	0.258657	0.332137	0.411122	0.427275	0.222674	0.245613	0.339823	0.155623	0.364128	0.257574	0.262849	0.0593895	0.270614	0.474967	0.412136	0.206724	0.141425	0.435046	0.559504	0.41797	0.380138	0.341662	0.208391	0.427678	0.262831	0.311738	0.281471	0.411072	0.198943	0.20203	0.269237
rostralmiddlefrontal L	0.518689	0.323439	0.313169	0.412242	1.14005	0.57684	0.386711	0.345014	0.465159	0.682049	0.550225	0.440725	0.692938	0.363885	0.50752	0.446523	0.290788	0.30659	0.328553	0.286062	0.443435	0.634342	0.306418	0.414351	0.211318	0.263572	0.520898	0.529859	0.623231	0.556987	0.404309	0.471171	0.518683	0.383343	0.266141	0.434145	0.546753	0.396263	0.485635	0.404856	0.240997	0.454931	0.469867	0.384305	0.318897	0.438585	0.902509	0.243557	0.20219
rostralmiddlefrontal R	0.14456	0.168742	0.094498	0.104693	0.325121	0.274528	0.205117	0.347694	0.411382	0.424983	0.231573	0.18742	0.417285	0.316272	0.145869	0.185146	0.135476	0.2278	0.246187	0.257415	0.408073	0.302046	0.236431	0.411591	0.243997	0.138161	0.366679	0.248179	0.107873	0.257693	0.1928	0.452681	0.466786	0.216199	0.148012	0.334958	0.190484	0.330675	0.243839	0.120542	0.274146	0.303421	0.264987	0.341845	0.342914	0.284218	0.268742	0.263775	0.197753
superiorfrontal L	0.441887	0.192221	0.160472	0.255718	0.295661	0.269311	0.182185	0.386258	0.415921	0.366613	0.556751	0.176385	0.43488	0.165885	0.181838	0.123151	0.169928	0.161117	0.267842	0.347406	0.37916	0.409584	0.203273	0.236159	0.359498	0.21743	0.353102	0.229937	0.447405	0.0483814	0.249263	0.406301	0.439987	0.221218	0.168161	0.416373	0.493987	0.41682	0.401289	0.345716	0.206325	0.381808	0.258976	0.334016	0.279462	0.369742	0.195387	0.191752	0.364653
superiorfrontal R	0.462136	0.176471	0.199812	0.28865	0.610541	0.568233	0.1853	0.366758	0.42326	0.454966	0.5113	0.206755	0.468479	0.201283	0.506732	0.684393	0.20467	0.208922	0.282925	0.319074	0.41156	0.476608	0.213507	0.272546	0.411793	0.117008	0.394566	0.289108	0.506426	0.345248	0.239184	0.409305	0.511902	0.3175	0.157864	0.415784	0.506645	0.397834	0.417647	0.326735	0.227623	0.413958	0.305144	0.39008	0.309117	0.390129	0.389566	0.218765	0.365881
superiorparietal L	0.266351	0.586593	0.15099	0.116215	0.176642	0.0912358	0.273319	0.151457	0.170771	0.409276	0.408335	0.429465	0.43418	0.217904	0.104863	0.143082	0.124386	0.129839	0.411989	0.337036	0.218509	0.335158	0.127661	0.180425	0.174214	0.109902	0.24376	0.426256	0.129621	0.144508	0.710904	0.275585	0.309326	0.160499	0.10472	0.283359	0.311675	0.299306	0.274206	0.190821	0.182467	0.280848	0.25736	0.222423	0.243345	0.232158	0.276478	0.095406	0.162869
superiorparietal R	0.118296	0.343838	0.401715	0.139601	0.18878	0.210908	0.306256	0.364778	0.429663	0.373207	0.257099	0.343636	0.496358	0.327088	0.249344	0.294479	0.377332	0.346363	0.270422	0.330802	0.419396	0.326138	0.359559	0.340027	0.386162	0.311831	0.38849	0.351678	0.163369	0.237047	0.3947	0.558988	0.272389	0.274185	0.179352	0.329918	0.140859	0.338561	0.301416	0.392874	0.214264	0.168598	0.335207	0.171623	0.258226	0.188718	0.219841	0.179449	0.360403
superiortemporal L	0.450866	0.32312	0.280829	0.326847	0.791289	0.651076	0.227187	0.315974	0.292433	0.728237	0.428671	0.505718	0.742039	0.172894	0.3201	0.282618	0.216508	0.196198	0.312367	0.246909	0.414358	0.603166	0.147525	0.212494	0.122501	0.239375	0.66455	0.608804	0.421438	0.507501	0.411672	0.562365	0.475222	0.335656	0.224233	0.439402	0.510435	0.394039	0.37558	0.303311	0.254798	0.462735	0.345731	0.344253	0.331789	0.451428	0.644691	0.254703	0.139602
superiortemporal R	0.350133	0.487924	0.41185	0.313293	0.396931	0.477451	0.474433	0.121842	0.418111	0.412399	0.507623	0.415081	0.555249	0.432715	0.41335	0.419325	0.433418	0.434672	0.0811971	0.440101	0.447828	0.288995	0.435343	0.433221	0.436398	0.405368	0.471347	0.438905	0.40259	0.444651	0.525261	0.331601	0.227257	0.440583	0.314981	0.387441	0.334994	0.370502	0.307569	0.390955	0.212675	0.41304	0.45717	0.152301	0.321309	0.45023	0.410214	0.330385	0.416862
supramarginal L	0.258836	0.166248	0.142131	0.127894	0.153052	0.0928438	0.0958135	0.194336	0.0441407	0.0950983	0.203314	0.170113	0.166153	0.0711281	0.103891	0.0904419	0.092975	0.0699911	0.158056	0.1263	0.05194	0.0995311	0.0617782	0.0499776	0.0781516	0.115044	0.0585164	0.107364	0.154566	0.0819436	0.248419	0.764749	0.133665	0.111973	0.104096	0.231656	0.342354	0.207362	0.240945	0.174122	0.260325	0.279131	0.0600944	0.0723348	0.180507	0.235248	0.167945	0.470411	0.0900391
supramarginal R	0.210856	0.262377	0.244828	0.148323	0.187296	0.18044	0.197158	0.304446	0.206119	0.221364	0.150017	0.250317	0.328472	0.178545	0.184735	0.182342	0.225954	0.200832	0.255702	0.381967	0.200728	0.183656	0.197489	0.184626	0.198154	0.209416	0.205137	0.217937	0.18896	0.170696	0.319951	0.607528	0.21644	0.229914	0.158399	0.277466	0.293922	0.218592	0.342724	0.320934	0.218541	0.438212	0.192139	0.0998769	0.271599	0.37642	0.213925	0.213092	0.196798
transversetemporal L	0.38857	0.374736	0.16795	0.22071	0.163469	0.145947	0.159738	0.227755	0.13004	0.368566	0.525453	0.254409	0.444871	0.139524	0.103912	0.104313	0.129661	0.116405	0.409254	0.291708	0.156828	0.352688	0.10403	0.129804	0.115766	0.112593	0.179316	0.2985	0.241695	0.11406	0.538403	0.316204	0.41777	0.191415	0.110282	0.361492	0.422835	0.35301	0.326799	0.230936	0.252989	0.376173	0.179899	0.298361	0.313515	0.328308	0.159117	0.166233	0.111234
transversetemporal R	0.360172	0.396311	0.333373	0.308585	0.343026	0.371819	0.353325	0.207455	0.287029	0.282128	0.483574	0.337094	0.436674	0.304756	0.335266	0.330812	0.328231	0.312979	0.0574314	0.522487	0.304848	0.20875	0.3098	0.293443	0.323112	0.350749	0.319693	0.316926	0.374999	0.334317	0.450831	0.538447	0.174658	0.33935	0.293816	0.378981	0.355268	0.349173	0.293736	0.336298	0.172992	0.421984	0.304888	0.100173	0.294085	0.4342	0.35606	0.101278	0.320222
[truncated: 13 more columns]
