# Supplementary material for: The relationship between the interictal epileptiform discharge source connectivity and cortical structural couplings in temporal lobe epilepsy
Source: Front Neurol. 2023 Feb 1;14:1029732. doi: 10.3389/fneur.2023.1029732 (PMC9948620; doi:10.3389/fneur.2023.1029732)
Supplement: Supplementary file 1 [file Data_Sheet_1.ZIP › Connection/BGC/L/14.xlsx]

## Sheet: 0
\	caudalanteriorcingulate L	caudalanteriorcingulate R	caudalmiddlefrontal L	caudalmiddlefrontal R	cuneus L	cuneus R	entorhinal L	entorhinal R	fusiform L	fusiform R	inferiorparietal L	inferiorparietal R	inferiortemporal L	inferiortemporal R	insula L	insula R	isthmuscingulate L	isthmuscingulate R	lateraloccipital L	lateraloccipital R	lateralorbitofrontal L	lateralorbitofrontal R	lingual L	lingual R	medialorbitofrontal L	medialorbitofrontal R	middletemporal L	middletemporal R	paracentral L	paracentral R	parahippocampal L	parahippocampal R	parsopercularis L	parsopercularis R	parsorbitalis L	parsorbitalis R	parstriangularis L	parstriangularis R	pericalcarine L	pericalcarine R	postcentral L	postcentral R	posteriorcingulate L	posteriorcingulate R	precentral L	precentral R	precuneus L	precuneus R	rostralanteriorcingulate L
caudalanteriorcingulate L	0.526148	0.126904	0.472821	0.107343	0.187068	0.347769	0.288591	0.177605	0.142395	0.261636	0.277226	0.368957	0.216943	0.199468	0.139622	0.160228	0.287298	0.212636	0.251989	0.192454	0.202109	0.190754	0.250355	0.164485	0.187592	0.166831	0.245365	0.286163	0.1146	0.211326	0.332455	0.175857	0.295357	0.114539	0.329141	0.246638	0.208957	0.170584	0.200319	0.23908	0.48789	0.151624	0.111841	0.113336	0.470096	0.0989915	0.220063	0.167524	0.183086
caudalanteriorcingulate R	0.327219	0.493876	0.350338	0.115684	0.204489	0.441738	0.320541	0.263446	0.444041	0.210389	0.421352	0.446138	0.280436	0.196624	0.202607	0.411094	0.285793	0.186359	0.160411	0.316645	0.281548	0.202655	0.476334	0.18545	0.166126	0.32904	0.456115	0.439559	0.212467	0.338787	0.419925	0.237487	0.155643	0.140813	0.369305	0.373944	0.143946	0.299281	0.356683	0.275224	0.314016	0.20296	0.0961233	0.109717	0.354422	0.140882	0.284427	0.116644	0.213643
caudalmiddlefrontal L	0.276839	0.183523	0.493492	0.134651	0.385322	0.261511	0.189582	0.245312	0.187791	0.146447	0.210508	0.263896	0.166153	0.196235	0.130208	0.183605	0.209808	0.1708	0.158883	0.215234	0.13814	0.216023	0.252907	0.226947	0.130279	0.164275	0.266076	0.231123	0.14495	0.335619	0.225812	0.164421	0.197259	0.13717	0.21699	0.246032	0.127157	0.337724	0.221396	0.236901	0.176211	0.269694	0.144746	0.212225	0.400475	0.20564	0.419755	0.122565	0.141009
caudalmiddlefrontal R	0.185822	0.261956	0.439649	0.55515	0.553834	0.468339	0.13186	0.390135	0.467619	0.149987	0.331549	0.410865	0.224228	0.250895	0.22871	0.295224	0.111263	0.185439	0.229962	0.215205	0.1815	0.135505	0.538563	0.246993	0.175481	0.282897	0.237759	0.217107	0.33071	0.501409	0.112761	0.1165	0.2966	0.0970109	0.130976	0.379835	0.0568467	0.232944	0.234804	0.157576	0.323757	0.150102	0.226394	0.328343	0.401422	0.149977	0.55515	0.159004	0.198457
cuneus L	0.338085	0.15264	0.366352	0.175294	0.61818	0.433656	0.238624	0.17927	0.23194	0.190127	0.404103	0.431057	0.184374	0.0994121	0.147369	0.204906	0.274785	0.180442	0.1532	0.279226	0.177974	0.197195	0.419358	0.217559	0.0978647	0.178354	0.304467	0.246712	0.131303	0.178328	0.300438	0.230508	0.141126	0.207202	0.282406	0.186267	0.1172	0.363416	0.275015	0.308825	0.321084	0.289374	0.116312	0.155131	0.365224	0.220023	0.286794	0.115847	0.154689
cuneus R	0.325555	0.186638	0.360146	0.221506	0.362185	0.578277	0.221584	0.258309	0.19697	0.153184	0.379258	0.299005	0.156248	0.200585	0.141725	0.176766	0.293753	0.200293	0.184818	0.271837	0.153787	0.213545	0.293858	0.22717	0.14968	0.177342	0.291835	0.214447	0.126651	0.332412	0.24316	0.194936	0.183726	0.207555	0.233001	0.285507	0.211084	0.41575	0.249033	0.338806	0.364341	0.381516	0.127199	0.19869	0.328307	0.293306	0.436316	0.117583	0.145339
entorhinal L	0.239488	0.174205	0.442424	0.144114	0.263804	0.409513	0.655623	0.230388	0.210901	0.358737	0.388616	0.425404	0.217543	0.20577	0.195857	0.191615	0.322232	0.33348	0.272724	0.268335	0.30273	0.208262	0.327226	0.184477	0.260712	0.211245	0.252079	0.417377	0.177796	0.291788	0.300877	0.106999	0.298858	0.145729	0.34428	0.305263	0.204222	0.200203	0.2882	0.264586	0.427453	0.148283	0.163797	0.163037	0.440064	0.103479	0.301161	0.254958	0.229768
entorhinal R	0.467318	0.136241	0.344695	0.178724	0.186134	0.387081	0.378509	0.543483	0.201755	0.187732	0.533827	0.448879	0.217319	0.163917	0.127973	0.187	0.389425	0.1759	0.177941	0.281043	0.18408	0.165457	0.354146	0.308741	0.113226	0.228664	0.411608	0.423841	0.118591	0.268531	0.431717	0.323125	0.187039	0.181712	0.33895	0.27091	0.198638	0.423851	0.284342	0.341511	0.333771	0.348999	0.0860459	0.0976463	0.355959	0.25434	0.216802	0.119698	0.138022
fusiform L	0.300787	0.395125	0.337146	0.149996	0.302935	0.33864	0.223115	0.146411	0.706337	0.16787	0.395831	0.33116	0.185194	0.123299	0.231725	0.139678	0.191029	0.217534	0.198883	0.355981	0.243332	0.18949	0.261182	0.190911	0.160514	0.122167	0.337458	0.302933	0.216262	0.267334	0.284133	0.188732	0.179517	0.178272	0.316331	0.187687	0.145607	0.290138	0.418464	0.248688	0.295792	0.188704	0.415312	0.491073	0.294291	0.147364	0.304572	0.187647	0.181863
fusiform R	0.317927	0.103869	0.316913	0.144376	0.237006	0.328336	0.271015	0.177651	0.322201	0.51708	0.400629	0.328944	0.333691	0.189669	0.113966	0.165931	0.225289	0.320886	0.172538	0.453439	0.286951	0.119744	0.345047	0.16635	0.190218	0.147584	0.350816	0.423848	0.264852	0.251956	0.438713	0.309288	0.190148	0.181547	0.327766	0.238732	0.130529	0.285758	0.44928	0.233448	0.289463	0.175512	0.105209	0.128249	0.304634	0.136619	0.267135	0.222365	0.135065
inferiorparietal L	0.243759	0.125696	0.193749	0.139488	0.204664	0.326106	0.268977	0.177418	0.146456	0.258498	0.569633	0.306231	0.189203	0.173255	0.133732	0.146657	0.468891	0.26999	0.150599	0.253179	0.22786	0.232057	0.269212	0.150154	0.181886	0.150896	0.228879	0.314428	0.12235	0.225121	0.349228	0.16426	0.187523	0.143778	0.338232	0.238246	0.229251	0.181627	0.241175	0.34358	0.212785	0.269323	0.112144	0.115169	0.250842	0.160499	0.232537	0.195918	0.167673
inferiorparietal R	0.304736	0.171759	0.321404	0.176475	0.309671	0.209945	0.219853	0.255785	0.16596	0.145231	0.342623	0.525183	0.159301	0.201701	0.128574	0.160219	0.29212	0.192974	0.169219	0.253557	0.146572	0.199124	0.235189	0.205134	0.151847	0.162861	0.294587	0.207766	0.107094	0.303825	0.238776	0.157562	0.18667	0.160227	0.238952	0.314059	0.238884	0.374082	0.230302	0.321665	0.32675	0.344267	0.115039	0.178942	0.285801	0.245052	0.357777	0.112642	0.133585
inferiortemporal L	0.307068	0.20627	0.351911	0.125473	0.28816	0.34795	0.282731	0.230378	0.219256	0.325026	0.429201	0.351621	0.79025	0.223459	0.299835	0.172449	0.110993	0.419305	0.192101	0.49219	0.446414	0.151647	0.270554	0.235788	0.316221	0.182236	0.62261	0.47466	0.242566	0.291007	0.40469	0.1908	0.217639	0.142429	0.346869	0.294454	0.121028	0.261513	0.542645	0.178358	0.309242	0.111836	0.318928	0.198324	0.314046	0.0846693	0.312378	0.441775	0.28445
inferiortemporal R	0.505099	0.168501	0.403363	0.221982	0.24363	0.471547	0.44076	0.253744	0.248187	0.282101	0.513541	0.497303	0.279991	0.621988	0.230202	0.263262	0.572764	0.175469	0.173543	0.259047	0.191094	0.156604	0.349437	0.157804	0.184897	0.267552	0.412677	0.452282	0.209128	0.31965	0.526608	0.408235	0.177289	0.226812	0.407616	0.381134	0.226911	0.505084	0.252863	0.431043	0.40973	0.441981	0.157341	0.162681	0.382967	0.3387	0.289817	0.189467	0.271759
insula L	0.350189	0.185111	0.307588	0.114592	0.21575	0.365706	0.368403	0.228448	0.432928	0.227332	0.475139	0.390362	0.386472	0.262573	0.600998	0.220147	0.228712	0.234662	0.173081	0.381927	0.374881	0.224175	0.369521	0.284615	0.305342	0.169027	0.600998	0.528497	0.251663	0.262059	0.517325	0.267902	0.167466	0.137677	0.399263	0.297614	0.121966	0.290649	0.474962	0.235469	0.285141	0.173716	0.232409	0.191771	0.309441	0.119927	0.267677	0.151736	0.167721
insula R	0.400641	0.300425	0.297844	0.143227	0.179464	0.298994	0.33413	0.196767	0.2419	0.145988	0.465119	0.329274	0.185727	0.215492	0.112014	0.506005	0.283896	0.167199	0.147197	0.320652	0.220314	0.154732	0.296207	0.307287	0.213413	0.180038	0.399672	0.422858	0.0652112	0.194249	0.388312	0.28105	0.162067	0.167545	0.308302	0.228713	0.184406	0.347713	0.350454	0.28033	0.289111	0.253496	0.122083	0.212749	0.286644	0.18591	0.207921	0.0918075	0.160561
isthmuscingulate L	0.272228	0.158125	0.3514	0.149857	0.316547	0.391424	0.181748	0.249209	0.31382	0.116593	0.413894	0.386607	0.251348	0.227357	0.132496	0.205267	0.572764	0.28693	0.224089	0.292573	0.290413	0.121668	0.355257	0.161106	0.187742	0.190434	0.295463	0.369327	0.233217	0.329291	0.199589	0.280154	0.246425	0.192768	0.129537	0.306018	0.129775	0.266692	0.332851	0.218057	0.304248	0.145742	0.122797	0.185823	0.325657	0.0935753	0.352019	0.123706	0.147899
isthmuscingulate R	0.274067	0.343963	0.45446	0.168424	0.567164	0.565361	0.250897	0.48813	0.706337	0.381423	0.402979	0.525183	0.445234	0.320977	0.468114	0.459696	0.452095	0.706337	0.138477	0.536559	0.36614	0.181476	0.6318	0.235765	0.246966	0.406319	0.395456	0.369799	0.655688	0.565559	0.43191	0.245861	0.15266	0.236749	0.433865	0.49542	0.123786	0.317954	0.495969	0.426631	0.375706	0.242438	0.396216	0.441048	0.404675	0.189236	0.581141	0.288063	0.313576
lateraloccipital L	0.130174	0.380996	0.448877	0.194615	0.61818	0.578277	0.105545	0.483241	0.571803	0.171838	0.264795	0.521309	0.25199	0.271718	0.31732	0.392778	0.121708	0.177289	0.661883	0.237451	0.168806	0.228538	0.62798	0.265709	0.210343	0.378232	0.245249	0.250197	0.401192	0.661883	0.126437	0.109831	0.16721	0.218871	0.165947	0.529178	0.0862985	0.187156	0.23665	0.185902	0.307233	0.184152	0.30399	0.449649	0.407853	0.189285	0.649497	0.174042	0.265522
lateraloccipital R	0.246689	0.397507	0.493492	0.162553	0.591606	0.563521	0.173999	0.456955	0.696903	0.293418	0.384348	0.501543	0.381617	0.257823	0.492567	0.441257	0.234334	0.360072	0.102834	0.696903	0.166498	0.173445	0.61295	0.25994	0.204817	0.390394	0.315332	0.271071	0.637535	0.57639	0.286452	0.15913	0.13862	0.251133	0.336681	0.477916	0.135459	0.288314	0.335563	0.273716	0.404988	0.164022	0.438565	0.480528	0.424139	0.132656	0.590056	0.299099	0.32624
lateralorbitofrontal L	0.235369	0.288039	0.41872	0.177743	0.334778	0.431464	0.274666	0.271168	0.436684	0.467826	0.294318	0.398967	0.79025	0.126445	0.533429	0.298549	0.385832	0.328483	0.150651	0.185217	0.854456	0.229581	0.413648	0.118812	0.168458	0.273072	0.564529	0.258996	0.484943	0.354985	0.606948	0.186986	0.188036	0.220574	0.854456	0.330142	0.188889	0.282328	0.184916	0.341209	0.365737	0.229244	0.420113	0.321782	0.388985	0.185444	0.340987	0.454634	0.345871
lateralorbitofrontal R	0.228606	0.41501	0.377929	0.116332	0.424241	0.416391	0.13694	0.362064	0.360335	0.218935	0.421682	0.359005	0.243202	0.250966	0.472134	0.383041	0.0948759	0.333673	0.157722	0.389048	0.288383	0.52617	0.377245	0.314712	0.318051	0.396262	0.303838	0.339273	0.360933	0.383935	0.0973423	0.116912	0.168925	0.143518	0.253763	0.347641	0.119081	0.183897	0.375927	0.177883	0.373613	0.0877996	0.418576	0.405398	0.335749	0.0819286	0.422694	0.261989	0.439934
lingual L	0.306663	0.314672	0.371174	0.170045	0.39954	0.34103	0.208492	0.239305	0.236646	0.153005	0.381697	0.3136	0.177859	0.14131	0.178041	0.203848	0.208039	0.185567	0.187653	0.293842	0.165872	0.200659	0.6318	0.223157	0.117471	0.170228	0.291598	0.211811	0.167336	0.42553	0.255798	0.200041	0.15517	0.203057	0.26565	0.168277	0.141325	0.328861	0.30106	0.266287	0.317925	0.242668	0.242948	0.409266	0.308425	0.195957	0.311516	0.139244	0.159056
lingual R	0.370598	0.256766	0.423501	0.193687	0.515391	0.56247	0.336905	0.467474	0.371943	0.371414	0.431776	0.518459	0.329631	0.274918	0.31749	0.447299	0.452135	0.197155	0.155474	0.287762	0.245024	0.176032	0.494426	0.595722	0.201753	0.398198	0.388876	0.403632	0.315259	0.483093	0.477378	0.297761	0.14669	0.220968	0.423813	0.498271	0.140795	0.375885	0.282749	0.397157	0.376342	0.333938	0.227412	0.275763	0.392528	0.249281	0.535048	0.220361	0.338096
medialorbitofrontal L	0.380149	0.189178	0.398423	0.155597	0.252269	0.473401	0.487046	0.292514	0.338321	0.382848	0.457283	0.491777	0.524522	0.189	0.352334	0.332172	0.472224	0.183125	0.164724	0.259267	0.229857	0.214007	0.403086	0.13199	0.813891	0.329128	0.602853	0.554988	0.289179	0.351228	0.748837	0.31661	0.185831	0.168325	0.650566	0.463644	0.186455	0.359623	0.287269	0.3587	0.358691	0.285033	0.205723	0.182904	0.389032	0.208797	0.309172	0.258736	0.392856
medialorbitofrontal R	0.437308	0.217992	0.292618	0.146012	0.181494	0.313862	0.412931	0.259209	0.205006	0.186998	0.529529	0.358925	0.247967	0.247352	0.06453	0.175179	0.332871	0.185843	0.163446	0.323879	0.225795	0.197986	0.28994	0.326856	0.222804	0.600932	0.494763	0.507386	0.0871622	0.202659	0.494579	0.307636	0.182714	0.158262	0.386425	0.262244	0.197299	0.347181	0.355335	0.308797	0.290616	0.271306	0.0913716	0.148771	0.295662	0.189947	0.219561	0.122166	0.142264
middletemporal L	0.16833	0.255009	0.254713	0.176265	0.284735	0.289532	0.15114	0.241863	0.253603	0.51708	0.161642	0.262213	0.594419	0.178004	0.412204	0.241033	0.267419	0.370554	0.196055	0.277146	0.423536	0.193754	0.372661	0.177344	0.322945	0.257494	0.944312	0.244469	0.282451	0.300255	0.464041	0.112692	0.207265	0.192053	0.944312	0.275586	0.204512	0.12528	0.307048	0.261443	0.238026	0.154314	0.339518	0.236523	0.274683	0.13223	0.286339	0.482927	0.373604
middletemporal R	0.304559	0.211989	0.316835	0.149575	0.224847	0.268343	0.384076	0.268611	0.210846	0.444244	0.370257	0.245912	0.39573	0.207806	0.308408	0.250951	0.444287	0.260252	0.150659	0.210163	0.216106	0.204974	0.318886	0.162613	0.317742	0.29256	0.385939	0.660095	0.20437	0.245824	0.596128	0.213746	0.175466	0.166242	0.542473	0.289487	0.218479	0.27568	0.195776	0.33383	0.348751	0.234427	0.219774	0.182653	0.287441	0.169303	0.240242	0.300168	0.327484
paracentral L	0.293877	0.165398	0.323917	0.171972	0.213175	0.315466	0.206932	0.126301	0.259358	0.211767	0.394914	0.31856	0.257231	0.128367	0.189901	0.057645	0.209191	0.243894	0.191665	0.396489	0.294717	0.160654	0.291524	0.160395	0.170199	0.102853	0.341078	0.359054	0.703134	0.191715	0.264156	0.195502	0.186367	0.211291	0.347853	0.204545	0.144705	0.282619	0.469261	0.277131	0.297811	0.194011	0.354361	0.165976	0.310707	0.157435	0.238251	0.207459	0.148034
paracentral R	0.292526	0.185575	0.345141	0.142499	0.132788	0.389773	0.220729	0.164734	0.172455	0.177476	0.378573	0.387331	0.180193	0.112504	0.162475	0.174134	0.238941	0.187145	0.154329	0.278726	0.174806	0.191962	0.373087	0.197485	0.100833	0.160986	0.317161	0.233823	0.0912483	0.661883	0.27154	0.183809	0.139613	0.172053	0.265173	0.159486	0.130785	0.307954	0.275576	0.27603	0.303218	0.227745	0.146433	0.22401	0.361448	0.166539	0.275038	0.119808	0.152771
parahippocampal L	0.283897	0.167651	0.416345	0.143807	0.257508	0.36154	0.232026	0.211601	0.193299	0.435431	0.420685	0.358351	0.238155	0.209929	0.209129	0.168987	0.14041	0.369017	0.249749	0.329081	0.386554	0.0997915	0.295853	0.198552	0.29217	0.185501	0.407226	0.482854	0.178009	0.266487	0.766213	0.157552	0.297991	0.142685	0.40032	0.275822	0.133138	0.2503	0.365682	0.203978	0.396587	0.0417772	0.191041	0.157477	0.405409	0.0484857	0.286422	0.354764	0.243143
parahippocampal R	0.215765	0.12963	0.4144	0.145756	0.228635	0.332229	0.154471	0.186984	0.182393	0.225159	0.317634	0.340709	0.187668	0.189447	0.128937	0.158357	0.470332	0.268061	0.30812	0.231754	0.216588	0.177618	0.286839	0.156451	0.179082	0.163169	0.204901	0.313023	0.138409	0.245778	0.255702	0.724265	0.345771	0.135449	0.278204	0.245469	0.281711	0.243304	0.239476	0.296953	0.427481	0.242516	0.108988	0.129251	0.441656	0.141626	0.259362	0.163454	0.159827
parsopercularis L	0.12396	0.269947	0.339962	0.262296	0.470957	0.351782	0.111223	0.277531	0.49616	0.173244	0.175192	0.296435	0.281747	0.150132	0.254752	0.247412	0.179977	0.241944	0.176039	0.316369	0.13053	0.294489	0.480657	0.173261	0.108293	0.217005	0.218337	0.164903	0.434195	0.489128	0.155756	0.107208	0.503502	0.277073	0.226618	0.296919	0.115448	0.13982	0.32858	0.240233	0.206766	0.215452	0.289165	0.353647	0.340201	0.218203	0.468193	0.219871	0.178715
parsopercularis R	0.194401	0.279559	0.468431	0.0651934	0.583176	0.520773	0.119669	0.412796	0.492032	0.137811	0.340299	0.448329	0.211933	0.265984	0.247144	0.31537	0.105737	0.222686	0.213472	0.260591	0.196488	0.120891	0.560876	0.263589	0.193816	0.316115	0.220434	0.226968	0.339364	0.515861	0.0861987	0.108371	0.246622	0.592569	0.0960866	0.417994	0.0659888	0.232763	0.242803	0.190556	0.390229	0.10252	0.240758	0.34556	0.429246	0.0772239	0.592569	0.167539	0.214809
parsorbitalis L	0.301488	0.216079	0.351136	0.164006	0.305227	0.347497	0.327448	0.252482	0.246823	0.235049	0.443638	0.349599	0.197973	0.251133	0.25844	0.216577	0.0826541	0.360559	0.209897	0.455149	0.498942	0.212309	0.296566	0.263163	0.333672	0.213722	0.762605	0.52464	0.278994	0.30126	0.395591	0.174719	0.218144	0.190409	0.944312	0.30428	0.10098	0.240782	0.515015	0.214345	0.319335	0.111555	0.265595	0.21985	0.321518	0.0860715	0.324803	0.31216	0.286914
parsorbitalis R	0.478748	0.174927	0.358384	0.17682	0.131109	0.356693	0.363879	0.206719	0.143638	0.184797	0.529011	0.462039	0.194136	0.217908	0.119996	0.150521	0.379588	0.186785	0.230367	0.258189	0.164167	0.17429	0.225234	0.293361	0.179015	0.189769	0.399869	0.353703	0.0826963	0.123951	0.381165	0.307056	0.22486	0.172358	0.30573	0.531461	0.21428	0.456582	0.262294	0.34244	0.372988	0.363874	0.102447	0.132406	0.38421	0.264954	0.12389	0.123252	0.147233
parstriangularis L	0.220981	0.149344	0.322839	0.178206	0.301228	0.329016	0.170488	0.197018	0.276016	0.137611	0.315519	0.325899	0.225886	0.162007	0.131872	0.178578	0.222164	0.243426	0.273905	0.264469	0.189885	0.227125	0.311363	0.145536	0.115281	0.15553	0.289532	0.266132	0.247222	0.310096	0.166931	0.17971	0.2645	0.179623	0.185906	0.231232	0.329344	0.267284	0.30366	0.236872	0.261654	0.222797	0.151601	0.189107	0.302028	0.173938	0.329344	0.158269	0.125362
parstriangularis R	0.0926128	0.127278	0.311429	0.0826617	0.21273	0.24767	0.132068	0.183555	0.148909	0.181997	0.151568	0.254796	0.178752	0.19096	0.114195	0.153199	0.249221	0.181622	0.203326	0.186333	0.157618	0.1686	0.213453	0.158133	0.146005	0.150066	0.186426	0.187545	0.117127	0.210961	0.212285	0.0734238	0.258753	0.0957885	0.223481	0.238978	0.150273	0.505084	0.191127	0.231825	0.279187	0.231769	0.104647	0.130041	0.358595	0.144075	0.22932	0.132787	0.141615
pericalcarine L	0.22612	0.451333	0.441562	0.209598	0.521111	0.489159	0.166788	0.426206	0.660685	0.271802	0.34373	0.434176	0.41487	0.23668	0.568148	0.438281	0.190874	0.301375	0.128196	0.251719	0.143314	0.201932	0.517484	0.256528	0.228886	0.398544	0.324296	0.240512	0.703134	0.529831	0.227251	0.147403	0.159206	0.278825	0.340511	0.444815	0.169176	0.255645	0.703134	0.217134	0.358561	0.180653	0.50253	0.514918	0.385166	0.161082	0.514609	0.323209	0.376725
pericalcarine R	0.277021	0.223856	0.458368	0.100683	0.466417	0.501005	0.167968	0.340382	0.478478	0.152752	0.397086	0.470874	0.276848	0.242949	0.201313	0.281168	0.15907	0.232366	0.201551	0.258342	0.236255	0.128889	0.520854	0.185745	0.177367	0.252506	0.276972	0.32149	0.342594	0.459699	0.220998	0.185679	0.235218	0.153127	0.137191	0.396601	0.118816	0.305438	0.290754	0.520854	0.366521	0.151157	0.190738	0.278276	0.40626	0.1091	0.487908	0.157464	0.17397
postcentral L	0.311815	0.155923	0.212934	0.129606	0.317747	0.340925	0.198306	0.244824	0.16868	0.142224	0.26997	0.349266	0.156503	0.224046	0.10997	0.165	0.263951	0.178693	0.154498	0.214296	0.167813	0.200363	0.234992	0.210299	0.145033	0.158203	0.265842	0.276015	0.127925	0.287365	0.236191	0.225163	0.192251	0.122488	0.215106	0.284552	0.155281	0.345218	0.226423	0.266749	0.48789	0.420107	0.111811	0.170627	0.30743	0.299602	0.360711	0.111461	0.129605
postcentral R	0.260241	0.166467	0.392016	0.195731	0.342208	0.377142	0.166347	0.250717	0.275694	0.140137	0.344316	0.358093	0.235852	0.220436	0.137673	0.203502	0.184509	0.183955	0.298475	0.199169	0.20446	0.119892	0.337309	0.175732	0.164306	0.18412	0.244422	0.285395	0.209729	0.327686	0.165016	0.199688	0.347219	0.162997	0.153902	0.295592	0.159451	0.312738	0.228097	0.212281	0.388289	0.485302	0.13419	0.195341	0.377768	0.203798	0.363558	0.131867	0.148099
posteriorcingulate L	0.323195	0.128803	0.341468	0.1411	0.262645	0.407008	0.297013	0.241229	0.685265	0.233405	0.427223	0.403002	0.339234	0.23636	0.288007	0.320193	0.275067	0.239214	0.166377	0.411289	0.365982	0.186656	0.524034	0.228752	0.244833	0.253187	0.458411	0.460391	0.574904	0.336529	0.41838	0.257043	0.16199	0.18136	0.367753	0.316945	0.126722	0.295291	0.47113	0.292097	0.306648	0.200944	0.685265	0.183498	0.34117	0.146603	0.317924	0.106453	0.226978
posteriorcingulate R	0.319585	0.139154	0.342985	0.137211	0.229092	0.414944	0.272871	0.212031	0.521256	0.201341	0.411635	0.407469	0.230653	0.153604	0.215355	0.336317	0.267625	0.197073	0.164097	0.330588	0.272376	0.188752	0.560054	0.186418	0.152899	0.248013	0.393023	0.387445	0.223142	0.354129	0.353229	0.229207	0.149509	0.171153	0.322899	0.310175	0.13062	0.302001	0.361543	0.285568	0.308813	0.214719	0.125972	0.560054	0.349398	0.155105	0.302585	0.111074	0.194455
precentral L	0.26166	0.220536	0.383197	0.188909	0.480843	0.354694	0.169788	0.284466	0.247851	0.143857	0.209567	0.31123	0.181846	0.191464	0.158295	0.206878	0.206493	0.178614	0.160531	0.234737	0.136449	0.226937	0.299065	0.218371	0.124786	0.188757	0.254126	0.213742	0.195489	0.457427	0.206769	0.165979	0.18047	0.18573	0.215421	0.297062	0.139106	0.318921	0.238719	0.249877	0.272935	0.295818	0.178855	0.270562	0.523309	0.253291	0.523309	0.136315	0.148881
precentral R	0.224832	0.183254	0.407089	0.158489	0.378324	0.387268	0.153752	0.276169	0.28969	0.140592	0.321628	0.359627	0.220257	0.230221	0.153504	0.21444	0.168917	0.187424	0.308379	0.19629	0.191545	0.130109	0.348905	0.191139	0.16622	0.197944	0.234594	0.257179	0.217752	0.352625	0.138456	0.154611	0.373138	0.101565	0.145065	0.310087	0.117818	0.293573	0.216695	0.201036	0.382176	0.230242	0.152284	0.218114	0.385794	0.407089	0.397759	0.140618	0.154584
precuneus L	0.334347	0.154511	0.359308	0.190389	0.270891	0.461623	0.240156	0.17131	0.210365	0.180036	0.403123	0.451751	0.175601	0.110723	0.146217	0.178282	0.290334	0.190023	0.158102	0.285978	0.171094	0.201683	0.360858	0.213082	0.101947	0.174232	0.310891	0.223175	0.122452	0.305367	0.291076	0.218835	0.158366	0.211239	0.274756	0.221576	0.148119	0.375475	0.273213	0.324374	0.330489	0.311139	0.111051	0.159831	0.367613	0.237643	0.649497	0.116858	0.14992
precuneus R	0.324792	0.113205	0.356331	0.15994	0.288813	0.382332	0.259267	0.207419	0.478162	0.365447	0.41728	0.374625	0.309864	0.180689	0.129172	0.216759	0.282256	0.260301	0.185093	0.444225	0.34071	0.140014	0.463788	0.13639	0.193633	0.189063	0.381946	0.415065	0.421088	0.309316	0.433411	0.288116	0.198226	0.207688	0.386085	0.285452	0.120647	0.298694	0.468219	0.311821	0.317459	0.200597	0.0807156	0.143119	0.347772	0.155998	0.320105	0.482927	0.154814
rostralanteriorcingulate L	0.386338	0.158353	0.307638	0.125462	0.186578	0.343815	0.437423	0.192336	0.393871	0.224541	0.483772	0.372575	0.397218	0.308738	0.168814	0.246807	0.31949	0.187773	0.1539	0.361234	0.307494	0.224134	0.36008	0.299421	0.35636	0.229201	0.586652	0.544434	0.258316	0.244203	0.605675	0.300205	0.169194	0.146445	0.506497	0.272858	0.170278	0.314084	0.428438	0.284638	0.285405	0.223515	0.116207	0.150964	0.306849	0.154167	0.237448	0.128924	0.607406
rostralanteriorcingulate R	0.234206	0.397505	0.390521	0.193547	0.45301	0.360363	0.144672	0.331496	0.54385	0.140944	0.343884	0.303084	0.140206	0.190446	0.353764	0.33848	0.112623	0.278064	0.186742	0.422603	0.196587	0.210381	0.4457	0.255422	0.188237	0.322187	0.280199	0.213826	0.431914	0.426472	0.0734905	0.119027	0.171797	0.220758	0.106958	0.29693	0.107703	0.219549	0.451666	0.222853	0.354855	0.144376	0.365025	0.446887	0.342865	0.131917	0.418336	0.192245	0.279798
rostralmiddlefrontal L	0.348083	0.272189	0.40121	0.112555	0.0819353	0.472204	0.354777	0.165916	0.222619	0.247134	0.446704	0.524516	0.301133	0.106341	0.172585	0.305433	0.284035	0.170667	0.155574	0.238591	0.167308	0.256054	0.314079	0.242054	0.145667	0.278049	0.498396	0.363943	0.155841	0.142677	0.475248	0.246371	0.16973	0.12237	0.384255	0.171707	0.130454	0.326282	0.277561	0.25683	0.351281	0.200461	0.178628	0.162684	0.400227	0.141108	0.0904743	0.17481	0.200919
rostralmiddlefrontal R	0.526148	0.178353	0.311364	0.193317	0.194628	0.285042	0.459669	0.198056	0.152529	0.213066	0.569633	0.313032	0.257836	0.301339	0.171126	0.187222	0.183604	0.267686	0.185213	0.368422	0.316506	0.120727	0.187584	0.282171	0.381912	0.191952	0.425609	0.580125	0.160079	0.206163	0.397472	0.38264	0.208063	0.235007	0.191773	0.25017	0.200689	0.330844	0.381926	0.296256	0.310908	0.234018	0.17253	0.150681	0.27735	0.181615	0.22403	0.211229	0.298931
superiorfrontal L	0.310779	0.147458	0.321338	0.134351	0.252804	0.363017	0.369071	0.231762	0.380902	0.072129	0.441291	0.374646	0.500496	0.249462	0.160818	0.215074	0.250757	0.368769	0.160624	0.538803	0.439256	0.166489	0.347975	0.207472	0.262978	0.222175	0.470373	0.492272	0.298265	0.291477	0.536163	0.29657	0.183635	0.175139	0.332211	0.285582	0.156442	0.269307	0.538221	0.26577	0.284741	0.162769	0.129215	0.16928	0.307226	0.111454	0.301143	0.116797	0.196936
superiorfrontal R	0.305466	0.265514	0.306278	0.121724	0.183212	0.337002	0.25702	0.153282	0.164684	0.178351	0.394463	0.3592	0.195483	0.128312	0.151639	0.147666	0.251728	0.190957	0.174969	0.303943	0.215055	0.177477	0.321052	0.164694	0.111602	0.187212	0.376231	0.339224	0.0568768	0.187886	0.314318	0.191234	0.159613	0.142874	0.29211	0.302851	0.154074	0.281667	0.325477	0.273377	0.28124	0.210075	0.141184	0.186356	0.317729	0.146222	0.224515	0.117445	0.166233
superiorparietal L	0.322252	0.144919	0.337919	0.184588	0.211882	0.364371	0.234034	0.175813	0.510341	0.244761	0.413288	0.376924	0.297627	0.147864	0.196702	0.182606	0.27556	0.232997	0.184024	0.39825	0.326479	0.165695	0.465112	0.141386	0.2031	0.201913	0.358651	0.391459	0.514446	0.264864	0.330384	0.235378	0.183466	0.233252	0.376918	0.271169	0.13598	0.312256	0.458081	0.336937	0.301665	0.232149	0.146654	0.119041	0.335347	0.185493	0.267641	0.161511	0.19293
superiorparietal R	0.185023	0.0982985	0.392943	0.15355	0.226167	0.35204	0.23409	0.129552	0.152483	0.175977	0.448483	0.321892	0.165668	0.119286	0.0922238	0.101005	0.429056	0.251975	0.276124	0.244333	0.220465	0.213362	0.281791	0.118074	0.132877	0.0992057	0.251201	0.331567	0.116041	0.22696	0.276219	0.176748	0.308041	0.13585	0.302925	0.196548	0.329066	0.138618	0.250503	0.340911	0.424667	0.235348	0.0913184	0.103134	0.419366	0.157897	0.246936	0.1626	0.10935
superiortemporal L	0.454413	0.162392	0.425971	0.186271	0.216978	0.303841	0.409022	0.221711	0.202682	0.318123	0.415478	0.357888	0.281431	0.148419	0.196938	0.208651	0.44324	0.2187	0.178628	0.23433	0.163812	0.198267	0.342196	0.136038	0.169024	0.223396	0.34535	0.168719	0.165983	0.269548	0.476787	0.254751	0.207938	0.183727	0.431607	0.29451	0.213565	0.373866	0.235919	0.350503	0.39128	0.306306	0.133524	0.141447	0.362858	0.222501	0.243831	0.199229	0.221551
superiortemporal R	0.139072	0.173187	0.352725	0.111309	0.206161	0.323611	0.109531	0.228193	0.16555	0.446166	0.277512	0.326788	0.307186	0.223187	0.228487	0.211955	0.275294	0.268606	0.213403	0.210128	0.234274	0.181296	0.252794	0.191147	0.27269	0.231967	0.19407	0.450139	0.156866	0.221353	0.387658	0.115557	0.255435	0.124102	0.409628	0.281967	0.196412	0.15057	0.213162	0.236956	0.353353	0.115974	0.174887	0.149032	0.357966	0.0810887	0.236437	0.260577	0.267702
supramarginal L	0.307424	0.151153	0.120366	0.145072	0.308358	0.362197	0.203347	0.238095	0.170702	0.145304	0.264883	0.36701	0.158613	0.215245	0.108494	0.160777	0.291055	0.18704	0.14243	0.226663	0.17504	0.209887	0.236467	0.196456	0.143408	0.158166	0.269944	0.284038	0.128561	0.284099	0.250858	0.254587	0.172574	0.135785	0.220119	0.285376	0.154853	0.344977	0.239667	0.293068	0.198329	0.485302	0.106254	0.164242	0.223123	0.344588	0.355851	0.111497	0.127048
supramarginal R	0.247736	0.141116	0.33	0.0804739	0.234549	0.312704	0.179875	0.209256	0.137939	0.156011	0.216913	0.31976	0.180246	0.20312	0.107838	0.155088	0.248034	0.17648	0.171007	0.19876	0.163377	0.188505	0.20394	0.170634	0.153991	0.147061	0.217113	0.249702	0.108437	0.236172	0.21418	0.10088	0.220018	0.0780292	0.241046	0.288474	0.189884	0.145969	0.196002	0.241375	0.297196	0.231016	0.102682	0.142078	0.337059	0.121495	0.265288	0.118055	0.133068
transversetemporal L	0.190842	0.168509	0.290622	0.143844	0.238928	0.367715	0.329262	0.206869	0.182085	0.412506	0.200355	0.356393	0.325023	0.188589	0.228324	0.184713	0.367857	0.295667	0.200574	0.237131	0.278363	0.211177	0.319536	0.166395	0.281577	0.204264	0.236743	0.390775	0.17172	0.263695	0.621179	0.115867	0.227122	0.153226	0.573031	0.274198	0.217771	0.102953	0.241238	0.287649	0.270107	0.17438	0.17814	0.14902	0.332578	0.12448	0.269507	0.30682	0.263314
transversetemporal R	0.294409	0.113811	0.348367	0.140775	0.211814	0.297906	0.174806	0.166062	0.173886	0.202157	0.350767	0.295906	0.220204	0.184865	0.111451	0.146561	0.271156	0.247049	0.267279	0.219132	0.228213	0.104975	0.244759	0.146961	0.170965	0.138848	0.22518	0.3568	0.147073	0.218362	0.164542	0.528534	0.33089	0.126149	0.208379	0.224255	0.201148	0.285196	0.246461	0.228021	0.359627	0.073987	0.100528	0.118912	0.357365	0.0631965	0.240067	0.157166	0.141193
[truncated: 13 more columns]
