# Supplementary material for: The relationship between the interictal epileptiform discharge source connectivity and cortical structural couplings in temporal lobe epilepsy
Source: Front Neurol. 2023 Feb 1;14:1029732. doi: 10.3389/fneur.2023.1029732 (PMC9948620; doi:10.3389/fneur.2023.1029732)
Supplement: Supplementary file 1 [file Data_Sheet_1.ZIP › Connection/BGC/L/15.xlsx]

## Sheet: 0
\	caudalanteriorcingulate L	caudalanteriorcingulate R	caudalmiddlefrontal L	caudalmiddlefrontal R	cuneus L	cuneus R	entorhinal L	entorhinal R	fusiform L	fusiform R	inferiorparietal L	inferiorparietal R	inferiortemporal L	inferiortemporal R	insula L	insula R	isthmuscingulate L	isthmuscingulate R	lateraloccipital L	lateraloccipital R	lateralorbitofrontal L	lateralorbitofrontal R	lingual L	lingual R	medialorbitofrontal L	medialorbitofrontal R	middletemporal L	middletemporal R	paracentral L	paracentral R	parahippocampal L	parahippocampal R	parsopercularis L	parsopercularis R	parsorbitalis L	parsorbitalis R	parstriangularis L	parstriangularis R	pericalcarine L	pericalcarine R	postcentral L	postcentral R	posteriorcingulate L	posteriorcingulate R	precentral L	precentral R	precuneus L	precuneus R	rostralanteriorcingulate L
caudalanteriorcingulate L	0.85881	0.217594	0.0723052	0.17902	0.464727	0.27158	0.142871	0.307706	0.341516	0.323309	0.27812	0.140042	0.0830933	0.228396	0.433283	0.273755	0.339787	0.526764	0.117238	0.43934	0.0951819	0.249058	0.283543	0.141601	0.377123	0.166243	0.301726	0.131368	0.146846	0.384335	0.249957	0.150739	0.299012	0.248477	0.304432	0.205052	0.354645	0.345153	0.360677	0.264133	0.25502	0.470101	0.167078	0.379209	0.306388	0.402685	0.160859	0.85881	0.244653
caudalanteriorcingulate R	0.150357	1.14113	0.194837	0.221209	0.623926	0.572456	0.138846	0.489063	0.286272	0.249222	0.234445	0.32352	0.241177	0.356883	0.204337	0.118512	0.431584	0.502757	0.178118	0.464507	0.13329	0.481533	0.280689	0.147898	0.552016	0.284002	0.244699	0.158989	0.134413	0.287267	0.169722	0.185427	0.466859	0.25811	0.454821	0.32769	0.350773	0.502382	0.35732	0.196237	0.416135	0.531044	0.163517	0.304667	0.637766	0.458415	0.23934	0.392407	0.195289
caudalmiddlefrontal L	0.085747	0.696616	0.696616	0.169378	0.476255	0.352225	0.102716	0.533426	0.240178	0.120499	0.176606	0.616721	0.103548	0.295898	0.538141	0.540359	0.352626	0.333956	0.432434	0.396278	0.153983	0.46366	0.119245	0.140851	0.440154	0.377765	0.213664	0.161235	0.172278	0.551113	0.45857	0.48773	0.420678	0.621187	0.428315	0.120992	0.208616	0.435421	0.22832	0.16213	0.313414	0.291184	0.242266	0.554036	0.44825	0.234732	0.476555	0.444791	0.485889
caudalmiddlefrontal R	0.0703819	0.29044	0.073475	0.749551	0.539082	0.334334	0.100996	0.413017	0.251651	0.282764	0.265098	0.183898	0.140519	0.304389	0.46066	0.400474	0.249906	0.558687	0.144957	0.352611	0.0835785	0.14594	0.248197	0.110056	0.400177	0.22072	0.227644	0.0902393	0.152942	0.499866	0.168794	0.137587	0.181913	0.192413	0.164568	0.225945	0.271771	0.435217	0.280793	0.208656	0.266245	0.464265	0.195404	0.487496	0.299522	0.367798	0.239798	0.749551	0.304064
cuneus L	0.110324	0.883745	0.0933484	0.19279	1.1395	0.267478	0.197817	0.271457	0.275251	0.254747	0.217193	0.590266	0.106474	0.200444	0.38622	0.814448	0.583458	0.333793	0.355769	0.420536	0.105943	0.538921	0.330188	0.149627	0.241464	0.802006	0.249074	0.15595	0.417	0.36341	0.291444	0.217968	0.618541	0.393698	0.597463	0.16974	0.278022	0.650216	0.395266	0.227822	0.475869	0.414031	0.677925	0.559698	0.566189	0.418824	0.713242	0.24511	0.837745
cuneus R	0.101422	1.14113	0.0871206	0.187767	0.43289	1.14113	0.15124	0.470468	0.235862	0.20031	0.193628	0.787317	0.102074	0.33673	0.46187	0.715222	0.451045	0.141608	0.444277	0.37292	0.100057	0.506271	0.283411	0.145444	0.309259	0.619716	0.205088	0.150038	0.293407	0.630195	0.347197	0.306341	0.49493	0.486405	0.506022	0.224243	0.243072	0.628878	0.289903	0.18103	0.444584	0.332169	0.414316	0.702548	0.526181	0.347224	0.950987	0.161564	0.66763
entorhinal L	0.0978759	0.353689	0.143278	0.101681	0.741175	0.419803	0.934826	0.465227	0.298638	0.312831	0.332367	0.228874	0.350093	0.311804	0.63939	0.392296	0.502046	0.640715	0.197087	0.49954	0.115743	0.29817	0.335321	0.136893	0.476025	0.212331	0.273	0.146378	0.116809	0.507205	0.270857	0.229178	0.484394	0.289731	0.393546	0.258605	0.362967	0.376801	0.481594	0.23383	0.317896	0.557047	0.181656	0.526356	0.371163	0.438381	0.272446	0.934826	0.320842
entorhinal R	0.100859	0.715457	0.0834782	0.197358	0.33224	0.297093	0.116967	0.918045	0.282863	0.240269	0.224472	0.493222	0.161988	0.250044	0.311607	0.497428	0.489549	0.368309	0.286807	0.486367	0.104612	0.548076	0.296273	0.125139	0.149975	0.40958	0.244937	0.129977	0.168294	0.128871	0.265947	0.166487	0.537199	0.357452	0.512691	0.244333	0.291203	0.578085	0.356169	0.184641	0.430202	0.481671	0.231121	0.183877	0.647344	0.438911	0.400663	0.262683	0.482228
fusiform L	0.117364	0.442776	0.181844	0.18408	0.566868	0.431756	0.12233	0.502344	0.788359	0.335054	0.426336	0.425781	0.207787	0.370658	0.541242	0.462387	0.34458	0.576945	0.353773	0.503871	0.162733	0.343336	0.304409	0.195719	0.482241	0.290426	0.201961	0.13897	0.149927	0.547026	0.38062	0.303657	0.512547	0.380384	0.509731	0.287705	0.489644	0.514184	0.359306	0.327232	0.460711	0.582858	0.205499	0.537334	0.578871	0.420248	0.347461	0.788359	0.392421
fusiform R	0.178698	0.7821	0.189712	0.240244	0.532659	0.384417	0.206099	0.703432	0.385574	0.818559	0.201659	0.528673	0.136738	0.589698	0.744297	0.736514	0.480007	0.596349	0.402501	0.494534	0.0848578	0.575365	0.147868	0.151155	0.644627	0.50911	0.346364	0.19032	0.300214	0.818559	0.494338	0.481986	0.546353	0.576048	0.562841	0.311065	0.248872	0.439112	0.283212	0.233231	0.321481	0.329124	0.382688	0.808076	0.487418	0.250336	0.525572	0.691369	0.649996
inferiorparietal L	0.158489	0.126786	0.178161	0.118402	0.135812	0.125019	0.153151	0.105345	0.222586	0.176657	0.519166	0.19622	0.253318	0.109832	0.121958	0.0854565	0.10902	0.141854	0.255499	0.397322	0.149883	0.077901	0.157608	0.174814	0.118262	0.0859821	0.233383	0.221675	0.0780975	0.103097	0.413049	0.273465	0.111392	0.289022	0.124268	0.117358	0.239912	0.254054	0.234887	0.139831	0.113032	0.331547	0.0783614	0.10609	0.287974	0.276545	0.140395	0.173482	0.0864803
inferiorparietal R	0.131305	0.161829	0.312491	0.167365	0.264898	0.386994	0.126798	0.239063	0.159521	0.212009	0.171392	0.787317	0.260623	0.292295	0.152034	0.112719	0.234794	0.246497	0.383856	0.410771	0.20888	0.246249	0.246077	0.219237	0.205649	0.0862391	0.14337	0.256794	0.0705653	0.163842	0.32404	0.498019	0.24178	0.414669	0.23948	0.239614	0.283905	0.329531	0.313234	0.168408	0.345142	0.359919	0.0711597	0.167596	0.455837	0.303496	0.21101	0.214955	0.0904655
inferiortemporal L	0.0661257	0.201005	0.116829	0.113823	0.374747	0.24492	0.280987	0.281721	0.469396	0.275904	0.423659	0.176016	0.619495	0.187051	0.398248	0.252755	0.216409	0.414379	0.182386	0.543173	0.161116	0.097763	0.276487	0.196592	0.311144	0.13594	0.35878	0.264607	0.135323	0.325867	0.296766	0.183816	0.186574	0.232034	0.164891	0.179285	0.341195	0.281133	0.415192	0.322313	0.322389	0.51757	0.158499	0.332272	0.335168	0.360264	0.166971	0.619495	0.202163
inferiortemporal R	0.0894716	0.606685	0.0362038	0.19656	0.304743	0.304948	0.11948	0.372377	0.276532	0.238189	0.190444	0.48136	0.134826	0.798639	0.378175	0.438809	0.470652	0.225136	0.308965	0.49239	0.0830286	0.54723	0.272875	0.112429	0.187688	0.349703	0.23504	0.11073	0.159523	0.305111	0.305591	0.195455	0.529147	0.423894	0.510582	0.139134	0.247851	0.504275	0.33254	0.167673	0.361564	0.401387	0.214934	0.33761	0.579992	0.343093	0.381538	0.314637	0.419349
insula L	0.0935815	0.288268	0.08709	0.172548	0.384758	0.251568	0.150393	0.190385	0.31208	0.321017	0.273759	0.408468	0.158143	0.168498	0.9686	0.136505	0.550166	0.575143	0.255863	0.511989	0.104808	0.475546	0.367179	0.152213	0.325594	0.47785	0.282943	0.154578	0.209411	0.159479	0.295723	0.177083	0.580763	0.33414	0.537146	0.20412	0.348441	0.566386	0.470716	0.242129	0.468191	0.582947	0.34886	0.148401	0.627861	0.502488	0.268532	0.662518	0.493384
insula R	0.105713	0.199448	0.0873907	0.200544	0.67974	0.428663	0.113532	0.504049	0.270845	0.322208	0.221839	0.355473	0.161451	0.35005	0.0900537	1.00148	0.534616	0.818312	0.209809	0.406836	0.0990695	0.489209	0.340446	0.131148	0.388479	0.340771	0.239786	0.119666	0.170997	0.439109	0.19595	0.131937	0.522962	0.258644	0.488096	0.298581	0.300897	0.534726	0.371928	0.194959	0.401642	0.499401	0.238418	0.497095	0.574719	0.442462	0.245702	0.548296	0.248439
isthmuscingulate L	0.244389	0.549757	0.233121	0.238574	0.98262	0.631427	0.369494	0.672394	0.187094	0.332373	0.363259	0.44991	0.373172	0.516174	0.785985	0.62495	0.98262	0.780978	0.370578	0.379236	0.140267	0.0753776	0.343839	0.142873	0.59043	0.394155	0.172903	0.150331	0.265106	0.747124	0.37251	0.386235	0.397436	0.471403	0.401853	0.367852	0.475243	0.57505	0.403039	0.18864	0.464017	0.558849	0.349652	0.760134	0.440857	0.442495	0.494336	0.938608	0.512671
isthmuscingulate R	0.1299	0.902832	0.0706034	0.216642	0.377277	0.189063	0.192409	0.516296	0.324283	0.317524	0.180968	0.549255	0.0962837	0.203583	0.744936	1.00148	0.531867	1.24912	0.361804	0.430361	0.0956911	0.539581	0.410531	0.175078	0.275889	0.585448	0.29676	0.169262	0.386802	1.22244	0.376213	0.282639	0.558604	0.481633	0.552725	0.125721	0.225214	0.538016	0.373479	0.254078	0.380382	0.362547	0.529265	1.24912	0.537888	0.332957	0.553861	0.334787	0.745799
lateraloccipital L	0.123186	0.130245	0.256227	0.169363	0.162189	0.223013	0.109281	0.131233	0.15638	0.167323	0.248256	0.588713	0.229423	0.159986	0.111749	0.0912572	0.218575	0.155567	0.635013	0.361279	0.172712	0.230531	0.189242	0.178536	0.118242	0.128106	0.147195	0.208795	0.086774	0.106451	0.340757	0.346385	0.233608	0.393204	0.237484	0.15522	0.347725	0.635013	0.252768	0.140429	0.604738	0.38366	0.0946912	0.107228	0.523461	0.425973	0.112287	0.160556	0.0994358
lateraloccipital R	0.290635	0.651979	0.2694	0.270035	0.541738	0.394095	0.294815	0.516293	0.373371	0.196614	0.333009	0.5531	0.432967	0.400956	0.706982	0.579464	0.294887	0.393246	0.538553	0.706982	0.15871	0.304136	0.200919	0.169221	0.45147	0.500343	0.300937	0.262263	0.329236	0.53441	0.593143	0.565527	0.337601	0.617812	0.399521	0.246048	0.48488	0.394324	0.328591	0.154555	0.379078	0.46173	0.407195	0.578195	0.395357	0.239856	0.567723	0.522269	0.57884
lateralorbitofrontal L	0.104611	0.682438	0.269598	0.169286	0.577244	0.476496	0.120069	0.68719	0.305336	0.197582	0.230448	0.5531	0.115218	0.567166	0.644284	0.62375	0.372769	0.572809	0.430817	0.457944	0.70742	0.50205	0.132015	0.0608481	0.622628	0.399868	0.267444	0.157509	0.18914	0.685936	0.565596	0.640024	0.473688	0.624564	0.470105	0.336572	0.258461	0.406968	0.250412	0.13998	0.33003	0.347109	0.263357	0.675513	0.465364	0.249151	0.483468	0.70742	0.528007
lateralorbitofrontal R	0.251968	0.654719	0.253335	0.203428	0.854004	0.552675	0.241321	0.642611	0.242253	0.237868	0.493008	0.570993	0.368046	0.478316	0.778764	0.587472	0.0917749	0.643811	0.504497	0.430769	0.139891	0.854004	0.226502	0.116881	0.627099	0.414247	0.240349	0.182655	0.253981	0.679838	0.527435	0.512317	0.19769	0.640043	0.306802	0.310309	0.614838	0.740901	0.359203	0.174818	0.62204	0.788825	0.326312	0.706975	0.589302	0.626411	0.562293	0.839916	0.553014
lingual L	0.215933	0.942766	0.264017	0.283258	0.730702	0.548736	0.265056	0.918045	0.44725	0.218049	0.215534	0.62541	0.168968	0.798639	0.905447	0.898054	0.538508	0.891102	0.467961	0.49099	0.101661	0.637695	1.06379	0.164284	0.832279	0.599905	0.390072	0.248795	0.37498	1.06379	0.578346	0.63381	0.599663	0.679967	0.621531	0.489048	0.266164	0.461844	0.295477	0.285459	0.351542	0.329645	0.473468	1.03967	0.48975	0.258757	0.661585	0.859494	0.761395
lingual R	0.130921	0.674387	0.283051	0.214721	0.577766	0.473078	0.147818	0.655067	0.373756	0.296148	0.27472	0.557015	0.136083	0.560415	0.624566	0.601025	0.425994	0.60858	0.426342	0.505796	0.103174	0.557778	0.217623	0.718507	0.615068	0.398766	0.357698	0.199585	0.211106	0.714907	0.615027	0.661739	0.522157	0.676864	0.520619	0.415849	0.29962	0.431215	0.306815	0.176475	0.352011	0.369961	0.278613	0.689338	0.489895	0.269875	0.490381	0.718507	0.517748
medialorbitofrontal L	0.0947096	0.75527	0.0811109	0.179707	0.349277	0.28456	0.105077	0.27831	0.291103	0.21646	0.246622	0.491637	0.147281	0.0789696	0.43252	0.507522	0.431695	0.207288	0.30429	0.51201	0.0925952	0.505319	0.257331	0.118859	0.832279	0.427358	0.265555	0.127784	0.148893	0.238356	0.35186	0.209567	0.500149	0.442455	0.487974	0.179293	0.308628	0.587727	0.333303	0.178072	0.448112	0.514515	0.213395	0.302436	0.656017	0.455234	0.352939	0.296672	0.536364
medialorbitofrontal R	0.170043	0.385632	0.155296	0.223573	0.849507	0.452857	0.142438	0.554688	0.297565	0.255315	0.307323	0.219951	0.27019	0.348721	0.539056	0.326794	0.454071	0.602665	0.150269	0.47425	0.107837	0.508295	0.269229	0.114225	0.63436	0.849507	0.264313	0.138448	0.0841201	0.445753	0.24603	0.228227	0.510936	0.324168	0.491494	0.281463	0.411324	0.555011	0.385071	0.176906	0.454658	0.676734	0.0655301	0.509364	0.645091	0.590214	0.202317	0.604624	0.428516
middletemporal L	0.117922	0.498776	0.18297	0.187239	0.608797	0.470861	0.118506	0.555895	0.2327	0.369305	0.374146	0.454828	0.151609	0.424236	0.582875	0.517251	0.336094	0.632739	0.363428	0.513712	0.14819	0.422437	0.303505	0.203994	0.537004	0.323055	0.829752	0.102317	0.167254	0.624777	0.42491	0.339839	0.46798	0.433735	0.481915	0.330644	0.427077	0.514327	0.337023	0.208021	0.423559	0.531728	0.226843	0.602983	0.563267	0.387816	0.385199	0.829752	0.435868
middletemporal R	0.0786098	0.526608	0.209869	0.170458	0.488547	0.39165	0.108728	0.513416	0.251587	0.25869	0.391123	0.55861	0.102431	0.399743	0.521093	0.465827	0.408169	0.496138	0.488108	0.559603	0.15789	0.55545	0.221653	0.103869	0.483611	0.301269	0.206342	0.664078	0.14567	0.536316	0.620272	0.577922	0.524609	0.595003	0.513672	0.274105	0.312885	0.449126	0.360636	0.129394	0.433575	0.445621	0.203632	0.526648	0.560702	0.326791	0.401521	0.664078	0.40222
paracentral L	0.13186	0.201749	0.0913905	0.158061	0.877303	0.494444	0.0867271	0.455363	0.251349	0.38451	0.208657	0.0968479	0.169254	0.336371	0.541576	0.406999	0.409907	0.856753	0.0701874	0.332477	0.0940283	0.269127	0.367202	0.150146	0.439717	0.0583352	0.232962	0.108352	1.05183	0.693036	0.136772	0.109788	0.342392	0.160636	0.314482	0.298121	0.273581	0.298053	0.362617	0.21813	0.247956	0.47274	0.143026	0.670941	0.325562	0.38458	0.144372	1.05183	0.192666
paracentral R	0.0865538	0.472665	0.068642	0.171221	0.367057	0.465426	0.106665	0.0751123	0.262549	0.39908	0.162804	0.401575	0.10576	0.180341	0.267767	0.444154	0.449274	0.967926	0.250722	0.358	0.098423	0.423243	0.417757	0.184875	0.1284	0.37653	0.244811	0.138636	0.222941	1.22244	0.206044	0.114397	0.452777	0.275148	0.435803	0.266282	0.23365	0.452828	0.353928	0.224187	0.334	0.363359	0.314845	0.292597	0.481426	0.313894	0.330325	0.346764	0.422352
parahippocampal L	0.110282	0.284132	0.155837	0.218708	0.325404	0.198512	0.132564	0.223385	0.2029	0.2016	0.229949	0.422909	0.216806	0.133922	0.327102	0.275492	0.29993	0.256983	0.385664	0.509041	0.171504	0.358002	0.183887	0.165519	0.219176	0.245223	0.172949	0.198893	0.141832	0.266811	0.620272	0.131479	0.361759	0.127921	0.37393	0.140814	0.250288	0.481081	0.315805	0.137069	0.338047	0.342766	0.177718	0.272531	0.517167	0.279683	0.240265	0.378438	0.28103
parahippocampal R	0.102614	0.361365	0.1689	0.219121	0.354834	0.250697	0.131342	0.263953	0.254584	0.197667	0.197956	0.470016	0.1993	0.136955	0.353831	0.311751	0.398783	0.255718	0.459539	0.543048	0.20203	0.500243	0.214338	0.192209	0.226845	0.258177	0.19165	0.234305	0.137634	0.281673	0.247966	0.661739	0.46608	0.451521	0.463028	0.136474	0.25148	0.405028	0.356434	0.181801	0.328573	0.358526	0.17697	0.292958	0.524499	0.264509	0.282659	0.372051	0.310983
parsopercularis L	0.302247	0.664761	0.238501	0.230037	1.04318	0.625171	0.454287	0.714474	0.228263	0.2967	0.39218	0.489895	0.421732	0.519005	0.937967	0.6748	0.297878	0.76295	0.411595	0.376603	0.136638	0.112852	0.306988	0.134276	0.650304	0.524592	0.193455	0.158098	0.322747	0.770273	0.412737	0.432121	1.04318	0.531654	0.283908	0.359298	0.53993	0.604	0.421632	0.200889	0.50125	0.593427	0.421694	0.810079	0.401819	0.465978	0.574728	0.962486	0.649405
parsopercularis R	0.134051	0.3322	0.183529	0.231774	0.343292	0.206759	0.142636	0.215772	0.187938	0.182551	0.175376	0.526928	0.203197	0.148048	0.326865	0.275586	0.320182	0.234216	0.515299	0.459192	0.168669	0.378008	0.175116	0.148483	0.21018	0.274726	0.150691	0.189086	0.157237	0.246543	0.0979935	0.265343	0.378877	0.777455	0.387411	0.131016	0.235248	0.520688	0.306464	0.153143	0.360823	0.292271	0.195908	0.261287	0.508695	0.23525	0.302517	0.347758	0.30643
parsorbitalis L	0.249424	0.638508	0.231697	0.177027	0.970784	0.593511	0.296822	0.671209	0.259306	0.276673	0.417865	0.49361	0.352121	0.483774	0.841733	0.609089	0.266156	0.706085	0.427241	0.409324	0.12747	0.248917	0.280788	0.124749	0.642849	0.447993	0.23713	0.160155	0.261013	0.70932	0.41067	0.422693	0.213817	0.513652	0.970784	0.328544	0.543661	0.664026	0.407488	0.194459	0.543624	0.648734	0.343773	0.745248	0.433616	0.526247	0.549895	0.88703	0.585566
parsorbitalis R	0.0868281	0.666603	0.0903123	0.175616	0.394546	0.408598	0.111574	0.560745	0.303356	0.19776	0.171614	0.470701	0.0987458	0.331377	0.531315	0.559333	0.432479	0.326362	0.333857	0.476942	0.0937244	0.521706	0.234401	0.183948	0.465513	0.368826	0.284603	0.158377	0.16837	0.540427	0.387413	0.321648	0.498117	0.494869	0.485554	0.666603	0.21635	0.4008	0.293722	0.211715	0.30345	0.332884	0.237255	0.549649	0.510852	0.256751	0.394957	0.444277	0.486326
parstriangularis L	0.228439	0.178808	0.136268	0.157264	0.206381	0.142896	0.213556	0.146443	0.381404	0.233558	0.207711	0.178959	0.284508	0.126299	0.209973	0.143131	0.140681	0.211093	0.199133	0.474355	0.169344	0.111315	0.197672	0.197375	0.184356	0.154578	0.38523	0.238388	0.141818	0.162127	0.413267	0.24598	0.145359	0.327909	0.159009	0.133672	0.614838	0.315662	0.296949	0.236428	0.223662	0.499949	0.144221	0.167094	0.484431	0.384412	0.161367	0.30819	0.165451
parstriangularis R	0.235109	0.282647	0.257017	0.241962	0.319456	0.26096	0.253554	0.217349	0.215519	0.20615	0.203729	0.275895	0.366269	0.219865	0.228184	0.1695	0.223968	0.244163	0.435685	0.468553	0.179952	0.221655	0.200462	0.154188	0.245182	0.182676	0.19831	0.195764	0.14384	0.197204	0.498894	0.447643	0.250049	0.777455	0.258696	0.191749	0.319393	0.777455	0.33319	0.149586	0.198954	0.568045	0.148996	0.211543	0.530466	0.431475	0.305463	0.300592	0.190739
pericalcarine L	0.349885	0.854055	0.301627	0.352441	0.720308	0.506523	0.389088	0.762548	0.517782	0.237607	0.272082	0.603614	0.384392	0.612643	0.9686	0.802733	0.517536	0.666641	0.51229	0.517973	0.160272	0.605077	0.209966	0.173059	0.694717	0.606583	0.398023	0.303588	0.415001	0.849578	0.614576	0.639748	0.590807	0.691724	0.644044	0.372295	0.389176	0.425276	0.9686	0.234685	0.365033	0.36427	0.501534	0.874578	0.470348	0.247751	0.651999	0.900835	0.748645
pericalcarine R	0.167422	0.565174	0.25819	0.246428	0.604952	0.481923	0.16842	0.592572	0.554337	0.329026	0.380268	0.510855	0.238323	0.487907	0.599499	0.536593	0.466669	0.621165	0.413607	0.491673	0.136448	0.584283	0.289811	0.142806	0.564633	0.346413	0.376611	0.178828	0.190059	0.648063	0.58689	0.536955	0.60733	0.632679	0.576893	0.365543	0.436317	0.472279	0.320761	0.775887	0.421514	0.493818	0.248255	0.629321	0.560394	0.356202	0.434971	0.775887	0.457642
postcentral L	0.179389	0.210802	0.262721	0.157683	0.206657	0.208281	0.192053	0.173696	0.177276	0.166267	0.124714	0.346317	0.317069	0.178753	0.167033	0.124184	0.138295	0.170602	0.572515	0.327915	0.173021	0.115968	0.169821	0.165712	0.170904	0.133559	0.178482	0.214074	0.10248	0.138364	0.43436	0.390493	0.151483	0.443159	0.165155	0.160097	0.270569	0.298773	0.243791	0.128809	0.62204	0.343981	0.107753	0.149653	0.464735	0.33352	0.253935	0.181981	0.129732
postcentral R	0.204552	0.285442	0.189058	0.216189	0.223313	0.174837	0.231539	0.180636	0.304493	0.180767	0.244798	0.432516	0.360227	0.171312	0.217339	0.166467	0.169365	0.177746	0.506875	0.496507	0.148044	0.129636	0.172353	0.146598	0.189412	0.233185	0.272793	0.226939	0.218012	0.155964	0.53587	0.425108	0.168294	0.510524	0.19111	0.134237	0.387047	0.537862	0.313267	0.150192	0.471785	0.788825	0.219884	0.175683	0.245926	0.420978	0.331246	0.216681	0.201127
posteriorcingulate L	0.137605	0.214397	0.103633	0.173101	1.08868	0.530117	0.0992204	0.497995	0.25877	0.370453	0.226244	0.13046	0.189575	0.351963	0.597271	0.440217	0.490892	0.897547	0.0870968	0.363701	0.09864	0.339837	0.372737	0.144291	0.466879	0.0366969	0.235974	0.115963	0.122227	0.707058	0.153542	0.128715	0.426254	0.187503	0.381775	0.305293	0.30527	0.357692	0.391935	0.210673	0.306063	0.523317	1.08868	0.735104	0.415574	0.426919	0.145207	0.996293	0.186742
posteriorcingulate R	0.0891291	0.459348	0.0764774	0.171606	0.548774	0.486778	0.104789	0.127948	0.267367	0.369817	0.182658	0.398729	0.125375	0.205517	0.230837	0.500442	0.470048	0.993437	0.240664	0.394169	0.101024	0.443918	0.403378	0.168433	0.20138	0.39474	0.245798	0.136672	0.203162	0.267288	0.209032	0.119174	0.477984	0.277065	0.454358	0.271497	0.260086	0.483208	0.375694	0.217844	0.362753	0.41497	0.3087	1.24912	0.52434	0.36034	0.312973	0.431445	0.444217
precentral L	0.216479	0.526521	0.296596	0.22256	0.463668	0.364886	0.274529	0.407669	0.257402	0.197017	0.2892	0.505587	0.440969	0.345623	0.456557	0.384654	0.149698	0.330359	0.518675	0.304824	0.192474	0.13882	0.202228	0.171589	0.360362	0.402397	0.225484	0.247318	0.275746	0.363534	0.542812	0.531894	0.163822	0.654518	0.211927	0.253868	0.476748	0.362388	0.281172	0.146011	0.414366	0.374569	0.328799	0.400795	0.656017	0.289158	0.53044	0.361105	0.403017
precentral R	0.209749	0.318585	0.237348	0.181795	0.275494	0.23106	0.24531	0.220469	0.244895	0.184756	0.225933	0.464325	0.358961	0.214747	0.234641	0.182444	0.15405	0.207267	0.597037	0.45913	0.169419	0.132795	0.184561	0.157948	0.223849	0.225935	0.226965	0.227946	0.17887	0.184802	0.561448	0.500445	0.163343	0.644988	0.18318	0.16751	0.325668	0.517888	0.320725	0.143483	0.466539	0.519398	0.190463	0.205247	0.405234	0.644988	0.374755	0.238903	0.208307
precuneus L	0.117422	0.197336	0.219787	0.16389	0.494008	0.679246	0.0962559	0.317331	0.200949	0.254024	0.198711	0.320169	0.19758	0.324195	0.148777	0.118031	0.355441	0.414553	0.108126	0.376037	0.154847	0.365068	0.302073	0.169189	0.246532	0.197316	0.168595	0.171677	0.115285	0.228835	0.16332	0.213898	0.368578	0.258052	0.353184	0.277037	0.300218	0.472376	0.335202	0.179499	0.395413	0.42222	0.133118	0.223079	0.515977	0.387446	0.950987	0.307477	0.119883
precuneus R	0.279768	0.67349	0.0870073	0.317109	0.292669	0.126457	0.319927	0.26568	0.396685	0.304952	0.184472	0.519883	0.129646	0.162462	0.790068	0.712705	0.52453	0.224134	0.377816	0.404055	0.102151	0.473592	0.329405	0.175689	0.216008	0.580827	0.34593	0.190053	0.618329	0.479037	0.392186	0.283076	0.535836	0.462426	0.539267	0.118448	0.221526	0.555088	0.418235	0.290726	0.393526	0.356167	0.672227	0.589591	0.50402	0.338212	0.508923	1.05183	0.691267
rostralanteriorcingulate L	0.141749	0.21563	0.116726	0.210525	0.775483	0.397505	0.119784	0.459616	0.291971	0.277949	0.287949	0.309459	0.220017	0.291977	0.434909	0.16747	0.478566	0.618148	0.192357	0.463415	0.0936438	0.496387	0.289243	0.114026	0.629905	0.365828	0.264069	0.126559	0.108889	0.373303	0.24312	0.178067	0.533738	0.308553	0.510799	0.271654	0.396149	0.585967	0.386028	0.179889	0.463328	0.623989	0.126875	0.42445	0.635781	0.546338	0.191834	0.597923	0.837745
rostralanteriorcingulate R	0.210816	0.612816	0.19947	0.23216	0.957354	0.540692	0.207836	0.632991	0.301173	0.248398	0.290574	0.192277	0.339988	0.417449	0.683651	0.491533	0.447251	0.62524	0.19035	0.44529	0.121607	0.506786	0.257582	0.121955	0.659882	0.607902	0.263859	0.153459	0.156917	0.565605	0.27799	0.305213	0.475171	0.371398	0.476266	0.305525	0.378589	0.385827	0.376195	0.185781	0.322322	0.672167	0.248285	0.637387	0.568778	0.564307	0.419329	0.661503	0.607169
rostralmiddlefrontal L	0.224942	0.696948	0.206996	0.153187	0.976357	0.593825	0.239359	0.691909	0.216007	0.247112	0.396505	0.523189	0.298099	0.491131	0.824986	0.63687	0.240404	0.684889	0.450425	0.374645	0.0975065	0.385674	0.244398	0.0952753	0.660688	0.475195	0.203822	0.133245	0.272406	0.726965	0.387301	0.416795	0.199444	0.500034	0.199401	0.312427	0.505065	0.694076	0.356289	0.159515	0.545823	0.630633	0.36332	0.769508	0.427434	0.529076	0.602307	0.824457	0.617961
rostralmiddlefrontal R	0.106775	0.38938	0.0763682	0.169747	0.534904	0.305598	0.118694	0.415365	0.227976	0.236577	0.436775	0.373115	0.14357	0.289679	0.515304	0.408086	0.168035	0.481625	0.313169	0.426348	0.0850087	0.135739	0.202811	0.0899542	0.421511	0.295206	0.21199	0.108327	0.189269	0.467478	0.263292	0.209801	0.183971	0.300244	0.185961	0.192337	0.485695	0.755984	0.292395	0.203407	0.526067	0.743984	0.236939	0.473029	0.533013	0.591842	0.319877	0.697678	0.376779
superiorfrontal L	0.0817394	0.172261	0.071295	0.17009	0.409442	0.260472	0.173606	0.219204	0.319731	0.358459	0.261335	0.285979	0.114126	0.190415	0.282766	0.132918	0.451279	0.541496	0.204358	0.406104	0.0913016	0.369248	0.323413	0.147438	0.353052	0.186903	0.288	0.133012	0.168211	0.272071	0.285077	0.159346	0.434786	0.298463	0.441493	0.209455	0.3695	0.516887	0.397776	0.250052	0.405311	0.55135	0.217472	0.26009	0.455155	0.475396	0.181644	0.85954	0.128798
superiorfrontal R	0.162168	0.310335	0.16418	0.22973	0.8246	0.568823	0.144476	0.61037	0.290224	0.267016	0.242049	0.268855	0.24191	0.390379	0.304644	0.194025	0.437012	0.613822	0.15837	0.438521	0.115413	0.474699	0.280611	0.133266	0.692625	0.275768	0.252731	0.14384	0.130643	0.443745	0.174765	0.176259	0.463976	0.255147	0.454523	0.341593	0.363383	0.501224	0.353058	0.187104	0.407464	0.552501	0.154549	0.509577	0.61483	0.471179	0.209321	0.493962	0.199224
superiorparietal L	0.122046	0.130894	0.267351	0.166823	0.207746	0.341552	0.102939	0.161733	0.15488	0.189963	0.184821	0.691163	0.204192	0.204277	0.116105	0.0875614	0.257476	0.205072	0.1598	0.349227	0.17101	0.266579	0.227361	0.180521	0.150181	0.152362	0.136576	0.191727	0.0980474	0.118469	0.194164	0.267339	0.269974	0.319237	0.265925	0.191974	0.300861	0.512562	0.274469	0.155378	0.41002	0.352792	0.108526	0.117575	0.483013	0.347606	0.10587	0.182648	0.10632
superiorparietal R	0.132722	0.288423	0.275797	0.139517	0.568104	0.706849	0.111346	0.438768	0.153561	0.269002	0.187314	0.111746	0.24166	0.433782	0.252249	0.245834	0.27766	0.466115	0.132783	0.32871	0.176392	0.263197	0.300556	0.184211	0.327421	0.131161	0.131418	0.194738	0.0708214	0.350912	0.209947	0.319027	0.26423	0.324499	0.248762	0.33636	0.263067	0.278348	0.313339	0.160945	0.275768	0.441313	0.082976	0.354336	0.442462	0.395018	0.571087	0.363736	0.15465
superiortemporal L	0.0880224	0.573402	0.167258	0.183588	0.471515	0.327122	0.109571	0.465983	0.259199	0.212673	0.206418	0.608839	0.142966	0.288635	0.481005	0.483553	0.350605	0.377377	0.406205	0.470451	0.185297	0.456399	0.176067	0.171235	0.398044	0.348444	0.231025	0.186309	0.16381	0.504951	0.553372	0.346608	0.419226	0.574692	0.429258	0.208793	0.231217	0.507802	0.285064	0.153627	0.349449	0.335234	0.225347	0.498507	0.501335	0.286687	0.422018	0.490732	0.436374
superiortemporal R	0.0935385	0.356958	0.101787	0.22114	0.462499	0.295353	0.142148	0.38084	0.184323	0.262354	0.519166	0.458335	0.123186	0.259187	0.467859	0.371977	0.233916	0.450171	0.414315	0.531366	0.147722	0.248885	0.227656	0.13607	0.375036	0.258427	0.200592	0.198053	0.155878	0.425939	0.279189	0.189191	0.313802	0.241123	0.345319	0.197851	0.287111	0.694988	0.346048	0.199485	0.549529	0.674266	0.198879	0.424968	0.608367	0.546858	0.304332	0.641582	0.331876
supramarginal L	0.144085	0.30823	0.262618	0.146839	0.27373	0.265254	0.186181	0.245839	0.200247	0.170044	0.230787	0.415594	0.309054	0.232909	0.240243	0.209725	0.122366	0.207441	0.569965	0.279668	0.170367	0.101378	0.174839	0.16796	0.213701	0.227695	0.190708	0.226645	0.169676	0.201015	0.451111	0.423115	0.1323	0.472577	0.153679	0.179627	0.341904	0.472723	0.234088	0.127951	0.308035	0.380383	0.191992	0.220275	0.33994	0.400887	0.355675	0.204366	0.211432
supramarginal R	0.202939	0.338003	0.209092	0.200507	0.276389	0.222999	0.240618	0.230035	0.277642	0.186059	0.272036	0.511484	0.385259	0.215756	0.261034	0.207576	0.160877	0.204191	0.593286	0.577781	0.157808	0.125951	0.190873	0.156319	0.221168	0.270246	0.24523	0.234584	0.232227	0.190677	0.570891	0.508646	0.160513	0.558784	0.181509	0.156513	0.40159	0.423066	0.356577	0.146823	0.512192	0.282128	0.245216	0.215718	0.276651	0.199211	0.400496	0.233836	0.238928
transversetemporal L	0.224486	0.646338	0.286632	0.206534	0.889985	0.619427	0.315578	0.674286	0.191823	0.275016	0.333962	0.466963	0.400413	0.521318	0.74226	0.604223	0.157092	0.647577	0.417399	0.359494	0.179283	0.12208	0.298522	0.171037	0.581918	0.527312	0.164797	0.200459	0.286807	0.655607	0.428258	0.471707	0.145414	0.570635	0.214831	0.359747	0.465941	0.507015	0.419046	0.188824	0.461527	0.496554	0.374697	0.697457	0.357886	0.418901	0.631607	0.729589	0.579004
transversetemporal R	0.221748	0.220517	0.145261	0.245466	0.198366	0.140127	0.233439	0.146597	0.359142	0.215985	0.22179	0.325226	0.324469	0.141854	0.19261	0.138621	0.200942	0.200605	0.366322	0.499383	0.148841	0.147117	0.190025	0.149686	0.173431	0.189221	0.316083	0.229436	0.204845	0.145448	0.442994	0.305476	0.188784	0.429305	0.20748	0.126397	0.282331	0.536406	0.321308	0.183535	0.361508	0.272114	0.192012	0.156759	0.240245	0.403297	0.247847	0.279858	0.165656
[truncated: 13 more columns]
