# Supplementary material for: The relationship between the interictal epileptiform discharge source connectivity and cortical structural couplings in temporal lobe epilepsy
Source: Front Neurol. 2023 Feb 1;14:1029732. doi: 10.3389/fneur.2023.1029732 (PMC9948620; doi:10.3389/fneur.2023.1029732)
Supplement: Supplementary file 1 [file Data_Sheet_1.ZIP › Connection/BGC/L/16.xlsx]

## Sheet: 0
\	caudalanteriorcingulate L	caudalanteriorcingulate R	caudalmiddlefrontal L	caudalmiddlefrontal R	cuneus L	cuneus R	entorhinal L	entorhinal R	fusiform L	fusiform R	inferiorparietal L	inferiorparietal R	inferiortemporal L	inferiortemporal R	insula L	insula R	isthmuscingulate L	isthmuscingulate R	lateraloccipital L	lateraloccipital R	lateralorbitofrontal L	lateralorbitofrontal R	lingual L	lingual R	medialorbitofrontal L	medialorbitofrontal R	middletemporal L	middletemporal R	paracentral L	paracentral R	parahippocampal L	parahippocampal R	parsopercularis L	parsopercularis R	parsorbitalis L	parsorbitalis R	parstriangularis L	parstriangularis R	pericalcarine L	pericalcarine R	postcentral L	postcentral R	posteriorcingulate L	posteriorcingulate R	precentral L	precentral R	precuneus L	precuneus R	rostralanteriorcingulate L
caudalanteriorcingulate L	0.952934	0.566931	0.398292	0.279632	0.273205	0.410689	0.40796	0.225889	0.497421	0.342269	0.952934	0.434545	0.275577	0.375747	0.290789	0.615395	0.298822	0.25573	0.300148	0.280782	0.438433	0.409732	0.256813	0.492611	0.154938	0.35484	0.446446	0.512837	0.597852	0.35803	0.421258	0.510553	0.255018	0.164076	0.275135	0.187771	0.352579	0.256072	0.223861	0.239268	0.408658	0.424217	0.546123	0.27892	0.428582	0.370883	0.494109	0.415572	0.180447
caudalanteriorcingulate R	0.639998	0.990898	0.278937	0.292751	0.464255	0.410824	0.403668	0.363465	0.489048	0.304121	0.990898	0.625113	0.284375	0.358345	0.443991	0.709049	0.290288	0.323679	0.313312	0.369918	0.430151	0.401724	0.242234	0.507369	0.258826	0.463739	0.42767	0.491528	0.638623	0.762018	0.386322	0.483249	0.250954	0.190414	0.304574	0.168495	0.353582	0.506112	0.218811	0.232328	0.414783	0.453635	0.639233	0.272997	0.440807	0.411508	0.656717	0.425523	0.31353
caudalmiddlefrontal L	0.436277	0.27497	0.91251	0.362615	0.853236	0.427197	0.283107	0.359593	0.492368	0.164694	0.781942	0.740584	0.296117	0.162263	0.41066	0.527452	0.171955	0.363963	0.371342	0.418118	0.174428	0.408188	0.159284	0.499169	0.282314	0.417582	0.431088	0.520019	0.587041	0.545574	0.428637	0.561977	0.250643	0.243308	0.322412	0.147064	0.333641	0.429855	0.208011	0.194421	0.454291	0.507255	0.558582	0.286583	0.495492	0.481299	0.91251	0.447068	0.322759
caudalmiddlefrontal R	0.353754	0.290163	0.375188	0.548413	0.392457	0.481149	0.214261	0.224556	0.272666	0.210196	0.498339	0.44196	0.324598	0.2003	0.245462	0.3526	0.17293	0.261781	0.101028	0.239059	0.198883	0.326448	0.158501	0.477331	0.204981	0.273961	0.371012	0.329779	0.441817	0.325045	0.541877	0.504312	0.238782	0.188445	0.523389	0.147686	0.269137	0.343621	0.175096	0.194376	0.49295	0.425436	0.36236	0.231822	0.548413	0.36943	0.528333	0.393033	0.22048
cuneus L	0.215856	0.297992	0.738294	0.330622	0.89306	0.460386	0.555261	0.178918	0.582039	0.588706	0.581766	0.500031	0.304818	0.545629	0.198025	0.237028	0.415201	0.322086	0.375529	0.236171	0.541273	0.407122	0.364919	0.432948	0.158235	0.226399	0.642717	0.726956	0.488941	0.183535	0.651233	0.632777	0.272983	0.18803	0.254074	0.24147	0.392816	0.226701	0.273393	0.292513	0.487798	0.489713	0.364822	0.304515	0.511696	0.424776	0.513303	0.443275	0.172156
cuneus R	0.367008	0.323572	0.382979	0.463798	0.535756	0.683632	0.188297	0.386157	0.228202	0.256684	0.498844	0.491837	0.196974	0.21849	0.419935	0.395314	0.205828	0.364859	0.520871	0.477639	0.229763	0.284578	0.250912	0.436008	0.341866	0.395688	0.287823	0.199629	0.468257	0.410136	0.435256	0.200562	0.16608	0.360142	0.364022	0.278453	0.289708	0.35444	0.330264	0.287584	0.458571	0.54432	0.466152	0.239454	0.51688	0.554792	0.581778	0.431026	0.364803
entorhinal L	0.615208	0.5627	0.537707	0.444665	0.878024	0.477832	0.878024	0.571324	0.520915	0.606257	0.79114	0.731279	0.273943	0.499189	0.585775	0.633198	0.376283	0.723602	0.5387	0.639947	0.41001	0.420508	0.649505	0.490482	0.516496	0.555364	0.367685	0.365204	0.595969	0.699465	0.572171	0.486532	0.212637	0.563753	0.495805	0.466847	0.419939	0.593524	0.416234	0.353318	0.505845	0.508196	0.639897	0.258017	0.569766	0.544777	0.783837	0.394239	0.533025
entorhinal R	0.260415	0.324027	0.365217	0.226239	0.207691	0.427352	0.468119	0.994502	0.486508	0.394221	0.994502	0.347438	0.302681	0.424459	0.350912	0.29677	0.396775	0.241105	0.34089	0.228883	0.484721	0.415449	0.374777	0.51841	0.286998	0.317112	0.50187	0.496191	0.684535	0.227057	0.44409	0.497833	0.245161	0.190117	0.325428	0.458178	0.358013	0.246738	0.352456	0.36627	0.428714	0.442579	0.697582	0.265869	0.436373	0.357023	0.380124	0.4634	0.178441
fusiform L	0.664393	0.63074	0.665651	0.470161	0.854967	0.576251	0.522116	0.590364	0.854967	0.636757	0.727741	0.735503	0.280154	0.58027	0.603183	0.656829	0.535165	0.710242	0.536464	0.626396	0.518344	0.41014	0.593016	0.492318	0.558246	0.588057	0.668321	0.490627	0.583666	0.699863	0.744247	0.548751	0.200839	0.56951	0.596999	0.499843	0.376858	0.642772	0.497952	0.473458	0.483526	0.484139	0.638982	0.251024	0.536981	0.541123	0.773046	0.374102	0.572986
fusiform R	0.46894	0.381509	0.323321	0.384895	0.861521	0.442883	0.504611	0.466746	0.531124	0.861521	0.78119	0.700095	0.269103	0.532591	0.49511	0.544796	0.276957	0.704377	0.424039	0.559285	0.249469	0.393837	0.25029	0.478338	0.376295	0.465288	0.479443	0.560933	0.590575	0.649449	0.411844	0.491333	0.215508	0.388567	0.386107	0.265141	0.40041	0.47046	0.246462	0.226722	0.48605	0.528856	0.601699	0.254335	0.535927	0.530306	0.728175	0.424816	0.40889
inferiorparietal L	0.906281	0.951985	0.862437	0.226295	0.626238	0.485135	0.651095	0.662767	0.590647	0.760904	1.07343	0.472931	0.323773	0.719263	0.624747	0.638211	0.583259	0.886309	0.402078	0.324455	0.784837	0.396761	0.629824	0.326632	0.687468	0.398192	0.663833	0.690071	0.334729	0.917251	0.698174	0.62905	0.266498	0.422772	0.236918	0.567525	0.37127	0.665965	0.44641	0.448659	0.428235	0.303221	0.314803	0.270562	0.410383	0.241189	0.361305	0.38654	0.64363
inferiorparietal R	0.308778	0.418379	0.652481	0.292265	0.434455	0.450384	0.421711	0.190182	0.450608	0.466728	0.533047	0.746701	0.209747	0.444099	0.200351	0.184458	0.338445	0.395463	0.342455	0.23481	0.433742	0.346887	0.314872	0.406278	0.172893	0.185819	0.498739	0.606028	0.418657	0.209298	0.53357	0.591874	0.20075	0.187249	0.240077	0.218365	0.311691	0.235131	0.262277	0.267434	0.43585	0.410168	0.30359	0.248705	0.449211	0.357567	0.357609	0.380575	0.163545
inferiortemporal L	0.600248	0.586053	0.606288	0.42696	0.575484	0.51785	0.466308	0.607542	0.465572	0.528348	0.473972	0.533859	0.671804	0.50422	0.631743	0.573368	0.456177	0.569551	0.520724	0.548045	0.511142	0.346647	0.491523	0.487367	0.601893	0.636642	0.600077	0.53826	0.516735	0.562475	0.671804	0.586843	0.0844564	0.512216	0.286295	0.48944	0.303311	0.568918	0.475597	0.455874	0.253859	0.442446	0.608555	0.100781	0.292731	0.489785	0.524552	0.334972	0.627501
inferiortemporal R	0.506552	0.436461	0.341497	0.377695	0.858199	0.442704	0.415947	0.491369	0.496107	0.566051	0.772003	0.705895	0.257467	0.858199	0.515001	0.565052	0.237957	0.722862	0.423891	0.574265	0.158647	0.396404	0.370641	0.468171	0.413572	0.483835	0.428603	0.503331	0.573925	0.665092	0.405708	0.464591	0.205796	0.436841	0.409754	0.316888	0.378508	0.50085	0.269945	0.230581	0.471285	0.500817	0.599039	0.250497	0.521601	0.513075	0.739008	0.399688	0.43877
insula L	0.270756	0.366638	0.386921	0.213247	0.180959	0.432257	0.480504	0.302639	0.511816	0.403416	0.899197	0.297754	0.277848	0.436805	0.899197	0.22423	0.398925	0.246184	0.331821	0.172526	0.504408	0.423602	0.374307	0.499889	0.488106	0.238464	0.523156	0.518659	0.649873	0.193297	0.451602	0.510105	0.227375	0.22514	0.30929	0.429217	0.364729	0.240799	0.34056	0.357006	0.423105	0.405512	0.669001	0.254288	0.424775	0.309822	0.325852	0.445021	0.28383
insula R	0.587326	0.6618	0.4677	0.241007	0.189482	0.416903	0.456203	0.185571	0.492739	0.433303	0.812603	0.235407	0.272277	0.459763	0.167178	0.812603	0.368722	0.356478	0.301611	0.189952	0.511162	0.397411	0.340702	0.466951	0.269656	0.150539	0.472729	0.525246	0.555761	0.134937	0.479226	0.522104	0.255894	0.178372	0.263728	0.290375	0.354439	0.663255	0.276589	0.295791	0.402217	0.366808	0.390444	0.267571	0.407254	0.297802	0.260005	0.404278	0.191118
isthmuscingulate L	0.538693	0.468653	0.4418	0.428939	0.777772	0.479875	0.363815	0.50076	0.48082	0.386418	0.770217	0.694014	0.290211	0.331812	0.517806	0.576167	0.777772	0.605093	0.513268	0.610923	0.269346	0.418825	0.503673	0.484617	0.443507	0.499519	0.418664	0.436829	0.588353	0.637992	0.537818	0.510909	0.223112	0.55554	0.485256	0.40529	0.467999	0.530726	0.350604	0.262933	0.508971	0.539413	0.606729	0.258072	0.569086	0.567867	0.7452	0.419102	0.465436
isthmuscingulate R	0.310432	0.309031	0.405689	0.315134	0.492884	0.426905	0.557482	0.285226	0.541767	0.646849	0.853007	0.578626	0.290476	0.640888	0.326924	0.43655	0.425813	0.886309	0.353031	0.348655	0.647585	0.391613	0.367835	0.476074	0.194132	0.331099	0.538939	0.608558	0.603541	0.581869	0.44973	0.521096	0.236504	0.1778	0.309326	0.255631	0.392799	0.330858	0.251944	0.280168	0.471856	0.498747	0.556968	0.260786	0.500425	0.448116	0.575349	0.448665	0.236555
lateraloccipital L	0.358126	0.282287	0.326527	0.141595	0.425408	0.491317	0.23919	0.327314	0.342731	0.185113	0.661664	0.489973	0.330753	0.18333	0.357151	0.402561	0.177301	0.273166	0.661664	0.48791	0.185108	0.453548	0.147176	0.509395	0.259261	0.351975	0.374037	0.334023	0.529694	0.385236	0.474015	0.473501	0.259327	0.262581	0.475358	0.147112	0.301355	0.344527	0.25669	0.260949	0.517071	0.421586	0.491221	0.282148	0.555223	0.431567	0.552287	0.375742	0.289755
lateraloccipital R	0.265039	0.278814	0.377798	0.202825	0.231291	0.434235	0.448092	0.182237	0.433369	0.397087	0.563068	0.338484	0.292257	0.414724	0.164322	0.243839	0.440948	0.247552	0.425208	0.639947	0.417037	0.391474	0.440173	0.463846	0.191096	0.218575	0.518162	0.484576	0.498868	0.231095	0.462648	0.507784	0.227535	0.278301	0.348917	0.401204	0.318779	0.249005	0.518285	0.482365	0.455691	0.522661	0.383596	0.257214	0.459851	0.400189	0.369232	0.444373	0.183396
lateralorbitofrontal L	0.627361	0.56133	0.376287	0.358359	0.89306	0.453875	0.374563	0.580019	0.502789	0.257267	0.90327	0.738346	0.280903	0.163589	0.601313	0.662863	0.206114	0.808839	0.412437	0.591724	0.90327	0.408048	0.352403	0.507557	0.497715	0.548425	0.42953	0.455704	0.631355	0.768779	0.425271	0.484633	0.227213	0.409792	0.416488	0.285509	0.375324	0.58154	0.267133	0.230438	0.459264	0.503559	0.673549	0.264552	0.504542	0.505831	0.79493	0.419902	0.514435
lateralorbitofrontal R	0.565638	0.539717	0.556233	0.479398	0.626271	0.535902	0.423025	0.526925	0.331801	0.50377	0.519366	0.574454	0.196883	0.476179	0.549055	0.565981	0.428292	0.555635	0.469388	0.508059	0.452829	0.626271	0.466461	0.396513	0.526519	0.569755	0.503422	0.472738	0.463121	0.548951	0.617981	0.493431	0.131968	0.463444	0.458333	0.426655	0.28555	0.563677	0.434345	0.419937	0.445286	0.446786	0.531746	0.218556	0.473603	0.497348	0.593332	0.30265	0.53988
lingual L	0.479696	0.400519	0.37919	0.390517	0.689068	0.464629	0.602491	0.482366	0.538731	0.298526	0.786635	0.642382	0.285292	0.399363	0.502227	0.540249	0.48806	0.524599	0.454667	0.616014	0.38397	0.415678	0.786635	0.484498	0.407179	0.477374	0.504883	0.513967	0.597004	0.600289	0.477435	0.514749	0.22346	0.488709	0.419877	0.348988	0.473665	0.474512	0.234155	0.245324	0.515663	0.560959	0.608643	0.260946	0.569029	0.568864	0.6825	0.435506	0.433256
lingual R	0.607209	0.61743	0.627597	0.255999	0.500001	0.46452	0.522067	0.62914	0.494779	0.568386	0.327558	0.474891	0.319032	0.550526	0.639053	0.536704	0.493785	0.583563	0.502387	0.538414	0.575418	0.36887	0.52975	0.670723	0.606718	0.566659	0.602156	0.574821	0.379465	0.55012	0.624554	0.578461	0.231185	0.490671	0.249739	0.517978	0.306146	0.545167	0.501535	0.479925	0.292451	0.221769	0.548671	0.240791	0.258159	0.28672	0.412684	0.36972	0.613518
medialorbitofrontal L	0.228137	0.245896	0.295799	0.218523	0.22954	0.413137	0.412123	0.329716	0.457528	0.292295	1.07343	0.3773	0.303901	0.340915	0.562883	0.436647	0.333656	0.154537	0.282826	0.273678	0.409403	0.407623	0.291197	0.537984	1.07343	0.543601	0.449047	0.451917	0.701814	0.269783	0.410696	0.471786	0.254147	0.143048	0.330117	0.31598	0.342162	0.231264	0.27672	0.2997	0.398809	0.417029	0.740836	0.26653	0.408653	0.345098	0.425704	0.444572	0.432051
medialorbitofrontal R	0.313631	0.390273	0.359515	0.184013	0.171431	0.395807	0.415945	0.26158	0.448564	0.341472	0.646779	0.236544	0.315495	0.375752	0.212913	0.152868	0.353093	0.229805	0.290068	0.181559	0.426459	0.404538	0.325975	0.530808	0.507444	0.669856	0.448941	0.453497	0.669856	0.1379	0.433391	0.471079	0.274516	0.222975	0.289054	0.357383	0.319432	0.2929	0.306592	0.322418	0.370312	0.331688	0.45555	0.271176	0.362418	0.244905	0.264432	0.428157	0.463891
middletemporal L	0.55366	0.505881	0.533757	0.503649	0.842366	0.490653	0.263508	0.555023	0.568919	0.482869	0.699939	0.700589	0.266405	0.404476	0.570108	0.584663	0.325539	0.624976	0.567352	0.630259	0.373985	0.394616	0.446447	0.503988	0.503087	0.55435	0.842366	0.134901	0.596034	0.634213	0.671138	0.48231	0.213814	0.538789	0.521859	0.442989	0.384225	0.544605	0.416966	0.359923	0.528329	0.552244	0.627923	0.264225	0.598528	0.594956	0.756544	0.419024	0.528327
middletemporal R	0.532977	0.488266	0.548075	0.439723	0.853879	0.452486	0.236107	0.501136	0.339596	0.514222	0.657641	0.715765	0.240668	0.430087	0.523791	0.555365	0.32877	0.625553	0.485786	0.567707	0.358866	0.365246	0.429895	0.458085	0.457351	0.508511	0.105221	0.853879	0.53521	0.607	0.572635	0.424511	0.191428	0.470829	0.484951	0.381231	0.323604	0.524412	0.37384	0.329364	0.463808	0.490062	0.567609	0.244439	0.524214	0.524658	0.760067	0.377996	0.475276
paracentral L	0.584751	0.627428	0.564218	0.197726	0.386757	0.439463	0.505943	0.641006	0.498691	0.544084	0.202189	0.380308	0.263631	0.537879	0.652474	0.510188	0.468095	0.559059	0.416588	0.397608	0.56439	0.383658	0.493075	0.323792	0.634482	0.560323	0.554074	0.542431	0.76446	0.558938	0.54785	0.527838	0.222128	0.469076	0.24746	0.526264	0.296341	0.520993	0.435725	0.427037	0.350828	0.189742	0.76446	0.256212	0.314558	0.193793	0.296147	0.339634	0.660403
paracentral R	0.330241	0.687638	0.510676	0.252802	0.172695	0.412482	0.507345	0.165805	0.498119	0.559031	0.987141	0.307224	0.28111	0.569678	0.199799	0.177215	0.426996	0.529467	0.32424	0.213843	0.597861	0.375651	0.408495	0.453546	0.175093	0.182695	0.509417	0.572083	0.583011	0.987141	0.478665	0.516819	0.238023	0.190542	0.268849	0.342983	0.343829	0.257758	0.294923	0.315751	0.42965	0.415156	0.471726	0.252211	0.439153	0.345672	0.332593	0.420758	0.136757
parahippocampal L	0.347477	0.27119	0.35635	0.471094	0.703874	0.445594	0.182447	0.367336	0.37696	0.154303	0.599552	0.553747	0.253092	0.117733	0.405092	0.416663	0.160051	0.33563	0.465718	0.449242	0.150052	0.425398	0.178195	0.463167	0.311931	0.405237	0.387182	0.289713	0.50492	0.420924	0.872336	0.766391	0.218403	0.310578	0.307307	0.21138	0.345133	0.3371	0.266234	0.236564	0.527388	0.553673	0.490569	0.280667	0.594504	0.551213	0.754166	0.440675	0.343447
parahippocampal R	0.489242	0.432193	0.592122	0.461919	0.802745	0.337863	0.209192	0.469089	0.241446	0.352575	0.615083	0.673925	0.226928	0.284372	0.498763	0.510725	0.25236	0.515572	0.488751	0.539937	0.294894	0.38006	0.322892	0.466982	0.422831	0.482958	0.304381	0.237185	0.516993	0.5358	0.854596	0.918536	0.187961	0.414929	0.433783	0.327015	0.299159	0.469958	0.347383	0.304671	0.467288	0.517496	0.540946	0.256547	0.53111	0.544119	0.796742	0.401323	0.443869
parsopercularis L	0.595349	0.581104	0.557036	0.315502	0.522783	0.487838	0.476556	0.54055	0.515853	0.505793	0.480386	0.489675	0.114259	0.492123	0.567512	0.589997	0.440571	0.543285	0.428533	0.449326	0.489423	0.400458	0.460327	0.435092	0.555612	0.604555	0.555129	0.525925	0.493344	0.556304	0.599918	0.545595	0.642013	0.440051	0.331234	0.440806	0.27315	0.583928	0.415494	0.406488	0.210375	0.34992	0.566086	0.0814358	0.229706	0.384742	0.470694	0.315137	0.575602
parsopercularis R	0.268177	0.207146	0.275967	0.230754	0.31025	0.410782	0.401688	0.230811	0.40886	0.266761	0.796919	0.421752	0.300238	0.321304	0.303061	0.339447	0.402509	0.161336	0.34349	0.405962	0.301253	0.388847	0.321546	0.49357	0.161455	0.327649	0.452675	0.427898	0.589461	0.33108	0.410218	0.455771	0.239998	0.796919	0.372739	0.404853	0.316396	0.268063	0.419047	0.437658	0.437322	0.47227	0.550109	0.26119	0.45628	0.444912	0.471325	0.429305	0.222164
parsorbitalis L	0.328333	0.288957	0.368994	0.435339	0.448346	0.331825	0.187283	0.349637	0.186149	0.235652	0.398309	0.40075	0.116595	0.204428	0.372433	0.345082	0.205167	0.310698	0.415254	0.412919	0.225117	0.171412	0.232266	0.367298	0.321419	0.372153	0.353234	0.223541	0.382924	0.338133	0.444515	0.337146	0.0985118	0.335294	0.596999	0.262108	0.24597	0.307773	0.290471	0.262143	0.517513	0.456106	0.397162	0.152536	0.55092	0.491535	0.508351	0.335078	0.344641
parsorbitalis R	0.395347	0.282499	0.250752	0.251344	0.526276	0.431019	0.350699	0.517597	0.411977	0.183963	0.907964	0.566058	0.298429	0.237084	0.520505	0.509174	0.295871	0.364704	0.291763	0.536699	0.201614	0.409122	0.219106	0.485688	0.372207	0.464034	0.401387	0.393571	0.605399	0.578117	0.392985	0.439828	0.239757	0.440238	0.400285	0.907964	0.318872	0.382303	0.248378	0.277517	0.424524	0.455869	0.626983	0.266292	0.449929	0.439773	0.615204	0.405195	0.419381
parstriangularis L	0.621881	0.550954	0.575008	0.351489	0.76916	0.5292	0.309569	0.484342	0.234189	0.455081	0.760483	0.69465	0.345719	0.398804	0.506536	0.614241	0.41102	0.593137	0.410803	0.519162	0.371002	0.371787	0.469089	0.506082	0.455389	0.49623	0.368686	0.359505	0.550425	0.622779	0.666244	0.516687	0.265431	0.425502	0.557877	0.366102	0.798314	0.593216	0.464412	0.446714	0.426007	0.419803	0.563372	0.28014	0.466851	0.446072	0.792676	0.373046	0.463995
parstriangularis R	0.215134	0.402688	0.328329	0.246195	0.247351	0.392628	0.368027	0.189632	0.450666	0.313243	0.812609	0.35572	0.252982	0.34708	0.234439	0.660202	0.28124	0.242967	0.260485	0.236296	0.380908	0.402119	0.240696	0.45201	0.132129	0.306196	0.391083	0.459356	0.531679	0.264015	0.370935	0.47052	0.246408	0.141269	0.278536	0.168915	0.329161	0.812609	0.207259	0.22518	0.38558	0.368551	0.468456	0.272836	0.399694	0.31707	0.43793	0.375599	0.148323
pericalcarine L	0.432364	0.351449	0.368807	0.340757	0.539509	0.481962	0.326169	0.420519	0.41286	0.226775	0.726381	0.570322	0.304904	0.239443	0.437018	0.481446	0.250168	0.372305	0.498015	0.618916	0.242345	0.4467	0.162198	0.480187	0.352445	0.424524	0.4257	0.404154	0.5498	0.493677	0.497966	0.504841	0.237341	0.466793	0.464654	0.259058	0.439209	0.423968	0.726381	0.350043	0.525707	0.525753	0.545558	0.273237	0.580218	0.549861	0.624026	0.400059	0.378544
pericalcarine R	0.462523	0.384388	0.391269	0.382284	0.594632	0.487308	0.289528	0.435013	0.39291	0.247645	0.71754	0.59862	0.309162	0.236762	0.451117	0.502995	0.184835	0.427347	0.5128	0.590603	0.235047	0.449955	0.213271	0.475136	0.376528	0.438683	0.397453	0.380691	0.546369	0.524071	0.518745	0.503276	0.237287	0.495637	0.490695	0.299332	0.444604	0.453776	0.357356	0.71754	0.522298	0.514688	0.547015	0.272821	0.581551	0.548358	0.654819	0.397079	0.398853
postcentral L	0.256536	0.215787	0.337163	0.331855	0.311754	0.540557	0.158448	0.161608	0.190512	0.169525	0.272485	0.337875	0.226692	0.148728	0.170136	0.22909	0.137848	0.198412	0.327928	0.183845	0.156556	0.223598	0.138264	0.277379	0.142531	0.168602	0.327611	0.268747	0.238068	0.212784	0.568416	0.501566	0.167377	0.147418	0.550261	0.115696	0.172422	0.237694	0.198588	0.185637	0.568416	0.234588	0.201427	0.143833	0.425896	0.251163	0.439414	0.231558	0.14812
postcentral R	0.237461	0.234718	0.336366	0.36119	0.240193	0.443098	0.286383	0.23333	0.304142	0.266686	0.176862	0.27428	0.330624	0.265335	0.213218	0.198822	0.285071	0.231587	0.42041	0.352502	0.270032	0.36382	0.275764	0.341674	0.202607	0.172303	0.434807	0.366101	0.214715	0.212592	0.460016	0.487031	0.239956	0.294315	0.406499	0.26314	0.254578	0.218475	0.380354	0.361482	0.390129	0.560959	0.181276	0.228095	0.323913	0.445058	0.296286	0.38874	0.202445
posteriorcingulate L	0.474505	0.569401	0.503193	0.194087	0.264008	0.423115	0.506101	0.616228	0.501602	0.513253	0.335346	0.279242	0.282911	0.520583	0.622802	0.321523	0.457972	0.47709	0.380655	0.281125	0.557742	0.394359	0.469462	0.433619	0.625496	0.342689	0.537384	0.534682	0.725753	0.412228	0.501538	0.513052	0.231094	0.403614	0.263566	0.513205	0.321105	0.410501	0.408775	0.409225	0.394854	0.295069	0.76446	0.254818	0.37412	0.212581	0.240485	0.410782	0.646618
posteriorcingulate R	0.711337	0.67504	0.674971	0.317565	0.673001	0.556435	0.508041	0.534457	0.53516	0.573792	0.646667	0.628442	0.196571	0.549773	0.555402	0.685166	0.466367	0.638192	0.419135	0.464187	0.535933	0.358121	0.493247	0.479864	0.537956	0.561903	0.589641	0.601175	0.525403	0.666549	0.700393	0.64154	0.12935	0.4405	0.40971	0.440887	0.271325	0.688845	0.416424	0.40751	0.247333	0.369646	0.578149	0.715005	0.254692	0.393009	0.62799	0.348221	0.543228
precentral L	0.295374	0.245347	0.368505	0.329578	0.350815	0.538852	0.163866	0.175028	0.195577	0.183938	0.337516	0.377349	0.251074	0.161755	0.186894	0.267003	0.143556	0.222492	0.293986	0.188255	0.16891	0.237875	0.144864	0.355999	0.157685	0.191738	0.335645	0.283767	0.298096	0.245837	0.593303	0.519027	0.184532	0.151857	0.56956	0.121216	0.175588	0.273277	0.192882	0.18272	0.404931	0.232189	0.237945	0.15887	0.598528	0.230267	0.497246	0.299911	0.163815
precentral R	0.225482	0.210598	0.312534	0.284329	0.226147	0.436313	0.279043	0.168986	0.311094	0.232775	0.257328	0.288049	0.337983	0.239258	0.152016	0.196543	0.266929	0.191291	0.387677	0.221067	0.240139	0.368002	0.235522	0.454729	0.151188	0.146076	0.423134	0.355944	0.331553	0.193577	0.45232	0.475978	0.249104	0.254026	0.422739	0.226274	0.263679	0.212494	0.355673	0.351575	0.439382	0.442663	0.197561	0.24329	0.408543	0.594956	0.326232	0.407664	0.15131
precuneus L	0.27199	0.332699	0.755437	0.318949	0.37348	0.546838	0.389632	0.161311	0.479537	0.369944	0.352982	0.327912	0.243541	0.350792	0.164708	0.155659	0.291513	0.283369	0.351859	0.204851	0.369592	0.40063	0.258094	0.362535	0.1499	0.156263	0.547838	0.616106	0.343953	0.164279	0.756637	0.737767	0.242296	0.17128	0.227975	0.187629	0.337866	0.231175	0.24032	0.244871	0.462747	0.416275	0.230662	0.3074	0.480382	0.361366	0.91251	0.384569	0.145457
precuneus R	0.421564	0.429101	0.483014	0.381628	0.396007	0.426912	0.388017	0.500509	0.372887	0.427085	0.295489	0.378894	0.280034	0.411783	0.512958	0.378651	0.390801	0.431709	0.545172	0.582343	0.430007	0.337226	0.421539	0.309877	0.460601	0.424905	0.519579	0.455412	0.343717	0.410519	0.513331	0.504311	0.196762	0.468745	0.277298	0.435606	0.294946	0.382995	0.467018	0.437062	0.22732	0.404453	0.448463	0.197065	0.223065	0.476016	0.354162	0.582343	0.472546
rostralanteriorcingulate L	0.207538	0.270256	0.305121	0.201468	0.197119	0.406765	0.408399	0.176508	0.450536	0.304967	1.04273	0.3228	0.3052	0.34779	0.337018	0.315387	0.340987	0.169952	0.287104	0.225119	0.401016	0.406564	0.301829	0.536635	0.401911	0.500796	0.446976	0.446105	0.715011	0.180425	0.41177	0.465574	0.25699	0.177889	0.320624	0.351244	0.328287	0.207734	0.294866	0.314932	0.389297	0.394353	0.756982	0.26567	0.393058	0.314987	0.370656	0.438954	1.04273
rostralanteriorcingulate R	0.282444	0.376546	0.344641	0.19854	0.166357	0.397417	0.420346	0.206866	0.463291	0.336924	0.841749	0.245268	0.300793	0.378082	0.16521	0.161963	0.348877	0.210173	0.280607	0.184995	0.432172	0.40593	0.317383	0.522058	0.42324	0.484421	0.445358	0.458378	0.679464	0.112541	0.422927	0.471426	0.267098	0.194721	0.28755	0.329703	0.330834	0.267736	0.286602	0.30618	0.377019	0.351977	0.575205	0.269898	0.374824	0.271252	0.282126	0.420684	0.313269
rostralmiddlefrontal L	0.239826	0.139571	0.315765	0.34016	0.455242	0.410633	0.291672	0.254018	0.469652	0.210891	0.794666	0.462204	0.251223	0.215707	0.311246	0.460561	0.202547	0.234393	0.326726	0.324833	0.265126	0.430804	0.181125	0.494022	0.178853	0.364599	0.388761	0.409741	0.553458	0.325087	0.36257	0.518673	0.230832	0.190619	0.270654	0.14142	0.346926	0.219215	0.205726	0.205352	0.437078	0.459782	0.500207	0.285659	0.470239	0.419163	0.639773	0.423945	0.216755
rostralmiddlefrontal R	0.526465	0.508234	0.503681	0.331165	0.455639	0.44101	0.39753	0.54416	0.387526	0.442069	0.359175	0.45791	0.283187	0.429239	0.562739	0.521574	0.387962	0.475673	0.463252	0.452702	0.434903	0.432092	0.412666	0.326917	0.543098	0.590167	0.475033	0.444519	0.419039	0.47823	0.556098	0.478771	0.304449	0.451482	0.249393	0.436256	0.269131	0.521644	0.419951	0.40524	0.204015	0.329455	0.522321	0.239325	0.219151	0.390988	0.427422	0.191052	0.570863
superiorfrontal L	0.204237	0.256695	0.301688	0.153545	0.170926	0.391078	0.369965	0.20311	0.409895	0.296217	0.56583	0.233072	0.315371	0.321662	0.153626	0.13499	0.331579	0.196015	0.323348	0.166313	0.345032	0.406901	0.298193	0.5443	0.303509	0.090034	0.43853	0.411748	0.701349	0.130995	0.406569	0.44272	0.266674	0.277163	0.318823	0.359674	0.278611	0.190217	0.342914	0.350853	0.361521	0.314693	0.52408	0.2633	0.345165	0.211798	0.274164	0.424191	0.292098
superiorfrontal R	0.197916	0.3489	0.311969	0.207326	0.190559	0.391028	0.407091	0.175047	0.456754	0.332121	0.993761	0.276784	0.282346	0.379056	0.196441	0.344016	0.337708	0.213459	0.266711	0.207795	0.420815	0.400553	0.301049	0.499297	0.244896	0.439486	0.418982	0.448262	0.664054	0.126106	0.387034	0.452502	0.260574	0.174233	0.289381	0.291892	0.325086	0.193509	0.261373	0.283623	0.37487	0.360282	0.635267	0.269145	0.378296	0.29212	0.332039	0.398119	0.161253
superiorparietal L	0.172991	0.20731	0.539872	0.336819	0.267609	0.581129	0.329532	0.157849	0.453363	0.273999	0.329777	0.355305	0.260739	0.260168	0.166965	0.169598	0.238703	0.195861	0.36234	0.211377	0.270454	0.39599	0.197887	0.354208	0.132311	0.171274	0.51432	0.553343	0.348935	0.160392	0.747449	0.72803	0.251089	0.16799	0.223699	0.158547	0.333688	0.171425	0.216546	0.217289	0.48825	0.441102	0.253126	0.31835	0.510296	0.387382	0.381701	0.394585	0.143344
superiorparietal R	0.286672	0.294427	0.381489	0.354212	0.280627	0.44124	0.320854	0.328571	0.322603	0.324341	0.179653	0.292376	0.305743	0.318192	0.318781	0.241009	0.324045	0.297509	0.486313	0.489704	0.330506	0.349197	0.334717	0.246132	0.292453	0.246237	0.462446	0.39733	0.182195	0.269543	0.464791	0.492665	0.220889	0.356537	0.347428	0.328791	0.266525	0.259865	0.420472	0.389871	0.311353	0.322764	0.247028	0.215181	0.259911	0.427334	0.294007	0.376775	0.294131
superiortemporal L	0.493229	0.385628	0.377181	0.39972	0.873804	0.477233	0.465487	0.491045	0.618458	0.0838078	0.804269	0.696664	0.265979	0.136034	0.513949	0.566348	0.186457	0.585835	0.421042	0.523985	0.239243	0.410845	0.149585	0.494347	0.401107	0.491022	0.574077	0.617813	0.598031	0.631137	0.460955	0.55791	0.216603	0.335451	0.380965	0.203936	0.431243	0.470732	0.222334	0.208087	0.508775	0.53541	0.614306	0.258835	0.561879	0.526247	0.767219	0.43887	0.432665
superiortemporal R	0.514619	0.48664	0.559839	0.512449	0.581477	0.524768	0.37735	0.527656	0.337943	0.452269	0.461507	0.544538	0.0698509	0.42142	0.54428	0.501349	0.39658	0.507155	0.534334	0.552168	0.425836	0.301069	0.430873	0.422669	0.49617	0.517446	0.519902	0.465179	0.450864	0.500716	0.637961	0.538279	0.0957736	0.478749	0.285734	0.427329	0.326693	0.484679	0.458276	0.434419	0.404391	0.477752	0.519099	0.125507	0.442723	0.540119	0.574843	0.276307	0.512737
supramarginal L	0.240937	0.214409	0.357472	0.358582	0.304813	0.540963	0.18487	0.153392	0.23358	0.181703	0.188927	0.30049	0.150076	0.160108	0.157456	0.19397	0.15864	0.196031	0.353263	0.182829	0.17113	0.229567	0.150277	0.158775	0.138295	0.149046	0.343044	0.290081	0.151344	0.188097	0.595611	0.507445	0.135921	0.151361	0.386266	0.125592	0.253319	0.218536	0.206442	0.197204	0.520052	0.302882	0.158099	0.18987	0.537291	0.296331	0.413406	0.201866	0.141811
supramarginal R	0.374067	0.366455	0.445797	0.452853	0.396859	0.431721	0.333775	0.423737	0.316485	0.369024	0.302694	0.380179	0.227412	0.351659	0.431761	0.347916	0.343163	0.381668	0.502034	0.535216	0.361416	0.318754	0.366179	0.328833	0.38286	0.373169	0.479033	0.415617	0.32303	0.365453	0.510529	0.505934	0.148928	0.404035	0.29864	0.363054	0.285493	0.34236	0.426046	0.398306	0.233745	0.490529	0.391254	0.152684	0.267932	0.516014	0.379119	0.226928	0.393288
transversetemporal L	0.710834	0.661092	0.680598	0.476908	0.833034	0.620885	0.492024	0.562323	0.307551	0.590031	0.75633	0.746701	0.336119	0.539509	0.578415	0.691464	0.510015	0.690758	0.499635	0.566614	0.50855	0.376367	0.552556	0.510109	0.54281	0.572888	0.520823	0.489729	0.578505	0.709101	0.737222	0.576219	0.250889	0.501651	0.579134	0.456417	0.348748	0.684488	0.479529	0.460178	0.440734	0.475135	0.622017	0.275088	0.476128	0.521464	0.798823	0.381313	0.551744
transversetemporal R	0.382888	0.35168	0.447874	0.461874	0.475786	0.456441	0.276738	0.407336	0.248338	0.328426	0.417997	0.4426	0.102744	0.299969	0.430277	0.383297	0.295281	0.381475	0.483812	0.500744	0.311575	0.202523	0.32517	0.402587	0.365282	0.393649	0.431567	0.35911	0.405124	0.388653	0.532888	0.507226	0.0984168	0.382148	0.280751	0.318347	0.271243	0.353617	0.386572	0.353427	0.418898	0.498302	0.432347	0.138276	0.452068	0.529967	0.501813	0.341614	0.380509
[truncated: 13 more columns]
