# Supplementary material for: The relationship between the interictal epileptiform discharge source connectivity and cortical structural couplings in temporal lobe epilepsy
Source: Front Neurol. 2023 Feb 1;14:1029732. doi: 10.3389/fneur.2023.1029732 (PMC9948620; doi:10.3389/fneur.2023.1029732)
Supplement: Supplementary file 1 [file Data_Sheet_1.ZIP › Connection/BGC/L/17.xlsx]

## Sheet: 0
\	caudalanteriorcingulate L	caudalanteriorcingulate R	caudalmiddlefrontal L	caudalmiddlefrontal R	cuneus L	cuneus R	entorhinal L	entorhinal R	fusiform L	fusiform R	inferiorparietal L	inferiorparietal R	inferiortemporal L	inferiortemporal R	insula L	insula R	isthmuscingulate L	isthmuscingulate R	lateraloccipital L	lateraloccipital R	lateralorbitofrontal L	lateralorbitofrontal R	lingual L	lingual R	medialorbitofrontal L	medialorbitofrontal R	middletemporal L	middletemporal R	paracentral L	paracentral R	parahippocampal L	parahippocampal R	parsopercularis L	parsopercularis R	parsorbitalis L	parsorbitalis R	parstriangularis L	parstriangularis R	pericalcarine L	pericalcarine R	postcentral L	postcentral R	posteriorcingulate L	posteriorcingulate R	precentral L	precentral R	precuneus L	precuneus R	rostralanteriorcingulate L
caudalanteriorcingulate L	1.4541	0.437698	0.406255	0.758962	0.284195	0.358477	0.383511	0.464785	0.579824	0.917958	0.720112	0.728311	0.371841	0.403872	0.442004	0.452596	0.575179	0.400919	0.615141	0.334442	0.51986	0.546065	0.480692	0.397298	0.417407	0.476599	0.644316	0.400945	0.355443	0.383106	0.267533	0.764033	0.583908	0.23831	0.6667	0.32308	0.629213	0.632772	0.310465	0.29832	1.09353	0.556568	0.225246	0.463172	1.06555	0.877788	0.181485	0.641251	0.377792
caudalanteriorcingulate R	0.483857	1.04073	0.340027	0.656598	0.367751	0.229495	0.323794	0.499937	0.516375	0.50693	0.722038	0.726662	0.365317	0.416648	0.393004	0.457235	0.846062	0.286288	0.666709	0.211582	0.533379	0.337568	0.34939	0.275105	0.421657	0.511624	0.618286	0.318219	0.354404	0.309902	0.555905	0.783182	0.828365	0.144762	0.853029	0.203181	0.61667	0.697882	0.173763	0.183284	1.04073	0.513797	0.278488	0.453935	1.02385	0.889849	0.260464	0.608339	0.335194
caudalmiddlefrontal L	0.363608	0.271413	1.04175	0.479935	0.506826	0.155204	0.344425	0.589361	0.463969	0.315447	0.655528	0.644231	0.42531	0.338594	0.386271	0.472331	1.04175	0.248794	0.568246	0.128771	0.38447	0.217345	0.210355	0.308817	0.636571	0.589126	0.316716	0.236236	0.358376	0.192829	0.451196	0.590309	1.02392	0.0692182	0.871794	0.101762	0.528297	0.524895	0.133211	0.133551	0.924857	0.411173	0.352608	0.409432	0.932851	0.82646	0.347342	0.519568	0.284572
caudalmiddlefrontal R	0.903515	0.567981	0.399486	1.21427	0.162573	0.289297	0.427614	0.27436	0.664709	1.08285	0.52905	0.558022	0.247582	0.353749	0.32525	0.327575	0.204345	0.344561	0.632516	0.276039	0.42426	0.51892	0.433737	0.363324	0.369087	0.291032	0.571078	0.612826	0.221731	0.288822	1.14233	1.21427	0.176419	0.213707	0.229182	0.291627	0.200242	0.0746955	0.340547	0.261627	0.925092	0.542751	0.10873	0.3352	1.01739	0.879423	0.222154	0.547162	0.295245
cuneus L	0.344439	0.522753	0.641657	0.220018	0.832781	0.438972	0.731285	0.170154	0.375177	0.330963	0.288378	0.176977	0.12428	0.678792	0.596911	0.591099	0.832781	0.593864	0.328583	0.311114	0.467166	0.276708	0.255913	0.649706	0.616284	0.303389	0.393874	0.54099	0.102284	0.314697	0.369195	0.338312	0.656572	0.151974	0.531909	0.243958	0.251157	0.193042	0.172466	0.265	0.290013	0.132184	0.193657	0.566977	0.28734	0.262839	0.658294	0.179793	0.401454
cuneus R	0.702276	0.520264	0.438038	0.62369	0.575473	1.04083	0.349685	0.462062	0.636795	0.562932	0.746833	0.732455	0.353795	0.559015	0.424347	0.484265	1.00965	0.306569	0.87877	0.202964	0.303559	0.435854	0.281541	0.398841	0.0968926	0.509505	0.375145	0.47065	0.307334	0.492294	0.789031	0.914977	0.923004	0.102138	0.817386	0.213802	0.701655	0.639152	0.181006	0.194975	1.02027	0.515163	0.393841	0.482294	1.02333	0.918276	0.43885	0.755989	0.357544
entorhinal L	0.58677	0.46745	0.440274	0.643129	0.367926	0.197671	1.05483	0.499619	0.540107	0.419447	0.733696	0.750719	0.330236	0.57801	0.478081	0.577925	0.941128	0.191044	0.738531	0.205752	0.327908	0.296135	0.235602	0.180775	0.376135	0.545765	0.366012	0.3371	0.337979	0.279199	0.719332	0.835769	0.916774	0.115671	0.885087	0.163811	0.707903	0.687439	0.197559	0.181072	1.02895	0.503767	0.270353	0.51441	1.0331	0.906258	0.323667	0.6105	0.318932
entorhinal R	0.520133	0.465995	0.488081	0.420416	0.274403	0.473815	0.60043	1.15196	0.749343	0.516068	0.468144	0.359563	0.0880685	0.423077	0.64901	0.540497	1.15196	0.510299	0.643988	0.380183	0.433275	0.43803	0.332886	0.524216	0.521209	0.33812	0.420353	0.442201	0.0889382	0.359897	0.555787	0.647441	0.830885	0.216516	0.677149	0.325314	0.50494	0.369448	0.302542	0.347108	0.375085	0.116642	0.235624	0.502007	0.393438	0.271141	0.263872	0.142751	0.426539
fusiform L	1.11296	0.693905	0.644619	1.10364	0.416399	0.664433	0.665179	0.326216	1.66483	0.472256	0.87166	1.02987	0.257356	0.65379	0.615914	0.562687	0.725215	0.612594	1.47864	0.717706	0.515347	0.39153	0.443865	0.616714	0.566731	0.415137	0.451574	0.594291	0.280602	0.558568	1.03245	1.4768	0.680143	0.392063	0.736421	0.478244	1.01584	0.802601	0.544205	0.661564	1.18441	0.590883	0.338975	0.571534	1.14404	0.815016	0.346121	0.673663	0.50222
fusiform R	1.39433	0.60841	0.551352	1.00506	0.397423	0.579621	0.55059	0.46252	0.351459	1.5923	0.7096	1.20658	0.35659	0.585419	0.616375	0.57656	0.686262	0.563527	1.18081	0.569047	0.468841	0.165724	0.396461	0.542461	0.517544	0.530404	0.401542	0.441967	0.351088	0.578525	1.24218	1.56067	0.670521	0.340361	0.74845	0.378054	0.801968	0.957105	0.381061	0.487465	1.56065	0.662146	0.299369	0.576453	1.4056	0.914783	0.302311	0.775093	0.507174
inferiorparietal L	0.738081	0.544765	0.423237	0.362035	0.156877	0.469209	0.434987	0.173333	0.961364	1.02085	1.25864	0.150715	0.14533	0.349262	0.370324	0.342735	0.227234	0.48383	1.25864	0.485772	0.522733	0.693384	0.57863	0.493051	0.414674	0.220689	0.57611	0.61143	0.1494	0.429262	0.813486	0.968708	0.241041	0.429698	0.193464	0.526459	0.626764	0.29265	0.618362	0.498628	0.338327	0.693163	0.0363989	0.392682	0.405953	0.857778	0.249737	0.624357	0.348397
inferiorparietal R	0.88165	0.652033	0.445424	0.403736	0.162665	0.271811	0.494201	0.125705	0.61488	1.14633	0.218704	1.27663	0.0894223	0.40651	0.287971	0.337798	0.179907	0.419097	1.27663	0.22543	0.434798	0.649922	0.388899	0.432264	0.400302	0.179608	0.542452	0.976535	0.105457	0.259013	1.12989	1.11549	0.22063	0.205403	0.268088	0.302975	0.424636	0.412539	0.264911	0.213083	0.908479	0.333842	0.0430804	0.370543	0.720354	0.49569	0.281896	0.299704	0.243181
inferiortemporal L	0.525537	0.454716	0.434679	0.344468	0.170571	0.607648	0.554619	0.120385	0.846107	0.585853	0.384928	0.248305	0.95058	0.359833	0.625029	0.436229	0.95058	0.560445	0.669438	0.524268	0.528748	0.505472	0.450898	0.583256	0.552107	0.265321	0.532138	0.455723	0.109778	0.433822	0.54527	0.634297	0.626529	0.285759	0.487248	0.414081	0.40319	0.275897	0.390705	0.481494	0.277536	0.197262	0.172434	0.43637	0.305317	0.32491	0.185571	0.258418	0.490636
inferiortemporal R	0.452161	0.373274	0.224493	0.579889	0.337598	0.170714	0.494756	0.420974	0.49877	0.363214	0.691425	0.742744	0.278415	1.08508	0.304557	0.302343	1.01872	0.255394	0.645092	0.153136	0.311992	0.267157	0.196464	0.280835	0.46071	0.395929	0.297369	0.37173	0.312211	0.159175	0.574013	0.724036	0.949912	0.072775	0.868232	0.143374	0.644577	0.646607	0.173768	0.150589	1.08508	0.397643	0.252032	0.193572	1.08136	0.820169	0.328699	0.479665	0.23522
insula L	0.639036	0.518302	0.495129	0.557596	0.498275	0.326286	0.517709	0.54198	0.742359	0.573487	0.71165	0.636397	0.355351	0.46208	1.18849	0.446882	1.18849	0.450298	0.794885	0.220011	0.449465	0.454068	0.352419	0.499319	0.45246	0.56733	0.473778	0.463558	0.246128	0.162114	0.708665	0.826949	1.04325	0.140551	0.872321	0.273008	0.639584	0.549739	0.25604	0.230331	0.838893	0.321868	0.355094	0.418177	0.861446	0.753738	0.39556	0.480129	0.23359
insula R	0.566601	0.506579	0.493755	0.548056	0.460676	0.262677	0.585639	0.505278	0.602841	0.475383	0.67619	0.679674	0.300054	0.346176	0.29512	1.15687	1.15687	0.448021	0.717027	0.184315	0.411232	0.35568	0.271932	0.498723	0.501743	0.50807	0.389252	0.468427	0.266872	0.142765	0.657799	0.783283	0.982593	0.0916503	0.850633	0.215743	0.600714	0.581887	0.199413	0.192218	0.879768	0.277661	0.303836	0.333843	0.881036	0.671374	0.377232	0.386414	0.275568
isthmuscingulate L	0.523846	0.563159	0.625406	0.489166	0.427214	0.507664	0.684465	0.187473	0.363529	0.352922	0.503364	0.562026	0.134937	0.654395	0.549068	0.507323	1.21264	0.550559	0.609186	0.456824	0.433489	0.299977	0.26299	0.584022	0.53514	0.318149	0.381003	0.553423	0.178916	0.389555	0.546644	0.595659	0.544709	0.2702	0.556573	0.316162	0.477873	0.441008	0.298872	0.420027	0.444236	0.252093	0.320916	0.497253	0.428116	0.382586	0.36149	0.335959	0.410791
isthmuscingulate R	0.684232	0.528683	0.462653	0.635754	0.565546	0.242191	0.280858	0.518023	0.563481	0.502439	0.750419	0.751891	0.37246	0.561976	0.513683	0.540189	1.04053	1.07397	0.818407	0.213007	0.364804	0.356546	0.259682	0.520355	0.230244	0.571693	0.349371	0.427175	0.325768	0.444531	0.766126	0.888166	0.945822	0.0974562	0.864676	0.156069	0.674849	0.68051	0.150839	0.166681	1.05775	0.522088	0.361945	0.580341	1.04334	0.908307	0.381718	0.690017	0.37819
lateraloccipital L	0.421296	0.41602	0.414689	0.607397	0.193255	0.532622	0.414176	0.344056	0.581816	0.920151	0.712083	0.758418	0.312036	0.360665	0.477441	0.413425	0.223392	0.503318	1.98383	0.553265	0.514272	0.572128	0.543079	0.49279	0.447962	0.368228	0.531933	0.473881	0.291656	0.523601	0.361627	0.152279	0.277272	0.414019	0.348164	0.498745	0.561154	0.399554	0.560475	0.529993	1.16715	0.711775	0.14663	0.462912	1.28058	0.911103	0.148365	0.779014	0.43221
lateraloccipital R	0.800284	0.605214	0.49755	0.678538	0.562147	0.301083	0.457686	0.383985	0.757641	0.688682	0.776146	0.752817	0.301031	0.612806	0.369358	0.492983	0.992033	0.385038	1.0057	1.06997	0.328017	0.53371	0.375682	0.443929	0.20796	0.441325	0.477077	0.583523	0.259379	0.396562	0.910724	1.04273	0.895667	0.196516	0.781688	0.303543	0.794012	0.67417	0.244912	0.346111	1.02667	0.558897	0.398421	0.463866	1.04217	0.956126	0.454716	0.802164	0.330911
lateralorbitofrontal L	1.06779	0.929149	0.630043	0.775233	0.46155	0.439276	0.572846	0.422034	0.73295	0.795395	0.800961	0.799563	0.316601	0.622886	0.564944	0.533234	1.07519	0.487681	1.11018	0.400022	1.28326	0.559757	0.203598	0.515708	0.491512	0.496264	0.293551	0.726585	0.286037	0.559026	1.15205	1.21735	0.996757	0.273427	0.940836	0.184156	0.806934	0.781389	0.135449	0.290226	1.1061	0.635281	0.375637	0.533461	1.07748	0.965887	0.331444	0.751398	0.501674
lateralorbitofrontal R	1.17851	0.612797	0.519036	0.899688	0.497083	0.522497	0.510863	0.474893	0.409931	0.289887	0.67855	1.05962	0.361735	0.603061	0.574024	0.556255	0.858796	0.485718	1.10104	0.513691	0.415529	1.30283	0.500408	0.460361	0.461339	0.554594	0.312637	0.412441	0.338568	0.512857	0.924657	1.17677	0.792738	0.313711	0.87265	0.408288	0.778028	0.854945	0.358755	0.443616	1.30283	0.540295	0.39337	0.524688	1.18105	0.817974	0.347746	0.654828	0.472745
lingual L	1.4541	0.97273	0.686872	0.886474	0.503729	0.605948	0.707152	0.346175	0.818644	1.01297	0.762512	0.996864	0.257139	0.70067	0.583626	0.542746	1.0089	0.600517	1.35719	0.700107	0.389006	0.872033	1.5624	0.623314	0.502288	0.436931	0.506619	0.872569	0.263597	0.566277	1.5624	1.52839	0.925817	0.406346	0.894735	0.430826	0.903019	0.893892	0.405365	0.67841	1.27191	0.718772	0.365511	0.556391	1.18137	0.959664	0.385403	0.752299	0.475261
lingual R	0.709038	0.538482	0.484405	0.660307	0.520559	0.356901	0.282215	0.506076	0.544508	0.495761	0.769814	0.764518	0.366307	0.568091	0.543598	0.545306	1.00664	0.516158	0.846563	0.292191	0.389415	0.339395	0.251854	1.10197	0.274165	0.558556	0.325942	0.402037	0.335354	0.473037	0.799995	0.921543	0.926623	0.125785	0.864499	0.16349	0.704328	0.698782	0.158535	0.211069	1.07955	0.554699	0.346312	0.594952	1.06242	0.928676	0.359313	0.717253	0.398125
medialorbitofrontal L	0.835569	0.744937	0.772429	0.710793	0.449894	0.0735335	0.613271	0.445883	0.727817	0.659593	0.822028	0.762563	0.318702	0.719679	0.505481	0.519909	1.16061	0.284777	0.948587	0.0882511	0.418308	0.463486	0.275958	0.349668	1.16061	0.513001	0.439715	0.594982	0.256217	0.33753	0.918608	1.04352	1.06457	0.10237	0.924097	0.154444	0.75919	0.718099	0.152333	0.0902945	1.0637	0.535657	0.348124	0.5351	1.06558	0.970749	0.327732	0.671645	0.435047
medialorbitofrontal R	0.502257	0.424138	0.414443	0.43663	0.28853	0.359098	0.579226	0.292916	0.713225	0.489503	0.527459	0.441088	0.125745	0.364579	0.468987	0.386456	1.19166	0.417631	0.641623	0.291881	0.391698	0.408253	0.324649	0.450511	0.451885	1.19166	0.417381	0.41088	0.114906	0.246446	0.563889	0.651943	1.00628	0.179202	0.820941	0.276072	0.535832	0.408575	0.31021	0.290357	0.517812	0.151326	0.213602	0.342802	0.538488	0.378441	0.252815	0.107597	0.289881
middletemporal L	1.36006	1.00046	0.676759	0.837991	0.424026	0.674701	0.696015	0.361821	0.690758	0.783394	0.776746	0.899399	0.262878	0.655834	0.62455	0.553514	0.943567	0.629071	1.21998	0.723554	0.357367	0.557766	0.352042	0.620794	0.54677	0.443158	1.51452	0.826493	0.276265	0.621673	1.51452	1.41625	0.885896	0.374374	0.876879	0.342924	0.871882	0.845498	0.353387	0.615024	1.20056	0.717403	0.318465	0.587259	1.13347	0.970061	0.343982	0.798683	0.521132
middletemporal R	0.628077	0.432082	0.401241	0.716176	0.398466	0.31587	0.335251	0.472424	0.397228	0.330241	0.735166	0.850407	0.343548	0.526302	0.47072	0.517413	0.801033	0.334706	0.738615	0.307608	0.344458	0.191796	0.241778	0.275127	0.394317	0.511245	0.419377	1.27144	0.343148	0.422822	0.789731	0.966605	0.777573	0.186965	0.817106	0.188499	0.671287	0.839647	0.192389	0.255972	1.21253	0.614928	0.265457	0.526822	1.14442	0.957369	0.299449	0.715412	0.390504
paracentral L	0.360321	0.371606	0.472193	0.290089	0.307678	0.740078	0.496747	0.15784	0.53387	0.35439	0.394664	0.272963	0.225683	0.393611	0.563526	0.510031	0.91225	0.591548	0.488803	0.625241	0.440488	0.309732	0.31841	0.584862	0.526135	0.163829	0.370551	0.34604	0.91225	0.504695	0.392271	0.467285	0.717665	0.306369	0.551859	0.373021	0.363912	0.287387	0.316499	0.545463	0.277212	0.155775	0.384432	0.544091	0.304896	0.248595	0.265545	0.217332	0.572683
paracentral R	0.630916	0.49418	0.407637	0.556807	0.56585	0.508241	0.353743	0.402699	0.644385	0.525282	0.685148	0.665755	0.327151	0.441762	0.169151	0.372448	1.01364	0.430884	0.781703	0.335786	0.409724	0.415066	0.33633	0.458427	0.251207	0.429282	0.40947	0.462049	0.235441	1.01364	0.700811	0.816537	0.901921	0.17715	0.775562	0.353615	0.625809	0.586788	0.241862	0.363673	0.861633	0.323697	0.395199	0.353822	0.886059	0.77278	0.45328	0.557878	0.213818
parahippocampal L	0.244895	0.426058	0.449768	0.79539	0.29519	0.437988	0.490672	0.438534	0.44693	0.814587	0.732791	0.827907	0.346229	0.445451	0.474487	0.46434	0.480288	0.463698	0.519192	0.422543	0.496326	0.375465	0.458774	0.47329	0.440205	0.449149	0.648628	0.570881	0.362066	0.432423	1.76428	0.747172	0.494511	0.25594	0.566596	0.328299	0.701567	0.789676	0.356238	0.373381	1.37705	0.631578	0.192893	0.491908	1.26911	0.932711	0.216157	0.695255	0.3926
parahippocampal R	0.531444	0.487668	0.445306	0.908663	0.228001	0.42959	0.44794	0.393706	0.552391	1.05013	0.673023	0.822778	0.335756	0.417082	0.457428	0.43934	0.309933	0.441643	0.202322	0.43193	0.439957	0.421983	0.433226	0.440525	0.429601	0.406299	0.515537	0.582654	0.328932	0.438843	0.572243	1.86789	0.320132	0.288169	0.389366	0.344068	0.62481	0.631338	0.401282	0.394318	1.38892	0.660949	0.152106	0.464288	1.50548	0.926569	0.167942	0.718121	0.40035
parsopercularis L	0.371961	0.444793	0.521849	0.388316	0.458554	0.370274	0.620486	0.171479	0.29254	0.243979	0.403822	0.491615	0.101286	0.644134	0.463675	0.434469	0.341619	0.400004	0.390276	0.341227	0.325544	0.185257	0.188389	0.427867	0.4342	0.32263	0.294655	0.441976	0.154092	0.320812	0.401869	0.401692	1.06457	0.210128	0.224462	0.210312	0.36724	0.395717	0.26575	0.322486	0.357089	0.234531	0.225071	0.398068	0.358403	0.350518	0.341488	0.30426	0.343997
parsopercularis R	0.767077	0.545663	0.446128	0.692521	0.531543	0.150446	0.389889	0.289406	0.688219	0.613893	0.675497	0.779918	0.218938	0.50202	0.2545	0.352301	0.974473	0.250432	0.93029	0.111637	0.223811	0.450588	0.287491	0.288193	0.141888	0.36185	0.334554	0.526204	0.190093	0.251009	0.882999	1.01939	0.886126	1.01939	0.799647	0.296316	0.763932	0.760918	0.199344	0.130026	1.01545	0.479676	0.374616	0.333397	1.00989	0.849484	0.395354	0.532664	0.208431
parsorbitalis L	0.405633	0.423635	0.462337	0.378279	0.433293	0.323129	0.576241	0.151856	0.420445	0.334111	0.383908	0.471838	0.0975783	0.601593	0.411526	0.417795	0.495678	0.354661	0.404218	0.300434	0.30041	0.266152	0.220757	0.373445	0.379613	0.295137	0.320959	0.468783	0.18371	0.300907	0.44272	0.418715	0.249282	0.192048	0.940836	0.216975	0.344811	0.359094	0.30403	0.28676	0.393968	0.198489	0.219715	0.390323	0.388109	0.329169	0.310726	0.261443	0.30833
parsorbitalis R	0.919915	0.695003	0.520702	0.750066	0.600755	0.295983	0.490109	0.396373	0.698526	0.683506	0.701455	0.827556	0.305631	0.619389	0.443188	0.48703	1.03771	0.349893	1.0308	0.308407	0.167701	0.542337	0.246852	0.380095	0.282215	0.48139	0.296346	0.644677	0.264786	0.445542	1.02968	1.13365	0.932406	0.299184	0.875511	1.1462	0.78312	0.813366	0.130582	0.230867	1.11159	0.56593	0.427998	0.442298	1.07192	0.890193	0.422479	0.658317	0.399709
parstriangularis L	0.677849	0.485926	0.398838	0.201137	0.21947	0.350888	0.462382	0.285851	0.676105	0.844346	0.737457	0.475047	0.272355	0.386647	0.366741	0.353766	0.183643	0.374677	0.618001	0.344704	0.407954	0.452401	0.416339	0.397372	0.372067	0.305392	0.52531	0.563627	0.230347	0.323583	0.845257	0.86875	0.135017	0.224567	0.168482	0.292375	1.01584	0.222248	0.37022	0.317243	0.734029	0.543733	0.113073	0.356467	0.857538	0.820662	0.250962	0.556759	0.325166
parstriangularis R	0.536388	0.439913	0.348824	0.0756962	0.154978	0.209297	0.426583	0.207658	0.352074	0.584559	0.348946	0.633016	0.148069	0.353207	0.262225	0.296848	0.234242	0.258586	0.302794	0.202071	0.290568	0.293841	0.273501	0.277105	0.300129	0.247335	0.432988	0.546843	0.190798	0.223549	0.902646	0.574698	0.221749	0.145064	0.263167	0.183602	0.278116	1.14444	0.253455	0.192982	1.0749	0.540165	0.0910461	0.288498	1.14444	0.9405	0.233215	0.440856	0.231062
pericalcarine L	1.34263	0.953621	0.723001	0.880171	0.565438	0.471702	0.812711	0.282948	1.00982	1.12696	0.782775	0.956986	0.201878	0.797523	0.515039	0.556598	1.02653	0.594718	1.44484	0.468599	0.437047	0.8682	0.491738	0.654231	0.481311	0.387343	0.641117	1.01257	0.215519	0.433631	1.57336	1.60091	0.931334	0.366279	0.814328	0.376867	0.958341	0.864153	1.60091	0.428479	1.17922	0.610975	0.372625	0.548215	1.1166	0.905549	0.459745	0.582808	0.388435
pericalcarine R	0.899222	0.704017	0.579884	0.721198	0.563468	0.362111	0.576218	0.343414	0.81297	0.755752	0.761914	0.776947	0.256542	0.690463	0.415891	0.523418	1.00295	0.456466	1.09394	0.402853	0.331516	0.577291	0.433778	0.505785	0.297197	0.41848	0.514188	0.696181	0.239308	0.433148	1.04688	1.15427	0.913554	0.309639	0.79442	0.299341	0.841262	0.717833	0.263121	1.15427	1.03935	0.623415	0.387357	0.50526	1.04384	0.957605	0.460716	0.778313	0.341266
postcentral L	1.1306	0.832239	0.58855	0.608185	0.272901	0.306167	0.725382	0.124535	0.725253	1.26608	0.4107	1.01179	0.0953098	0.575022	0.324638	0.378786	0.234007	0.477102	1.30349	0.23097	0.492687	0.67906	0.434448	0.531233	0.450649	0.200879	0.67381	1.12453	0.0866917	0.230085	1.76428	1.69076	0.263897	0.164564	0.275697	0.289222	0.73355	0.591325	0.250958	0.201867	1.76428	0.254986	0.0752929	0.389373	0.232142	0.332096	0.349411	0.202617	0.234592
postcentral R	0.864476	0.61855	0.464877	0.690079	0.40953	0.303773	0.471468	0.146777	0.907566	0.862482	0.678978	0.742215	0.101208	0.47313	0.231298	0.342545	0.62552	0.383772	1.09255	0.28634	0.403754	0.574865	0.48046	0.422218	0.312843	0.217067	0.54467	0.660285	0.103715	0.205204	1.02993	1.18049	0.573352	0.290655	0.468731	0.373398	0.884731	0.646606	0.439287	0.34168	0.82055	1.18049	0.225223	0.339782	0.909667	0.957796	0.377448	0.228327	0.163593
posteriorcingulate L	0.265097	0.369881	0.537225	0.164671	0.211837	0.612721	0.561198	0.20437	0.45265	0.282265	0.266946	0.172545	0.175533	0.506271	0.590124	0.509242	0.900243	0.570744	0.289686	0.536035	0.436833	0.266989	0.30051	0.57851	0.548911	0.295923	0.362253	0.356493	0.196442	0.431027	0.263304	0.269712	0.542522	0.293046	0.358219	0.35071	0.192996	0.124813	0.33243	0.491541	0.211788	0.202992	0.900243	0.514369	0.231911	0.268463	0.201637	0.292209	0.483974
posteriorcingulate R	0.497679	0.446047	0.461764	0.486925	0.598413	0.370924	0.466868	0.584884	0.546423	0.42615	0.650036	0.618685	0.39332	0.270925	0.365128	0.401467	1.07634	0.630731	0.653309	0.210606	0.45342	0.325022	0.292254	0.640367	0.571354	0.557028	0.387817	0.397528	0.328706	0.182483	0.576288	0.694605	0.941289	0.0970947	0.813183	0.232	0.538119	0.523069	0.195592	0.223317	0.832361	0.284554	0.381207	1.07634	0.839879	0.680433	0.450189	0.433506	0.3347
precentral L	1.03442	0.744528	0.541421	0.67189	0.260558	0.282397	0.646074	0.131355	0.710132	1.13633	0.451509	0.865456	0.0953585	0.537934	0.303275	0.353524	0.250445	0.416126	1.17372	0.224591	0.443465	0.603547	0.414202	0.461987	0.407784	0.201773	0.619555	0.929089	0.0932431	0.213293	1.55077	1.63125	0.241649	0.151485	0.229194	0.264028	0.887799	0.733427	0.276386	0.202069	0.233947	0.304856	0.0748239	0.354037	1.63125	0.423615	0.337395	0.213456	0.220773
precentral R	0.86119	0.594364	0.440464	0.710458	0.322339	0.278247	0.461515	0.118552	0.823161	0.874526	0.627612	0.673461	0.0800225	0.426612	0.237929	0.306455	0.410484	0.350365	1.07277	0.262664	0.382159	0.530788	0.433443	0.384617	0.314008	0.180661	0.519662	0.643103	0.0893193	0.21622	1.06797	1.23037	0.361976	0.241584	0.292421	0.322295	0.972296	0.65115	0.418141	0.283787	0.464393	0.546825	0.14107	0.311752	0.609067	1.23037	0.341497	0.193394	0.184982
precuneus L	0.275249	0.410574	0.57218	0.287067	0.7496	0.422678	0.642821	0.267777	0.4012	0.304702	0.399268	0.355917	0.210339	0.599022	0.590145	0.640756	0.95363	0.591343	0.396187	0.285403	0.458254	0.249834	0.255555	0.653723	0.643269	0.301423	0.3721	0.426924	0.173359	0.272528	0.313315	0.378944	0.803495	0.130601	0.667942	0.229594	0.337738	0.286752	0.177868	0.254746	0.547789	0.169872	0.254829	0.51294	0.532874	0.40135	0.95363	0.199826	0.39501
precuneus R	0.676425	0.51861	0.421689	0.539008	0.376244	0.52615	0.420287	0.184978	0.855123	0.671046	0.707469	0.560074	0.138746	0.389331	0.277968	0.34198	0.763531	0.455542	0.893701	0.680102	0.459404	0.520915	0.475121	0.477064	0.371197	0.20703	0.508746	0.524735	0.113397	0.36866	0.746207	0.879994	0.644708	0.457208	0.518216	0.479488	0.673739	0.496968	0.4655	0.718444	0.559347	0.218047	0.261386	0.345381	0.631453	0.519311	0.357874	0.900155	0.276447
rostralanteriorcingulate L	0.789173	0.634109	0.575958	0.661175	0.458255	0.403938	0.511962	0.361329	0.860202	0.698243	0.800956	0.720504	0.307651	0.500343	0.364974	0.470783	1.21264	0.480248	0.944344	0.294343	0.507917	0.559347	0.412651	0.520386	0.450163	0.386094	0.525316	0.576206	0.184195	0.256006	0.846443	0.983488	1.035	0.187259	0.858556	0.359034	0.712119	0.647546	0.291714	0.297635	0.896158	0.349134	0.373487	0.478279	0.921279	0.824438	0.395935	0.521261	1.21264
rostralanteriorcingulate R	0.275251	0.343098	0.396134	0.195369	0.237383	0.217169	0.557921	0.103211	0.377877	0.298231	0.241158	0.25614	0.0604547	0.551639	0.308773	0.338962	0.643491	0.279424	0.293623	0.185645	0.252563	0.228851	0.183838	0.304798	0.324296	0.243094	0.29476	0.422808	0.121316	0.185221	0.342648	0.300701	0.65737	0.110272	0.700923	0.141058	0.253631	0.173745	0.21894	0.184357	0.310782	0.133159	0.081196	0.306891	0.310681	0.239772	0.25698	0.129041	0.225116
rostralmiddlefrontal L	0.676605	0.532236	0.386875	0.168666	0.197917	0.235367	0.494822	0.239501	0.479492	0.750205	0.487518	0.738426	0.19382	0.400317	0.29082	0.31063	0.262834	0.302428	0.394918	0.215038	0.361056	0.377998	0.334953	0.329494	0.346519	0.268747	0.517638	0.648065	0.189671	0.217895	1.06493	0.720407	0.220121	0.134004	0.274098	0.19913	0.336203	0.288951	0.26594	0.199055	1.04309	0.462916	0.114368	0.294099	1.04244	0.845397	0.234545	0.425957	0.246985
rostralmiddlefrontal R	0.731588	0.759729	0.471787	0.67748	0.542995	0.163057	0.351527	0.513115	0.545233	0.503901	0.728682	0.764928	0.37272	0.601172	0.457861	0.554639	1.0583	0.16815	0.821275	0.159005	0.50264	0.301242	0.249872	0.158792	0.398182	0.577501	0.346932	0.464125	0.315841	0.377529	0.779114	0.940679	0.978155	0.129066	0.904063	0.0913309	0.649847	0.75371	0.115521	0.127201	1.08686	0.571154	0.368582	0.486147	1.06931	0.957231	0.361091	0.68467	0.399315
superiorfrontal L	0.666719	0.519497	0.445133	0.518532	0.356538	0.528807	0.46402	0.175687	0.847474	0.619929	0.677709	0.513112	0.143191	0.372401	0.353253	0.331817	0.895012	0.465969	0.834005	0.539335	0.466032	0.501297	0.420291	0.492592	0.415264	0.196488	0.492575	0.4995	0.111391	0.39456	0.713131	0.820706	0.688366	0.330053	0.555985	0.40859	0.594791	0.479969	0.360987	0.50868	0.451698	0.122386	0.248343	0.346106	0.500601	0.366837	0.346413	0.120234	0.404446
superiorfrontal R	0.364011	0.344333	0.378241	0.420271	0.379197	0.193272	0.683829	0.408696	0.506019	0.376054	0.569629	0.542012	0.253535	0.366238	0.27933	0.230608	1.08272	0.364657	0.543077	0.140913	0.400634	0.273399	0.25325	0.447666	0.51872	0.402669	0.394455	0.379913	0.293079	0.117003	0.452252	0.567836	0.997735	0.0715059	0.840432	0.149481	0.486865	0.458718	0.176824	0.155076	0.761397	0.268641	0.279104	0.18083	0.770582	0.603272	0.246814	0.291798	0.219565
superiorparietal L	0.799464	0.866589	0.676109	0.398394	0.209073	0.334716	0.931985	0.143656	0.460014	0.782266	0.283943	0.166345	0.11473	0.703719	0.395561	0.43688	0.252882	0.599089	0.720049	0.227614	0.54453	0.529874	0.361113	0.668232	0.563702	0.233733	0.633308	1.27144	0.0915659	0.25466	0.980393	0.788876	0.289311	0.148236	0.392139	0.263547	0.346078	0.457715	0.157984	0.188027	0.412551	0.202125	0.0535902	0.46343	0.30395	0.318566	0.347519	0.201148	0.278316
superiorparietal R	0.621962	0.497863	0.435126	0.142916	0.172607	0.5002	0.409868	0.297766	1.07945	0.976965	0.562392	0.388641	0.298365	0.353172	0.430916	0.384428	0.188708	0.48312	0.998102	0.529575	0.52442	0.730072	0.6261	0.4773	0.429477	0.321611	0.562618	0.520184	0.251483	0.477212	0.585614	0.667386	0.197877	0.455443	0.187794	0.547017	0.119405	0.114886	0.66428	0.541383	0.613863	0.697175	0.105834	0.432551	0.696698	0.874165	0.219454	0.722312	0.400449
superiortemporal L	0.735371	0.383833	0.452584	0.741347	0.354267	0.402104	0.440532	0.490394	0.482302	0.42619	0.752967	0.815404	0.350076	0.524295	0.535249	0.558233	0.742915	0.409189	0.787728	0.380334	0.456532	0.316513	0.38886	0.385523	0.409512	0.532616	0.665568	0.275986	0.378298	0.436162	0.942161	0.966249	0.730647	0.218953	0.786731	0.265639	0.738578	0.762266	0.288931	0.329617	1.1496	0.61253	0.261034	0.574184	1.09689	0.941386	0.321956	0.690798	0.411068
superiortemporal R	0.543833	0.522916	0.468022	0.788627	0.265853	0.456016	0.475817	0.452248	0.919742	1.28354	0.592623	0.900898	0.376368	0.448851	0.49985	0.482037	0.335155	0.477507	0.116092	0.443501	0.474504	0.569049	0.488123	0.475066	0.457086	0.473132	0.520374	0.541648	0.355318	0.460896	0.428595	0.148698	0.324761	0.302723	0.401486	0.379237	0.495065	0.559346	0.405911	0.397553	1.26129	0.570781	0.188798	0.49774	1.2799	0.822109	0.180705	0.673723	0.426633
supramarginal L	1.19792	0.872228	0.584025	0.627396	0.29287	0.372421	0.676922	0.107647	0.931809	1.48915	0.5398	0.71212	0.0809383	0.543394	0.33387	0.396936	0.312292	0.550008	1.98383	0.288356	0.558703	0.849683	0.535291	0.601725	0.467996	0.182655	0.712938	1.11693	0.0837827	0.286703	1.69525	1.86789	0.354834	0.252283	0.305593	0.403492	0.780776	0.556532	0.358643	0.261041	0.412642	0.282847	0.0913269	0.43421	0.638155	0.284062	0.368769	0.205769	0.255203
supramarginal R	0.782895	0.553415	0.397748	0.42424	0.150448	0.340177	0.393758	0.147234	1.23617	1.20671	0.108692	0.176177	0.104394	0.333434	0.304734	0.316118	0.274511	0.398803	1.36827	0.336945	0.456534	0.708215	0.527138	0.406947	0.37502	0.20039	0.558431	0.648066	0.13513	0.320558	0.892524	1.21632	0.248795	0.302401	0.207071	0.403082	0.615484	0.330944	0.451052	0.337052	0.379803	0.49617	0.0531062	0.348991	0.447836	0.717375	0.24778	0.496634	0.285382
transversetemporal L	0.851707	0.784765	0.640672	0.424307	0.284008	0.313388	0.847986	0.122857	0.480239	0.82341	0.260345	0.37061	0.0807377	0.660433	0.363516	0.415383	0.180948	0.480419	0.711327	0.232872	0.461099	0.501212	0.365543	0.533053	0.483985	0.213682	0.635934	1.11929	0.0978788	0.227033	1.2357	0.897463	0.152002	0.121685	0.235164	0.230196	0.420739	0.513022	0.219079	0.200155	0.268578	0.181931	0.0564359	0.413585	0.249258	0.289356	0.387209	0.175957	0.250446
transversetemporal R	0.774112	0.589621	0.473032	0.697712	0.572916	0.347781	0.371595	0.453712	0.572345	0.546559	0.700373	0.802532	0.33269	0.565831	0.5023	0.512246	0.993994	0.298085	0.890243	0.328228	0.183218	0.402125	0.301219	0.24599	0.293535	0.532491	0.243092	0.498104	0.299101	0.552697	0.860932	0.988302	0.89478	0.222591	0.854628	0.205088	0.707856	0.781827	0.140541	0.244664	1.09631	0.55939	0.386589	0.488905	1.05458	0.884451	0.394316	0.702441	0.439499
[truncated: 13 more columns]
