# Supplementary material for: The relationship between the interictal epileptiform discharge source connectivity and cortical structural couplings in temporal lobe epilepsy
Source: Front Neurol. 2023 Feb 1;14:1029732. doi: 10.3389/fneur.2023.1029732 (PMC9948620; doi:10.3389/fneur.2023.1029732)
Supplement: Supplementary file 1 [file Data_Sheet_1.ZIP › Connection/BGC/L/19.xlsx]

## Sheet: 0
\	caudalanteriorcingulate L	caudalanteriorcingulate R	caudalmiddlefrontal L	caudalmiddlefrontal R	cuneus L	cuneus R	entorhinal L	entorhinal R	fusiform L	fusiform R	inferiorparietal L	inferiorparietal R	inferiortemporal L	inferiortemporal R	insula L	insula R	isthmuscingulate L	isthmuscingulate R	lateraloccipital L	lateraloccipital R	lateralorbitofrontal L	lateralorbitofrontal R	lingual L	lingual R	medialorbitofrontal L	medialorbitofrontal R	middletemporal L	middletemporal R	paracentral L	paracentral R	parahippocampal L	parahippocampal R	parsopercularis L	parsopercularis R	parsorbitalis L	parsorbitalis R	parstriangularis L	parstriangularis R	pericalcarine L	pericalcarine R	postcentral L	postcentral R	posteriorcingulate L	posteriorcingulate R	precentral L	precentral R	precuneus L	precuneus R	rostralanteriorcingulate L
caudalanteriorcingulate L	0.685503	0.144186	0.116237	0.302584	0.122117	0.227546	0.236565	0.19551	0.288264	0.26377	0.221773	0.236805	0.331585	0.22852	0.200346	0.126562	0.201618	0.110769	0.381068	0.288802	0.278415	0.292847	0.328196	0.232043	0.299968	0.257862	0.398626	0.245231	0.139906	0.0754174	0.208752	0.418092	0.483309	0.271348	0.432495	0.345693	0.333506	0.19996	0.37361	0.368813	0.323215	0.413539	0.0707345	0.218249	0.340894	0.406884	0.31783	0.581123	0.20934
caudalanteriorcingulate R	0.302312	0.716541	0.421305	0.394726	0.619392	0.452299	0.250782	0.165161	0.279135	0.236066	0.341895	0.20189	0.101878	0.321572	0.222651	0.151374	0.308553	0.690003	0.326893	0.246656	0.292926	0.2438	0.217287	0.272807	0.172221	0.100548	0.230297	0.232713	0.144628	0.598635	0.19622	0.315616	0.537636	0.253383	0.358416	0.255479	0.398981	0.466467	0.266717	0.255975	0.34153	0.477074	0.247549	0.22351	0.376981	0.461142	0.445397	0.415522	0.0853416
caudalmiddlefrontal L	0.288755	0.429885	0.655238	0.400934	0.599708	0.372668	0.352207	0.184016	0.289378	0.25333	0.241361	0.206291	0.172227	0.352324	0.107525	0.228846	0.276532	0.423807	0.35585	0.261691	0.305372	0.246396	0.240714	0.281348	0.282507	0.204594	0.238841	0.235262	0.156032	0.275911	0.351797	0.304488	0.512979	0.270059	0.401871	0.298888	0.405497	0.368484	0.294186	0.29023	0.354525	0.501825	0.117624	0.244213	0.387502	0.495268	0.46985	0.509167	0.256024
caudalmiddlefrontal R	0.102976	0.220282	0.253613	0.680466	0.243344	0.25255	0.235772	0.169687	0.38025	0.318311	0.301728	0.210866	0.283706	0.246339	0.187828	0.158172	0.157792	0.15834	0.411144	0.307273	0.343447	0.345433	0.391908	0.271851	0.258484	0.193962	0.522503	0.324233	0.132793	0.141888	0.387328	0.460178	0.483777	0.259884	0.322283	0.291266	0.371893	0.39641	0.474891	0.492812	0.387823	0.391423	0.152651	0.183283	0.40254	0.401045	0.475851	0.296739	0.197653
cuneus L	0.221353	0.716541	0.510089	0.334438	0.716541	0.315314	0.60653	0.314578	0.445982	0.455563	0.24943	0.17786	0.260388	0.589107	0.264859	0.459122	0.175686	0.587952	0.317434	0.354108	0.524869	0.164449	0.336109	0.472104	0.505313	0.386183	0.286031	0.495853	0.151729	0.385402	0.528756	0.199699	0.417998	0.342328	0.352622	0.298569	0.338258	0.315288	0.316102	0.311593	0.386339	0.449899	0.15372	0.361685	0.408899	0.42979	0.430183	0.463631	0.528129
cuneus R	0.119763	0.280905	0.23618	0.223532	0.163643	0.65007	0.361839	0.30013	0.384819	0.362154	0.383094	0.185807	0.455766	0.341878	0.310524	0.24518	0.136592	0.230939	0.348556	0.378381	0.38563	0.275249	0.412448	0.330951	0.403492	0.33297	0.482959	0.339065	0.11351	0.186387	0.379359	0.375655	0.378046	0.341764	0.306234	0.438066	0.293725	0.339705	0.404157	0.43617	0.367081	0.295398	0.151864	0.30576	0.375364	0.271869	0.427432	0.377816	0.319448
entorhinal L	0.334512	0.392373	0.482482	0.46569	0.527607	0.505887	0.724948	0.346535	0.356314	0.360026	0.484281	0.194551	0.21007	0.369131	0.501112	0.318218	0.348138	0.719447	0.377336	0.323175	0.397953	0.278314	0.300764	0.315043	0.326936	0.298989	0.324513	0.400218	0.155562	0.70045	0.255359	0.363059	0.611665	0.343127	0.315968	0.383381	0.496788	0.560343	0.335622	0.327374	0.355266	0.521662	0.371808	0.367619	0.388241	0.512451	0.516295	0.363421	0.39564
entorhinal R	0.351201	0.192089	0.324858	0.435952	0.46364	0.564528	0.352114	0.690355	0.36211	0.371542	0.431171	0.205259	0.245386	0.360895	0.380668	0.13782	0.409551	0.0879792	0.403742	0.361238	0.404829	0.248376	0.375769	0.303127	0.507081	0.548961	0.335317	0.359903	0.14582	0.276371	0.229718	0.315805	0.607876	0.345006	0.368124	0.378366	0.44516	0.383751	0.400488	0.393351	0.359742	0.540137	0.462202	0.302046	0.386368	0.539986	0.454485	0.472437	0.389833
fusiform L	0.271767	0.494155	0.472197	0.525519	0.454817	0.420894	0.448321	0.420065	0.684246	0.465448	0.465893	0.178974	0.503539	0.456023	0.475821	0.375502	0.30877	0.562153	0.296064	0.58686	0.457977	0.330128	0.403774	0.675211	0.42987	0.395168	0.36317	0.466474	0.166788	0.50965	0.373486	0.487883	0.628449	0.575935	0.241831	0.514562	0.50373	0.522026	0.30157	0.4126	0.337306	0.530851	0.352002	0.684246	0.366057	0.544588	0.4638	0.214582	0.431689
fusiform R	0.224713	0.325501	0.337033	0.466533	0.365804	0.38022	0.364065	0.328611	0.364962	0.676997	0.39752	0.191661	0.34571	0.205239	0.381727	0.264777	0.257187	0.40218	0.2601	0.513611	0.338626	0.28919	0.0954938	0.427546	0.328665	0.297902	0.321755	0.398486	0.137287	0.394487	0.268776	0.436719	0.539191	0.526986	0.267574	0.385891	0.440303	0.484129	0.177409	0.25423	0.338251	0.505463	0.270839	0.676997	0.370352	0.50763	0.435051	0.240712	0.3239
inferiorparietal L	0.126954	0.229248	0.211214	0.408675	0.186312	0.390139	0.300713	0.230834	0.324448	0.281851	0.642072	0.209235	0.461041	0.261884	0.22489	0.185343	0.225044	0.168413	0.366578	0.271833	0.336538	0.278514	0.347122	0.236764	0.368121	0.258081	0.403143	0.272075	0.112911	0.137983	0.325806	0.424122	0.409842	0.245799	0.314656	0.369031	0.176068	0.379367	0.366945	0.365909	0.367796	0.458959	0.111684	0.205149	0.389478	0.4234	0.453786	0.335727	0.25537
inferiorparietal R	0.208585	0.134094	0.185631	0.318232	0.163563	0.344001	0.0866746	0.102515	0.0684509	0.0518808	0.260256	0.686361	0.125078	0.0704365	0.105996	0.111645	0.18314	0.113997	0.289306	0.0708037	0.0610352	0.223206	0.0868356	0.0687613	0.0886047	0.116533	0.19126	0.0553628	0.100272	0.0985241	0.288852	0.495701	0.173627	0.0720006	0.301323	0.139523	0.353498	0.36816	0.200621	0.20305	0.349367	0.488686	0.0939008	0.0751729	0.350735	0.431966	0.40822	0.598061	0.105837
inferiortemporal L	0.225716	0.178529	0.283829	0.434891	0.345723	0.456739	0.159923	0.199514	0.357072	0.290079	0.50844	0.19715	0.826872	0.198572	0.303113	0.154904	0.286415	0.152853	0.456069	0.299419	0.380859	0.309276	0.404518	0.203904	0.267299	0.177636	0.405439	0.313398	0.120258	0.242443	0.312114	0.424411	0.618467	0.326951	0.29855	0.826872	0.472298	0.480553	0.468954	0.479363	0.365081	0.47984	0.234288	0.211855	0.39409	0.489868	0.5097	0.309673	0.171525
inferiortemporal R	0.280609	0.398254	0.405987	0.481023	0.430699	0.452479	0.381374	0.3273	0.314772	0.201748	0.450204	0.204314	0.273507	0.605977	0.381563	0.283776	0.286775	0.570023	0.300725	0.189186	0.372273	0.256832	0.12243	0.14867	0.260183	0.315648	0.276167	0.295681	0.14729	0.51333	0.283529	0.365614	0.555987	0.250366	0.31193	0.337917	0.485748	0.54677	0.223909	0.235039	0.339131	0.540948	0.30556	0.52937	0.374433	0.522722	0.460822	0.325713	0.365603
insula L	0.26428	0.249114	0.239895	0.432012	0.347491	0.479443	0.426296	0.327843	0.364095	0.370581	0.377279	0.206467	0.350545	0.334457	0.645085	0.165202	0.298517	0.222526	0.447882	0.385721	0.40794	0.272395	0.406107	0.298258	0.567958	0.261572	0.348161	0.354258	0.118131	0.242186	0.277289	0.366353	0.594233	0.393559	0.352262	0.520137	0.440968	0.421109	0.429487	0.429406	0.360478	0.510157	0.25271	0.346327	0.390332	0.53856	0.479072	0.41182	0.378498
insula R	0.359389	0.173385	0.315722	0.420117	0.574684	0.528179	0.318254	0.109216	0.299474	0.288808	0.354294	0.214384	0.167957	0.310326	0.160303	0.70836	0.407867	0.122173	0.368773	0.281104	0.334726	0.225054	0.289189	0.255893	0.340391	0.30548	0.258254	0.290113	0.150871	0.284513	0.178962	0.294845	0.571465	0.267905	0.39948	0.297223	0.425976	0.328029	0.336449	0.326463	0.349306	0.537356	0.419557	0.231648	0.379784	0.525904	0.411052	0.517519	0.417851
isthmuscingulate L	0.195755	0.297985	0.215602	0.364959	0.136441	0.32328	0.429439	0.441146	0.401988	0.407666	0.367035	0.199814	0.500568	0.401371	0.401266	0.332994	0.721153	0.244333	0.411038	0.434764	0.421547	0.240455	0.45071	0.369593	0.485606	0.457002	0.428088	0.372335	0.136683	0.196343	0.319368	0.307306	0.482498	0.411961	0.361392	0.485976	0.350148	0.27077	0.442927	0.457041	0.341995	0.484532	0.250101	0.375856	0.352701	0.462728	0.370754	0.548393	0.407271
isthmuscingulate R	0.269	0.667463	0.487416	0.370648	0.456059	0.431305	0.661616	0.0581048	0.412197	0.389685	0.329558	0.190541	0.109949	0.599534	0.203705	0.110665	0.265854	0.719447	0.316429	0.25057	0.518212	0.207318	0.252031	0.358314	0.437418	0.225153	0.280145	0.449319	0.154203	0.348058	0.343322	0.273073	0.490046	0.239137	0.341566	0.216985	0.370421	0.508188	0.276121	0.259214	0.360809	0.472669	0.179091	0.185779	0.393697	0.452302	0.486745	0.405368	0.386166
lateraloccipital L	0.167983	0.281741	0.297523	0.551318	0.355666	0.33448	0.238681	0.303157	0.0588787	0.113504	0.306625	0.185731	0.379999	0.17231	0.309157	0.262705	0.219434	0.311236	0.74235	0.253039	0.0938528	0.427589	0.201342	0.167837	0.253873	0.260705	0.356711	0.102065	0.109314	0.305722	0.312119	0.663312	0.74235	0.276023	0.215386	0.392978	0.384017	0.4241	0.38038	0.475539	0.339342	0.547764	0.225764	0.321648	0.362894	0.619548	0.440293	0.157152	0.267077
lateraloccipital R	0.177833	0.309768	0.328947	0.42169	0.349511	0.36993	0.287123	0.286232	0.451945	0.456812	0.368004	0.188461	0.32633	0.15375	0.336601	0.226179	0.236404	0.2774	0.280546	0.58686	0.477556	0.302113	0.354183	0.158963	0.334659	0.26177	0.408232	0.449143	0.121656	0.305279	0.335108	0.442836	0.515602	0.236553	0.270142	0.264145	0.377037	0.515931	0.214391	0.181737	0.353637	0.479821	0.225246	0.37607	0.384849	0.472404	0.4769	0.245609	0.300326
lateralorbitofrontal L	0.252268	0.382959	0.380312	0.490641	0.423174	0.412497	0.376693	0.372003	0.363745	0.334728	0.438729	0.188103	0.459624	0.423837	0.420371	0.309871	0.285987	0.549549	0.290249	0.531152	0.771	0.313128	0.274425	0.771	0.340502	0.308655	0.312346	0.250717	0.141706	0.488039	0.280129	0.45452	0.61451	0.607519	0.253952	0.486303	0.474582	0.47723	0.245624	0.324003	0.331391	0.50126	0.305644	0.756293	0.361352	0.506127	0.434472	0.23772	0.338001
lateralorbitofrontal R	0.19486	0.184865	0.156711	0.355894	0.193507	0.224343	0.24677	0.234709	0.292068	0.272013	0.260555	0.159652	0.319997	0.245068	0.249202	0.182172	0.174298	0.228752	0.283907	0.333862	0.24635	0.4737	0.324648	0.294592	0.25989	0.234741	0.380281	0.231967	0.192935	0.200363	0.206893	0.297221	0.273097	0.309265	0.277523	0.344571	0.307349	0.123681	0.325519	0.350682	0.188388	0.363445	0.167373	0.301115	0.183622	0.386848	0.141128	0.153877	0.215146
lingual L	0.186313	0.306998	0.332453	0.476465	0.368821	0.375458	0.273441	0.31773	0.341199	0.0834787	0.383254	0.183799	0.409895	0.109661	0.352621	0.256571	0.249864	0.313722	0.27792	0.392687	0.268514	0.33282	0.565489	0.0784131	0.30161	0.272663	0.413304	0.266503	0.1242	0.333215	0.309385	0.492739	0.565489	0.396726	0.24794	0.412327	0.4135	0.51139	0.209084	0.306501	0.35523	0.497032	0.248129	0.421301	0.384871	0.511293	0.486402	0.210801	0.298217
lingual R	0.22963	0.355657	0.368018	0.430147	0.366571	0.381643	0.319439	0.261481	0.512069	0.397124	0.386419	0.183719	0.254001	0.127554	0.321884	0.232593	0.249999	0.36528	0.254898	0.158292	0.713879	0.266024	0.0562238	0.771	0.269388	0.268531	0.32384	0.61581	0.144777	0.365942	0.312916	0.399323	0.49687	0.227838	0.275396	0.276778	0.411319	0.538078	0.171673	0.192783	0.347385	0.48228	0.249272	0.43179	0.380847	0.470695	0.467752	0.265494	0.308373
medialorbitofrontal L	0.262032	0.240593	0.348897	0.435541	0.453915	0.465777	0.280641	0.398853	0.254897	0.251081	0.459013	0.20511	0.288325	0.188458	0.469109	0.268439	0.289369	0.489451	0.334411	0.313732	0.261644	0.293898	0.270822	0.221063	0.637046	0.262739	0.304437	0.254733	0.120454	0.56931	0.233686	0.406917	0.590114	0.349048	0.320217	0.383665	0.466356	0.469806	0.292194	0.27845	0.340437	0.482264	0.319125	0.472942	0.374109	0.464829	0.45686	0.336406	0.300102
medialorbitofrontal R	0.316265	0.08921	0.290503	0.392373	0.492894	0.523229	0.20851	0.561746	0.249591	0.243032	0.375091	0.223033	0.181415	0.221181	0.264	0.282496	0.3495	0.22486	0.370389	0.279363	0.253348	0.28838	0.282443	0.218428	0.287052	0.645587	0.28788	0.233469	0.118228	0.439677	0.167399	0.384542	0.58058	0.281301	0.388959	0.366679	0.422038	0.35108	0.33226	0.324876	0.344229	0.48551	0.452205	0.245589	0.376668	0.485556	0.419863	0.454544	0.108633
middletemporal L	0.299896	0.429189	0.416716	0.526142	0.36675	0.396467	0.41963	0.431607	0.322638	0.391394	0.442831	0.17641	0.507615	0.411391	0.465822	0.380233	0.32498	0.466021	0.309148	0.516157	0.34237	0.328814	0.432053	0.468298	0.440421	0.428408	0.69529	0.340011	0.196876	0.436488	0.376535	0.595407	0.473872	0.50674	0.219691	0.533793	0.468662	0.442755	0.386475	0.460858	0.297502	0.504402	0.355398	0.540631	0.312554	0.528955	0.311494	0.161924	0.426249
middletemporal R	0.212247	0.283096	0.278703	0.446274	0.337662	0.34157	0.365774	0.295028	0.332118	0.380558	0.352664	0.192543	0.332735	0.276707	0.338131	0.245982	0.228824	0.411401	0.23586	0.500911	0.204631	0.28703	0.245564	0.625615	0.291743	0.27405	0.275916	0.630778	0.137727	0.380089	0.201925	0.450898	0.541582	0.491289	0.26316	0.367704	0.401644	0.386469	0.184605	0.290477	0.332909	0.481179	0.247002	0.568536	0.362672	0.490351	0.364034	0.216289	0.295236
paracentral L	0.21602	0.320468	0.18925	0.390694	0.121971	0.289743	0.398714	0.4065	0.327633	0.334826	0.28655	0.211951	0.364404	0.365483	0.305896	0.376353	0.153407	0.296655	0.408595	0.362269	0.365553	0.228532	0.365094	0.329131	0.422656	0.401593	0.259072	0.307133	0.66026	0.260456	0.25091	0.335027	0.505017	0.357427	0.371104	0.387776	0.399608	0.18603	0.392724	0.392747	0.266893	0.484234	0.225059	0.348147	0.265203	0.479637	0.187504	0.610991	0.387411
paracentral R	0.240969	0.540382	0.343762	0.350261	0.392469	0.407572	0.724948	0.203671	0.401872	0.419044	0.271001	0.196215	0.197064	0.605977	0.196755	0.253947	0.248108	0.356448	0.330608	0.318919	0.504871	0.198667	0.311861	0.388442	0.637046	0.372475	0.27879	0.438807	0.140574	0.730599	0.319579	0.261622	0.480652	0.311003	0.362746	0.292957	0.353295	0.376807	0.307998	0.294571	0.357468	0.461607	0.124377	0.301725	0.387839	0.450466	0.436248	0.441558	0.672425
parahippocampal L	0.362841	0.263261	0.446803	0.485087	0.436487	0.465061	0.173564	0.230189	0.146393	0.105702	0.432164	0.180018	0.25534	0.154962	0.316765	0.196899	0.336701	0.38069	0.322014	0.182403	0.0958457	0.230277	0.13622	0.163829	0.186316	0.23331	0.242974	0.118424	0.181392	0.352484	0.626302	0.300723	0.521702	0.211302	0.291778	0.311157	0.490101	0.577627	0.243978	0.268933	0.348029	0.536746	0.25811	0.274005	0.384081	0.520121	0.513453	0.342422	0.222567
parahippocampal R	0.298128	0.239856	0.217282	0.475661	0.279287	0.319552	0.307645	0.266691	0.378153	0.34418	0.346333	0.167351	0.383324	0.311929	0.29792	0.207703	0.252955	0.298651	0.350466	0.396545	0.319853	0.168829	0.385104	0.377969	0.302545	0.253373	0.522163	0.316033	0.17279	0.25181	0.391452	0.781151	0.341478	0.3687	0.274088	0.404121	0.414069	0.139368	0.394903	0.430227	0.208933	0.469729	0.201451	0.357055	0.179468	0.490935	0.240494	0.165174	0.245366
parsopercularis L	0.123389	0.305848	0.297264	0.410611	0.326067	0.260279	0.279912	0.299336	0.176517	0.206797	0.217041	0.154362	0.330213	0.24097	0.262349	0.276061	0.166614	0.312188	0.493561	0.287048	0.224068	0.398064	0.278964	0.234333	0.293573	0.254248	0.214498	0.205738	0.110983	0.286629	0.312651	0.675765	0.74235	0.310946	0.242835	0.359176	0.307626	0.392283	0.361861	0.346293	0.33076	0.428472	0.197385	0.310183	0.340655	0.467901	0.322384	0.158589	0.27144
parsopercularis R	0.165842	0.263556	0.299415	0.384542	0.334005	0.360362	0.268784	0.251585	0.41579	0.445285	0.343482	0.190758	0.330717	0.167726	0.320944	0.190072	0.226347	0.239671	0.262738	0.211978	0.52683	0.275761	0.3254	0.189073	0.316558	0.229861	0.371045	0.424791	0.11661	0.276184	0.313369	0.414909	0.494975	0.607519	0.277489	0.192373	0.341917	0.469381	0.20122	0.147877	0.348902	0.446345	0.205412	0.342593	0.38033	0.427018	0.453216	0.251735	0.267056
parsorbitalis L	0.326866	0.166909	0.187757	0.458902	0.166631	0.351685	0.158313	0.159615	0.181283	0.152239	0.291359	0.109078	0.227651	0.145568	0.176841	0.137205	0.248921	0.15147	0.393693	0.176389	0.158944	0.366101	0.205365	0.158772	0.178103	0.183668	0.317668	0.157024	0.126567	0.130556	0.320623	0.767799	0.317009	0.170002	0.767799	0.254632	0.499202	0.275605	0.324803	0.319062	0.19203	0.532653	0.130571	0.153977	0.224043	0.509105	0.305914	0.660821	0.163496
parsorbitalis R	0.169104	0.229918	0.297688	0.405723	0.35129	0.458282	0.260763	0.247178	0.341106	0.294191	0.4601	0.200921	0.74256	0.210195	0.358613	0.181407	0.261546	0.185672	0.325702	0.222472	0.361455	0.291297	0.356844	0.193471	0.3101	0.248571	0.396325	0.298587	0.116818	0.255648	0.316789	0.413593	0.516453	0.160602	0.31324	0.826872	0.407974	0.439604	0.34049	0.313978	0.352945	0.468614	0.211016	0.114359	0.382254	0.42454	0.457471	0.311742	0.260168
parstriangularis L	0.13979	0.141162	0.21346	0.400045	0.254173	0.3018	0.140269	0.120389	0.227483	0.160947	0.173386	0.225004	0.216411	0.12085	0.150586	0.112537	0.18213	0.114658	0.346914	0.137904	0.202358	0.36145	0.225872	0.12873	0.165222	0.130378	0.3975	0.180175	0.122067	0.133668	0.271632	0.552552	0.46458	0.11766	0.335715	0.189837	0.554222	0.361934	0.311209	0.270935	0.350815	0.362436	0.145923	0.0850506	0.377602	0.338083	0.435135	0.283942	0.125233
parstriangularis R	0.353695	0.274087	0.442112	0.402435	0.5527	0.449454	0.203419	0.231265	0.193342	0.163036	0.300435	0.233482	0.166674	0.208975	0.202273	0.247145	0.38092	0.350659	0.343988	0.187624	0.15622	0.338841	0.173146	0.215772	0.155657	0.187611	0.30639	0.146681	0.159499	0.312489	0.398692	0.352964	0.581915	0.185847	0.429692	0.22647	0.397315	0.852334	0.24931	0.241138	0.412193	0.488373	0.291406	0.192296	0.411532	0.463668	0.521585	0.502525	0.185796
pericalcarine L	0.149667	0.247182	0.281043	0.512209	0.328767	0.335148	0.204639	0.276465	0.147443	0.0471775	0.294279	0.184814	0.380303	0.0988299	0.287652	0.227465	0.214312	0.25509	0.340919	0.148007	0.110601	0.369173	0.10268	0.0844086	0.21875	0.231915	0.405171	0.105047	0.109752	0.267693	0.296142	0.571353	0.576492	0.180915	0.226415	0.354681	0.334773	0.456355	0.576492	0.482059	0.355231	0.501362	0.206402	0.252472	0.381892	0.550641	0.466932	0.167308	0.240935
pericalcarine R	0.132181	0.202188	0.251792	0.476862	0.292897	0.325868	0.161699	0.228461	0.238345	0.0970169	0.26823	0.189239	0.353857	0.0693948	0.252719	0.182448	0.200677	0.187961	0.384151	0.0575233	0.183438	0.345247	0.168645	0.0696228	0.16892	0.196792	0.412659	0.177682	0.104872	0.213816	0.299667	0.534616	0.49984	0.0683226	0.240254	0.27455	0.287032	0.448362	0.435957	0.534616	0.362746	0.476104	0.177346	0.14128	0.389697	0.507779	0.471241	0.181786	0.201184
postcentral L	0.265987	0.196852	0.235371	0.337204	0.226484	0.270178	0.128256	0.130502	0.104897	0.099401	0.231353	0.227178	0.133829	0.13071	0.136462	0.151707	0.180139	0.175429	0.251285	0.100503	0.0993858	0.320961	0.0951711	0.124241	0.127894	0.162257	0.230677	0.12074	0.0939092	0.151722	0.408363	0.425009	0.197873	0.1113	0.29042	0.165994	0.367577	0.437963	0.168774	0.174518	0.624014	0.419522	0.127656	0.11899	0.159526	0.388548	0.419074	0.45845	0.152968
postcentral R	0.122612	0.214686	0.243516	0.268564	0.217117	0.199306	0.20317	0.160944	0.336201	0.264933	0.213812	0.209465	0.226078	0.206007	0.158279	0.158253	0.150384	0.156857	0.391534	0.250075	0.291916	0.35928	0.331239	0.234033	0.211168	0.180211	0.509982	0.284874	0.124002	0.132781	0.402905	0.532643	0.429747	0.210951	0.272711	0.232328	0.284855	0.420763	0.4299	0.434348	0.394885	0.714052	0.127038	0.153887	0.405435	0.349904	0.487323	0.206228	0.181551
posteriorcingulate L	0.275077	0.303702	0.167965	0.451393	0.234643	0.414991	0.464598	0.574408	0.362204	0.375987	0.283914	0.210189	0.341151	0.418394	0.32557	0.464396	0.347457	0.199041	0.399999	0.36536	0.415544	0.222669	0.374359	0.336901	0.540439	0.60104	0.306123	0.358948	0.121294	0.13949	0.25308	0.295186	0.534921	0.357504	0.39442	0.391404	0.422063	0.279911	0.387948	0.385845	0.351261	0.551743	0.725578	0.338609	0.375427	0.543686	0.395054	0.532633	0.535198
posteriorcingulate R	0.189731	0.268268	0.29198	0.351946	0.323133	0.37035	0.328346	0.216448	0.457183	0.593805	0.337455	0.189543	0.194351	0.428602	0.294839	0.164091	0.226499	0.177807	0.298287	0.334729	0.623096	0.254733	0.339868	0.366779	0.455553	0.217733	0.338804	0.501636	0.120247	0.257562	0.338649	0.370614	0.488596	0.322484	0.2994	0.149627	0.333261	0.484917	0.258772	0.209641	0.355835	0.423864	0.195054	0.756293	0.388174	0.399407	0.462389	0.299475	0.276403
precentral L	0.264628	0.181522	0.219795	0.355933	0.220696	0.280615	0.122066	0.126679	0.110619	0.0977834	0.230009	0.208912	0.134257	0.123564	0.127945	0.142171	0.180797	0.167595	0.29275	0.104009	0.0989484	0.33189	0.103785	0.121605	0.121667	0.150433	0.239823	0.114853	0.0962189	0.142782	0.40195	0.458057	0.262983	0.113268	0.320016	0.171329	0.383818	0.39089	0.191027	0.189766	0.212753	0.446713	0.118285	0.115028	0.773333	0.415773	0.437524	0.503435	0.139788
precentral R	0.113631	0.214163	0.250961	0.303714	0.238128	0.200126	0.193553	0.169448	0.330315	0.251797	0.195928	0.206994	0.222625	0.187233	0.175281	0.161397	0.152517	0.154776	0.416514	0.225798	0.284283	0.360271	0.323892	0.21485	0.196425	0.183024	0.498504	0.280859	0.122191	0.143569	0.396424	0.534874	0.456174	0.187311	0.268068	0.196982	0.275755	0.437802	0.453092	0.444616	0.394219	0.345116	0.139078	0.133741	0.408981	0.632387	0.495958	0.19513	0.182609
precuneus L	0.258552	0.179393	0.28209	0.296943	0.176752	0.305963	0.0893728	0.0709447	0.0835774	0.0745776	0.233573	0.170026	0.0921977	0.100027	0.102615	0.0956929	0.204682	0.118163	0.23311	0.0664657	0.0851543	0.16228	0.0688796	0.0892251	0.0980023	0.12269	0.188125	0.105288	0.149656	0.0994585	0.385007	0.190134	0.235844	0.0744192	0.372345	0.123346	0.325882	0.373423	0.156896	0.162059	0.319747	0.410816	0.09849	0.0731253	0.373052	0.372602	0.564679	0.485828	0.124248
precuneus R	0.262512	0.204102	0.217296	0.33864	0.168833	0.28506	0.217668	0.18729	0.26581	0.213709	0.283305	0.222538	0.271896	0.202288	0.194972	0.167478	0.220505	0.176836	0.281106	0.220067	0.235121	0.298775	0.252889	0.212769	0.229629	0.207778	0.475277	0.211712	0.109621	0.146263	0.356327	0.535442	0.241851	0.203478	0.270863	0.275226	0.339987	0.298676	0.297361	0.31774	0.306455	0.31925	0.139078	0.185215	0.299643	0.317259	0.389908	0.660821	0.197325
rostralanteriorcingulate L	0.314091	0.107224	0.347241	0.40888	0.552801	0.50753	0.319122	0.402073	0.278151	0.272605	0.391038	0.214669	0.16263	0.283979	0.378352	0.377534	0.339782	0.408037	0.379397	0.31637	0.295606	0.27868	0.298028	0.264498	0.33983	0.133886	0.276311	0.261465	0.124491	0.730599	0.182265	0.368947	0.591667	0.329127	0.372436	0.375407	0.433528	0.407217	0.337654	0.32809	0.344793	0.492429	0.39183	0.31024	0.378608	0.488595	0.444283	0.432853	0.730599
rostralanteriorcingulate R	0.30763	0.0976301	0.316486	0.400988	0.511974	0.514542	0.249941	0.438648	0.265911	0.260599	0.395551	0.21695	0.170062	0.248375	0.374553	0.291017	0.334756	0.308313	0.375329	0.2998	0.281711	0.279363	0.292844	0.236929	0.342025	0.144458	0.282392	0.252902	0.120231	0.588054	0.178327	0.373844	0.584372	0.308329	0.37619	0.379049	0.426905	0.387025	0.336828	0.328065	0.344552	0.4877	0.39693	0.279443	0.377956	0.4842	0.435156	0.434647	0.146903
rostralmiddlefrontal L	0.172985	0.225101	0.283465	0.460031	0.350581	0.381716	0.186398	0.274092	0.235175	0.0980176	0.356889	0.194087	0.358342	0.0787438	0.2925	0.205451	0.24074	0.277363	0.271854	0.225997	0.22929	0.322623	0.192199	0.0882681	0.202057	0.208199	0.350301	0.161343	0.108586	0.307857	0.272499	0.48209	0.567727	0.247657	0.266927	0.564692	0.413305	0.449897	0.204148	0.179834	0.339402	0.449759	0.21611	0.367914	0.370289	0.442055	0.445872	0.239076	0.224611
rostralmiddlefrontal R	0.301391	0.163547	0.163092	0.382346	0.276364	0.305186	0.203323	0.178973	0.297275	0.242084	0.266597	0.242923	0.235977	0.219929	0.192016	0.14026	0.25103	0.224931	0.31643	0.2601	0.226807	0.290606	0.255265	0.280709	0.185207	0.16303	0.386625	0.236591	0.190919	0.182742	0.409712	0.169233	0.391095	0.23674	0.269548	0.263951	0.333705	0.0771453	0.291912	0.298398	0.23693	0.396778	0.154367	0.230357	0.213773	0.404284	0.238426	0.238876	0.152327
superiorfrontal L	0.208505	0.138812	0.222506	0.362987	0.339543	0.492691	0.224003	0.192483	0.255668	0.235031	0.386689	0.224464	0.260622	0.185292	0.238059	0.121687	0.251889	0.120216	0.371457	0.247964	0.268966	0.287937	0.290892	0.180269	0.352315	0.204337	0.325469	0.232874	0.108706	0.205798	0.21634	0.412255	0.540805	0.244222	0.380507	0.409145	0.386211	0.353084	0.341767	0.334182	0.346859	0.458459	0.226464	0.165065	0.378477	0.470174	0.418637	0.415481	0.204298
superiorfrontal R	0.317176	0.0904395	0.287313	0.396426	0.554653	0.504766	0.300426	0.377719	0.257339	0.248644	0.339557	0.221391	0.175305	0.264231	0.19672	0.34996	0.35905	0.274067	0.362772	0.279366	0.284898	0.260998	0.272822	0.234195	0.328645	0.194028	0.25089	0.239804	0.123348	0.534193	0.154164	0.345776	0.55853	0.283784	0.399328	0.33799	0.404844	0.329812	0.320069	0.313012	0.343414	0.495935	0.377165	0.255634	0.376967	0.490925	0.4121	0.474847	0.359292
superiorparietal L	0.24185	0.156063	0.231158	0.240433	0.151645	0.250286	0.0885279	0.0743879	0.0804957	0.0610183	0.218993	0.146044	0.101217	0.082768	0.108866	0.091176	0.178761	0.114323	0.167476	0.0506622	0.0682648	0.153133	0.0549066	0.0779783	0.0878419	0.112705	0.247176	0.0863012	0.135302	0.0988255	0.340915	0.18095	0.0880468	0.0554731	0.297701	0.104282	0.272845	0.359111	0.116768	0.130724	0.139235	0.316171	0.0972691	0.0668145	0.150553	0.279655	0.341755	0.400977	0.112035
superiorparietal R	0.285069	0.242924	0.230475	0.316292	0.175056	0.235543	0.287653	0.244338	0.34251	0.293171	0.296282	0.200436	0.338643	0.274974	0.247514	0.212036	0.23363	0.215626	0.300236	0.299994	0.312404	0.295507	0.327407	0.285501	0.300856	0.264931	0.549287	0.28292	0.109729	0.177405	0.380373	0.407049	0.312876	0.273216	0.280408	0.334943	0.317222	0.281277	0.339823	0.363316	0.312911	0.266956	0.17134	0.249493	0.304668	0.287133	0.371942	0.489278	0.252471
superiortemporal L	0.312127	0.339346	0.437553	0.473106	0.436183	0.431666	0.167019	0.27338	0.441745	0.220333	0.431776	0.175899	0.280318	0.195777	0.329675	0.253869	0.310077	0.454515	0.327942	0.278873	0.29226	0.26564	0.194869	0.362393	0.198869	0.259896	0.327662	0.368475	0.172086	0.421511	0.305407	0.372536	0.563685	0.322714	0.266292	0.358971	0.466665	0.597199	0.26711	0.286848	0.356254	0.502824	0.289888	0.392035	0.390611	0.498582	0.514682	0.284238	0.258048
superiortemporal R	0.210977	0.238483	0.224235	0.415752	0.288224	0.281966	0.287834	0.24568	0.400925	0.365579	0.31041	0.219841	0.347039	0.310783	0.275222	0.205168	0.198812	0.321415	0.332495	0.423678	0.30204	0.417532	0.391841	0.42026	0.270631	0.22881	0.375961	0.333055	0.174151	0.2766	0.328205	0.52964	0.467129	0.388751	0.248916	0.371545	0.349267	0.166269	0.372983	0.407317	0.28721	0.43599	0.195227	0.38802	0.282042	0.461966	0.221787	0.152006	0.228299
supramarginal L	0.23096	0.23329	0.26909	0.373859	0.294812	0.264149	0.162554	0.189937	0.0882203	0.104618	0.262682	0.196465	0.190851	0.148013	0.199809	0.204246	0.18764	0.22765	0.235591	0.122322	0.0954877	0.4737	0.105338	0.134877	0.162192	0.210443	0.232197	0.120733	0.115452	0.214878	0.370805	0.781151	0.0830306	0.137157	0.240693	0.20746	0.410176	0.419456	0.16515	0.188554	0.319088	0.434437	0.174585	0.166839	0.34399	0.419492	0.435447	0.188806	0.199325
supramarginal R	0.175831	0.191068	0.222701	0.343611	0.194003	0.311573	0.16156	0.148615	0.225103	0.166687	0.222625	0.207912	0.182068	0.149617	0.13697	0.150377	0.170465	0.155239	0.328254	0.162556	0.187719	0.345205	0.208347	0.167681	0.157904	0.158068	0.407452	0.189473	0.124021	0.127559	0.391906	0.631376	0.27538	0.145655	0.193887	0.191423	0.333015	0.402891	0.318812	0.301916	0.405912	0.533277	0.111817	0.125931	0.404308	0.463866	0.471851	0.143003	0.154545
transversetemporal L	0.29362	0.259744	0.359212	0.453989	0.341367	0.386636	0.173389	0.238022	0.178513	0.113979	0.38854	0.172113	0.274334	0.142631	0.28726	0.212725	0.281466	0.31172	0.250055	0.230428	0.0929049	0.236057	0.137883	0.211925	0.185295	0.240519	0.305603	0.139009	0.175395	0.308339	0.144007	0.379288	0.471907	0.249462	0.245712	0.319154	0.425878	0.457815	0.195505	0.249018	0.344383	0.475273	0.243262	0.305243	0.377074	0.470465	0.41953	0.249902	0.229865
transversetemporal R	0.316442	0.230539	0.246802	0.432471	0.287208	0.347314	0.251426	0.223809	0.306696	0.263363	0.312143	0.195612	0.287547	0.252581	0.242414	0.19105	0.283197	0.2632	0.3371	0.288088	0.25071	0.212618	0.288353	0.298626	0.235827	0.215349	0.412728	0.254613	0.187126	0.222198	0.467981	0.503505	0.331711	0.266337	0.279021	0.309726	0.387929	0.172859	0.333735	0.350741	0.212546	0.463698	0.196005	0.263197	0.177835	0.46442	0.275841	0.291448	0.210877
[truncated: 13 more columns]
