# Supplementary material for: The relationship between the interictal epileptiform discharge source connectivity and cortical structural couplings in temporal lobe epilepsy
Source: Front Neurol. 2023 Feb 1;14:1029732. doi: 10.3389/fneur.2023.1029732 (PMC9948620; doi:10.3389/fneur.2023.1029732)
Supplement: Supplementary file 1 [file Data_Sheet_1.ZIP › Connection/BGC/L/20.xlsx]

## Sheet: 0
\	caudalanteriorcingulate L	caudalanteriorcingulate R	caudalmiddlefrontal L	caudalmiddlefrontal R	cuneus L	cuneus R	entorhinal L	entorhinal R	fusiform L	fusiform R	inferiorparietal L	inferiorparietal R	inferiortemporal L	inferiortemporal R	insula L	insula R	isthmuscingulate L	isthmuscingulate R	lateraloccipital L	lateraloccipital R	lateralorbitofrontal L	lateralorbitofrontal R	lingual L	lingual R	medialorbitofrontal L	medialorbitofrontal R	middletemporal L	middletemporal R	paracentral L	paracentral R	parahippocampal L	parahippocampal R	parsopercularis L	parsopercularis R	parsorbitalis L	parsorbitalis R	parstriangularis L	parstriangularis R	pericalcarine L	pericalcarine R	postcentral L	postcentral R	posteriorcingulate L	posteriorcingulate R	precentral L	precentral R	precuneus L	precuneus R	rostralanteriorcingulate L
caudalanteriorcingulate L	0.890083	0.391547	0.151125	0.435575	0.12004	0.0830845	0.53624	0.484386	0.337974	0.359156	0.0749813	0.36805	0.146421	0.467037	0.310208	0.448816	0.0972753	0.318915	0.21136	0.193528	0.235045	0.250465	0.141214	0.183072	0.31833	0.243905	0.311562	0.463587	0.347645	0.359852	0.41012	0.473587	0.12701	0.217122	0.240167	0.222471	0.246288	0.329539	0.140327	0.12475	0.271933	0.2315	0.0889625	0.329689	0.23456	0.216329	0.252415	0.219121	0.215456
caudalanteriorcingulate R	0.0940572	1.44591	0.486043	0.342785	0.148283	0.134412	0.203157	0.177042	0.322083	0.382401	0.0595175	1.44591	0.281196	0.619806	0.351272	0.336172	0.410085	0.576426	0.512616	0.455775	0.475138	0.321802	0.399138	0.438974	0.329116	0.174002	0.305906	0.297411	0.0647009	0.410877	0.284348	0.381351	0.205231	0.403017	0.313186	0.436627	0.259116	0.501369	0.445465	0.425993	0.336075	0.27693	0.300817	0.537798	0.237589	0.327751	0.598498	0.630624	0.540558
caudalmiddlefrontal L	0.172461	0.50438	0.801399	0.123107	0.0663224	0.128045	0.142733	0.0917691	0.129578	0.169549	0.101543	0.461686	0.112486	0.498306	0.0830756	0.231951	0.0674864	0.225948	0.309357	0.103167	0.333522	0.154603	0.290197	0.21414	0.120207	0.0932995	0.151821	0.150272	0.152251	0.0947318	0.233036	0.209726	0.167965	0.107582	0.126981	0.159858	0.230593	0.07339	0.268659	0.273035	0.216563	0.106578	0.0649906	0.209685	0.166877	0.0995649	0.4094	0.212498	0.178049
caudalmiddlefrontal R	0.220807	0.394716	0.12311	0.644972	0.170061	0.115998	0.409519	0.416197	0.316291	0.290191	0.0849871	0.54228	0.150737	0.48362	0.322806	0.482157	0.096852	0.251297	0.197861	0.199515	0.20283	0.239007	0.147502	0.173605	0.301198	0.403443	0.405569	0.374899	0.115296	0.334809	0.353154	0.450613	0.0994478	0.192642	0.260533	0.212716	0.148983	0.295297	0.152639	0.140479	0.297054	0.181641	0.111223	0.257799	0.166243	0.17432	0.37042	0.182723	0.219876
cuneus L	0.262111	0.904715	0.244924	0.272485	0.998738	0.0799652	0.19622	0.199473	0.16309	0.150246	0.041335	0.761931	0.143793	0.998738	0.167265	0.297402	0.263946	0.158269	0.208293	0.105207	0.150805	0.0825656	0.10694	0.0947763	0.108501	0.202863	0.285106	0.191152	0.245518	0.164675	0.331201	0.300719	0.134762	0.153812	0.127793	0.0734421	0.236141	0.0937738	0.0959208	0.0951683	0.299005	0.19844	0.44081	0.148987	0.250778	0.185213	0.322541	0.147926	0.134997
cuneus R	0.199489	0.184183	0.0552711	0.147326	0.143337	0.505662	0.280371	0.322614	0.186079	0.185381	0.0567322	0.244283	0.119519	0.237601	0.281168	0.237963	0.0595778	0.187576	0.148695	0.141645	0.106756	0.132101	0.0653113	0.105543	0.329562	0.213136	0.505662	0.204656	0.096733	0.380949	0.259169	0.384547	0.108041	0.117445	0.141014	0.137114	0.149199	0.199457	0.069867	0.0583991	0.14501	0.1327	0.106306	0.181488	0.139371	0.118963	0.203084	0.490282	0.136557
entorhinal L	0.222329	0.479282	0.569359	0.417874	0.270266	0.0827357	1.37796	0.432062	0.24441	0.307852	0.108633	1.37796	0.219513	0.969725	0.60024	0.516479	0.465914	0.404784	0.477849	0.425402	0.362131	0.230744	0.338958	0.36673	0.41483	0.157196	0.335689	0.169139	0.206133	0.441448	0.198706	0.255969	0.388587	0.468599	0.242047	0.405443	0.417903	0.465893	0.402894	0.389363	0.495552	0.348232	0.39735	0.363145	0.404222	0.399865	0.699302	0.62644	0.354488
entorhinal R	0.235922	0.291823	0.477227	0.403095	0.301931	0.105199	0.442435	1.16441	0.238973	0.214132	0.0891268	1.16441	0.274095	0.657857	0.660864	0.52761	0.402809	0.362436	0.450811	0.352495	0.291665	0.185875	0.271115	0.282659	0.337076	0.185657	0.347789	0.240993	0.182285	0.542667	0.370214	0.508193	0.304564	0.388271	0.221027	0.322399	0.303983	0.396157	0.328198	0.319142	0.372291	0.268724	0.351021	0.335319	0.300855	0.315153	0.483327	0.727587	0.394897
fusiform L	0.408757	0.598558	0.594202	0.422198	0.243466	0.109986	0.216346	0.290053	1.16982	0.277402	0.13726	1.06726	0.201405	0.881876	0.378747	0.46612	0.512654	0.247477	0.354658	0.367077	0.247214	0.242713	0.304357	0.282688	0.323339	0.136597	0.511182	0.336725	0.233863	0.324672	0.19037	0.142146	0.421962	0.428669	0.198906	0.342988	0.477887	0.344975	0.361488	0.356085	0.528003	0.396682	0.530388	0.261443	0.46267	0.41261	0.683945	0.311624	0.301923
fusiform R	0.331318	0.375117	0.519609	0.356774	0.217325	0.116846	0.140426	0.136	0.23874	0.986559	0.1512	0.883885	0.182455	0.638513	0.421385	0.45178	0.39613	0.178769	0.346482	0.39419	0.272385	0.190583	0.276998	0.325595	0.37348	0.163954	0.488056	0.137481	0.18204	0.305279	0.166259	0.197449	0.325938	0.429215	0.208418	0.400513	0.357894	0.502062	0.356766	0.340313	0.387269	0.325296	0.378321	0.209885	0.335492	0.360281	0.537409	0.488846	0.284222
inferiorparietal L	0.395811	0.296925	0.234073	0.279622	0.279721	0.107874	0.406787	0.330158	0.504994	0.433181	0.709484	0.285523	0.163927	0.313649	0.239788	0.224231	0.272624	0.372914	0.22733	0.292561	0.361445	0.381699	0.287745	0.309962	0.411039	0.466553	0.709484	0.476066	0.179132	0.315506	0.231214	0.298781	0.259697	0.236281	0.455234	0.330834	0.316191	0.381881	0.253922	0.242374	0.326664	0.204813	0.313001	0.373702	0.312191	0.206254	0.274787	0.416307	0.379611
inferiorparietal R	0.231606	0.904742	0.389302	0.431631	0.0827187	0.0790109	0.233855	0.134397	0.279999	0.235388	0.0439051	1.44591	0.228535	0.94344	0.186325	0.242904	0.384171	0.288836	0.317703	0.298418	0.32265	0.210242	0.283976	0.285593	0.166081	0.195947	0.397068	0.268608	0.177678	0.137939	0.436768	0.457331	0.111953	0.272541	0.25829	0.257201	0.179836	0.271335	0.298899	0.294105	0.214543	0.222883	0.440001	0.263854	0.178805	0.240101	0.212968	0.365719	0.332029
inferiortemporal L	0.130246	0.33515	0.130518	0.132507	0.0942021	0.317573	0.407557	0.353597	0.19378	0.26316	0.181111	0.290104	0.57865	0.318589	0.313721	0.273992	0.0605145	0.356543	0.225257	0.226971	0.207514	0.177131	0.135668	0.196303	0.57865	0.0998211	0.237283	0.263884	0.196091	0.375304	0.46789	0.532201	0.152156	0.291491	0.13723	0.287346	0.220444	0.287824	0.172199	0.143404	0.190192	0.269765	0.0627606	0.360809	0.182711	0.304622	0.279632	0.411346	0.352354
inferiortemporal R	0.101377	0.37505	0.394249	0.383616	0.336029	0.123469	0.244177	0.119578	0.203335	0.170546	0.057602	1.23785	0.256043	1.23785	0.282541	0.256599	0.388845	0.255478	0.509221	0.264199	0.261215	0.159704	0.246333	0.228268	0.179278	0.204946	0.306407	0.211998	0.0665247	0.236176	0.422833	0.464963	0.24577	0.280484	0.200517	0.228894	0.220236	0.238298	0.276199	0.275671	0.329976	0.213622	0.323622	0.235451	0.241642	0.243775	0.399233	0.622039	0.341031
insula L	0.149285	0.320292	0.360188	0.232815	0.125884	0.265685	0.836394	0.825184	0.266729	0.314466	0.148824	0.418482	0.247016	0.393894	0.915711	0.75019	0.224971	0.303715	0.334266	0.24466	0.204618	0.201769	0.157559	0.169234	0.361811	0.158437	0.345531	0.393804	0.170819	0.414338	0.609398	0.77085	0.177061	0.410806	0.188394	0.242547	0.224849	0.261674	0.203527	0.201109	0.224364	0.262236	0.180834	0.296973	0.190427	0.315013	0.32902	0.64294	0.249281
insula R	0.328437	0.235367	0.26835	0.387603	0.301921	0.112479	0.415892	0.439525	0.225295	0.243598	0.0516258	0.379495	0.26177	0.268499	0.298858	0.809709	0.232773	0.204174	0.33776	0.115261	0.139089	0.141998	0.101148	0.0892277	0.24368	0.26335	0.450227	0.291179	0.157515	0.307734	0.405242	0.56549	0.202889	0.267842	0.180389	0.115156	0.215111	0.14583	0.10764	0.110694	0.237581	0.233866	0.270414	0.200833	0.204243	0.252893	0.282082	0.641862	0.117099
isthmuscingulate L	0.206051	0.642082	0.179989	0.16439	0.0810083	0.127259	0.179688	0.173914	0.167218	0.154556	0.10685	0.669968	0.138599	0.761742	0.167855	0.352953	0.901845	0.147507	0.27903	0.0762027	0.160816	0.100778	0.135413	0.0700527	0.121409	0.211464	0.14643	0.204889	0.158786	0.183006	0.256037	0.218153	0.176324	0.140875	0.12448	0.0547984	0.242646	0.0849774	0.0977894	0.102975	0.365022	0.176912	0.205048	0.15062	0.285617	0.159477	0.467363	0.154358	0.154563
isthmuscingulate R	0.206561	0.316228	0.382828	0.238161	0.124379	0.168551	0.180492	0.0767256	0.168222	0.109303	0.122133	0.560992	0.190959	0.427615	0.316806	0.420292	0.250688	0.713346	0.280494	0.351267	0.129423	0.147139	0.182618	0.225391	0.360412	0.144394	0.354008	0.115279	0.131731	0.233297	0.255591	0.325979	0.19835	0.380439	0.148742	0.31527	0.207793	0.378106	0.302527	0.288641	0.231017	0.23052	0.228289	0.594006	0.189875	0.272617	0.366101	0.451526	0.321423
lateraloccipital L	0.338227	0.649981	0.748918	0.214824	0.269849	0.0804883	0.141528	0.0693361	0.31553	0.248204	0.0622749	0.604901	0.119906	0.579457	0.0875935	0.162458	0.618662	0.270036	1.4683	0.308331	0.51516	0.270939	0.419342	0.360871	0.110226	0.183052	0.222241	0.241786	0.235578	0.0707832	0.182245	0.18684	0.693074	0.260628	0.353764	0.246803	0.690305	0.215348	0.356994	0.363502	1.15893	0.300472	0.434887	0.238765	0.966151	0.297951	0.648235	0.148057	0.22805
lateraloccipital R	0.288623	0.381099	0.419243	0.219922	0.144956	0.1432	0.185543	0.0788889	0.211332	0.329105	0.110309	0.459468	0.170304	0.405672	0.0757143	0.234159	0.157798	0.356431	0.258556	0.785582	0.24254	0.197193	0.0759355	0.232389	0.147836	0.156413	0.377759	0.228663	0.154303	0.0786576	0.160272	0.174746	0.295358	0.391937	0.171145	0.230232	0.401988	0.158692	0.0594704	0.0582202	0.357586	0.43414	0.235873	0.322637	0.355749	0.417636	0.414173	0.267599	0.230607
lateralorbitofrontal L	0.294309	0.501833	0.605081	0.263265	0.133085	0.126859	0.116769	0.0931023	0.13104	0.133461	0.132817	0.692075	0.171219	0.624167	0.207627	0.383856	0.303761	0.11233	0.227211	0.263905	0.982881	0.265346	0.350428	0.222864	0.135895	0.129297	0.356988	0.133371	0.166048	0.18637	0.185397	0.176601	0.314884	0.331427	0.169069	0.595201	0.414195	0.271265	0.419132	0.403269	0.390149	0.30498	0.299415	0.119601	0.369957	0.315793	0.49207	0.290609	0.267345
lateralorbitofrontal R	0.436161	0.51217	0.707311	0.378144	0.255447	0.120008	0.119713	0.133775	0.261986	0.193952	0.159809	0.841186	0.202022	0.688307	0.2765	0.395211	0.536053	0.188772	0.333935	0.371225	0.393422	1.2551	0.317435	0.295122	0.220963	0.180157	0.526478	0.234342	0.228715	0.225006	0.142152	0.11968	0.55655	0.476127	0.277541	0.353595	0.58808	0.31731	0.395352	0.394421	0.593247	0.443711	0.567669	0.19944	0.55684	0.464559	0.656872	0.26218	0.325883
lingual L	0.302995	0.514308	0.801399	0.256009	0.157764	0.145085	0.145049	0.0999175	0.214098	0.20085	0.124088	0.672073	0.187733	0.620906	0.160371	0.345615	0.369244	0.180386	0.254299	0.187008	0.447812	0.220655	1.09567	0.076504	0.116121	0.15291	0.337713	0.212373	0.172721	0.16102	0.179906	0.165952	0.49165	0.342856	0.170624	0.123571	0.597106	0.115632	0.269569	0.29308	0.562419	0.378353	0.347278	0.170411	0.580285	0.376461	0.53395	0.240347	0.237856
lingual R	0.29476	0.430143	0.634695	0.247359	0.153045	0.154557	0.159052	0.0764315	0.193766	0.258	0.126927	0.592824	0.197676	0.520173	0.151247	0.334991	0.262503	0.208037	0.270021	0.301742	0.240112	0.218917	0.0705712	0.937119	0.123335	0.155518	0.375158	0.211915	0.159637	0.141655	0.168443	0.170452	0.358933	0.409983	0.174424	0.266662	0.481753	0.155162	0.424057	0.372863	0.425824	0.409641	0.291265	0.195083	0.422976	0.416926	0.475168	0.27947	0.285628
medialorbitofrontal L	0.207224	0.431064	0.500386	0.242513	0.13332	0.195712	0.688094	0.508086	0.313912	0.430459	0.137437	0.681249	0.385854	0.580982	0.626238	0.721037	0.300613	0.592494	0.342355	0.522629	0.351386	0.28689	0.296444	0.371823	0.860578	0.143013	0.327263	0.412156	0.149144	0.723989	0.589345	0.72829	0.19843	0.549715	0.237529	0.490142	0.272199	0.647079	0.408278	0.383819	0.261013	0.333613	0.207717	0.58003	0.222948	0.398966	0.394089	0.590771	0.665727
medialorbitofrontal R	0.443541	0.607802	0.467903	0.340353	0.320943	0.08891	0.242297	0.223641	0.333478	0.294526	0.113902	0.760629	0.171174	0.745651	0.211185	0.329716	0.512592	0.256129	0.385131	0.259863	0.386866	0.25491	0.240285	0.233425	0.196092	1.27037	0.315506	0.337049	0.254591	0.217752	0.200602	0.15699	0.584641	0.35108	0.424141	0.23282	0.501486	0.276297	0.238368	0.23108	0.616264	0.350896	0.836727	0.255083	0.54393	0.355446	0.575681	0.0988089	0.254505
middletemporal L	0.358196	0.538119	0.205625	0.455609	0.176763	0.0614193	0.538809	0.50518	0.321307	0.319157	0.100991	0.728385	0.148143	0.725182	0.419576	0.530344	0.107532	0.260249	0.23995	0.223806	0.205087	0.207239	0.136617	0.175465	0.368549	0.180111	1.08329	0.52508	0.370478	0.360279	0.360313	0.328641	0.144105	0.26209	0.17379	0.21878	0.215753	0.282414	0.171799	0.158306	0.31714	0.232384	0.284316	0.278531	0.215635	0.238212	0.436098	0.205948	0.231487
middletemporal R	0.363372	0.477892	0.583947	0.434795	0.222335	0.112811	0.128064	0.267841	0.318765	0.180426	0.147871	1.11164	0.207009	0.84527	0.465018	0.50359	0.479797	0.230643	0.370599	0.433938	0.36287	0.304415	0.356739	0.380819	0.345651	0.154094	0.524867	1.11164	0.224682	0.345399	0.180355	0.171976	0.361734	0.463663	0.279793	0.43486	0.415444	0.47037	0.411547	0.394732	0.452335	0.375653	0.441855	0.225106	0.38843	0.407453	0.671785	0.497231	0.296406
paracentral L	0.269293	0.333952	0.138558	0.451588	0.317048	0.0691969	0.381273	0.391021	0.264265	0.243045	0.0177876	0.317947	0.116211	0.389961	0.252847	0.396333	0.19089	0.188685	0.262638	0.0852409	0.157226	0.179943	0.108823	0.0970579	0.208429	0.38075	0.397349	0.321672	0.569972	0.281683	0.353459	0.431398	0.170237	0.138121	0.238373	0.117649	0.203547	0.16691	0.0791635	0.0772109	0.199398	0.165911	0.267737	0.193486	0.187886	0.157881	0.173375	0.389811	0.108367
paracentral R	0.235128	0.204973	0.321409	0.279755	0.181921	0.145653	0.47558	0.411784	0.225707	0.231373	0.0829308	0.442582	0.242983	0.305861	0.406267	0.478399	0.241292	0.172271	0.341734	0.184011	0.133075	0.147633	0.120869	0.110281	0.424098	0.198658	0.429068	0.285439	0.134133	0.769349	0.37855	0.548671	0.200886	0.322042	0.175054	0.170666	0.20508	0.189646	0.161944	0.164667	0.226788	0.211253	0.239632	0.151886	0.189412	0.251394	0.316355	0.652847	0.203909
parahippocampal L	0.10134	0.398718	0.429733	0.364919	0.166236	0.101459	0.21029	0.329648	0.231888	0.30976	0.0738152	1.25515	0.20513	0.705412	0.422892	0.366538	0.387328	0.456828	0.459837	0.386034	0.358198	0.248485	0.327694	0.353987	0.43871	0.159956	0.333884	0.213796	0.0961041	0.421809	1.25515	0.309512	0.254011	0.369981	0.24615	0.371623	0.278855	0.405884	0.382585	0.369793	0.372836	0.255697	0.343157	0.437396	0.268641	0.305312	0.657335	0.693747	0.40372
parahippocampal R	0.095866	0.438943	0.42428	0.383022	0.131477	0.111373	0.250203	0.365467	0.273674	0.327635	0.0816443	1.14575	0.2273	0.649676	0.458424	0.433599	0.362881	0.441395	0.352715	0.426897	0.35983	0.28508	0.329087	0.371717	0.458323	0.169294	0.34001	0.25445	0.110168	0.46721	0.259071	1.14575	0.21416	0.420434	0.2708	0.39828	0.278825	0.438337	0.393462	0.373679	0.355974	0.329452	0.341034	0.425247	0.254193	0.364161	0.768285	0.650141	0.403212
parsopercularis L	0.212699	0.569781	0.333268	0.120593	0.0505242	0.0581	0.144628	0.0888355	0.201037	0.179197	0.0543465	0.385775	0.0914386	0.532293	0.0767381	0.156704	0.336145	0.197776	0.308887	0.161702	0.383417	0.174426	0.312516	0.213304	0.095446	0.136165	0.128456	0.192223	0.14377	0.0715356	0.208763	0.18288	0.827204	0.153409	0.233875	0.174937	0.244402	0.135833	0.255779	0.268961	0.34337	0.143698	0.173738	0.186858	0.282174	0.148779	0.387956	0.117381	0.190689
parsopercularis R	0.232242	0.322968	0.151333	0.155332	0.10117	0.104714	0.17209	0.110827	0.213333	0.367775	0.105477	0.29676	0.119863	0.30635	0.111191	0.0939716	0.0773836	0.583611	0.181869	0.420852	0.367858	0.197925	0.188229	0.375552	0.299874	0.124557	0.290778	0.227593	0.133153	0.131027	0.126906	0.138039	0.202679	0.599168	0.167777	0.343091	0.277281	0.39048	0.247935	0.19701	0.244174	0.235498	0.132435	0.552051	0.24689	0.194274	0.333455	0.212156	0.576586
parsorbitalis L	0.362873	0.622667	0.523651	0.35447	0.191944	0.107156	0.183192	0.226085	0.153178	0.23146	0.131844	0.889693	0.179672	0.80425	0.286385	0.4065	0.467934	0.219673	0.285811	0.268411	0.250375	0.202104	0.185008	0.196327	0.242382	0.154721	0.397288	0.2502	0.210738	0.26566	0.192311	0.153666	0.394116	0.342201	1.16362	0.242051	0.439215	0.266459	0.255133	0.253902	0.508486	0.338309	0.567891	0.230035	0.444217	0.343712	0.615947	0.209483	0.274043
parsorbitalis R	0.380397	0.417578	0.586605	0.292919	0.191883	0.117911	0.135485	0.0544042	0.258807	0.310207	0.148018	0.538383	0.181512	0.457919	0.109677	0.261073	0.281562	0.21587	0.236492	0.244291	0.646327	0.226053	0.0906156	0.24245	0.109861	0.169752	0.447413	0.236349	0.186447	0.0816613	0.121889	0.116778	0.465802	0.482279	0.221728	1.01189	0.592172	0.109442	0.116415	0.102174	0.516272	0.452596	0.378772	0.208627	0.512329	0.478902	0.512194	0.2369	0.293416
parstriangularis L	0.191732	0.48723	0.32468	0.0908348	0.0611474	0.0824326	0.149524	0.106497	0.157997	0.203469	0.0712043	0.364564	0.0989587	0.420749	0.126329	0.158585	0.164916	0.306266	0.195415	0.237156	0.345928	0.169025	0.30467	0.282716	0.193842	0.0800301	0.116725	0.164166	0.141713	0.121724	0.219359	0.203709	0.134257	0.173378	0.1554	0.278686	0.690305	0.187933	0.36179	0.359066	0.15014	0.106854	0.0827104	0.288596	0.117414	0.133417	0.411576	0.1739	0.32627
parstriangularis R	0.455294	0.37533	0.471293	0.346992	0.241316	0.108833	0.165473	0.0710766	0.290111	0.409197	0.166925	0.542745	0.173456	0.412055	0.127838	0.270309	0.30445	0.276932	0.265514	0.146618	0.274626	0.201841	0.0571459	0.0916519	0.134881	0.218084	0.567038	0.260481	0.21061	0.0653764	0.119138	0.123653	0.422559	0.501325	0.234432	0.0965364	0.478355	0.978983	0.0780441	0.0858272	0.462255	0.403182	0.416638	0.267555	0.440664	0.437735	0.463926	0.308056	0.336543
pericalcarine L	0.296606	0.460756	0.773197	0.230138	0.154791	0.148754	0.166687	0.0785564	0.25156	0.276688	0.117115	0.559465	0.179802	0.510327	0.0934122	0.275912	0.23757	0.260201	0.266348	0.118414	0.524281	0.265909	0.231027	0.433114	0.104844	0.163949	0.342	0.239171	0.167681	0.101962	0.166993	0.167799	0.447698	0.38224	0.209293	0.109662	0.671312	0.0811593	0.997598	0.118949	0.56499	0.440055	0.279851	0.228791	0.607077	0.44213	0.496367	0.244687	0.21066
pericalcarine R	0.304338	0.46759	0.766045	0.232917	0.15928	0.142645	0.167921	0.0798742	0.264904	0.274099	0.113813	0.563099	0.170426	0.521595	0.0950957	0.272982	0.245696	0.251446	0.270137	0.108927	0.545099	0.277782	0.273232	0.39234	0.10282	0.165456	0.336052	0.249548	0.172328	0.101438	0.168708	0.169651	0.481803	0.34907	0.220184	0.0854525	0.666872	0.0798652	0.118094	1.02864	0.581495	0.410052	0.288504	0.221671	0.626853	0.40774	0.496115	0.236702	0.200473
postcentral L	0.240723	0.504194	0.274947	0.167118	0.0462671	0.0910468	0.148802	0.0984398	0.197517	0.213903	0.0499539	0.352843	0.130205	0.441205	0.155286	0.186091	0.260326	0.3028	0.387985	0.234984	0.332257	0.200657	0.310232	0.270678	0.180462	0.134036	0.168616	0.18926	0.135076	0.137552	0.210513	0.209582	0.14751	0.166442	0.200349	0.24604	0.0962394	0.20214	0.328072	0.335718	1.15893	0.143443	0.187639	0.281018	0.145124	0.151401	0.440077	0.143294	0.30611
postcentral R	0.186906	0.30403	0.109234	0.0990001	0.0833597	0.107121	0.201906	0.149212	0.196139	0.33571	0.0828535	0.282921	0.12774	0.29545	0.18346	0.131686	0.0680815	0.56456	0.143286	0.415981	0.289677	0.2083	0.188986	0.316027	0.344126	0.111219	0.224273	0.219841	0.117782	0.203031	0.160196	0.176376	0.131408	0.234329	0.157307	0.366196	0.171179	0.399255	0.276451	0.237583	0.164712	0.56456	0.068385	0.531635	0.166452	0.210868	0.31058	0.217171	0.559106
posteriorcingulate L	0.158863	0.651602	0.102407	0.103958	0.161457	0.101176	0.296886	0.298558	0.214819	0.217516	0.0899064	0.692167	0.127345	0.798182	0.222034	0.385295	0.158236	0.179271	0.246758	0.108811	0.173569	0.158249	0.137292	0.108125	0.179942	0.38583	0.118076	0.293674	0.148765	0.249919	0.318555	0.274473	0.0897262	0.130043	0.220983	0.113147	0.151377	0.155242	0.108799	0.106202	0.294274	0.142729	0.836727	0.190345	0.166041	0.13141	0.41456	0.110285	0.156403
posteriorcingulate R	0.22775	0.333022	0.400895	0.252251	0.134563	0.183498	0.248085	0.111581	0.208178	0.202637	0.135608	0.602114	0.188708	0.450878	0.32851	0.456563	0.257963	0.596962	0.295359	0.34442	0.148076	0.169887	0.178513	0.215093	0.337895	0.150333	0.375932	0.194636	0.14078	0.24737	0.289577	0.37764	0.211002	0.41464	0.164927	0.33045	0.23536	0.425556	0.282022	0.27036	0.255219	0.260274	0.234702	0.77677	0.212743	0.301768	0.383531	0.484662	0.299129
precentral L	0.212011	0.522399	0.323248	0.11383	0.0567329	0.0892972	0.146262	0.0945816	0.179961	0.193832	0.0559468	0.383384	0.110783	0.455136	0.123215	0.170113	0.260897	0.27328	0.304989	0.209714	0.343484	0.189289	0.331633	0.262677	0.156425	0.122614	0.125785	0.174951	0.144362	0.111458	0.225828	0.211781	0.188745	0.157815	0.191244	0.233668	0.125969	0.166324	0.338319	0.348623	0.244585	0.131642	0.133692	0.253603	0.966151	0.146863	0.435809	0.14378	0.27283
precentral R	0.191094	0.320353	0.123838	0.110098	0.0850653	0.113219	0.187588	0.129219	0.198599	0.341628	0.0905461	0.28515	0.124934	0.304305	0.143317	0.112791	0.0710891	0.576409	0.163948	0.411382	0.328041	0.211066	0.203068	0.347282	0.315944	0.112528	0.2246	0.218765	0.123491	0.166413	0.150808	0.161776	0.156972	0.20303	0.162029	0.38463	0.197426	0.397358	0.289106	0.245057	0.187857	0.228979	0.0812923	0.539083	0.189509	0.576409	0.31774	0.209718	0.566588
precuneus L	0.331696	0.4917	0.405981	0.294847	0.180229	0.0770436	0.243758	0.186974	0.411401	0.433988	0.0385196	0.322635	0.177108	0.473416	0.244659	0.261233	0.361135	0.501883	0.264586	0.404512	0.478376	0.394873	0.379643	0.436127	0.300094	0.257786	0.34996	0.357626	0.174063	0.264554	0.188574	0.228387	0.21033	0.245274	0.396409	0.385217	0.327195	0.432905	0.386498	0.371122	0.583368	0.243551	0.389467	0.471966	0.391502	0.241475	0.773623	0.139907	0.448369
precuneus R	0.283995	0.270881	0.188583	0.374678	0.233777	0.115368	0.285354	0.312853	0.373651	0.29657	0.22856	0.497593	0.150577	0.391846	0.294031	0.365342	0.244331	0.268643	0.216347	0.278461	0.268296	0.316038	0.250696	0.260602	0.317517	0.421746	0.540274	0.324809	0.192731	0.336318	0.219248	0.327673	0.125869	0.185911	0.372804	0.286543	0.133167	0.324425	0.24846	0.239108	0.277701	0.154051	0.36734	0.266413	0.151203	0.155658	0.374692	0.727587	0.264241
rostralanteriorcingulate L	0.23563	0.385891	0.322405	0.207298	0.106451	0.177371	0.343853	0.236797	0.237443	0.253542	0.134679	0.437	0.25611	0.416044	0.11472	0.328822	0.130551	0.314028	0.281725	0.238199	0.233178	0.229578	0.122443	0.194244	0.40334	0.123414	0.341797	0.257932	0.165482	0.182581	0.39735	0.481018	0.174375	0.599168	0.175718	0.33312	0.246395	0.423596	0.166525	0.15524	0.222889	0.320043	0.142318	0.281419	0.196856	0.406138	0.340295	0.434694	0.665727
rostralanteriorcingulate R	0.179735	0.437345	0.396297	0.445631	0.151367	0.110197	0.482138	0.388133	0.318285	0.359307	0.0586374	0.283927	0.264485	0.49281	0.133982	0.161924	0.284788	0.328343	0.39002	0.248976	0.306481	0.243959	0.213268	0.220205	0.190977	0.175728	0.251781	0.4356	0.377465	0.250427	0.439644	0.499832	0.188873	0.411991	0.251151	0.252856	0.306393	0.300762	0.225646	0.220966	0.280839	0.355214	0.25484	0.324213	0.263205	0.380318	0.273766	0.304393	0.21517
rostralmiddlefrontal L	0.268366	0.598811	0.395861	0.330839	0.128571	0.106294	0.147591	0.259161	0.275797	0.212975	0.144408	0.955472	0.165083	0.815007	0.371618	0.443513	0.347335	0.21053	0.247395	0.2965	0.239941	0.438015	0.278309	0.270013	0.329761	0.184117	0.366463	0.198722	0.175816	0.303081	0.185865	0.149439	0.217577	0.312728	0.491229	0.376396	0.286656	0.368622	0.299705	0.291793	0.360677	0.275721	0.367096	0.239177	0.276673	0.284863	0.621472	0.33644	0.267409
rostralmiddlefrontal R	0.449381	0.607383	0.612343	0.398565	0.262725	0.129128	0.181504	0.224958	0.192591	0.249545	0.174288	0.916422	0.210386	0.808075	0.298492	0.419846	0.592023	0.227388	0.387319	0.339029	0.34823	0.249874	0.255635	0.255507	0.251022	0.171006	0.477689	0.277454	0.266828	0.256287	0.180754	0.1503	0.561265	0.449378	0.171689	0.297545	0.554776	0.33759	0.327387	0.329039	0.61055	0.430906	0.684559	0.235106	0.548423	0.442455	0.701382	0.18837	0.322493
superiorfrontal L	0.110784	0.354682	0.254675	0.30592	0.134475	0.168158	0.679285	0.585532	0.332693	0.390854	0.0919814	0.293974	0.247247	0.391153	0.287113	0.487113	0.152182	0.374331	0.310063	0.206857	0.264563	0.261501	0.155378	0.203064	0.338933	0.160875	0.269815	0.498337	0.460887	0.349425	0.503301	0.61319	0.17682	0.338197	0.226871	0.25496	0.29695	0.370447	0.157378	0.143931	0.25146	0.354441	0.134738	0.387166	0.247178	0.359393	0.2552	0.351229	0.20118
superiorfrontal R	0.158727	0.576515	0.508071	0.316386	0.113011	0.0988293	0.244737	0.108889	0.300139	0.290104	0.0327627	0.0822561	0.261595	0.352512	0.122508	0.162585	0.473455	0.355748	0.531539	0.367679	0.463131	0.259326	0.37766	0.356551	0.125386	0.194388	0.292422	0.295862	0.0955681	0.112765	0.275685	0.254063	0.18214	0.382585	0.30653	0.330491	0.260625	0.343504	0.389359	0.382681	0.287982	0.302311	0.323169	0.323105	0.243617	0.33605	0.2183	0.270947	0.397301
superiorparietal L	0.283624	0.647844	0.381771	0.221579	0.0796891	0.0863439	0.143391	0.0804363	0.235641	0.215974	0.0423039	0.361294	0.159596	0.541914	0.142432	0.182571	0.329752	0.280466	0.560878	0.247228	0.335263	0.199233	0.27275	0.261931	0.145126	0.169639	0.226098	0.209952	0.165074	0.11225	0.220233	0.230671	0.150499	0.19768	0.233046	0.200839	0.272957	0.202518	0.265197	0.264866	0.529672	0.222153	0.315585	0.254269	0.41969	0.213973	0.411985	0.131063	0.285329
superiorparietal R	0.277055	0.261226	0.0891482	0.156239	0.144329	0.0838576	0.279222	0.248066	0.258192	0.337376	0.0832014	0.296732	0.0407053	0.300743	0.280406	0.183844	0.0883198	0.425796	0.1437	0.250612	0.193599	0.205465	0.131659	0.200179	0.413369	0.205211	0.467647	0.27187	0.129556	0.332744	0.182199	0.219529	0.139596	0.147196	0.199835	0.227767	0.18719	0.306334	0.14534	0.127074	0.183164	0.117552	0.125216	0.425849	0.179791	0.11577	0.26541	0.297198	0.366497
superiortemporal L	0.17617	0.525765	0.466639	0.334261	0.167902	0.116644	0.252072	0.340277	0.26748	0.320483	0.14891	1.17003	0.186407	0.865473	0.449861	0.44859	0.385934	0.322636	0.372907	0.398722	0.324042	0.269348	0.310959	0.34902	0.404226	0.148281	0.349221	0.175088	0.149276	0.337581	0.188546	0.207578	0.271953	0.42338	0.248139	0.412395	0.333599	0.472614	0.364872	0.350251	0.393256	0.337008	0.333877	0.293929	0.306152	0.365048	0.724129	0.53204	0.299794
superiortemporal R	0.0945838	0.621607	0.396631	0.390778	0.126806	0.0923107	0.322676	0.444394	0.231093	0.264259	0.0804023	1.13985	0.262807	0.796624	0.475014	0.571906	0.320165	0.318046	0.267344	0.395571	0.278429	0.234454	0.270356	0.309956	0.408466	0.200977	0.393687	0.26262	0.158534	0.437363	0.412424	0.482835	0.208874	0.435692	0.225465	0.347771	0.301204	0.384319	0.340436	0.322702	0.383888	0.387237	0.3361	0.312641	0.273741	0.398504	0.733326	0.411229	0.341727
supramarginal L	0.127213	0.455667	0.303465	0.371916	0.115434	0.119347	0.199259	0.289801	0.291692	0.341974	0.1549	0.994956	0.198005	0.7276	0.363725	0.390563	0.344966	0.39488	0.244404	0.331829	0.345098	0.335049	0.31738	0.346091	0.384001	0.199759	0.38238	0.236279	0.153839	0.316855	0.363261	0.394313	0.131892	0.256531	0.319137	0.366994	0.157607	0.418294	0.328104	0.315601	0.246606	0.188766	0.363129	0.372427	0.156876	0.205612	0.515103	0.655939	0.31842
supramarginal R	0.177671	0.309928	0.115685	0.0826502	0.071041	0.0918575	0.184196	0.136673	0.18301	0.310244	0.071933	0.279382	0.158697	0.289555	0.191496	0.139788	0.0709055	0.512067	0.122151	0.432303	0.299896	0.202138	0.200207	0.322556	0.312352	0.0903517	0.188204	0.202844	0.111187	0.203602	0.157442	0.175206	0.0872411	0.227594	0.150941	0.350935	0.12603	0.376392	0.304201	0.268526	0.125389	0.258175	0.0576836	0.479514	0.129942	0.227147	0.339458	0.184194	0.504477
transversetemporal L	0.253953	0.662861	0.223878	0.24381	0.108254	0.0974846	0.238402	0.244693	0.205768	0.209367	0.104404	0.755914	0.138586	0.820988	0.228376	0.381155	0.18067	0.179259	0.274176	0.149312	0.19897	0.166188	0.156902	0.122813	0.183515	0.439585	0.168324	0.270793	0.183054	0.235432	0.25813	0.207501	0.200311	0.188774	0.235468	0.1361	0.251566	0.172557	0.152465	0.154362	0.371503	0.199929	0.478863	0.19211	0.275873	0.1919	0.489745	0.13318	0.190455
transversetemporal R	0.217622	0.624467	0.464976	0.472052	0.145737	0.124583	0.152363	0.345271	0.387641	0.270882	0.153034	1.26135	0.229111	0.95356	0.468213	0.545054	0.394201	0.281465	0.318261	0.413187	0.321933	0.339032	0.320234	0.350256	0.354466	0.172908	0.39484	0.328244	0.226394	0.374113	0.248821	0.173902	0.252293	0.42947	0.301277	0.4041	0.343019	0.449419	0.374638	0.357524	0.412536	0.380531	0.371191	0.272142	0.317195	0.390978	0.773623	0.512718	0.314664
[truncated: 13 more columns]
