# Supplementary material for: The relationship between the interictal epileptiform discharge source connectivity and cortical structural couplings in temporal lobe epilepsy
Source: Front Neurol. 2023 Feb 1;14:1029732. doi: 10.3389/fneur.2023.1029732 (PMC9948620; doi:10.3389/fneur.2023.1029732)
Supplement: Supplementary file 1 [file Data_Sheet_1.ZIP › Connection/BGC/L/21.xlsx]

## Sheet: 0
\	caudalanteriorcingulate L	caudalanteriorcingulate R	caudalmiddlefrontal L	caudalmiddlefrontal R	cuneus L	cuneus R	entorhinal L	entorhinal R	fusiform L	fusiform R	inferiorparietal L	inferiorparietal R	inferiortemporal L	inferiortemporal R	insula L	insula R	isthmuscingulate L	isthmuscingulate R	lateraloccipital L	lateraloccipital R	lateralorbitofrontal L	lateralorbitofrontal R	lingual L	lingual R	medialorbitofrontal L	medialorbitofrontal R	middletemporal L	middletemporal R	paracentral L	paracentral R	parahippocampal L	parahippocampal R	parsopercularis L	parsopercularis R	parsorbitalis L	parsorbitalis R	parstriangularis L	parstriangularis R	pericalcarine L	pericalcarine R	postcentral L	postcentral R	posteriorcingulate L	posteriorcingulate R	precentral L	precentral R	precuneus L	precuneus R	rostralanteriorcingulate L
caudalanteriorcingulate L	1.46367	0.524891	0.126199	0.0923752	0.174247	0.59754	0.619917	0.238228	0.307012	0.236739	0.227994	0.201128	0.534511	0.3892	0.540182	0.286069	0.299214	0.249704	0.0961954	0.0936202	0.176811	0.0968361	0.146446	0.168792	0.290429	0.365319	0.422189	0.415438	0.318872	0.573911	0.514074	0.464231	0.13234	0.200297	0.282321	0.281288	0.32361	0.294248	0.0766517	0.168063	0.29329	0.43189	0.140816	0.434453	0.122662	0.371635	0.246923	0.369669	0.426804
caudalanteriorcingulate R	0.795484	0.944438	0.280373	0.427534	0.444955	0.344499	0.350739	0.210002	0.0990202	0.0510707	0.645256	0.440045	0.0723852	0.321399	0.568856	0.44622	0.409481	0.368985	0.31663	0.409555	0.0640349	0.388995	0.218286	0.0988846	0.138538	0.512439	0.125576	0.113015	0.834418	0.329927	0.133145	0.628957	0.150553	0.492067	0.224179	0.0482977	0.264299	0.183373	0.299287	0.535532	0.357148	0.668063	0.691167	0.206095	0.144356	0.832817	0.499247	0.652829	0.499705
caudalmiddlefrontal L	0.712724	0.511945	0.888028	0.309838	0.74313	0.317581	0.487106	0.355282	0.183592	0.118923	0.767611	0.247773	0.251425	0.493699	0.521046	0.789871	0.316104	0.202802	0.244753	0.251174	0.0849084	0.218286	0.0862047	0.109437	0.326296	0.752019	0.272603	0.343905	0.736489	0.582795	0.390343	0.486996	0.132864	0.223459	0.272253	0.179146	0.240505	0.20776	0.159285	0.288437	0.228184	0.541961	0.888028	0.380075	0.0944755	0.614476	0.500264	0.400531	0.696021
caudalmiddlefrontal R	0.546423	0.678388	0.102058	0.795603	0.747361	0.224008	0.514123	0.432244	0.160314	0.115065	0.640773	0.355457	0.222309	0.472922	0.380235	0.795603	0.399274	0.193488	0.157981	0.172259	0.0607506	0.398733	0.117492	0.0749296	0.255893	0.750051	0.24163	0.417107	0.572358	0.460346	0.460444	0.628414	0.153129	0.166182	0.272811	0.117722	0.242612	0.242655	0.101016	0.163324	0.240787	0.511135	0.786998	0.313068	0.135616	0.493147	0.580515	0.463679	0.669383
cuneus L	0.152947	0.486713	0.107864	0.165469	1.02128	0.143311	0.435287	0.407903	0.361969	0.257217	0.184766	0.291398	0.431678	0.208166	0.0911967	0.183972	0.430609	0.0927648	0.198487	0.145692	0.184383	0.171205	0.289511	0.223527	0.18255	0.161752	0.359448	0.452215	0.177909	0.283201	0.502189	0.470693	0.175116	0.11773	0.331807	0.256324	0.405105	0.349083	0.192451	0.130231	0.344167	0.513855	0.151974	0.344929	0.164188	0.426781	0.358613	0.518819	0.143476
cuneus R	1.46367	0.446286	0.136324	0.195891	0.623472	1.59182	0.699316	0.188928	0.46346	0.161826	1.06316	0.20471	0.606376	0.332084	0.939422	0.703392	0.430673	0.0884563	0.217303	0.16419	0.192113	0.121553	0.204006	0.187749	0.14406	0.815635	0.614955	0.399945	1.59182	0.310103	0.413525	0.529737	0.121833	0.154134	0.306164	0.295543	0.427755	0.163143	0.160285	0.203778	0.238719	0.668509	1.39521	0.124253	0.0803261	0.819783	0.27981	0.454255	0.748082
entorhinal L	1.10922	0.333635	0.270731	0.291873	0.532716	0.637817	1.16908	0.306638	0.168425	0.140043	0.846164	0.259724	0.350143	0.543538	0.810144	0.605691	0.257627	0.476091	0.205367	0.321513	0.0971101	0.25757	0.124918	0.0961513	0.277999	0.659962	0.265545	0.227335	1.16861	0.585445	0.420905	0.1118	0.172277	0.543033	0.24968	0.149283	0.220554	0.287478	0.181567	0.55967	0.325004	0.55954	0.887491	0.401758	0.166557	0.711116	0.398614	0.467793	0.67421
entorhinal R	0.809921	0.48787	0.315688	0.526615	0.492103	0.303736	0.486455	0.846985	0.247712	0.158235	0.713397	0.262918	0.297858	0.261856	0.569436	0.535885	0.417418	0.359479	0.420127	0.510335	0.124668	0.447489	0.304111	0.193841	0.141985	0.635732	0.32503	0.552502	0.846985	0.345423	0.465236	0.522779	0.164653	0.501798	0.261373	0.230097	0.365257	0.250388	0.402389	0.550114	0.228374	0.640149	0.762566	0.234977	0.0624291	0.767256	0.320561	0.452532	0.582572
fusiform L	1.0034	0.441713	0.257842	0.365195	0.876535	0.70584	0.423045	0.466244	1.33996	0.362452	1.33996	0.318386	0.12514	0.992385	0.785628	0.971739	0.326585	0.391429	0.262193	0.323002	0.136546	0.267211	0.136791	0.144263	0.329082	0.868151	0.188986	0.299682	1.02032	0.873465	0.308796	0.401951	0.187599	0.431039	0.239967	0.1753	0.363016	0.32714	0.229925	0.491107	0.306997	0.582665	1.28874	0.573972	0.143424	0.682514	0.609093	0.46256	0.8466
fusiform R	1.22258	0.418503	0.44138	0.602103	0.996894	0.602412	0.565588	0.44721	0.523814	1.30778	1.20122	0.235943	0.55746	0.961492	0.904852	1.05932	0.470176	0.479821	0.38711	0.503975	0.193024	0.443325	0.331276	0.30256	0.371804	0.98115	0.596101	0.373958	1.30778	0.771449	0.383154	0.432347	0.149506	0.564797	0.236049	0.308727	0.452368	0.276035	0.401592	0.638597	0.253395	0.654815	1.30661	0.512705	0.0839414	0.848699	0.521426	0.429995	0.941371
inferiorparietal L	0.248673	0.505005	0.107172	0.0777539	0.208971	0.644522	0.785364	0.230145	0.671617	0.347898	1.46265	0.192387	0.968139	0.395447	0.240867	0.414871	0.602919	0.168115	0.0887464	0.0688548	0.27274	0.0864384	0.228774	0.257707	0.233131	0.392368	0.902282	0.476126	0.200422	0.54734	0.555658	0.565056	0.125638	0.118938	0.325231	0.391906	0.531954	0.245151	0.086421	0.115824	0.26039	0.442933	0.480125	0.419395	0.085388	0.329862	0.218963	0.442189	0.367707
inferiorparietal R	0.47987	0.503866	0.212855	0.40079	0.294602	0.214797	0.0675386	0.170657	0.0804848	0.0504643	0.415521	0.682036	0.0986747	0.193595	0.360039	0.281966	0.189945	0.335917	0.296904	0.430432	0.0569801	0.380638	0.188182	0.0790127	0.111871	0.304658	0.0882378	0.255869	0.523516	0.203219	0.283362	0.204187	0.139732	0.43917	0.205184	0.0742191	0.160851	0.144228	0.279695	0.531077	0.23335	0.488028	0.466008	0.139485	0.114872	0.604699	0.216992	0.293401	0.293736
inferiortemporal L	1.25783	0.357128	0.332617	0.450992	0.768952	0.735476	0.422825	0.437184	0.0912978	0.233981	1.10149	0.272745	1.28165	0.936954	0.933129	0.905194	0.469818	0.510467	0.312095	0.42355	0.0726061	0.35752	0.163588	0.0751529	0.335578	0.887262	0.372082	0.290934	1.28165	0.761177	0.277169	0.335488	0.178371	0.598368	0.250954	0.260453	0.315892	0.296129	0.288382	0.638185	0.28982	0.584696	1.10825	0.506951	0.122165	0.762327	0.585149	0.402656	0.881384
inferiortemporal R	0.967615	0.512803	0.259026	0.413203	0.436617	0.273871	0.617736	0.148186	0.428778	0.335899	0.682847	0.242015	0.621466	1.04988	0.574551	0.855527	0.405035	0.238995	0.325846	0.349673	0.226173	0.289423	0.298181	0.257032	0.174491	1.02202	0.513187	0.461091	0.917846	0.383396	0.510771	0.521618	0.158511	0.318074	0.284382	0.355915	0.399376	0.220134	0.303524	0.368793	0.282102	0.660022	0.899888	0.294608	0.105205	0.755365	0.253277	0.473787	0.9002
insula L	0.905994	0.409792	0.149567	0.141986	0.322496	0.509538	0.564146	0.202934	0.273005	0.188092	0.498768	0.156367	0.422756	0.243258	1.08962	0.227359	0.302443	0.263336	0.159976	0.12683	0.15555	0.115664	0.137664	0.141178	0.346647	0.348208	0.38239	0.339948	0.840693	0.357178	0.392049	0.43038	0.13291	0.225329	0.310598	0.230573	0.288564	0.227394	0.106205	0.174297	0.252366	0.579494	0.558994	0.406938	0.0851647	0.705299	0.229012	0.377728	0.35056
insula R	0.56409	0.497375	0.173962	0.292564	0.301036	0.238236	0.502264	0.267556	0.346406	0.295545	0.637402	0.24517	0.484233	0.562874	0.214315	1.05932	0.387365	0.188815	0.256191	0.256117	0.200711	0.243466	0.264619	0.219812	0.253242	0.540918	0.42782	0.454666	0.64944	0.393128	0.491655	0.467582	0.146901	0.227501	0.283845	0.317757	0.393451	0.287145	0.245024	0.245035	0.279154	0.549846	0.667599	0.398004	0.121914	0.57665	0.247113	0.433833	0.195487
isthmuscingulate L	1.00724	0.455246	0.169451	0.16858	0.652477	0.753184	0.232425	0.383725	0.370893	0.345139	1.42049	0.316695	0.679572	0.772945	0.679482	0.700524	1.42049	0.331482	0.102151	0.197353	0.196298	0.158453	0.130386	0.231255	0.283701	0.620782	0.465056	0.384057	1.29739	0.738673	0.479202	0.307743	0.156267	0.324878	0.239815	0.446834	0.266156	0.377147	0.100315	0.366307	0.248456	0.465126	1.13748	0.489645	0.154077	0.519285	0.475218	0.457273	0.615009
isthmuscingulate R	0.853063	0.492964	0.168745	0.249282	0.635312	0.157165	0.523377	0.254354	0.292064	0.104412	0.699983	0.213781	0.356031	0.32848	0.666832	0.724476	0.338119	0.90421	0.233982	0.214142	0.133974	0.124864	0.152623	0.1334	0.153503	0.814885	0.384214	0.383107	0.787844	0.368927	0.418618	0.504215	0.121358	0.352628	0.289271	0.230545	0.341639	0.125906	0.146656	0.47607	0.230425	0.678651	0.90421	0.158368	0.0869358	0.843235	0.403953	0.43141	0.742257
lateraloccipital L	0.254205	0.548464	0.0982464	0.130996	0.517213	0.107748	0.304345	0.394961	0.0820219	0.0794312	0.362386	0.385572	0.115326	0.229345	0.14496	0.395376	0.258883	0.105597	0.645687	0.164733	0.0703905	0.275259	0.196566	0.0863632	0.141356	0.39556	0.126624	0.272396	0.299844	0.254173	0.365268	0.416219	0.337114	0.116437	0.257437	0.0717352	0.176239	0.230674	0.302158	0.119458	0.410403	0.574314	0.392443	0.206777	0.264423	0.438041	0.606258	0.520249	0.350313
lateraloccipital R	0.516401	0.578634	0.123833	0.22508	0.600964	0.124791	0.455651	0.338636	0.183952	0.0563917	0.514078	0.320178	0.240907	0.31825	0.332531	0.626252	0.34564	0.112882	0.22732	0.683274	0.0758295	0.226211	0.106272	0.093235	0.152627	0.683274	0.267116	0.371947	0.509279	0.316604	0.417078	0.528916	0.15838	0.0911941	0.277426	0.150952	0.28317	0.174966	0.0786307	0.112771	0.275622	0.657562	0.639173	0.194704	0.13708	0.65481	0.502411	0.503832	0.602179
lateralorbitofrontal L	0.992515	0.561956	0.400865	0.544861	0.980618	0.622957	0.553111	0.516587	0.365765	0.277741	1.21508	0.322494	0.349208	0.895448	0.7992	1.05716	0.374607	0.422037	0.345008	0.425332	1.2747	0.392887	0.342443	0.242413	0.362277	0.969369	0.425384	0.473377	1.00357	0.858473	0.47136	0.524992	0.144218	0.466929	0.228144	0.29298	0.417522	0.340494	0.373992	0.537697	0.265033	0.570012	1.2747	0.58373	0.112239	0.687172	0.623987	0.442335	0.922833
lateralorbitofrontal R	0.667291	0.608811	0.187765	0.638949	0.741376	0.26354	0.493369	0.438978	0.202307	0.0870171	0.669824	0.278394	0.248702	0.523308	0.525806	0.887735	0.379116	0.191662	0.311693	0.309587	0.051133	0.907885	0.129933	0.0663111	0.239776	0.907885	0.29139	0.388482	0.628506	0.511349	0.437419	0.533424	0.125438	0.173098	0.26086	0.139402	0.30033	0.261769	0.273998	0.263937	0.230313	0.506128	0.863532	0.315248	0.0991725	0.554281	0.552342	0.400562	0.818811
lingual L	0.638767	0.548338	0.131102	0.312933	0.971468	0.383381	0.417325	0.496426	0.097287	0.200826	0.752047	0.358422	0.123767	0.712645	0.520261	1.02162	0.314192	0.184919	0.278439	0.190069	0.120266	0.149334	1.02162	0.114466	0.276782	0.890195	0.167202	0.322147	0.625988	0.709676	0.370665	0.469522	0.194573	0.207928	0.213047	0.0960264	0.256314	0.294156	0.223202	0.269754	0.326764	0.598823	0.917854	0.469743	0.170154	0.622473	0.647939	0.502528	0.822475
lingual R	1.148	0.562607	0.359038	0.493522	1.02128	0.694345	0.552508	0.511699	0.407576	0.400967	1.46265	0.34168	0.323592	0.972982	0.828636	1.00358	0.401061	0.424369	0.336008	0.399669	0.191867	0.349808	0.291017	1.46265	0.337363	0.869677	0.474858	0.44677	1.28037	0.832115	0.434213	0.527034	0.161435	0.473293	0.219851	0.228616	0.435616	0.371225	0.340238	0.542629	0.303214	0.613406	1.41328	0.55528	0.136844	0.736836	0.663713	0.490567	0.839246
medialorbitofrontal L	1.07811	0.406895	0.321586	0.444288	0.625018	0.408669	0.549945	0.304457	0.316441	0.245385	0.786031	0.197466	0.419613	0.534654	0.848328	0.883152	0.356451	0.399956	0.310344	0.441362	0.168833	0.346377	0.219579	0.196632	1.13778	0.98494	0.424979	0.373511	1.04626	0.533621	0.409528	0.422358	0.135398	0.563491	0.280908	0.289461	0.365375	0.164291	0.286927	0.574648	0.220866	0.62438	0.95837	0.31334	0.0755786	0.817969	0.406979	0.379627	0.946072
medialorbitofrontal R	0.59003	0.506222	0.163002	0.281431	0.321825	0.275279	0.461813	0.345996	0.286638	0.279841	0.617417	0.246238	0.435562	0.622953	0.270708	0.56212	0.35497	0.198636	0.264209	0.266863	0.174507	0.240194	0.226021	0.190084	0.312794	1.04297	0.38552	0.451071	0.657313	0.429789	0.494018	0.433093	0.154909	0.239441	0.286054	0.287977	0.375847	0.386782	0.243606	0.251248	0.274408	0.502694	0.68774	0.411645	0.128366	0.542899	0.295558	0.387137	0.39732
middletemporal L	1.14333	0.373663	0.265837	0.328615	0.850844	0.791095	0.403659	0.447036	0.112175	0.33632	1.44799	0.293998	0.333578	1.04988	0.893091	1.01179	0.4098	0.442959	0.240369	0.325298	0.126776	0.245386	0.115562	0.134331	0.370553	0.916992	1.44799	0.237536	1.19093	0.922206	0.256264	0.360238	0.176212	0.471523	0.24349	0.203744	0.233283	0.351177	0.209339	0.521033	0.285171	0.541348	1.41554	0.604325	0.134533	0.652185	0.5656	0.426897	0.909455
middletemporal R	0.933219	0.300895	0.284884	0.453141	0.531986	0.489491	0.431389	0.384103	0.139114	0.102337	0.763015	0.35251	0.142475	0.455016	0.677248	0.534363	0.485937	0.423448	0.352305	0.418054	0.0787751	0.370137	0.218165	0.106321	0.220389	0.56164	0.187076	0.999297	0.991399	0.442859	0.222417	0.364697	0.183369	0.512816	0.239959	0.076316	0.322021	0.360325	0.311963	0.583282	0.412172	0.668475	0.772637	0.300824	0.180951	0.841021	0.679174	0.533108	0.563432
paracentral L	0.310422	0.61596	0.128205	0.0792958	0.166131	0.756144	0.92408	0.234601	0.430974	0.265585	0.157677	0.212514	0.769332	0.407527	0.402527	0.371624	0.378024	0.251037	0.0757211	0.0822551	0.216682	0.0927726	0.178298	0.212443	0.228414	0.412127	0.614717	0.504131	1.59182	0.526822	0.629087	0.661952	0.1253	0.188179	0.284383	0.352821	0.383814	0.268225	0.0695016	0.170429	0.28764	0.446023	0.185378	0.369841	0.110961	0.32817	0.231481	0.439244	0.426434
paracentral R	1.24271	0.469601	0.146488	0.206833	0.599204	0.188666	0.788061	0.190803	0.447307	0.255701	0.895124	0.197404	0.671977	0.280174	0.522675	0.731992	0.506634	0.127192	0.220111	0.188871	0.199602	0.153452	0.207023	0.195547	0.233193	0.835455	0.608968	0.428651	1.27805	1.46792	0.491034	0.55745	0.121058	0.194473	0.295134	0.308505	0.447841	0.188866	0.174072	0.212019	0.241216	0.604851	1.46792	0.427439	0.0855036	0.718038	0.255637	0.433548	0.766784
parahippocampal L	1.0019	0.242387	0.312087	0.467124	0.603222	0.470092	0.501672	0.304686	0.0881779	0.0590301	0.803151	0.29709	0.0879903	0.461228	0.723817	0.595184	0.415483	0.438009	0.345446	0.440137	0.0449739	0.380233	0.205649	0.0611554	0.206601	0.658043	0.142964	0.182723	1.06329	0.462539	1.06329	0.385149	0.171891	0.551969	0.243077	0.0377838	0.255655	0.262811	0.320207	0.600547	0.316984	0.630014	0.85117	0.302267	0.127518	0.825373	0.602129	0.448065	0.649528
parahippocampal R	0.861757	0.630948	0.270272	0.351589	0.439795	0.475157	0.0984537	0.266081	0.15199	0.1044	0.703535	0.322769	0.232662	0.384513	0.638937	0.478158	0.331317	0.433712	0.251275	0.360919	0.096041	0.314638	0.167911	0.11483	0.207321	0.527571	0.182367	0.283076	0.920642	0.415273	0.340541	1.00663	0.166757	0.517041	0.237601	0.143139	0.214766	0.252088	0.227526	0.566054	0.383153	0.639882	0.739615	0.285907	0.179792	0.8059	0.392579	0.602281	0.529949
parsopercularis L	0.160123	0.435117	0.141223	0.229736	0.402895	0.109193	0.176915	0.376425	0.0942047	0.120927	0.267565	0.25905	0.0876353	0.197137	0.124644	0.317458	0.217366	0.143973	0.571685	0.257071	0.103981	0.291434	0.249705	0.127187	0.164291	0.312487	0.095773	0.208099	0.200596	0.219287	0.293797	0.280802	0.603257	0.186965	0.270012	0.0648417	0.163881	0.251561	0.387306	0.174166	0.152325	0.207899	0.302928	0.20443	0.105299	0.193955	0.46426	0.224771	0.273861
parsopercularis R	0.739883	0.48764	0.106198	0.188299	0.579571	0.110235	0.50845	0.254168	0.262219	0.072435	0.605305	0.17659	0.333119	0.26701	0.52745	0.613261	0.346767	0.225138	0.201975	0.124131	0.0990899	0.0836152	0.127923	0.109242	0.165523	0.704095	0.361543	0.348921	0.674614	0.286212	0.406037	0.472281	0.115118	0.776751	0.305992	0.202167	0.324133	0.139075	0.110092	0.233656	0.20375	0.565831	0.776751	0.142991	0.0710154	0.726875	0.381508	0.351714	0.625411
parsorbitalis L	0.142815	0.324044	0.115735	0.233099	0.380098	0.143148	0.108986	0.413918	0.117865	0.136842	0.230687	0.224221	0.0981264	0.290408	0.153998	0.440608	0.235361	0.158391	0.468816	0.316018	0.0921511	0.241404	0.199871	0.119087	0.211083	0.430384	0.124925	0.208385	0.1546	0.27522	0.236925	0.183645	0.155456	0.19575	0.718066	0.0822273	0.230062	0.302883	0.353461	0.210551	0.237866	0.308168	0.294981	0.258428	0.0807703	0.251444	0.391504	0.349619	0.380039
parsorbitalis R	1.17562	0.52726	0.343792	0.425671	0.807985	0.657958	0.652535	0.468104	0.310496	0.252577	1.2075	0.394528	0.492415	0.787116	0.776061	0.801249	0.605391	0.420129	0.300109	0.362924	0.188408	0.327738	0.247625	0.165548	0.305486	0.742068	0.48865	0.433614	1.30604	0.668959	0.426108	0.593399	0.151143	0.469583	0.21088	1.30604	0.479276	0.364527	0.293328	0.516402	0.326331	0.60174	1.09918	0.463088	0.151334	0.717591	0.665903	0.533087	0.720523
parstriangularis L	0.825505	0.386653	0.194482	0.208438	0.913475	0.603876	0.389659	0.420922	0.234301	0.337516	1.18774	0.321214	0.178859	0.834499	0.680399	0.98185	0.352121	0.301152	0.170891	0.208519	0.264681	0.143809	0.195883	0.15985	0.355036	0.863457	0.140616	0.223636	0.822728	0.885692	0.245898	0.397801	0.149143	0.286614	0.230096	0.145138	1.33939	0.344416	0.153387	0.327955	0.246193	0.452029	1.33939	0.59268	0.125586	0.494938	0.547663	0.416627	0.831159
parstriangularis R	0.941666	0.425195	0.26685	0.456287	0.585152	0.358245	0.566752	0.398514	0.258691	0.10894	0.708704	0.264744	0.313645	0.434559	0.644563	0.604807	0.461975	0.336473	0.360706	0.456865	0.092249	0.404312	0.257196	0.183053	0.110204	0.642661	0.382659	0.551059	0.9512	0.382056	0.455322	0.525309	0.133122	0.499118	0.22146	0.239961	0.43351	1.00858	0.329884	0.544817	0.265846	0.676974	0.797544	0.231774	0.0880231	0.848668	0.574147	0.480731	0.623726
pericalcarine L	0.439341	0.574913	0.0467267	0.150155	0.701412	0.179466	0.38419	0.442772	0.106217	0.100995	0.513416	0.371599	0.14114	0.383496	0.297611	0.670931	0.305616	0.0896524	0.308963	0.0631571	0.0695993	0.205361	0.156598	0.085488	0.188952	0.663518	0.169882	0.312014	0.458755	0.405752	0.383995	0.474643	0.24189	0.0931381	0.240363	0.0868414	0.214266	0.243674	0.701412	0.11189	0.344224	0.620242	0.597207	0.285149	0.198182	0.575359	0.622702	0.519607	0.591027
pericalcarine R	0.641911	0.521155	0.134952	0.149546	0.531957	0.0817559	0.489655	0.23243	0.255318	0.0958805	0.541898	0.226464	0.321451	0.224834	0.379817	0.523944	0.356412	0.28131	0.182955	0.0837851	0.115459	0.133758	0.13204	0.123603	0.117717	0.608788	0.345162	0.386778	0.609817	0.226045	0.413728	0.518888	0.12799	0.179451	0.301967	0.209883	0.328505	0.126027	0.0834136	0.794422	0.232285	0.710141	0.685586	0.119013	0.0920644	0.794422	0.376058	0.454464	0.533754
postcentral L	0.159455	0.558817	0.200678	0.325308	0.178954	0.0819519	0.214295	0.228976	0.0757014	0.0524179	0.15413	0.25289	0.116734	0.0922118	0.144458	0.129597	0.193653	0.229602	0.317647	0.354399	0.0619394	0.354674	0.183626	0.0842409	0.0864488	0.146789	0.102835	0.226892	0.183603	0.0957238	0.374635	0.367242	0.173656	0.318471	0.153808	0.060443	0.137196	0.198883	0.288786	0.340892	0.558817	0.412922	0.174662	0.100383	0.171698	0.424328	0.303643	0.265527	0.13818
postcentral R	0.274971	0.507673	0.193704	0.212678	0.192369	0.185327	0.354307	0.141529	0.176627	0.0700366	0.183555	0.130093	0.244536	0.157947	0.292427	0.200802	0.333792	0.355813	0.0925722	0.302693	0.0867472	0.27436	0.130563	0.104825	0.119338	0.238738	0.244708	0.299141	0.255618	0.150488	0.342687	0.441466	0.147744	0.469068	0.278581	0.159573	0.254943	0.131395	0.12703	0.511182	0.261538	0.718688	0.259729	0.118945	0.0772512	0.585537	0.181275	0.292253	0.237688
posteriorcingulate L	0.131178	0.576484	0.120245	0.106645	0.181756	0.54222	0.714252	0.281825	0.489544	0.355718	0.442723	0.231453	0.785944	0.608635	0.222114	0.452055	0.518522	0.167983	0.124611	0.0946358	0.239292	0.105207	0.214551	0.235359	0.28984	0.423876	0.667856	0.516228	0.216878	0.849106	0.623646	0.573241	0.131352	0.133661	0.298169	0.367028	0.440802	0.311897	0.112546	0.11957	0.299783	0.479445	1.46792	0.54656	0.125967	0.39288	0.265783	0.450308	0.400162
posteriorcingulate R	1.30085	0.424609	0.185911	0.301809	0.811294	0.286811	0.703823	0.241825	0.420327	0.218757	1.02963	0.195873	0.591527	0.541185	0.809809	1.0245	0.480206	0.19799	0.269307	0.295776	0.179567	0.220183	0.2134	0.186017	0.188332	1.04297	0.564355	0.392811	1.34896	0.681633	0.434619	0.501737	0.121094	0.331622	0.281437	0.290934	0.438896	0.16956	0.223706	0.383431	0.228857	0.640413	1.40829	1.40829	0.0754841	0.806798	0.355996	0.429009	0.998763
precentral L	0.189738	0.525185	0.217598	0.361671	0.14631	0.0827188	0.144473	0.243174	0.0733303	0.0665897	0.170458	0.266266	0.0882285	0.0873887	0.154861	0.121928	0.187821	0.234871	0.420139	0.378085	0.0726525	0.390139	0.223521	0.100199	0.0994118	0.142999	0.0816068	0.206293	0.221299	0.0982708	0.331959	0.29045	0.152014	0.338734	0.0955006	0.0541999	0.142702	0.208005	0.339618	0.354689	0.375006	0.511558	0.190266	0.106575	0.525185	0.510182	0.32097	0.38587	0.135534
precentral R	0.226715	0.467808	0.173266	0.154214	0.217498	0.181433	0.402457	0.140458	0.201614	0.0773653	0.171954	0.129131	0.276381	0.151643	0.277117	0.198044	0.347243	0.360697	0.0495728	0.244486	0.0948723	0.223428	0.118654	0.108309	0.127641	0.244437	0.280093	0.297664	0.200034	0.142362	0.344807	0.429374	0.137126	0.481494	0.311664	0.176732	0.277723	0.131573	0.0859978	0.475537	0.256595	0.468189	0.245763	0.11968	0.0788174	0.848699	0.186897	0.294436	0.240073
precuneus L	0.444172	0.397825	0.209108	0.383706	0.402882	0.101919	0.252011	0.23273	0.128471	0.0746267	0.438785	0.290247	0.112727	0.107718	0.256096	0.203259	0.316958	0.22618	0.349167	0.37379	0.0870976	0.371413	0.295909	0.11906	0.0904837	0.24015	0.123372	0.280259	0.500673	0.11714	0.290851	0.35883	0.186639	0.326312	0.259334	0.0787122	0.248023	0.301812	0.350271	0.372355	0.223676	0.609111	0.459748	0.110606	0.0735356	0.647726	0.710237	0.509515	0.206487
precuneus R	0.467719	0.559912	0.226067	0.286453	0.219806	0.281298	0.268047	0.183378	0.139311	0.0836396	0.327743	0.149159	0.214611	0.23082	0.40586	0.2792	0.265857	0.405782	0.142134	0.361188	0.0858932	0.309157	0.142964	0.101722	0.151085	0.314485	0.193853	0.305577	0.48225	0.238982	0.368017	0.434258	0.16039	0.487776	0.171799	0.132255	0.213926	0.17997	0.1714	0.566	0.158677	0.480578	0.396951	0.182733	0.0861186	0.647293	0.211771	0.80603	0.317123
rostralanteriorcingulate L	0.716608	0.507506	0.161587	0.268585	0.312163	0.302897	0.508418	0.29845	0.294189	0.277253	0.621794	0.234774	0.462755	0.581246	0.325527	0.25973	0.369153	0.197943	0.255191	0.254748	0.171551	0.221371	0.209142	0.183884	0.346858	0.466656	0.405384	0.449818	0.745142	0.462725	0.500865	0.449802	0.148907	0.240509	0.287477	0.285137	0.376605	0.370146	0.224654	0.252511	0.265249	0.507156	0.704208	0.457189	0.119239	0.568531	0.282673	0.378455	0.998763
rostralanteriorcingulate R	0.357747	0.621951	0.114499	0.274717	0.600406	0.160033	0.321106	0.432079	0.0879144	0.112468	0.448955	0.31734	0.135159	0.370289	0.252931	0.63734	0.328558	0.194311	0.155753	0.504601	0.0688529	0.419697	0.164797	0.0822424	0.212779	0.63636	0.127326	0.339661	0.374606	0.338175	0.377597	0.469351	0.126975	0.206014	0.315983	0.0844507	0.152209	0.276291	0.402297	0.19591	0.161606	0.296045	0.577865	0.249812	0.0991471	0.260949	0.536803	0.330479	0.553559
rostralmiddlefrontal L	0.831356	0.530936	0.363968	0.474326	0.779639	0.412293	0.575395	0.43928	0.271173	0.191282	0.829951	0.267661	0.371559	0.585831	0.660114	0.867769	0.357759	0.311357	0.30494	0.385163	0.117156	0.341553	0.199504	0.18017	0.287542	0.859997	0.385684	0.430685	0.839673	0.653828	0.495894	0.514782	0.131924	0.374395	0.28231	0.248821	0.331952	0.260293	0.293609	0.454213	0.226886	0.550541	0.942823	0.436301	0.0936479	0.663465	0.549181	0.402757	0.801752
rostralmiddlefrontal R	1.0802	0.635057	0.318764	0.437258	1.01832	0.637017	0.647253	0.568174	0.36567	0.355849	1.40241	0.391587	0.38718	0.937715	0.750257	0.993693	0.43107	0.378591	0.295528	0.345442	0.170559	0.308918	0.271819	0.0973467	0.3323	0.846598	0.500101	0.529469	1.17838	0.770474	0.540362	0.637405	0.130001	0.409142	0.205775	0.187718	0.47568	0.368568	0.298596	0.467352	0.294258	0.56807	1.35865	0.523455	0.147394	0.663163	0.710237	0.504021	0.801044
superiorfrontal L	0.782841	0.517598	0.139548	0.0786853	0.159544	0.553242	0.545546	0.244795	0.272317	0.207061	0.18109	0.190863	0.466121	0.362673	0.635056	0.310016	0.26812	0.301757	0.0580134	0.106537	0.160717	0.0998456	0.125159	0.158346	0.269035	0.379873	0.370607	0.397265	0.338616	0.502644	0.499156	0.4178	0.136919	0.264663	0.258331	0.255074	0.306964	0.30018	0.0574066	0.234731	0.2967	0.337497	0.235239	0.384329	0.12531	0.193484	0.259527	0.334409	0.428179
superiorfrontal R	0.554055	0.469333	0.196106	0.376568	0.404946	0.174075	0.385152	0.323814	0.227395	0.183994	0.581678	0.331494	0.24352	0.254925	0.327324	0.265521	0.407096	0.28218	0.408289	0.462503	0.130164	0.381694	0.256482	0.185542	0.180192	0.288907	0.309832	0.463731	0.614254	0.216428	0.399006	0.44373	0.161713	0.410561	0.257298	0.211381	0.416095	0.352038	0.35001	0.449619	0.241785	0.54102	0.636419	0.186604	0.116044	0.603323	0.362918	0.415232	0.264526
superiorparietal L	0.237772	0.467782	0.177476	0.32363	0.197669	0.0730149	0.145709	0.306192	0.0969433	0.077288	0.217421	0.323281	0.0930912	0.100159	0.152552	0.134738	0.218366	0.181452	0.340947	0.319311	0.0861813	0.339775	0.290745	0.112533	0.0948813	0.141458	0.0788212	0.243003	0.26854	0.0993977	0.316083	0.273593	0.199282	0.259121	0.187689	0.0648865	0.179214	0.293611	0.342637	0.293252	0.283251	0.552889	0.234182	0.121895	0.154331	0.523068	0.599365	0.503253	0.127547
superiorparietal R	0.351435	0.55076	0.21404	0.26784	0.184701	0.234409	0.285001	0.168856	0.145963	0.079183	0.235626	0.157267	0.213944	0.198009	0.334389	0.230234	0.282588	0.384913	0.120571	0.354922	0.085997	0.306242	0.14063	0.103297	0.135537	0.258065	0.201645	0.312951	0.354412	0.191469	0.354889	0.437729	0.160248	0.470467	0.216614	0.139676	0.221586	0.163053	0.158002	0.553836	0.20301	0.466719	0.303452	0.15231	0.0780148	0.588045	0.195221	0.360896	0.260627
superiortemporal L	1.05369	0.333682	0.26629	0.427225	0.672011	0.443494	0.431037	0.302111	0.14174	0.0434617	0.839945	0.325943	0.163527	0.488587	0.711125	0.606781	0.399817	0.363241	0.344843	0.399707	0.0345623	0.331464	0.201386	0.0564426	0.168062	0.63794	0.229594	0.28046	1.1374	0.457416	0.345974	0.343476	0.159162	0.474287	0.228838	0.0857427	0.287956	0.241239	0.303042	0.530064	0.339784	0.650993	0.876988	0.274013	0.145593	0.805075	0.63687	0.495969	0.617845
superiortemporal R	0.873436	0.544952	0.177606	0.171367	0.317288	0.502663	0.48145	0.234878	0.229099	0.15683	0.505831	0.24707	0.368608	0.414767	0.601607	0.43853	0.257212	0.321554	0.116695	0.208377	0.136998	0.186484	0.136366	0.142073	0.198386	0.458107	0.280987	0.34513	0.7794	0.383416	0.476722	0.418389	0.144623	0.361231	0.160782	0.253091	0.28962	0.243241	0.117112	0.37437	0.29885	0.556765	0.573814	0.274843	0.183781	0.607382	0.296514	0.538628	0.452312
supramarginal L	0.430303	0.483306	0.219877	0.316761	0.227149	0.185719	0.204934	0.196506	0.0842005	0.0609303	0.312722	0.0916836	0.142158	0.169681	0.327921	0.224634	0.161474	0.305081	0.25288	0.347022	0.0673059	0.306933	0.167358	0.0828533	0.107053	0.259428	0.111055	0.229331	0.448871	0.171635	0.388868	0.36199	0.126163	0.386496	0.0961595	0.0702223	0.138374	0.201024	0.246833	0.426463	0.189652	0.486618	0.351418	0.136559	0.112092	0.595984	0.256625	0.350761	0.252568
supramarginal R	0.346044	0.522014	0.198948	0.236897	0.19084	0.226236	0.333617	0.152101	0.177982	0.0776661	0.228202	0.176379	0.244302	0.186581	0.335968	0.226114	0.340309	0.371909	0.120926	0.328215	0.0899365	0.282369	0.138328	0.11033	0.129929	0.256863	0.240944	0.329159	0.337565	0.181267	0.345277	0.463489	0.156463	0.468547	0.255918	0.163815	0.251258	0.139647	0.145241	0.541236	0.270859	0.528942	0.308049	0.137501	0.0947454	0.566144	0.186536	0.38231	0.258378
transversetemporal L	1.0357	0.353241	0.22108	0.370318	0.624292	0.460618	0.366052	0.288486	0.0846086	0.0838382	0.84208	0.334229	0.150161	0.481041	0.683184	0.561153	0.340292	0.348932	0.302854	0.352199	0.0410202	0.282859	0.154927	0.0495438	0.172834	0.578393	0.132954	0.24062	1.15783	0.462591	0.290151	0.334268	0.162043	0.438106	0.230424	0.0604866	0.214292	0.289468	0.254668	0.494278	0.342146	0.626574	0.855495	0.283872	0.15211	0.756513	0.592654	0.50759	0.564246
transversetemporal R	0.32274	0.447668	0.130033	0.0961536	0.302017	0.176649	0.446354	0.143214	0.249126	0.0976346	0.277866	0.163032	0.331597	0.157099	0.255337	0.232318	0.34735	0.334735	0.0622201	0.160217	0.114651	0.141886	0.119228	0.123757	0.133375	0.286707	0.336155	0.319112	0.330197	0.127727	0.354202	0.422015	0.125499	0.393242	0.331016	0.214655	0.311576	0.137276	0.0543622	0.366587	0.278926	0.633603	0.356875	0.110625	0.0977868	0.832986	0.214033	0.369649	0.262144
[truncated: 13 more columns]
