# Supplementary material for: The relationship between the interictal epileptiform discharge source connectivity and cortical structural couplings in temporal lobe epilepsy
Source: Front Neurol. 2023 Feb 1;14:1029732. doi: 10.3389/fneur.2023.1029732 (PMC9948620; doi:10.3389/fneur.2023.1029732)
Supplement: Supplementary file 1 [file Data_Sheet_1.ZIP › Connection/BGC/L/22.xlsx]

## Sheet: 0
\	caudalanteriorcingulate L	caudalanteriorcingulate R	caudalmiddlefrontal L	caudalmiddlefrontal R	cuneus L	cuneus R	entorhinal L	entorhinal R	fusiform L	fusiform R	inferiorparietal L	inferiorparietal R	inferiortemporal L	inferiortemporal R	insula L	insula R	isthmuscingulate L	isthmuscingulate R	lateraloccipital L	lateraloccipital R	lateralorbitofrontal L	lateralorbitofrontal R	lingual L	lingual R	medialorbitofrontal L	medialorbitofrontal R	middletemporal L	middletemporal R	paracentral L	paracentral R	parahippocampal L	parahippocampal R	parsopercularis L	parsopercularis R	parsorbitalis L	parsorbitalis R	parstriangularis L	parstriangularis R	pericalcarine L	pericalcarine R	postcentral L	postcentral R	posteriorcingulate L	posteriorcingulate R	precentral L	precentral R	precuneus L	precuneus R	rostralanteriorcingulate L
caudalanteriorcingulate L	0.957136	0.663405	0.34168	0.267948	0.661224	0.377745	0.56213	0.466626	0.411487	0.595937	0.860688	0.706747	0.637715	0.836252	0.676905	0.405456	0.375472	0.416	0.428573	0.277718	0.501214	0.423915	0.388676	0.394627	0.57569	0.366582	0.312155	0.375706	0.440429	0.821838	0.627509	0.690696	0.324455	0.266215	0.245054	0.494149	0.308648	0.502186	0.330378	0.316473	0.463333	0.211304	0.381046	0.957136	0.374329	0.219533	0.546626	0.566297	0.629408
caudalanteriorcingulate R	0.45153	0.954353	0.232437	0.403839	0.357215	0.310957	0.349129	0.417876	0.19895	0.517574	0.698626	0.523601	0.412121	0.731718	0.482562	0.312603	0.518762	0.524648	0.704635	0.302139	0.575134	0.431323	0.539558	0.515938	0.609572	0.244843	0.418317	0.24479	0.365288	0.404984	0.551487	0.559489	0.144202	0.297318	0.592406	0.681964	0.58485	0.626661	0.45481	0.408096	0.268354	0.33756	0.155998	0.635723	0.18351	0.340034	0.338614	0.455627	0.578694
caudalmiddlefrontal L	0.448687	0.740344	1.10168	0.617728	0.382579	0.383175	0.602251	0.532177	0.35783	0.859923	1.01357	0.488179	0.448293	0.394502	0.513669	0.440251	0.779306	0.739439	1.07486	0.372376	0.576128	0.567783	0.826771	0.790073	0.547407	0.412225	0.491589	0.600247	0.373054	0.485459	0.53456	0.601289	0.188604	0.33262	0.439759	0.54475	0.523549	0.619671	0.673329	0.619981	0.488643	0.407445	0.291848	0.4588	0.183941	0.404207	0.723076	0.464947	0.391132
caudalmiddlefrontal R	0.207529	0.801172	0.293497	1.22824	0.593159	0.313277	0.461673	0.433203	0.348701	0.491005	1.17569	0.820666	0.513465	0.83589	0.631111	0.310601	0.312694	0.358283	0.661464	0.23971	0.458202	0.346886	0.32505	0.321787	0.543118	0.304426	0.203146	0.419222	0.388557	0.875599	0.648991	0.831242	0.272455	0.234769	0.220657	0.704571	0.275404	0.476568	0.262671	0.243023	0.38944	0.21668	0.263927	1.07704	0.292563	0.21687	0.575465	0.757206	0.643816
cuneus L	0.569467	0.706612	0.323445	0.656704	1.11135	0.486214	0.571195	0.571669	0.425862	1.04327	0.896483	0.367228	0.66814	0.482636	0.696847	0.480258	0.913502	0.721373	1.11135	0.416508	0.749717	0.703731	0.92461	0.918903	0.588028	0.435157	0.586329	0.600238	0.508746	0.451084	0.46994	0.459739	0.270632	0.43877	0.486675	0.380452	0.614358	0.764003	0.740122	0.700824	0.307355	0.426536	0.367339	0.496661	0.303189	0.444128	0.363132	0.488628	0.573277
cuneus R	0.611514	0.954353	0.23842	0.48844	0.600516	0.992201	0.215218	0.52897	0.154501	0.720898	0.666008	0.496256	0.28034	0.638182	0.373387	0.132943	0.436648	0.533497	0.766639	0.275293	0.381556	0.319863	0.462224	0.447616	0.508699	0.220016	0.595233	0.532563	0.337355	0.992201	0.442515	0.496511	0.164725	0.296406	0.401617	0.548082	0.478538	0.417222	0.37866	0.339023	0.317323	0.358523	0.138515	0.87556	0.272781	0.35768	0.359859	0.477397	0.543032
entorhinal L	0.482713	0.872645	0.434568	0.582909	0.66062	0.155417	1.32792	0.534226	0.251462	1.03526	1.32792	0.719673	0.206619	0.651556	0.311817	0.326914	0.722815	0.687558	1.26902	0.463597	0.554686	0.506047	0.75201	0.733292	0.511175	0.314463	0.626501	0.670418	0.240561	0.619281	0.712996	0.749281	0.237558	0.415359	0.451544	0.50675	0.551333	0.577039	0.596278	0.547674	0.58969	0.467219	0.251874	0.64571	0.472139	0.475099	0.784301	0.416865	0.329914
entorhinal R	0.639161	0.580082	0.235562	0.637278	0.319659	0.40652	0.367442	0.995124	0.242917	0.589231	0.822167	0.53698	0.39717	0.47924	0.438965	0.39488	0.56534	0.454821	0.945782	0.314393	0.679919	0.480476	0.520447	0.508315	0.361994	0.328387	0.628306	0.774286	0.409313	0.701736	0.685617	0.759457	0.180558	0.316106	0.483936	0.709231	0.529109	0.769827	0.441318	0.408494	0.292243	0.346885	0.257169	0.530593	0.202597	0.35163	0.369373	0.645479	0.517427
fusiform L	0.388345	0.81933	0.25947	0.431947	0.429874	0.339081	0.348932	0.509433	1.25776	1.25776	1.18026	0.684312	0.347795	0.648467	0.421749	0.438586	0.811574	0.65656	1.18302	0.180031	0.492708	0.446796	0.789927	0.835605	0.474372	0.297635	0.522647	0.666613	0.327546	0.743588	0.522807	0.632706	0.309049	0.215264	0.126554	0.537845	0.225147	0.460605	0.465457	0.433052	0.384749	0.177849	0.354542	0.65929	0.288678	0.188549	0.578794	0.447372	0.442545
fusiform R	0.586493	0.679066	0.295475	0.574348	0.448582	0.286856	0.387409	0.408828	0.527166	1.53607	1.13003	0.788426	0.457223	0.705778	0.527459	0.312649	0.725697	0.376952	0.796034	0.334972	0.784552	1.19459	0.531351	0.745397	0.497229	0.335413	0.723159	0.48661	0.387079	0.912326	0.651569	0.655178	0.339604	0.328306	0.288717	0.561861	0.323137	0.693976	0.447285	0.506884	0.343247	0.316331	0.191852	0.817471	0.24296	0.314672	0.600419	0.68495	0.597427
inferiorparietal L	0.582438	0.448751	0.468758	0.751398	0.725453	0.436896	0.673272	0.692787	0.657477	0.814229	1.45735	0.641387	0.744741	0.659252	0.914131	0.531495	0.999324	0.86896	1.24457	0.587997	1.13548	1.00627	0.952321	0.981962	0.911441	0.562877	0.471881	0.453127	0.538552	0.492352	0.836774	0.92067	0.495583	0.559242	0.423211	0.468005	0.612466	1.13219	0.841891	0.787201	0.462554	0.48753	0.436731	0.980939	0.388272	0.51325	0.681984	0.427089	0.606385
inferiorparietal R	0.476322	0.58319	0.255514	0.601605	0.343544	0.344751	0.437814	0.591116	0.309113	0.742275	0.989564	1.10784	0.583107	0.506935	0.816681	0.354551	0.666022	0.727214	1.10784	0.355155	0.633052	0.56142	0.686455	0.670133	0.69651	0.307918	0.461511	0.536851	0.432543	0.5437	0.343763	0.368333	0.197554	0.306328	0.461749	0.43271	0.487166	0.688013	0.549271	0.495363	0.239682	0.34733	0.218539	0.458554	0.183536	0.34638	0.333856	0.464812	0.534842
inferiortemporal L	0.512785	0.913163	0.44716	0.457514	0.780077	0.198282	0.340334	0.601238	0.27128	0.851252	0.98869	0.752708	0.98869	0.714214	0.388792	0.208222	0.623743	0.68171	0.914112	0.520279	0.551702	0.459266	0.653989	0.641114	0.600738	0.258393	0.612376	0.605226	0.313914	0.936657	0.690748	0.757648	0.270346	0.458808	0.505306	0.492513	0.643242	0.571854	0.570955	0.52225	0.512087	0.515225	0.223823	0.944939	0.430028	0.52021	0.649588	0.43352	0.378107
inferiortemporal R	0.452011	0.927813	0.271901	0.443118	0.458195	0.285882	0.385262	0.408321	0.232751	0.628163	0.795163	0.494021	0.41573	0.927813	0.490478	0.349288	0.573114	0.551932	0.908317	0.307224	0.571372	0.462602	0.588036	0.568875	0.481913	0.285312	0.446925	0.494186	0.369199	0.646822	0.501563	0.561558	0.174595	0.313436	0.491343	0.565118	0.517399	0.600044	0.494464	0.451147	0.287728	0.340513	0.191882	0.745091	0.210123	0.343201	0.425693	0.422803	0.492849
insula L	0.426769	0.878797	0.354259	0.431649	0.768892	0.176604	0.324848	0.56109	0.243086	0.8278	0.962722	0.658838	0.287604	0.643926	0.962722	0.233598	0.635445	0.657765	0.951116	0.426473	0.56354	0.478686	0.677602	0.650864	0.557131	0.265823	0.510134	0.595292	0.297395	0.675513	0.604685	0.687771	0.213763	0.39793	0.486029	0.445851	0.579108	0.587103	0.565445	0.509642	0.389059	0.471117	0.204168	0.825215	0.309727	0.466939	0.602458	0.388184	0.421543
insula R	0.415484	0.833428	0.368403	0.493229	0.551877	0.0414043	0.323262	0.413643	0.249351	0.849155	1.2842	0.761657	0.114126	0.687021	0.299012	1.2842	0.526599	0.541852	1.15475	0.447682	0.526535	0.399209	0.558969	0.557018	0.408561	0.287167	0.600004	0.593941	0.0691185	0.693202	0.677024	0.763762	0.361376	0.436382	0.30438	0.553235	0.414515	0.489828	0.529939	0.503632	0.537126	0.41347	0.171958	0.678811	0.466758	0.422986	0.706388	0.337025	0.307761
isthmuscingulate L	0.45777	0.699656	0.320551	0.51384	0.401206	0.305089	0.375022	0.395983	0.438117	1.00852	1.08858	0.736971	0.371144	0.539644	0.448784	0.366576	1.21089	0.554201	1.08872	0.288943	0.580321	0.407974	0.602938	0.62264	0.384949	0.384579	0.559694	0.746964	0.347968	0.769016	0.699088	0.739103	0.467621	0.335842	0.221633	0.59362	0.292928	0.391996	0.267974	0.331937	0.38378	0.304354	0.247273	0.638406	0.27547	0.305364	0.637757	0.611885	0.467107
isthmuscingulate R	0.583813	0.559847	0.286164	0.655904	0.311613	0.336201	0.330789	0.285856	0.256566	0.586464	1.0526	0.595758	0.345533	0.396957	0.376069	0.347809	0.519211	1.21476	1.08535	0.426583	0.852706	0.446041	0.484521	0.467515	0.196314	0.323611	0.630489	0.842051	0.362447	0.591405	0.822121	0.90647	0.284229	0.482084	0.407079	0.720474	0.521961	0.802734	0.602619	0.521083	0.397963	0.477443	0.23751	0.448062	0.300696	0.487059	0.480569	0.678217	0.387364
lateraloccipital L	0.320681	0.558418	0.371952	0.27499	0.59618	0.322559	0.536269	0.602839	0.559659	0.495284	1.15021	0.747729	0.591578	0.768167	0.733708	0.408157	0.726658	0.57075	1.79043	0.447152	0.917922	0.907099	0.611625	0.67218	0.727655	0.442293	0.239403	0.548614	0.425208	0.717224	0.691594	0.730148	0.408376	0.432114	0.363193	0.499542	0.453898	0.824011	0.560828	0.547146	0.391152	0.408857	0.315199	1.049	0.304012	0.415673	0.603657	0.503772	0.655177
lateraloccipital R	0.406121	0.566828	0.162965	0.536087	0.291462	0.402896	0.543624	0.495886	0.205967	0.529852	1.13952	0.464066	0.329356	0.32111	0.343422	0.549808	0.29564	0.699259	1.02653	1.13952	0.156927	0.276177	0.397626	0.308622	0.414695	0.553198	0.466169	0.569939	0.280148	0.368899	0.831135	0.854505	0.104608	0.140108	0.0954555	0.587347	0.106473	0.271917	0.300471	0.194519	0.338534	0.314226	0.353866	0.321271	0.224389	0.328417	0.411914	0.374669	0.179695
lateralorbitofrontal L	0.549514	0.64702	0.247543	0.572886	0.322688	0.465129	0.396375	0.559281	0.292233	0.915526	0.967705	0.622924	0.38806	0.500082	0.420483	0.503624	0.521348	0.708851	1.00098	0.225734	1.13548	0.593073	0.794776	0.61289	0.493894	0.408032	0.556205	0.711097	0.409329	0.639046	0.70481	0.747956	0.143295	0.216316	0.279071	0.570634	0.380212	0.379267	0.252984	0.270855	0.318779	0.263476	0.396277	0.535001	0.205091	0.265129	0.485106	0.604072	0.456055
lateralorbitofrontal R	0.465246	0.78876	0.266609	0.474069	0.441056	0.316278	0.359869	0.507197	0.249063	1.53607	1.23721	0.700246	0.387183	0.679414	0.45793	0.365504	0.465607	0.609195	1.16614	0.206161	0.61989	1.53607	0.597198	0.55776	0.49806	0.253939	0.523051	0.72456	0.356547	0.855887	0.553705	0.647536	0.272372	0.239186	0.226741	0.52126	0.302092	0.546082	0.347264	0.300837	0.380518	0.218533	0.203371	0.712821	0.263478	0.221783	0.584612	0.554978	0.503273
lingual L	0.51832	0.628757	0.322642	0.554501	0.369514	0.323944	0.356937	0.345597	0.357557	0.764026	1.11301	0.726643	0.369372	0.501343	0.432194	0.36933	0.588364	0.513218	1.0376	0.345581	0.988968	0.49765	1.18176	0.518304	0.344886	0.359157	0.60854	0.717037	0.364445	0.743537	0.785157	0.827814	0.379385	0.374524	0.267878	0.597771	0.340495	0.311961	0.506584	0.585199	0.400261	0.347458	0.250865	0.598918	0.285688	0.350733	0.621694	0.640317	0.464998
lingual R	0.492323	0.690766	0.29864	0.525485	0.378213	0.323733	0.353228	0.381883	0.390857	0.895357	1.07091	0.735695	0.366251	0.548271	0.431078	0.375208	0.638956	0.539864	1.01272	0.279891	0.607211	0.49183	0.547975	1.16546	0.358103	0.36137	0.565885	0.707374	0.354745	0.762795	0.71493	0.736138	0.365801	0.313973	0.235135	0.58613	0.297688	0.317095	0.292142	0.394745	0.36708	0.295949	0.268601	0.620535	0.254819	0.296193	0.620198	0.616706	0.468458
medialorbitofrontal L	0.660183	0.75671	0.224721	0.610549	0.361403	0.518038	0.413729	0.340316	0.275178	0.637929	0.779912	0.547737	0.411194	0.660588	0.446926	0.458869	0.589067	0.37118	0.923001	0.269284	0.587339	0.524042	0.532785	0.533298	0.93842	0.36496	0.625428	0.670988	0.430451	0.597549	0.661201	0.74486	0.186045	0.288084	0.489554	0.741601	0.508032	0.599908	0.420748	0.40077	0.261086	0.306809	0.32166	0.527193	0.178469	0.310871	0.331402	0.652423	0.527921
medialorbitofrontal R	0.434535	0.798651	0.333088	0.518675	0.508563	0.162734	0.382739	0.521288	0.260833	1.21329	1.428	0.706344	0.258728	0.637886	0.3999	0.377576	0.753547	0.696142	1.40438	0.489778	0.590442	0.494744	0.789558	0.788316	0.495393	1.428	0.680303	0.704913	0.160933	0.745332	0.715511	0.765601	0.41203	0.468192	0.162842	0.508215	0.335637	0.578122	0.627351	0.594313	0.562621	0.408209	0.153096	0.66742	0.496662	0.425445	0.689626	0.267734	0.390925
middletemporal L	0.33619	0.626244	0.378949	0.312801	0.678428	0.331448	0.621357	0.507245	0.638318	0.718141	0.852524	0.721568	0.69085	0.82688	0.758103	0.45838	0.48275	0.445504	0.379357	0.307539	0.6248	0.606998	0.488306	0.489546	0.613389	0.460429	1.00336	0.366113	0.4367	0.831779	0.622084	0.727059	0.428928	0.326064	0.246052	0.464031	0.314337	0.597342	0.378386	0.373228	0.466093	0.265898	0.447773	1.00336	0.369996	0.272101	0.594316	0.495879	0.68125
middletemporal R	0.551868	0.450311	0.292328	0.534226	0.390207	0.312555	0.369372	0.876517	0.327817	0.629744	1.07298	0.721839	0.466494	0.667786	0.533916	0.313352	0.736055	0.790486	1.11435	0.396548	0.945336	0.679799	0.800506	0.774565	0.904757	0.295528	0.549631	1.17985	0.402423	0.779388	0.784672	0.853816	0.23882	0.345849	0.475615	0.566544	0.493513	1.17985	0.614691	0.561505	0.338249	0.371986	0.181745	0.810306	0.235426	0.373281	0.497588	0.578269	0.608226
paracentral L	0.506929	0.71958	0.457544	0.3932	0.704452	0.369859	0.417242	0.546529	0.318946	0.753458	0.629571	0.609996	0.407397	0.672828	0.558451	0.24506	0.562332	0.565278	0.59648	0.490563	0.574978	0.477856	0.59047	0.585645	0.587183	0.359783	0.504168	0.454558	0.946993	0.940887	0.608795	0.653565	0.355764	0.451103	0.431509	0.431008	0.53812	0.570276	0.527537	0.494889	0.509445	0.502268	0.293287	0.946993	0.47641	0.49594	0.498561	0.2814	0.509227
paracentral R	0.4961	0.292037	0.245634	0.4146	0.335815	0.296397	0.316522	0.606977	0.267844	0.53298	0.43035	0.338796	0.369459	0.2801	0.373173	0.290475	0.617787	0.662037	0.497853	0.401283	0.726319	0.515308	0.653669	0.620079	0.604474	0.299603	0.442832	0.238334	0.415621	0.992201	0.499819	0.544586	0.244921	0.442235	0.498601	0.428246	0.626748	0.759828	0.609731	0.541654	0.284142	0.452678	0.210936	0.385912	0.247465	0.458884	0.244264	0.460875	0.398168
parahippocampal L	0.640601	0.643176	0.407569	1.01606	0.48444	0.483055	0.658685	0.824827	0.579999	0.845035	1.15664	0.193327	0.627614	0.445059	0.690435	0.488951	0.790033	0.918671	1.22473	0.580979	0.752386	0.823973	0.814114	0.800623	0.925664	0.510357	0.582607	0.641175	0.469963	0.498315	1.22473	0.576721	0.359214	0.430008	0.466017	0.616869	0.541762	0.840921	0.698114	0.643854	0.38496	0.408818	0.41212	0.437063	0.305332	0.4262	0.268867	0.502113	0.43408
parahippocampal R	0.61877	0.649339	0.333448	0.961917	0.403425	0.396908	0.538614	0.833106	0.492799	0.951714	1.33426	0.235655	0.586329	0.45171	0.740968	0.42373	0.852616	0.948462	1.43071	0.512096	0.783339	0.800047	0.880284	0.865521	0.929068	0.415562	0.595947	0.650072	0.43589	0.515881	0.56804	1.43071	0.289642	0.383079	0.489482	0.606396	0.527069	0.887089	0.703946	0.648355	0.274937	0.400415	0.321137	0.462388	0.224765	0.404659	0.350063	0.454484	0.477084
parsopercularis L	0.435724	0.65449	0.249143	0.552943	0.314098	0.426268	0.444521	0.501246	0.48245	1.1008	1.02796	0.610608	0.32132	0.419029	0.354227	0.628996	1.21089	0.764703	1.10805	0.184988	0.556777	0.691833	1.18176	1.16546	0.451037	0.614198	0.525166	0.706131	0.326809	0.46372	0.508043	0.591028	1.21089	0.208125	0.0881773	0.527436	0.213817	0.574438	0.859438	0.896447	0.350044	0.167472	0.490082	0.4486	0.25	0.183824	0.580138	0.386565	0.285665
parsopercularis R	0.453128	0.714391	0.195838	0.592603	0.345669	0.435099	0.532349	0.687058	0.32736	0.814546	1.15936	0.502824	0.335361	0.405335	0.380169	0.637353	0.626376	0.985495	1.19637	0.120209	0.376124	0.4892	0.815817	0.670626	0.593714	0.652202	0.508289	0.708713	0.304567	0.459748	0.769108	0.857933	0.175804	1.19637	0.0888441	0.642704	0.201358	0.529502	0.700839	0.536412	0.389124	0.21545	0.461662	0.435582	0.237474	0.229324	0.467975	0.402759	0.24041
parsorbitalis L	0.542924	0.648934	0.267943	0.649683	0.493906	0.717419	0.640018	0.773854	0.490574	0.685244	0.521157	0.296289	0.54617	0.499907	0.496388	0.636068	0.521366	0.580136	0.77963	0.279091	0.610755	0.62454	0.544157	0.555424	0.82604	0.720724	0.500817	0.636677	0.567942	0.513354	0.435596	0.477036	0.39039	0.378259	0.82604	0.51184	0.230615	0.688676	0.443803	0.434202	0.304075	0.368401	0.594518	0.505609	0.332337	0.365407	0.206066	0.533423	0.386022
parsorbitalis R	0.479784	0.920794	0.235418	0.56716	0.33972	0.248505	0.321748	0.729852	0.237491	0.736982	1.22897	0.735829	0.394814	0.700556	0.507622	0.274443	0.615765	0.713478	1.29873	0.339254	0.590836	0.513431	0.645453	0.629237	0.803333	0.210575	0.448917	0.544075	0.304572	0.528499	0.914951	1.05975	0.139496	0.253881	0.620323	1.29873	0.522752	0.703505	0.488018	0.439701	0.29198	0.305946	0.127629	0.574903	0.1727	0.301712	0.465007	0.363211	0.546223
parstriangularis L	0.540737	0.826571	0.182073	0.671884	0.407321	0.722054	0.60771	0.879614	0.498745	0.711179	0.787405	0.37076	0.508284	0.494972	0.45066	0.658128	0.516985	0.729777	0.980834	0.174862	0.594404	0.635743	0.564018	0.562114	0.88465	0.700387	0.526093	0.7582	0.53212	0.592003	0.611606	0.664838	0.371048	0.32463	0.103557	0.714593	0.980834	0.704777	0.453595	0.434777	0.223305	0.284896	0.587949	0.505614	0.233009	0.286643	0.249716	0.664038	0.360584
parstriangularis R	0.604342	0.63607	0.250295	0.581913	0.329254	0.459614	0.3796	0.635876	0.240856	0.667654	1.03825	0.648195	0.386806	0.539825	0.426781	0.441861	0.4245	0.688071	0.989556	0.24574	0.361158	0.512321	0.286427	0.343791	0.512985	0.354317	0.575883	0.664221	0.401162	0.721609	0.791444	0.818439	0.126887	0.228853	0.351492	0.589652	0.451978	1.17985	0.26594	0.266434	0.324187	0.290472	0.325388	0.565182	0.201932	0.290178	0.482409	0.632748	0.476667
pericalcarine L	0.478731	0.61347	0.289971	0.542612	0.308796	0.373695	0.347351	0.35128	0.25879	0.703007	1.14147	0.659793	0.300837	0.410743	0.325289	0.477791	0.314339	0.580319	1.04917	0.297187	0.172046	0.389788	0.572435	0.361055	0.268663	0.416943	0.53728	0.674869	0.322498	0.460749	0.80224	0.869502	0.321726	0.360076	0.196017	0.64959	0.26759	0.218006	1.14147	0.400562	0.440395	0.309117	0.372244	0.429049	0.312332	0.314866	0.597202	0.5411	0.301383
pericalcarine R	0.456211	0.614615	0.299413	0.520874	0.311828	0.358008	0.332763	0.345459	0.248962	0.771546	1.13462	0.696053	0.297504	0.428005	0.330247	0.473696	0.383866	0.58611	1.03389	0.22776	0.215348	0.361862	0.745052	0.494667	0.280086	0.401587	0.521683	0.688761	0.311311	0.510543	0.748174	0.804216	0.348713	0.300167	0.172573	0.615444	0.237956	0.262971	0.42546	1.13462	0.416832	0.260428	0.376451	0.454225	0.285771	0.262651	0.641637	0.519782	0.318094
postcentral L	0.509898	0.693079	0.379629	0.738395	0.367982	0.50562	0.757629	0.687026	0.54395	0.941987	0.993504	0.401209	0.557396	0.446558	0.553293	0.566292	0.932904	0.923763	1.091	0.5869	0.751132	0.748791	0.985709	0.951045	0.744239	0.573585	0.512274	0.60134	0.432714	0.503097	0.486145	0.569126	0.339168	0.501323	0.436719	0.573083	0.55725	0.814939	0.887078	0.806334	1.091	0.413118	0.430453	0.438548	0.442761	0.443614	0.460333	0.526678	0.403125
postcentral R	0.398282	0.641112	0.253857	0.569089	0.362331	0.440258	0.555953	0.699375	0.28667	0.6013	0.922808	0.359803	0.369	0.3272	0.436038	0.506819	0.400765	0.857455	1.08871	0.348616	0.309126	0.378616	0.498792	0.422056	0.632209	0.555566	0.430566	0.633608	0.317068	0.452402	0.713077	0.781382	0.189414	0.19876	0.173886	0.630202	0.253194	0.422045	0.37858	0.304384	0.333068	1.08871	0.396414	0.400724	0.263527	0.143214	0.354606	0.446503	0.27085
posteriorcingulate L	0.503512	0.90151	0.302663	0.566382	0.59429	0.224728	0.469007	0.492849	0.360005	1.10475	1.2455	0.722216	0.350147	0.728235	0.514891	0.41482	0.637378	0.613854	1.27418	0.297173	0.597161	0.403978	0.665353	0.679349	0.480276	0.217188	0.753319	0.683337	0.259623	0.814889	0.61714	0.706829	0.389456	0.322833	0.0847455	0.566008	0.225684	0.521005	0.544619	0.532211	0.460846	0.262794	1.27418	0.809287	0.395518	0.273274	0.628801	0.359747	0.466999
posteriorcingulate R	0.463046	0.676896	0.222272	0.416671	0.369911	0.266813	0.336228	0.540286	0.258454	0.716555	0.572234	0.235826	0.43791	0.383493	0.51636	0.289426	0.655566	0.629921	0.790102	0.354907	0.655321	0.522297	0.698993	0.664028	0.549252	0.288119	0.454931	0.497845	0.414351	0.429623	0.394533	0.408005	0.196392	0.376509	0.509562	0.30379	0.59107	0.685173	0.587264	0.527302	0.230284	0.407255	0.20132	1.07704	0.203884	0.408462	0.208256	0.373715	0.496978
precentral L	0.461616	0.735801	0.18783	0.653662	0.377041	0.499689	0.73592	0.634451	0.495016	0.905891	1.01783	0.489842	0.479742	0.439278	0.494965	0.613081	0.856487	0.868416	1.07167	0.445346	0.634063	0.670344	0.928782	0.87774	0.642042	0.621004	0.495059	0.620126	0.405764	0.508175	0.505187	0.634147	0.283837	0.403903	0.363154	0.591114	0.48486	0.697687	0.827464	0.746312	0.531827	0.377122	0.442436	0.469868	1.07167	0.392282	0.578089	0.519342	0.377217
precentral R	0.405171	0.654398	0.243401	0.567158	0.365063	0.45149	0.577403	0.707913	0.300436	0.624517	0.948418	0.372414	0.371576	0.336621	0.431212	0.546261	0.425162	0.894508	1.09058	0.349465	0.325011	0.395266	0.537147	0.451846	0.64356	0.587008	0.43572	0.638541	0.319146	0.448565	0.72902	0.79788	0.20615	0.221296	0.142276	0.636696	0.241292	0.445619	0.419468	0.333494	0.342425	0.150706	0.413734	0.402569	0.267467	1.09058	0.36607	0.437505	0.268212
precuneus L	0.493513	0.620405	0.508664	0.697935	0.531368	0.460292	0.661659	0.625598	0.514633	0.915105	0.952518	0.447184	0.691997	0.526311	0.818336	0.512671	0.958892	0.836849	1.08344	0.544809	0.88328	0.765379	0.977334	0.96716	0.74925	0.479879	0.466058	0.57059	0.488017	0.455274	0.532988	0.651181	0.380862	0.511387	0.443152	0.560216	0.581035	0.896853	0.845188	0.792276	0.410408	0.44786	0.376871	0.475204	0.397862	0.471788	1.08344	0.466807	0.484139
precuneus R	0.568485	0.539115	0.354211	0.752716	0.601534	0.553446	0.460517	0.43738	0.252598	0.626441	0.477848	0.556463	0.442357	0.541253	0.563913	0.336983	0.378508	0.37141	0.558103	0.283584	0.357462	0.341947	0.370563	0.378547	0.457102	0.40627	0.487883	0.358474	0.283967	0.785622	0.531697	0.629425	0.239765	0.297254	0.179466	0.492171	0.307615	0.387157	0.300984	0.289957	0.406118	0.382264	0.327658	0.814417	0.358201	0.363747	0.385979	0.814417	0.48074
rostralanteriorcingulate L	0.385237	0.626985	0.39205	0.317781	0.874792	0.364131	0.726725	0.485335	0.294926	0.650711	0.594416	0.428818	0.55611	0.696759	0.737565	0.440373	0.553806	0.545777	0.599428	0.471698	0.575218	0.501072	0.582849	0.573683	0.515407	0.39425	0.398854	0.400747	0.305633	0.697045	0.577742	0.606007	0.320271	0.478384	0.454317	0.330517	0.541853	0.576458	0.550891	0.505984	0.431787	0.48595	0.276601	0.812152	0.370991	0.488612	0.479869	0.278613	0.874792
rostralanteriorcingulate R	0.436322	0.785302	0.420801	0.540895	0.535754	0.0606103	0.325308	0.518234	0.243906	1.12382	1.45533	0.70982	0.113225	0.579429	0.316238	0.148089	0.768743	0.705665	1.41519	0.58399	0.590789	0.491003	0.809372	0.787404	0.487962	0.201472	0.652679	0.70077	0.107168	0.63661	0.755433	0.795352	0.342613	0.524117	0.353233	0.503908	0.489071	0.588432	0.644718	0.599854	0.639095	0.513891	0.153506	0.60066	0.5601	0.530729	0.767598	0.327129	0.281929
rostralmiddlefrontal L	0.465082	0.699437	0.268535	0.590161	0.358366	0.269525	0.420643	0.514424	0.304221	1.17406	1.23019	0.585237	0.284163	0.455034	0.363945	0.594197	0.973292	0.734777	1.33404	0.400683	0.555932	0.586328	0.975166	0.957104	0.47405	0.60525	0.609717	0.688256	0.267701	0.528267	0.591787	0.64355	0.171185	0.380881	0.211444	0.493288	0.338356	0.572634	0.675836	0.646535	0.456631	0.395946	0.301822	0.501394	0.435509	0.415777	0.585679	0.326949	0.307919
rostralmiddlefrontal R	0.558618	0.667762	0.234503	0.563989	0.336659	0.524483	0.453317	0.641301	0.336444	0.704317	1.00301	0.568137	0.399105	0.51167	0.413972	0.527967	0.423664	0.699967	1.0053	0.219888	0.308984	0.528201	0.43153	0.436884	0.514773	0.445668	0.540861	0.664419	0.407232	0.514601	0.768645	0.816792	0.203711	0.252729	0.34714	0.640395	0.497133	0.714142	0.231068	0.282559	0.29824	0.287148	0.396314	0.455417	0.193071	0.291084	0.407903	0.587909	0.416892
superiorfrontal L	0.493782	0.551474	0.227457	0.410088	0.531368	0.400253	0.538621	0.55466	0.259186	0.650114	0.406957	0.251569	0.414463	0.677043	0.46341	0.402355	0.544646	0.561731	0.556593	0.395924	0.541094	0.476828	0.581571	0.557725	0.581873	0.338721	0.48993	0.378686	0.341274	0.622725	0.39141	0.378406	0.255883	0.424787	0.469151	0.240734	0.558015	0.55889	0.530771	0.477836	0.255804	0.433064	0.266383	0.494723	0.242909	0.435322	0.205852	0.317816	0.12111
superiorfrontal R	0.451106	0.698487	0.495349	0.596524	0.346706	0.158592	0.167879	0.483783	0.199801	1.03267	1.45735	0.654791	0.195738	0.347433	0.287331	0.261901	0.758628	0.706034	1.45408	0.470781	0.565621	0.476392	0.81983	0.763239	0.441306	0.215557	0.602785	0.687701	0.216896	0.424213	0.744177	0.783619	0.189016	0.426551	0.417604	0.515409	0.525315	0.586117	0.625592	0.564002	0.663586	0.510457	0.14953	0.373123	0.508656	0.519581	0.867554	0.407543	0.396328
superiorparietal L	0.460505	0.645858	0.746284	0.65707	0.522364	0.514128	0.795657	0.612375	0.52924	0.90383	0.893178	0.452717	0.664364	0.49357	0.694867	0.582573	0.972896	0.835628	0.982546	0.569478	0.838326	0.739632	1.00837	0.988291	0.696434	0.542367	0.441125	0.575404	0.477154	0.451835	0.465981	0.539124	0.386225	0.544799	0.406779	0.551143	0.551605	0.859361	0.924807	0.862887	0.493223	0.435241	0.411882	0.463646	0.543579	0.466293	0.447265	0.488069	0.43037
superiorparietal R	0.319001	0.499424	0.345195	0.547357	0.412632	0.426684	0.545478	0.606952	0.295142	0.510753	0.822812	0.313231	0.497922	0.342475	0.618667	0.369648	0.413597	0.73728	0.961619	0.492943	0.39827	0.379229	0.483269	0.421554	0.620028	0.399597	0.338985	0.506841	0.367762	0.401825	0.537447	0.640686	0.187917	0.289364	0.287357	0.553525	0.313377	0.492941	0.431252	0.343962	0.304212	0.372078	0.312805	0.389104	0.253304	0.372004	0.19919	0.450752	0.322897
superiortemporal L	0.663315	0.399266	0.362262	0.91972	0.501333	0.38008	0.546697	0.832352	0.518782	0.956607	1.10645	0.609125	0.671061	0.537262	0.776749	0.453297	0.901898	0.885876	1.79043	0.513828	0.874528	0.860433	0.884072	0.905686	0.93842	0.424613	0.595658	0.568292	0.480292	0.425159	0.745198	0.66918	0.336841	0.407265	0.517771	0.250599	0.547961	0.951852	0.711407	0.670814	0.345723	0.389921	0.316967	0.650948	0.26955	0.400812	0.483518	0.469785	0.532637
superiortemporal R	0.626909	0.440606	0.265889	1.00203	0.398441	0.298504	0.410386	0.730576	0.468022	0.83056	1.03379	0.698268	0.491103	0.621362	0.633254	0.34336	0.679792	0.657921	0.921655	0.409321	0.674994	0.826467	0.659178	0.699338	0.81019	0.330737	0.535719	0.579253	0.361038	0.425335	0.527992	0.619843	0.264479	0.313148	0.46713	0.423796	0.392712	0.779759	0.514245	0.508825	0.278293	0.348298	0.23948	0.810144	0.195442	0.338309	0.42751	0.392786	0.608084
supramarginal L	0.614068	0.581742	0.558066	0.909313	0.539107	0.486417	0.706661	0.753722	0.618375	1.064	1.27361	0.195299	0.72299	0.477444	0.781982	0.568402	1.09147	0.991496	1.36017	0.646351	0.997439	0.911158	1.09933	1.10037	0.905558	0.552156	0.590967	0.589967	0.502718	0.495649	0.754786	0.707565	0.443401	0.568053	0.475167	0.552542	0.627344	1.04467	0.942301	0.883038	0.542596	0.485911	0.436307	0.444838	0.460008	0.518017	0.450823	0.507361	0.46388
supramarginal R	0.438373	0.685478	0.164297	0.690484	0.314089	0.386879	0.474421	0.742507	0.347418	0.688783	0.995047	0.348426	0.408556	0.367296	0.496679	0.369947	0.549483	0.884777	1.15555	0.479822	0.445925	0.501506	0.630654	0.564055	0.724366	0.413591	0.45236	0.658248	0.343275	0.517763	0.617224	0.779743	0.174958	0.275508	0.396357	0.632267	0.393261	0.559169	0.511058	0.435546	0.211517	0.42056	0.320674	0.437717	0.123534	0.375797	0.356693	0.488472	0.365912
transversetemporal L	0.571651	0.747051	0.240315	0.833155	0.299846	0.485061	0.718632	0.711477	0.572066	1.02289	1.10034	0.403078	0.516708	0.458158	0.497609	0.558612	0.973692	0.945713	1.20223	0.533342	0.752194	0.79859	1.01376	0.988942	0.758633	0.579304	0.590838	0.643881	0.413897	0.544529	0.571627	0.56195	0.342626	0.462577	0.457634	0.561287	0.557514	0.816964	0.87318	0.804709	0.968919	0.417728	0.435723	0.446379	0.449528	0.442789	0.587212	0.539976	0.409169
transversetemporal R	0.617533	0.613739	0.222363	0.647405	0.298564	0.435208	0.373969	0.579554	0.256439	0.676837	1.001	0.538705	0.358976	0.42698	0.372838	0.461895	0.509444	0.562749	1.08141	0.278611	0.459292	0.507171	0.447229	0.472402	0.297081	0.391686	0.621849	0.730989	0.380966	0.501395	0.775551	0.831478	0.180339	0.293653	0.378759	0.664512	0.485462	0.378189	0.347616	0.354583	0.311769	0.356426	0.343605	0.40799	0.201994	0.358014	0.409791	0.655445	0.388226
[truncated: 13 more columns]
