# Supplementary material for: The relationship between the interictal epileptiform discharge source connectivity and cortical structural couplings in temporal lobe epilepsy
Source: Front Neurol. 2023 Feb 1;14:1029732. doi: 10.3389/fneur.2023.1029732 (PMC9948620; doi:10.3389/fneur.2023.1029732)
Supplement: Supplementary file 1 [file Data_Sheet_1.ZIP › Connection/BGC/L/23.xlsx]

## Sheet: 0
\	caudalanteriorcingulate L	caudalanteriorcingulate R	caudalmiddlefrontal L	caudalmiddlefrontal R	cuneus L	cuneus R	entorhinal L	entorhinal R	fusiform L	fusiform R	inferiorparietal L	inferiorparietal R	inferiortemporal L	inferiortemporal R	insula L	insula R	isthmuscingulate L	isthmuscingulate R	lateraloccipital L	lateraloccipital R	lateralorbitofrontal L	lateralorbitofrontal R	lingual L	lingual R	medialorbitofrontal L	medialorbitofrontal R	middletemporal L	middletemporal R	paracentral L	paracentral R	parahippocampal L	parahippocampal R	parsopercularis L	parsopercularis R	parsorbitalis L	parsorbitalis R	parstriangularis L	parstriangularis R	pericalcarine L	pericalcarine R	postcentral L	postcentral R	posteriorcingulate L	posteriorcingulate R	precentral L	precentral R	precuneus L	precuneus R	rostralanteriorcingulate L
caudalanteriorcingulate L	0.824687	0.320773	0.262363	0.335678	0.278091	0.405307	0.206154	0.324847	0.151	0.220554	0.604526	0.487273	0.228581	0.119795	0.251684	0.221178	0.213653	0.146796	0.30893	0.375633	0.168571	0.221898	0.165897	0.296171	0.155822	0.453469	0.142153	0.255148	0.499677	0.415966	0.276192	0.265019	0.228658	0.126608	0.259846	0.28458	0.457745	0.282614	0.244798	0.340373	0.28147	0.382737	0.279395	0.168836	0.278926	0.262997	0.340955	0.465253	0.240068
caudalanteriorcingulate R	0.289866	0.599811	0.467117	0.259923	0.247095	0.138268	0.127398	0.599811	0.190139	0.337235	0.103394	0.169815	0.139216	0.141469	0.13061	0.229691	0.292756	0.170102	0.395984	0.189298	0.185057	0.284756	0.231112	0.460663	0.116932	0.245723	0.0950741	0.305268	0.26924	0.351975	0.328033	0.12984	0.365911	0.275342	0.373393	0.171249	0.337526	0.338866	0.29885	0.393986	0.20345	0.180321	0.205307	0.132816	0.284523	0.262416	0.343482	0.251606	0.259566
caudalmiddlefrontal L	0.5306	0.234653	0.631747	0.290389	0.352767	0.351964	0.33347	0.187346	0.383518	0.480859	0.338322	0.134216	0.31121	0.24151	0.326949	0.317932	0.120546	0.196463	0.199421	0.181224	0.328598	0.373293	0.430602	0.383952	0.276535	0.424005	0.147658	0.353974	0.22331	0.24612	0.214938	0.258529	0.155741	0.199947	0.383493	0.196598	0.523689	0.243421	0.61016	0.45194	0.132728	0.109777	0.453907	0.239312	0.123137	0.176857	0.224766	0.152855	0.340288
caudalmiddlefrontal R	0.506731	0.185897	0.488004	0.5413	0.310065	0.417609	0.315644	0.159784	0.343962	0.42969	0.347318	0.151083	0.260647	0.23885	0.322764	0.277508	0.135924	0.282887	0.222108	0.478222	0.280423	0.308405	0.390263	0.356208	0.24912	0.357939	0.134215	0.3264	0.466983	0.220724	0.173091	0.208432	0.147999	0.254213	0.371166	0.213694	0.492047	0.291686	0.528535	0.475143	0.104542	0.0576338	0.444522	0.280996	0.129232	0.250403	0.202174	0.33194	0.28913
cuneus L	0.232224	0.0857242	0.30587	0.154479	0.500839	0.196959	0.166494	0.236313	0.132871	0.265792	0.140694	0.226424	0.182027	0.149752	0.174439	0.237327	0.297236	0.125094	0.223562	0.136897	0.0682043	0.149677	0.222428	0.500839	0.162676	0.218223	0.177168	0.0778598	0.159108	0.32229	0.257429	0.12771	0.348714	0.122764	0.236856	0.174771	0.2594	0.208955	0.278953	0.275948	0.235358	0.0567147	0.220175	0.161998	0.241805	0.178947	0.347384	0.148804	0.24969
cuneus R	0.229587	0.146931	0.140166	0.208989	0.161671	0.627927	0.194816	0.157103	0.0831851	0.112296	0.0950221	0.240023	0.127968	0.152106	0.213587	0.233771	0.092212	0.0869194	0.209233	0.201342	0.079274	0.0885242	0.0928362	0.134643	0.15981	0.315823	0.100207	0.095314	0.165421	0.230801	0.157368	0.131434	0.145393	0.0585312	0.318158	0.127954	0.25402	0.123658	0.153114	0.228663	0.17093	0.260217	0.276139	0.154943	0.189186	0.113458	0.198504	0.290916	0.23193
entorhinal L	0.319082	0.216871	0.285394	0.297502	0.179786	0.437661	0.579761	0.175305	0.108677	0.162074	0.579761	0.204517	0.186104	0.164412	0.189014	0.238651	0.104736	0.188674	0.241218	0.24797	0.145646	0.175908	0.114828	0.234665	0.112246	0.366446	0.0935577	0.163787	0.521445	0.256119	0.205369	0.169667	0.160641	0.127106	0.267098	0.155165	0.434357	0.51712	0.186609	0.276586	0.175568	0.262494	0.401653	0.295438	0.16393	0.269113	0.213448	0.412041	0.305722
entorhinal R	0.24458	0.496674	0.395792	0.261202	0.402842	0.204753	0.105029	0.599811	0.25769	0.393316	0.205926	0.14621	0.157644	0.20319	0.118356	0.132887	0.297793	0.367282	0.385113	0.221419	0.29936	0.403698	0.268059	0.557348	0.086829	0.151911	0.129445	0.456607	0.438328	0.321389	0.197893	0.324245	0.361784	0.353074	0.307676	0.133519	0.355056	0.389908	0.308019	0.426298	0.231917	0.222403	0.190808	0.341597	0.25369	0.242619	0.315952	0.346341	0.14463
fusiform L	0.295176	0.112542	0.599229	0.425169	0.099409	0.183595	0.189499	0.182381	0.599229	0.220061	0.183323	0.108452	0.327725	0.181144	0.197882	0.248087	0.18999	0.104991	0.342324	0.205171	0.163759	0.141991	0.289821	0.21852	0.180625	0.268284	0.112286	0.0737642	0.2422	0.222708	0.194435	0.0965631	0.36538	0.149201	0.245075	0.292705	0.407503	0.515339	0.328919	0.402379	0.198244	0.161769	0.252202	0.167546	0.313113	0.413059	0.212935	0.194763	0.244885
fusiform R	0.332615	0.198333	0.527177	0.327211	0.235929	0.206848	0.205427	0.250914	0.117559	0.603679	0.217598	0.142519	0.375145	0.178546	0.223353	0.260685	0.135572	0.116131	0.289322	0.173422	0.157518	0.132	0.10407	0.118865	0.185091	0.28773	0.230691	0.245077	0.269692	0.288837	0.292714	0.235895	0.349289	0.102354	0.29424	0.21892	0.438348	0.458655	0.318733	0.281748	0.225046	0.103788	0.269185	0.178447	0.30859	0.323463	0.29775	0.21471	0.271622
inferiorparietal L	0.492343	0.162059	0.171775	0.280466	0.136065	0.151694	0.298609	0.193635	0.0842302	0.101751	0.806343	0.212047	0.146194	0.207283	0.317856	0.342142	0.0993737	0.151211	0.233943	0.210144	0.0882817	0.0926654	0.0873996	0.126455	0.235431	0.51267	0.0813175	0.0887138	0.26147	0.207375	0.179902	0.116262	0.160766	0.0831927	0.46862	0.144159	0.417643	0.2256	0.143492	0.215394	0.166479	0.289352	0.546762	0.193445	0.200509	0.190674	0.184611	0.36584	0.390027
inferiorparietal R	0.321999	0.200193	0.144592	0.103912	0.310446	0.41141	0.238596	0.087575	0.165426	0.245019	0.374349	0.669087	0.159063	0.177794	0.266186	0.215544	0.212831	0.255112	0.119631	0.10675	0.159051	0.192929	0.163097	0.372457	0.179489	0.232636	0.17859	0.274123	0.313321	0.140333	0.163155	0.254683	0.119663	0.170029	0.309696	0.0677619	0.254087	0.182935	0.158592	0.195487	0.209084	0.163951	0.324861	0.276984	0.0525426	0.0716492	0.123573	0.294304	0.252627
inferiortemporal L	0.247648	0.129746	0.550744	0.380242	0.262897	0.150326	0.0882281	0.176674	0.363673	0.501929	0.109532	0.158318	0.569618	0.127053	0.0917061	0.168793	0.328194	0.151778	0.454073	0.253863	0.468439	0.569618	0.358204	0.504428	0.0810743	0.197249	0.0895198	0.386292	0.270849	0.229049	0.0965451	0.167573	0.464925	0.561804	0.279969	0.298066	0.35382	0.4415	0.365836	0.482372	0.197938	0.235653	0.195347	0.112544	0.328919	0.36299	0.214971	0.267399	0.173128
inferiortemporal R	0.178076	0.194255	0.22905	0.215381	0.160683	0.217966	0.095266	0.132703	0.0829252	0.142658	0.21546	0.124377	0.175328	0.415768	0.0759815	0.230669	0.0907194	0.326524	0.172905	0.178743	0.12462	0.159422	0.0904017	0.224252	0.27769	0.191877	0.0771579	0.141668	0.415768	0.186398	0.189192	0.161629	0.157573	0.123256	0.186327	0.127455	0.254727	0.349125	0.150067	0.223528	0.160972	0.192693	0.17745	0.208291	0.126233	0.181429	0.189631	0.306243	0.176602
insula L	0.370431	0.246035	0.270854	0.297742	0.184303	0.350565	0.180695	0.216797	0.115044	0.165677	0.562387	0.217845	0.204028	0.141766	0.562387	0.294785	0.0938885	0.175389	0.232034	0.241426	0.14712	0.1802	0.119721	0.225831	0.107202	0.428259	0.0871417	0.178024	0.499253	0.276131	0.232395	0.18278	0.150682	0.127001	0.305564	0.148662	0.432283	0.501089	0.183283	0.264201	0.178627	0.259322	0.397124	0.225465	0.160449	0.272972	0.227339	0.38298	0.462482
insula R	0.212002	0.250168	0.243775	0.238381	0.229665	0.418534	0.336685	0.199304	0.105833	0.173316	0.567447	0.288718	0.140473	0.175259	0.378451	0.567447	0.122045	0.252605	0.209825	0.244164	0.122505	0.169678	0.118696	0.301482	0.239531	0.162378	0.12055	0.191177	0.477125	0.35426	0.208086	0.217459	0.176042	0.123248	0.229488	0.156586	0.335174	0.346065	0.189223	0.267272	0.220781	0.262506	0.287928	0.341624	0.16944	0.201514	0.253279	0.40769	0.21954
isthmuscingulate L	0.443758	0.289141	0.215744	0.190315	0.417606	0.583288	0.284301	0.23296	0.165528	0.189198	0.484094	0.371911	0.220828	0.185126	0.321327	0.248975	0.583288	0.173685	0.197288	0.209309	0.165197	0.173203	0.139675	0.462363	0.212398	0.294534	0.281066	0.289237	0.33412	0.475635	0.266686	0.319053	0.217272	0.116907	0.369772	0.15055	0.505078	0.217103	0.161634	0.228627	0.379372	0.190593	0.455804	0.236494	0.40281	0.114601	0.441983	0.326455	0.291541
isthmuscingulate R	0.319936	0.184373	0.26457	0.255846	0.144675	0.159362	0.280333	0.202874	0.0743872	0.129952	0.173969	0.0755427	0.26299	0.394519	0.239784	0.366697	0.0597929	0.489861	0.163084	0.148491	0.128034	0.159513	0.0746914	0.163061	0.328415	0.35589	0.0540921	0.138898	0.196729	0.177707	0.222932	0.144688	0.142101	0.10564	0.271362	0.11214	0.349996	0.489861	0.121567	0.197402	0.129778	0.171419	0.282543	0.281475	0.114984	0.238877	0.168214	0.197888	0.315763
lateraloccipital L	0.453455	0.25752	0.191682	0.277845	0.426429	0.41602	0.27005	0.144699	0.295055	0.376256	0.366975	0.124429	0.255633	0.181691	0.284068	0.233206	0.137296	0.180643	0.602533	0.173106	0.283985	0.312605	0.274837	0.473529	0.207278	0.318893	0.30869	0.390201	0.286503	0.205698	0.194513	0.320153	0.139283	0.182627	0.388251	0.152376	0.524192	0.19787	0.249949	0.379987	0.349985	0.158213	0.399404	0.213229	0.28239	0.120475	0.211455	0.267314	0.274725
lateraloccipital R	0.583582	0.150456	0.17316	0.5413	0.253226	0.526399	0.406741	0.152341	0.290548	0.334663	0.521831	0.0628508	0.283735	0.287618	0.431601	0.346631	0.08654	0.27859	0.250702	0.587802	0.259505	0.255243	0.280262	0.29391	0.322579	0.456599	0.15457	0.249104	0.458457	0.17963	0.166226	0.148792	0.136985	0.208682	0.438148	0.169562	0.536387	0.350576	0.253652	0.257084	0.0838336	0.220928	0.550027	0.331201	0.16565	0.302653	0.142605	0.371763	0.386178
lateralorbitofrontal L	0.287732	0.15676	0.516107	0.389246	0.0867404	0.157597	0.173158	0.302096	0.118711	0.17931	0.14893	0.170429	0.409593	0.179346	0.178154	0.254864	0.24073	0.0871174	0.398868	0.182921	0.516107	0.20794	0.139721	0.199819	0.16018	0.259502	0.151308	0.114461	0.206616	0.291214	0.253094	0.108815	0.417599	0.186474	0.272336	0.330293	0.406928	0.398788	0.218772	0.339038	0.291523	0.19411	0.231457	0.145011	0.375778	0.348972	0.304378	0.197767	0.259681
lateralorbitofrontal R	0.343868	0.213828	0.498508	0.355947	0.141498	0.185406	0.209547	0.335516	0.0870064	0.140405	0.197868	0.169475	0.450315	0.186092	0.224187	0.274997	0.204612	0.121832	0.353176	0.181924	0.170064	0.569618	0.126211	0.137802	0.187253	0.289448	0.225761	0.229832	0.272188	0.317081	0.32827	0.199978	0.40162	0.149044	0.324255	0.28238	0.476072	0.428516	0.23606	0.283449	0.283551	0.143742	0.267722	0.170162	0.364734	0.347258	0.33279	0.224395	0.296096
lingual L	0.337628	0.152009	0.5712	0.38657	0.174628	0.223863	0.233812	0.19279	0.284418	0.140505	0.236515	0.0895007	0.356384	0.208293	0.246381	0.278464	0.126505	0.136286	0.263159	0.154799	0.202571	0.149963	0.5712	0.170728	0.216192	0.303831	0.146664	0.152069	0.276103	0.232095	0.228433	0.142939	0.31021	0.120175	0.269516	0.241408	0.433671	0.533359	0.274622	0.323974	0.172718	0.118695	0.295295	0.208282	0.272743	0.383051	0.221444	0.203574	0.278005
lingual R	0.345505	0.236387	0.340002	0.255275	0.464562	0.258834	0.205373	0.280669	0.100944	0.0733554	0.25796	0.287647	0.270138	0.16286	0.235406	0.249212	0.271521	0.115704	0.32073	0.247741	0.0874964	0.0571592	0.100903	0.616085	0.178193	0.266905	0.363462	0.235856	0.276093	0.385594	0.30839	0.348735	0.442401	0.0618755	0.326561	0.211106	0.461514	0.269412	0.241221	0.377906	0.353552	0.118664	0.278345	0.180214	0.387398	0.21282	0.410614	0.265546	0.278236
medialorbitofrontal L	0.291787	0.235085	0.325286	0.294155	0.172226	0.372926	0.11267	0.185797	0.132798	0.189476	0.507545	0.182881	0.2067	0.350517	0.142322	0.282555	0.122333	0.351248	0.237475	0.262172	0.168212	0.202607	0.147277	0.259743	0.590015	0.28973	0.0819682	0.165346	0.590015	0.275959	0.224733	0.165459	0.199343	0.176408	0.233719	0.157801	0.394804	0.538451	0.230201	0.30701	0.178767	0.248369	0.317802	0.471021	0.174438	0.279178	0.224651	0.434194	0.245768
medialorbitofrontal R	0.68231	0.300328	0.31013	0.328152	0.275282	0.621715	0.297381	0.275019	0.142051	0.208969	0.806343	0.470972	0.191436	0.143033	0.384612	0.19943	0.182877	0.200273	0.307478	0.367353	0.155367	0.207756	0.157063	0.313456	0.182063	0.815841	0.154975	0.241959	0.586334	0.423196	0.245551	0.268372	0.216998	0.130703	0.179472	0.251112	0.594245	0.398694	0.247966	0.342331	0.277538	0.363735	0.815841	0.237956	0.261725	0.281713	0.310454	0.521627	0.196832
middletemporal L	0.199667	0.245379	0.441552	0.29691	0.416321	0.220117	0.0858449	0.243009	0.320991	0.603679	0.158165	0.340469	0.214205	0.0809398	0.0937637	0.134473	0.383191	0.102309	0.539739	0.432023	0.2776	0.48213	0.421585	0.611894	0.0778573	0.142349	0.637025	0.487766	0.201681	0.265653	0.198754	0.345797	0.407124	0.223066	0.231472	0.424817	0.162049	0.221604	0.54955	0.637025	0.184037	0.168043	0.182585	0.0982115	0.346653	0.278458	0.242747	0.300306	0.152337
middletemporal R	0.239866	0.186206	0.432301	0.221432	0.12138	0.114565	0.125778	0.333366	0.106844	0.26531	0.110274	0.158203	0.280219	0.121401	0.139121	0.194014	0.2158	0.089019	0.270604	0.135516	0.0785249	0.17553	0.195196	0.354124	0.116443	0.198379	0.146642	0.551249	0.178417	0.310635	0.395779	0.354084	0.328867	0.13638	0.261723	0.157979	0.31034	0.296497	0.249211	0.294702	0.207545	0.0905705	0.17899	0.112602	0.25274	0.24614	0.339019	0.154859	0.213433
paracentral L	0.550769	0.215083	0.12868	0.320877	0.223336	0.288277	0.438691	0.218491	0.209046	0.271743	0.292195	0.198118	0.271449	0.285767	0.424433	0.398586	0.106359	0.13628	0.206722	0.276013	0.208449	0.2498	0.226779	0.247463	0.35439	0.528295	0.0634025	0.229577	0.615939	0.237999	0.231203	0.173346	0.157254	0.147624	0.427446	0.168771	0.615939	0.188576	0.233661	0.262793	0.15059	0.236182	0.51916	0.243602	0.159656	0.269005	0.221013	0.185049	0.418477
paracentral R	0.200198	0.191797	0.189626	0.163227	0.225424	0.233089	0.115792	0.129786	0.112561	0.173886	0.218303	0.0849066	0.0853042	0.0964471	0.128188	0.125413	0.202756	0.217967	0.163003	0.132159	0.103521	0.134772	0.118848	0.302309	0.0747197	0.155162	0.110836	0.175484	0.292739	0.513439	0.172698	0.172028	0.155351	0.140901	0.244972	0.0718613	0.232627	0.231661	0.144216	0.19998	0.199485	0.182072	0.190666	0.213512	0.0902591	0.125562	0.137292	0.278137	0.156885
parahippocampal L	0.242871	0.338226	0.483279	0.29883	0.452684	0.156271	0.0889302	0.278282	0.310695	0.478574	0.105439	0.201188	0.148208	0.108619	0.0903896	0.166098	0.382844	0.176398	0.480769	0.22712	0.350421	0.486998	0.322257	0.603763	0.0763329	0.185429	0.0969045	0.551249	0.271565	0.305819	0.603763	0.327718	0.484281	0.389282	0.308142	0.257363	0.310825	0.35127	0.352155	0.480753	0.205059	0.213835	0.192715	0.114569	0.334267	0.28631	0.31993	0.272555	0.182696
parahippocampal R	0.226325	0.0876734	0.468178	0.240095	0.235528	0.117955	0.0969174	0.271137	0.228475	0.395059	0.0861452	0.237937	0.145609	0.0937478	0.106582	0.157035	0.316586	0.0953678	0.366945	0.197969	0.184814	0.323054	0.304597	0.533099	0.0896397	0.176253	0.12109	0.479616	0.188588	0.280099	0.232015	0.533099	0.382197	0.190067	0.279337	0.237354	0.268302	0.268259	0.345853	0.387889	0.244068	0.114761	0.163819	0.0971537	0.299865	0.268163	0.295202	0.186532	0.184925
parsopercularis L	0.372686	0.253302	0.225392	0.148574	0.397389	0.415779	0.262442	0.166148	0.29058	0.349824	0.397079	0.230561	0.228169	0.193545	0.275716	0.23296	0.16594	0.197833	0.215889	0.249482	0.244503	0.261559	0.283109	0.504166	0.219996	0.272515	0.215777	0.319152	0.303699	0.357911	0.203345	0.260625	0.540622	0.179138	0.281981	0.0668877	0.405069	0.212025	0.321223	0.455727	0.311895	0.148234	0.385092	0.232348	0.289996	0.0971625	0.346735	0.275582	0.249913
parsopercularis R	0.328241	0.187539	0.342461	0.241033	0.134942	0.151154	0.239979	0.271396	0.119933	0.155681	0.165894	0.0582329	0.433625	0.2702	0.234618	0.341266	0.0879179	0.123795	0.161278	0.128076	0.180666	0.220198	0.101878	0.163965	0.249418	0.306368	0.0832048	0.158776	0.169474	0.233947	0.25267	0.164153	0.189538	0.561804	0.287502	0.110738	0.386817	0.355711	0.131129	0.194761	0.142792	0.128649	0.267219	0.184483	0.149378	0.239716	0.194465	0.15025	0.315506
parsorbitalis L	0.306622	0.404087	0.268228	0.347595	0.31846	0.50026	0.178946	0.382799	0.168104	0.254156	0.592723	0.622817	0.232107	0.115905	0.223602	0.20935	0.307365	0.138861	0.378472	0.353286	0.188606	0.262096	0.180284	0.38298	0.12749	0.120998	0.172806	0.334741	0.44191	0.485685	0.299905	0.351054	0.272304	0.140482	0.689317	0.33624	0.539481	0.269246	0.2607	0.390413	0.348294	0.353976	0.426096	0.162087	0.355297	0.252419	0.407816	0.409159	0.250693
parsorbitalis R	0.487735	0.251609	0.527734	0.336691	0.34409	0.442027	0.348215	0.157282	0.391973	0.556731	0.404721	0.203859	0.240153	0.257209	0.365067	0.271065	0.130279	0.316834	0.450496	0.452684	0.316294	0.391027	0.446512	0.412848	0.272371	0.323903	0.197332	0.406414	0.507742	0.27575	0.175726	0.271054	0.136855	0.310635	0.371685	0.605085	0.539638	0.392863	0.584477	0.605085	0.266213	0.234569	0.432214	0.327836	0.165812	0.296398	0.282452	0.411254	0.28297
parstriangularis L	0.28567	0.545953	0.426651	0.489796	0.495563	0.328194	0.128917	0.435487	0.289721	0.446482	0.330175	0.669087	0.344615	0.106499	0.131418	0.192645	0.406558	0.142216	0.602533	0.549656	0.315939	0.44323	0.330707	0.536535	0.0975192	0.281151	0.167786	0.476101	0.484451	0.513439	0.401011	0.477408	0.367162	0.199004	0.372107	0.59184	0.713996	0.163843	0.444919	0.60914	0.444663	0.408982	0.231525	0.12969	0.465834	0.316194	0.505866	0.528205	0.214088
parstriangularis R	0.322391	0.142779	0.15521	0.174881	0.203094	0.206924	0.297378	0.134505	0.302617	0.334203	0.178604	0.138606	0.203437	0.191389	0.255629	0.251095	0.0808268	0.212515	0.142069	0.268595	0.219951	0.257856	0.366911	0.216413	0.253081	0.326342	0.063532	0.213908	0.123434	0.195138	0.155016	0.150334	0.11431	0.177733	0.233013	0.167776	0.304624	0.538451	0.366171	0.271052	0.13394	0.127345	0.297319	0.178887	0.105609	0.147015	0.178541	0.194182	0.240149
pericalcarine L	0.445235	0.178296	0.631747	0.446753	0.27194	0.330985	0.301135	0.172061	0.306675	0.307812	0.34119	0.0715096	0.319604	0.232001	0.318187	0.302515	0.0704326	0.172159	0.212586	0.125944	0.26211	0.220739	0.26588	0.236494	0.255977	0.376927	0.192915	0.245006	0.327491	0.214059	0.213033	0.188393	0.216259	0.129444	0.34141	0.22155	0.494662	0.473379	0.631747	0.278688	0.166395	0.114009	0.394806	0.244993	0.248033	0.393454	0.203468	0.249769	0.322724
pericalcarine R	0.497503	0.235758	0.372429	0.403244	0.38779	0.407256	0.308182	0.188728	0.270585	0.312263	0.396602	0.12168	0.306621	0.219715	0.332421	0.294943	0.0634992	0.176184	0.283909	0.195507	0.260845	0.24818	0.23244	0.379284	0.245678	0.389995	0.27634	0.329185	0.325784	0.25311	0.240141	0.278916	0.236642	0.133793	0.412442	0.204399	0.537796	0.316365	0.204013	0.637025	0.250674	0.13415	0.432789	0.241823	0.389975	0.269226	0.258159	0.280254	0.334166
postcentral L	0.277585	0.246059	0.319204	0.172809	0.410839	0.286218	0.132881	0.168285	0.265726	0.385373	0.205135	0.386684	0.162011	0.110297	0.139289	0.160706	0.470623	0.166242	0.589452	0.204676	0.255292	0.325658	0.278102	0.550315	0.099035	0.189838	0.1225	0.401272	0.258726	0.299418	0.116387	0.295943	0.405185	0.217928	0.295234	0.276971	0.277641	0.22093	0.320282	0.456639	0.589452	0.189181	0.251738	0.147122	0.304139	0.166961	0.284215	0.293055	0.185797
postcentral R	0.43632	0.125223	0.25836	0.0519112	0.242946	0.413195	0.263783	0.140924	0.247006	0.30183	0.335046	0.194283	0.201328	0.19539	0.282877	0.234649	0.148863	0.246212	0.18295	0.302993	0.207134	0.222455	0.272229	0.31195	0.209974	0.309067	0.0944566	0.237198	0.394598	0.198845	0.136963	0.124005	0.150377	0.200752	0.337973	0.196298	0.357579	0.244207	0.311364	0.297436	0.0884954	0.43632	0.389287	0.246703	0.153528	0.100452	0.164486	0.434696	0.258611
posteriorcingulate L	0.1951	0.229516	0.181967	0.244208	0.201734	0.315445	0.238854	0.251601	0.0969529	0.130505	0.5783	0.335366	0.177215	0.146728	0.300788	0.242861	0.11141	0.144715	0.213962	0.246263	0.109042	0.129447	0.0995524	0.178388	0.170376	0.450122	0.121535	0.153973	0.387678	0.321899	0.227794	0.184605	0.168153	0.0886257	0.310224	0.179431	0.365982	0.244462	0.157001	0.235025	0.213925	0.27634	0.815841	0.195431	0.207603	0.175667	0.263443	0.39733	0.262019
posteriorcingulate R	0.297929	0.233054	0.21462	0.224911	0.158132	0.176541	0.256545	0.229423	0.0702442	0.123884	0.202472	0.125171	0.208598	0.180487	0.188195	0.449459	0.0594685	0.237786	0.157769	0.163387	0.099898	0.13674	0.0783552	0.175602	0.295056	0.350612	0.0645673	0.144656	0.328073	0.218006	0.255032	0.169865	0.133176	0.0801596	0.270059	0.108063	0.28722	0.390469	0.127156	0.191072	0.158331	0.189721	0.259263	0.471021	0.113828	0.195398	0.219895	0.262094	0.337361
precentral L	0.405601	0.257503	0.253371	0.145218	0.403462	0.467897	0.253643	0.129043	0.266775	0.345342	0.402569	0.159061	0.215191	0.182045	0.26604	0.223125	0.35133	0.208719	0.507126	0.269507	0.243965	0.270677	0.266944	0.508216	0.198975	0.282248	0.203157	0.340214	0.329801	0.283288	0.180044	0.277255	0.280723	0.189794	0.330358	0.0852215	0.474269	0.223269	0.333432	0.585935	0.262061	0.152281	0.400902	0.233635	0.585935	0.117381	0.276901	0.321724	0.24626
precentral R	0.508733	0.170864	0.252828	0.269278	0.269331	0.394966	0.360726	0.166421	0.330465	0.383424	0.348855	0.123926	0.271792	0.269261	0.361368	0.316206	0.0961717	0.291018	0.157452	0.340081	0.26563	0.285995	0.370041	0.293746	0.291153	0.403958	0.121115	0.27658	0.445194	0.212514	0.175984	0.17832	0.12866	0.237041	0.373323	0.158269	0.502343	0.314459	0.448076	0.354734	0.101158	0.0699194	0.46539	0.299278	0.116407	0.535997	0.183987	0.213472	0.326266
precuneus L	0.185549	0.24325	0.217434	0.154646	0.309864	0.188341	0.0916932	0.10973	0.171834	0.262595	0.125925	0.0502782	0.0917989	0.0655878	0.0938592	0.14257	0.292351	0.1507	0.182125	0.113134	0.173704	0.23411	0.175574	0.405438	0.0669452	0.1528	0.105581	0.296793	0.198634	0.193756	0.155415	0.237779	0.237031	0.189915	0.241837	0.0907761	0.171285	0.19263	0.179771	0.240942	0.194275	0.161082	0.178243	0.11373	0.0975223	0.128333	0.505866	0.215582	0.175212
precuneus R	0.489476	0.148881	0.116868	0.23595	0.197982	0.418891	0.327207	0.179165	0.208696	0.278016	0.363761	0.212237	0.220309	0.21604	0.335749	0.306581	0.130294	0.165277	0.205605	0.272608	0.183099	0.221256	0.242083	0.264285	0.264087	0.423618	0.084235	0.192473	0.220172	0.211853	0.176099	0.116975	0.165623	0.141355	0.410169	0.17319	0.502878	0.150906	0.274101	0.291701	0.132526	0.310772	0.480721	0.22187	0.18188	0.0934857	0.178422	0.554657	0.333346
rostralanteriorcingulate L	0.323127	0.339141	0.32533	0.31332	0.276435	0.446116	0.380344	0.3026	0.157267	0.23009	0.712011	0.386686	0.190534	0.225474	0.551637	0.280917	0.161047	0.246566	0.284011	0.302326	0.179171	0.2366	0.169825	0.357929	0.204724	0.236914	0.13238	0.262413	0.535378	0.457115	0.26643	0.266902	0.217864	0.184832	0.329207	0.193845	0.472749	0.455793	0.251331	0.342365	0.256605	0.309044	0.443791	0.322527	0.226286	0.277046	0.316788	0.441748	0.712011
rostralanteriorcingulate R	0.344821	0.310767	0.323001	0.318995	0.247972	0.461894	0.395528	0.267698	0.147614	0.216998	0.725686	0.334288	0.203947	0.198058	0.45981	0.259943	0.145948	0.255698	0.268888	0.324451	0.172172	0.22712	0.164788	0.309668	0.177691	0.320906	0.114505	0.230124	0.592482	0.395703	0.257537	0.235697	0.209729	0.160621	0.244882	0.198703	0.437668	0.486067	0.252969	0.334322	0.230349	0.319434	0.421186	0.319984	0.210047	0.292789	0.287482	0.487171	0.202379
rostralmiddlefrontal L	0.307775	0.368143	0.345588	0.295864	0.348589	0.281108	0.217778	0.308458	0.260583	0.341398	0.402888	0.289512	0.193001	0.200961	0.26459	0.130053	0.147403	0.264021	0.324635	0.252088	0.272436	0.33092	0.258634	0.458942	0.169104	0.13866	0.148509	0.378	0.443189	0.446548	0.24743	0.290202	0.220355	0.280516	0.274344	0.138329	0.469611	0.40001	0.293663	0.377123	0.264613	0.259346	0.271154	0.292801	0.240015	0.252403	0.323807	0.357465	0.11449
rostralmiddlefrontal R	0.824687	0.294862	0.313512	0.335596	0.298912	0.627927	0.320404	0.268707	0.120633	0.18805	0.626531	0.628545	0.163725	0.16084	0.383619	0.261123	0.275717	0.1857	0.35235	0.398737	0.127955	0.179441	0.137119	0.34708	0.239633	0.466244	0.255176	0.248988	0.566729	0.412611	0.222157	0.304262	0.256587	0.116295	0.689317	0.323141	0.713996	0.311983	0.23756	0.352232	0.373268	0.404065	0.678094	0.234799	0.357786	0.26847	0.345154	0.554657	0.385832
superiorfrontal L	0.366726	0.380595	0.308835	0.385152	0.295592	0.302283	0.153372	0.352914	0.18216	0.260331	0.553095	0.441925	0.276939	0.123615	0.214437	0.268079	0.185061	0.159346	0.306662	0.40163	0.209691	0.276308	0.198695	0.31299	0.116261	0.615202	0.107631	0.293917	0.582481	0.445313	0.321618	0.294093	0.224705	0.148354	0.256417	0.283487	0.373505	0.440982	0.279425	0.358464	0.266032	0.393477	0.228201	0.172211	0.248606	0.342111	0.360782	0.475544	0.332371
superiorfrontal R	0.335129	0.314044	0.287408	0.303421	0.219062	0.271015	0.114697	0.270798	0.137429	0.204667	0.435655	0.258213	0.23504	0.152176	0.112965	0.465239	0.104876	0.246062	0.224811	0.295434	0.169869	0.224502	0.153732	0.258575	0.194619	0.376678	0.0872987	0.221683	0.561501	0.343427	0.276554	0.220939	0.177351	0.144638	0.24228	0.176744	0.349055	0.498885	0.224788	0.288596	0.201961	0.286411	0.289538	0.261874	0.169975	0.287724	0.280878	0.425074	0.370347
superiorparietal L	0.217573	0.265801	0.210513	0.191174	0.328484	0.31031	0.130923	0.0992451	0.17216	0.217915	0.238342	0.139527	0.138566	0.106004	0.140401	0.112288	0.294135	0.163265	0.187429	0.16375	0.176483	0.201845	0.158324	0.390235	0.0959348	0.132882	0.147649	0.274032	0.273451	0.304545	0.180874	0.247009	0.159789	0.159777	0.211861	0.0809726	0.293173	0.224032	0.167072	0.220031	0.293708	0.217729	0.223492	0.159406	0.0971598	0.141606	0.364314	0.299766	0.138848
superiorparietal R	0.347875	0.149008	0.155023	0.193712	0.136891	0.146436	0.337745	0.225499	0.0535457	0.101344	0.155746	0.0851706	0.199157	0.387254	0.298688	0.435171	0.051894	0.281208	0.131593	0.117321	0.0739929	0.108101	0.056695	0.124662	0.355503	0.404538	0.0589098	0.116616	0.0732036	0.214888	0.197084	0.130861	0.121605	0.0556727	0.307171	0.0908761	0.302825	0.250627	0.0834273	0.147018	0.131508	0.146791	0.306188	0.434045	0.0988709	0.142737	0.167458	0.129009	0.349934
superiortemporal L	0.275036	0.2301	0.541889	0.367634	0.383458	0.16256	0.123724	0.391609	0.306019	0.482295	0.114326	0.248347	0.232174	0.158485	0.123185	0.221966	0.401983	0.132899	0.515584	0.25323	0.347742	0.504513	0.322891	0.570091	0.117773	0.233348	0.101158	0.4916	0.247749	0.346383	0.335774	0.22208	0.51988	0.383205	0.338119	0.343519	0.366601	0.383306	0.361436	0.501318	0.255985	0.23554	0.218065	0.134395	0.390651	0.346344	0.363845	0.259246	0.238071
superiortemporal R	0.30235	0.208681	0.369368	0.282735	0.205142	0.235598	0.16907	0.246634	0.106884	0.194385	0.216182	0.394937	0.153184	0.127471	0.196678	0.189693	0.292699	0.13782	0.371142	0.37481	0.0906167	0.127394	0.159033	0.250427	0.144281	0.236495	0.351519	0.173231	0.388126	0.302482	0.212002	0.269844	0.310396	0.104097	0.300621	0.26448	0.439904	0.297204	0.2927	0.387127	0.302108	0.235581	0.21602	0.155281	0.339238	0.272814	0.29223	0.439376	0.228825
supramarginal L	0.336424	0.239466	0.315335	0.112969	0.417341	0.312676	0.16123	0.171634	0.309939	0.455377	0.232612	0.309264	0.199978	0.117641	0.169939	0.169568	0.332505	0.150765	0.567842	0.267872	0.287481	0.37749	0.341464	0.541189	0.121614	0.217311	0.211211	0.427432	0.241364	0.25917	0.152806	0.317508	0.30737	0.213076	0.319587	0.30132	0.308089	0.177392	0.399594	0.517508	0.164809	0.11765	0.286288	0.148519	0.256625	0.136181	0.243047	0.295653	0.196968
supramarginal R	0.281959	0.0930358	0.257276	0.0763513	0.183536	0.262622	0.145447	0.129318	0.193889	0.251007	0.19231	0.253496	0.137095	0.114658	0.164101	0.154221	0.161176	0.158054	0.193636	0.220732	0.152787	0.177462	0.233254	0.279027	0.122221	0.202218	0.0877143	0.181666	0.259907	0.194325	0.109586	0.0746572	0.156503	0.145805	0.237497	0.177308	0.203937	0.177756	0.273732	0.257788	0.117516	0.0778892	0.237567	0.151382	0.162293	0.123346	0.162871	0.26747	0.175959
transversetemporal L	0.286359	0.176814	0.525116	0.362131	0.378907	0.177605	0.152219	0.377864	0.270121	0.473399	0.132777	0.309137	0.261987	0.153096	0.157583	0.240792	0.427247	0.116057	0.488704	0.246264	0.243669	0.437813	0.332597	0.616085	0.144056	0.253728	0.113457	0.468356	0.223931	0.376785	0.360111	0.190637	0.540622	0.23813	0.346391	0.403775	0.382868	0.344118	0.3639	0.477197	0.32008	0.194491	0.228277	0.141756	0.428715	0.352486	0.413503	0.228787	0.270247
transversetemporal R	0.326094	0.131886	0.319365	0.141875	0.21023	0.25326	0.149921	0.144736	0.209933	0.303072	0.169461	0.276026	0.150321	0.105145	0.162128	0.152448	0.177038	0.137853	0.305034	0.418602	0.163323	0.219591	0.274091	0.29285	0.114342	0.228708	0.0831284	0.213193	0.298261	0.209471	0.131505	0.118084	0.172587	0.1441	0.259031	0.225703	0.246685	0.189829	0.368875	0.366014	0.158242	0.298845	0.253461	0.132508	0.192653	0.218158	0.186984	0.399884	0.172231
[truncated: 13 more columns]
