# Supplementary material for: The relationship between the interictal epileptiform discharge source connectivity and cortical structural couplings in temporal lobe epilepsy
Source: Front Neurol. 2023 Feb 1;14:1029732. doi: 10.3389/fneur.2023.1029732 (PMC9948620; doi:10.3389/fneur.2023.1029732)
Supplement: Supplementary file 1 [file Data_Sheet_1.ZIP › Connection/BGC/L/24.xlsx]

## Sheet: 0
\	caudalanteriorcingulate L	caudalanteriorcingulate R	caudalmiddlefrontal L	caudalmiddlefrontal R	cuneus L	cuneus R	entorhinal L	entorhinal R	fusiform L	fusiform R	inferiorparietal L	inferiorparietal R	inferiortemporal L	inferiortemporal R	insula L	insula R	isthmuscingulate L	isthmuscingulate R	lateraloccipital L	lateraloccipital R	lateralorbitofrontal L	lateralorbitofrontal R	lingual L	lingual R	medialorbitofrontal L	medialorbitofrontal R	middletemporal L	middletemporal R	paracentral L	paracentral R	parahippocampal L	parahippocampal R	parsopercularis L	parsopercularis R	parsorbitalis L	parsorbitalis R	parstriangularis L	parstriangularis R	pericalcarine L	pericalcarine R	postcentral L	postcentral R	posteriorcingulate L	posteriorcingulate R	precentral L	precentral R	precuneus L	precuneus R	rostralanteriorcingulate L
caudalanteriorcingulate L	0.626754	0.133926	0.0967856	0.110522	0.334371	0.349772	0.371694	0.284617	0.282412	0.306452	0.238335	0.141378	0.37905	0.12923	0.35437	0.187092	0.273877	0.163893	0.14965	0.133466	0.194846	0.426489	0.515405	0.325236	0.196817	0.156017	0.453011	0.269161	0.288046	0.0971532	0.122192	0.38381	0.0823471	0.0642494	0.298642	0.2323	0.167036	0.057075	0.112184	0.150425	0.0756995	0.0646017	0.231525	0.222619	0.0702122	0.139582	0.103698	0.626754	0.101915
caudalanteriorcingulate R	0.0580385	0.697052	0.464958	0.586119	0.329175	0.299896	0.298086	0.0821794	0.366521	0.0707586	0.466723	0.376644	0.371699	0.307173	0.207559	0.460729	0.334634	0.248776	0.442548	0.485345	0.21652	0.324081	0.278581	0.158776	0.214063	0.278516	0.198794	0.125091	0.34667	0.499934	0.437351	0.290949	0.285414	0.368622	0.386257	0.265414	0.426222	0.37225	0.493832	0.413467	0.320765	0.248689	0.273048	0.222658	0.350427	0.557184	0.459897	0.337556	0.406304
caudalmiddlefrontal L	0.0793957	0.29447	0.720148	0.566696	0.0751083	0.135672	0.151591	0.109213	0.188679	0.0939244	0.481088	0.084327	0.176432	0.12368	0.135526	0.227073	0.174467	0.107343	0.365699	0.570793	0.375709	0.114152	0.0814962	0.160701	0.160432	0.187335	0.103491	0.222678	0.24096	0.0437318	0.311154	0.0725584	0.217098	0.315694	0.21369	0.23651	0.412137	0.327658	0.126796	0.50697	0.330677	0.218139	0.163221	0.0962618	0.347798	0.529097	0.0572794	0.286852	0.197966
caudalmiddlefrontal R	0.0932546	0.323372	0.470379	1.02504	0.390672	0.324776	0.1567	0.14668	0.177527	0.121872	0.223731	0.236064	0.201299	0.283178	0.126961	0.231092	0.179412	0.218552	0.158626	0.734056	0.400226	0.246273	0.354957	0.255367	0.216829	0.224891	0.368901	0.408706	0.209484	0.333409	0.522361	0.419801	0.148463	0.8052	0.186199	0.195563	0.300919	0.563744	0.361739	0.758601	0.163638	0.272254	0.22195	0.167066	0.183317	0.226622	0.29658	0.176889	0.266815
cuneus L	0.0564861	0.141895	0.102199	0.434639	0.526852	0.257724	0.292731	0.174514	0.10716	0.176975	0.47766	0.120188	0.111079	0.119335	0.261623	0.279386	0.104392	0.137298	0.177716	0.335367	0.174078	0.08628	0.235059	0.188036	0.183132	0.203713	0.293531	0.289828	0.276606	0.1305	0.0756157	0.193261	0.179987	0.282832	0.118306	0.157702	0.368845	0.297246	0.101088	0.331092	0.259814	0.195211	0.152087	0.193652	0.277759	0.463911	0.136871	0.354155	0.21311
cuneus R	0.0374302	0.10787	0.0580137	0.345676	0.160252	0.49808	0.358923	0.206135	0.0859939	0.219626	0.421717	0.120015	0.144606	0.104081	0.31569	0.287775	0.0838159	0.142618	0.111352	0.259083	0.166746	0.177507	0.487733	0.251684	0.180612	0.215757	0.432801	0.240477	0.317372	0.08345	0.0472416	0.297141	0.121414	0.23137	0.124165	0.180137	0.349791	0.209837	0.0673631	0.264489	0.18282	0.177924	0.0774511	0.216717	0.192934	0.379429	0.10106	0.49808	0.177591
entorhinal L	0.0720956	0.113371	0.204807	0.303743	0.349454	0.329743	0.716304	0.381885	0.550712	0.34664	0.244185	0.196082	0.607593	0.150923	0.439501	0.578039	0.492269	0.18384	0.417658	0.178359	0.173183	0.484419	0.416035	0.30943	0.179448	0.376851	0.342493	0.212571	0.398207	0.229001	0.218333	0.343194	0.328485	0.310472	0.560968	0.328022	0.352527	0.307515	0.266122	0.135369	0.299924	0.228254	0.358325	0.188079	0.306913	0.251242	0.233835	0.292473	0.376602
entorhinal R	0.0582786	0.206564	0.407196	0.485515	0.462871	0.39234	0.616622	0.648184	0.525167	0.147115	0.386807	0.349535	0.573852	0.329373	0.498588	0.648184	0.476102	0.302056	0.45736	0.332535	0.160103	0.527455	0.491419	0.290929	0.372953	0.35802	0.385502	0.263545	0.428665	0.393511	0.396464	0.462488	0.312157	0.351855	0.541824	0.316982	0.389159	0.354446	0.400977	0.267027	0.284064	0.232197	0.35323	0.482344	0.307858	0.466897	0.375732	0.358274	0.488621
fusiform L	0.102332	0.268495	0.234909	0.241677	0.167337	0.259921	0.684513	0.405924	0.684513	0.36375	0.245702	0.363957	0.530546	0.367714	0.535315	0.616461	0.167346	0.413738	0.128453	0.132284	0.186967	0.0689256	0.0933748	0.239016	0.466073	0.380886	0.114375	0.103124	0.530196	0.290955	0.202077	0.102186	0.273936	0.247083	0.214539	0.307447	0.261529	0.258201	0.279658	0.130837	0.251102	0.178359	0.37065	0.532183	0.262933	0.255736	0.336373	0.488439	0.410866
fusiform R	0.05801	0.231008	0.413559	0.453932	0.474898	0.406268	0.588716	0.17673	0.49951	0.653887	0.36686	0.322801	0.547558	0.330006	0.503524	0.653887	0.457051	0.281817	0.400407	0.296094	0.173877	0.53809	0.510329	0.284194	0.35925	0.355175	0.399192	0.271555	0.431021	0.381114	0.395433	0.485626	0.289511	0.335636	0.511568	0.282203	0.3683	0.335737	0.374282	0.236132	0.250622	0.220848	0.353906	0.438775	0.273167	0.442473	0.359789	0.361017	0.478205
inferiorparietal L	0.138657	0.278166	0.417425	0.42759	0.424089	0.345655	0.150228	0.151077	0.239728	0.144176	0.669361	0.250578	0.261906	0.271921	0.111339	0.255284	0.229645	0.216155	0.117164	0.156811	0.250505	0.298679	0.397208	0.221911	0.18005	0.242888	0.355401	0.357448	0.259009	0.352187	0.459191	0.425362	0.206587	0.669361	0.243973	0.149061	0.450869	0.573234	0.39536	0.217194	0.23387	0.42706	0.254934	0.160724	0.265527	0.312232	0.313109	0.331111	0.266092
inferiorparietal R	0.0652516	0.262646	0.231623	0.396552	0.259226	0.304165	0.191128	0.184856	0.318838	0.127034	0.369959	0.510308	0.323048	0.244342	0.175797	0.342073	0.294968	0.215632	0.356175	0.336862	0.239617	0.2866	0.238233	0.148068	0.361215	0.217441	0.162367	0.130008	0.247379	0.286622	0.169831	0.232253	0.240194	0.280852	0.33325	0.203018	0.349437	0.28696	0.261925	0.283534	0.246576	0.194794	0.258537	0.159819	0.263689	0.365002	0.280691	0.254109	0.388698
inferiortemporal L	0.0939228	0.305321	0.285607	0.324258	0.234837	0.31337	0.716304	0.441979	0.494536	0.411447	0.319004	0.401008	0.716304	0.398735	0.578799	0.625596	0.395478	0.444864	0.118435	0.20045	0.214044	0.150192	0.136446	0.285553	0.490534	0.379686	0.108257	0.130937	0.527043	0.334121	0.253631	0.161144	0.280822	0.291416	0.220984	0.322569	0.30119	0.304599	0.326713	0.196358	0.264978	0.201728	0.39075	0.560349	0.283839	0.346125	0.374212	0.547961	0.41815
inferiortemporal R	0.0686325	0.200075	0.317255	0.422488	0.319192	0.328858	0.230693	0.173617	0.358433	0.138795	0.387575	0.26316	0.36501	0.552798	0.186462	0.411117	0.332214	0.191195	0.443023	0.377058	0.174612	0.323074	0.27361	0.159471	0.364633	0.246314	0.168793	0.115189	0.284014	0.392864	0.264587	0.281071	0.25978	0.295218	0.381434	0.24716	0.362906	0.304449	0.393677	0.322791	0.273243	0.206027	0.273293	0.194098	0.291793	0.391893	0.405648	0.271622	0.404963
insula L	0.0703565	0.173123	0.308672	0.440463	0.388994	0.331052	0.574774	0.458882	0.522003	0.428706	0.338061	0.283535	0.565919	0.243282	0.671654	0.592063	0.475051	0.252097	0.426213	0.245117	0.196195	0.475923	0.427105	0.314537	0.155877	0.396133	0.357686	0.252538	0.466612	0.330054	0.322631	0.377378	0.327183	0.38057	0.532292	0.325995	0.405616	0.375592	0.36463	0.18697	0.327229	0.259158	0.35702	0.224075	0.348473	0.394252	0.327472	0.367997	0.425399
insula R	0.105325	0.133618	0.0637644	0.143312	0.22305	0.287092	0.517765	0.367264	0.542934	0.320911	0.144923	0.181528	0.600058	0.168155	0.374897	0.653887	0.49538	0.241897	0.408157	0.107599	0.152123	0.419174	0.320157	0.264824	0.336287	0.161947	0.269224	0.148209	0.138195	0.0871355	0.0777834	0.230721	0.3004	0.197095	0.544789	0.270846	0.215796	0.198972	0.119344	0.0822607	0.234005	0.177549	0.329353	0.365674	0.223621	0.103054	0.109787	0.160785	0.211598
isthmuscingulate L	0.106879	0.249155	0.225811	0.253756	0.171192	0.262194	0.667072	0.386881	0.203692	0.342944	0.245733	0.345941	0.522734	0.361325	0.51383	0.610778	0.667072	0.388461	0.124223	0.113639	0.167423	0.0651141	0.0982128	0.215358	0.450971	0.37894	0.126162	0.0940454	0.535383	0.282973	0.19467	0.107839	0.248804	0.2626	0.210031	0.250154	0.278874	0.269631	0.269309	0.108599	0.257444	0.189946	0.350721	0.506775	0.270726	0.264742	0.322263	0.501956	0.409789
isthmuscingulate R	0.0660069	0.173648	0.280284	0.429655	0.30258	0.317214	0.237896	0.178331	0.378731	0.109481	0.381415	0.268155	0.39379	0.208169	0.197789	0.435411	0.344697	0.536834	0.418947	0.357892	0.196717	0.34811	0.29104	0.179476	0.491854	0.249599	0.201252	0.123707	0.299356	0.330324	0.229907	0.279569	0.261415	0.306132	0.401739	0.259933	0.37684	0.309245	0.318566	0.297059	0.271093	0.21164	0.27756	0.206161	0.290708	0.397149	0.342017	0.286027	0.466097
lateraloccipital L	0.11571	0.41046	0.456553	0.420215	0.334562	0.333963	0.532094	0.340583	0.261123	0.279791	0.25673	0.471443	0.196303	0.552798	0.419191	0.505172	0.272411	0.489023	0.552798	0.135221	0.293566	0.23385	0.281282	0.136202	0.500439	0.342223	0.219467	0.235854	0.447488	0.453442	0.454369	0.321579	0.371324	0.426882	0.238659	0.205186	0.326689	0.442682	0.457643	0.112101	0.289414	0.265576	0.323242	0.494968	0.323979	0.405941	0.485459	0.462744	0.437687
lateraloccipital R	0.136007	0.427238	0.589004	0.958852	0.428826	0.378351	0.363241	0.221078	0.288989	0.173231	0.29433	0.396279	0.279298	0.459492	0.264752	0.417357	0.280486	0.369373	0.148503	1.01782	0.363607	0.328423	0.397304	0.216098	0.374003	0.300161	0.361873	0.381961	0.417087	0.474705	0.606891	0.451744	0.255315	0.782684	0.27599	0.127365	0.391103	0.75999	0.497206	0.371296	0.231195	0.395841	0.308613	0.328265	0.272343	0.98295	0.446663	0.503486	0.371514
lateralorbitofrontal L	0.0695639	0.424717	0.596091	0.688164	0.425394	0.350469	0.631174	0.305382	0.464785	0.308895	0.474132	0.510308	0.485953	0.533363	0.514185	0.628816	0.423799	0.473441	0.461001	0.545005	0.736875	0.497708	0.448369	0.239268	0.433588	0.377418	0.344074	0.267232	0.4864	0.527082	0.570011	0.45061	0.324271	0.437079	0.485767	0.399857	0.40929	0.438862	0.503534	0.472293	0.321216	0.279782	0.338663	0.529805	0.351261	0.725267	0.513919	0.50828	0.49156
lateralorbitofrontal R	0.112311	0.189516	0.18681	0.345117	0.189433	0.317333	0.583027	0.321726	0.0763834	0.314153	0.348169	0.265146	0.129609	0.251866	0.467493	0.52192	0.0734506	0.293309	0.118184	0.197108	0.167089	0.677103	0.0967174	0.359356	0.336731	0.327165	0.280803	0.128891	0.504997	0.241204	0.150925	0.09094	0.190256	0.289856	0.0804129	0.226751	0.330264	0.289882	0.229817	0.191774	0.254002	0.215436	0.242094	0.404804	0.2689	0.371867	0.269151	0.677103	0.326528
lingual L	0.050539	0.183295	0.190125	0.457347	0.294847	0.381611	0.50656	0.291371	0.140516	0.295496	0.455005	0.236721	0.113068	0.213256	0.430778	0.450703	0.138709	0.255931	0.176436	0.333638	0.184027	0.107904	0.574208	0.260891	0.298335	0.287708	0.461837	0.1993	0.401323	0.234593	0.141433	0.14589	0.213339	0.320816	0.121463	0.22005	0.370342	0.3235	0.217821	0.32373	0.268749	0.227966	0.231315	0.355904	0.288497	0.499002	0.249755	0.540846	0.306907
lingual R	0.0841234	0.342057	0.474018	0.607161	0.416937	0.37579	0.657003	0.364036	0.425674	0.344974	0.44928	0.456474	0.43907	0.492337	0.534568	0.619074	0.397928	0.444118	0.282473	0.39411	0.191059	0.55959	0.433797	0.662626	0.457134	0.371363	0.381761	0.234383	0.517763	0.458925	0.467585	0.441027	0.282684	0.425989	0.428664	0.295373	0.391223	0.416298	0.452283	0.344477	0.286585	0.288116	0.343155	0.526446	0.312476	0.662626	0.466197	0.606506	0.458112
medialorbitofrontal L	0.0652324	0.207687	0.380335	0.515569	0.367091	0.319213	0.37757	0.197856	0.49362	0.143747	0.390132	0.49368	0.52411	0.452561	0.171527	0.591513	0.447767	0.524071	0.534426	0.380714	0.152879	0.423776	0.363378	0.247002	0.615439	0.35372	0.287064	0.19262	0.394397	0.466442	0.385946	0.336377	0.348189	0.380027	0.529834	0.336133	0.415802	0.392928	0.497705	0.30637	0.391629	0.253097	0.322476	0.493901	0.421749	0.467212	0.494626	0.325842	0.534651
medialorbitofrontal R	0.095709	0.17246	0.0929255	0.102037	0.19351	0.220576	0.629892	0.370097	0.567036	0.326047	0.120219	0.257756	0.624845	0.225757	0.454629	0.240867	0.513488	0.30774	0.426101	0.116105	0.156596	0.398542	0.288787	0.286399	0.362038	0.629892	0.264338	0.1576	0.21171	0.147075	0.110013	0.199466	0.336618	0.159373	0.598949	0.312279	0.167622	0.16689	0.172569	0.0974012	0.268874	0.150734	0.315326	0.421405	0.245171	0.0700669	0.189493	0.110274	0.0996252
middletemporal L	0.0594639	0.301009	0.380205	0.55766	0.417147	0.3905	0.601126	0.387326	0.310573	0.391953	0.482485	0.375154	0.266414	0.356639	0.517805	0.540999	0.295757	0.383064	0.277001	0.445238	0.24813	0.479073	0.574208	0.331521	0.414818	0.321348	0.614465	0.225998	0.437289	0.388006	0.364578	0.526056	0.257734	0.370172	0.28901	0.336019	0.39123	0.375803	0.384219	0.420518	0.285453	0.255596	0.310311	0.479811	0.310719	0.614465	0.390375	0.53426	0.387155
middletemporal R	0.0516201	0.224387	0.451207	0.599022	0.435293	0.36541	0.479204	0.223978	0.298508	0.220989	0.490982	0.340734	0.285063	0.295377	0.396186	0.49436	0.280575	0.302826	0.309832	0.470659	0.164757	0.352381	0.37521	0.123499	0.299174	0.297428	0.215347	0.631853	0.405035	0.420325	0.442995	0.497567	0.253048	0.368006	0.296111	0.227313	0.396892	0.365237	0.4112	0.431628	0.286117	0.25681	0.276622	0.385637	0.308316	0.631853	0.401508	0.437809	0.374729
paracentral L	0.0716301	0.111954	0.099161	0.0896297	0.272374	0.302349	0.460869	0.355332	0.470265	0.355708	0.0869232	0.140135	0.544441	0.12935	0.416729	0.149547	0.433951	0.170259	0.28282	0.0804314	0.176231	0.444039	0.393942	0.302678	0.220539	0.285884	0.338546	0.193626	0.566353	0.103926	0.118484	0.292857	0.250804	0.188288	0.473934	0.280639	0.178306	0.188909	0.131074	0.0711161	0.186618	0.171885	0.34224	0.247761	0.182031	0.0603896	0.108396	0.121021	0.198415
paracentral R	0.0782122	0.387972	0.0204203	0.424728	0.0829572	0.15544	0.120475	0.133555	0.196421	0.0993849	0.413653	0.179027	0.187765	0.2662	0.125124	0.192847	0.183092	0.179664	0.344037	0.42878	0.290109	0.131553	0.0993454	0.133841	0.229422	0.166819	0.101995	0.186193	0.19348	0.557248	0.129898	0.0890983	0.203744	0.272086	0.215675	0.188767	0.360116	0.28348	0.234325	0.373339	0.284163	0.192966	0.169819	0.101973	0.292555	0.386358	0.105161	0.238584	0.220492
parahippocampal L	0.0816475	0.304269	0.323814	0.556618	0.127705	0.196954	0.203387	0.148822	0.185747	0.132818	0.511595	0.0924688	0.166796	0.134791	0.188763	0.256016	0.176534	0.118908	0.334721	0.570118	0.371514	0.126916	0.0950343	0.182283	0.219406	0.190054	0.108044	0.269547	0.253623	0.188273	0.679692	0.0965264	0.207722	0.308196	0.209273	0.243752	0.426285	0.326816	0.2034	0.523138	0.28499	0.212789	0.177258	0.136654	0.306737	0.533563	0.146061	0.293537	0.224597
parahippocampal R	0.0499742	0.131603	0.126745	0.533541	0.214279	0.276959	0.388524	0.211114	0.10929	0.223046	0.514271	0.149644	0.0875421	0.126496	0.335213	0.365748	0.111203	0.166904	0.205471	0.42353	0.21574	0.055897	0.0886634	0.249794	0.212415	0.247754	0.40117	0.316382	0.355759	0.163244	0.074386	0.590857	0.1955	0.333701	0.11518	0.222119	0.400128	0.327465	0.149398	0.411998	0.262173	0.260405	0.168914	0.252323	0.281991	0.588516	0.17458	0.464171	0.248928
parsopercularis L	0.0582508	0.323368	0.224811	0.0660536	0.0721525	0.0724934	0.524435	0.408318	0.226519	0.311878	0.116629	0.424175	0.251342	0.454393	0.457648	0.395982	0.199681	0.505663	0.417076	0.113958	0.19166	0.0702359	0.0582118	0.144058	0.593276	0.264018	0.0765955	0.0865124	0.307332	0.315362	0.19815	0.0518225	0.593276	0.0894923	0.323072	0.251406	0.133049	0.082305	0.302549	0.105942	0.178228	0.0804786	0.0639528	0.583119	0.149778	0.0651391	0.400428	0.216457	0.47346
parsopercularis R	0.063409	0.270823	0.409611	0.930267	0.320717	0.238858	0.120075	0.119019	0.106088	0.103131	0.440835	0.17594	0.136551	0.21042	0.109387	0.15837	0.112208	0.168635	0.200481	0.671303	0.375476	0.16351	0.278535	0.238054	0.164088	0.188897	0.322257	0.378349	0.157249	0.264366	0.479223	0.358352	0.0529639	0.930267	0.138923	0.214466	0.210752	0.168982	0.300516	0.649686	0.0547572	0.0904303	0.116168	0.126372	0.0587408	0.775436	0.234453	0.138231	0.20307
parsorbitalis L	0.0838906	0.305574	0.306034	0.274326	0.213181	0.279839	0.703442	0.408561	0.213265	0.352518	0.269993	0.422498	0.176135	0.431235	0.553305	0.631914	0.201974	0.464548	0.151701	0.133267	0.170559	0.0945257	0.0937069	0.186796	0.519913	0.399294	0.0638785	0.0877329	0.521518	0.371708	0.274642	0.144201	0.272037	0.283625	0.703442	0.269239	0.288268	0.301462	0.364482	0.12833	0.29328	0.192274	0.348471	0.580271	0.307362	0.277011	0.422173	0.453715	0.482151
parsorbitalis R	0.096435	0.386837	0.467886	0.46516	0.359845	0.357541	0.631442	0.351259	0.456214	0.287547	0.340428	0.467521	0.420287	0.516543	0.506166	0.59569	0.42318	0.476293	0.263534	0.206054	0.282869	0.411385	0.356699	0.175418	0.514897	0.375534	0.292715	0.227801	0.511737	0.463126	0.459282	0.365176	0.279516	0.372525	0.448931	0.631442	0.348321	0.371126	0.459952	0.171258	0.261125	0.234329	0.364541	0.532243	0.283533	0.486296	0.487762	0.533924	0.47572
parstriangularis L	0.103664	0.294258	0.399898	0.306405	0.409346	0.313768	0.133157	0.216575	0.182707	0.214318	0.521565	0.213619	0.213387	0.240272	0.152269	0.134103	0.182061	0.198557	0.160022	0.311083	0.334236	0.261714	0.362277	0.244255	0.193447	0.157774	0.364954	0.407272	0.146036	0.303329	0.452362	0.415414	0.111315	0.490052	0.196093	0.182097	0.543342	0.464654	0.34251	0.369578	0.175261	0.393523	0.181814	0.146081	0.195977	0.376899	0.259997	0.169651	0.176115
parstriangularis R	0.0634108	0.347471	0.504554	0.668034	0.264114	0.187047	0.133786	0.14434	0.0846946	0.114063	0.379453	0.228661	0.111593	0.273244	0.123211	0.172201	0.0895238	0.222208	0.255459	0.739398	0.428298	0.112785	0.215257	0.221734	0.21745	0.195274	0.261952	0.358032	0.164106	0.332997	0.563221	0.289206	0.0428749	0.163068	0.126038	0.227149	0.211993	0.856506	0.382661	0.664221	0.0612245	0.0850582	0.0802743	0.162343	0.0712775	0.499323	0.301905	0.13358	0.222293
pericalcarine L	0.0920649	0.325652	0.123313	0.422856	0.0853555	0.176898	0.147027	0.13613	0.181672	0.105786	0.441235	0.147971	0.173018	0.234114	0.149799	0.201826	0.172421	0.15714	0.312229	0.453872	0.287852	0.132099	0.107331	0.158752	0.24114	0.16431	0.125474	0.224284	0.201732	0.242237	0.169474	0.101813	0.201279	0.2741	0.202922	0.197644	0.37095	0.30319	0.561887	0.406626	0.279724	0.188448	0.174066	0.116736	0.292933	0.391929	0.130057	0.245798	0.224706
pericalcarine R	0.130612	0.428154	0.586274	1.02504	0.444211	0.375891	0.386185	0.228895	0.332354	0.182845	0.37014	0.396803	0.321204	0.460263	0.279887	0.435262	0.319504	0.369652	0.19367	0.454496	0.352825	0.364385	0.418109	0.230764	0.381308	0.306907	0.38024	0.398478	0.433542	0.473805	0.605732	0.464949	0.272083	0.76312	0.324355	0.15465	0.406092	0.711853	0.496186	1.1356	0.242984	0.401125	0.322847	0.334927	0.284087	1.1356	0.443134	0.54781	0.377783
postcentral L	0.0739474	0.455813	0.415927	0.128253	0.157789	0.127524	0.21186	0.257153	0.0897612	0.18884	0.160709	0.409098	0.113978	0.496615	0.211865	0.186692	0.0875338	0.432014	0.359843	0.285149	0.345654	0.0704745	0.115388	0.14236	0.411581	0.170672	0.129608	0.20796	0.17175	0.436051	0.396606	0.148396	0.041715	0.0939751	0.140134	0.194764	0.0996322	0.0840649	0.432211	0.248811	0.498127	0.0799827	0.0559032	0.309392	0.0235715	0.113305	0.498127	0.147182	0.26017
postcentral R	0.0707095	0.186766	0.286838	0.541236	0.390298	0.294321	0.107406	0.103094	0.113575	0.105647	0.576205	0.12022	0.151276	0.144705	0.106481	0.119259	0.117928	0.111225	0.156332	0.537301	0.292866	0.198734	0.335888	0.229924	0.106464	0.151577	0.356534	0.371316	0.15213	0.185825	0.358242	0.417405	0.0448058	0.100326	0.142354	0.185594	0.384529	0.08836	0.217438	0.554395	0.0423325	0.609851	0.123283	0.0873566	0.0443436	0.609851	0.158705	0.20676	0.142415
posteriorcingulate L	0.0991993	0.188927	0.120488	0.153905	0.0672064	0.0870206	0.668401	0.37548	0.411108	0.34369	0.201512	0.267271	0.611479	0.259058	0.511836	0.570758	0.399834	0.315454	0.1634	0.0909436	0.157271	0.244304	0.158596	0.265821	0.384611	0.372465	0.208355	0.11247	0.566353	0.18095	0.0936747	0.071363	0.114568	0.152448	0.396526	0.250297	0.219936	0.137219	0.163943	0.092569	0.163883	0.128322	0.668401	0.448181	0.160117	0.168377	0.223219	0.459736	0.32646
posteriorcingulate R	0.0615928	0.0903716	0.227894	0.391334	0.313734	0.31949	0.221659	0.3673	0.435364	0.227908	0.33707	0.19513	0.465464	0.16927	0.182243	0.510791	0.39516	0.182848	0.433659	0.286153	0.173612	0.393146	0.33432	0.221819	0.468987	0.277108	0.254496	0.154545	0.321945	0.256181	0.215743	0.300625	0.27865	0.308056	0.458185	0.276939	0.364145	0.306965	0.278004	0.227582	0.280651	0.21592	0.297819	0.598787	0.296146	0.350864	0.264223	0.28314	0.519125
precentral L	0.0708134	0.470445	0.46812	0.160792	0.172845	0.134998	0.188259	0.238834	0.08702	0.174598	0.190483	0.38328	0.109179	0.468681	0.192083	0.173446	0.0863539	0.394593	0.347718	0.357186	0.379834	0.0725503	0.125455	0.149384	0.384325	0.163361	0.144081	0.233642	0.16413	0.452993	0.453225	0.16445	0.0367035	0.099935	0.135507	0.19714	0.111444	0.0945599	0.467041	0.31245	0.0263743	0.0814397	0.0592501	0.272761	0.53842	0.140194	0.48658	0.143149	0.23552
precentral R	0.0962844	0.295941	0.437626	0.261768	0.407586	0.338344	0.161104	0.13777	0.214485	0.116834	0.176539	0.223126	0.232196	0.264979	0.125048	0.248	0.217216	0.205707	0.147002	0.596682	0.367322	0.280665	0.379558	0.262716	0.205699	0.233716	0.388187	0.398013	0.22436	0.318534	0.481498	0.43467	0.179188	0.583755	0.215853	0.196295	0.369367	0.425852	0.34136	0.679647	0.169837	0.254688	0.26046	0.161872	0.187921	1.1356	0.284977	0.203939	0.278568
precuneus L	0.0872355	0.3639	0.0409975	0.383513	0.0992025	0.176978	0.126978	0.150032	0.22147	0.107538	0.377915	0.214747	0.217192	0.319339	0.134922	0.212762	0.204828	0.229794	0.358928	0.397181	0.280153	0.161957	0.119655	0.144903	0.287216	0.17504	0.108952	0.158461	0.19499	0.1097	0.074079	0.102924	0.208004	0.267254	0.246225	0.210137	0.347135	0.279912	0.121934	0.341018	0.267738	0.191227	0.184347	0.121032	0.277078	0.345898	0.525603	0.236644	0.273238
precuneus R	0.112464	0.103404	0.18119	0.0579872	0.441888	0.378895	0.134911	0.156572	0.318936	0.186723	0.0922569	0.0953593	0.371026	0.0984216	0.163505	0.150242	0.308252	0.0875189	0.14627	0.104532	0.192444	0.421011	0.507014	0.302849	0.0911975	0.217352	0.444339	0.286951	0.141217	0.146508	0.209525	0.447656	0.181227	0.214406	0.318885	0.225923	0.196816	0.210759	0.171017	0.131622	0.139792	0.199734	0.312501	0.0885294	0.144449	0.0567489	0.129956	0.689261	0.199396
rostralanteriorcingulate L	0.0883753	0.23262	0.105437	0.22317	0.130399	0.15814	0.290169	0.365618	0.407739	0.263322	0.2055	0.381981	0.422638	0.357726	0.345676	0.164789	0.371673	0.484663	0.529494	0.230508	0.159458	0.253889	0.174868	0.188092	0.58886	0.150489	0.151409	0.0973793	0.176563	0.212886	0.123057	0.124167	0.355768	0.222979	0.478847	0.2906	0.247249	0.229935	0.238857	0.188128	0.444219	0.181208	0.244555	0.598787	0.404305	0.169829	0.31738	0.150824	0.598787
rostralanteriorcingulate R	0.0611179	0.157998	0.249973	0.332746	0.378121	0.338855	0.232331	0.428452	0.551673	0.390833	0.261491	0.270181	0.607283	0.219612	0.479999	0.498445	0.503761	0.268479	0.443927	0.186497	0.180718	0.479933	0.422112	0.315318	0.200428	0.364737	0.356747	0.23547	0.357236	0.287785	0.27109	0.358383	0.338343	0.3289	0.567173	0.315706	0.361571	0.331839	0.330654	0.140855	0.338147	0.236161	0.35122	0.289801	0.34724	0.273014	0.298995	0.265221	0.321546
rostralmiddlefrontal L	0.0685577	0.193484	0.539588	0.669495	0.365024	0.316171	0.461432	0.157636	0.360014	0.160842	0.483204	0.331459	0.357176	0.321374	0.352181	0.530729	0.32912	0.27358	0.423318	0.554993	0.421564	0.350651	0.312213	0.199238	0.264037	0.330493	0.216961	0.107636	0.426178	0.473967	0.480104	0.358386	0.301809	0.407246	0.371655	0.342729	0.411462	0.41087	0.439679	0.485744	0.328899	0.267245	0.291952	0.348804	0.35348	0.690896	0.440451	0.450042	0.417325
rostralmiddlefrontal R	0.0942474	0.179569	0.223556	0.434165	0.264389	0.348485	0.568947	0.296805	0.168077	0.292568	0.402315	0.269728	0.17715	0.265136	0.452578	0.528766	0.142676	0.285225	0.146299	0.242729	0.144735	0.356378	0.193052	0.301095	0.322119	0.333249	0.306149	0.105918	0.4962	0.272532	0.195117	0.183261	0.211659	0.33915	0.118013	0.177398	0.369937	0.334391	0.265169	0.226272	0.276051	0.245146	0.256267	0.393425	0.293677	0.467149	0.292407	0.689261	0.347262
superiorfrontal L	0.0580545	0.176794	0.230429	0.176446	0.404709	0.345375	0.251044	0.367498	0.491049	0.385512	0.132739	0.2206	0.555414	0.196104	0.34717	0.179615	0.461232	0.217777	0.314852	0.100305	0.205045	0.481431	0.467791	0.340731	0.190544	0.246197	0.410635	0.284659	0.23431	0.239117	0.261267	0.395133	0.28346	0.305098	0.494117	0.286052	0.293842	0.301712	0.278192	0.0886347	0.278477	0.23965	0.35555	0.221286	0.28281	0.118625	0.235185	0.223345	0.201537
superiorfrontal R	0.058963	0.187355	0.331735	0.497954	0.324093	0.300337	0.229379	0.190344	0.424688	0.121631	0.39938	0.48267	0.444954	0.37418	0.133076	0.48868	0.387009	0.533529	0.485507	0.383157	0.166463	0.358818	0.307972	0.19897	0.354532	0.287769	0.238026	0.15501	0.334586	0.442531	0.341004	0.290781	0.30788	0.356768	0.454757	0.282859	0.409188	0.363796	0.471838	0.313275	0.362566	0.242691	0.290283	0.259923	0.391026	0.449831	0.481165	0.299917	0.460517
superiorparietal L	0.0999327	0.404321	0.281486	0.224884	0.0848349	0.0793898	0.139609	0.207622	0.13862	0.153011	0.242214	0.368873	0.148308	0.442642	0.152915	0.130043	0.13067	0.384551	0.349751	0.302407	0.296424	0.0897366	0.0950298	0.142459	0.334301	0.142633	0.112474	0.18487	0.126263	0.35676	0.282499	0.100112	0.148167	0.183312	0.178162	0.193821	0.204757	0.196219	0.339961	0.257533	0.251567	0.146966	0.0942126	0.233797	0.238835	0.190015	0.48111	0.155004	0.240019
superiorparietal R	0.11673	0.187289	0.313881	0.0839624	0.478478	0.372595	0.0981617	0.102517	0.19923	0.106196	0.350636	0.147897	0.230307	0.170006	0.0895042	0.171764	0.196438	0.126751	0.10495	0.298871	0.248651	0.291734	0.415816	0.239522	0.108369	0.198753	0.392261	0.360024	0.161911	0.236839	0.364039	0.463669	0.135101	0.384345	0.206976	0.167236	0.327479	0.328196	0.266766	0.373078	0.13376	0.349124	0.233053	0.0933381	0.14709	0.144623	0.206234	0.150336	0.21383
superiortemporal L	0.0626595	0.224858	0.391643	0.618328	0.370401	0.337882	0.402028	0.235928	0.233427	0.235444	0.526523	0.230689	0.203381	0.214846	0.345276	0.418812	0.220501	0.227644	0.310331	0.535948	0.319704	0.223362	0.199757	0.236089	0.288123	0.262842	0.109055	0.347775	0.353077	0.357814	0.387746	0.396013	0.235207	0.357161	0.238568	0.288592	0.42422	0.366651	0.348931	0.505013	0.290692	0.255497	0.235341	0.304385	0.31497	0.657609	0.326251	0.402638	0.324964
superiortemporal R	0.0497562	0.12009	0.167973	0.605743	0.280388	0.262623	0.375156	0.185966	0.132662	0.197776	0.51679	0.151922	0.10437	0.127842	0.315445	0.375795	0.128577	0.159578	0.215445	0.443784	0.207307	0.076883	0.0597747	0.21731	0.197353	0.250788	0.33031	0.32316	0.359467	0.196556	0.127404	0.242335	0.207697	0.373963	0.129954	0.201928	0.418904	0.355114	0.195082	0.42295	0.270646	0.318477	0.182386	0.242929	0.291545	0.665994	0.200939	0.457575	0.259436
supramarginal L	0.117046	0.403348	0.532119	0.133414	0.332281	0.299521	0.205286	0.195803	0.114816	0.155766	0.126941	0.339991	0.146309	0.395024	0.176081	0.239645	0.12042	0.321276	0.189356	0.359915	0.374201	0.186413	0.285651	0.190901	0.301555	0.224581	0.271852	0.333857	0.226559	0.441422	0.560865	0.348777	0.142761	0.562327	0.140539	0.152678	0.151615	0.740646	0.48194	0.334103	0.303953	0.2752	0.161991	0.238585	0.40043	0.129513	0.417127	0.210324	0.279314
supramarginal R	0.11916	0.406547	0.534765	0.353554	0.361312	0.341882	0.236725	0.195858	0.17638	0.151447	0.134184	0.332322	0.196114	0.394866	0.190562	0.296336	0.174734	0.311786	0.174496	0.838276	0.417009	0.229736	0.331187	0.223832	0.317252	0.252949	0.31853	0.359042	0.286846	0.414541	0.562179	0.388563	0.172183	0.625025	0.17805	0.176144	0.338144	0.73098	0.44238	0.684221	0.193676	0.294786	0.231686	0.248819	0.222753	0.128559	0.384768	0.274794	0.309031
transversetemporal L	0.0670698	0.197277	0.288568	0.58252	0.277762	0.291465	0.332899	0.198415	0.185038	0.197759	0.525723	0.154985	0.161358	0.153838	0.290261	0.359067	0.176059	0.16733	0.287402	0.508914	0.291677	0.15115	0.121211	0.220842	0.240758	0.238428	0.16208	0.336963	0.317541	0.27322	0.226035	0.22168	0.212413	0.336102	0.193305	0.256306	0.420946	0.352992	0.256843	0.483503	0.289956	0.239242	0.197792	0.236009	0.313097	0.615523	0.242509	0.37015	0.285656
transversetemporal R	0.0482077	0.125802	0.2393	0.633152	0.353225	0.296328	0.375143	0.172739	0.185395	0.181033	0.522887	0.174931	0.158956	0.148538	0.310258	0.396726	0.174005	0.170497	0.255293	0.470998	0.193884	0.150348	0.129192	0.175846	0.203268	0.258612	0.186365	0.317623	0.357237	0.258609	0.220109	0.337302	0.223814	0.37788	0.17782	0.200263	0.423864	0.365918	0.262225	0.440399	0.285631	0.300126	0.210788	0.252973	0.306795	0.678372	0.250899	0.429454	0.288813
[truncated: 13 more columns]
