# Supplementary material for: The relationship between the interictal epileptiform discharge source connectivity and cortical structural couplings in temporal lobe epilepsy
Source: Front Neurol. 2023 Feb 1;14:1029732. doi: 10.3389/fneur.2023.1029732 (PMC9948620; doi:10.3389/fneur.2023.1029732)
Supplement: Supplementary file 1 [file Data_Sheet_1.ZIP › Connection/BGC/L/25.xlsx]

## Sheet: 0
\	caudalanteriorcingulate L	caudalanteriorcingulate R	caudalmiddlefrontal L	caudalmiddlefrontal R	cuneus L	cuneus R	entorhinal L	entorhinal R	fusiform L	fusiform R	inferiorparietal L	inferiorparietal R	inferiortemporal L	inferiortemporal R	insula L	insula R	isthmuscingulate L	isthmuscingulate R	lateraloccipital L	lateraloccipital R	lateralorbitofrontal L	lateralorbitofrontal R	lingual L	lingual R	medialorbitofrontal L	medialorbitofrontal R	middletemporal L	middletemporal R	paracentral L	paracentral R	parahippocampal L	parahippocampal R	parsopercularis L	parsopercularis R	parsorbitalis L	parsorbitalis R	parstriangularis L	parstriangularis R	pericalcarine L	pericalcarine R	postcentral L	postcentral R	posteriorcingulate L	posteriorcingulate R	precentral L	precentral R	precuneus L	precuneus R	rostralanteriorcingulate L
caudalanteriorcingulate L	0.785239	0.275034	0.321848	0.100883	0.202451	0.100543	0.142281	0.240059	0.249251	0.238929	0.156393	0.0943511	0.22298	0.259216	0.13313	0.236338	0.24048	0.248331	0.157978	0.131812	0.246236	0.203289	0.286861	0.19702	0.140979	0.235415	0.225549	0.210013	0.62695	0.202111	0.0592215	0.0550712	0.162526	0.203493	0.257218	0.228169	0.137452	0.237348	0.276488	0.0752804	0.114337	0.106428	0.785239	0.18562	0.299299	0.137369	0.14529	0.0489949	0.250103
caudalanteriorcingulate R	0.132534	0.486734	0.302378	0.201927	0.0593377	0.0964171	0.112073	0.315522	0.173108	0.162639	0.124122	0.117266	0.121618	0.271034	0.135541	0.07751	0.18385	0.238356	0.209124	0.0874848	0.271696	0.143	0.214155	0.151448	0.342292	0.20067	0.142079	0.178112	0.177636	0.130325	0.0612608	0.0802944	0.109488	0.187431	0.201951	0.189121	0.270315	0.193824	0.179269	0.0935508	0.0853698	0.143537	0.171446	0.0953681	0.29756	0.0966458	0.168952	0.0631474	0.360587
caudalmiddlefrontal L	0.53959	0.285434	0.731536	0.321695	0.305434	0.0987808	0.181404	0.373611	0.114559	0.229283	0.248153	0.116652	0.089669	0.370303	0.40029	0.531023	0.140968	0.332346	0.226021	0.223021	0.275429	0.191715	0.294033	0.314816	0.359423	0.731536	0.153454	0.204237	0.548349	0.396052	0.0910476	0.0936097	0.110831	0.301237	0.0988528	0.263067	0.187075	0.314429	0.258019	0.0873657	0.130709	0.208071	0.574935	0.414523	0.369239	0.165903	0.115741	0.101066	0.31632
caudalmiddlefrontal R	0.0690928	0.261219	0.22941	0.379242	0.153864	0.131652	0.215402	0.255805	0.194374	0.234849	0.283442	0.0636639	0.180802	0.260718	0.144119	0.106829	0.208281	0.240319	0.143457	0.173244	0.254042	0.184963	0.274973	0.185834	0.175658	0.114299	0.215905	0.22692	0.130529	0.156972	0.0709757	0.0931709	0.157181	0.245138	0.118001	0.233731	0.0988638	0.295831	0.285238	0.0751428	0.099778	0.128778	0.0980544	0.158192	0.238461	0.142255	0.109648	0.0788961	0.236031
cuneus L	0.191331	0.0935524	0.319979	0.158668	0.617249	0.132647	0.154749	0.334244	0.273557	0.185241	0.165842	0.117812	0.233606	0.323791	0.364516	0.146878	0.259394	0.309278	0.299496	0.13431	0.257027	0.202092	0.276001	0.293374	0.617249	0.287562	0.207519	0.134348	0.238629	0.334715	0.0901249	0.112742	0.191343	0.279852	0.360282	0.174843	0.178566	0.255778	0.230042	0.118001	0.148008	0.0793413	0.21463	0.24384	0.356474	0.08103	0.15946	0.089979	0.468477
cuneus R	0.156325	0.150648	0.229638	0.32631	0.0562563	0.4119	0.177075	0.154431	0.0652489	0.226346	0.178242	0.0584924	0.0512427	0.167777	0.0540295	0.0608221	0.134484	0.180114	0.172464	0.109381	0.272346	0.0940387	0.262279	0.130621	0.126084	0.19681	0.160335	0.191293	0.153323	0.0777192	0.165312	0.121596	0.0878928	0.190353	0.0698887	0.198584	0.4119	0.224746	0.275438	0.065287	0.087575	0.2111	0.194506	0.0511686	0.208901	0.127793	0.115965	0.109133	0.246212
entorhinal L	0.163218	0.222607	0.236946	0.313471	0.106028	0.0818702	0.335318	0.218886	0.120604	0.269472	0.12298	0.0649511	0.0800521	0.233946	0.102355	0.0821647	0.190774	0.240504	0.160251	0.178261	0.310684	0.167172	0.320902	0.202316	0.173392	0.180239	0.204403	0.227447	0.127414	0.130545	0.0796671	0.0497931	0.114756	0.264904	0.0547177	0.250437	0.308117	0.306319	0.335318	0.0555486	0.0935492	0.21307	0.175333	0.101272	0.187714	0.172993	0.123531	0.0364471	0.298512
entorhinal R	0.172711	0.319404	0.322219	0.217899	0.2811	0.107578	0.146631	0.723703	0.245213	0.150138	0.157159	0.097645	0.178231	0.332382	0.116338	0.122122	0.207167	0.251851	0.293717	0.0809516	0.182907	0.175449	0.170183	0.146043	0.502987	0.301223	0.202114	0.169155	0.305395	0.0968754	0.063443	0.083732	0.147637	0.181141	0.288228	0.172956	0.236871	0.178376	0.151029	0.0877608	0.153525	0.135046	0.254983	0.0487033	0.352296	0.0871833	0.173026	0.0662799	0.381677
fusiform L	0.362955	0.114036	0.246436	0.372327	0.110094	0.0476121	0.188922	0.16299	0.507463	0.188535	0.239978	0.0722695	0.100501	0.171973	0.128987	0.219036	0.254244	0.178758	0.176645	0.161894	0.226527	0.298515	0.243932	0.182765	0.158292	0.501585	0.181991	0.0993933	0.371808	0.154359	0.0891338	0.0741245	0.137456	0.224609	0.0617121	0.172634	0.264128	0.249865	0.269279	0.0553593	0.0804114	0.22677	0.432799	0.13611	0.200407	0.17078	0.0807328	0.0801665	0.249668
fusiform R	0.313185	0.253068	0.331468	0.34271	0.215888	0.161633	0.215394	0.227523	0.295538	0.482197	0.242043	0.117905	0.204221	0.238216	0.142297	0.255303	0.253655	0.205808	0.254797	0.107253	0.272375	0.174089	0.32877	0.15789	0.194514	0.482197	0.24587	0.243414	0.411806	0.16249	0.113685	0.148092	0.186193	0.19981	0.28202	0.204825	0.304373	0.185617	0.274153	0.1245	0.0966097	0.221819	0.412896	0.172947	0.336232	0.143956	0.145486	0.124914	0.361671
inferiorparietal L	0.180151	0.206394	0.219189	0.369529	0.108694	0.113735	0.110334	0.200122	0.128522	0.257544	0.369529	0.0815533	0.0891293	0.210386	0.106324	0.0896163	0.181915	0.217255	0.153292	0.182119	0.271497	0.163128	0.293966	0.180391	0.156389	0.159726	0.221125	0.227004	0.127286	0.119616	0.0534276	0.0752023	0.0968061	0.230817	0.0349531	0.232666	0.331593	0.278058	0.313813	0.0458241	0.0957764	0.258339	0.183421	0.100728	0.182519	0.175142	0.103237	0.0416104	0.245835
inferiorparietal R	0.0523332	0.409208	0.17848	0.16067	0.142076	0.0551917	0.0552545	0.349175	0.0792115	0.230611	0.0599429	0.440461	0.0667132	0.336278	0.128449	0.0475798	0.132114	0.287913	0.148174	0.0733894	0.321493	0.115997	0.256699	0.132858	0.24629	0.078469	0.140532	0.287814	0.0536571	0.144404	0.0716452	0.023508	0.067571	0.186358	0.0814245	0.26484	0.440461	0.21423	0.229555	0.0514984	0.107268	0.151965	0.0617826	0.133657	0.180496	0.0866799	0.231363	0.0222429	0.284776
inferiortemporal L	0.333597	0.124348	0.272206	0.362047	0.0818218	0.0708013	0.182908	0.143392	0.18879	0.230126	0.239835	0.0866592	0.398665	0.159143	0.103194	0.159076	0.276705	0.185491	0.170735	0.177243	0.252714	0.233544	0.286235	0.203947	0.144249	0.398665	0.227786	0.149385	0.297547	0.136755	0.096617	0.0802665	0.14527	0.256473	0.0523734	0.198205	0.24013	0.291721	0.315241	0.0690815	0.0909269	0.206763	0.388206	0.0983855	0.215147	0.171706	0.104015	0.0726694	0.268929
inferiortemporal R	0.178947	0.261552	0.324559	0.239796	0.24964	0.117958	0.174149	0.294755	0.268443	0.151548	0.18055	0.0992703	0.201398	0.738835	0.101451	0.124769	0.222649	0.236008	0.280509	0.0747899	0.205184	0.180221	0.187668	0.143531	0.441881	0.313173	0.214569	0.157639	0.306514	0.0863666	0.0697707	0.101809	0.172533	0.186569	0.296511	0.160912	0.257283	0.18847	0.163963	0.0891353	0.131516	0.141839	0.265531	0.0525859	0.346778	0.0848092	0.154339	0.0793774	0.45168
insula L	0.212278	0.347058	0.33935	0.169872	0.386462	0.109909	0.130638	0.293596	0.255761	0.221019	0.148417	0.100875	0.188997	0.316976	0.582306	0.327552	0.222799	0.276965	0.299371	0.139319	0.220136	0.200131	0.20805	0.18162	0.279617	0.388231	0.225587	0.222297	0.463128	0.247863	0.0656337	0.0714018	0.137436	0.193305	0.309453	0.228026	0.183485	0.181691	0.192154	0.0899807	0.202025	0.115864	0.347981	0.582306	0.382855	0.126111	0.184398	0.0594685	0.240681
insula R	0.196145	0.191062	0.314169	0.096691	0.150948	0.102047	0.148634	0.133918	0.299594	0.186067	0.142659	0.0893283	0.256523	0.159275	0.213269	0.647272	0.242107	0.190126	0.21404	0.13469	0.194147	0.213234	0.198372	0.163441	0.207345	0.264531	0.231075	0.151507	0.455006	0.223167	0.0628733	0.0648492	0.185067	0.167397	0.351393	0.174224	0.136101	0.164833	0.188739	0.0755072	0.131473	0.0722189	0.205383	0.135843	0.338554	0.119461	0.129383	0.0541978	0.200099
isthmuscingulate L	0.40601	0.220023	0.285956	0.358657	0.209022	0.108602	0.176752	0.222067	0.178016	0.152995	0.229976	0.0789334	0.100989	0.230017	0.165449	0.298277	0.596644	0.206619	0.233537	0.148197	0.196453	0.473051	0.177723	0.165741	0.165478	0.596644	0.1611	0.169109	0.463451	0.186774	0.0922029	0.0929667	0.115856	0.195029	0.154054	0.188096	0.254532	0.211521	0.178593	0.080984	0.0796851	0.23271	0.497822	0.194577	0.301338	0.173407	0.103589	0.0916263	0.209599
isthmuscingulate R	0.217148	0.270018	0.337824	0.262454	0.246466	0.137761	0.188384	0.251612	0.290332	0.145702	0.204612	0.10798	0.213793	0.260109	0.0985384	0.186969	0.236358	0.546025	0.277154	0.0781944	0.196434	0.180502	0.240898	0.148237	0.28654	0.385662	0.234612	0.186764	0.353979	0.099535	0.0828444	0.123758	0.183091	0.182895	0.31384	0.143113	0.262341	0.187847	0.192203	0.104312	0.122397	0.15655	0.316127	0.126195	0.354102	0.0979618	0.159886	0.0972459	0.546025
lateraloccipital L	0.367385	0.252962	0.23297	0.122945	0.301064	0.0900892	0.141694	0.399785	0.147118	0.249631	0.133834	0.132208	0.141503	0.391503	0.461393	0.459263	0.235691	0.351385	0.640926	0.190694	0.314346	0.219586	0.308972	0.327842	0.439236	0.552141	0.178881	0.21499	0.258977	0.440538	0.10061	0.0896029	0.134455	0.304399	0.198587	0.273872	0.0882244	0.295118	0.270604	0.0886456	0.0538189	0.0681847	0.292405	0.45084	0.202201	0.109751	0.109567	0.098205	0.385254
lateraloccipital R	0.372775	0.32753	0.324576	0.318529	0.32145	0.165829	0.181458	0.337883	0.223992	0.245994	0.256077	0.113446	0.169693	0.34168	0.2844	0.414217	0.234379	0.302366	0.262857	0.566576	0.222633	0.206922	0.238519	0.177574	0.19401	0.511593	0.235393	0.275509	0.566576	0.341776	0.102791	0.130673	0.141919	0.201966	0.237261	0.272024	0.202491	0.290059	0.254292	0.124012	0.190949	0.220176	0.544698	0.375825	0.382805	0.19285	0.15264	0.118258	0.118958
lateralorbitofrontal L	0.3289	0.289181	0.315102	0.351629	0.241452	0.134253	0.195812	0.218847	0.253317	0.214215	0.221077	0.114873	0.184822	0.245565	0.134095	0.276203	0.198007	0.212233	0.284376	0.08393	0.607387	0.159264	0.110734	0.112552	0.174149	0.507797	0.211888	0.353572	0.45352	0.135471	0.0929393	0.127115	0.168787	0.13446	0.275023	0.60678	0.310721	0.128018	0.104536	0.111387	0.125897	0.224678	0.443857	0.171331	0.348741	0.13196	0.172126	0.101322	0.285553
lateralorbitofrontal R	0.308604	0.202708	0.326669	0.347985	0.165729	0.179619	0.282615	0.223401	0.507463	0.279245	0.296188	0.110784	0.292593	0.235197	0.130263	0.212515	0.499496	0.238002	0.243552	0.154983	0.349526	0.507463	0.341926	0.192066	0.182686	0.4747	0.380939	0.187596	0.366676	0.158121	0.155371	0.178805	0.282441	0.261768	0.270845	0.234858	0.280426	0.300245	0.415015	0.130804	0.0826594	0.209147	0.391536	0.149424	0.317065	0.156846	0.119373	0.157565	0.326198
lingual L	0.336715	0.284779	0.358801	0.32359	0.268135	0.155625	0.189692	0.261569	0.268563	0.313261	0.226481	0.114897	0.186748	0.285217	0.152858	0.294405	0.239859	0.294699	0.29199	0.0902679	0.140946	0.19734	0.50488	0.157214	0.166759	0.50488	0.240315	0.287898	0.45768	0.184576	0.10086	0.134359	0.159846	0.18636	0.294138	0.34257	0.272443	0.163307	0.166127	0.118241	0.132614	0.210468	0.444416	0.208614	0.376297	0.138883	0.153653	0.112137	0.377487
lingual R	0.338618	0.313069	0.363814	0.300443	0.33645	0.158421	0.198212	0.313386	0.272396	0.224002	0.249552	0.10742	0.215518	0.326858	0.224897	0.367696	0.244513	0.291582	0.298089	0.0853462	0.190549	0.197931	0.232562	0.547341	0.137309	0.495102	0.246032	0.25705	0.547341	0.324671	0.0952514	0.131709	0.175979	0.21991	0.307304	0.247015	0.218744	0.20949	0.240602	0.11534	0.182795	0.167547	0.49759	0.353947	0.410833	0.10887	0.150177	0.110928	0.104148
medialorbitofrontal L	0.329309	0.486734	0.301583	0.275569	0.553171	0.108917	0.15357	0.723703	0.224137	0.266645	0.180511	0.0988492	0.170693	0.738835	0.381307	0.444455	0.197073	0.487547	0.311622	0.0764004	0.282598	0.171194	0.243377	0.121275	0.828639	0.52874	0.20458	0.280733	0.560306	0.684075	0.0629366	0.0771012	0.136846	0.202369	0.263172	0.299373	0.225617	0.202221	0.202044	0.0899725	0.207774	0.158968	0.484745	0.828639	0.359806	0.0955003	0.204909	0.0623653	0.251966
medialorbitofrontal R	0.153744	0.299471	0.300638	0.0827893	0.236047	0.0976437	0.0590645	0.234126	0.168918	0.243184	0.0632486	0.152948	0.0959751	0.270892	0.12056	0.154431	0.182359	0.301331	0.200474	0.117311	0.283861	0.175078	0.245513	0.144049	0.156289	0.731536	0.187826	0.22789	0.373979	0.17219	0.0870516	0.0616399	0.0553306	0.179252	0.205527	0.254267	0.153488	0.192214	0.225476	0.112355	0.136881	0.103275	0.112943	0.190066	0.288707	0.128344	0.215832	0.0607143	0.21141
middletemporal L	0.318351	0.101737	0.288391	0.361992	0.100471	0.113943	0.178504	0.143541	0.214841	0.210349	0.222761	0.0666336	0.148773	0.149166	0.11284	0.19711	0.129105	0.156377	0.224067	0.164077	0.241259	0.211982	0.274744	0.18569	0.157023	0.453821	0.453821	0.0686932	0.356698	0.133171	0.079883	0.104642	0.166046	0.23095	0.125028	0.168522	0.301599	0.253028	0.311512	0.0665793	0.0920015	0.244425	0.395911	0.114131	0.279803	0.177072	0.0681384	0.0891914	0.278313
middletemporal R	0.197142	0.198516	0.275303	0.314769	0.119961	0.114665	0.182451	0.15577	0.185747	0.194895	0.197634	0.113997	0.126797	0.158287	0.0692475	0.121702	0.166785	0.160007	0.190974	0.0955729	0.365969	0.104803	0.257922	0.130909	0.161824	0.303222	0.140453	0.383653	0.263493	0.0884632	0.110295	0.132706	0.134671	0.180402	0.169263	0.18915	0.352841	0.189343	0.224714	0.115563	0.0621929	0.214235	0.27095	0.0731411	0.269422	0.13132	0.140129	0.109996	0.313311
paracentral L	0.738774	0.117782	0.3153	0.0714298	0.0689348	0.0898255	0.102229	0.101411	0.309389	0.165061	0.105206	0.0961771	0.265314	0.1211	0.149344	0.245752	0.248553	0.156977	0.144621	0.143137	0.176587	0.220819	0.184871	0.155786	0.149282	0.315977	0.235581	0.118495	0.738774	0.166927	0.0661028	0.0536379	0.172834	0.156382	0.371793	0.15177	0.104458	0.161635	0.185658	0.0727437	0.0993522	0.0816351	0.354388	0.114795	0.305954	0.12735	0.112626	0.0490749	0.180631
paracentral R	0.201702	0.238582	0.355827	0.203435	0.265189	0.127015	0.180467	0.163406	0.306046	0.168506	0.207436	0.0884326	0.244989	0.175176	0.127187	0.260004	0.24756	0.155125	0.279651	0.123826	0.148651	0.201024	0.169879	0.210057	0.482375	0.328999	0.24545	0.171141	0.423379	0.684075	0.0711684	0.0968396	0.195536	0.181483	0.346606	0.154932	0.189279	0.158072	0.168606	0.0892552	0.157167	0.0995155	0.332387	0.331105	0.392791	0.096883	0.126612	0.0800246	0.260435
parahippocampal L	0.126578	0.259809	0.274967	0.225502	0.108063	0.0984398	0.0685091	0.280356	0.0830139	0.259144	0.0861646	0.0762998	0.0657623	0.285335	0.131879	0.0805544	0.140124	0.279398	0.151205	0.130874	0.358646	0.103817	0.31364	0.181436	0.238805	0.165072	0.157724	0.270764	0.112383	0.146373	0.388187	0.216157	0.0740297	0.22662	0.0826087	0.262278	0.388187	0.252821	0.290472	0.0536376	0.0769125	0.183246	0.14048	0.121525	0.215559	0.128629	0.0999756	0.10206	0.328775
parahippocampal R	0.12316	0.206782	0.245867	0.295483	0.0749463	0.0956155	0.0791079	0.201061	0.0728159	0.230569	0.141133	0.0360083	0.0496123	0.209657	0.0781986	0.055224	0.134389	0.208047	0.147072	0.126206	0.28771	0.116544	0.267861	0.147066	0.161081	0.142435	0.17925	0.235554	0.102946	0.0997336	0.199542	0.439596	0.0695341	0.202316	0.0626366	0.223856	0.439596	0.235046	0.269416	0.0635987	0.0835477	0.229844	0.139994	0.0745998	0.198791	0.148255	0.118425	0.0646455	0.263091
parsopercularis L	0.287798	0.134542	0.231052	0.333454	0.083945	0.0551656	0.131664	0.158324	0.0960414	0.248963	0.163495	0.0548545	0.0660814	0.17188	0.110269	0.141358	0.180455	0.194071	0.16274	0.195888	0.270273	0.212565	0.308064	0.2245	0.163019	0.31966	0.227067	0.161873	0.254873	0.1356	0.0598807	0.0550345	0.336058	0.270626	0.0372749	0.215931	0.232361	0.301879	0.333093	0.0399695	0.0889914	0.206818	0.336058	0.0986013	0.189643	0.173535	0.0778498	0.0437041	0.292056
parsopercularis R	0.30696	0.274446	0.379923	0.339086	0.284008	0.174397	0.265047	0.309246	0.311468	0.170851	0.293418	0.124044	0.262022	0.312234	0.233281	0.32902	0.284902	0.253818	0.289779	0.0865016	0.156977	0.197171	0.186643	0.246354	0.242149	0.509123	0.256262	0.21325	0.512428	0.265601	0.121168	0.166351	0.233449	0.512428	0.322067	0.187697	0.261779	0.233105	0.236144	0.123	0.139831	0.188512	0.480973	0.290074	0.404525	0.0933139	0.139203	0.141521	0.23503
parsorbitalis L	0.46013	0.137609	0.433022	0.241955	0.174941	0.0726341	0.134613	0.199946	0.101267	0.183144	0.165636	0.103282	0.0828432	0.211032	0.139524	0.27345	0.210484	0.218459	0.251479	0.146191	0.227215	0.225482	0.203202	0.156305	0.150933	0.63668	0.137753	0.136726	0.474969	0.158299	0.10017	0.091924	0.0988791	0.173497	0.63668	0.187561	0.126545	0.190838	0.2099	0.0804622	0.114337	0.14852	0.522927	0.159167	0.400955	0.149018	0.0961477	0.089201	0.198082
parsorbitalis R	0.289247	0.249274	0.328081	0.359972	0.187275	0.169975	0.264196	0.217649	0.334504	0.172728	0.266944	0.133494	0.247915	0.221256	0.119499	0.222409	0.269469	0.182189	0.244466	0.0932356	0.607387	0.17353	0.305929	0.135915	0.182108	0.456928	0.272943	0.23173	0.385903	0.126341	0.128801	0.173288	0.236071	0.183356	0.285905	0.607387	0.341186	0.185529	0.213036	0.131995	0.0890535	0.221889	0.39021	0.142384	0.330389	0.131109	0.154572	0.142362	0.365265
parstriangularis L	0.152683	0.32458	0.22414	0.130335	0.217954	0.107186	0.230006	0.403595	0.0958933	0.262485	0.27945	0.0801117	0.0767799	0.389813	0.292866	0.212913	0.139673	0.339463	0.158531	0.228539	0.334104	0.123583	0.339391	0.279407	0.360086	0.211577	0.157696	0.246413	0.166858	0.29067	0.110383	0.125787	0.120105	0.313371	0.0498045	0.279109	0.515653	0.335795	0.312903	0.0982043	0.0945932	0.182434	0.166497	0.291472	0.235882	0.195722	0.0895241	0.155118	0.373231
parstriangularis R	0.319984	0.276511	0.373635	0.366866	0.26837	0.196661	0.303536	0.310619	0.343761	0.150081	0.321985	0.141787	0.291753	0.319085	0.208307	0.307806	0.318617	0.291553	0.28855	0.133118	0.188194	0.197533	0.244214	0.204828	0.222642	0.524169	0.275845	0.211871	0.503972	0.229219	0.148371	0.195082	0.26972	0.197828	0.339886	0.170453	0.289745	0.524169	0.28755	0.142688	0.124043	0.213901	0.483731	0.255697	0.394113	0.117216	0.153143	0.167848	0.367236
pericalcarine L	0.353583	0.272037	0.347401	0.339939	0.258044	0.158312	0.18568	0.258852	0.250096	0.275904	0.229445	0.111732	0.166148	0.276008	0.163233	0.302485	0.237585	0.265586	0.276	0.11926	0.166383	0.219019	0.177142	0.176848	0.16087	0.533598	0.235333	0.260768	0.466861	0.192634	0.103338	0.132037	0.147296	0.230826	0.269033	0.25929	0.274674	0.253608	0.533598	0.117728	0.117874	0.228325	0.461757	0.215383	0.357856	0.159828	0.142904	0.113657	0.281263
pericalcarine R	0.108103	0.258801	0.215404	0.26263	0.0884662	0.0768559	0.0936015	0.24096	0.0788574	0.245531	0.111133	0.0732396	0.0639272	0.248751	0.0887858	0.0498802	0.134825	0.246164	0.16853	0.0872198	0.329756	0.103026	0.276373	0.132385	0.185154	0.137266	0.147515	0.280223	0.1029	0.104763	0.095851	0.0949265	0.0746542	0.186041	0.0807834	0.250981	0.484493	0.218767	0.259845	0.484493	0.0911326	0.178067	0.130594	0.0827397	0.209254	0.0961492	0.157391	0.103811	0.275108
postcentral L	0.235889	0.274147	0.322564	0.0734267	0.320836	0.0534248	0.0833715	0.42961	0.100593	0.215214	0.0745297	0.140495	0.101367	0.401856	0.468483	0.358221	0.192052	0.342507	0.134405	0.18764	0.297243	0.154799	0.287586	0.313219	0.478464	0.354643	0.125955	0.188007	0.14735	0.426935	0.0820062	0.0688318	0.0915551	0.290471	0.17653	0.241527	0.103948	0.277118	0.241945	0.0679588	0.567773	0.0596331	0.168313	0.455933	0.313185	0.115816	0.0924391	0.0774989	0.388286
postcentral R	0.143639	0.307309	0.254017	0.222786	0.213757	0.168715	0.202422	0.311502	0.192695	0.237092	0.277223	0.108356	0.156873	0.308308	0.204454	0.20328	0.210433	0.270412	0.162024	0.140709	0.251891	0.195131	0.256313	0.157459	0.2099	0.218127	0.225735	0.263173	0.255522	0.214451	0.112605	0.143806	0.141117	0.214207	0.136898	0.25448	0.122606	0.277834	0.26147	0.122613	0.129962	0.311502	0.238412	0.242156	0.274261	0.135304	0.131743	0.131045	0.20867
posteriorcingulate L	0.745647	0.189615	0.313104	0.0648572	0.119805	0.102302	0.128926	0.13773	0.292382	0.196848	0.143401	0.0928427	0.271785	0.157269	0.0880709	0.0634521	0.249957	0.175171	0.150071	0.132196	0.198028	0.215832	0.233988	0.166881	0.11183	0.0769199	0.243747	0.164159	0.325689	0.131842	0.0657059	0.0560657	0.185614	0.17492	0.30844	0.177942	0.113735	0.197079	0.235416	0.0762032	0.104577	0.0873415	0.785239	0.0746706	0.296999	0.128312	0.129656	0.0509352	0.20359
posteriorcingulate R	0.1627	0.210033	0.356014	0.158949	0.197495	0.112187	0.153633	0.0894026	0.294426	0.164067	0.17025	0.0904211	0.230716	0.121215	0.442153	0.154895	0.240905	0.171704	0.287146	0.132034	0.170544	0.203097	0.161848	0.213973	0.636776	0.294174	0.233164	0.150047	0.355786	0.312482	0.0646381	0.0793233	0.179345	0.194314	0.355432	0.159088	0.175855	0.170975	0.159959	0.083761	0.163076	0.0865494	0.244117	0.828639	0.394452	0.101904	0.130568	0.065636	0.288508
precentral L	0.500962	0.252915	0.341447	0.214093	0.285412	0.0689927	0.157852	0.346975	0.0944743	0.198279	0.200881	0.10809	0.0901235	0.338519	0.40753	0.539031	0.167519	0.296324	0.164313	0.203035	0.255065	0.17693	0.254239	0.292103	0.366065	0.711488	0.135069	0.179441	0.461899	0.385335	0.0749788	0.0671736	0.103321	0.262926	0.13217	0.226676	0.113359	0.258675	0.220706	0.0668364	0.0922197	0.135009	0.470054	0.406518	0.732085	0.145797	0.0976499	0.0817898	0.309995
precentral R	0.325958	0.297432	0.285568	0.312871	0.259551	0.166601	0.219947	0.318557	0.215984	0.212221	0.28896	0.117691	0.183323	0.316207	0.271508	0.346941	0.217845	0.270511	0.209787	0.161204	0.217398	0.194175	0.226302	0.178882	0.231838	0.425727	0.223508	0.245727	0.458961	0.28953	0.114888	0.146968	0.166352	0.204407	0.196715	0.237531	0.175466	0.27247	0.231561	0.121325	0.154631	0.209573	0.47141	0.321182	0.329561	0.47141	0.131186	0.13341	0.175375
precuneus L	0.120179	0.379766	0.252008	0.164811	0.147535	0.0889851	0.102896	0.423903	0.126232	0.25785	0.101366	0.178737	0.118093	0.406411	0.19722	0.0931167	0.183347	0.384357	0.200577	0.0980547	0.405685	0.128558	0.315779	0.194287	0.358479	0.179195	0.134231	0.265805	0.117582	0.19678	0.0751334	0.116716	0.111116	0.226892	0.158686	0.28812	0.263641	0.242365	0.263845	0.126245	0.0819949	0.114269	0.13341	0.172343	0.269362	0.0780189	0.423903	0.0910577	0.395404
precuneus R	0.0988887	0.264215	0.225786	0.258711	0.101012	0.124274	0.0663048	0.242999	0.0845616	0.251995	0.0979151	0.0525593	0.0611954	0.251366	0.0907603	0.0496976	0.14301	0.245745	0.150064	0.10339	0.316857	0.120562	0.283464	0.141071	0.179024	0.122094	0.183662	0.269058	0.0857468	0.110065	0.126384	0.0731318	0.0738581	0.198852	0.0655076	0.250647	0.515653	0.236849	0.277837	0.0943835	0.0909757	0.184733	0.11258	0.0897912	0.189776	0.110982	0.15645	0.515653	0.270448
rostralanteriorcingulate L	0.383957	0.362708	0.332467	0.379242	0.373844	0.137237	0.227146	0.440397	0.259774	0.273696	0.257246	0.109537	0.214534	0.509517	0.298011	0.401111	0.229139	0.508061	0.303283	0.0510892	0.258592	0.170993	0.322573	0.131707	0.243906	0.578846	0.217472	0.276864	0.571335	0.360698	0.0893663	0.128511	0.189856	0.184041	0.283432	0.341562	0.291391	0.28442	0.248034	0.100679	0.161317	0.224423	0.539853	0.392181	0.38134	0.109758	0.161023	0.104474	0.578846
rostralanteriorcingulate R	0.0854622	0.29624	0.294343	0.0918198	0.275869	0.095378	0.0742738	0.223827	0.188006	0.214763	0.0790727	0.143262	0.115554	0.265149	0.108052	0.108182	0.185977	0.304042	0.227855	0.125277	0.252947	0.180515	0.197498	0.155338	0.168273	0.201024	0.190536	0.209955	0.344125	0.159618	0.0769917	0.0582509	0.0776658	0.176652	0.249557	0.236273	0.158668	0.176085	0.183428	0.103679	0.158215	0.102156	0.135048	0.177962	0.30947	0.128199	0.207571	0.0555124	0.210498
rostralmiddlefrontal L	0.20131	0.135184	0.322568	0.257591	0.0775644	0.0691393	0.0796889	0.226443	0.0725848	0.202535	0.10709	0.0996591	0.0653086	0.224013	0.151392	0.127709	0.126683	0.230436	0.243135	0.148862	0.319644	0.0737966	0.280376	0.196741	0.259764	0.253419	0.100241	0.192123	0.205381	0.150327	0.123442	0.121918	0.0662431	0.214823	0.128016	0.210412	0.309886	0.220686	0.244867	0.115301	0.111642	0.201529	0.235122	0.122188	0.32284	0.148859	0.0601544	0.0828537	0.33505
rostralmiddlefrontal R	0.207269	0.150003	0.297979	0.345289	0.0687562	0.139767	0.271044	0.183151	0.149001	0.281597	0.234291	0.0961571	0.129559	0.195893	0.0893508	0.107242	0.182681	0.213489	0.200206	0.127451	0.370802	0.123045	0.313565	0.16282	0.175261	0.278755	0.166854	0.267123	0.218916	0.108176	0.154314	0.228722	0.173016	0.225011	0.131881	0.268345	0.399003	0.257584	0.310809	0.108059	0.08329	0.226903	0.256103	0.081533	0.280598	0.149361	0.0804441	0.15402	0.317312
superiorfrontal L	0.462602	0.348293	0.327707	0.289945	0.29751	0.116248	0.198139	0.393062	0.243451	0.263188	0.233421	0.0842751	0.210131	0.405606	0.375742	0.647272	0.239121	0.332041	0.214772	0.150853	0.270075	0.188924	0.322782	0.278588	0.234164	0.628171	0.221115	0.24503	0.673412	0.463912	0.0631927	0.0832813	0.176613	0.244424	0.249676	0.270816	0.203001	0.277154	0.297915	0.0782402	0.150945	0.151033	0.667951	0.48341	0.338088	0.135822	0.139982	0.0694542	0.291009
superiorfrontal R	0.0894601	0.210117	0.31086	0.108685	0.218784	0.0898222	0.0834114	0.222628	0.18614	0.1622	0.0891153	0.135713	0.117792	0.249429	0.214682	0.0673727	0.183733	0.254046	0.237835	0.114623	0.192066	0.174392	0.156038	0.165348	0.310296	0.152865	0.176934	0.164841	0.187511	0.204751	0.0669508	0.0575642	0.0898967	0.176933	0.245381	0.188219	0.164605	0.169625	0.146975	0.0932126	0.152228	0.0976754	0.114363	0.174784	0.330016	0.108061	0.170197	0.0527507	0.243235
superiorparietal L	0.115673	0.303555	0.235769	0.198302	0.151954	0.136688	0.0944147	0.31711	0.0970529	0.270282	0.0561806	0.14123	0.0792496	0.317964	0.167969	0.100027	0.138567	0.307636	0.146131	0.122335	0.34801	0.124904	0.312138	0.181126	0.255707	0.14954	0.178692	0.302194	0.102741	0.173965	0.106344	0.144244	0.0969331	0.218414	0.0576387	0.283577	0.456537	0.250554	0.288095	0.133148	0.0951907	0.165769	0.120833	0.161105	0.172713	0.0991488	0.114992	0.203804	0.306173
superiorparietal R	0.145093	0.121618	0.302151	0.213211	0.137554	0.120269	0.172718	0.50619	0.256532	0.1788	0.175777	0.103495	0.20375	0.565693	0.148096	0.0803877	0.228153	0.364724	0.240752	0.0782136	0.310762	0.168482	0.25773	0.176614	0.429685	0.232146	0.191985	0.112979	0.225772	0.146924	0.0684032	0.110938	0.178719	0.210789	0.284615	0.166834	0.249049	0.213819	0.209677	0.091086	0.0928734	0.12213	0.205641	0.0916885	0.310941	0.075077	0.120539	0.0850078	0.483201
superiortemporal L	0.233228	0.203781	0.294366	0.27837	0.118305	0.12787	0.142647	0.121229	0.199967	0.20123	0.158581	0.110224	0.132459	0.111985	0.101433	0.157903	0.183296	0.126805	0.257793	0.0988598	0.316423	0.139211	0.235387	0.145878	0.215463	0.360309	0.184791	0.256787	0.311762	0.101775	0.0878428	0.118124	0.11763	0.161355	0.2107	0.218452	0.298251	0.15582	0.198094	0.11496	0.108014	0.192979	0.306292	0.0852245	0.319934	0.119155	0.183071	0.0882085	0.323864
superiortemporal R	0.215107	0.113251	0.281988	0.35305	0.0672321	0.0752922	0.147591	0.145403	0.0717413	0.214724	0.205876	0.0478878	0.0488225	0.154604	0.0808853	0.111045	0.141477	0.168942	0.177448	0.153838	0.261881	0.121915	0.26708	0.168467	0.145503	0.273305	0.166034	0.15211	0.215216	0.10472	0.0885201	0.0849667	0.0983416	0.218157	0.0822381	0.18807	0.342034	0.242318	0.281587	0.0474843	0.0829078	0.254782	0.260816	0.0761698	0.239257	0.180711	0.0814568	0.0760254	0.270831
supramarginal L	0.176328	0.402035	0.256925	0.0872561	0.316709	0.106269	0.170218	0.506376	0.100439	0.27554	0.165148	0.218483	0.0937596	0.486624	0.375278	0.251969	0.147993	0.428338	0.152533	0.162085	0.372888	0.152056	0.347295	0.291123	0.449328	0.260812	0.166969	0.268447	0.147008	0.372292	0.115299	0.11347	0.122391	0.308701	0.0780886	0.315343	0.119418	0.314702	0.292214	0.11565	0.10482	0.0574981	0.157092	0.383276	0.167139	0.0908152	0.164829	0.133651	0.414472
supramarginal R	0.0519581	0.342637	0.184678	0.0760548	0.184773	0.157836	0.149583	0.330722	0.136332	0.239248	0.174861	0.118839	0.0996542	0.319754	0.164203	0.100532	0.166674	0.276429	0.157015	0.0974664	0.282499	0.170826	0.257018	0.142791	0.228937	0.0928358	0.210063	0.283105	0.0832475	0.177677	0.123626	0.122344	0.109928	0.199906	0.0767928	0.263481	0.246731	0.24398	0.248645	0.131437	0.114232	0.160963	0.064384	0.188402	0.198215	0.109239	0.153898	0.119895	0.245308
transversetemporal L	0.199071	0.0619795	0.286348	0.254921	0.0566532	0.126522	0.130017	0.164537	0.166646	0.211908	0.144181	0.11067	0.120216	0.158615	0.116012	0.123158	0.178163	0.202228	0.24263	0.10253	0.366599	0.114862	0.265532	0.160775	0.250889	0.294435	0.13716	0.236434	0.250446	0.114759	0.0808102	0.119878	0.111596	0.17843	0.184791	0.220229	0.29689	0.178261	0.220154	0.115177	0.0966468	0.17826	0.254149	0.084103	0.311413	0.111771	0.171918	0.0849392	0.348399
transversetemporal R	0.11736	0.222211	0.246897	0.2803	0.0756217	0.0582792	0.0833434	0.21536	0.0708046	0.228234	0.138609	0.0376266	0.0522667	0.222159	0.0808117	0.0543476	0.134978	0.216772	0.165317	0.114526	0.304404	0.106389	0.265277	0.142634	0.174786	0.14244	0.151092	0.257129	0.108244	0.101753	0.179055	0.0521072	0.0708537	0.197058	0.0797074	0.231074	0.436067	0.226869	0.257558	0.0541174	0.0896302	0.220078	0.139657	0.0767389	0.22829	0.14008	0.122194	0.0974078	0.273932
[truncated: 13 more columns]
