# Supplementary material for: The relationship between the interictal epileptiform discharge source connectivity and cortical structural couplings in temporal lobe epilepsy
Source: Front Neurol. 2023 Feb 1;14:1029732. doi: 10.3389/fneur.2023.1029732 (PMC9948620; doi:10.3389/fneur.2023.1029732)
Supplement: Supplementary file 1 [file Data_Sheet_1.ZIP › Connection/BGC/L/26.xlsx]

## Sheet: 0
\	caudalanteriorcingulate L	caudalanteriorcingulate R	caudalmiddlefrontal L	caudalmiddlefrontal R	cuneus L	cuneus R	entorhinal L	entorhinal R	fusiform L	fusiform R	inferiorparietal L	inferiorparietal R	inferiortemporal L	inferiortemporal R	insula L	insula R	isthmuscingulate L	isthmuscingulate R	lateraloccipital L	lateraloccipital R	lateralorbitofrontal L	lateralorbitofrontal R	lingual L	lingual R	medialorbitofrontal L	medialorbitofrontal R	middletemporal L	middletemporal R	paracentral L	paracentral R	parahippocampal L	parahippocampal R	parsopercularis L	parsopercularis R	parsorbitalis L	parsorbitalis R	parstriangularis L	parstriangularis R	pericalcarine L	pericalcarine R	postcentral L	postcentral R	posteriorcingulate L	posteriorcingulate R	precentral L	precentral R	precuneus L	precuneus R	rostralanteriorcingulate L
caudalanteriorcingulate L	0.898379	0.453419	0.529269	0.162115	0.388882	0.555823	0.455286	0.301875	0.631404	0.457986	0.507588	0.502553	0.781403	0.381697	0.534056	0.4467	0.230177	0.442321	0.153443	0.255897	0.377666	0.898379	0.412152	0.414933	0.343386	0.398481	0.736072	0.423258	0.229212	0.380043	0.623266	0.588646	0.231931	0.19167	0.551479	0.378927	0.135477	0.447472	0.402126	0.539944	0.446477	0.146854	0.24637	0.476733	0.450642	0.162039	0.564683	0.347529	0.491958
caudalanteriorcingulate R	0.399544	0.927297	0.810312	0.40217	0.14013	0.795269	0.412524	0.353148	0.586023	0.550813	0.637929	0.927297	0.854501	0.224213	0.289393	0.434794	0.503274	0.0985138	0.195483	0.411295	0.305686	0.834851	0.111937	0.212229	0.160601	0.396482	0.613389	0.557176	0.247789	0.270372	0.69913	0.652168	0.196163	0.214407	0.765907	0.454519	0.327883	0.316991	0.24643	0.676556	0.643178	0.259405	0.248895	0.126159	0.649806	0.278475	0.647126	0.403374	0.319562
caudalmiddlefrontal L	0.352995	0.575506	1.24275	0.362644	0.29578	0.722727	0.284696	0.324019	0.381332	0.416395	0.553274	0.71396	0.701234	0.225455	0.203997	0.292238	0.444004	0.138409	0.219802	0.416375	0.252969	0.646656	0.131964	0.226137	0.183428	0.276512	0.403814	0.444451	0.228066	0.292969	0.633469	0.564769	0.205822	0.210879	0.649677	0.415593	0.316326	0.248925	0.246748	0.645195	0.73335	0.252101	0.226961	0.155986	0.649174	0.26233	0.48954	0.351197	0.24657
caudalmiddlefrontal R	0.117048	0.45149	0.603615	0.738511	0.354042	0.594704	0.349886	0.273612	0.505007	0.43062	0.530132	0.539866	0.531074	0.249199	0.365687	0.406234	0.242554	0.267175	0.142394	0.278615	0.256805	0.550884	0.244809	0.338692	0.3022	0.256246	0.443701	0.414773	0.201484	0.317422	0.718634	0.670318	0.254723	0.151877	0.415847	0.325248	0.280612	0.330363	0.311893	0.581777	0.494036	0.204328	0.119576	0.275905	0.502337	0.12781	0.592705	0.362372	0.417543
cuneus L	0.437642	0.326383	0.798222	0.422539	0.996051	0.996051	0.425225	0.156623	0.589999	0.467436	0.702232	0.969496	0.911394	0.293477	0.414771	0.561479	0.536291	0.24952	0.213715	0.38345	0.367311	0.863645	0.210081	0.225703	0.224275	0.441834	0.67094	0.436373	0.294724	0.478402	0.840663	0.752327	0.199544	0.225923	0.814903	0.435985	0.342037	0.38648	0.225329	0.69269	0.698923	0.276142	0.291235	0.271128	0.720992	0.289857	0.980134	0.419413	0.406016
cuneus R	0.328721	0.593889	0.57378	0.354289	0.492074	1.14771	0.330653	0.440018	0.295192	0.409642	0.494235	0.625432	0.530633	0.262822	0.298261	0.376116	0.405743	0.221342	0.250801	0.383001	0.265547	0.406772	0.201104	0.222401	0.258982	0.322258	0.250543	0.469697	0.225638	0.405367	0.266798	0.254773	0.182121	0.235515	0.484188	0.361875	0.279003	0.336731	0.210171	0.41825	0.457496	0.248844	0.223293	0.246509	0.477672	0.267973	0.817744	0.367982	0.32695
entorhinal L	0.508536	0.73991	0.829866	0.516523	0.579587	1.09463	1.11965	0.477945	0.712742	0.72623	0.883552	0.993242	1.08557	0.314969	0.628405	0.656354	0.529478	0.396082	0.248683	0.460513	0.276144	0.969289	0.266291	0.294993	0.485286	0.461005	0.64105	0.768495	0.321417	0.678994	1.11965	1.07986	0.190816	0.30208	0.80441	0.534262	0.405437	0.499489	0.231214	0.959405	0.687646	0.342581	0.328007	0.423553	0.734995	0.367317	0.95168	0.506901	0.569227
entorhinal R	0.476079	0.628254	0.826832	0.463636	0.260922	0.984224	0.451245	1.00279	0.622746	0.499405	0.780191	0.952367	0.960971	0.231383	0.484147	0.6382	0.558034	0.179981	0.207021	0.438854	0.286363	0.944782	0.0790879	0.222067	0.337572	0.454734	0.714842	0.490694	0.294199	0.533992	0.932686	0.847333	0.186688	0.237771	0.83187	0.506134	0.376901	0.444816	0.223437	0.778104	0.657555	0.294311	0.295222	0.213642	0.692074	0.314258	0.929939	0.456761	0.450743
fusiform L	0.478405	0.7074	0.730652	0.495846	0.559338	0.906388	0.497685	0.428137	1.00691	0.427164	0.856872	0.85656	1.00691	0.31662	0.599351	0.601869	0.499162	0.408561	0.271882	0.426368	0.339746	0.850591	0.33036	0.304938	0.444361	0.436496	0.233261	0.489843	0.29917	0.607431	0.890269	0.941495	0.192308	0.323852	0.710529	0.488562	0.383161	0.4805	0.25716	0.929251	0.619192	0.340863	0.305494	0.434305	0.656825	0.36874	0.81205	0.485061	0.545616
fusiform R	0.473048	0.641118	0.705984	0.492407	0.426163	0.916294	0.439005	0.300751	0.382152	0.939735	0.846854	0.870163	0.934486	0.227566	0.482384	0.530808	0.495257	0.284913	0.266313	0.418018	0.27285	0.804721	0.231721	0.239689	0.333748	0.407491	0.293088	0.516735	0.273703	0.492759	0.908419	0.939735	0.188337	0.310388	0.699117	0.46534	0.386396	0.382211	0.197726	0.834372	0.614866	0.337379	0.287498	0.31739	0.656549	0.361779	0.769045	0.482589	0.450708
inferiorparietal L	0.300027	0.49234	0.531643	0.344851	0.417975	0.551544	0.430557	0.316854	0.574961	0.534603	0.894806	0.483006	0.244406	0.257418	0.412664	0.447602	0.219504	0.278744	0.279586	0.325172	0.301439	0.344	0.253325	0.270864	0.314079	0.36712	0.346392	0.499207	0.238508	0.397677	0.691081	0.702735	0.215104	0.30011	0.192836	0.257532	0.268129	0.362737	0.249221	0.712927	0.366197	0.289056	0.235204	0.29634	0.371617	0.311768	0.617238	0.41045	0.416834
inferiorparietal R	0.311104	0.858303	0.671961	0.34055	0.456338	0.623365	0.296027	0.48846	0.289151	0.387942	0.457088	1.0517	0.505449	0.238614	0.241267	0.359097	0.394212	0.179699	0.234393	0.377429	0.236676	0.422977	0.16804	0.201749	0.242533	0.279262	0.266805	0.456225	0.212069	0.3961	0.415281	0.35506	0.191049	0.214622	0.484417	0.357561	0.27396	0.300398	0.205068	0.451606	0.333299	0.229238	0.201787	0.201916	0.324073	0.256132	0.904953	0.341899	0.267945
inferiortemporal L	0.408935	0.687825	0.6365	0.374056	0.576357	0.595135	0.614639	0.45454	0.733905	0.628885	0.417521	0.562642	1.21218	0.53583	0.690763	0.567556	0.426892	0.610156	0.323762	0.321802	0.505999	1.00048	0.550023	0.449483	0.442248	0.388486	0.868287	0.628601	0.295324	0.599071	0.592498	0.550544	0.229995	0.366856	0.202024	0.314592	0.310723	0.543544	0.440676	0.510517	0.446217	0.323788	0.325262	0.658553	0.441283	0.350902	0.7518	0.383437	0.564874
inferiortemporal R	0.618836	0.623584	0.854519	0.541202	0.469226	0.984594	0.332794	0.314622	0.568343	0.482487	0.815137	0.914864	1.18793	1.18793	0.684207	0.650929	0.658856	0.349531	0.218849	0.412418	0.328544	1.05026	0.333108	0.174536	0.387675	0.478206	1.12095	0.521266	0.409287	0.598621	0.984958	0.91076	0.209934	0.263059	1.00095	0.517424	0.41132	0.417859	0.159293	0.785464	0.668887	0.319852	0.464429	0.35261	0.704032	0.344303	0.926205	0.49599	0.533558
insula L	0.492439	0.558344	0.82109	0.411027	0.461951	0.79428	0.570392	0.378284	0.745193	0.572281	0.695067	0.736023	1.09979	0.609663	1.25254	0.67634	0.637372	0.580595	0.194521	0.345909	0.617354	1.25254	0.57523	0.523534	0.346147	0.625994	1.22557	0.541795	0.34298	0.397458	0.843087	0.783597	0.251811	0.218069	1.1567	0.567568	0.345617	0.515842	0.602363	0.742961	0.629953	0.258957	0.347655	0.69286	0.648685	0.278222	0.77614	0.394771	0.22641
insula R	0.387225	0.373201	0.503519	0.376278	0.369744	0.612677	0.418422	0.422467	0.548261	0.470599	0.607429	0.56882	0.810012	0.31648	0.266954	0.860341	0.556896	0.198519	0.190131	0.333719	0.345434	0.860341	0.256278	0.250434	0.306162	0.373199	0.691026	0.459634	0.223983	0.269643	0.619718	0.593865	0.23407	0.212222	0.805444	0.447959	0.325763	0.262452	0.334318	0.618008	0.497862	0.25668	0.228618	0.219447	0.515563	0.275985	0.492627	0.365743	0.164819
isthmuscingulate L	0.0896302	0.610875	0.575955	0.134179	0.501574	0.573037	0.440137	0.414863	0.501726	0.477551	0.225659	0.509403	0.487233	0.52608	0.672496	0.470524	0.872268	0.556829	0.244855	0.200978	0.495746	0.658094	0.456538	0.380376	0.396949	0.225537	0.737791	0.489596	0.383598	0.611139	0.507487	0.458104	0.198288	0.248344	0.872268	0.373702	0.195191	0.518243	0.42705	0.464312	0.394757	0.223991	0.294054	0.623594	0.382724	0.2193	0.68753	0.0957001	0.416276
isthmuscingulate R	0.580383	0.637093	0.936372	0.493775	0.574989	1.04087	0.425185	0.360539	0.649684	0.541887	0.781541	0.967502	1.17652	0.365766	0.654096	0.676174	0.680797	1.28351	0.205244	0.380369	0.482263	1.13761	0.51046	0.206047	0.252642	0.484972	1.28351	0.567991	0.408536	0.518155	1.02155	0.928067	0.224351	0.226829	1.1788	0.499318	0.376735	0.452216	0.256022	0.80852	0.715335	0.28919	0.44785	0.148191	0.745606	0.305737	1.03758	0.458204	0.515781
lateraloccipital L	0.0726098	0.888951	1.24275	0.0776853	0.543602	0.956969	0.275613	0.449908	0.273738	0.382838	0.274668	0.782732	0.1507	0.247861	0.189135	0.444929	0.105047	0.190697	1.24275	0.319604	0.238637	0.214287	0.181974	0.206579	0.273905	0.164316	0.226365	0.455551	0.25739	0.44092	0.667078	0.522005	0.190804	0.0944027	0.203166	0.306549	0.131964	0.253566	0.227579	0.371075	0.807668	0.124842	0.105771	0.202039	0.791279	0.0804648	1.07821	0.0943891	0.190002
lateraloccipital R	0.168161	0.778801	1.03912	0.27599	0.493212	1.06515	0.330991	0.424723	0.419932	0.508651	0.642408	0.942284	0.450389	0.225088	0.139226	0.513242	0.32392	0.17374	0.241911	1.23165	0.226965	0.45015	0.179451	0.227201	0.239823	0.206645	0.306651	0.576537	0.302475	0.379715	1.06137	0.948679	0.292713	0.325298	0.407041	0.348198	0.381663	0.232498	0.238	0.697805	0.743182	0.360207	0.155075	0.178964	0.798547	0.410258	0.997997	0.131787	0.139113
lateralorbitofrontal L	0.530923	0.695365	0.879587	0.527575	0.566372	1.09179	0.344291	0.375118	0.620156	0.634563	0.87538	0.975377	1.07958	0.383148	0.697911	0.629932	0.606555	0.505831	0.24591	0.471691	1.10119	0.994127	0.232398	0.256361	0.48572	0.447265	0.844149	0.698189	0.35283	0.696446	1.10119	1.06021	0.19238	0.312586	0.923535	0.568467	0.425255	0.467487	0.189571	0.942244	0.70405	0.359084	0.393791	0.530656	0.752372	0.384721	0.990088	0.521962	0.578777
lateralorbitofrontal R	0.667019	0.623476	0.654738	0.473162	0.483386	0.616437	0.402875	0.370957	0.468654	0.432876	0.540624	0.624591	1.0293	0.419404	0.790922	0.57578	0.487752	0.557571	0.321232	0.322197	0.337156	1.25254	0.454619	0.339024	0.425806	0.460495	0.470438	0.444814	0.342791	0.577688	0.52414	0.465236	0.22021	0.378316	0.327383	0.289535	0.345537	0.557805	0.307816	0.315669	0.520718	0.351331	0.477562	0.615558	0.528127	0.384603	0.68607	0.463634	0.62553
lingual L	0.534326	0.714825	0.964043	0.495866	0.635928	1.14771	0.394798	0.344899	0.653987	0.61714	0.828087	1.04435	1.12682	0.510572	0.710349	0.748648	0.622032	0.589827	0.213665	0.419809	0.323969	1.07232	1.19978	0.288563	0.455667	0.496881	1.168	0.676849	0.396807	0.715035	1.12437	1.02877	0.205588	0.246792	1.04096	0.535543	0.386852	0.552202	0.243801	0.884863	0.740638	0.308776	0.405277	0.453894	0.779736	0.325796	1.12579	0.465573	0.595614
lingual R	0.436955	0.721611	0.983111	0.494178	0.521476	1.09253	0.334833	0.371499	0.518741	0.554772	0.779652	0.989125	0.792563	0.202122	0.500872	0.664724	0.586294	0.1608	0.221196	0.403306	0.201554	0.747725	0.185781	1.17565	0.269249	0.430169	0.596079	0.610459	0.406618	0.453021	1.08986	1.00438	0.238482	0.26488	0.895704	0.587911	0.404537	0.342955	0.342861	0.817709	0.737766	0.329651	0.372621	0.157697	0.778358	0.354326	1.03685	0.413527	0.432375
medialorbitofrontal L	0.452868	0.482503	0.754786	0.439854	0.356374	0.830964	0.470735	0.325641	0.641054	0.527621	0.768249	0.756095	0.946476	0.328206	0.378276	0.563193	0.609845	0.141349	0.190115	0.42097	0.43592	1.01966	0.260648	0.233053	1.01966	0.465212	0.835953	0.516471	0.255149	0.241456	0.891408	0.831657	0.187776	0.218187	0.905312	0.54775	0.374957	0.500029	0.307197	0.783553	0.58568	0.285663	0.253165	0.156377	0.623617	0.30186	0.76595	0.426512	0.461433
medialorbitofrontal R	0.388385	0.43391	0.541315	0.358341	0.40574	0.623803	0.458128	0.389906	0.601646	0.497137	0.64388	0.556566	0.838143	0.41131	0.581486	0.421553	0.530667	0.367306	0.169587	0.233317	0.412304	0.985132	0.369948	0.353083	0.469332	0.985132	0.798775	0.480693	0.16889	0.397482	0.680791	0.660734	0.213007	0.202506	0.827625	0.459656	0.338142	0.840264	0.428368	0.6588	0.500294	0.2618	0.162888	0.41589	0.516538	0.262494	0.563508	0.31251	0.457656
middletemporal L	0.413128	0.728559	0.775946	0.43595	0.607477	0.900722	0.42706	0.490878	0.249228	0.36862	0.720774	0.848758	0.89304	0.686426	0.822456	0.644049	0.542533	0.800352	0.271519	0.406421	0.494537	0.766623	0.658099	0.40124	0.532788	0.425403	1.35051	0.452941	0.35157	0.733416	0.787778	0.786753	0.190922	0.342244	0.816863	0.555042	0.363813	0.617028	0.359698	0.709446	0.633318	0.334098	0.388205	0.865408	0.662653	0.368737	0.852713	0.413702	0.64576
middletemporal R	0.45562	0.591824	0.679114	0.475524	0.350676	0.896042	0.371848	0.252211	0.381826	0.454865	0.789734	0.86847	0.888074	0.203622	0.43178	0.485996	0.490455	0.237011	0.260254	0.409269	0.248709	0.75752	0.193566	0.211492	0.281812	0.391883	0.312152	0.896042	0.258673	0.43137	0.845682	0.854714	0.185499	0.297715	0.68132	0.447357	0.373928	0.342179	0.176656	0.734611	0.605245	0.324881	0.276342	0.272555	0.646685	0.349091	0.713815	0.46864	0.409379
paracentral L	0.358629	0.51942	0.485884	0.279916	0.523856	0.564893	0.529486	0.430355	0.620567	0.543366	0.522289	0.515841	0.849595	0.554795	0.337872	0.33865	0.617508	0.474387	0.157734	0.222879	0.589233	0.895878	0.46517	0.299822	0.288445	0.0892115	0.876885	0.529224	0.986604	0.599535	0.555773	0.535554	0.262693	0.166065	0.986604	0.383686	0.281807	0.319877	0.36585	0.594199	0.495066	0.207677	0.204365	0.514966	0.486638	0.201829	0.589781	0.219231	0.161865
paracentral R	0.465432	0.453004	0.802694	0.412906	0.446515	0.812274	0.563344	0.386276	0.66445	0.513554	0.638918	0.836389	0.985965	0.443531	0.312189	0.502391	0.628684	0.215537	0.200378	0.33934	0.580354	0.993179	0.359703	0.193296	0.080808	0.433644	0.921805	0.474753	0.336761	0.993179	0.739792	0.676206	0.239567	0.209791	0.965612	0.424411	0.325458	0.213703	0.253663	0.654826	0.651845	0.251205	0.31815	0.236569	0.656641	0.26982	0.799532	0.399414	0.269262
parahippocampal L	0.367538	0.532493	0.59298	0.413622	0.414706	0.387844	0.361281	0.343927	0.319067	0.436416	0.684086	0.539171	0.621554	0.264914	0.398178	0.460343	0.423173	0.259608	0.298327	0.439324	0.261697	0.426226	0.220379	0.265593	0.308475	0.387372	0.200626	0.45915	0.243905	0.416843	1.16303	0.374303	0.206252	0.304834	0.467595	0.401072	0.343903	0.378785	0.23212	0.509173	0.484129	0.322972	0.244277	0.282606	0.520362	0.338614	0.588583	0.433025	0.416251
parahippocampal R	0.360937	0.493116	0.535769	0.427142	0.367103	0.360604	0.382318	0.303886	0.379862	0.502869	0.730568	0.474232	0.576256	0.234645	0.382024	0.426054	0.403801	0.242446	0.30938	0.423612	0.263322	0.35538	0.207977	0.249076	0.284121	0.36656	0.186005	0.510428	0.221994	0.38118	0.364328	1.13489	0.205241	0.333446	0.398242	0.375692	0.349626	0.346274	0.218513	0.408582	0.432155	0.343819	0.230285	0.266885	0.456569	0.364298	0.520123	0.444298	0.395492
parsopercularis L	0.134563	0.618804	0.751865	0.121568	0.373872	0.680915	0.282402	0.332727	0.34179	0.384362	0.328385	0.577223	0.431883	0.241316	0.136677	0.302362	0.308731	0.157223	0.123969	0.2971	0.286773	0.477969	0.168576	0.234464	0.190208	0.112908	0.400107	0.418812	0.25252	0.318113	0.568443	0.493798	0.760547	0.132644	0.586022	0.377527	0.14742	0.174822	0.295478	0.480488	0.497024	0.139101	0.0974786	0.170478	0.469659	0.129441	0.690502	0.0983732	0.123995
parsopercularis R	0.0739591	0.645721	0.896118	0.0918506	0.380076	0.82519	0.243985	0.345435	0.277484	0.364442	0.392638	0.717365	0.191569	0.222786	0.18012	0.41222	0.152209	0.17798	0.169445	0.614507	0.196801	0.246481	0.155789	0.287978	0.246322	0.150161	0.207616	0.423938	0.230975	0.328513	0.788979	0.667517	0.302392	1.0127	0.169764	0.289095	0.247842	0.26281	0.27937	0.449266	0.648148	0.268092	0.0895187	0.190269	0.691937	0.173862	0.783877	0.0973877	0.213785
parsorbitalis L	0.254126	0.659886	0.734468	0.301021	0.528621	0.711207	0.397477	0.408055	0.419878	0.436006	0.453921	0.678814	0.259767	0.565973	0.829163	0.545651	0.641479	0.736642	0.324826	0.318555	0.49374	0.313033	0.542131	0.570158	0.427701	0.334431	0.621003	0.46875	0.408925	0.640376	0.563035	0.490065	0.223687	0.386188	1.23003	0.339516	0.323475	0.547162	0.581915	0.397544	0.560694	0.33433	0.479906	0.808329	0.559867	0.357963	0.773332	0.277748	0.544547
parsorbitalis R	0.163975	0.633992	0.874791	0.246741	0.349045	0.84778	0.215517	0.307681	0.251457	0.323529	0.481815	0.807745	0.317627	0.205713	0.233505	0.53145	0.429312	0.154901	0.304433	0.197184	0.218032	0.276234	0.153652	0.32387	0.24592	0.264623	0.264093	0.381336	0.380322	0.33061	0.685472	0.607685	0.35698	0.392167	0.31311	0.874791	0.341674	0.234776	0.424432	0.454417	0.698808	0.327824	0.227589	0.172406	0.705166	0.365041	0.779164	0.139357	0.205225
parstriangularis L	0.119162	0.550259	0.704944	0.326661	0.447823	0.660256	0.386966	0.352596	0.488476	0.508345	0.486674	0.574676	0.326707	0.26007	0.331727	0.434583	0.128625	0.256512	0.195587	0.417034	0.271104	0.397968	0.24054	0.285044	0.311728	0.293822	0.320898	0.513472	0.241863	0.37498	0.936571	0.817799	0.257462	0.300456	0.241437	0.249874	0.936571	0.334499	0.261989	0.599873	0.546355	0.203284	0.169049	0.265534	0.558329	0.3602	0.714271	0.349042	0.377509
parstriangularis R	0.527241	0.540392	0.759685	0.441871	0.408606	0.792565	0.359867	0.354845	0.55457	0.455027	0.671285	0.733884	0.945053	0.28516	0.433605	0.558604	0.654024	0.239779	0.200634	0.395603	0.272114	0.984955	0.264119	0.236015	0.383012	0.626985	0.819526	0.452606	0.331756	0.274841	0.828961	0.757135	0.238009	0.220056	0.906638	0.524884	0.342281	0.984955	0.292369	0.673052	0.592554	0.253035	0.34918	0.23293	0.61047	0.282515	0.777108	0.39792	0.605567
pericalcarine L	0.387488	0.767859	0.996796	0.457237	0.539651	1.13105	0.300948	0.38196	0.494122	0.55533	0.764975	1.02215	0.742654	0.210394	0.566924	0.71147	0.574499	0.221293	0.219099	0.42099	0.170687	0.721919	0.148795	0.345721	0.345023	0.433935	0.537076	0.624397	0.409075	0.528076	1.09507	1.01697	0.215345	0.278302	0.859051	0.650375	0.393038	0.410951	1.18129	0.826668	0.748516	0.331815	0.358853	0.226631	0.791278	0.358608	1.07005	0.38316	0.477875
pericalcarine R	0.344844	0.478335	0.561083	0.406562	0.367749	0.541787	0.458032	0.277144	0.585068	0.539032	0.771795	0.56319	0.581683	0.220735	0.395259	0.419392	0.411237	0.252166	0.288164	0.354013	0.310562	0.266699	0.226879	0.238579	0.279315	0.355507	0.248691	0.46465	0.219366	0.382866	0.495641	0.417257	0.186823	0.318523	0.367873	0.339167	0.321097	0.333378	0.218312	1.02999	0.447901	0.317829	0.232965	0.277966	0.464664	0.341635	0.572942	0.421825	0.390049
postcentral L	0.306028	0.75658	1.07704	0.325736	0.430921	0.642117	0.278448	0.412827	0.298233	0.375664	0.418833	0.385219	0.462699	0.249146	0.225793	0.368553	0.363316	0.182715	0.239003	0.407825	0.246243	0.423476	0.165398	0.231151	0.253558	0.249956	0.295069	0.426647	0.23498	0.382051	0.537466	0.441669	0.204768	0.204762	0.494921	0.382614	0.293594	0.288366	0.238744	0.456591	1.07704	0.234197	0.197882	0.199647	0.33042	0.247875	0.831153	0.312281	0.259508
postcentral R	0.0782579	0.58127	0.741262	0.203242	0.403131	0.76593	0.326633	0.352583	0.393902	0.468917	0.483281	0.622652	0.250168	0.22442	0.238465	0.390687	0.119577	0.199937	0.163743	0.451131	0.228408	0.317632	0.180873	0.25275	0.258471	0.204687	0.24793	0.513443	0.197909	0.336248	1.00251	0.887918	0.256106	0.266499	0.182839	0.216467	0.141336	0.290608	0.232063	0.594531	0.536912	1.04661	0.11099	0.211856	0.576792	0.32638	0.742879	0.244615	0.29073
posteriorcingulate L	0.379811	0.471241	0.512312	0.223086	0.471702	0.571811	0.54714	0.381342	0.658355	0.521709	0.542806	0.519878	0.950251	0.647421	0.773629	0.46765	0.533087	0.732792	0.143176	0.195338	0.618063	1.11871	0.631452	0.453654	0.323613	0.177117	1.1551	0.49435	0.208127	0.479944	0.590953	0.570676	0.24617	0.153089	1.05611	0.400514	0.266726	0.519838	0.488148	0.598026	0.479399	0.194577	1.1551	0.838533	0.47823	0.171604	0.568712	0.123808	0.357226
posteriorcingulate R	0.617148	0.657918	0.942982	0.501695	0.574393	1.04271	0.419973	0.382934	0.636943	0.537871	0.764343	0.972344	1.21218	0.341857	0.723764	0.671619	0.724346	0.135913	0.205422	0.374016	0.47499	1.17572	0.358413	0.187043	0.243899	0.493378	1.35051	0.570721	0.427191	0.526153	1.01181	0.916958	0.226496	0.226645	1.23003	0.495669	0.373782	0.420618	0.245368	0.794063	0.7179	0.285991	0.500536	1.35051	0.746472	0.304188	1.04921	0.460603	0.511718
precentral L	0.312488	0.690217	0.849818	0.341636	0.427699	0.619698	0.279445	0.401807	0.285137	0.374132	0.427472	0.336166	0.418762	0.249758	0.246713	0.377415	0.338728	0.192863	0.285533	0.435743	0.236832	0.372866	0.169949	0.24056	0.259602	0.270265	0.259238	0.428409	0.235665	0.377846	0.559818	0.445323	0.215539	0.223021	0.441382	0.38563	0.301963	0.304099	0.236837	0.427664	0.339525	0.24707	0.204765	0.209385	1.00502	0.25872	0.798998	0.333908	0.28657
precentral R	0.0693623	0.590804	0.779011	0.0928205	0.408065	0.776457	0.309002	0.349997	0.378494	0.44683	0.506114	0.641939	0.281489	0.230006	0.232689	0.398577	0.16378	0.204646	0.140161	0.49284	0.220897	0.332694	0.183096	0.269366	0.267667	0.177603	0.251522	0.490472	0.207225	0.338447	0.956701	0.84025	0.263178	0.183442	0.208324	0.21993	0.321917	0.291587	0.246497	0.576748	0.568407	0.288033	0.0940844	0.214288	0.605439	1.0402	0.758477	0.156006	0.284758
precuneus L	0.374001	0.457709	0.535012	0.381466	0.480263	0.852267	0.328338	0.413901	0.419178	0.442491	0.586776	0.962757	0.759179	0.273544	0.306021	0.363964	0.463594	0.211045	0.216111	0.380382	0.286318	0.67307	0.185254	0.217935	0.23385	0.353772	0.419385	0.454079	0.233247	0.415668	0.558502	0.512287	0.179841	0.220512	0.660464	0.391172	0.30922	0.342043	0.217494	0.587037	0.66286	0.257124	0.244662	0.23758	0.67387	0.271692	1.12579	0.386931	0.329893
precuneus R	0.306721	0.474995	0.641487	0.413257	0.381728	0.670576	0.424696	0.29999	0.60753	0.513891	0.699222	0.597459	0.683387	0.260901	0.315195	0.419483	0.297768	0.267919	0.143072	0.216357	0.316715	0.640318	0.259186	0.303585	0.270959	0.208171	0.557591	0.492236	0.19837	0.328698	0.806055	0.777114	0.254635	0.151028	0.54019	0.371772	0.35	0.294084	0.29355	0.730635	0.530925	0.22201	0.0843173	0.276477	0.542577	0.187059	0.644426	0.806055	0.323332
rostralanteriorcingulate L	0.480241	0.505805	0.726623	0.427148	0.413759	0.761081	0.442752	0.320363	0.637395	0.511521	0.716715	0.676738	0.945263	0.355719	0.137273	0.441492	0.568108	0.311489	0.190469	0.335137	0.384437	1.0313	0.334361	0.337348	0.369879	0.436691	0.870468	0.493292	0.247661	0.294094	0.861687	0.799226	0.225155	0.217128	0.889189	0.526036	0.357725	0.583897	0.395202	0.731753	0.564638	0.264778	0.221974	0.332103	0.592566	0.286147	0.73426	0.384669	1.0313
rostralanteriorcingulate R	0.343169	0.482333	0.674349	0.401489	0.407295	0.695797	0.412389	0.306411	0.608142	0.503221	0.671598	0.61198	0.760905	0.292902	0.316215	0.406134	0.375403	0.290373	0.182456	0.217712	0.309473	0.817476	0.291947	0.352619	0.322247	0.159333	0.643236	0.481924	0.213943	0.316619	0.839941	0.780638	0.234252	0.227684	0.639293	0.455339	0.352522	0.344423	0.357293	0.695002	0.540746	0.268861	0.106419	0.30063	0.561856	0.291928	0.680958	0.287994	0.41654
rostralmiddlefrontal L	0.388633	0.753193	0.991626	0.402058	0.239646	0.85495	0.465175	0.319696	0.659629	0.633072	0.655372	1.01818	0.893533	0.30026	0.323993	0.505196	0.488967	0.150503	0.185078	0.448161	0.359861	0.896687	0.150571	0.290929	0.207632	0.433314	0.676362	0.645982	0.270092	0.303775	0.751059	0.706364	0.181298	0.214068	0.810932	0.498698	0.336335	0.393034	0.321432	0.735073	0.692623	0.268191	0.257636	0.179053	0.701288	0.283873	0.766052	0.407922	0.377934
rostralmiddlefrontal R	0.385673	0.433698	0.616172	0.372879	0.365074	0.639581	0.380301	0.284761	0.563579	0.442596	0.587658	0.57966	0.802187	0.311992	0.394839	0.404226	0.427098	0.320358	0.195555	0.246951	0.296486	0.894699	0.315917	0.382346	0.36602	0.169056	0.70345	0.419886	0.200393	0.292073	0.725486	0.67173	0.242898	0.246699	0.700742	0.458396	0.313836	0.419877	0.397932	0.603898	0.514559	0.262863	0.111123	0.334303	0.529149	0.297882	0.611704	0.303473	0.563468
superiorfrontal L	0.51983	0.514541	0.719953	0.400107	0.409623	0.720918	0.480781	0.334755	0.6549	0.496879	0.651316	0.665023	1.0227	0.470746	0.413247	0.486867	0.59964	0.435378	0.187283	0.283856	0.476808	1.13456	0.434648	0.419969	0.408417	0.476705	1.04466	0.470205	0.262436	0.336288	0.779528	0.721149	0.24308	0.208944	0.993083	0.492029	0.331781	0.711506	0.480413	0.67434	0.565649	0.246466	0.275228	0.501713	0.582481	0.268342	0.700483	0.363792	0.217214
superiorfrontal R	0.380118	0.427165	0.577513	0.370669	0.413701	0.633188	0.468284	0.443172	0.584151	0.49232	0.597166	0.597128	0.830054	0.379664	0.204526	0.364285	0.585449	0.239876	0.183011	0.318126	0.433038	0.894762	0.30308	0.263738	0.338262	0.368657	0.782916	0.478478	0.197904	0.34946	0.642918	0.610825	0.228996	0.208544	0.87192	0.462099	0.319321	0.285987	0.354202	0.622439	0.515985	0.249061	0.214001	0.269182	0.532056	0.268788	0.551561	0.351197	0.132911
superiorparietal L	0.325618	0.50715	0.535094	0.357618	0.4458	0.532565	0.383747	0.369778	0.383479	0.494423	0.48103	0.454073	0.368142	0.263888	0.338696	0.40385	0.345966	0.246242	0.27562	0.394647	0.282848	0.267141	0.223413	0.25344	0.281409	0.340915	0.23133	0.527964	0.232903	0.386276	0.896729	0.440294	0.190159	0.266767	0.3425	0.346015	0.277248	0.35045	0.231076	0.35264	0.398908	0.273919	0.230589	0.268798	0.421674	0.288659	0.656418	0.388659	0.369258
superiorparietal R	0.237266	0.586512	0.653945	0.318807	0.423435	0.766949	0.3621	0.383471	0.394084	0.506253	0.28421	0.569795	0.188679	0.231896	0.260174	0.379753	0.139509	0.204252	0.280685	0.399947	0.253016	0.248285	0.188981	0.231179	0.253449	0.264912	0.227102	0.562219	0.203973	0.354811	1.08265	0.866907	0.227523	0.284105	0.183695	0.271191	0.233811	0.303096	0.215641	0.526874	0.420198	0.243606	0.17337	0.222613	0.447703	0.281046	0.747879	0.33878	0.303745
superiortemporal L	0.430733	0.655416	0.743272	0.467552	0.432382	1.05615	0.363521	0.307751	0.583409	0.67764	0.894806	0.957563	0.988743	0.300061	0.527719	0.580837	0.499521	0.317087	0.255169	0.452046	0.301369	0.911969	0.243552	0.312543	0.389531	0.445663	0.39089	0.617558	0.287258	0.516174	1.16303	1.13489	0.189218	0.292112	0.751725	0.494027	0.374705	0.452422	0.266161	1.02999	0.661251	0.325513	0.283713	0.345756	0.71369	0.346173	0.810637	0.475506	0.514987
superiortemporal R	0.352896	0.426086	0.447629	0.451457	0.323063	0.370766	0.360019	0.241403	0.480792	0.435906	0.504439	0.40805	0.415658	0.222569	0.405493	0.403839	0.345254	0.255221	0.299856	0.345786	0.248064	0.289754	0.226103	0.235611	0.283654	0.376211	0.240599	0.398443	0.206815	0.343211	0.403937	0.405574	0.191259	0.346957	0.233285	0.284709	0.313061	0.341223	0.206992	0.231009	0.366315	0.34475	0.23652	0.273407	0.378152	0.366782	0.465545	0.468154	0.418999
supramarginal L	0.294685	0.713495	0.813775	0.327115	0.498991	0.722877	0.302738	0.434345	0.296561	0.396939	0.347695	0.401907	0.356423	0.265715	0.258613	0.389173	0.312431	0.215219	0.277561	0.410691	0.253736	0.323371	0.19409	0.240019	0.277679	0.267941	0.252982	0.456122	0.241152	0.410142	0.575047	0.420272	0.208502	0.220516	0.400853	0.368463	0.288742	0.316015	0.234731	0.37729	0.489747	0.2368	0.200606	0.231431	0.472628	0.25192	0.937647	0.323134	0.291688
supramarginal R	0.091412	0.663548	0.890285	0.125314	0.422157	0.921768	0.313111	0.378788	0.383554	0.465964	0.560174	0.792252	0.32806	0.218441	0.159704	0.418314	0.22222	0.180852	0.172367	0.52454	0.218622	0.351698	0.171481	0.253622	0.235861	0.139341	0.260716	0.524134	0.219139	0.33475	0.994936	0.886736	0.271805	0.230001	0.24999	0.207606	0.349523	0.25033	0.242591	0.624006	0.648088	0.345038	0.0795759	0.18931	0.703269	0.397256	0.846537	0.048511	0.191814
transversetemporal L	0.374512	0.525895	0.596328	0.392314	0.4155	0.734974	0.299516	0.382893	0.315651	0.379934	0.626732	0.781327	0.718205	0.285877	0.346921	0.419529	0.454396	0.238832	0.256309	0.441897	0.255573	0.609464	0.196938	0.27164	0.289365	0.370288	0.302467	0.409811	0.251839	0.402751	0.634975	0.543622	0.195138	0.243673	0.604751	0.422394	0.327041	0.374795	0.250367	0.65371	0.619212	0.282188	0.254333	0.260405	0.727026	0.290031	0.528336	0.408682	0.381364
transversetemporal R	0.357792	0.428895	0.530886	0.414842	0.308766	0.503566	0.349658	0.261186	0.327946	0.465495	0.650104	0.605072	0.665765	0.212631	0.349816	0.384976	0.42033	0.207538	0.285579	0.40655	0.246887	0.487443	0.176417	0.221062	0.247203	0.359228	0.200329	0.479797	0.208325	0.33337	0.32852	0.508675	0.185982	0.30662	0.486421	0.380911	0.324086	0.321524	0.19369	0.652667	0.491738	0.320373	0.231065	0.234104	0.534806	0.338639	0.428121	0.430811	0.375981
[truncated: 13 more columns]
