# Supplementary material for: The relationship between the interictal epileptiform discharge source connectivity and cortical structural couplings in temporal lobe epilepsy
Source: Front Neurol. 2023 Feb 1;14:1029732. doi: 10.3389/fneur.2023.1029732 (PMC9948620; doi:10.3389/fneur.2023.1029732)
Supplement: Supplementary file 1 [file Data_Sheet_1.ZIP › Connection/BGC/L/27.xlsx]

## Sheet: 0
\	caudalanteriorcingulate L	caudalanteriorcingulate R	caudalmiddlefrontal L	caudalmiddlefrontal R	cuneus L	cuneus R	entorhinal L	entorhinal R	fusiform L	fusiform R	inferiorparietal L	inferiorparietal R	inferiortemporal L	inferiortemporal R	insula L	insula R	isthmuscingulate L	isthmuscingulate R	lateraloccipital L	lateraloccipital R	lateralorbitofrontal L	lateralorbitofrontal R	lingual L	lingual R	medialorbitofrontal L	medialorbitofrontal R	middletemporal L	middletemporal R	paracentral L	paracentral R	parahippocampal L	parahippocampal R	parsopercularis L	parsopercularis R	parsorbitalis L	parsorbitalis R	parstriangularis L	parstriangularis R	pericalcarine L	pericalcarine R	postcentral L	postcentral R	posteriorcingulate L	posteriorcingulate R	precentral L	precentral R	precuneus L	precuneus R	rostralanteriorcingulate L
caudalanteriorcingulate L	2.3492	0.401898	0.650329	0.362188	0.504802	0.412091	0.477058	0.392617	0.260413	0.320833	0.893162	0.215062	0.303357	0.415038	0.459704	0.397089	0.71796	0.523975	0.284831	0.681846	0.373275	0.469856	0.368389	0.507957	0.427143	0.369093	0.320359	0.485628	0.493689	0.501044	0.507342	0.225218	0.311582	0.369419	0.58774	0.59741	1.12394	0.364511	0.324342	0.403387	0.238927	0.333012	0.42651	0.463894	0.239736	0.420691	0.299491	0.407356	0.421839
caudalanteriorcingulate R	0.956595	1.26718	0.818425	0.355384	0.329045	0.852674	0.383292	0.873938	0.0993631	0.322602	0.42661	0.368167	0.124414	0.230057	0.292074	0.571294	0.585182	0.203709	0.497964	0.161772	0.378788	0.130127	0.169738	0.129837	0.301066	0.533896	0.12337	0.135716	0.500813	0.221843	0.627303	0.253426	0.367606	0.525156	0.852412	0.147996	0.555962	0.367121	0.311513	0.139394	0.350307	0.783706	0.404017	0.272448	0.353088	0.615442	0.820847	1.19371	0.297283
caudalmiddlefrontal L	0.361141	0.767137	1.04268	0.311819	0.630356	0.529472	0.965179	0.375595	0.103459	0.401312	0.245207	0.212615	0.12488	0.436831	0.694642	0.692793	0.618162	0.481216	0.375981	0.227181	0.57808	0.137495	0.203436	0.286478	0.752557	0.621876	0.134705	0.26154	0.163559	0.446639	0.403614	0.127001	0.325959	0.377163	0.451471	0.349971	0.244269	0.23144	0.569819	0.229342	0.281304	0.40714	0.575366	0.663151	0.289763	0.339208	0.283887	0.379538	0.696063
caudalmiddlefrontal R	0.946183	0.797647	0.771076	1.24087	0.893571	0.727312	1.02635	1.07835	0.217931	0.225236	0.47427	0.204292	0.218966	0.322074	0.846466	1.07623	0.684846	0.567241	0.353226	0.255422	0.359154	0.430967	0.0997326	0.212162	0.783857	1.11834	0.356807	0.178946	0.776659	0.666113	0.683464	0.562805	0.263644	0.523241	0.995163	0.34503	0.632132	0.370266	0.659523	0.0958906	0.333297	0.660169	0.936441	0.686187	0.355179	0.511516	0.580612	0.646045	0.826413
cuneus L	1.10295	0.298395	0.743244	0.284291	1.38129	0.568262	0.533255	1.38129	0.110814	0.356131	0.341914	0.190507	0.129024	0.572681	0.667813	0.538054	0.560345	0.753719	0.305769	0.238339	0.658379	0.143632	0.228386	0.417122	0.779684	0.68536	0.17246	0.34872	0.605663	0.596373	0.586903	0.18998	0.292581	0.37495	0.973578	0.556991	0.52209	0.373543	0.277551	0.300406	0.302699	0.556361	0.690116	0.971328	0.31137	0.407139	0.37357	0.558047	0.684217
cuneus R	0.769381	0.867229	0.801709	0.291205	0.456827	1.13164	0.531014	0.698283	0.222528	0.502	0.393176	0.189348	0.136456	0.40441	0.429738	0.535451	0.511778	0.354753	0.372509	0.155201	0.592293	0.162816	0.172765	0.197715	0.513646	0.505774	0.226363	0.18194	0.350735	0.337606	0.596496	0.118656	0.31727	0.442568	0.681602	0.240562	0.476619	0.448049	0.934656	0.172413	0.355411	0.651891	0.420462	0.536411	0.378366	0.490089	0.228293	0.45595	0.459573
entorhinal L	0.826438	0.262355	0.775311	0.308449	0.38736	0.569648	1.2604	1.12688	0.0908566	0.321582	0.24907	0.215008	0.116358	0.420455	0.501908	0.678033	0.557555	0.379307	0.341568	0.200853	0.582605	0.136224	0.195655	0.294067	0.72708	0.678489	0.149816	0.264676	0.36872	0.229335	0.572808	0.179785	0.309555	0.412628	1.11194	0.341578	0.344146	0.343467	0.334797	0.237795	0.304664	0.534932	0.30358	0.55403	0.310636	0.404148	0.391062	0.584157	0.548018
entorhinal R	0.276905	0.339046	0.537474	0.27251	0.778271	0.350728	0.793186	1.6396	0.120081	0.256774	0.325578	0.158753	0.168558	0.42289	0.92864	0.783739	0.632749	0.744032	0.234048	0.342021	0.430587	0.190285	0.210536	0.400737	0.861162	0.921886	0.168519	0.327496	0.566128	0.81806	0.371074	0.100982	0.258503	0.309581	0.645793	0.66185	0.397043	0.279651	0.298427	0.263943	0.214	0.313449	0.922746	0.703372	0.228665	0.310224	0.209704	0.306635	0.931664
fusiform L	1.91976	0.768396	0.86111	0.510671	0.980487	0.846398	1.09535	1.49351	1.91976	0.25971	1.33873	0.311457	0.163643	0.430709	1.06947	1.1538	0.588119	0.79612	0.551213	0.656016	0.423532	0.137517	0.265287	0.462423	0.944424	1.28427	0.365769	0.418245	1.57812	0.921085	0.676464	0.574311	0.508182	0.802	1.12654	0.603013	1.66581	0.456672	0.771267	0.379182	0.410478	1.19199	1.1344	0.813478	0.444762	1.1015	0.696398	0.746484	1.02301
fusiform R	2.24425	0.822775	0.776426	0.383379	1.06974	1.03062	1.16138	1.54447	0.13133	2.24425	1.25897	0.255293	0.118748	0.413334	1.10966	1.2236	0.550338	0.779007	0.436817	0.45569	0.389176	0.170722	0.18702	0.416936	0.953132	1.33278	0.237696	0.309277	1.58964	0.916829	0.689828	0.593769	0.380985	0.666368	1.08019	0.527875	1.89431	0.373081	1.02867	0.0895857	0.334139	1.23598	1.17744	0.872297	0.353553	1.08854	0.758283	0.828303	1.02974
inferiorparietal L	1.41936	0.743642	0.921206	0.237927	0.737774	0.748219	0.780321	1.03672	0.331054	0.392274	1.63914	0.22773	0.226765	0.341795	0.476792	0.823998	0.684073	0.324212	0.220334	0.512884	0.341954	0.417212	0.272142	0.3677	0.411159	0.842817	0.458556	0.366815	0.638857	0.389464	0.715653	0.530905	0.211227	0.411599	1.00212	0.221777	0.671338	0.441829	0.616996	0.327493	0.326014	0.813973	0.664631	0.441331	0.320692	0.695607	0.581421	0.700226	0.439379
inferiorparietal R	0.2094	1.04662	0.726993	0.27797	0.577216	0.64219	0.686288	0.265092	0.239268	0.306967	0.276313	1.04662	0.124319	0.28025	0.436613	0.608584	0.380515	0.308077	0.44759	0.142493	0.371737	0.241524	0.10271	0.133456	0.465188	0.530974	0.294785	0.124167	0.13913	0.317314	0.475741	0.901683	0.287674	0.45131	0.602871	0.169401	0.210015	0.733439	0.669233	0.0922524	0.530443	0.488366	0.458416	0.46676	0.497293	0.395949	0.614946	0.64737	0.437581
inferiortemporal L	1.45078	0.832151	0.816469	0.498229	1.11657	0.831057	1.21471	1.56839	0.19731	0.382597	0.865009	0.252953	1.56839	0.564862	1.24066	1.30638	0.51117	0.951046	0.458129	0.487283	0.569392	0.33011	0.207284	0.474298	1.1456	1.42197	0.324669	0.388154	1.38711	1.07754	0.620604	0.575418	0.523431	0.693149	1.10477	0.701343	1.14102	0.438677	0.815085	0.285994	0.394702	0.907819	1.29136	0.993101	0.435302	0.823375	0.66946	0.717003	1.22156
inferiortemporal R	2.14229	0.75263	0.771904	0.32616	1.17607	0.990272	1.11045	1.53445	0.131869	0.247053	0.860141	0.216671	0.115985	2.14229	1.08404	1.25479	0.544413	0.816578	0.364657	0.158418	0.215049	0.179946	0.211885	0.125184	0.902109	1.31257	0.216974	0.181412	1.51623	0.995825	0.652198	0.509019	0.324037	0.550082	1.05342	0.397349	1.57663	0.365317	0.818708	0.251019	0.311142	1.02839	1.23947	0.968421	0.325522	0.844858	0.684243	0.802264	0.99724
insula L	1.16131	0.418419	0.818982	0.294526	0.786012	0.695025	0.782182	1.42578	0.127807	0.285233	0.257551	0.216178	0.122709	0.432394	1.42578	1.00199	0.564156	0.490653	0.319207	0.235124	0.524759	0.168089	0.192616	0.365698	0.444842	1.35545	0.199159	0.308395	0.740888	0.265028	0.601841	0.278117	0.292213	0.41315	1.06548	0.484975	0.448432	0.362508	0.411876	0.254893	0.308592	0.579486	0.842879	0.552426	0.313265	0.429057	0.476728	0.651942	0.222388
insula R	0.676178	0.367059	0.804271	0.289903	0.365027	0.519373	0.714617	1.09806	0.0849088	0.30695	0.220542	0.213428	0.106368	0.47924	0.71293	1.36409	0.528571	0.596786	0.312831	0.215402	0.562154	0.123351	0.190328	0.332231	1.04814	0.438361	0.136009	0.289889	0.183948	0.500897	0.538966	0.161486	0.29698	0.366492	0.8824	0.494175	0.268976	0.389391	0.329543	0.242734	0.312695	0.432427	0.390273	0.765979	0.320679	0.330718	0.342213	0.521472	1.0053
isthmuscingulate L	0.766463	0.786426	0.888111	0.263252	1.09605	0.768529	1.21201	1.22476	0.134128	0.389364	0.449977	0.197161	0.111898	0.564885	1.20496	1.34084	1.38786	0.907029	0.236129	0.365601	0.596519	0.173971	0.200132	0.436942	1.1534	1.38786	0.190388	0.365521	0.914145	1.01405	0.350574	0.397632	0.300406	0.339409	1.08808	0.670699	0.599283	0.431439	0.707093	0.273381	0.303286	0.423479	1.27596	0.984699	0.327303	0.400777	0.567492	0.665161	1.21874
isthmuscingulate R	1.7954	0.555183	0.796447	0.290701	1.15589	0.803479	0.857694	1.56228	0.140661	0.254953	0.432434	0.207055	0.132605	0.444315	0.763291	1.10926	0.571518	1.7954	0.321657	0.207618	0.394484	0.192462	0.204201	0.420054	0.378486	1.14649	0.217204	0.336888	1.3956	0.999174	0.628296	0.356893	0.294339	0.431523	1.03231	0.670556	0.872299	0.373102	0.516211	0.274969	0.310766	0.728443	1.21456	0.36438	0.320639	0.53101	0.542038	0.701858	0.54423
lateraloccipital L	0.567278	1.10495	1.04268	0.251483	1.008	0.876646	1.14672	0.810513	0.278922	0.356819	0.277942	0.269096	0.168882	0.403358	0.832883	1.13305	0.664	0.584278	1.19354	0.209636	0.471911	0.382492	0.121854	0.228007	0.810417	1.0771	0.407123	0.195515	0.504795	0.658278	0.821988	0.764328	0.217016	0.36968	1.0856	0.328597	0.349901	0.643425	0.846711	0.126606	0.796242	0.399602	0.932589	0.771865	0.925428	0.321657	0.721636	0.80154	0.817739
lateraloccipital R	1.96833	0.773607	0.815033	0.299479	1.02877	0.831424	1.03046	1.43728	0.295043	0.314016	1.08737	0.201943	0.21567	0.230895	0.872853	1.15006	0.623326	0.592107	0.32386	1.96833	0.229942	0.407585	0.249572	0.13035	0.735677	1.20829	0.40179	0.246653	1.25985	0.780164	0.694631	0.538051	0.292034	0.591933	1.04028	0.253483	1.7945	0.372259	0.702881	0.309655	0.306654	1.22371	1.07088	0.680633	0.318912	1.06838	0.616514	0.720809	0.822537
lateralorbitofrontal L	2.01636	0.86909	0.809548	0.380782	1.1947	1.13164	1.2604	1.4876	0.123795	0.244063	0.895614	0.255008	0.108768	0.211998	1.17303	1.32414	0.543557	0.73259	0.424612	0.199977	2.01636	0.165432	0.186956	0.0983965	1.04901	1.4155	0.213655	0.136119	1.45313	0.899318	0.674004	0.559942	0.369307	0.622317	1.1022	0.353747	1.49717	0.378604	0.99315	0.1875	0.334237	1.07989	1.23026	1.01578	0.348907	0.895305	0.778812	0.900472	1.09528
lateralorbitofrontal R	1.59173	0.781164	0.829429	0.513506	0.998488	0.828771	1.1239	1.54796	0.0654416	0.283301	0.92087	0.270281	0.226742	0.434193	1.1037	1.18585	0.540015	0.79869	0.450763	0.474703	0.456953	1.59173	0.26747	0.399168	0.989856	1.31305	0.155137	0.326402	1.33865	0.913888	0.643457	0.581012	0.492898	0.679369	1.10835	0.57255	1.23485	0.46362	0.756503	0.277826	0.391949	0.913112	1.14415	0.839019	0.424261	0.825859	0.685147	0.733261	1.06231
lingual L	1.64914	0.914176	0.828325	0.499696	1.18878	0.928651	1.25881	1.58429	0.292231	0.434444	1.04722	0.276143	0.17459	0.613445	1.22523	1.36409	0.565725	0.947499	0.487259	0.510149	0.5789	0.405984	1.64914	0.468268	1.14303	1.45956	0.413356	0.405884	1.39324	1.07927	0.751611	0.643991	0.497362	0.892625	1.11271	0.644535	1.36285	0.434658	0.916324	0.302059	0.415988	1.2505	1.30758	1.03315	0.449866	1.13418	0.729968	0.787524	1.21202
lingual R	2.3492	0.779258	0.79077	0.343625	1.20071	0.916488	1.13653	1.59369	0.23495	0.331163	1.11547	0.2103	0.154032	0.26993	1.09845	1.27816	0.577227	0.896792	0.359035	0.210486	0.200915	0.284421	0.209112	2.3492	0.932781	1.35381	0.333745	0.258242	1.52983	1.05884	0.681804	0.534843	0.328293	0.600896	1.06096	0.389701	2.0094	0.363766	0.781045	0.272853	0.311474	1.14928	1.26137	0.92665	0.326394	0.971903	0.65695	0.76309	1.03275
medialorbitofrontal L	1.3015	0.513285	0.809216	0.314509	0.963238	0.812874	1.00818	1.41493	0.113331	0.271279	0.308932	0.223123	0.110873	0.39831	0.535238	1.3058	0.539701	0.243353	0.346424	0.1977	0.509722	0.155953	0.185556	0.303758	1.47035	1.47035	0.179524	0.275335	0.872964	0.216165	0.60428	0.31457	0.308953	0.458708	1.05717	0.356143	0.549111	0.366985	0.49066	0.238233	0.318889	0.661746	1.00374	0.399042	0.328372	0.493768	0.536701	0.720414	0.833399
medialorbitofrontal R	0.583095	0.315906	0.698412	0.288284	0.445459	0.470096	0.597833	1.11602	0.0959124	0.295403	0.200147	0.201346	0.10866	0.439182	1.01201	0.387311	0.524186	0.581725	0.297051	0.235802	0.542525	0.135462	0.184816	0.338543	1.1294	1.47035	0.15046	0.287453	0.135808	0.490325	0.530609	0.158317	0.281468	0.372193	0.82914	0.495863	0.208883	0.335958	0.321671	0.240371	0.290173	0.413938	0.439459	0.677161	0.29521	0.331969	0.322029	0.465734	1.1419
middletemporal L	1.92216	0.709888	0.890049	0.547705	0.936471	0.795949	1.05451	1.44489	0.278386	0.264488	1.38698	0.311408	0.198582	0.424632	1.0296	1.11116	0.606085	0.770785	0.571669	0.682522	0.411397	0.148694	0.303451	0.48474	0.89977	1.24422	1.92216	0.446898	1.58786	0.890496	0.639484	0.506788	0.53722	0.810161	1.13756	0.607359	1.6876	0.471787	0.651242	0.397902	0.40323	1.17573	1.09703	0.771573	0.443212	1.09022	0.651916	0.721476	0.979969
middletemporal R	2.1549	0.800259	0.786679	0.337077	1.15538	0.911307	1.13056	1.5685	0.223065	0.314391	1.11698	0.209812	0.148737	0.358477	1.08623	1.26446	0.572674	0.862398	0.356266	0.37145	0.261848	0.298823	0.217438	0.308444	0.942945	1.33608	0.32313	2.1549	1.48719	1.02703	0.672399	0.557734	0.325053	0.609645	1.05861	0.484658	1.89819	0.369035	0.798254	0.271494	0.309727	1.19072	1.23599	0.909049	0.324668	1.06318	0.664136	0.762317	1.0336
paracentral L	0.996011	0.382322	0.750514	0.251252	0.522744	0.449729	0.460687	0.976759	0.187192	0.255873	0.346023	0.202518	0.199183	0.386835	0.50334	0.34718	0.668685	0.63842	0.217739	0.435713	0.362353	0.292421	0.229788	0.443523	0.45991	0.347395	0.260983	0.373511	1.61949	0.613781	0.547529	0.221366	0.236224	0.290325	0.724195	0.673043	0.44259	0.37652	0.31959	0.290924	0.269497	0.294251	0.386117	0.502809	0.260536	0.286276	0.325237	0.450075	0.440803
paracentral R	1.54572	0.470172	0.796293	0.278421	0.895027	0.6965	0.622159	1.51852	0.127002	0.259945	0.337693	0.210629	0.130721	0.485234	0.40957	0.902261	0.574858	0.862072	0.30828	0.239252	0.433617	0.184632	0.201498	0.43762	0.261469	0.948932	0.196794	0.352166	1.15875	1.54572	0.612052	0.296869	0.286811	0.387947	0.981896	0.840531	0.649465	0.386673	0.417959	0.275462	0.31627	0.611851	0.989014	0.419179	0.32505	0.433186	0.472139	0.637842	0.295429
parahippocampal L	0.500439	0.627312	0.588815	0.448328	0.425832	0.394342	0.473283	0.32872	0.226637	0.283067	0.553718	0.428867	0.175368	0.270845	0.328503	0.427051	0.5165	0.267421	0.752539	0.261595	0.319222	0.335334	0.154756	0.179486	0.319313	0.38681	0.337766	0.184401	0.274948	0.271291	0.956084	0.489179	0.452423	0.621663	0.49521	0.19177	0.501582	0.386299	0.422578	0.126403	0.310235	0.956084	0.357398	0.346477	0.355973	0.774053	0.334209	0.397987	0.306669
parahippocampal R	0.986205	0.417872	0.70659	0.364519	0.403256	0.361206	0.444214	0.714769	0.177045	0.246613	0.617019	0.559679	0.139531	0.235234	0.352833	0.510433	0.552147	0.268328	0.584678	0.217085	0.304741	0.194734	0.110958	0.140387	0.328879	0.497757	0.184642	0.134075	0.533631	0.296522	0.645538	1.27598	0.384068	0.589571	0.620388	0.184532	0.719875	0.449634	0.244558	0.081907	0.348323	0.979301	0.426944	0.325082	0.36435	0.788963	0.413063	0.511689	0.335879
parsopercularis L	0.837797	0.865383	0.820386	0.286848	0.968117	0.752083	1.11365	1.01737	0.200094	0.297625	0.424195	0.201676	0.202438	0.393999	0.9184	1.14457	0.720991	0.639214	0.275599	0.29581	0.439679	0.384923	0.143444	0.274868	0.863141	1.1641	0.317813	0.234992	0.733571	0.729435	0.633759	0.568007	1.1838	0.36032	1.03365	0.397793	0.557125	0.390991	0.702124	0.15447	0.342953	0.546556	0.999252	0.771749	0.379016	0.427873	0.593945	0.662931	0.897115
parsopercularis R	0.812401	0.744565	0.827491	0.424594	0.696524	0.665353	0.823526	0.876336	0.224194	0.222278	0.391421	0.230884	0.232131	0.200681	0.566361	0.839836	0.715287	0.326676	0.324285	0.169009	0.245784	0.426148	0.194658	0.102098	0.508844	0.854792	0.352599	0.116855	0.540752	0.406447	0.665265	0.520056	0.266635	1.24066	0.938243	0.150841	0.456034	0.396702	0.570049	0.115273	0.305443	0.655515	0.676282	0.456565	0.316146	0.395695	0.529669	0.622761	0.537455
parsorbitalis L	0.359509	0.467544	0.448724	0.30829	0.547114	0.391501	1.0205	0.529792	0.0784694	0.32218	0.2016	0.199854	0.119101	0.380349	0.714149	0.51655	0.586524	0.436215	0.326841	0.213131	0.519161	0.134504	0.188891	0.273375	0.741226	0.558756	0.125525	0.244749	0.101723	0.377384	0.468472	0.096592	0.308893	0.376491	1.13756	0.33395	0.1907	0.244122	0.424704	0.218733	0.270097	0.390459	0.460627	0.587907	0.275103	0.324005	0.238793	0.318977	0.677082
parsorbitalis R	2.28506	0.750758	0.864488	0.3252	1.26658	0.903385	1.11348	1.6396	0.167636	0.275792	0.668191	0.227348	0.151391	0.361197	1.06318	1.35449	0.597853	1.00019	0.356015	0.187641	0.317621	0.253674	0.197384	0.260687	0.85578	1.41686	0.248182	0.285587	1.61949	1.32025	0.644892	0.46772	0.319804	0.53091	1.12417	2.28506	1.4961	0.401618	0.691056	0.237646	0.332433	0.934409	1.38629	0.849319	0.34714	0.737676	0.627803	0.774953	1.02665
parstriangularis L	1.42061	0.514474	0.736144	0.291344	0.534559	0.549911	0.505964	0.799178	0.2964	0.392373	0.464283	0.215133	0.291848	0.4373	0.311595	0.517856	0.672959	0.35226	0.237817	0.799935	0.384284	0.476538	0.386274	0.563615	0.27733	0.491799	0.365957	0.558374	0.496486	0.323485	0.600088	0.342853	0.237849	0.322379	0.731365	0.463215	2.0094	0.3717	0.439044	0.455679	0.285003	0.365918	0.415968	0.369977	0.275734	0.335774	0.414513	0.527035	0.268213
parstriangularis R	0.299637	0.722253	0.405996	0.368973	0.369159	0.363519	0.517982	0.246774	0.136977	0.241953	0.277657	0.475807	0.121609	0.2188	0.342228	0.410829	0.512243	0.225513	0.621875	0.15699	0.312766	0.179104	0.131196	0.119016	0.365752	0.369524	0.158401	0.121786	0.125573	0.217568	0.37524	0.46337	0.393316	0.507661	0.378484	0.142634	0.237175	0.733439	0.415637	0.102713	0.419372	0.554757	0.31876	0.340574	0.405986	0.458693	0.430053	0.38691	0.336332
pericalcarine L	1.26555	0.514371	0.88699	0.314093	0.540595	0.943174	0.721869	1.09353	0.202823	0.454025	0.589351	0.212322	0.146418	0.316925	0.526368	0.805706	0.54934	0.346916	0.402307	0.167981	0.487514	0.151742	0.16354	0.158427	0.491596	0.838913	0.195828	0.144139	0.738477	0.404164	0.647919	0.276615	0.335902	0.51362	1.09363	0.223299	0.814118	0.418269	1.36528	0.137842	0.324338	0.8706	0.641336	0.451873	0.350674	0.674614	0.576761	0.694023	0.508886
pericalcarine R	1.96988	0.838372	0.7836	0.41605	1.17042	0.916308	1.20572	1.59711	0.286533	0.257836	1.25454	0.230765	0.154772	0.557798	1.18213	1.31368	0.56206	0.919663	0.416474	0.59868	0.465067	0.328514	0.215917	0.448785	1.07271	1.41298	0.377699	0.377653	1.4808	1.05714	0.704657	0.585133	0.390784	0.736017	1.07614	0.576843	1.7627	0.37736	0.8645	1.96988	0.341152	1.30755	1.27337	0.996176	0.363656	1.20293	0.684135	0.760939	1.1481
postcentral L	0.264912	0.906309	0.800268	0.35826	0.590388	0.589311	0.713014	0.355807	0.215316	0.280185	0.294576	0.406753	0.168137	0.278318	0.466605	0.634824	0.533689	0.327582	0.852726	0.172507	0.359835	0.297366	0.129161	0.147332	0.471375	0.571435	0.29195	0.140693	0.210031	0.34631	0.388863	0.598131	0.378794	0.441216	0.68787	0.190697	0.242418	0.512207	0.591003	0.100244	0.906309	0.489636	0.501497	0.471195	0.357829	0.41807	0.511703	0.572508	0.452169
postcentral R	0.540626	0.640205	0.793511	0.374585	0.530322	0.576727	0.603362	0.646366	0.25827	0.304164	0.422474	0.237684	0.239105	0.255445	0.354241	0.593571	0.687181	0.234035	0.262945	0.390914	0.271063	0.429474	0.259249	0.224728	0.320475	0.582842	0.380956	0.269685	0.263569	0.257796	0.668862	0.45296	0.270192	0.444724	0.796327	0.152211	0.205715	0.400307	0.489686	0.238375	0.291402	1.30755	0.444997	0.338076	0.277482	0.748312	0.462024	0.560462	0.325683
posteriorcingulate L	0.954842	0.354149	0.816535	0.272559	0.647619	0.554882	0.447008	1.3872	0.107073	0.293705	0.245373	0.208882	0.118357	0.514733	0.790799	0.550654	0.566629	0.852655	0.292239	0.261157	0.54464	0.149808	0.197665	0.415831	0.87825	0.64789	0.169983	0.341877	0.434781	0.756395	0.568197	0.201814	0.279849	0.3527	0.943734	0.681692	0.364497	0.381921	0.326931	0.268847	0.305766	0.461694	1.3872	0.833941	0.309799	0.341457	0.376188	0.550361	0.903238
posteriorcingulate R	1.52817	0.523498	0.776609	0.302264	1.17288	0.85486	0.887984	1.48428	0.11132	0.303179	0.404982	0.213682	0.115224	0.528952	0.779165	1.1415	0.548202	0.24796	0.342371	0.17836	0.611966	0.152752	0.202612	0.339763	0.454051	1.15483	0.179756	0.300923	1.08172	0.460318	0.62141	0.328435	0.30753	0.446536	1.03173	0.385279	0.73822	0.371194	0.502079	0.266686	0.316733	0.720333	1.15009	1.52817	0.328022	0.531545	0.553369	0.732479	0.641161
precentral L	0.263274	0.871485	0.812066	0.369161	0.621942	0.599577	0.757367	0.409388	0.203869	0.270478	0.272404	0.322441	0.171608	0.277177	0.503553	0.687228	0.578459	0.343809	0.8903	0.177267	0.354653	0.305795	0.131357	0.151063	0.501318	0.631142	0.286827	0.143496	0.228586	0.369383	0.436309	0.566187	0.398197	0.420939	0.745234	0.198623	0.218758	0.447244	0.583394	0.102096	0.332121	0.410708	0.544366	0.488388	0.925428	0.370248	0.509587	0.572986	0.487408
precentral R	0.847457	0.655106	0.815345	0.358206	0.583386	0.611283	0.662923	0.805629	0.245903	0.303077	0.457611	0.241158	0.256372	0.248207	0.39854	0.67774	0.704953	0.239619	0.271179	0.408082	0.263105	0.440293	0.279275	0.226341	0.349208	0.682742	0.358025	0.285802	0.434886	0.284883	0.657091	0.453123	0.262748	0.343684	0.864323	0.136908	0.372677	0.406183	0.507469	0.259398	0.313549	0.919611	0.518233	0.352206	0.314696	1.31844	0.481624	0.586705	0.366866
precuneus L	0.80236	0.91753	0.72061	0.303511	0.427234	0.329701	0.492194	0.635097	0.241513	0.382235	0.463644	0.247787	0.138327	0.30561	0.385406	0.50386	0.512766	0.300309	0.433923	0.162725	0.44154	0.193144	0.135343	0.153093	0.415035	0.479236	0.254193	0.140244	0.391052	0.304781	0.610523	0.279925	0.326584	0.490962	0.585362	0.193125	0.542071	0.473336	0.656597	0.117844	0.327694	0.768235	0.40951	0.425798	0.353886	0.591481	1.11918	0.510537	0.389157
precuneus R	0.630066	1.26718	0.652713	0.296139	0.476118	0.444218	0.544718	0.541289	0.213115	0.426634	0.362371	0.190534	0.133128	0.352168	0.411877	0.504431	0.511389	0.328711	0.396837	0.153065	0.511326	0.177666	0.15717	0.175142	0.481312	0.445557	0.224477	0.162475	0.277104	0.314894	0.562366	0.218516	0.318863	0.447434	0.475176	0.213224	0.407266	0.453628	0.746491	0.148341	0.350138	0.630953	0.400904	0.497583	0.371139	0.480431	0.356409	1.26718	0.431337
rostralanteriorcingulate L	1.21798	0.470669	0.813955	0.303644	0.85555	0.745299	0.836856	1.42179	0.117266	0.272353	0.266646	0.222361	0.114426	0.415176	0.263301	1.26753	0.54609	0.352022	0.331512	0.213931	0.494925	0.159814	0.187876	0.332855	0.768746	1.45673	0.182122	0.291332	0.776699	0.207767	0.596218	0.289381	0.299392	0.43098	1.03629	0.450705	0.46271	0.371165	0.446127	0.245557	0.317574	0.600203	0.984134	0.496213	0.325301	0.445183	0.498723	0.679803	1.45673
rostralanteriorcingulate R	0.633577	0.32694	0.753228	0.298296	0.400955	0.515674	0.542456	1.03078	0.0869329	0.313673	0.208881	0.215055	0.102771	0.441608	0.807493	0.379084	0.524248	0.500547	0.321951	0.217049	0.573459	0.122998	0.185966	0.314717	1.01851	0.370904	0.14081	0.276361	0.183719	0.388169	0.541125	0.162222	0.298197	0.388656	0.925559	0.421917	0.23968	0.348913	0.341717	0.236101	0.30298	0.450978	0.340665	0.660653	0.308476	0.352459	0.352054	0.520289	0.907413
rostralmiddlefrontal L	0.378579	0.605746	0.580498	0.544249	0.377527	0.343906	0.470868	0.292368	0.152703	0.213635	0.395745	0.540699	0.183541	0.207842	0.302817	0.399931	0.585713	0.214484	0.926077	0.200263	0.276108	0.287964	0.13872	0.124461	0.297571	0.362348	0.212814	0.13289	0.190009	0.215944	0.255037	0.402782	0.594279	0.640323	0.495514	0.144817	0.345309	0.424813	0.370686	0.09243	0.676198	0.754925	0.315772	0.302388	0.707122	0.632712	0.297205	0.350988	0.280215
rostralmiddlefrontal R	1.06066	0.445874	0.642916	0.38697	0.745457	0.478346	0.85488	1.27428	0.123455	0.224078	0.621831	0.227023	0.24254	0.347495	0.862809	0.891725	0.505541	0.638079	0.334683	0.393406	0.361234	0.325843	0.25714	0.353817	0.777322	1.03466	0.154658	0.295233	1.04156	0.719245	0.355652	0.155027	0.365403	0.436916	0.890499	0.516082	0.825503	0.296667	0.370977	0.26384	0.307016	0.514853	0.873505	0.63275	0.324213	0.502557	0.30519	0.416266	0.838054
superiorfrontal L	1.14776	0.416718	0.769875	0.265236	0.57175	0.543772	0.488199	1.43156	0.166285	0.263039	0.19032	0.216785	0.172417	0.402025	0.484951	0.472864	0.613862	0.631795	0.26188	0.325796	0.38428	0.251329	0.220283	0.426387	0.510094	0.486697	0.22702	0.35782	0.619721	0.639233	0.566833	0.246928	0.254416	0.329492	0.808793	0.740268	0.256491	0.378951	0.367892	0.289207	0.298889	0.38508	0.423991	0.554018	0.298201	0.302347	0.385999	0.528359	0.475021
superiorfrontal R	0.796457	0.386945	0.819625	0.304249	0.256909	0.665365	0.100338	1.04898	0.0806054	0.341864	0.244925	0.238464	0.0963713	0.461304	0.450387	0.57891	0.522046	0.403476	0.352356	0.195234	0.625936	0.110809	0.188895	0.292969	0.775099	0.495894	0.13247	0.268318	0.324074	0.264239	0.56734	0.198005	0.31213	0.410639	0.945717	0.355441	0.327534	0.382945	0.369734	0.235767	0.325129	0.526508	0.210584	0.595371	0.331413	0.398879	0.441645	0.671021	0.577357
superiorparietal L	0.196663	0.620114	0.726082	0.314379	0.486434	0.526755	0.512636	0.320085	0.313006	0.384378	0.950674	0.203138	0.195839	0.349682	0.353716	0.455987	0.628426	0.324857	0.258657	0.438573	0.369714	0.396223	0.220434	0.318766	0.343103	0.424359	0.472118	0.315837	0.223389	0.314559	0.636754	0.483807	0.264854	0.479632	0.643273	0.277387	0.500322	0.428465	0.488038	0.249423	0.203033	0.805834	0.380576	0.386771	0.177391	0.736382	0.439799	0.520402	0.329514
superiorparietal R	2.04757	0.508131	0.818894	0.251689	0.510781	0.584161	0.529315	1.11062	0.22173	0.270031	0.382631	0.219103	0.220395	0.339468	0.283668	0.576854	0.66042	0.305248	0.248423	0.471213	0.311863	0.354464	0.248688	0.436285	0.246693	0.627679	0.308846	0.383693	1.0359	0.218824	0.619217	0.339274	0.24651	0.294837	0.893094	0.47763	0.768058	0.40811	0.41567	0.299357	0.306134	0.454579	0.403699	0.304305	0.304113	0.304324	0.438594	0.568529	0.244614
superiortemporal L	0.569813	0.623154	0.590476	0.480742	0.416131	0.356992	0.481288	0.396858	0.194134	0.25586	0.49214	0.593505	0.181679	0.252482	0.333288	0.439578	0.555935	0.260228	0.86229	0.229158	0.315985	0.30332	0.145019	0.156149	0.324499	0.399774	0.268526	0.159604	0.294714	0.266931	0.651237	0.450091	0.507128	0.628963	0.501007	0.18291	0.487481	0.406511	0.395972	0.107761	0.521852	0.882274	0.362921	0.342169	0.518189	0.72115	0.296135	0.366018	0.31135
superiortemporal R	1.31949	0.369837	0.77437	0.393051	0.516388	0.551411	0.567693	0.910365	0.145401	0.232741	0.839261	0.526089	0.14069	0.268834	0.474219	0.661077	0.577442	0.360325	0.603868	0.308708	0.298155	0.177234	0.106318	0.200341	0.410975	0.675012	0.137576	0.186582	0.797157	0.415619	0.699038	0.660435	0.410598	0.650745	0.788314	0.265877	1.02677	0.435148	0.222827	0.0929538	0.37898	1.14961	0.58133	0.386767	0.390865	0.960588	0.674097	0.668775	0.444608
supramarginal L	0.803356	0.89383	0.878377	0.358762	0.890609	0.778301	0.98347	0.919914	0.262249	0.290415	0.347666	0.21071	0.243667	0.318368	0.724635	1.01137	0.697972	0.498411	0.314549	0.213846	0.352119	0.453195	0.216841	0.175904	0.675041	0.996058	0.390434	0.163926	0.620488	0.590794	0.731845	0.605932	0.215518	0.649336	0.991699	0.262256	0.469759	0.426904	0.714904	0.123123	0.336558	0.74078	0.854661	0.644926	0.362006	0.483139	0.608801	0.699106	0.701887
supramarginal R	0.80287	0.698847	0.827034	0.331205	0.620365	0.644121	0.717062	0.822493	0.256446	0.282485	0.39153	0.230012	0.245987	0.223331	0.446173	0.734152	0.693422	0.25382	0.25915	0.29238	0.250007	0.441215	0.25739	0.165914	0.396533	0.741416	0.38011	0.218292	0.456644	0.314732	0.674235	0.493184	0.237757	0.316651	0.893668	0.122121	0.379788	0.403224	0.542099	0.216376	0.303312	1.07316	0.567899	0.380046	0.305042	0.363818	0.510901	0.611864	0.418645
transversetemporal L	0.251453	0.856267	0.817412	0.42135	0.591804	0.591522	0.719365	0.392382	0.210847	0.263415	0.286101	0.377985	0.182087	0.261525	0.464357	0.644465	0.610304	0.316002	0.909736	0.174803	0.335853	0.336771	0.137379	0.140028	0.458171	0.591337	0.309402	0.136544	0.214084	0.33886	0.509857	0.567783	0.453235	0.466407	0.742685	0.178078	0.217348	0.481959	0.575491	0.0978859	0.331165	0.462449	0.505863	0.454303	0.253113	0.409993	0.501853	0.573451	0.44381
transversetemporal R	1.21945	0.352161	0.712687	0.374955	0.477042	0.423334	0.512905	0.822914	0.178345	0.252093	0.808333	0.466868	0.139158	0.270534	0.433466	0.59376	0.545714	0.339186	0.576203	0.295853	0.304591	0.189896	0.108597	0.194634	0.383294	0.599223	0.176395	0.182174	0.715039	0.382933	0.656113	0.305531	0.391092	0.631156	0.699247	0.248927	0.95829	0.411962	0.201383	0.0969785	0.348379	1.12627	0.525118	0.370636	0.366904	0.932071	0.439958	0.518668	0.40782
[truncated: 13 more columns]
