# Supplementary material for: The relationship between the interictal epileptiform discharge source connectivity and cortical structural couplings in temporal lobe epilepsy
Source: Front Neurol. 2023 Feb 1;14:1029732. doi: 10.3389/fneur.2023.1029732 (PMC9948620; doi:10.3389/fneur.2023.1029732)
Supplement: Supplementary file 1 [file Data_Sheet_1.ZIP › Connection/BGC/L/28.xlsx]

## Sheet: 0
\	caudalanteriorcingulate L	caudalanteriorcingulate R	caudalmiddlefrontal L	caudalmiddlefrontal R	cuneus L	cuneus R	entorhinal L	entorhinal R	fusiform L	fusiform R	inferiorparietal L	inferiorparietal R	inferiortemporal L	inferiortemporal R	insula L	insula R	isthmuscingulate L	isthmuscingulate R	lateraloccipital L	lateraloccipital R	lateralorbitofrontal L	lateralorbitofrontal R	lingual L	lingual R	medialorbitofrontal L	medialorbitofrontal R	middletemporal L	middletemporal R	paracentral L	paracentral R	parahippocampal L	parahippocampal R	parsopercularis L	parsopercularis R	parsorbitalis L	parsorbitalis R	parstriangularis L	parstriangularis R	pericalcarine L	pericalcarine R	postcentral L	postcentral R	posteriorcingulate L	posteriorcingulate R	precentral L	precentral R	precuneus L	precuneus R	rostralanteriorcingulate L
caudalanteriorcingulate L	0.798087	0.631764	0.469812	0.193	0.543122	0.379353	0.486636	0.135456	0.16689	0.185863	0.650832	0.290459	0.508587	0.096912	0.798087	0.458293	0.142235	0.287812	0.324262	0.198968	0.214679	0.162948	0.183011	0.194461	0.453149	0.719058	0.234183	0.090625	0.127239	0.46605	0.460026	0.566609	0.152102	0.177681	0.315083	0.291873	0.107993	0.331699	0.199895	0.149976	0.318521	0.13271	0.668095	0.398366	0.407895	0.198056	0.469341	0.388245	0.72495
caudalanteriorcingulate R	0.451523	1.03868	0.497797	0.211321	0.568082	0.422318	0.69235	0.157893	0.798717	0.219442	0.138033	0.238065	1.03868	0.105117	0.730107	0.530302	0.439548	0.312668	0.531077	0.178829	0.249156	0.197371	0.17704	0.211639	0.4708	0.781981	0.388744	0.0897058	0.760695	0.486649	0.251401	0.639042	0.487295	0.225977	0.599819	0.340665	0.313575	0.68433	0.326029	0.253593	0.49188	0.149416	0.695047	0.419073	0.63224	0.224754	0.389666	0.208214	0.724001
caudalmiddlefrontal L	0.585036	0.769178	1.02808	0.324235	0.529317	0.285481	0.940045	0.231944	0.660968	0.355861	0.822423	0.24093	0.966738	0.461367	0.503477	0.608072	0.476148	0.279699	0.318734	0.224055	0.70204	0.80825	0.826968	0.210342	0.24503	0.717486	1.02808	0.417717	0.861879	0.480323	0.785352	0.663075	0.224319	0.551502	0.485223	0.147626	0.150385	0.524136	0.744231	0.59754	0.290235	0.13714	0.716507	0.222034	0.475143	0.330883	0.400052	0.465106	0.535236
caudalmiddlefrontal R	0.11457	0.160123	0.13958	0.468953	0.213432	0.120937	0.190509	0.11795	0.199987	0.275527	0.180923	0.218684	0.268837	0.161315	0.160349	0.149853	0.306993	0.282574	0.468953	0.203018	0.372175	0.168364	0.15272	0.186137	0.231628	0.135437	0.168734	0.156947	0.21723	0.138239	0.158849	0.189705	0.15484	0.417654	0.299165	0.143742	0.0966511	0.345336	0.195344	0.414673	0.27318	0.103254	0.146427	0.181896	0.325846	0.0717965	0.195351	0.21711	0.147968
cuneus L	0.557873	0.589105	0.396264	0.289306	0.708603	0.202462	0.692648	0.155243	0.386025	0.208324	0.667129	0.19878	0.57133	0.280069	0.229182	0.555367	0.293428	0.116447	0.281398	0.205182	0.495906	0.534961	0.591401	0.145156	0.0890667	0.437749	0.708603	0.251577	0.619032	0.382223	0.586139	0.500145	0.151863	0.362977	0.334189	0.161249	0.0945717	0.315051	0.578656	0.429331	0.235965	0.113599	0.493923	0.0591328	0.307035	0.2838	0.401329	0.320799	0.232557
cuneus R	0.560638	0.681915	0.289972	0.289053	0.310347	0.858577	0.795585	0.161804	0.46461	0.231268	0.856722	0.189251	0.656047	0.336418	0.517776	0.521952	0.336446	0.204023	0.312979	0.200242	0.56455	0.668442	0.687987	0.111957	0.189022	0.643458	0.858577	0.292549	0.637312	0.478337	0.669896	0.507025	0.211994	0.427988	0.4078	0.0730434	0.145844	0.456978	0.671002	0.498074	0.271823	0.0958729	0.610131	0.220031	0.408097	0.289829	0.204898	0.305326	0.532239
entorhinal L	0.377393	0.445694	0.368733	0.246759	0.447322	0.314281	1.09306	0.126114	0.67305	0.150136	0.201614	0.299335	0.85892	0.0550353	0.567519	0.453881	0.359678	0.240656	0.504236	0.235154	0.222213	0.228781	0.23498	0.149876	0.363915	0.63998	0.579348	0.0535573	0.656736	0.406278	0.495228	0.740739	0.448626	0.191023	0.522923	0.247703	0.310415	0.719133	0.482472	0.248283	0.487238	0.158186	0.557285	0.319881	0.609762	0.26517	0.293299	0.262117	0.573121
entorhinal R	0.447425	0.490738	0.249764	0.300342	0.354186	0.244738	0.640923	0.817365	0.396394	0.315713	0.666337	0.283872	0.542437	0.508255	0.509118	0.448768	0.295956	0.24105	0.327673	0.230081	0.64329	0.794485	0.701529	0.140251	0.347416	0.632603	0.817365	0.365027	0.577553	0.411636	0.574557	0.343797	0.237664	0.48158	0.39431	0.253428	0.182236	0.561905	0.725516	0.520337	0.352464	0.106648	0.507452	0.29009	0.48166	0.318163	0.27331	0.265823	0.557511
fusiform L	0.217068	0.549914	0.381652	0.120027	0.36064	0.240692	0.630274	0.202928	0.886537	0.208107	0.308814	0.202328	0.356123	0.244873	0.374721	0.321677	0.470134	0.199929	0.365413	0.12816	0.29816	0.296088	0.473485	0.187846	0.306312	0.393445	0.681674	0.241475	0.532647	0.267018	0.619949	0.532229	0.315115	0.209326	0.437144	0.232454	0.214609	0.500902	0.148817	0.175095	0.393498	0.203763	0.372115	0.256509	0.55349	0.124047	0.253866	0.216917	0.394127
fusiform R	0.38543	0.292623	0.194937	0.303049	0.204801	0.10131	0.319346	0.143003	0.216877	0.657634	0.394626	0.250483	0.404313	0.0374253	0.430308	0.394148	0.210504	0.23172	0.292604	0.213326	0.42067	0.365398	0.336856	0.255736	0.429327	0.537823	0.383519	0.038763	0.49147	0.33767	0.259747	0.229691	0.166338	0.367653	0.317032	0.20327	0.120738	0.427452	0.550906	0.437514	0.282984	0.108805	0.40014	0.229213	0.376136	0.304416	0.21091	0.246766	0.453343
inferiorparietal L	0.398395	0.0992949	0.455331	0.221401	0.502797	0.377556	0.144061	0.114901	0.585158	0.176762	0.991056	0.179311	0.875494	0.0649673	0.65091	0.450206	0.292787	0.274492	0.423174	0.170323	0.229469	0.13952	0.119122	0.171446	0.395119	0.62937	0.222862	0.0550905	0.601509	0.443353	0.141319	0.305911	0.409153	0.202837	0.407675	0.280129	0.279352	0.499856	0.301084	0.252613	0.37611	0.154743	0.617093	0.360773	0.484604	0.229038	0.382877	0.250462	0.606883
inferiorparietal R	0.324226	0.513887	0.159279	0.331636	0.264281	0.143895	0.547294	0.187705	0.823377	0.34522	0.479698	0.854601	0.599472	0.389875	0.347885	0.345788	0.474333	0.281128	0.484893	0.255561	0.644872	0.69479	0.687235	0.210983	0.240976	0.433958	0.854601	0.359768	0.558968	0.298444	0.475625	0.421605	0.521592	0.573513	0.641934	0.149619	0.378758	0.725613	0.811324	0.602703	0.363112	0.112964	0.400762	0.213132	0.475402	0.365475	0.142049	0.136841	0.348395
inferiortemporal L	0.234595	0.74139	0.434757	0.232858	0.361419	0.27903	0.894564	0.208271	0.225374	0.217746	0.640088	0.253844	1.03868	0.244518	0.388383	0.33283	0.226518	0.197683	0.181145	0.246142	0.347739	0.365754	0.469106	0.195307	0.304912	0.34559	0.707654	0.228385	0.706367	0.274846	0.798975	0.707184	0.114275	0.24281	0.186329	0.23373	0.105902	0.226555	0.322961	0.225324	0.244062	0.168762	0.442538	0.262182	0.307782	0.250902	0.331446	0.334012	0.389205
inferiortemporal R	0.376849	0.233001	0.269691	0.297421	0.317987	0.204146	0.294039	0.301148	0.301593	0.114928	0.311894	0.330178	0.454703	0.685092	0.460349	0.403547	0.252899	0.203371	0.332371	0.255312	0.483564	0.634099	0.496097	0.165859	0.392874	0.574047	0.514473	0.3106	0.533253	0.34867	0.217859	0.199738	0.244556	0.324227	0.379311	0.253231	0.19955	0.573396	0.685092	0.382204	0.383654	0.1236	0.438861	0.268995	0.491533	0.321714	0.280429	0.254762	0.496907
insula L	0.600464	0.804485	0.364936	0.312087	0.248082	0.368038	0.870126	0.199501	0.237232	0.261406	0.991056	0.297965	0.380167	0.249916	0.991056	0.531702	0.204707	0.198985	0.260373	0.230622	0.427643	0.439836	0.478787	0.221894	0.30162	0.704229	0.630514	0.216944	0.503438	0.443442	0.778976	0.696836	0.123487	0.322907	0.260104	0.255851	0.084595	0.267047	0.49328	0.35788	0.232169	0.129583	0.404796	0.287179	0.263571	0.310387	0.443222	0.444687	0.381858
insula R	0.478022	0.753643	0.435741	0.231436	0.484046	0.331356	0.693462	0.150647	0.21729	0.19468	0.660488	0.266332	0.59172	0.144674	0.639688	0.753643	0.191433	0.219773	0.365398	0.203302	0.25938	0.275652	0.335456	0.193772	0.375193	0.489218	0.423225	0.136929	0.230101	0.295335	0.609564	0.617684	0.144914	0.192995	0.385759	0.270146	0.0780365	0.334746	0.322848	0.180625	0.311205	0.123209	0.554647	0.356018	0.399315	0.232474	0.392539	0.339868	0.616046
isthmuscingulate L	0.158107	0.552141	0.414332	0.140186	0.403585	0.264895	0.617265	0.178702	0.362193	0.201903	0.354489	0.210001	0.438236	0.194584	0.403473	0.287623	0.731641	0.206395	0.313031	0.16703	0.260628	0.252007	0.369166	0.187599	0.32069	0.377299	0.465777	0.193716	0.400684	0.26996	0.600735	0.56781	0.24304	0.194512	0.573767	0.251889	0.179424	0.450329	0.201136	0.161037	0.35557	0.171931	0.384825	0.284788	0.539021	0.15234	0.27268	0.227676	0.417241
isthmuscingulate R	0.388525	0.378572	0.154236	0.314955	0.140837	0.138813	0.404564	0.0646013	0.179259	0.183889	0.538348	0.215596	0.363461	0.0828493	0.318456	0.36927	0.171285	0.538348	0.286815	0.213474	0.352827	0.318755	0.320425	0.1336	0.245529	0.4545	0.38275	0.0583947	0.423002	0.316085	0.356856	0.31264	0.135894	0.296689	0.276238	0.154897	0.0890826	0.342082	0.484132	0.413834	0.24031	0.0954286	0.304273	0.111647	0.311523	0.305703	0.22948	0.283407	0.317138
lateraloccipital L	0.161627	0.314357	0.227342	0.220202	0.150643	0.0970775	0.324006	0.149037	0.393451	0.198384	0.20981	0.150132	0.129772	0.311794	0.0713408	0.143538	0.236757	0.133651	0.677362	0.232192	0.530512	0.500143	0.580968	0.112498	0.099966	0.0743904	0.501227	0.302808	0.179344	0.0972939	0.287796	0.238085	0.166172	0.406224	0.141794	0.0845592	0.0953408	0.117734	0.677362	0.440634	0.35167	0.120377	0.0955457	0.0782431	0.280258	0.225681	0.297771	0.144305	0.0650673
lateraloccipital R	0.0873041	0.146351	0.143422	0.18434	0.180531	0.111945	0.195016	0.135296	0.183936	0.256229	0.201263	0.279884	0.22309	0.220028	0.144443	0.131666	0.281207	0.237853	0.369834	0.521696	0.457786	0.256976	0.196929	0.169653	0.187151	0.126659	0.185194	0.218704	0.176093	0.123623	0.183577	0.223123	0.184499	0.495906	0.279947	0.125144	0.170017	0.327028	0.273438	0.521696	0.2279	0.0967876	0.134	0.15735	0.274573	0.214986	0.200702	0.26748	0.133123
lateralorbitofrontal L	0.280241	0.204308	0.26546	0.265942	0.229913	0.142967	0.235422	0.170954	0.183713	0.219883	0.265935	0.339063	0.34791	0.278242	0.272552	0.29796	0.193123	0.141823	0.357766	0.247906	0.70204	0.184642	0.222792	0.127165	0.222189	0.380356	0.25386	0.283116	0.405964	0.214066	0.192249	0.210676	0.277963	0.0964237	0.321655	0.156731	0.253944	0.570357	0.569107	0.321684	0.45125	0.116122	0.273571	0.132479	0.551867	0.296584	0.296127	0.274475	0.297802
lateralorbitofrontal R	0.275324	0.191724	0.38476	0.243547	0.368823	0.271687	0.214034	0.26036	0.205794	0.25236	0.207901	0.424874	0.387544	0.378383	0.384843	0.339107	0.221455	0.221715	0.441377	0.26159	0.247203	0.80825	0.291015	0.223895	0.338076	0.461139	0.216503	0.429131	0.461342	0.286367	0.224606	0.275872	0.405126	0.197234	0.39235	0.292342	0.323421	0.770099	0.575421	0.205977	0.572579	0.168435	0.374696	0.262026	0.714634	0.273044	0.369544	0.316731	0.420921
lingual L	0.260582	0.152671	0.337205	0.205886	0.363988	0.241294	0.175303	0.200528	0.237225	0.192887	0.170486	0.313925	0.384489	0.227199	0.384637	0.336618	0.177552	0.210491	0.456487	0.219951	0.177376	0.188043	0.992742	0.180403	0.321545	0.447024	0.115642	0.252012	0.427934	0.29828	0.242635	0.274011	0.450639	0.143223	0.455373	0.248102	0.322633	0.714926	0.580168	0.155031	0.509252	0.147889	0.379872	0.259579	0.657198	0.228305	0.286433	0.257591	0.417998
lingual R	0.426582	0.415777	0.199404	0.306495	0.283019	0.127954	0.501715	0.0683148	0.288524	0.392995	0.594858	0.236717	0.456753	0.215077	0.471169	0.429412	0.235189	0.244257	0.301649	0.217557	0.567601	0.576151	0.51618	0.635847	0.395993	0.582157	0.597108	0.140743	0.516281	0.404849	0.435645	0.308432	0.1925	0.469225	0.341108	0.295669	0.144086	0.45911	0.635847	0.536098	0.297313	0.097112	0.463377	0.30044	0.408022	0.313616	0.219579	0.251314	0.518553
medialorbitofrontal L	0.438282	0.599479	0.132534	0.307979	0.108159	0.162821	0.641638	0.13749	0.24192	0.362816	0.796338	0.235271	0.376797	0.259242	0.355101	0.397771	0.208706	0.233909	0.266298	0.205308	0.485642	0.458863	0.468353	0.244005	0.796338	0.550362	0.561568	0.201384	0.456123	0.39635	0.591354	0.487066	0.152246	0.37677	0.294977	0.205679	0.108125	0.328287	0.560381	0.456941	0.229702	0.101295	0.344979	0.129978	0.292713	0.302507	0.235081	0.350712	0.396437
medialorbitofrontal R	0.516858	0.881723	0.419785	0.27143	0.342871	0.348426	0.906667	0.211432	0.187475	0.258465	0.892087	0.337639	0.270348	0.23941	0.557174	0.336537	0.156602	0.240854	0.267849	0.213589	0.367697	0.37751	0.430068	0.239083	0.395463	0.906667	0.559349	0.219966	0.34022	0.231856	0.797248	0.750046	0.117839	0.281094	0.251421	0.290881	0.0817301	0.252769	0.405516	0.275951	0.251371	0.136893	0.269736	0.33878	0.284189	0.272981	0.431217	0.43097	0.605703
middletemporal L	0.276586	0.306003	0.345018	0.204976	0.372649	0.257524	0.381887	0.20802	0.375373	0.183974	0.207631	0.292618	0.490311	0.181452	0.443537	0.364201	0.22602	0.226132	0.464165	0.204022	0.193036	0.121591	0.0839394	0.188395	0.345305	0.493461	1.08992	0.190224	0.526972	0.332367	0.57078	0.426788	0.438244	0.15409	0.499917	0.251154	0.298005	0.707765	0.328285	0.172073	0.496687	0.172334	0.432913	0.286177	0.642871	0.21737	0.261344	0.26326	0.465738
middletemporal R	0.355533	0.241912	0.267154	0.304101	0.322822	0.204119	0.317773	0.205135	0.308804	0.137742	0.320703	0.335004	0.443505	0.333772	0.436687	0.388377	0.252029	0.193406	0.340741	0.259431	0.529902	0.756705	0.575397	0.12201	0.344894	0.545653	0.566041	0.756705	0.513101	0.339324	0.243384	0.202259	0.260864	0.353174	0.390908	0.225059	0.215713	0.587418	0.729234	0.42122	0.390038	0.123813	0.423884	0.251323	0.504575	0.33063	0.28185	0.255142	0.471953
paracentral L	0.18528	0.705848	0.520192	0.265384	0.504883	0.340933	0.707966	0.176473	0.161657	0.221525	0.588847	0.280123	0.955179	0.177255	0.550085	0.142302	0.148573	0.234135	0.323849	0.25	0.277276	0.255258	0.323927	0.212056	0.377501	0.391712	0.419016	0.168806	0.955179	0.287943	0.633944	0.637951	0.147923	0.215666	0.378572	0.296237	0.0950038	0.356177	0.28171	0.190795	0.336904	0.177961	0.504606	0.356144	0.469786	0.277173	0.398148	0.339988	0.53143
paracentral R	0.577719	0.606605	0.408802	0.304924	0.50023	0.381268	0.560255	0.126817	0.172365	0.206637	0.7596	0.25641	0.44133	0.131655	0.623027	0.373453	0.176787	0.245679	0.337831	0.220254	0.296951	0.277584	0.315376	0.198208	0.455955	0.389435	0.393904	0.117016	0.429128	0.7596	0.496745	0.493009	0.117311	0.234697	0.295141	0.311212	0.0634509	0.299995	0.376223	0.251358	0.276481	0.128524	0.179706	0.470276	0.331498	0.294679	0.453455	0.374025	0.441413
parahippocampal L	0.377263	0.173457	0.341365	0.266117	0.424877	0.302018	0.546209	0.131257	0.612235	0.163187	0.241533	0.366918	0.762645	0.0651603	0.556652	0.441296	0.358043	0.24628	0.487187	0.250061	0.263734	0.385006	0.472523	0.151859	0.370896	0.627638	1.01304	0.0552871	0.628853	0.406244	1.01304	0.370593	0.449041	0.222152	0.530423	0.258505	0.324512	0.767492	0.63044	0.293089	0.507023	0.142911	0.543316	0.323224	0.646459	0.292385	0.270316	0.296853	0.570783
parahippocampal R	0.440076	0.622706	0.328234	0.277129	0.43272	0.285096	1.09306	0.0644383	0.763215	0.178312	0.470711	0.375791	0.86728	0.102958	0.558234	0.469657	0.456776	0.241997	0.49942	0.260003	0.332035	0.476768	0.571459	0.127006	0.334558	0.651783	1.02889	0.0799133	0.6914	0.407719	0.430316	1.09306	0.452524	0.289547	0.581758	0.209009	0.324916	0.786237	0.690583	0.349949	0.488459	0.128572	0.564266	0.30027	0.622483	0.308509	0.26016	0.272504	0.563329
parsopercularis L	0.109775	0.282956	0.235729	0.255556	0.106581	0.0784354	0.32362	0.166337	0.443985	0.247864	0.199728	0.1943	0.115618	0.346789	0.0678609	0.0983956	0.329375	0.152514	0.224331	0.260779	0.64222	0.522254	0.595357	0.139767	0.121422	0.0726525	0.509518	0.336213	0.180397	0.0592666	0.316947	0.28209	0.748347	0.490944	0.15387	0.0885995	0.0858782	0.311352	0.748347	0.520226	0.520128	0.194646	0.0674283	0.0762307	0.496876	0.293524	0.237741	0.196903	0.0658349
parsopercularis R	0.286204	0.202996	0.205648	0.326805	0.194462	0.109429	0.229424	0.120815	0.172365	0.180294	0.2415	0.327409	0.343846	0.114081	0.284028	0.316536	0.197128	0.154952	0.320088	0.270416	0.185858	0.21268	0.235027	0.130093	0.219524	0.391275	0.253215	0.131901	0.411654	0.227906	0.188837	0.207817	0.208443	0.589869	0.318423	0.144413	0.18201	0.476398	0.576886	0.497926	0.342255	0.134085	0.277352	0.114879	0.428536	0.352893	0.233419	0.26166	0.298309
parsorbitalis L	0.108844	0.56043	0.426173	0.218983	0.280045	0.236633	0.65597	0.259157	0.772786	0.264792	0.364429	0.234952	0.167812	0.421819	0.148278	0.131048	0.731641	0.127697	0.17678	0.247445	0.562894	0.737824	0.992742	0.206132	0.164841	0.154681	1.0586	0.4131	0.341618	0.0714433	0.621566	0.488203	0.202569	0.373882	1.0586	0.236282	0.170712	0.441038	0.586241	0.34952	0.342981	0.200589	0.141673	0.140149	0.544305	0.252251	0.261096	0.22669	0.161771
parsorbitalis R	0.427891	0.584805	0.180322	0.291985	0.245914	0.126447	0.68243	0.170323	0.313288	0.387186	0.756983	0.218305	0.425968	0.378667	0.428066	0.408508	0.233786	0.252923	0.283958	0.202412	0.63163	0.674353	0.64493	0.286373	0.261212	0.548525	0.728003	0.303586	0.486216	0.414672	0.622637	0.456112	0.177026	0.486252	0.32779	0.756983	0.124723	0.424964	0.690491	0.54851	0.259411	0.0975753	0.445732	0.276069	0.357059	0.292894	0.206221	0.308532	0.481564
parstriangularis L	0.100413	0.211238	0.181948	0.232159	0.0967817	0.0637424	0.270554	0.145783	0.316779	0.247614	0.179985	0.231351	0.12264	0.295413	0.0757562	0.0948478	0.308967	0.167983	0.237144	0.235241	0.595203	0.388154	0.430511	0.139456	0.13643	0.0777389	0.362899	0.286304	0.163295	0.065728	0.268568	0.266002	0.0923748	0.488646	0.164282	0.0826716	0.599529	0.269821	0.599529	0.507883	0.370973	0.179608	0.0692966	0.0834607	0.332602	0.275171	0.197621	0.234438	0.0726214
parstriangularis R	0.213442	0.449591	0.252443	0.265958	0.124641	0.119887	0.465746	0.209774	0.733566	0.31656	0.343649	0.174262	0.226249	0.418612	0.119188	0.195638	0.506851	0.214846	0.178198	0.238022	0.641177	0.679776	0.731838	0.199018	0.155837	0.130508	0.74688	0.399255	0.365483	0.133831	0.396336	0.321106	0.14034	0.57795	0.351476	0.138627	0.0880656	0.790366	0.762291	0.568841	0.130033	0.221955	0.139289	0.131831	0.157731	0.286224	0.218441	0.176546	0.107155
pericalcarine L	0.169162	0.141635	0.299404	0.123496	0.237307	0.165958	0.190199	0.181255	0.058605	0.185576	0.157683	0.291879	0.247784	0.31525	0.164033	0.210439	0.124174	0.113878	0.397964	0.186949	0.442213	0.427453	0.371236	0.131332	0.15371	0.223677	0.142133	0.332518	0.282642	0.122583	0.230241	0.248985	0.351476	0.284433	0.227708	0.157266	0.261607	0.575288	0.811324	0.215791	0.493367	0.144946	0.177001	0.114812	0.59719	0.144519	0.306742	0.246936	0.187537
pericalcarine R	0.239837	0.149744	0.18301	0.288004	0.161436	0.107055	0.17209	0.135871	0.100547	0.19762	0.21944	0.288963	0.292864	0.149208	0.155624	0.249157	0.13495	0.119057	0.283885	0.251624	0.306009	0.104944	0.0970347	0.14745	0.153112	0.267345	0.137477	0.166154	0.327021	0.123474	0.143652	0.183107	0.140337	0.437003	0.227955	0.136071	0.111633	0.394941	0.341555	0.610651	0.304339	0.10328	0.168867	0.0898423	0.369863	0.305596	0.227405	0.246468	0.180002
postcentral L	0.269717	0.364861	0.152562	0.251112	0.171425	0.0686816	0.377207	0.149809	0.557687	0.248022	0.292983	0.0905418	0.281628	0.326686	0.129383	0.261756	0.337205	0.181855	0.428363	0.191446	0.590015	0.52503	0.589703	0.139765	0.137358	0.17206	0.587191	0.308327	0.345337	0.175708	0.327419	0.26434	0.343289	0.475625	0.296981	0.0770804	0.166737	0.135016	0.704806	0.520119	0.704806	0.143603	0.194001	0.103114	0.273677	0.261485	0.183674	0.132695	0.127451
postcentral R	0.237376	0.192108	0.183211	0.29791	0.344399	0.176382	0.281431	0.144407	0.550641	0.310311	0.210146	0.184236	0.428421	0.227439	0.306696	0.309573	0.467039	0.312027	0.429407	0.172469	0.448524	0.305412	0.279248	0.208138	0.292171	0.315822	0.333108	0.210205	0.416663	0.282315	0.235995	0.248821	0.430049	0.456782	0.419473	0.177136	0.385249	0.507114	0.386952	0.465137	0.359266	0.639899	0.344008	0.24496	0.516037	0.336956	0.231852	0.191473	0.295876
posteriorcingulate L	0.603415	0.746246	0.474583	0.300256	0.475778	0.365256	0.770655	0.169758	0.209739	0.2377	0.834648	0.281837	0.423474	0.206974	0.422776	0.511515	0.189862	0.186587	0.305852	0.226743	0.375414	0.377875	0.43109	0.208073	0.307544	0.347062	0.551505	0.186321	0.48438	0.110719	0.678181	0.634495	0.11836	0.280546	0.280711	0.265079	0.0708385	0.282018	0.438287	0.306109	0.273042	0.137624	0.834648	0.327834	0.320051	0.297124	0.480565	0.403417	0.309431
posteriorcingulate R	0.470583	0.578578	0.180032	0.315088	0.153876	0.238981	0.637897	0.12097	0.247027	0.285263	0.786545	0.217497	0.415006	0.221434	0.443746	0.440253	0.20784	0.197566	0.283831	0.215784	0.493076	0.481929	0.48438	0.204683	0.178379	0.558556	0.579849	0.177993	0.479771	0.489236	0.576789	0.474417	0.146356	0.379289	0.302594	0.217267	0.0978499	0.343305	0.571797	0.486806	0.237615	0.104229	0.453074	0.786545	0.310379	0.307916	0.279778	0.333474	0.475905
precentral L	0.281284	0.455755	0.225214	0.278274	0.125287	0.0763857	0.486861	0.177015	0.653683	0.260418	0.370758	0.112178	0.291706	0.380558	0.103818	0.251789	0.430868	0.173237	0.258949	0.223669	0.646123	0.647544	0.730325	0.146026	0.126406	0.155197	0.746011	0.360807	0.407465	0.146078	0.41282	0.319524	0.22736	0.497469	0.384542	0.0803399	0.125988	0.166656	0.751776	0.541514	0.230659	0.200301	0.162135	0.0889487	0.751776	0.288316	0.217983	0.175438	0.102384
precentral R	0.104288	0.165241	0.133158	0.054242	0.175475	0.104878	0.199985	0.13414	0.196397	0.28724	0.19147	0.235865	0.264812	0.198103	0.137863	0.132218	0.321461	0.263274	0.408255	0.198212	0.406133	0.190522	0.175638	0.188826	0.207207	0.120164	0.178895	0.193238	0.223469	0.108307	0.174205	0.207899	0.137351	0.469289	0.29509	0.134524	0.0871311	0.319284	0.218142	0.453474	0.23164	0.129912	0.121588	0.161849	0.286763	0.469289	0.177019	0.223022	0.125136
precuneus L	0.536514	0.611264	0.292085	0.291193	0.537338	0.132722	0.734168	0.158678	0.57964	0.278952	0.684733	0.171008	0.769905	0.374718	0.435813	0.544528	0.389863	0.229332	0.353957	0.201967	0.617179	0.706298	0.746136	0.150804	0.197568	0.579687	0.893697	0.338101	0.694281	0.440317	0.588841	0.451932	0.260393	0.482105	0.430868	0.091477	0.178411	0.533329	0.722831	0.539928	0.311004	0.0959507	0.614576	0.192224	0.508257	0.298652	0.893697	0.319267	0.443831
precuneus R	0.455663	0.472021	0.399293	0.292682	0.513397	0.270918	0.491205	0.115167	0.836738	0.264567	0.52185	0.140618	0.877786	0.235772	0.526191	0.491618	0.48814	0.279782	0.549897	0.234641	0.476678	0.487284	0.50097	0.171555	0.310552	0.601179	0.692976	0.207872	0.689542	0.414858	0.3555	0.308543	0.517716	0.422465	0.575141	0.192118	0.363719	0.706765	0.667983	0.472853	0.481237	0.104437	0.592954	0.285132	0.601778	0.324588	0.380316	0.877786	0.514677
rostralanteriorcingulate L	0.542519	0.821593	0.340772	0.297006	0.241385	0.339362	0.864976	0.202254	0.24157	0.287384	0.948457	0.296486	0.355185	0.263302	0.313058	0.458243	0.206661	0.207632	0.27097	0.213943	0.435424	0.451556	0.495939	0.244108	0.304439	0.64566	0.630482	0.232575	0.467034	0.311043	0.774289	0.689536	0.129757	0.331422	0.278367	0.269774	0.0880785	0.273828	0.500891	0.362442	0.234557	0.124722	0.25517	0.31601	0.27117	0.292669	0.405845	0.426548	0.948457
rostralanteriorcingulate R	0.423996	0.617407	0.273304	0.284687	0.267531	0.282825	0.593815	0.12486	0.160224	0.219134	0.764354	0.254746	0.2902	0.146687	0.347129	0.261895	0.14313	0.267625	0.297955	0.208366	0.311965	0.298698	0.332539	0.190437	0.424159	0.217291	0.408336	0.126763	0.300429	0.207256	0.543641	0.52467	0.127086	0.239831	0.266871	0.246954	0.0826814	0.279187	0.393375	0.259056	0.24381	0.114421	0.0319183	0.321598	0.283601	0.277565	0.354682	0.378946	0.224305
rostralmiddlefrontal L	0.329138	0.325233	0.175152	0.280919	0.178033	0.110584	0.373166	0.102182	0.213212	0.657634	0.425935	0.274033	0.364133	0.213781	0.263458	0.313089	0.2017	0.138724	0.299584	0.209014	0.460143	0.333463	0.342325	0.140369	0.207684	0.407928	0.401837	0.137593	0.41759	0.229545	0.32608	0.266933	0.199569	0.191565	0.315176	0.139615	0.154051	0.447594	0.559302	0.449196	0.322713	0.0910375	0.270647	0.106502	0.413394	0.293217	0.233397	0.270581	0.293411
rostralmiddlefrontal R	0.358417	0.094644	0.468551	0.231083	0.492552	0.379023	0.374253	0.160807	0.752043	0.209106	0.124245	0.296159	0.816568	0.1075	0.621235	0.447476	0.422243	0.286534	0.55042	0.206118	0.242065	0.229947	0.201117	0.198578	0.4364	0.679194	0.450773	0.0945629	0.663707	0.420096	0.293699	0.568645	0.532725	0.219082	0.668576	0.321479	0.349066	0.785903	0.355037	0.247327	0.537521	0.170173	0.584001	0.378848	0.685688	0.248601	0.357534	0.234454	0.634244
superiorfrontal L	0.473794	0.700386	0.421619	0.264654	0.459202	0.364947	0.623498	0.147918	0.128102	0.208513	0.791226	0.302692	0.332956	0.138273	0.766343	0.123006	0.108667	0.279747	0.30772	0.215492	0.273657	0.237927	0.269774	0.203432	0.445382	0.418579	0.336886	0.126226	0.157123	0.394969	0.569608	0.603244	0.127505	0.215033	0.271309	0.281853	0.0869775	0.286312	0.293285	0.197951	0.281241	0.134334	0.425913	0.376667	0.332618	0.263989	0.461538	0.41268	0.688604
superiorfrontal R	0.44869	0.725678	0.34052	0.295325	0.316067	0.359339	0.764628	0.200225	0.219179	0.306574	0.8236	0.253881	0.319141	0.25835	0.272604	0.367865	0.178418	0.21334	0.297799	0.212915	0.44176	0.453091	0.493577	0.270718	0.287285	0.39686	0.592603	0.229087	0.385722	0.313546	0.701862	0.612893	0.137822	0.32944	0.287253	0.30513	0.0908024	0.297897	0.520237	0.381942	0.248271	0.115128	0.188468	0.404984	0.296343	0.28918	0.397878	0.375784	0.134988
superiorparietal L	0.485972	0.472206	0.258314	0.281122	0.566852	0.171187	0.544825	0.142979	0.601498	0.271795	0.502294	0.136998	0.710793	0.327397	0.401054	0.50702	0.375193	0.237089	0.449934	0.196768	0.577759	0.595724	0.650485	0.15637	0.22136	0.501986	0.758397	0.294582	0.626767	0.408023	0.40607	0.293458	0.331453	0.463024	0.412452	0.119143	0.222152	0.564965	0.709635	0.522532	0.423603	0.085281	0.552327	0.206998	0.57415	0.296537	0.367114	0.193734	0.402992
superiorparietal R	0.400476	0.473779	0.322056	0.30802	0.439274	0.230094	0.497148	0.143223	0.886537	0.300558	0.470034	0.124654	0.800864	0.28665	0.474625	0.444364	0.513534	0.292175	0.555165	0.244014	0.52476	0.532001	0.527142	0.192433	0.301018	0.551298	0.708845	0.257105	0.659461	0.378235	0.393129	0.362927	0.56379	0.474555	0.635568	0.187235	0.397537	0.71823	0.686315	0.512412	0.459103	0.111542	0.535449	0.272359	0.601818	0.342267	0.292693	0.207931	0.467198
superiortemporal L	0.466585	0.594041	0.206569	0.299052	0.412505	0.37832	0.771766	0.42939	0.412423	0.444555	0.787864	0.26018	0.591215	0.450859	0.595631	0.500545	0.299749	0.336097	0.328477	0.226178	0.662823	0.77063	0.715865	0.355358	0.442298	0.699306	0.859104	0.352584	0.592342	0.505744	0.73031	0.467857	0.231933	0.500691	0.382986	0.456695	0.176465	0.538945	0.720459	0.568008	0.340891	0.0902443	0.600499	0.418998	0.471575	0.318071	0.28708	0.277839	0.672258
superiortemporal R	0.417248	0.635266	0.310941	0.28085	0.428263	0.270482	0.703328	0.0659446	0.818714	0.209697	0.512823	0.340766	0.830816	0.146551	0.527261	0.45632	0.476015	0.254449	0.507002	0.256393	0.370886	0.467486	0.522259	0.139007	0.322493	0.609	0.869188	0.122532	0.672208	0.39459	0.362975	0.308011	0.466854	0.334481	0.58435	0.193093	0.332388	0.751804	0.670715	0.376531	0.463957	0.125528	0.546778	0.292251	0.584678	0.312742	0.252795	0.235581	0.526621
supramarginal L	0.412926	0.278825	0.215168	0.273122	0.474364	0.175556	0.295038	0.110592	0.534995	0.242332	0.29364	0.11654	0.520545	0.22505	0.345508	0.442898	0.304118	0.240529	0.473885	0.197624	0.487524	0.397809	0.441072	0.148853	0.240011	0.39932	0.490415	0.204506	0.481295	0.370961	0.242306	0.187489	0.381502	0.408558	0.322264	0.134496	0.257561	0.406684	0.606745	0.466445	0.377499	0.0753944	0.453764	0.211537	0.390425	0.298299	0.303728	0.056149	0.345571
supramarginal R	0.228861	0.310826	0.122242	0.315369	0.196872	0.114368	0.375894	0.197206	0.787629	0.35208	0.256619	0.244567	0.377292	0.366507	0.206499	0.258466	0.481365	0.277686	0.380006	0.208828	0.62611	0.531684	0.521985	0.22085	0.215126	0.245141	0.569365	0.342544	0.430851	0.210787	0.355068	0.348335	0.582625	0.589869	0.514243	0.141483	0.385861	0.566257	0.680795	0.610651	0.196534	0.103205	0.25301	0.177915	0.400493	0.34936	0.154494	0.26836	0.200019
transversetemporal L	0.161889	0.464508	0.394165	0.270361	0.155928	0.152398	0.514118	0.215477	0.609217	0.233081	0.341948	0.160991	0.110612	0.403985	0.0587876	0.116722	0.460604	0.117181	0.141404	0.259071	0.622596	0.688677	0.818701	0.144115	0.102958	0.0630917	0.782986	0.387257	0.264081	0.0488905	0.45932	0.363814	0.121477	0.431541	0.300825	0.129654	0.081791	0.255293	0.725372	0.464011	0.313732	0.198275	0.0661344	0.0686916	0.602955	0.29276	0.282763	0.186181	0.0577984
transversetemporal R	0.413448	0.709601	0.311309	0.295604	0.421771	0.302005	0.988872	0.087133	0.677352	0.260161	0.666498	0.420176	0.754625	0.246875	0.546281	0.445418	0.408546	0.274643	0.466297	0.257249	0.463924	0.654134	0.738589	0.162536	0.340647	0.62345	1.08992	0.199072	0.635195	0.412318	0.690455	0.512647	0.42803	0.397582	0.541335	0.221716	0.3166	0.790366	0.750426	0.44496	0.475491	0.12013	0.556804	0.314506	0.6164	0.329247	0.254435	0.271491	0.557164
[truncated: 13 more columns]
