# Supplementary material for: The relationship between the interictal epileptiform discharge source connectivity and cortical structural couplings in temporal lobe epilepsy
Source: Front Neurol. 2023 Feb 1;14:1029732. doi: 10.3389/fneur.2023.1029732 (PMC9948620; doi:10.3389/fneur.2023.1029732)
Supplement: Supplementary file 1 [file Data_Sheet_1.ZIP › Connection/BGC/L/30.xlsx]

## Sheet: 0
\	caudalanteriorcingulate L	caudalanteriorcingulate R	caudalmiddlefrontal L	caudalmiddlefrontal R	cuneus L	cuneus R	entorhinal L	entorhinal R	fusiform L	fusiform R	inferiorparietal L	inferiorparietal R	inferiortemporal L	inferiortemporal R	insula L	insula R	isthmuscingulate L	isthmuscingulate R	lateraloccipital L	lateraloccipital R	lateralorbitofrontal L	lateralorbitofrontal R	lingual L	lingual R	medialorbitofrontal L	medialorbitofrontal R	middletemporal L	middletemporal R	paracentral L	paracentral R	parahippocampal L	parahippocampal R	parsopercularis L	parsopercularis R	parsorbitalis L	parsorbitalis R	parstriangularis L	parstriangularis R	pericalcarine L	pericalcarine R	postcentral L	postcentral R	posteriorcingulate L	posteriorcingulate R	precentral L	precentral R	precuneus L	precuneus R	rostralanteriorcingulate L
caudalanteriorcingulate L	0.569087	0.31923	0.225497	0.516009	0.26828	0.306965	0.330276	0.418413	0.440469	0.326088	0.205487	0.475787	0.50916	0.230707	0.158285	0.263925	0.158182	0.482603	0.220057	0.252219	0.324519	0.424864	0.29072	0.28091	0.2369	0.11858	0.213582	0.404898	0.207254	0.234619	0.536406	0.429777	0.353799	0.268385	0.395717	0.210235	0.40352	0.154468	0.296077	0.232206	0.337314	0.483218	0.108788	0.22596	0.180463	0.439524	0.497232	0.536217	0.170694
caudalanteriorcingulate R	0.376309	1.05535	0.389883	0.833893	0.175913	0.179761	0.35717	0.42004	0.473636	0.41769	0.155478	0.673747	0.574536	0.48761	0.171423	0.241209	0.128342	0.574581	0.191377	0.563614	0.468553	0.702888	0.540107	0.253101	0.179233	0.180472	0.305035	0.773797	0.248075	0.253422	0.663948	0.471136	0.673833	0.682798	0.382882	0.537521	0.717954	0.107918	0.788661	0.340759	0.398397	0.88761	0.20822	0.332407	0.237328	0.80846	0.855311	0.621384	0.177944
caudalmiddlefrontal L	0.381386	0.40398	0.912722	0.841781	0.278266	0.384949	0.419294	0.345942	0.401402	0.343257	0.179939	0.627004	0.495631	0.269582	0.274303	0.31035	0.207989	0.692694	0.186753	0.456526	0.535518	0.611419	0.558827	0.329678	0.278296	0.251923	0.292436	0.712668	0.300271	0.240384	0.892	0.566349	0.693661	0.513212	0.42207	0.209512	0.641169	0.0954192	0.758086	0.246178	0.353042	0.783546	0.283836	0.250296	0.225084	0.725136	0.726794	0.493929	0.281407
caudalmiddlefrontal R	0.494437	0.412848	0.410317	1.01788	0.285691	0.293621	0.471954	0.371589	0.423151	0.397421	0.232523	0.464537	0.450808	0.40481	0.403191	0.420271	0.306104	0.434927	0.155032	0.340053	0.39886	0.407312	0.519271	0.316859	0.416353	0.380815	0.4011	0.441639	0.305413	0.325723	0.482026	0.610382	0.375097	0.528741	0.427195	0.410415	0.245734	0.103986	0.717725	0.345398	0.328677	0.153851	0.288475	0.348956	0.173196	0.176723	0.466073	0.221703	0.40444
cuneus L	0.443683	0.305079	0.433021	0.647646	0.723849	0.291405	0.281113	0.434939	0.501611	0.41894	0.166278	0.508403	0.551929	0.389631	0.286487	0.429013	0.222193	0.342332	0.182289	0.426617	0.495272	0.647601	0.515464	0.307885	0.519871	0.313329	0.368242	0.705327	0.415638	0.409953	0.444182	0.502963	0.536198	0.472684	0.299384	0.399754	0.671111	0.113752	0.642592	0.327037	0.331527	0.722866	0.325096	0.395282	0.225123	0.709941	0.424122	0.456717	0.44511
cuneus R	0.406098	0.287655	0.350893	0.768924	0.225598	0.826435	0.449359	0.395338	0.466447	0.322799	0.212159	0.616993	0.5218	0.311414	0.279295	0.352483	0.205695	0.495747	0.200918	0.380015	0.477658	0.599506	0.431391	0.314916	0.265879	0.267845	0.241263	0.687466	0.344107	0.276378	0.639619	0.539757	0.634695	0.48701	0.398881	0.356424	0.675174	0.106192	0.607224	0.23488	0.343199	0.796984	0.292942	0.261909	0.229965	0.758247	0.641614	0.533488	0.287326
entorhinal L	0.396399	0.316133	0.407721	0.863589	0.14509	0.26855	0.891346	0.373577	0.427548	0.432993	0.125195	0.511182	0.520063	0.545343	0.197579	0.137939	0.0868192	0.283386	0.183869	0.589086	0.443124	0.714139	0.582175	0.307592	0.526849	0.145508	0.403079	0.737442	0.275003	0.379823	0.395088	0.43424	0.731286	0.687365	0.414065	0.524397	0.723403	0.093197	0.871159	0.384419	0.34914	0.891346	0.209187	0.421345	0.236254	0.817779	0.450004	0.595155	0.340034
entorhinal R	0.378536	0.364802	0.14855	0.879039	0.257912	0.303666	0.383963	0.879039	0.105825	0.357435	0.189665	0.622157	0.286861	0.334615	0.246464	0.330146	0.191497	0.525115	0.226694	0.472408	0.527425	0.576821	0.450428	0.239487	0.2816	0.23947	0.226614	0.676314	0.293768	0.232799	0.665861	0.498649	0.622644	0.543462	0.381374	0.262272	0.718178	0.107738	0.616351	0.279621	0.345531	0.862213	0.244174	0.229468	0.241504	0.796405	0.665115	0.601055	0.260665
fusiform L	0.389399	0.404134	0.171113	0.958066	0.284472	0.320436	0.406128	0.0733016	0.958066	0.249212	0.211785	0.580121	0.468541	0.276834	0.267479	0.363611	0.214561	0.445301	0.232554	0.417416	0.453354	0.62518	0.429317	0.25741	0.301797	0.243362	0.24523	0.732883	0.346317	0.257892	0.618721	0.530091	0.683882	0.445036	0.435068	0.212615	0.696567	0.107934	0.599194	0.245773	0.328038	0.847512	0.277713	0.250744	0.245886	0.79119	0.590131	0.571329	0.278062
fusiform R	0.376347	0.380024	0.229895	0.812729	0.291094	0.278414	0.436333	0.35335	0.307289	0.812729	0.207643	0.604665	0.384902	0.217347	0.307047	0.363815	0.22704	0.494589	0.222054	0.367797	0.293018	0.452278	0.393282	0.262918	0.323304	0.296069	0.332063	0.556581	0.315736	0.254684	0.612681	0.531141	0.606649	0.301276	0.392349	0.197958	0.66222	0.117203	0.533911	0.250869	0.339716	0.765988	0.276017	0.26899	0.244882	0.728045	0.603991	0.501688	0.315432
inferiorparietal L	0.518334	0.242576	0.331296	0.607124	0.221602	0.278149	0.298436	0.384087	0.43578	0.48706	0.796767	0.505539	0.478405	0.329138	0.151459	0.241164	0.159848	0.380174	0.184866	0.38429	0.404629	0.541306	0.590753	0.28159	0.227224	0.301052	0.238546	0.578007	0.329104	0.219944	0.464028	0.52728	0.514348	0.384117	0.320108	0.299836	0.740957	0.137114	0.584363	0.355072	0.341005	0.727112	0.35218	0.219781	0.257168	0.731296	0.459325	0.475473	0.238973
inferiorparietal R	0.348577	0.434328	0.300176	1.01504	0.156392	0.253236	0.376821	0.303482	0.311158	0.268562	0.141972	1.01504	0.340614	0.368552	0.204728	0.322575	0.116357	0.483014	0.22153	0.447384	0.336293	0.357019	0.325496	0.260204	0.377178	0.161924	0.281225	0.343948	0.170691	0.289001	0.431126	0.351387	0.622468	0.491224	0.397297	0.358653	0.629309	0.101821	0.572732	0.250964	0.44755	0.842662	0.0962557	0.30936	0.227542	0.783531	0.484819	0.581408	0.259625
inferiortemporal L	0.37478	0.388441	0.179218	1.01788	0.267979	0.302887	0.402002	0.190969	0.380265	0.235852	0.202119	0.572475	1.01788	0.277458	0.246838	0.341007	0.201997	0.45197	0.249033	0.413206	0.309967	0.656006	0.367557	0.24641	0.275999	0.222285	0.231726	0.731909	0.327805	0.242758	0.574961	0.505022	0.703476	0.404894	0.44695	0.208569	0.686162	0.110111	0.554862	0.241704	0.331492	0.853463	0.258515	0.235569	0.247908	0.793471	0.57839	0.585356	0.252784
inferiortemporal R	0.371805	0.51232	0.230781	0.659029	0.388557	0.416797	0.618917	0.447884	0.41934	0.315211	0.239816	0.648296	0.4949	0.850666	0.403737	0.470267	0.265021	0.647407	0.200592	0.574927	0.295597	0.421923	0.445168	0.387068	0.481217	0.39333	0.480686	0.504796	0.333163	0.350544	0.740179	0.506567	0.558537	0.228667	0.332778	0.216721	0.731645	0.110748	0.547928	0.29878	0.342335	0.850666	0.29551	0.368214	0.242027	0.777929	0.694617	0.484159	0.432785
insula L	0.391312	0.280257	0.412947	0.748181	0.461908	0.322838	0.464674	0.492862	0.52136	0.569808	0.146572	0.568643	0.542516	0.554946	0.88768	0.340071	0.0962081	0.423497	0.173607	0.614939	0.536634	0.648194	0.667093	0.377249	0.287873	0.285082	0.359099	0.706409	0.31164	0.327704	0.509828	0.459319	0.653399	0.631812	0.358476	0.494323	0.721141	0.111217	0.88768	0.416392	0.367475	0.831906	0.291269	0.34042	0.234844	0.772303	0.569051	0.559381	0.262607
insula R	0.400333	0.262697	0.341105	0.767995	0.329327	0.25586	0.195355	0.400794	0.454638	0.410423	0.134473	0.522561	0.514547	0.474495	0.191896	0.871252	0.0822824	0.317556	0.181952	0.553601	0.413635	0.671306	0.545464	0.245217	0.321658	0.136126	0.286275	0.724471	0.23183	0.300436	0.392394	0.413008	0.626748	0.572627	0.3231	0.433158	0.764644	0.108444	0.821581	0.319201	0.360188	0.871252	0.186801	0.30148	0.238231	0.809824	0.487641	0.583993	0.303037
isthmuscingulate L	0.43156	0.24587	0.36971	0.639261	0.373656	0.300623	0.301837	0.430928	0.476824	0.53316	0.172249	0.507561	0.511614	0.357363	0.111221	0.204454	0.740601	0.397508	0.169631	0.428416	0.469255	0.579529	0.5796	0.332151	0.218477	0.178384	0.30151	0.633533	0.391305	0.236816	0.478858	0.476404	0.534436	0.4218	0.289248	0.3181	0.697724	0.119768	0.686623	0.31651	0.341936	0.716446	0.391245	0.244129	0.230563	0.70361	0.479483	0.445794	0.153742
isthmuscingulate R	0.405176	0.37366	0.383047	0.911758	0.170061	0.269276	0.253907	0.35586	0.373069	0.337344	0.174591	0.633459	0.454557	0.397968	0.166536	0.258782	0.140665	0.911758	0.208044	0.470041	0.494254	0.665204	0.433459	0.316681	0.25849	0.155435	0.258988	0.669191	0.273771	0.306801	0.521279	0.4889	0.646561	0.58349	0.389126	0.424295	0.717635	0.0959698	0.634183	0.303461	0.346383	0.885446	0.194105	0.335871	0.22963	0.823892	0.779581	0.624806	0.180188
lateraloccipital L	0.258428	0.599254	0.323044	0.575217	0.316706	0.391781	0.622365	0.458552	0.471596	0.308745	0.150459	0.804195	0.535958	0.275477	0.328162	0.545994	0.181926	0.72441	0.892177	0.292229	0.395294	0.325633	0.268493	0.351571	0.512413	0.297028	0.349738	0.344152	0.27078	0.353402	0.729134	0.536827	0.350216	0.361615	0.40084	0.312493	0.380976	0.380948	0.324675	0.250636	0.408938	0.545946	0.138341	0.367962	0.208808	0.514065	0.717789	0.363707	0.404538
lateraloccipital R	0.36509	0.444252	0.249126	0.572234	0.338873	0.293674	0.581996	0.394144	0.390735	0.294387	0.261689	0.638842	0.470241	0.388324	0.38941	0.473939	0.27981	0.560074	0.221504	0.761286	0.302953	0.37357	0.308701	0.267275	0.433468	0.419288	0.339278	0.429455	0.34894	0.283964	0.656747	0.499445	0.501014	0.341355	0.320413	0.330891	0.668424	0.123508	0.372789	0.219103	0.346639	0.73291	0.321084	0.289158	0.255003	0.705369	0.629285	0.336242	0.425355
lateralorbitofrontal L	0.361652	0.403528	0.430835	0.940417	0.274862	0.397589	0.38888	0.582858	0.62169	0.304684	0.172829	0.6076	0.547499	0.263896	0.265208	0.324029	0.192005	0.649179	0.212509	0.440832	0.940417	0.544037	0.404555	0.354717	0.3074	0.238319	0.308933	0.639603	0.294083	0.259668	0.819347	0.529612	0.684028	0.407363	0.413012	0.219742	0.66278	0.102413	0.671975	0.265557	0.349156	0.80104	0.250604	0.283017	0.23832	0.740337	0.698269	0.511882	0.27858
lateralorbitofrontal R	0.407901	0.307612	0.286475	0.751262	0.257663	0.27652	0.327532	0.378973	0.40367	0.368327	0.193521	0.472288	0.411009	0.234543	0.238505	0.278265	0.205476	0.385521	0.21952	0.269374	0.330373	0.753709	0.331482	0.270175	0.256297	0.21169	0.267779	0.204827	0.248375	0.228653	0.430617	0.683277	0.619028	0.264032	0.419518	0.221442	0.455961	0.115328	0.262768	0.250935	0.340669	0.506755	0.215156	0.235846	0.209995	0.510451	0.431364	0.398319	0.232645
lingual L	0.388411	0.376802	0.353984	0.873391	0.306856	0.280475	0.436513	0.350115	0.42406	0.316052	0.22807	0.562058	0.476032	0.244826	0.335336	0.3762	0.264547	0.475601	0.218999	0.306332	0.296479	0.466358	0.873391	0.269112	0.340616	0.30988	0.346614	0.601664	0.337348	0.264851	0.585538	0.589804	0.660409	0.281797	0.44136	0.250088	0.587867	0.118261	0.50252	0.257748	0.330869	0.669458	0.30493	0.282541	0.249595	0.654419	0.561682	0.40596	0.336337
lingual R	0.403247	0.385648	0.385812	0.771375	0.28402	0.41811	0.499541	0.392621	0.42912	0.422343	0.219259	0.629256	0.496258	0.383084	0.327752	0.386607	0.231499	0.580638	0.203381	0.466876	0.521993	0.556571	0.498463	0.863194	0.360393	0.315594	0.279549	0.642934	0.363345	0.291014	0.706011	0.528373	0.62377	0.571805	0.3848	0.42985	0.732246	0.103959	0.674641	0.307966	0.340849	0.863194	0.315429	0.255559	0.237324	0.801877	0.676233	0.574323	0.350249
medialorbitofrontal L	0.375344	0.2069	0.314885	0.820513	0.398955	0.199406	0.637748	0.424779	0.437898	0.428985	0.149576	0.623423	0.448924	0.481679	0.188072	0.31867	0.12008	0.462922	0.191369	0.581427	0.427796	0.621766	0.560804	0.225325	0.923281	0.210234	0.319747	0.696513	0.282425	0.232006	0.533508	0.437642	0.676962	0.60852	0.372544	0.467274	0.770983	0.104961	0.846689	0.321323	0.378406	0.923281	0.238152	0.291844	0.242463	0.835914	0.736513	0.627859	0.25085
medialorbitofrontal R	0.38884	0.233695	0.340097	0.750369	0.395774	0.269412	0.295841	0.430697	0.451383	0.476766	0.166442	0.473823	0.455107	0.425129	0.215002	0.19513	0.0868594	0.314067	0.17439	0.512676	0.437903	0.629828	0.584334	0.287882	0.266175	0.834659	0.274792	0.681223	0.275755	0.216957	0.378054	0.403465	0.623119	0.487488	0.325689	0.350405	0.713207	0.115767	0.834659	0.305038	0.34593	0.788192	0.244588	0.238625	0.237627	0.745433	0.435366	0.490964	0.225913
middletemporal L	0.389319	0.439713	0.461764	0.79108	0.395333	0.375199	0.616641	0.435238	0.472947	0.674326	0.20023	0.624801	0.524084	0.597819	0.402932	0.430023	0.267622	0.564781	0.193147	0.650195	0.557323	0.610182	0.704178	0.320406	0.477895	0.366613	0.919056	0.686322	0.391274	0.220477	0.657816	0.507138	0.660371	0.725865	0.394567	0.610302	0.766417	0.0976339	0.893428	0.505272	0.348415	0.919056	0.363558	0.275335	0.242214	0.830749	0.686913	0.61423	0.427139
middletemporal R	0.36559	0.319412	0.29127	0.736055	0.260967	0.286079	0.336982	0.424384	0.424486	0.419988	0.187042	0.489723	0.422317	0.23445	0.239474	0.287691	0.204887	0.384815	0.226858	0.266482	0.352097	0.222012	0.350385	0.285017	0.267147	0.211877	0.277061	0.780627	0.241016	0.232608	0.418126	0.614764	0.5937	0.257587	0.397344	0.227704	0.483864	0.120358	0.249121	0.262339	0.344488	0.545266	0.210099	0.242684	0.21647	0.550389	0.438537	0.418333	0.236496
paracentral L	0.429656	0.292378	0.381438	0.645814	0.321596	0.303397	0.321059	0.434063	0.503245	0.434931	0.146309	0.458067	0.551588	0.39091	0.297771	0.223826	0.318637	0.357851	0.170015	0.425362	0.447355	0.657661	0.555477	0.298187	0.308596	0.244902	0.342203	0.681384	0.71691	0.263243	0.422373	0.433232	0.556539	0.455713	0.263441	0.356827	0.624936	0.145445	0.71691	0.319358	0.356683	0.628942	0.154416	0.271816	0.239329	0.627398	0.417176	0.395989	0.274135
paracentral R	0.400038	0.387848	0.37767	0.73129	0.410268	0.406962	0.642595	0.487773	0.517352	0.582203	0.194718	0.646715	0.574085	0.462224	0.367126	0.421767	0.203008	0.642797	0.18531	0.544344	0.50831	0.589236	0.569325	0.371963	0.372503	0.32449	0.209211	0.666031	0.304117	0.901316	0.729176	0.52938	0.635056	0.545078	0.359395	0.431216	0.73628	0.110477	0.763284	0.327269	0.368012	0.881141	0.298548	0.251774	0.233603	0.809142	0.747675	0.597997	0.376603
parahippocampal L	0.406506	0.376262	0.421921	0.984282	0.196513	0.30618	0.296693	0.411181	0.483523	0.357899	0.179876	0.610496	0.526593	0.402753	0.167464	0.270083	0.14639	0.447389	0.249314	0.477194	0.520306	0.629163	0.43043	0.340926	0.258651	0.147779	0.269833	0.609155	0.279526	0.298643	0.984282	0.468767	0.662786	0.586427	0.407146	0.408204	0.73027	0.0965998	0.60617	0.327381	0.32909	0.917903	0.191327	0.318182	0.238737	0.85039	0.604869	0.648897	0.180504
parahippocampal R	0.339807	0.273648	0.207909	0.581591	0.223695	0.272616	0.256354	0.41894	0.404567	0.342271	0.186131	0.303533	0.456335	0.244351	0.150606	0.219821	0.157271	0.395954	0.249242	0.29081	0.317678	0.444116	0.287509	0.258903	0.202065	0.11002	0.195634	0.474694	0.177624	0.217844	0.409098	0.683277	0.434104	0.277776	0.401161	0.213489	0.53898	0.119194	0.272299	0.232442	0.217352	0.631838	0.115287	0.210927	0.18988	0.617957	0.395496	0.592155	0.152522
parsopercularis L	0.485561	0.356252	0.46759	0.529431	0.266456	0.297144	0.386661	0.420776	0.491928	0.48996	0.229297	0.415304	0.51567	0.406301	0.328771	0.322492	0.267497	0.408629	0.165027	0.304945	0.477764	0.586646	0.680457	0.330294	0.335475	0.276789	0.377647	0.559488	0.280449	0.293302	0.469152	0.604797	0.731286	0.524397	0.507239	0.409771	0.206552	0.150667	0.721058	0.368319	0.352372	0.167627	0.257713	0.318763	0.180805	0.187431	0.427758	0.168108	0.307926
parsopercularis R	0.408234	0.586714	0.424289	0.732749	0.330445	0.538321	0.592194	0.73901	0.674098	0.457877	0.198648	0.655896	0.724358	0.187579	0.368547	0.41874	0.240516	0.779123	0.190529	0.435671	0.454174	0.541347	0.499757	0.548817	0.475258	0.332848	0.483668	0.650453	0.285108	0.330454	0.929359	0.632327	0.608964	0.94963	0.360396	0.337483	0.617136	0.107153	0.625416	0.426968	0.349041	0.751915	0.271258	0.385602	0.2274	0.703804	0.743111	0.412262	0.389046
parsorbitalis L	0.447713	0.362684	0.459454	0.748541	0.258489	0.292269	0.413369	0.399454	0.449995	0.491423	0.194762	0.407594	0.47125	0.496808	0.36086	0.351534	0.263757	0.39618	0.150638	0.409248	0.464083	0.582765	0.704392	0.328673	0.353275	0.317523	0.391393	0.550795	0.249585	0.321269	0.453536	0.586768	0.72696	0.626703	0.908539	0.466392	0.229034	0.147159	0.908539	0.398755	0.331778	0.199993	0.225624	0.344759	0.171835	0.197104	0.415397	0.196865	0.338574
parsorbitalis R	0.373332	0.614928	0.238405	0.733161	0.375833	0.568525	0.631525	0.5066	0.456998	0.415111	0.185822	0.671585	0.533858	0.283644	0.363814	0.43128	0.223805	0.779011	0.194088	0.560132	0.344506	0.527566	0.580669	0.578037	0.503196	0.328374	0.542269	0.621705	0.290156	0.366339	0.885341	0.540326	0.587879	0.454	0.335563	0.94155	0.70122	0.109871	0.708505	0.378428	0.362185	0.846506	0.269088	0.441192	0.236368	0.770775	0.774572	0.499543	0.392346
parstriangularis L	0.45986	0.48139	0.237433	0.581024	0.439446	0.389476	0.558006	0.479594	0.468544	0.320881	0.281813	0.653363	0.553577	0.240749	0.320792	0.491303	0.283595	0.662156	0.226227	0.228147	0.331042	0.466351	0.256127	0.362344	0.403424	0.278412	0.315501	0.489814	0.335197	0.355408	0.724444	0.594901	0.458921	0.251179	0.401877	0.263292	0.798964	0.178206	0.295588	0.250038	0.381793	0.203798	0.206692	0.341864	0.248871	0.235842	0.672425	0.463323	0.342856
parstriangularis R	0.354913	0.633095	0.44234	0.672097	0.267143	0.413738	0.557897	0.557679	0.554682	0.434588	0.178149	0.55797	0.612398	0.497826	0.355268	0.467326	0.197062	0.67328	0.395706	0.497205	0.503539	0.373964	0.393864	0.448475	0.549965	0.272731	0.462236	0.384571	0.20433	0.440047	0.694495	0.493613	0.385735	0.58171	0.381615	0.507439	0.617843	0.83771	0.44003	0.408216	0.308633	0.83771	0.107184	0.469996	0.329151	0.785727	0.568277	0.586208	0.416887
pericalcarine L	0.393578	0.434225	0.365024	0.798319	0.328339	0.309776	0.504114	0.382808	0.426722	0.338249	0.258428	0.560846	0.474014	0.260785	0.38426	0.425452	0.299176	0.511146	0.214982	0.17347	0.344867	0.446106	0.343439	0.303792	0.412818	0.372318	0.393242	0.51816	0.325774	0.304258	0.589761	0.599378	0.612409	0.31242	0.397232	0.305606	0.443416	0.12728	0.908539	0.295073	0.334604	0.475259	0.302778	0.326163	0.261661	0.504489	0.568388	0.231324	0.395051
pericalcarine R	0.39858	0.435062	0.287238	0.709892	0.313271	0.326815	0.54289	0.419452	0.418821	0.39254	0.239454	0.628437	0.499686	0.296467	0.381265	0.420272	0.27695	0.576954	0.213199	0.426369	0.355044	0.477583	0.487418	0.304957	0.42079	0.368953	0.441452	0.560259	0.359143	0.277754	0.706922	0.54399	0.590269	0.439813	0.371096	0.346238	0.712781	0.114025	0.623345	0.817301	0.342235	0.817301	0.339131	0.293577	0.246982	0.767292	0.644575	0.496179	0.400774
postcentral L	0.430211	0.659631	0.4378	0.889193	0.280298	0.438335	0.588508	0.50899	0.532705	0.395571	0.181215	0.765601	0.586834	0.456372	0.332536	0.509481	0.186522	0.750726	0.369398	0.467086	0.504842	0.390922	0.399137	0.444526	0.569837	0.255283	0.441955	0.399008	0.217157	0.457533	0.726479	0.566136	0.51797	0.578915	0.369698	0.485523	0.675867	0.134967	0.523076	0.383231	0.889193	0.847334	0.104939	0.481132	0.229891	0.806987	0.698868	0.557521	0.410174
postcentral R	0.362359	0.497103	0.313993	0.47945	0.335613	0.36428	0.571247	0.503372	0.509839	0.369352	0.210808	0.597442	0.595144	0.379556	0.325678	0.457332	0.214901	0.624578	0.204567	0.347906	0.396197	0.417067	0.295509	0.371992	0.440891	0.302251	0.364402	0.440332	0.286791	0.335002	0.715899	0.518308	0.428177	0.379537	0.357592	0.34329	0.175603	0.121672	0.309859	0.317139	0.32294	0.931176	0.196207	0.345412	0.241117	0.653301	0.611266	0.444721	0.363377
posteriorcingulate L	0.426639	0.292905	0.379847	0.643012	0.321814	0.327417	0.331824	0.454735	0.51239	0.471766	0.152395	0.441193	0.533345	0.357964	0.271958	0.251506	0.337225	0.364347	0.168821	0.377833	0.458523	0.632598	0.575487	0.3241	0.28203	0.198671	0.324926	0.659823	0.221157	0.248471	0.42105	0.41928	0.531055	0.42075	0.25776	0.326248	0.572863	0.150674	0.704754	0.311376	0.34438	0.535145	0.704754	0.26153	0.242827	0.552514	0.411063	0.311723	0.220753
posteriorcingulate R	0.394269	0.468483	0.381354	0.751062	0.37065	0.410865	0.643187	0.483737	0.509563	0.596802	0.187706	0.655622	0.567196	0.484702	0.350747	0.400686	0.199684	0.684387	0.186311	0.566947	0.529629	0.597359	0.588371	0.327319	0.439766	0.316942	0.260931	0.679689	0.30568	0.24605	0.766091	0.52822	0.64481	0.610108	0.368554	0.505265	0.737184	0.107513	0.792632	0.338236	0.367403	0.890765	0.296875	0.942638	0.234269	0.811955	0.770957	0.599564	0.378684
precentral L	0.391182	0.642254	0.412643	0.596939	0.35377	0.445613	0.647456	0.555106	0.567751	0.399599	0.209957	0.720272	0.643081	0.439114	0.380963	0.553494	0.23462	0.76141	0.310486	0.428086	0.483554	0.373368	0.346226	0.452785	0.565924	0.316144	0.455579	0.395161	0.273572	0.451182	0.806626	0.59746	0.342164	0.524792	0.378448	0.463194	0.584886	0.320509	0.386209	0.378609	0.351126	0.785442	0.147921	0.46922	0.876149	0.745695	0.707779	0.508082	0.441914
precentral R	0.375723	0.51105	0.326801	0.471236	0.333801	0.383404	0.555533	0.524445	0.527637	0.38202	0.211136	0.589456	0.61149	0.383624	0.316673	0.448018	0.211338	0.640423	0.204007	0.34867	0.412309	0.425514	0.300726	0.392594	0.442425	0.278792	0.371989	0.443438	0.272661	0.353439	0.724891	0.520032	0.396676	0.39243	0.365259	0.359588	0.127568	0.122051	0.297748	0.329516	0.31816	0.653739	0.172774	0.363515	0.240682	0.854623	0.609879	0.507105	0.354504
precuneus L	0.410839	0.592518	0.383549	0.886965	0.173073	0.370183	0.324094	0.397028	0.421615	0.326992	0.163118	0.628073	0.463997	0.373398	0.201407	0.331008	0.132963	0.74104	0.20236	0.415704	0.468652	0.55189	0.390417	0.363211	0.436329	0.154708	0.32485	0.53988	0.246398	0.376729	0.533179	0.472051	0.613236	0.52327	0.375036	0.410005	0.66322	0.0978706	0.568762	0.299402	0.350655	0.812929	0.152116	0.402728	0.223132	0.774739	0.886965	0.553408	0.258177
precuneus R	0.38359	0.337447	0.22427	0.536581	0.307441	0.287514	0.448705	0.391067	0.414326	0.330928	0.204142	0.571002	0.486747	0.229816	0.210259	0.356985	0.171693	0.501208	0.183435	0.248112	0.308566	0.419409	0.357475	0.258013	0.2857	0.255904	0.204326	0.449964	0.294201	0.198054	0.584523	0.477052	0.481271	0.267742	0.326825	0.204133	0.727045	0.125562	0.437284	0.217034	0.338141	0.687405	0.231641	0.199837	0.243383	0.723242	0.558087	0.80721	0.247125
rostralanteriorcingulate L	0.378482	0.234879	0.345066	0.763735	0.513025	0.256825	0.624764	0.457056	0.472787	0.477907	0.166525	0.584077	0.48177	0.489794	0.218183	0.413177	0.0992495	0.385365	0.1811	0.57459	0.456707	0.633126	0.592826	0.282625	0.305841	0.219909	0.301395	0.696684	0.250454	0.257455	0.464745	0.428932	0.654605	0.573487	0.347459	0.436171	0.743979	0.116903	0.857265	0.337237	0.383407	0.863996	0.233381	0.283753	0.240524	0.795164	0.603999	0.582057	0.863996
rostralanteriorcingulate R	0.393222	0.309493	0.360214	0.764377	0.21759	0.258196	0.339037	0.396389	0.443524	0.438155	0.11738	0.454756	0.506585	0.490514	0.382026	0.263675	0.0869096	0.303843	0.172479	0.549885	0.415313	0.683366	0.583272	0.273041	0.328171	0.342079	0.344434	0.700876	0.149215	0.295999	0.363944	0.393763	0.668209	0.57681	0.335651	0.431701	0.688488	0.122516	0.863679	0.344238	0.356623	0.781745	0.129003	0.310409	0.237152	0.735529	0.379039	0.506993	0.381748
rostralmiddlefrontal L	0.389998	0.67041	0.501612	0.992911	0.14282	0.384144	0.318848	0.440066	0.465703	0.423067	0.131003	0.461681	0.456099	0.507682	0.202127	0.237576	0.110401	0.601684	0.25994	0.539067	0.524385	0.524172	0.502364	0.419123	0.482634	0.121231	0.425211	0.489885	0.162491	0.38118	0.535551	0.389878	0.696149	0.695837	0.425435	0.533894	0.719547	0.0815249	0.694998	0.405426	0.380986	0.931176	0.106666	0.442049	0.244875	0.854623	0.247135	0.636441	0.245453
rostralmiddlefrontal R	0.367753	0.372993	0.23607	0.697302	0.621555	0.339937	0.62734	0.397082	0.417347	0.415151	0.292781	0.62623	0.483731	0.308383	0.386772	0.5513	0.307937	0.571653	0.19259	0.298953	0.340147	0.521384	0.567842	0.276442	0.311606	0.369763	0.222364	0.578605	0.390702	0.237233	0.636226	0.486955	0.517599	0.356955	0.303813	0.216827	0.76822	0.132316	0.602321	0.272156	0.376077	0.807243	0.281681	0.2155	0.240559	0.764499	0.675628	0.428645	0.34961
superiorfrontal L	0.373195	0.299389	0.334835	0.722283	0.619266	0.295876	0.534317	0.431493	0.459282	0.565707	0.240384	0.619904	0.512318	0.358656	0.29167	0.48022	0.256627	0.498178	0.179315	0.459213	0.452625	0.585785	0.662571	0.289696	0.241681	0.361732	0.266863	0.63603	0.386317	0.199954	0.570911	0.475584	0.568344	0.401473	0.312984	0.310272	0.695116	0.140082	0.751178	0.359532	0.397244	0.763217	0.269789	0.214696	0.23731	0.721859	0.640778	0.473436	0.236713
superiorfrontal R	0.378722	0.306829	0.364596	0.792309	0.19559	0.221702	0.189543	0.368076	0.405912	0.406767	0.14405	0.585289	0.494455	0.514239	0.253963	0.105013	0.0974282	0.319831	0.184881	0.571663	0.415374	0.678018	0.544683	0.274966	0.482109	0.134036	0.379047	0.691565	0.170739	0.361928	0.412858	0.410534	0.655975	0.616519	0.341536	0.498116	0.71487	0.1268	0.81762	0.354523	0.420569	0.849142	0.141628	0.392703	0.242844	0.783609	0.53377	0.597114	0.394263
superiorparietal L	0.424385	0.525753	0.342688	0.85814	0.194724	0.370411	0.331867	0.452648	0.485558	0.313069	0.164829	0.602727	0.536206	0.31503	0.184935	0.323579	0.127124	0.855747	0.20994	0.359182	0.453716	0.468583	0.334449	0.351794	0.375563	0.140101	0.290178	0.455079	0.24248	0.323119	0.728614	0.498954	0.579371	0.443247	0.372877	0.338173	0.632398	0.106613	0.467592	0.265771	0.347143	0.778783	0.142317	0.341219	0.225832	0.754186	0.490421	0.52872	0.230379
superiorparietal R	0.351632	0.402537	0.249445	0.498483	0.312181	0.297001	0.52734	0.418821	0.432683	0.323095	0.196067	0.599707	0.513808	0.29071	0.285891	0.417685	0.199928	0.547204	0.210485	0.257424	0.324057	0.394266	0.29733	0.281462	0.363049	0.318177	0.267357	0.424031	0.293424	0.240747	0.642978	0.483299	0.478027	0.305789	0.329857	0.256434	0.647073	0.127171	0.370486	0.236385	0.33903	0.748453	0.233902	0.247729	0.253284	0.7383	0.589993	0.218578	0.322863
superiortemporal L	0.405175	0.336557	0.376937	0.983218	0.217863	0.309743	0.299543	0.418004	0.567481	0.349103	0.193171	0.589263	0.659531	0.364273	0.165823	0.263784	0.156161	0.422291	0.277989	0.440925	0.499413	0.58333	0.397617	0.317032	0.230499	0.140447	0.239325	0.545506	0.281608	0.278236	0.374502	0.469874	0.660249	0.529196	0.417748	0.346754	0.711065	0.100478	0.535178	0.309646	0.329506	0.889719	0.192874	0.279859	0.240755	0.831436	0.485481	0.644127	0.172877
superiortemporal R	0.340239	0.242754	0.206786	0.491132	0.227255	0.246589	0.247976	0.358659	0.366045	0.335063	0.176744	0.289569	0.399273	0.217732	0.150053	0.205854	0.163451	0.334755	0.190174	0.258814	0.299985	0.456369	0.319981	0.235126	0.187707	0.108834	0.193815	0.457239	0.168216	0.191332	0.352509	0.327432	0.359791	0.243181	0.410758	0.189279	0.383925	0.10561	0.294706	0.221495	0.188014	0.448199	0.111951	0.187997	0.146839	0.43547	0.340976	0.464474	0.145775
supramarginal L	0.48022	0.330908	0.465568	0.711158	0.119437	0.322938	0.285758	0.499637	0.571116	0.509854	0.131296	0.518214	0.642651	0.50262	0.334402	0.320271	0.204473	0.390235	0.179265	0.536283	0.544667	0.753709	0.62347	0.357074	0.431154	0.26233	0.41656	0.780627	0.273186	0.397523	0.500511	0.533257	0.579397	0.582438	0.297101	0.470655	0.683587	0.129873	0.764595	0.415665	0.363191	0.749626	0.199444	0.389797	0.236734	0.723696	0.462845	0.496027	0.372902
supramarginal R	0.286703	0.375716	0.247531	0.443656	0.239893	0.278236	0.424364	0.417832	0.431978	0.315547	0.172006	0.525173	0.516656	0.296861	0.205473	0.330808	0.138119	0.506298	0.192566	0.316247	0.333646	0.365435	0.27919	0.27516	0.31412	0.197008	0.247418	0.384826	0.215771	0.232984	0.590438	0.440704	0.376729	0.311076	0.343601	0.251147	0.137511	0.129729	0.318611	0.241616	0.309153	0.418613	0.126517	0.240147	0.241076	0.172949	0.508347	0.613911	0.241588
transversetemporal L	0.453037	0.664063	0.4504	0.917668	0.223829	0.453877	0.484158	0.535708	0.579873	0.40834	0.168622	0.550567	0.647063	0.44264	0.252974	0.40098	0.147163	0.864704	0.343216	0.463363	0.527088	0.454463	0.412978	0.453423	0.515194	0.178356	0.410691	0.451931	0.206829	0.436535	0.849315	0.500527	0.570018	0.587829	0.377552	0.475144	0.698496	0.0994607	0.529002	0.378161	0.32099	0.878029	0.107273	0.465566	0.232941	0.836021	0.751618	0.594344	0.322835
transversetemporal R	0.328921	0.400867	0.245877	0.466511	0.294152	0.317821	0.443664	0.448609	0.453289	0.332701	0.210656	0.541085	0.5366	0.275043	0.232648	0.36166	0.180535	0.543487	0.191905	0.270089	0.341089	0.427649	0.28625	0.308105	0.328411	0.207477	0.26473	0.451656	0.25093	0.26956	0.616051	0.501089	0.399134	0.283796	0.355862	0.253022	0.131889	0.125958	0.310107	0.248908	0.312929	0.297531	0.151658	0.269621	0.235377	0.137863	0.540382	0.61609	0.259906
[truncated: 13 more columns]
