# Supplementary material for: The relationship between the interictal epileptiform discharge source connectivity and cortical structural couplings in temporal lobe epilepsy
Source: Front Neurol. 2023 Feb 1;14:1029732. doi: 10.3389/fneur.2023.1029732 (PMC9948620; doi:10.3389/fneur.2023.1029732)
Supplement: Supplementary file 1 [file Data_Sheet_1.ZIP › Connection/BGC/L/31.xlsx]

## Sheet: 0
\	caudalanteriorcingulate L	caudalanteriorcingulate R	caudalmiddlefrontal L	caudalmiddlefrontal R	cuneus L	cuneus R	entorhinal L	entorhinal R	fusiform L	fusiform R	inferiorparietal L	inferiorparietal R	inferiortemporal L	inferiortemporal R	insula L	insula R	isthmuscingulate L	isthmuscingulate R	lateraloccipital L	lateraloccipital R	lateralorbitofrontal L	lateralorbitofrontal R	lingual L	lingual R	medialorbitofrontal L	medialorbitofrontal R	middletemporal L	middletemporal R	paracentral L	paracentral R	parahippocampal L	parahippocampal R	parsopercularis L	parsopercularis R	parsorbitalis L	parsorbitalis R	parstriangularis L	parstriangularis R	pericalcarine L	pericalcarine R	postcentral L	postcentral R	posteriorcingulate L	posteriorcingulate R	precentral L	precentral R	precuneus L	precuneus R	rostralanteriorcingulate L
caudalanteriorcingulate L	1.25554	0.297468	0.177308	1.25554	0.374681	0.513671	0.46849	0.225815	0.721107	0.757966	0.391825	0.34713	0.821753	0.348669	0.189946	0.269371	0.501164	0.269249	0.245767	0.202498	0.228157	1.02256	0.36726	1.21113	0.236969	0.217188	0.66971	1.11016	0.177139	0.306364	0.502345	0.333145	0.764672	0.136831	1.20587	0.722308	0.237896	0.362078	0.528212	1.12148	0.343288	0.0918984	0.550223	0.999388	0.188187	0.149718	0.241354	0.154189	0.149333
caudalanteriorcingulate R	0.251013	1.22296	0.171931	0.998514	0.282604	0.500923	0.156955	0.357029	0.895423	1.00191	0.301535	0.140763	0.631974	0.54865	0.262811	0.263753	0.149789	0.438356	0.266687	0.253896	0.391761	0.878862	0.586118	0.970799	0.343587	0.180424	0.914662	1.22296	0.106224	0.388882	0.622978	0.328528	0.212599	0.217699	0.653591	1.01458	0.199425	0.205122	0.468577	1.07164	0.314636	0.180651	0.158586	1.06978	0.244489	0.224138	0.164943	0.126311	0.191342
caudalmiddlefrontal L	0.422511	0.284868	1.55511	1.36316	0.838305	1.25091	0.629865	0.753893	1.08653	1.17883	0.394066	0.549387	0.962933	0.897274	0.649613	0.833016	0.731637	0.827424	0.438201	0.473927	0.59552	1.13935	0.827026	1.37116	0.76592	0.683955	1.11828	1.55511	0.534467	0.946723	1.2754	0.309975	0.869199	0.380217	1.37318	1.3223	0.390998	0.62154	0.589013	1.33758	0.497235	0.325268	0.604711	1.12435	0.327896	0.318329	0.53043	0.415852	0.465279
caudalmiddlefrontal R	0.370326	0.307677	0.160831	1.43698	0.304811	0.182894	0.373347	0.14544	0.516595	0.49935	0.38699	0.552943	0.464768	0.17554	0.192563	0.20002	0.385199	0.131496	0.254422	0.200729	0.179329	0.879703	0.251242	0.179868	0.175691	0.195689	0.414618	0.259774	0.271355	0.175177	0.145189	0.287242	0.657202	0.117778	0.213826	0.281208	0.314456	0.555485	0.466235	0.20289	0.374639	0.219235	0.430639	0.99187	0.2373	0.221199	0.315137	0.285692	0.177794
cuneus L	0.301981	0.373973	0.211685	0.556864	0.840214	0.827838	0.170619	0.503989	0.576793	0.668023	0.488469	0.459657	0.378117	0.687342	0.337901	0.265006	0.181246	0.670378	0.379497	0.256243	0.483106	0.502664	0.634177	0.558797	0.451513	0.150974	0.630592	0.614532	0.11011	0.525409	0.840214	0.445137	0.387255	0.309561	0.443227	0.726687	0.244475	0.504021	0.306813	0.547637	0.474333	0.252499	0.219002	0.575081	0.356079	0.2929	0.304082	0.173241	0.255557
cuneus R	0.27722	0.368451	0.250657	0.814084	0.558436	1.2768	0.264458	0.508524	0.435556	0.486271	0.673746	0.432711	0.445233	0.613881	0.306578	0.171247	0.309689	0.718513	0.439112	0.246745	0.47075	0.513916	0.526006	0.807658	0.426951	0.082388	0.41815	0.547478	0.0897847	0.484023	0.498306	0.495767	0.635146	0.335356	0.737179	0.407324	0.213958	0.569534	0.322547	0.79232	0.48303	0.239496	0.374253	0.490406	0.354282	0.291507	0.339173	0.137958	0.252041
entorhinal L	0.318881	0.219697	0.237855	1.23161	0.331064	0.301339	1.36789	0.142871	0.444919	0.467032	0.697344	0.294655	0.786363	0.161179	0.273555	0.188416	0.363322	0.119831	0.340924	0.215455	0.142756	0.948624	0.172063	1.08244	0.202869	0.226437	0.351739	0.765985	0.265912	0.191914	0.206823	0.252271	0.823858	0.129961	1.36789	0.365557	0.314206	0.295391	0.527105	0.972999	0.406661	0.121527	0.503171	0.680826	0.242621	0.13236	0.207805	0.211205	0.273097
entorhinal R	0.296108	0.330594	0.33559	1.28774	0.660346	0.982165	0.485215	1.28774	0.440438	0.52778	0.499074	0.458192	0.711775	0.244632	0.194027	0.446039	0.556245	0.207921	0.494003	0.233836	0.237694	0.7636	0.149329	1.19411	0.189307	0.357798	0.379405	1.1809	0.295317	0.574703	0.985321	0.375565	0.841098	0.367331	1.26419	0.825684	0.232836	0.578798	0.434683	1.16833	0.508396	0.19798	0.532683	0.656561	0.365992	0.273061	0.424246	0.169577	0.167268
fusiform L	0.341712	0.29259	0.199737	1.18015	0.715796	0.685831	0.478469	0.126224	1.41943	0.348598	0.384732	0.551646	0.580923	0.118932	0.219531	0.300866	0.510716	0.114239	0.29823	0.213205	0.207482	0.392262	0.194357	1.21134	0.187494	0.306198	0.434399	1.41943	0.334563	0.253256	0.50569	0.295192	0.788375	0.0991907	1.13652	0.573238	0.301885	0.716313	0.391983	1.19749	0.419514	0.190398	0.518871	0.348857	0.267215	0.199013	0.49945	0.268823	0.174114
fusiform R	0.326146	0.275988	0.197025	1.09727	0.677268	0.622736	0.446677	0.129869	0.269181	1.53114	0.383366	0.531366	0.421327	0.130063	0.205482	0.267981	0.480296	0.110798	0.306605	0.241885	0.238459	0.317509	0.304264	1.10123	0.176145	0.270729	0.317427	1.53114	0.296766	0.213982	0.416241	0.294595	0.749693	0.125859	0.991839	0.535624	0.282076	0.690338	0.333326	1.09143	0.428005	0.191096	0.486727	0.272119	0.278969	0.20666	0.471434	0.240377	0.16168
inferiorparietal L	0.357063	0.132342	0.21152	1.09575	0.278672	0.270084	0.246236	0.157141	0.718518	0.701409	1.13714	0.158265	0.762301	0.267807	0.131195	0.106184	0.199052	0.173137	0.294857	0.221687	0.2261	0.956349	0.330785	1.09456	0.159678	0.0825074	0.63955	0.84244	0.150198	0.157274	0.258808	0.26391	0.0957026	0.135138	0.819046	0.506667	0.309881	0.216289	0.544715	1.13714	0.220165	0.190533	0.239741	1.01699	0.192087	0.23065	0.16655	0.238481	0.13833
inferiorparietal R	0.285016	0.213434	0.1949	0.515706	0.496199	1.03755	0.224315	0.62134	0.55724	0.659634	0.350284	1.0861	0.347996	0.685105	0.522426	0.536897	0.206978	0.740118	0.380853	0.231344	0.489733	0.505951	0.587562	0.484713	0.639878	0.377796	0.612776	0.717405	0.193462	0.787464	1.0861	0.349386	0.167241	0.308062	0.37116	0.952681	0.268448	0.409456	0.282125	0.5084	0.578862	0.238521	0.185392	0.547196	0.363422	0.271207	0.227708	0.227974	0.357148
inferiortemporal L	0.378137	0.331497	0.157572	1.08638	0.646483	0.61155	0.543728	0.178676	0.42498	0.40314	0.424858	0.596086	1.26915	0.191158	0.29712	0.381916	0.564017	0.177932	0.253085	0.232632	0.165891	0.33876	0.177163	1.18924	0.256863	0.394823	0.413402	0.986317	0.407288	0.338168	0.476906	0.327128	0.816586	0.096568	1.26915	0.540366	0.348956	0.710336	0.689673	1.15342	0.38233	0.180093	0.548087	0.407788	0.220147	0.173893	0.489486	0.320732	0.236397
inferiortemporal R	0.294809	0.287645	0.255704	1.15785	0.704912	1.00515	0.453774	0.143566	0.322639	0.412274	0.450941	0.474129	0.576281	1.18849	0.186503	0.294375	0.505602	0.130352	0.387657	0.216591	0.556765	0.569489	0.264765	1.10272	0.164098	0.279245	0.238661	1.18849	0.274142	0.262883	0.931772	0.337996	0.786558	0.301703	1.1022	0.90918	0.239078	0.650959	0.32647	1.09903	0.454342	0.17686	0.500139	0.503185	0.314369	0.226402	0.441712	0.185279	0.14312
insula L	0.28459	0.321683	0.347047	1.31523	0.570321	0.811889	0.510757	0.159292	0.50725	0.578953	0.536201	0.44619	0.803561	0.253733	1.36592	0.844592	0.607825	0.192097	0.55572	0.218931	0.14371	0.891693	0.200464	1.20508	0.220237	0.534241	0.435042	1.12476	0.309333	0.511252	0.722998	0.394498	0.867008	0.197072	1.36592	0.692345	0.22678	0.485249	0.495026	1.15492	0.563265	0.239337	0.556652	0.731169	0.407751	0.306266	0.368331	0.124904	0.298225
insula R	0.308271	0.355052	0.302283	1.26601	0.40552	0.436351	0.395685	0.211615	0.371488	0.403668	0.674687	0.435233	0.656244	0.134756	0.624933	1.26601	0.505944	0.122439	0.47871	0.20129	0.175255	0.788201	0.145849	1.09711	0.321731	0.0858789	0.290477	0.820696	0.133298	0.165329	0.250431	0.477912	0.853419	0.233591	1.21911	0.353207	0.261552	0.43611	0.431637	1.03283	0.545876	0.230851	0.500562	0.604832	0.371609	0.259483	0.282438	0.181736	0.479242
isthmuscingulate L	0.33029	0.203825	0.242427	1.07373	0.282962	0.186911	0.293711	0.188526	0.376164	0.375267	0.556885	0.237836	0.655116	0.144984	0.382388	0.29069	1.07373	0.141361	0.369921	0.198205	0.164517	0.817722	0.158022	0.949714	0.258564	0.326619	0.299861	0.588812	0.526572	0.245792	0.134032	0.227505	0.736519	0.172448	1.04843	0.27839	0.298506	0.240293	0.465168	0.891397	0.375329	0.159803	0.260883	0.602821	0.238269	0.151376	0.178841	0.32035	0.374276
isthmuscingulate R	0.289382	0.313895	0.325163	1.22948	0.684357	1.10688	0.453917	0.150664	0.388359	0.453036	0.513375	0.444161	0.663817	0.17964	0.164739	0.326492	0.520386	1.22948	0.49436	0.2463	0.331098	0.68335	0.162744	1.15156	0.114931	0.280961	0.312641	1.11749	0.264037	0.373069	1.09218	0.37906	0.803895	0.37973	1.19321	0.759456	0.223998	0.579464	0.415882	1.13698	0.490473	0.207195	0.512912	0.594383	0.358745	0.284114	0.41978	0.154849	0.154271
lateraloccipital L	0.474514	0.337064	0.171588	1.17614	0.790904	1.17095	0.664499	0.654555	0.837724	0.928912	0.487025	0.501822	0.69466	0.732756	0.614515	0.777661	0.734898	0.74093	1.33451	0.259153	0.476682	0.823069	0.656662	1.20763	0.693281	0.652146	0.89377	1.33451	0.534692	0.892191	1.16093	0.410604	0.851743	0.28915	1.05393	1.14235	0.419461	0.568223	0.380557	1.25256	0.491771	0.216035	0.614919	0.871971	0.287684	0.131928	0.508285	0.3851	0.41679
lateraloccipital R	0.376799	0.268251	0.394528	1.32714	0.744256	1.11126	0.620238	0.518054	0.888147	1.07364	0.371145	0.478374	0.886898	0.722803	0.46479	0.669624	0.666701	0.614759	0.418344	1.53441	0.346057	1.04876	0.656985	1.27569	0.541731	0.58719	0.906178	1.53441	0.478862	0.733935	1.13005	0.291383	0.850718	0.103533	1.3004	1.22172	0.351107	0.607032	0.456289	1.24974	0.461359	0.20877	0.589722	0.962145	0.318979	0.226388	0.463597	0.353477	0.312496
lateralorbitofrontal L	0.347007	0.296038	0.310778	1.30646	0.786918	1.20109	0.536449	0.384445	0.710319	0.864256	0.412327	0.496025	0.8585	0.934058	0.318285	0.536008	0.592119	0.559901	0.438974	0.198915	1.45	0.861918	0.516771	1.25781	0.383488	0.459971	0.741143	1.45	0.389532	0.645217	1.29347	0.316955	0.834983	0.151757	1.35658	1.27931	0.304018	0.64418	0.480641	1.22974	0.487607	0.207435	0.552102	0.818825	0.344214	0.246855	0.492222	0.284657	0.199239
lateralorbitofrontal R	0.383574	0.30086	0.164225	1.22555	0.66961	0.622446	0.52305	0.173699	0.215973	0.227833	0.363934	0.589405	0.284667	0.137347	0.296197	0.38789	0.549547	0.151277	0.261922	0.215855	0.139261	1.38287	0.15166	1.14571	0.249132	0.383347	0.235436	1.14407	0.401005	0.32113	0.445328	0.295889	0.769039	0.105276	1.38287	0.455874	0.351876	0.681132	0.451908	1.08377	0.414041	0.200687	0.531553	0.208218	0.250913	0.194628	0.480311	0.333713	0.235805
lingual L	0.327331	0.281357	0.299509	1.24653	0.762781	1.06458	0.495663	0.128389	0.475645	0.713511	0.421813	0.493997	0.680414	0.370645	0.216017	0.36367	0.542092	0.176016	0.408117	0.265271	0.305313	0.677732	1.4288	1.18869	0.199184	0.340605	0.471786	1.4288	0.336179	0.352626	1.06437	0.313815	0.810657	0.20883	1.20562	1.09235	0.277418	0.663257	0.419602	1.18276	0.459772	0.195273	0.53552	0.643456	0.321094	0.241518	0.473958	0.241373	0.150848
lingual R	0.371282	0.332854	0.165759	0.174736	0.30568	0.191317	0.388949	0.141864	0.602405	0.54024	0.413131	0.559863	0.635564	0.178905	0.191838	0.19529	0.400162	0.127248	0.261066	0.210934	0.191161	0.864732	0.255554	1.41372	0.174013	0.201403	0.473047	0.389546	0.280608	0.173294	0.149782	0.314271	0.69801	0.117835	0.181252	0.32479	0.328301	0.581294	0.535305	0.603031	0.349612	0.211902	0.443791	0.928756	0.225946	0.215667	0.324902	0.28929	0.180265
medialorbitofrontal L	0.294509	0.349189	0.346209	1.29931	0.621571	0.866537	0.473558	0.141315	0.462897	0.532805	0.526133	0.469288	0.742964	0.219	0.191102	0.492698	0.547982	0.126926	0.535023	0.220713	0.189576	0.809425	0.173291	1.20164	1.31078	0.373424	0.395285	1.13004	0.280112	0.488443	0.827376	0.406316	0.827519	0.273382	1.31078	0.703949	0.231508	0.545217	0.447579	1.16226	0.562605	0.218499	0.522081	0.676666	0.404893	0.295254	0.411585	0.143666	0.268291
medialorbitofrontal R	0.289805	0.313226	0.290539	1.20979	0.380338	0.409713	0.421093	0.157436	0.397229	0.43189	0.627959	0.434803	0.684649	0.150385	0.410259	0.109055	0.524445	0.116386	0.440613	0.19348	0.140125	0.82417	0.150464	1.0539	0.237035	1.23985	0.31941	0.814461	0.121145	0.175634	0.266952	0.440465	0.843879	0.162497	1.23985	0.380067	0.268527	0.411424	0.44368	0.982654	0.568605	0.202692	0.505554	0.622481	0.367817	0.221739	0.261843	0.17127	0.43853
middletemporal L	0.337857	0.28963	0.227147	1.16621	0.736778	0.706088	0.460841	0.114025	0.495045	0.441818	0.413538	0.537352	0.648245	0.0815279	0.197425	0.275001	0.495487	0.0961481	0.33069	0.205688	0.243685	0.478855	0.222161	1.20442	0.168634	0.279881	1.35231	1.35231	0.316412	0.226114	0.513019	0.30449	0.783787	0.112114	1.14411	0.498082	0.292774	0.710618	0.419564	1.19643	0.433891	0.194286	0.515713	0.473783	0.287339	0.213558	0.501234	0.250269	0.157021
middletemporal R	0.2905	0.274231	0.162832	0.477047	0.410299	0.207846	0.358529	0.188772	0.726802	0.990917	0.426588	0.526819	0.376278	0.323225	0.178698	0.171276	0.386439	0.204345	0.272207	0.227913	0.294428	0.597945	0.432573	0.608247	0.196178	0.165168	0.637557	1.55511	0.195762	0.176133	0.179734	0.311815	0.69939	0.15376	0.423524	0.548146	0.239814	0.637342	0.416955	0.570236	0.409434	0.192545	0.421794	0.816296	0.264017	0.209112	0.392323	0.178202	0.151317
paracentral L	0.231249	0.232492	0.221154	1.25038	0.351591	0.402919	0.554596	0.129631	0.485637	0.498591	0.597051	0.329967	0.730514	0.181667	0.146126	0.116346	0.700613	0.124355	0.331786	0.184439	0.139923	0.876543	0.193643	1.09782	0.14815	0.0858471	0.416482	0.849734	1.25038	0.163858	0.298345	0.34506	0.800012	0.13011	1.07712	0.445023	0.253475	0.318879	0.487504	1.07197	0.421939	0.147827	0.619589	0.727181	0.261983	0.142941	0.219662	0.25773	0.226321
paracentral R	0.261134	0.335923	0.318228	1.2061	0.536846	0.749997	0.397984	0.33889	0.373458	0.398598	0.603576	0.409928	0.64764	0.152433	0.271166	0.218502	0.487146	0.203245	0.529365	0.21321	0.258909	0.708503	0.17034	1.11195	0.325578	0.175298	0.292812	0.885342	0.16893	1.2061	0.489139	0.440896	0.788466	0.310259	1.17676	0.378757	0.196986	0.472613	0.413431	1.08218	0.514602	0.22873	0.478916	0.578861	0.370213	0.296664	0.340981	0.106247	0.296351
parahippocampal L	0.275034	0.337625	0.314688	1.02033	0.631505	0.617899	0.349162	0.56427	0.454366	0.474909	0.628086	0.444708	0.560636	0.641586	0.280662	0.128215	0.398771	0.732984	0.481712	0.303318	0.596911	0.596863	0.602647	0.989518	0.44011	0.107725	0.406502	0.735325	0.13637	0.295755	1.29347	0.443256	0.740254	0.378805	0.968625	0.294953	0.216368	0.623994	0.412127	0.967978	0.490049	0.216705	0.450628	0.526281	0.361829	0.290605	0.408983	0.118997	0.264426
parahippocampal R	0.244443	0.282828	0.157229	1.26104	0.328129	0.434717	0.152843	0.233238	0.833469	0.907174	0.332823	0.178557	0.766098	0.390569	0.176038	0.189409	0.152527	0.279662	0.23637	0.213457	0.274983	1.00506	0.429805	1.41372	0.235617	0.139186	0.767783	1.28818	0.100168	0.267383	0.450891	1.41372	0.307884	0.148539	0.870688	0.835335	0.201144	0.259221	0.518714	1.37741	0.203849	0.182554	0.14516	1.11604	0.181101	0.206733	0.205589	0.130758	0.145422
parsopercularis L	0.306474	0.172956	0.264948	0.781494	0.272503	0.202385	0.569785	0.211625	0.352576	0.35595	0.323377	0.218507	0.649061	0.160797	0.446548	0.384705	0.539425	0.167529	0.395073	0.215871	0.180047	0.78539	0.165568	0.735031	0.312996	0.506115	0.275393	0.483409	0.373861	0.305035	0.17463	0.258551	1.12302	0.16698	1.12302	0.262013	0.296248	0.29261	0.466973	0.678013	0.352975	0.120632	0.428566	0.544751	0.217509	0.135671	0.196349	0.232591	0.366897
parsopercularis R	0.344197	0.299486	0.275906	1.2917	0.743848	1.15194	0.588746	0.665785	0.675295	0.854269	0.385889	0.482916	0.7491	0.788165	0.430836	0.68856	0.652858	0.754025	0.422653	0.105509	0.272257	0.876469	0.553374	1.20995	0.59065	0.543732	0.71948	1.42968	0.435381	0.857282	1.15294	0.303886	0.876121	1.42968	1.24874	1.20956	0.304506	0.616257	0.387472	1.2047	0.479491	0.197546	0.581968	0.820203	0.336148	0.230981	0.470861	0.312435	0.25942
parsorbitalis L	0.402773	0.328376	0.171477	0.362677	0.400423	0.311272	0.556163	0.152903	0.321892	0.301242	0.480391	0.611388	0.670123	0.125949	0.2973	0.33302	0.527307	0.127181	0.265607	0.205281	0.139155	0.835655	0.143458	0.355415	0.234204	0.373425	0.247093	0.333222	0.419532	0.266578	0.223855	0.347767	0.765308	0.100016	1.51956	0.271745	0.389153	0.635635	0.548507	0.48817	0.341841	0.144238	0.533086	0.454269	0.199729	0.155087	0.363808	0.325902	0.248944
parsorbitalis R	0.281346	0.297465	0.222747	1.06067	0.681856	0.561471	0.384699	0.252745	0.396964	0.479537	0.531559	0.496846	0.504271	0.419394	0.194317	0.196574	0.423269	0.263863	0.363595	0.226666	0.427073	0.505925	0.450123	1.10002	0.235009	0.188223	0.296135	1.14473	0.203483	0.173071	0.271719	0.39936	0.729259	0.229214	0.972939	1.3223	0.224991	0.691025	0.329172	1.08353	0.454618	0.18974	0.451925	0.424247	0.320692	0.234084	0.457801	0.148055	0.169274
parstriangularis L	0.346282	0.31504	0.183337	1.24525	0.409166	0.577467	0.553491	0.26428	0.756312	0.795591	0.406854	0.386159	0.888092	0.389301	0.245249	0.352532	0.590916	0.312067	0.256197	0.222102	0.250082	1.06407	0.398485	1.2199	0.284423	0.301886	0.70695	1.15739	0.294152	0.369739	0.573025	0.367002	0.824353	0.149819	1.32838	0.765383	1.32838	0.401256	0.562668	1.11362	0.418038	0.0826626	0.593678	1.00494	0.220181	0.132775	0.265461	0.201563	0.175376
parstriangularis R	0.228093	0.141158	0.233697	0.425617	0.211144	0.576675	0.193551	0.523948	0.582247	0.696717	0.207045	0.406017	0.398928	0.635661	0.432376	0.431691	0.160504	0.617902	0.415159	0.269641	0.492699	0.537188	0.571906	0.414391	0.553542	0.313293	0.614675	0.673618	0.137557	0.622304	0.827722	0.21479	0.199149	0.297644	0.376182	1.15576	0.219622	1.15576	0.341854	0.385575	0.575663	0.212058	0.139977	0.554354	0.443205	0.276008	0.144	0.157718	0.309723
pericalcarine L	0.399566	0.299475	0.173191	1.35143	0.745948	0.918099	0.593994	0.321344	0.807426	0.828012	0.395137	0.549313	1.09604	0.41768	0.38702	0.534916	0.631388	0.359796	0.290339	0.180352	0.245665	1.00675	0.379181	1.36582	0.389547	0.507935	0.80619	1.46761	0.478829	0.528363	0.838641	0.309891	0.838032	0.0980457	1.44823	0.911036	0.371333	0.663795	1.46761	1.30233	0.434565	0.226667	0.585475	0.852352	0.270513	0.207588	0.496855	0.376377	0.294736
pericalcarine R	0.343811	0.327238	0.178164	0.138738	0.271216	0.160197	0.341832	0.163763	0.730039	0.688674	0.411645	0.57211	0.547427	0.249621	0.163854	0.151417	0.354034	0.165227	0.272803	0.21817	0.244293	0.717569	0.344321	0.526173	0.173342	0.145134	0.639098	0.386845	0.217926	0.161428	0.161628	0.305308	0.653313	0.137994	0.232307	0.389751	0.290377	0.590293	0.489665	1.37741	0.364735	0.2351	0.415656	1.0257	0.246202	0.243006	0.323048	0.244385	0.157193
postcentral L	0.381596	0.391351	0.265888	0.936672	0.771176	1.10531	0.551242	0.64058	0.820036	0.913358	0.519281	0.652682	0.577454	0.761402	0.5426	0.600934	0.594442	0.75535	0.517869	0.336512	0.542112	0.772952	0.714402	0.919411	0.64014	0.486332	0.892879	1.11065	0.384776	0.789912	1.13823	0.482368	0.753432	0.356916	0.725442	1.09972	0.329923	0.548325	0.441398	0.994192	1.2032	0.274567	0.545298	0.859805	0.380944	0.339334	0.521531	0.315134	0.384049
postcentral R	0.348805	0.279951	0.147472	1.37675	0.572982	0.859852	0.633758	0.450808	0.868367	0.983554	0.412787	0.41103	0.76007	0.599309	0.411438	0.600148	0.673517	0.532633	0.164748	0.198588	0.356953	0.986905	0.558481	1.36677	0.478391	0.511674	0.88374	1.45161	0.396123	0.629731	0.896823	0.321001	0.851614	0.193673	1.10432	1.13961	0.310569	0.469514	0.453297	1.36213	0.423744	1.45161	0.594566	1.05572	0.303306	0.263643	0.373525	0.245946	0.256776
posteriorcingulate L	0.339918	0.171011	0.219246	1.09606	0.266959	0.190503	0.386779	0.145101	0.394482	0.390858	0.498232	0.199627	0.668917	0.13511	0.270674	0.203373	0.170833	0.111912	0.330472	0.191248	0.140815	0.869464	0.153654	0.941003	0.198374	0.235915	0.316898	0.588205	0.516555	0.188349	0.139158	0.185039	0.637099	0.138752	1.00455	0.28577	0.318359	0.216691	0.476374	0.875377	0.314121	0.130077	1.09606	0.639921	0.199366	0.129855	0.163762	0.30141	0.309221
posteriorcingulate R	0.381457	0.292721	0.175086	1.37208	0.68083	0.581504	0.47952	0.145988	0.225981	0.219373	0.36278	0.581542	0.342798	0.132483	0.23627	0.310317	0.503795	0.126426	0.289115	0.197399	0.160743	0.212351	0.180264	1.25422	0.201533	0.309708	0.267113	1.35912	0.369918	0.256262	0.387118	0.290082	0.752175	0.0983848	1.09642	0.40128	0.341804	0.685991	0.36055	1.26181	0.429896	0.233241	0.522011	1.37208	0.276421	0.231478	0.490504	0.325529	0.199947
precentral L	0.428297	0.341335	0.220307	1.14501	0.725344	1.05505	0.605138	0.628429	0.941511	1.0408	0.485152	0.555487	0.703416	0.780602	0.527207	0.616789	0.650095	0.737354	0.375114	0.344041	0.534852	0.908677	0.746128	1.14843	0.624048	0.508134	1.0077	1.31523	0.417606	0.76601	1.11835	0.449986	0.819615	0.342767	0.934227	1.19968	0.353208	0.580232	0.491748	1.21757	0.51889	0.281913	0.594429	1.01712	1.31523	0.34426	0.49527	0.325451	0.376778
precentral R	0.365316	0.283501	0.12633	1.39238	0.653574	0.987906	0.64249	0.558006	0.914103	1.0413	0.408838	0.444178	0.778539	0.693722	0.497634	0.684359	0.695337	0.642851	0.118752	0.23515	0.418855	1.0088	0.636467	1.378	0.583534	0.574317	0.947498	1.51528	0.423935	0.751529	1.03247	0.315184	0.868761	0.24206	1.17499	1.23077	0.339647	0.52316	0.444849	1.3694	0.469202	0.255943	0.595475	1.06269	0.360282	1.51528	0.428615	0.259436	0.336992
precuneus L	0.300186	0.377404	0.194848	0.565426	0.471368	0.790756	0.135257	0.478455	0.663957	0.779382	0.328767	0.457891	0.395195	0.682154	0.334954	0.293694	0.120848	0.623915	0.346256	0.260312	0.474997	0.553871	0.651107	0.551291	0.443824	0.180166	0.730215	0.810791	0.114281	0.522176	0.854171	0.410417	0.188558	0.288413	0.391168	0.900109	0.244981	0.370085	0.325366	0.580847	0.454938	0.245619	0.133456	0.667833	0.345341	0.283666	0.997979	0.167682	0.243406
precuneus R	0.266436	0.283778	0.22264	1.2544	0.464232	0.646882	0.67045	0.21567	0.657748	0.702718	0.432754	0.372168	0.809472	0.338294	0.160983	0.434282	0.710105	0.259284	0.307383	0.196358	0.202082	0.947505	0.32291	1.18287	0.223239	0.407977	0.610553	1.13174	0.44344	0.355457	0.590983	0.322596	0.844947	0.152027	1.14138	0.752111	0.275885	0.389406	0.517253	1.16571	0.446181	0.185756	0.614311	0.888965	0.30576	0.1664	0.290968	1.2544	0.139491
rostralanteriorcingulate L	0.320896	0.353738	0.296182	1.30358	0.606079	0.867152	0.586028	0.318215	0.598745	0.692094	0.449142	0.472246	0.802033	0.389555	0.428794	0.846757	0.676395	0.361033	0.478752	0.181288	0.15495	0.916022	0.291725	1.20317	0.461156	0.676319	0.563164	1.24888	0.42777	0.642352	0.838351	0.370905	0.88114	0.141046	1.29244	0.888194	0.25991	0.532559	0.473889	1.16873	0.563457	0.221887	0.589002	0.797788	0.405205	0.290115	0.40458	0.235219	1.30358
rostralanteriorcingulate R	0.282742	0.347354	0.32219	1.26219	0.473183	0.562949	0.438133	0.158891	0.420052	0.465265	0.596698	0.468289	0.716762	0.162732	0.54064	0.44635	0.531929	0.113016	0.516188	0.20354	0.158297	0.829183	0.157493	1.13262	0.250742	0.323265	0.340412	0.932896	0.193562	0.15598	0.410458	0.449941	0.839504	0.20501	1.30826	0.455151	0.235566	0.472491	0.447615	1.06851	0.596903	0.229977	0.509276	0.645937	0.407536	0.275946	0.325335	0.114257	0.433771
rostralmiddlefrontal L	0.266199	0.316818	0.326782	1.22033	0.484515	0.593899	0.407505	0.179399	0.415121	0.459289	0.598337	0.475883	0.718275	0.170449	0.514524	0.246843	0.49723	0.130017	0.545811	0.203935	0.167076	0.813853	0.161855	1.11272	0.303376	0.176371	0.335041	0.911185	0.166971	0.187511	0.430968	0.434456	0.828441	0.19801	1.34119	0.444128	0.222225	0.468309	0.443947	1.04357	0.609109	0.229693	0.499299	0.628999	0.411995	0.283747	0.323013	0.106775	0.364866
rostralmiddlefrontal R	0.318557	0.333182	0.296086	1.43698	0.827415	1.2768	0.502908	0.371746	0.697907	0.803475	0.464977	0.496742	0.979784	0.547777	0.318935	0.529397	0.582527	0.543065	0.443311	0.229455	0.256848	0.97001	0.314283	1.39701	0.361151	0.428282	0.645651	1.47899	0.34705	0.687453	1.22152	0.359184	0.820923	0.228491	1.51956	1.19393	0.265829	0.637432	0.558144	1.33153	0.487004	0.19887	0.534547	0.882567	0.338331	0.245372	0.522888	0.242694	0.196516
superiorfrontal L	0.273186	0.334936	0.272995	1.28343	0.516462	0.701458	0.546116	0.165722	0.511517	0.574844	0.503101	0.456542	0.760863	0.251228	0.225219	0.70884	0.650128	0.196025	0.454763	0.175048	0.129828	0.879838	0.211643	1.16683	0.209791	0.620209	0.454463	1.088	0.340035	0.420413	0.6199	0.403856	0.874796	0.133849	1.28732	0.658377	0.204425	0.473412	0.46042	1.11609	0.564269	0.220041	0.570688	0.727109	0.386253	0.259005	0.340866	0.113965	0.367192
superiorfrontal R	0.264011	0.342699	0.330218	1.15518	0.471519	0.479499	0.374623	0.358983	0.394547	0.423149	0.616774	0.469584	0.673892	0.200674	0.464755	0.144368	0.437949	0.234255	0.549862	0.232891	0.305906	0.750722	0.207156	1.07248	0.599471	0.141303	0.308385	0.823077	0.137558	0.221047	0.253571	0.458613	0.759063	0.286069	1.24252	0.324186	0.216975	0.47642	0.429266	1.01031	0.604275	0.220238	0.456037	0.587404	0.407479	0.284136	0.334654	0.1092	0.368174
superiorparietal L	0.287597	0.332882	0.320921	0.898552	0.468122	0.220732	0.255513	0.534589	0.455364	0.479305	0.678728	0.37103	0.537584	0.520683	0.374871	0.206008	0.312941	0.69331	0.54448	0.27646	0.460169	0.606293	0.479263	0.872686	0.481302	0.101963	0.42152	0.585005	0.0895213	0.584266	0.402754	0.4484	0.647255	0.355466	0.853084	0.35973	0.242372	0.467873	0.400987	0.846673	0.503281	0.266035	0.379272	0.551924	0.387711	0.328603	0.295886	0.16781	0.305512
superiorparietal R	0.270899	0.496791	0.168377	0.732772	0.385705	0.631276	0.134907	0.388671	0.75764	0.891034	0.273583	0.261366	0.455115	0.593089	0.26891	0.263873	0.113228	0.493238	0.283768	0.234958	0.416295	0.648268	0.595759	0.712733	0.372616	0.16642	0.810985	1.11982	0.0960966	0.431152	0.71753	0.450763	0.118404	0.22841	0.430317	1.08371	0.206667	0.245301	0.362009	0.827935	0.404916	0.220489	0.112529	0.819544	0.29817	0.256157	0.229968	0.12291	0.192708
superiortemporal L	0.292261	0.305176	0.281879	1.04399	0.69999	0.439136	0.372313	0.277763	0.631692	0.623755	0.569239	0.491949	0.593604	0.503682	0.169407	0.14004	0.410706	0.312428	0.4159	0.296709	0.501584	0.589439	0.667118	1.07024	0.21317	0.14161	0.67422	0.883183	0.187207	0.131145	0.133538	0.387059	0.738189	0.27456	0.96601	0.269872	0.232262	0.686585	0.44745	1.06018	0.461117	0.19996	0.465563	0.581889	0.333465	0.261643	0.468982	0.141227	0.165076
superiortemporal R	0.274483	0.369994	0.144365	1.18993	0.301516	0.314116	0.277241	0.208211	0.761633	0.877024	0.310762	0.352382	0.649501	0.343987	0.17694	0.167788	0.27846	0.243364	0.230434	0.204227	0.253031	0.955354	0.394794	1.206	0.21766	0.133816	0.675979	1.24365	0.119375	0.229566	0.344112	0.293472	0.294281	0.138021	0.611495	0.726815	0.219651	0.380306	0.479202	1.16613	0.29362	0.207184	0.290728	1.08189	0.21713	0.214176	0.227649	0.148943	0.149564
supramarginal L	0.415061	0.54509	0.213692	0.998348	0.673249	0.943319	0.450533	0.555178	0.88104	0.969293	0.574136	0.508653	0.605564	0.734698	0.449894	0.48367	0.462628	0.676053	0.352153	0.31845	0.504163	0.787288	0.718658	1.00257	0.540402	0.379447	0.954181	1.16194	0.308795	0.655732	1.00031	0.646551	0.611209	0.317704	0.736401	1.08352	0.367521	0.5455	0.444617	1.12928	0.257155	0.339233	0.463572	0.937994	0.414873	0.3546	0.481417	0.301105	0.32403
supramarginal R	0.236201	0.297678	0.152113	0.895859	0.545662	0.858143	0.341199	0.500141	0.770541	0.918622	0.421641	0.366208	0.504689	0.664044	0.415409	0.483863	0.35857	0.605461	0.267841	0.231514	0.446839	0.707397	0.614411	0.897099	0.516822	0.367865	0.823704	1.27015	0.192322	0.632489	0.946405	0.394149	0.513302	0.250474	0.594118	1.23984	0.230349	0.494606	0.360662	0.989883	0.328525	0.206032	0.337245	0.820017	0.294004	0.240161	0.368253	0.186367	0.278245
transversetemporal L	0.289048	0.324635	0.255457	0.887522	0.602672	0.143398	0.328135	0.326592	0.738692	0.785974	0.635768	0.503091	0.5499	0.551414	0.195298	0.122906	0.36318	0.399454	0.392354	0.291402	0.477244	0.622844	0.662101	0.955487	0.269825	0.101315	0.819606	0.678524	0.139206	0.204216	0.242511	0.430998	0.699428	0.266808	0.777034	0.524266	0.227275	0.685658	0.43194	0.950791	0.451266	0.205197	0.434747	0.704599	0.330435	0.264013	0.460739	0.127329	0.178475
transversetemporal R	0.130319	0.361561	0.15014	1.39788	0.38567	0.547773	0.32373	0.259501	0.782655	0.882255	0.39621	0.316785	0.735799	0.409922	0.209926	0.289772	0.379821	0.318033	0.215041	0.192511	0.263237	0.993354	0.422603	1.39101	0.273104	0.223857	0.734889	1.32507	0.118026	0.348916	0.559481	0.308991	0.664922	0.142948	0.951825	0.889181	0.119061	0.379785	0.480416	1.34511	0.219256	0.215161	0.396896	1.06551	0.160723	0.227084	0.253719	0.106977	0.14716
[truncated: 13 more columns]
