# Supplementary material for: The relationship between the interictal epileptiform discharge source connectivity and cortical structural couplings in temporal lobe epilepsy
Source: Front Neurol. 2023 Feb 1;14:1029732. doi: 10.3389/fneur.2023.1029732 (PMC9948620; doi:10.3389/fneur.2023.1029732)
Supplement: Supplementary file 1 [file Data_Sheet_1.ZIP › Connection/BGC/L/32.xlsx]

## Sheet: 0
\	caudalanteriorcingulate L	caudalanteriorcingulate R	caudalmiddlefrontal L	caudalmiddlefrontal R	cuneus L	cuneus R	entorhinal L	entorhinal R	fusiform L	fusiform R	inferiorparietal L	inferiorparietal R	inferiortemporal L	inferiortemporal R	insula L	insula R	isthmuscingulate L	isthmuscingulate R	lateraloccipital L	lateraloccipital R	lateralorbitofrontal L	lateralorbitofrontal R	lingual L	lingual R	medialorbitofrontal L	medialorbitofrontal R	middletemporal L	middletemporal R	paracentral L	paracentral R	parahippocampal L	parahippocampal R	parsopercularis L	parsopercularis R	parsorbitalis L	parsorbitalis R	parstriangularis L	parstriangularis R	pericalcarine L	pericalcarine R	postcentral L	postcentral R	posteriorcingulate L	posteriorcingulate R	precentral L	precentral R	precuneus L	precuneus R	rostralanteriorcingulate L
caudalanteriorcingulate L	0.8759	0.146271	0.613638	0.362648	0.345993	0.367494	0.266701	0.20632	0.377054	0.378159	0.50012	0.257041	0.266602	0.201489	0.28328	0.310649	0.492563	0.8759	0.138064	0.753246	0.409583	0.28844	0.38034	0.385432	0.232645	0.395757	0.256362	0.279796	0.339535	0.305199	0.222204	0.258464	0.314199	0.160194	0.457116	0.221601	0.224349	0.162037	0.603204	0.665537	0.310823	0.788201	0.370911	0.327611	0.229823	0.869778	0.322728	0.451003	0.228338
caudalanteriorcingulate R	0.14303	0.833083	0.577774	0.303895	0.341405	0.37882	0.238238	0.219847	0.321781	0.362229	0.500114	0.280138	0.250875	0.217705	0.296489	0.317239	0.428444	0.815685	0.138145	0.683313	0.386526	0.242181	0.31865	0.378475	0.248098	0.369384	0.247942	0.282048	0.339274	0.322183	0.214808	0.254187	0.286503	0.181545	0.422638	0.239983	0.194677	0.166203	0.522966	0.625952	0.294964	0.742639	0.354688	0.330956	0.26608	0.833083	0.272025	0.356784	0.239264
caudalmiddlefrontal L	0.406459	0.430554	1.26453	0.42121	0.144535	1.01164	0.542111	0.982434	0.532191	0.865166	0.539895	0.232519	0.723652	1.11534	0.900431	0.660692	0.514636	0.670015	0.236283	0.780158	0.857259	0.279284	0.344759	0.996054	1.0823	0.340676	0.797622	0.993276	0.474175	1.05773	0.78734	0.669437	0.314216	1.01175	0.443766	0.706621	0.483005	0.923649	0.613485	0.765399	0.473527	0.665625	0.270262	1.07414	0.222974	0.627362	0.505118	0.411264	0.995453
caudalmiddlefrontal R	0.500524	0.393375	0.550756	1.58231	0.54133	1.1737	0.745364	1.45378	0.657793	0.966298	0.46753	0.165938	0.886605	1.39951	1.43143	1.37405	0.404417	0.49274	0.0842799	0.720469	0.885023	0.248341	0.417173	1.05873	1.50026	1.23906	0.930858	1.13945	1.16986	1.3554	0.940479	0.838651	0.22129	1.10905	0.336597	0.854423	0.484012	1.04712	0.608785	0.725073	0.216363	0.425884	1.02461	1.12694	0.180663	0.493489	0.584102	0.468849	1.58231
cuneus L	0.18561	0.207973	0.17112	0.373001	0.631652	0.259319	0.178072	0.238672	0.25421	0.209	0.379371	0.217409	0.173756	0.188823	0.317108	0.386547	0.247237	0.305691	0.194766	0.335108	0.238478	0.357773	0.319738	0.214406	0.227347	0.405419	0.191205	0.161849	0.33919	0.278561	0.151332	0.136897	0.317078	0.149776	0.318468	0.16951	0.426174	0.192433	0.320878	0.290014	0.459672	0.344596	0.333269	0.196054	0.252911	0.28521	0.170874	0.166135	0.245838
cuneus R	0.158255	0.151374	0.514739	0.447043	0.451086	1.84851	0.197718	1.49999	0.2803	0.185943	0.56523	0.232862	0.225758	0.79978	0.975654	1.80946	0.553234	1.08156	0.171801	0.684893	0.247669	0.419967	0.37711	0.190373	0.89637	1.84851	0.247997	0.334656	1.07054	1.15236	0.272502	0.248844	0.351322	0.45338	0.512781	0.213883	0.240104	0.458942	0.484781	0.735183	0.298215	1.05792	1.20179	0.258168	0.202392	1.11979	0.219147	0.156946	1.39752
entorhinal L	0.193771	0.159572	0.653908	0.474734	0.387465	0.340382	1.03031	0.251896	0.656708	0.408623	0.528146	0.299596	0.21918	0.208067	0.306429	0.403308	0.621137	1.03031	0.180382	0.903024	0.491929	0.323796	0.460685	0.387729	0.239229	0.613496	0.223778	0.273128	0.409957	0.296871	0.401642	0.630571	0.307294	0.258312	0.529293	0.125054	0.224193	0.734047	0.76286	0.753591	0.340926	0.937818	0.486776	0.312582	0.237932	0.999184	0.582935	0.502541	0.276239
entorhinal R	0.246301	0.237395	0.42949	0.452818	0.318791	1.05061	0.293197	1.56745	0.370325	0.442366	0.610019	0.206969	0.307637	0.372194	0.555104	0.798496	0.511996	0.746451	0.183657	0.671899	0.606601	0.417212	0.385098	0.749978	1.224	1.22455	0.327132	0.264438	0.407429	1.13686	0.239318	0.176696	0.318522	0.242518	0.508713	0.268751	0.32372	0.345463	0.526132	0.690822	0.34541	0.887544	0.554638	0.642861	0.18912	0.723534	0.214754	0.167561	0.280127
fusiform L	0.149264	0.0952437	0.597896	0.484821	0.455186	0.253328	0.628242	0.632694	1.09219	0.304223	0.490737	0.277951	0.841151	0.500841	0.456419	0.822097	0.612233	0.830456	0.181808	0.706981	0.340413	0.456818	0.371106	0.252292	0.429289	1.09219	0.751321	0.518017	0.614891	0.359899	0.89803	0.839006	0.320824	0.928227	0.521499	0.693336	0.195798	0.989513	0.735898	0.497572	0.335398	0.791891	0.744835	0.266305	0.232767	0.777504	0.544381	0.434998	0.619108
fusiform R	0.154383	0.130418	0.606759	0.477791	0.448227	0.25716	0.258611	0.960576	0.407309	1.4865	0.52293	0.293768	0.491774	0.908241	0.486785	1.11051	0.686134	1.14034	0.195378	1.06009	0.770605	0.46269	0.38479	0.232903	0.532735	1.36907	0.57279	1.15583	0.676317	0.398463	0.717215	0.619313	0.336739	0.859713	0.550794	0.449419	0.204123	0.848862	0.685708	0.882312	0.31478	0.978641	0.840635	0.307083	0.231363	1.08358	0.435688	0.320427	0.839354
inferiorparietal L	0.183591	0.168155	0.193006	0.435257	0.20003	0.546794	0.251738	0.437397	0.302278	0.43644	0.777533	0.194192	0.309436	0.439556	0.479719	0.408622	0.266426	0.725017	0.221918	0.595444	0.457507	0.228009	0.23433	0.503243	0.473266	0.316796	0.375879	0.434389	0.333081	0.504824	0.339634	0.318869	0.19994	0.387584	0.288036	0.341659	0.232013	0.345853	0.393382	0.640414	0.503947	0.583514	0.273942	0.50562	0.227909	0.777533	0.193323	0.15948	0.443763
inferiorparietal R	0.553076	0.458654	0.205322	0.318743	0.118677	0.78835	0.755882	0.675571	0.676687	0.918392	0.585832	1.09065	0.877779	0.863843	0.60924	0.461843	0.622471	0.885574	0.0962454	0.928913	0.883947	0.26912	0.410662	0.928468	0.771189	0.293204	0.920795	0.976962	0.335506	0.724768	0.926793	0.826375	0.157232	1.06332	0.214755	0.896396	0.455745	1.02131	0.703049	0.847634	0.411704	0.831743	0.237668	0.949513	0.0981282	0.792591	0.617967	0.515653	0.668971
inferiortemporal L	0.180495	0.158142	0.608378	0.501016	0.384357	0.314693	0.211284	0.285998	0.626606	0.558947	0.545231	0.29915	1.08855	0.213487	0.280855	0.466263	0.690663	1.08855	0.194343	0.994996	0.737335	0.381691	0.389988	0.447766	0.218943	0.73934	0.289761	0.257863	0.411412	0.258782	0.878883	0.741579	0.319052	0.56302	0.538136	0.201724	0.238531	0.87789	0.830445	0.822904	0.343253	0.988845	0.52524	0.313122	0.239934	1.02917	0.499397	0.382892	0.287717
inferiortemporal R	0.261389	0.240586	0.536638	0.474093	0.35268	0.78382	0.331054	0.533179	0.417971	0.562705	0.609787	0.255828	0.36276	1.46886	0.32802	0.795137	0.589112	0.984168	0.202865	0.79744	0.786967	0.440332	0.402036	1.0286	0.303704	1.16067	0.391562	0.257756	0.434551	0.556686	0.284022	0.201339	0.322026	0.34237	0.547364	0.316493	0.30341	0.4723	0.579553	0.810276	0.324231	1.04382	0.606492	0.921156	0.209795	0.981865	0.260517	0.189002	0.289245
insula L	0.236118	0.224374	0.419465	0.455419	0.352291	0.625611	0.289167	0.572024	0.379597	0.308837	0.584362	0.213951	0.300206	0.227857	1.91475	1.40344	0.472073	0.648715	0.185454	0.596579	0.405543	0.43912	0.429066	0.359346	0.257179	1.91475	0.316551	0.206238	0.691099	0.326579	0.249845	0.194602	0.326798	0.267905	0.476364	0.26586	0.296148	0.342978	0.513706	0.58734	0.343857	0.871281	0.984898	0.261971	0.205905	0.649676	0.193482	0.148935	0.607137
insula R	0.271683	0.269373	0.338269	0.453801	0.27351	1.12042	0.307922	0.604459	0.38418	0.439015	0.630527	0.181138	0.318274	0.435303	1.45149	1.80946	0.453489	0.596384	0.17778	0.636657	0.55474	0.422916	0.410583	0.649377	1.15076	1.18637	0.339349	0.299617	0.419123	1.39552	0.250906	0.192987	0.31826	0.225668	0.494378	0.277386	0.375673	0.242621	0.536703	0.660867	0.397046	0.712546	0.474418	0.56024	0.194035	0.566588	0.233576	0.203085	0.953288
isthmuscingulate L	0.331146	0.277471	0.538785	0.540172	0.499837	0.966178	0.612045	1.12745	0.606315	0.938339	0.502647	0.245267	0.800269	1.0865	1.08126	1.10143	1.17541	0.557576	0.147474	1.01321	0.932108	0.230167	0.311118	0.9717	1.11998	1.0887	0.866649	0.966082	0.974167	1.02163	0.816211	0.714111	0.244368	0.892387	0.335752	0.805634	0.382405	0.82493	0.759356	0.866863	0.319615	0.442512	0.918456	0.955746	0.234749	0.549529	0.482553	0.386463	1.17003
isthmuscingulate R	0.15207	0.122454	0.473462	0.457327	0.539506	0.813572	0.303643	0.959855	0.305813	0.62918	0.485484	0.220112	0.427587	0.842935	0.932775	1.07501	0.394417	1.29493	0.152507	0.530891	0.598201	0.20834	0.175168	0.810956	0.881402	1.2398	0.515368	0.724291	1.08122	0.791677	0.522542	0.465548	0.297015	0.639366	0.388552	0.471618	0.203393	0.581807	0.246789	0.977121	0.29841	0.771353	1.0759	0.778131	0.207624	0.611509	0.305603	0.235301	0.983225
lateraloccipital L	0.459646	0.373105	0.425366	0.450759	0.195388	1.00205	0.634655	1.07131	0.604381	0.886387	0.387081	0.193003	0.793446	1.13892	0.953931	0.85694	0.462079	0.654133	1.17719	0.788076	0.865335	0.306138	0.416191	0.981906	1.08924	0.617292	0.850572	0.985987	0.63207	1.04923	0.83987	0.713723	0.191763	0.954923	0.278413	0.7467	0.320046	0.862174	0.661706	0.770069	0.45116	0.569644	0.489192	1.03764	0.208739	0.609626	0.531309	0.424162	1.03364
lateraloccipital R	0.166529	0.126225	0.568243	0.474636	0.602328	1.07833	0.389855	1.48937	0.345309	0.872084	0.483981	0.269851	0.593295	1.23363	1.50335	1.60126	0.675362	0.641027	0.176491	1.74558	0.834076	0.236978	0.162851	0.933386	1.42514	1.67283	0.72186	0.947715	1.48066	1.294	0.720613	0.637112	0.358413	0.824253	0.486309	0.641557	0.212248	0.778723	0.19373	0.592134	0.317664	0.704214	1.36483	0.901122	0.240233	0.478447	0.431391	0.334441	1.61338
lateralorbitofrontal L	0.132293	0.110064	0.550004	0.470773	0.462429	0.295801	0.29232	1.36924	0.370651	0.727675	0.505294	0.276435	0.593573	1.29113	0.729672	1.39774	0.701084	1.05402	0.187666	1.01951	1.55719	0.451861	0.382533	0.458789	1.01023	1.53943	0.674632	1.08666	0.830146	0.630554	0.72519	0.631738	0.334604	0.845046	0.501844	0.513625	0.199762	0.814532	0.613027	0.757797	0.326126	0.90431	0.970113	0.827358	0.231928	0.958878	0.438471	0.328024	1.30246
lateralorbitofrontal R	0.490083	0.339947	0.647194	0.314548	0.631652	0.387624	0.518931	0.636579	0.407415	0.401406	0.494257	0.237271	0.449019	0.486978	0.630484	0.847595	0.356297	0.398883	0.123431	0.36509	0.372748	1.08765	0.399378	0.358458	0.54	1.08765	0.43698	0.423862	0.792232	0.504397	0.626238	0.659761	0.343617	0.632416	0.511466	0.490778	0.34774	0.854792	0.353934	0.359729	0.291114	0.449443	0.888392	0.364391	0.221468	0.400726	0.619766	0.536925	0.692461
lingual L	0.308196	0.206887	0.598353	0.444479	0.563778	0.455262	0.712376	1.00423	0.522249	0.508298	0.459952	0.253286	0.771732	0.834768	0.82195	1.17194	0.441721	0.41881	0.168564	0.294175	0.385645	0.360601	1.35376	0.428341	0.819703	1.35376	0.736395	0.737041	0.937935	0.673275	0.860763	0.816573	0.36573	0.975752	0.501304	0.759595	0.251251	1.01663	0.304224	0.28231	0.316373	0.49497	1.01544	0.528694	0.224026	0.403574	0.567166	0.461666	1.0402
lingual R	0.15147	0.134351	0.563679	0.471945	0.451595	0.257126	0.233317	1.52595	0.337273	0.225553	0.535725	0.270203	0.35068	1.46886	0.639536	1.50658	0.675403	1.2526	0.186579	0.984212	0.446031	0.44302	0.384729	1.6323	0.970077	1.6323	0.386156	0.856233	0.799724	0.583851	0.498715	0.44192	0.341263	0.668228	0.532858	0.311711	0.216178	0.672451	0.569737	1.0491	0.305526	1.01793	0.974267	0.67365	0.219831	1.16799	0.342516	0.247095	1.34247
medialorbitofrontal L	0.233693	0.218024	0.448066	0.459067	0.344878	0.681197	0.298897	1.29193	0.382015	0.340249	0.579376	0.229977	0.317763	0.25732	0.301639	1.39609	0.53117	0.818911	0.196033	0.674722	0.510835	0.433843	0.404517	0.526217	1.611	1.611	0.332385	0.199918	0.524707	0.34944	0.262816	0.197318	0.317063	0.302998	0.485916	0.268363	0.288139	0.377164	0.519554	0.679137	0.331002	0.949888	0.751797	0.338121	0.206647	0.822313	0.217407	0.159426	1.54482
medialorbitofrontal R	0.279759	0.288085	0.195001	0.457325	0.25276	0.95577	0.307613	0.737729	0.380719	0.439349	0.562322	0.173352	0.325078	0.497994	1.81404	0.885713	0.423746	0.496015	0.18904	0.604683	0.527409	0.404319	0.40857	0.591652	1.14126	1.91475	0.346617	0.340026	0.809948	1.14799	0.259685	0.20561	0.309265	0.239808	0.415126	0.27458	0.424892	0.215079	0.534336	0.611838	0.437811	0.552652	0.452039	0.537319	0.187568	0.472559	0.226084	0.211743	1.25693
middletemporal L	0.168523	0.157339	0.62319	0.527218	0.394713	0.366543	0.214972	0.307265	0.512851	0.634522	0.546307	0.299562	0.316834	0.230978	0.300295	0.507029	0.737207	1.16781	0.194207	1.12492	0.807782	0.365148	0.360337	0.505421	0.233405	0.806292	1.16781	0.280956	0.444469	0.300235	0.83213	0.620644	0.324956	0.666074	0.563208	0.308246	0.240908	0.894765	0.865491	0.945822	0.321378	1.00259	0.564478	0.351089	0.226648	1.09418	0.474335	0.345847	0.305577
middletemporal R	0.257259	0.220393	0.611279	0.480498	0.382956	0.489489	0.377632	0.480456	0.463677	0.964942	0.556671	0.309146	0.46252	0.321544	0.345082	0.706551	0.679722	1.23116	0.211138	1.01713	1.00564	0.437929	0.373711	0.918898	0.277589	1.0322	0.477333	1.23116	0.501988	0.344955	0.480819	0.348134	0.316297	0.668193	0.550764	0.401315	0.259757	0.719009	0.662377	1.01424	0.314217	1.06321	0.636654	0.667975	0.231137	1.20834	0.368631	0.257337	0.415514
paracentral L	0.223607	0.226579	0.330082	0.463981	0.290324	0.560793	0.245429	0.218654	0.335446	0.284042	0.638374	0.18654	0.239884	0.172062	0.53289	0.416064	0.399553	0.51318	0.191372	0.589597	0.360574	0.419093	0.427077	0.333339	0.28506	1.01627	0.258857	0.182498	1.48066	0.442143	0.188588	0.149046	0.344855	0.170762	0.47223	0.215405	0.354803	0.220165	0.524179	0.582414	0.400221	0.606792	1.33677	0.263645	0.199351	0.495712	0.178123	0.153284	0.264426
paracentral R	0.199649	0.190012	0.501365	0.459797	0.376165	0.873216	0.242514	1.33341	0.333263	0.26129	0.592085	0.227485	0.24957	0.453292	0.375107	1.80922	0.517075	0.835226	0.191731	0.663729	0.383623	0.42536	0.397771	0.358551	0.319767	1.81024	0.270886	0.189068	0.697532	1.81024	0.218993	0.17867	0.335512	0.295153	0.517135	0.224901	0.27079	0.396024	0.510539	0.679596	0.311877	0.986834	0.975446	0.239451	0.203547	0.843247	0.186729	0.133442	1.08358
parahippocampal L	0.245458	0.222605	0.641688	0.503142	0.356639	0.514335	0.333929	0.221933	0.618763	0.931623	0.570049	0.310787	0.886792	0.236343	0.311267	0.345048	0.715719	1.24456	0.193615	1.15927	0.928957	0.323257	0.381958	0.775493	0.268576	0.537365	0.895275	0.524682	0.3755	0.358068	1.24456	0.320166	0.316363	0.0721267	0.544437	0.446599	0.278883	0.696576	0.829349	1.06989	0.327444	1.0648	0.440936	0.601221	0.22939	1.18111	0.475843	0.318219	0.242948
parahippocampal R	0.384133	0.320152	0.646879	0.463195	0.338606	0.587122	0.604718	0.274354	0.694116	0.919955	0.564973	0.324725	0.946821	0.291615	0.370327	0.37475	0.674085	1.23005	0.195697	1.1136	0.928309	0.329434	0.383377	0.802269	0.334758	0.516494	0.825064	0.551845	0.399872	0.428196	0.441659	1.23005	0.29667	0.166172	0.504859	1.06074	0.309992	0.645826	0.782506	1.06205	0.327743	1.0643	0.432377	0.634324	0.230072	1.20165	0.526561	0.391021	0.296983
parsopercularis L	0.375532	0.440861	0.660853	0.468242	0.618531	0.468676	0.33643	0.555145	0.382629	0.374938	0.506834	0.43579	0.343796	0.421646	0.712423	0.728871	0.349313	0.382123	0.243001	0.498723	0.408045	0.375898	0.524158	0.387376	0.561239	0.92457	0.368051	0.34489	0.856581	0.553755	0.376321	0.35107	0.92457	0.387157	0.516044	0.320755	0.404374	0.46822	0.572591	0.445324	0.271777	0.384891	0.87291	0.371844	0.396052	0.356264	0.412028	0.426989	0.669732
parsopercularis R	0.261579	0.242524	0.603146	0.447957	0.322996	0.718676	0.309874	0.280262	0.512726	0.859349	0.572715	0.347486	0.490632	0.330294	0.373915	0.36482	0.652713	1.22438	0.205514	1.06338	0.928677	0.340194	0.336366	0.903646	0.383642	0.544459	0.559212	0.691523	0.377986	0.46907	0.13761	0.111635	0.299458	1.22438	0.508905	0.370795	0.29775	0.903008	0.693745	1.0724	0.351306	1.06093	0.425432	0.81329	0.263648	1.20452	0.397216	0.26374	0.290027
parsorbitalis L	0.365224	0.404745	0.59803	0.518839	0.388759	0.944198	0.405475	1.21239	0.4147	0.576423	0.342338	0.449496	0.491572	0.935412	1.44595	1.34149	0.403357	0.435941	0.306595	0.59881	0.602906	0.318525	0.384795	0.697519	1.25954	1.37168	0.540102	0.633269	1.27776	1.16435	0.528144	0.462979	0.352882	0.637472	1.54025	0.460534	0.427605	0.652371	0.566106	0.587309	0.475949	0.394309	1.1041	0.727863	0.412082	0.420006	0.420349	0.392065	1.44563
parsorbitalis R	0.212155	0.186994	0.631711	0.434675	0.37514	0.433959	0.221688	0.303125	0.637175	0.66263	0.542135	0.33111	0.273798	0.261169	0.348782	0.448862	0.624689	1.15484	0.188437	1.08995	0.807562	0.326823	0.369117	0.544144	0.290412	0.640603	0.319689	0.3519	0.439151	0.363501	0.550091	1.02348	0.293716	0.46061	0.50292	1.15484	0.241021	1.05762	0.81001	0.986379	0.370199	0.996201	0.50174	0.392561	0.263305	1.13941	0.694733	0.589123	0.311126
parstriangularis L	0.2002	0.162746	0.326422	0.510557	0.304007	0.427386	0.259635	0.266515	0.318764	0.408227	0.525256	0.448624	0.289297	0.271172	0.314638	0.384321	0.43533	0.783006	0.324882	0.669579	0.418546	0.265785	0.323367	0.4353	0.284376	0.462592	0.336009	0.338893	0.358083	0.360894	0.272595	0.255831	0.208397	0.24242	0.335015	0.263918	0.791879	0.213245	0.510857	0.637673	0.272632	0.67345	0.417962	0.396798	0.428357	0.791879	0.200901	0.186473	0.285156
parstriangularis R	0.299746	0.291616	0.605525	0.446786	0.310979	0.803043	0.455354	0.426352	0.595727	0.938227	0.597811	0.39223	0.763524	0.569932	0.506682	0.369111	0.648654	1.16784	0.214207	1.05274	0.977547	0.311358	0.357077	0.97623	0.571389	0.415799	0.811094	0.872719	0.404088	0.653551	0.580004	0.408919	0.301411	1.00034	0.490126	0.723455	0.352155	1.16784	0.708516	1.05525	0.382675	1.06018	0.384356	0.905328	0.288482	1.14898	0.256326	0.20269	0.437016
pericalcarine L	0.243263	0.177567	0.575618	0.494822	0.567781	0.957658	0.598971	1.56745	0.607386	0.96985	0.4595	0.265895	0.868178	1.38516	1.42317	1.61667	0.612857	0.377248	0.179524	0.225175	0.852857	0.232963	0.1923	0.971136	1.52324	1.64258	0.899598	1.10422	1.33022	1.26697	0.875654	0.778314	0.354172	0.984477	0.504366	0.801243	0.234549	0.921329	1.75853	0.386764	0.325296	0.510353	1.27536	1.03245	0.233404	0.363233	0.520418	0.411203	1.69004
pericalcarine R	0.127266	0.100697	0.535146	0.465006	0.576408	1.04121	0.273541	1.45289	0.244213	0.621268	0.504358	0.253038	0.426016	1.13083	1.47878	1.6011	0.60652	1.17205	0.171002	0.594899	0.51713	0.340656	0.280877	0.867269	1.356	1.69239	0.520579	0.817067	1.45235	1.24384	0.56911	0.506924	0.370789	0.698549	0.483231	0.45812	0.193366	0.660773	0.396955	1.73506	0.304873	0.913634	1.35043	0.807819	0.221953	0.958278	0.350957	0.265754	1.56342
postcentral L	0.414938	0.34425	0.284781	0.381479	0.171053	0.787124	0.656915	0.650357	0.66724	0.891197	0.4021	0.224016	0.801184	0.758592	0.597218	0.526996	0.700574	1.10675	0.269401	1.15309	0.919848	0.245132	0.409533	0.909558	0.708471	0.411004	0.83216	0.825874	0.402961	0.694031	0.758523	0.635366	0.183711	0.774145	0.293108	0.779574	0.36182	0.671656	0.857779	1.03525	1.15309	0.875137	0.351021	0.863017	0.230089	0.952408	0.441656	0.358533	0.62689
postcentral R	0.133301	0.112148	0.366445	0.422017	0.541346	0.765216	0.262707	0.599797	0.29542	0.54294	0.492325	0.168863	0.355157	0.643455	0.541187	0.618972	0.259994	0.827904	0.14329	0.610578	0.526019	0.193397	0.179022	0.694782	0.607899	0.778384	0.424456	0.611757	0.599216	0.581943	0.41525	0.372339	0.274951	0.535777	0.348718	0.390015	0.221096	0.461927	0.297667	0.8264	0.312002	1.07399	0.771899	0.696956	0.180158	1.07399	0.218883	0.16098	0.580162
posteriorcingulate L	0.247967	0.263078	0.196216	0.46327	0.248249	0.63584	0.260069	0.302118	0.344823	0.323414	0.561783	0.188531	0.258536	0.251683	0.840194	0.395693	0.367399	0.466455	0.19158	0.574182	0.395014	0.411435	0.431825	0.38945	0.461452	0.443462	0.276265	0.224387	1.33778	0.622277	0.20777	0.16716	0.336697	0.181471	0.426332	0.226887	0.429357	0.183756	0.531429	0.561773	0.453386	0.467376	1.36483	0.327709	0.20948	0.455922	0.205596	0.200209	0.432837
posteriorcingulate R	0.188466	0.170008	0.54986	0.456602	0.401125	0.362047	0.274399	1.15599	0.350368	0.280555	0.545188	0.264054	0.350548	1.17708	0.39483	1.19971	0.63648	1.22031	0.182944	0.924075	0.638773	0.425722	0.35843	0.627445	0.490856	1.42758	0.357545	0.615688	0.610124	0.344677	0.412986	0.356322	0.320951	0.617078	0.520269	0.271895	0.239168	0.629092	0.559174	0.96434	0.303994	1.01991	0.802499	1.59583	0.217344	1.17591	0.316772	0.223287	0.895675
precentral L	0.501427	0.407183	0.231197	0.434825	0.146351	0.85006	0.700764	0.693488	0.671035	0.922174	0.517494	0.099556	0.860384	0.854036	0.632048	0.505445	0.650553	0.929837	0.131268	0.998109	0.931186	0.307672	0.43876	0.967999	0.778498	0.339859	0.891752	0.927847	0.386709	0.766265	0.862331	0.718544	0.183639	0.912755	0.286626	0.809933	0.410843	0.801141	0.766249	0.929453	0.428244	0.81303	0.294431	0.957697	1.03442	0.82893	0.521357	0.42013	0.671586
precentral R	0.115975	0.092017	0.448477	0.452312	0.552383	0.827834	0.239436	0.858334	0.254906	0.511556	0.510513	0.195131	0.339294	0.763562	0.810001	1.02297	0.39032	0.599233	0.148027	0.411071	0.468696	0.243545	0.199477	0.714372	0.757612	1.23806	0.416215	0.654264	1.07569	0.703687	0.435783	0.388888	0.322618	0.571995	0.406252	0.373555	0.186388	0.503588	0.262823	0.719768	0.291232	0.964496	1.10352	0.753426	0.185738	1.23806	0.246354	0.18059	0.855614
precuneus L	0.397191	0.372415	0.631868	0.430751	0.300346	0.689528	0.65181	0.363259	0.661744	0.853774	0.591574	0.262821	0.803794	0.473303	0.438776	0.376035	0.654371	1.25577	0.139574	1.12634	0.884141	0.304058	0.412565	0.843242	0.47696	0.409861	0.817194	0.730227	0.385946	0.542113	0.721329	0.631835	0.311222	0.573811	0.467519	0.790356	0.361108	0.240379	0.788018	1.07041	0.303133	1.07396	0.382519	0.764966	0.185014	1.19596	1.25577	0.114727	0.380197
precuneus R	0.494255	0.451758	0.581801	0.379458	0.288388	0.673657	0.708728	0.378629	0.675974	0.818478	0.5952	0.242565	0.780105	0.466038	0.441363	0.395748	0.616464	1.22859	0.123676	1.09918	0.857514	0.297629	0.41673	0.807805	0.472395	0.40573	0.767399	0.671971	0.391097	0.532266	0.625184	0.589058	0.302656	0.523715	0.427294	0.814504	0.383851	0.285624	0.768589	1.05097	0.307804	1.06576	0.382723	0.718521	0.182352	1.18511	0.156875	1.22859	0.389616
rostralanteriorcingulate L	0.246376	0.235061	0.418743	0.462303	0.315901	0.863082	0.299614	0.278473	0.377427	0.382088	0.593586	0.220303	0.309046	0.153887	0.584789	1.07962	0.505703	0.718655	0.201839	0.657882	0.53858	0.423149	0.40014	0.59353	1.36167	1.58057	0.322314	0.217067	0.439884	0.843729	0.239966	0.176397	0.315337	0.228662	0.493156	0.261383	0.31802	0.3215	0.525405	0.662503	0.349657	0.879763	0.630083	0.456027	0.204533	0.705253	0.204609	0.157141	1.69004
rostralanteriorcingulate R	0.25657	0.250026	0.357275	0.462895	0.287102	0.956329	0.300229	0.186069	0.378082	0.39736	0.60444	0.199487	0.306849	0.255177	1.50578	0.511958	0.472993	0.616048	0.195883	0.633085	0.526546	0.419924	0.406996	0.581562	1.15537	1.67894	0.322781	0.247861	0.42763	1.11007	0.236424	0.177088	0.313611	0.206958	0.482687	0.260364	0.349752	0.258644	0.529485	0.642756	0.37651	0.772419	0.551862	0.474107	0.19619	0.590588	0.205672	0.168903	1.00413
rostralmiddlefrontal L	0.248399	0.232622	0.55006	0.467021	0.34308	0.678017	0.323364	0.252659	0.433526	0.743572	0.57373	0.292001	0.37493	0.24395	0.284333	0.44414	0.666409	1.16177	0.208261	0.989819	0.922937	0.381401	0.351892	0.871838	0.248121	0.750538	0.350638	0.510173	0.389503	0.36425	0.28385	0.212019	0.312577	0.320553	0.520781	0.280395	0.287432	0.506565	0.655811	0.995899	0.332995	1.03066	0.498079	0.830032	0.236164	1.11191	0.293822	0.204191	0.223762
rostralmiddlefrontal R	0.299751	0.314223	0.134765	0.480954	0.129026	0.557735	0.323017	0.298202	0.411185	0.372978	0.457508	0.207042	0.310015	0.262039	0.727133	0.369243	0.356857	0.484231	0.187341	0.60751	0.422075	0.462977	0.501111	0.401671	0.442283	0.267277	0.325038	0.264534	0.898714	0.543365	0.26124	0.226154	0.282278	0.214364	0.273618	0.275024	0.465003	0.199003	0.580119	0.57279	0.498406	0.425137	0.429098	0.342041	0.240414	0.474782	0.265627	0.271067	0.41961
superiorfrontal L	0.236173	0.223592	0.401081	0.506592	0.313002	0.491876	0.290639	0.334607	0.384829	0.317426	0.612086	0.218677	0.293165	0.175282	0.304204	0.795215	0.461197	0.564722	0.21283	0.611473	0.395384	0.448873	0.453362	0.347717	0.218945	1.84714	0.317515	0.205871	0.468428	0.276796	0.238812	0.185083	0.337472	0.226227	0.498526	0.255804	0.31347	0.304118	0.544037	0.599304	0.371736	0.772787	0.946441	0.269063	0.207964	0.537184	0.197332	0.153661	0.317134
superiorfrontal R	0.258732	0.25273	0.506678	0.464469	0.295913	0.824304	0.297414	0.359653	0.388093	0.632426	0.603427	0.269414	0.341881	0.623004	0.471276	0.310657	0.558532	0.859093	0.234985	0.773655	0.762651	0.377946	0.35016	0.917271	0.717825	0.638447	0.364601	0.534142	0.369607	0.708071	0.223235	0.14957	0.309224	0.21396	0.528686	0.270718	0.340658	0.274569	0.561149	0.772103	0.346514	0.941084	0.412734	1.0077	0.23446	0.838902	0.195587	0.150899	0.439562
superiorparietal L	0.412241	0.417868	0.661013	0.4398	0.284378	0.721188	0.620224	0.424173	0.631721	0.866236	0.604738	0.264541	0.795648	0.591522	0.47689	0.357674	0.656903	1.18374	0.13313	1.07146	0.888261	0.302179	0.403206	0.883046	0.573708	0.361842	0.846324	0.808244	0.359955	0.59473	0.790364	0.618131	0.31456	0.763542	0.481064	0.748888	0.395136	0.479994	0.758625	1.00752	0.283587	1.03866	0.370137	0.854934	0.164048	1.09534	0.459357	0.256275	0.441047
superiorparietal R	0.200779	0.22484	0.165272	0.224966	0.12147	0.597728	0.264671	0.447085	0.33032	0.468039	0.62143	0.215204	0.316833	0.474374	0.472592	0.375405	0.254419	0.872586	0.21072	0.6819	0.49213	0.223334	0.223645	0.542729	0.49122	0.254108	0.354682	0.451714	0.312304	0.52428	0.29928	0.286665	0.152428	0.386895	0.226722	0.336924	0.457436	0.352079	0.408972	0.740137	0.346614	0.803426	0.213717	0.516994	0.269579	0.940586	0.155578	0.118549	0.443767
superiortemporal L	0.211333	0.198943	0.59093	0.496449	0.375975	0.54003	0.284827	0.299697	0.422408	0.825059	0.571203	0.295963	0.369559	0.261592	0.298621	0.508073	0.727721	1.27912	0.197572	1.11054	0.953258	0.372118	0.337323	0.964026	0.241015	0.834137	0.344753	0.424204	0.434276	0.354705	0.344764	0.24859	0.319567	0.40692	0.555222	0.214764	0.266199	0.640135	0.70767	1.13413	0.313952	1.06603	0.553446	0.77951	0.221315	1.19942	0.318717	0.220056	0.274355
superiortemporal R	0.41219	0.245779	0.613161	0.289016	0.422742	0.329564	0.258347	0.326391	0.297863	0.313355	0.477609	0.259775	0.242868	0.26279	0.403679	0.46554	0.409913	0.676668	0.134725	0.547338	0.312968	0.298753	0.286337	0.301427	0.316929	0.570093	0.218041	0.2651	0.487201	0.358688	0.277042	0.339995	0.277279	0.261024	0.422512	0.241903	0.177951	0.406198	0.447973	0.476125	0.324685	0.648441	0.510589	0.279576	0.238394	0.684435	0.512217	0.534737	0.358148
supramarginal L	0.398778	0.414849	0.767746	0.511276	0.299345	0.768641	0.59908	0.468043	0.628477	0.879236	0.591188	0.327355	0.801524	0.638035	0.520583	0.389075	0.707665	1.18749	0.176581	1.10109	0.900251	0.314947	0.423044	0.913865	0.616826	0.381389	0.840038	0.820236	0.388731	0.65361	0.773045	0.578425	0.339922	0.738493	0.551839	0.696788	0.403354	0.476538	0.797964	1.03231	0.277164	1.01753	0.398436	0.888242	0.191337	1.077	0.419803	0.267055	0.488073
supramarginal R	0.350935	0.346962	0.273082	0.242445	0.236765	0.762134	0.515381	0.542503	0.516063	0.824533	0.404384	0.15248	0.622551	0.660164	0.521094	0.435898	0.364476	1.11914	0.188291	1.04224	0.834662	0.224238	0.282222	0.882353	0.614467	0.381884	0.690936	0.759489	0.352234	0.60628	0.611313	0.532784	0.173789	0.652347	0.289804	0.667419	0.590747	0.535801	0.576859	1.07223	0.377996	0.981728	0.337461	0.797889	0.186723	1.03288	0.300459	0.239656	0.536783
transversetemporal L	0.244076	0.239976	0.661526	0.514167	0.34542	0.771564	0.360287	0.242118	0.572516	0.924226	0.586404	0.319896	0.739931	0.348951	0.375742	0.315253	0.736886	1.29493	0.197161	1.17119	0.967905	0.310814	0.368187	0.987967	0.388439	0.461865	0.874277	0.827331	0.37084	0.500639	0.511014	0.228288	0.328442	0.185117	0.570179	0.410981	0.30396	0.303552	0.792033	1.15656	0.308918	1.07277	0.414844	0.929109	0.218615	1.21026	0.282331	0.179557	0.27008
transversetemporal R	0.17979	0.151268	0.615488	0.447499	0.397982	0.338972	0.341257	0.419558	0.460158	0.41522	0.508576	0.300074	0.439695	0.303709	0.366987	0.616127	0.639803	1.08221	0.183992	1.02117	0.60899	0.383683	0.328133	0.36433	0.301656	0.879686	0.288543	0.322319	0.508778	0.33567	0.905018	0.917741	0.301637	1.02852	0.515794	0.804655	0.213455	1.06288	0.779087	0.856365	0.331916	0.927892	0.614273	0.271604	0.239124	1.0402	0.598599	0.465126	0.408059
[truncated: 13 more columns]
