# Supplementary material for: The relationship between the interictal epileptiform discharge source connectivity and cortical structural couplings in temporal lobe epilepsy
Source: Front Neurol. 2023 Feb 1;14:1029732. doi: 10.3389/fneur.2023.1029732 (PMC9948620; doi:10.3389/fneur.2023.1029732)
Supplement: Supplementary file 1 [file Data_Sheet_1.ZIP › Connection/BGC/L/33.xlsx]

## Sheet: 0
\	caudalanteriorcingulate L	caudalanteriorcingulate R	caudalmiddlefrontal L	caudalmiddlefrontal R	cuneus L	cuneus R	entorhinal L	entorhinal R	fusiform L	fusiform R	inferiorparietal L	inferiorparietal R	inferiortemporal L	inferiortemporal R	insula L	insula R	isthmuscingulate L	isthmuscingulate R	lateraloccipital L	lateraloccipital R	lateralorbitofrontal L	lateralorbitofrontal R	lingual L	lingual R	medialorbitofrontal L	medialorbitofrontal R	middletemporal L	middletemporal R	paracentral L	paracentral R	parahippocampal L	parahippocampal R	parsopercularis L	parsopercularis R	parsorbitalis L	parsorbitalis R	parstriangularis L	parstriangularis R	pericalcarine L	pericalcarine R	postcentral L	postcentral R	posteriorcingulate L	posteriorcingulate R	precentral L	precentral R	precuneus L	precuneus R	rostralanteriorcingulate L
caudalanteriorcingulate L	0.427904	0.0808307	0.115647	0.0525618	0.0867597	0.11617	0.0618337	0.111376	0.0711458	0.112629	0.127426	0.0689636	0.324382	0.0728351	0.327704	0.20111	0.0666009	0.0374087	0.0220053	0.427904	0.0965	0.158836	0.14894	0.244494	0.131597	0.277155	0.294643	0.0440977	0.0434844	0.0523558	0.103417	0.140413	0.145152	0.0612798	0.249842	0.0977146	0.222835	0.0450376	0.0863013	0.204161	0.104606	0.0535956	0.0592933	0.109892	0.113411	0.128593	0.0847443	0.0862262	0.412389
caudalanteriorcingulate R	0.206785	0.59459	0.316917	0.124789	0.225693	0.147373	0.149348	0.0562615	0.0518115	0.0482728	0.274632	0.191661	0.0897827	0.0986101	0.191629	0.155447	0.109302	0.0868552	0.338023	0.59459	0.109119	0.255321	0.250216	0.133372	0.0680247	0.262503	0.083099	0.103964	0.124851	0.0646092	0.249036	0.0815474	0.230165	0.0705467	0.199198	0.289583	0.222165	0.034295	0.379489	0.338845	0.478331	0.126538	0.156341	0.0349297	0.437777	0.311667	0.410576	0.193447	0.21924
caudalmiddlefrontal L	0.0458456	0.263003	0.460102	0.0529519	0.303583	0.0342539	0.188747	0.0671111	0.0374773	0.0430191	0.129316	0.220553	0.124848	0.153066	0.0519332	0.0588158	0.0514328	0.101176	0.152025	0.285287	0.0760955	0.0900878	0.250775	0.187156	0.0519479	0.0614646	0.109101	0.126469	0.0650692	0.0975413	0.234296	0.0885441	0.0881728	0.152217	0.205957	0.0646105	0.0300047	0.0683921	0.380426	0.290098	0.341264	0.06504	0.0718806	0.0284947	0.34148	0.0595774	0.256626	0.1111	0.0574467
caudalmiddlefrontal R	0.0911624	0.26395	0.101028	0.703008	0.241129	0.0742909	0.148867	0.0356599	0.0640061	0.111766	0.183283	0.177444	0.333037	0.0800232	0.0775337	0.0519863	0.0665618	0.0648804	0.0725459	0.703008	0.101269	0.149385	0.0942365	0.13839	0.0361288	0.0661316	0.289834	0.12335	0.0707519	0.0548138	0.23597	0.192108	0.0855241	0.111224	0.114619	0.096659	0.156827	0.072929	0.234791	0.157269	0.22421	0.0849245	0.0841843	0.0471274	0.247395	0.280846	0.221392	0.148339	0.114403
cuneus L	0.208157	0.152352	0.19973	0.107744	0.525701	0.122061	0.232024	0.174667	0.0834775	0.0785956	0.173895	0.186953	0.0672048	0.153354	0.31743	0.243289	0.145131	0.11288	0.193768	0.439556	0.115291	0.167871	0.255303	0.160276	0.222959	0.48053	0.0724071	0.0659104	0.162646	0.0374676	0.203586	0.0919689	0.248159	0.161707	0.312452	0.261283	0.304968	0.0465702	0.35914	0.322881	0.340783	0.0704125	0.213581	0.0625555	0.299306	0.24504	0.286924	0.11329	0.404152
cuneus R	0.210242	0.165867	0.106981	0.103539	0.1643	0.260185	0.104022	0.0895299	0.0705869	0.184585	0.189921	0.179956	0.237739	0.108595	0.118667	0.111477	0.114839	0.0792175	0.121377	0.169192	0.070159	0.142835	0.109514	0.0671587	0.0924751	0.096911	0.178445	0.132696	0.147177	0.106892	0.107018	0.160439	0.0839553	0.173389	0.0863532	0.0911773	0.0822267	0.133987	0.162851	0.104779	0.165721	0.100234	0.142466	0.0883648	0.170065	0.0535583	0.156258	0.114217	0.108136
entorhinal L	0.253218	0.243446	0.239059	0.185304	0.467256	0.208903	0.615158	0.145783	0.0395285	0.201742	0.285873	0.350396	0.11282	0.341901	0.340234	0.361715	0.165131	0.252137	0.218158	0.608951	0.12406	0.415202	0.254843	0.156324	0.230844	0.494744	0.172679	0.219219	0.152264	0.335089	0.092317	0.179029	0.298689	0.615158	0.257266	0.555746	0.263176	0.338243	0.588991	0.353289	0.405101	0.0996266	0.203995	0.124569	0.357223	0.362835	0.297083	0.18665	0.369632
entorhinal R	0.294113	0.175777	0.178067	0.16566	0.207496	0.150837	0.0860805	1.01647	0.0375654	0.196249	0.260888	0.188119	0.164237	0.210312	0.396858	0.452138	0.138941	0.202294	0.193865	0.380912	0.0807607	0.266006	0.19978	0.115702	0.330368	0.744448	0.206886	0.0903554	0.171846	0.196478	0.0923977	0.177575	0.355815	0.295623	0.175946	0.437554	0.228128	0.174512	0.327321	0.261698	0.306515	0.0974899	0.209074	0.15124	0.281004	0.288771	0.220584	0.138639	0.357346
fusiform L	0.173276	0.360349	0.346737	0.244332	0.442418	0.222532	0.279175	0.336924	0.742823	0.346045	0.256146	0.38642	0.214008	0.43446	0.51563	0.491063	0.155439	0.317972	0.19904	0.66335	0.351496	0.492416	0.266426	0.199682	0.44694	0.568504	0.271892	0.344487	0.149465	0.41826	0.266611	0.242518	0.309326	0.550111	0.376809	0.742823	0.353551	0.528652	0.504878	0.3977	0.41886	0.133477	0.162306	0.295034	0.400643	0.447053	0.327244	0.150879	0.560107
fusiform R	0.146666	0.189823	0.312139	0.124517	0.290146	0.182327	0.118706	0.216076	0.0505188	0.478831	0.334055	0.252625	0.0968768	0.276323	0.366479	0.343814	0.105617	0.113593	0.15841	0.478831	0.103858	0.277588	0.202608	0.111498	0.209944	0.366019	0.136189	0.0886105	0.155785	0.166109	0.107817	0.154492	0.362566	0.217956	0.220495	0.335248	0.171076	0.137412	0.373892	0.244623	0.35443	0.14772	0.158836	0.119206	0.346962	0.318207	0.305587	0.139005	0.294754
inferiorparietal L	0.185102	0.0645657	0.200036	0.109018	0.104597	0.159174	0.10796	0.115316	0.0964904	0.0322809	0.46788	0.0581984	0.226326	0.0815851	0.290665	0.200892	0.138541	0.0524616	0.107307	0.46788	0.115614	0.0906364	0.156362	0.142877	0.154034	0.349951	0.217574	0.0430796	0.117737	0.046514	0.20236	0.0235822	0.109396	0.0596484	0.293783	0.142111	0.348477	0.0437534	0.0838875	0.217024	0.091416	0.0603339	0.165595	0.0797875	0.0916311	0.23686	0.0471219	0.0968731	0.397927
inferiorparietal R	0.152213	0.0720504	0.181833	0.0794454	0.158781	0.0985322	0.167275	0.0917859	0.090048	0.0986198	0.155143	0.416128	0.0543837	0.092763	0.186974	0.124335	0.0761857	0.152937	0.181046	0.414756	0.143922	0.290508	0.272345	0.156443	0.105272	0.243894	0.0596784	0.230929	0.124671	0.104113	0.152174	0.0767406	0.239061	0.0689968	0.246544	0.328731	0.166874	0.0551387	0.288961	0.298475	0.290124	0.0790512	0.137293	0.0679837	0.257702	0.212118	0.21097	0.0937829	0.205154
inferiortemporal L	0.135388	0.360479	0.313922	0.171117	0.388852	0.240406	0.12386	0.240051	0.0385466	0.268301	0.307147	0.390891	0.734402	0.294256	0.473035	0.419212	0.174617	0.154685	0.125816	0.734402	0.0679227	0.322037	0.218075	0.215481	0.296098	0.483156	0.396515	0.231239	0.123454	0.264793	0.158431	0.323628	0.19573	0.414522	0.3572	0.530027	0.312217	0.278525	0.440424	0.34728	0.388055	0.111177	0.162675	0.211109	0.379423	0.410098	0.337735	0.131271	0.475133
inferiortemporal R	0.245365	0.137996	0.174276	0.128754	0.188425	0.130079	0.139028	0.112936	0.0407569	0.170155	0.231167	0.16034	0.111573	0.739003	0.232871	0.221657	0.132824	0.241661	0.203493	0.390684	0.0823136	0.293257	0.238678	0.131249	0.121085	0.478453	0.163547	0.0573471	0.167812	0.127804	0.0539221	0.147875	0.32333	0.311033	0.183531	0.418233	0.215876	0.0604155	0.312931	0.305314	0.286033	0.0885225	0.214843	0.0592284	0.258698	0.258806	0.191188	0.127176	0.24071
insula L	0.311338	0.118208	0.13659	0.166424	0.131416	0.153206	0.0482047	0.132729	0.0356451	0.175739	0.240975	0.112734	0.190593	0.0702695	0.631779	0.197377	0.105834	0.0623225	0.129742	0.187691	0.0779862	0.21947	0.135494	0.135919	0.10978	0.577884	0.20762	0.0539587	0.130771	0.0782823	0.0779498	0.168372	0.290259	0.1066	0.191567	0.349251	0.136964	0.0793852	0.192328	0.168032	0.222511	0.10888	0.143929	0.21598	0.214899	0.241016	0.168271	0.133254	0.0822408
insula R	0.242917	0.112121	0.121747	0.106745	0.115842	0.112273	0.0868085	0.246731	0.0406303	0.17144	0.210192	0.105454	0.180407	0.0757638	0.162552	0.676833	0.109518	0.0995004	0.123501	0.206278	0.0676003	0.226508	0.160602	0.119689	0.111831	0.529002	0.212433	0.0559858	0.165846	0.0998549	0.0684746	0.15445	0.351975	0.127817	0.151131	0.387887	0.131025	0.0554994	0.163082	0.194206	0.201269	0.0931906	0.192192	0.266978	0.199337	0.191866	0.151225	0.11032	0.0636868
isthmuscingulate L	0.102483	0.0787568	0.0798796	0.0194976	0.0791479	0.121809	0.0753767	0.1484	0.0498051	0.1323	0.106404	0.10031	0.219165	0.129469	0.280663	0.22547	0.280663	0.0613843	0.0368337	0.1523	0.038761	0.117116	0.107124	0.0823289	0.126688	0.145625	0.200359	0.0655867	0.116586	0.103525	0.0504467	0.102761	0.147324	0.122982	0.126166	0.11628	0.0374486	0.0806993	0.0864541	0.110041	0.114541	0.0628482	0.251363	0.119652	0.124924	0.069725	0.0801501	0.0471606	0.161622
isthmuscingulate R	0.25113	0.298035	0.2087	0.144773	0.300701	0.15147	0.24561	0.39055	0.0471675	0.175767	0.241493	0.319844	0.129621	0.449108	0.533903	0.477992	0.159288	0.892044	0.207007	0.451058	0.049617	0.23802	0.244223	0.126006	0.497778	0.766969	0.17257	0.216799	0.186114	0.26309	0.138833	0.185109	0.366201	0.663502	0.243153	0.406849	0.285424	0.384085	0.461641	0.305213	0.378841	0.0872272	0.22809	0.0496114	0.341753	0.281287	0.278647	0.131452	0.528521
lateraloccipital L	0.0629843	0.239666	0.115818	0.049461	0.409601	0.0187393	0.246008	0.181651	0.0586421	0.0270722	0.157129	0.27909	0.0978825	0.290124	0.109196	0.130451	0.0359376	0.196954	0.475255	0.221995	0.160623	0.108708	0.246353	0.157799	0.166845	0.15145	0.101492	0.146288	0.0263949	0.161397	0.251676	0.0361262	0.104775	0.151266	0.291149	0.0948331	0.0848504	0.0776457	0.475255	0.294157	0.396777	0.0909155	0.0573806	0.0906462	0.347808	0.0959803	0.365624	0.0942538	0.154331
lateraloccipital R	0.14953	0.30219	0.244322	0.380014	0.356207	0.12206	0.224158	0.130213	0.0787918	0.171758	0.226769	0.355516	0.2618	0.267965	0.105788	0.188225	0.109545	0.145721	0.264792	0.734402	0.145393	0.202453	0.110912	0.104478	0.135814	0.219573	0.219242	0.228729	0.142322	0.165061	0.241737	0.187092	0.165844	0.280054	0.150947	0.158327	0.239203	0.196998	0.42418	0.110728	0.347084	0.186065	0.117847	0.0770433	0.329033	0.506877	0.330138	0.131806	0.136025
lateralorbitofrontal L	0.217228	0.364808	0.436964	0.252667	0.361836	0.163575	0.207521	0.251667	0.139616	0.315653	0.28554	0.353623	0.164106	0.309373	0.512628	0.413922	0.134321	0.141501	0.337541	0.591993	0.591993	0.27924	0.324943	0.217768	0.382867	0.577221	0.220397	0.281739	0.171057	0.23755	0.211519	0.259807	0.350003	0.506431	0.274769	0.508355	0.426074	0.383396	0.452596	0.468298	0.45586	0.146673	0.186667	0.168263	0.445765	0.417671	0.35263	0.164047	0.546326
lateralorbitofrontal R	0.128407	0.24896	0.460102	0.159884	0.207864	0.151714	0.172287	0.251235	0.145594	0.180467	0.222591	0.260821	0.0645131	0.287019	0.475191	0.399098	0.105229	0.0938332	0.253156	0.552433	0.0592759	0.552433	0.377702	0.301492	0.296938	0.50209	0.089108	0.156782	0.153861	0.15321	0.140127	0.216323	0.2518	0.286872	0.241247	0.209811	0.276207	0.151692	0.284912	0.455146	0.360723	0.175021	0.149799	0.135106	0.373342	0.362227	0.270306	0.162438	0.418295
lingual L	0.101665	0.321631	0.420984	0.211678	0.406734	0.169617	0.278804	0.30709	0.0374982	0.20292	0.240298	0.355131	0.15955	0.438144	0.350491	0.402181	0.114855	0.260437	0.184421	0.399621	0.212851	0.37666	0.813677	0.0384848	0.319117	0.378143	0.198907	0.255086	0.131812	0.331339	0.251722	0.191508	0.31577	0.389782	0.268006	0.813677	0.227901	0.301113	0.478978	0.339635	0.413878	0.161545	0.128199	0.204596	0.414656	0.415074	0.326642	0.12764	0.327671
lingual R	0.133912	0.332365	0.336155	0.234187	0.417028	0.16556	0.303179	0.315206	0.0622553	0.217665	0.250948	0.363509	0.262643	0.45013	0.414317	0.419956	0.126724	0.249366	0.203828	0.481433	0.229992	0.372747	0.160125	0.681519	0.351943	0.441788	0.289389	0.261418	0.154991	0.309456	0.277525	0.203013	0.371412	0.410681	0.404897	0.681519	0.265454	0.325874	0.488622	0.34969	0.389352	0.148906	0.149842	0.199753	0.374199	0.440121	0.329333	0.12723	0.426639
medialorbitofrontal L	0.280428	0.140132	0.179434	0.165443	0.201011	0.143516	0.0608409	0.178855	0.0427845	0.168671	0.285372	0.151542	0.165061	0.129197	0.22338	0.237488	0.104016	0.164073	0.216578	0.345592	0.124677	0.25919	0.176502	0.108896	0.676026	0.48946	0.210987	0.0569281	0.151997	0.112314	0.0857317	0.170661	0.381558	0.166991	0.202636	0.49783	0.177228	0.112413	0.319862	0.228432	0.304905	0.119527	0.169945	0.266164	0.28103	0.292204	0.229717	0.141319	0.1927
medialorbitofrontal R	0.271631	0.0758182	0.107825	0.103724	0.105329	0.0962353	0.0687002	0.284785	0.0685451	0.158314	0.217575	0.0718004	0.189218	0.105447	0.427408	0.318062	0.0831201	0.103298	0.107318	0.14842	0.104646	0.23899	0.159262	0.180746	0.252097	0.774395	0.216788	0.0416454	0.143005	0.102971	0.0665246	0.139275	0.352147	0.076384	0.240103	0.376048	0.0945967	0.0547256	0.135503	0.182692	0.168184	0.0878714	0.148879	0.272569	0.168895	0.149608	0.132101	0.113454	0.153565
middletemporal L	0.154412	0.267449	0.301404	0.165247	0.274653	0.260185	0.0913029	0.208289	0.0536962	0.157513	0.269372	0.31511	0.288611	0.242252	0.462115	0.396599	0.227267	0.0987756	0.122621	0.633022	0.0299749	0.207854	0.162152	0.155156	0.266634	0.493873	0.633022	0.155185	0.144473	0.203005	0.07548	0.251738	0.188944	0.343562	0.309738	0.435501	0.349845	0.208576	0.348584	0.265364	0.351172	0.10239	0.2126	0.166239	0.350586	0.358688	0.286706	0.138974	0.476914
middletemporal R	0.198118	0.278743	0.232667	0.111618	0.465431	0.148259	0.120778	0.117103	0.0498677	0.143771	0.308095	0.370456	0.108804	0.195673	0.28248	0.259024	0.102769	0.159453	0.230643	0.494665	0.130819	0.375795	0.260707	0.131469	0.15396	0.371845	0.170319	0.617566	0.145799	0.204163	0.145738	0.169255	0.338229	0.464805	0.270145	0.454284	0.190372	0.127183	0.617566	0.304118	0.457774	0.0946647	0.162284	0.0803177	0.40499	0.274292	0.36603	0.120837	0.273279
paracentral L	0.0251496	0.0704277	0.0714344	0.0240618	0.0771107	0.115287	0.10678	0.221682	0.0438979	0.0925469	0.0491199	0.115318	0.113831	0.211609	0.314488	0.321493	0.0885921	0.115865	0.0334209	0.098795	0.0455058	0.098734	0.0941118	0.0485316	0.192574	0.198549	0.153821	0.0921937	0.321493	0.195725	0.0474677	0.0434737	0.213213	0.174881	0.127428	0.129603	0.047484	0.130524	0.0969476	0.0781585	0.127781	0.0673121	0.0508487	0.175039	0.139654	0.0711379	0.0785048	0.0235466	0.176987
paracentral R	0.210071	0.23057	0.167317	0.112545	0.196518	0.127872	0.181814	0.194452	0.0364521	0.153348	0.218694	0.25745	0.138805	0.270779	0.388273	0.368311	0.123866	0.127381	0.166072	0.359185	0.04668	0.207751	0.222322	0.0962169	0.260836	0.589354	0.179111	0.171367	0.178282	0.928875	0.097409	0.170486	0.367526	0.543913	0.198312	0.391672	0.183717	0.248088	0.37077	0.256375	0.345951	0.102769	0.205365	0.0647449	0.318184	0.248328	0.241477	0.118519	0.323872
parahippocampal L	0.242895	0.402729	0.294246	0.153138	0.525701	0.204185	0.0569967	0.11453	0.0485408	0.144136	0.299128	0.406489	0.0972016	0.170786	0.33982	0.299342	0.175775	0.0615211	0.187187	0.659071	0.0550399	0.31245	0.244782	0.16014	0.174872	0.449017	0.111526	0.154841	0.143922	0.131738	0.659071	0.175834	0.236318	0.378847	0.296591	0.425057	0.355323	0.155795	0.572983	0.341779	0.442191	0.0793068	0.200408	0.0784895	0.406944	0.329686	0.365989	0.199834	0.392956
parahippocampal R	0.170935	0.104031	0.283357	0.100725	0.181887	0.199734	0.0687116	0.122141	0.0521759	0.108282	0.32834	0.170204	0.117043	0.148377	0.260105	0.229451	0.0996892	0.0742305	0.159382	0.559993	0.0726402	0.181022	0.179143	0.109769	0.124169	0.25959	0.0917987	0.0711033	0.129266	0.105873	0.0639925	0.559993	0.177964	0.117583	0.183379	0.194116	0.159861	0.0823685	0.250079	0.214707	0.280532	0.125474	0.12894	0.0792315	0.273288	0.26948	0.244579	0.15102	0.242936
parsopercularis L	0.0832126	0.114084	0.197465	0.0958419	0.118162	0.11164	0.135554	0.278337	0.0628441	0.102736	0.0666694	0.163767	0.0884079	0.268461	0.491347	0.423372	0.142782	0.146937	0.118123	0.198979	0.093034	0.0967949	0.128488	0.152018	0.30556	0.412363	0.113511	0.134041	0.200488	0.233066	0.0736707	0.0540551	0.491347	0.240046	0.233099	0.104702	0.189576	0.178966	0.161858	0.157837	0.196765	0.0709126	0.181522	0.227366	0.203346	0.157403	0.126928	0.0951776	0.367124
parsopercularis R	0.18577	0.0863598	0.179926	0.09691	0.240351	0.142498	0.206902	0.0915185	0.0452058	0.135009	0.274915	0.176747	0.0912534	0.174087	0.137118	0.137685	0.0875893	0.324856	0.255951	0.395731	0.211516	0.367668	0.216747	0.100617	0.0710956	0.223868	0.14531	0.248653	0.145161	0.312099	0.0904467	0.123101	0.350722	0.663502	0.218145	0.475311	0.127659	0.181525	0.446729	0.261369	0.386088	0.111423	0.152623	0.106195	0.333526	0.251543	0.280098	0.128551	0.122948
parsorbitalis L	0.165296	0.313382	0.412386	0.281821	0.353141	0.123367	0.187947	0.149329	0.0221372	0.183595	0.234095	0.339148	0.123382	0.266616	0.236724	0.253027	0.105569	0.139725	0.32394	0.317756	0.0396929	0.152432	0.0262287	0.040119	0.170653	0.290761	0.14444	0.225121	0.168501	0.204114	0.210087	0.213469	0.248695	0.340457	0.490738	0.38774	0.456406	0.218811	0.465844	0.0893785	0.447586	0.141473	0.141605	0.091908	0.440665	0.360507	0.349064	0.13854	0.254302
parsorbitalis R	0.0935683	0.360853	0.372643	0.152915	0.30909	0.0969964	0.316484	0.269217	0.147447	0.155044	0.185315	0.396544	0.143763	0.3995	0.314082	0.34287	0.100315	0.180163	0.305866	0.242155	0.136827	0.138585	0.317519	0.218731	0.295502	0.365858	0.159647	0.272467	0.21581	0.223683	0.238568	0.18439	0.244886	0.435932	0.140995	0.813677	0.180361	0.253242	0.393644	0.38096	0.431997	0.197738	0.151549	0.117835	0.434823	0.298626	0.340381	0.148693	0.241567
parstriangularis L	0.107414	0.174178	0.0333701	0.11704	0.190677	0.0453971	0.0684086	0.0317159	0.0392022	0.0719613	0.193513	0.135652	0.206336	0.0400877	0.105856	0.0497052	0.0491451	0.0247803	0.0990826	0.307578	0.0438697	0.0942078	0.120557	0.171788	0.0391649	0.0725666	0.190642	0.0652284	0.0846639	0.0233892	0.15383	0.138448	0.127363	0.0771983	0.370381	0.0914013	0.456406	0.0451846	0.227386	0.132028	0.221673	0.0914338	0.0831682	0.034637	0.223772	0.111621	0.220938	0.148309	0.185939
parstriangularis R	0.186888	0.210548	0.205682	0.126709	0.302334	0.153009	0.152475	0.149188	0.0465114	0.156852	0.311545	0.257557	0.136151	0.202815	0.262363	0.259658	0.0927927	0.215438	0.261824	0.41444	0.146665	0.27316	0.210284	0.0907827	0.202002	0.371115	0.197727	0.0856853	0.163194	0.279484	0.117336	0.19488	0.369483	0.351521	0.232	0.508556	0.152941	0.528652	0.467324	0.258252	0.409847	0.148784	0.160232	0.149036	0.37569	0.288905	0.32253	0.147541	0.22717
pericalcarine L	0.182012	0.123932	0.176141	0.10112	0.267397	0.0973877	0.239918	0.165098	0.062453	0.0654144	0.105728	0.133892	0.0650408	0.180246	0.234746	0.176924	0.128237	0.165586	0.201311	0.380272	0.115985	0.13516	0.259661	0.154224	0.190145	0.383196	0.0720726	0.0753629	0.162791	0.0658708	0.176482	0.0519633	0.227146	0.0928924	0.30213	0.219695	0.256777	0.0367495	0.617566	0.327619	0.265059	0.0770525	0.203902	0.0648644	0.224696	0.231273	0.170136	0.096447	0.320728
pericalcarine R	0.0962712	0.312356	0.350367	0.189593	0.407223	0.150498	0.290439	0.286315	0.0429958	0.134922	0.241587	0.347055	0.172345	0.438716	0.30126	0.363575	0.112219	0.235556	0.163982	0.294472	0.197654	0.298506	0.181018	0.12427	0.279662	0.339289	0.19802	0.225478	0.136778	0.285455	0.259266	0.164908	0.329136	0.353494	0.179573	0.704653	0.188944	0.244499	0.482038	0.704653	0.394647	0.156345	0.133522	0.155917	0.390244	0.370863	0.325626	0.127535	0.259528
postcentral L	0.1198	0.157313	0.215937	0.0918885	0.244865	0.088447	0.199202	0.0535022	0.040352	0.0306096	0.0332989	0.107525	0.0702933	0.0842957	0.115755	0.063143	0.0855167	0.100902	0.152598	0.448418	0.0830555	0.110265	0.297648	0.163742	0.058104	0.17851	0.0620609	0.0909233	0.113627	0.0652338	0.204622	0.0124333	0.161388	0.0779265	0.245888	0.17444	0.168289	0.0294671	0.267607	0.367047	0.478331	0.0851611	0.132277	0.0236522	0.151184	0.224438	0.0672049	0.0853643	0.161178
postcentral R	0.0785008	0.322963	0.134508	0.127405	0.322325	0.0819245	0.156354	0.052591	0.0559573	0.119102	0.172131	0.259046	0.187885	0.118688	0.0576722	0.0572612	0.0430902	0.10453	0.163418	0.700352	0.116773	0.162188	0.142759	0.102713	0.0534856	0.0591253	0.141916	0.187053	0.054707	0.102378	0.220567	0.162508	0.0268556	0.169927	0.129862	0.116685	0.110149	0.125013	0.319788	0.179001	0.251041	0.700352	0.0380494	0.0524771	0.240145	0.211057	0.302632	0.0983216	0.0840717
posteriorcingulate L	0.0290061	0.0566679	0.0802396	0.0241323	0.0631119	0.13949	0.0803054	0.202644	0.0565736	0.110418	0.0701738	0.0916877	0.221776	0.161533	0.408896	0.333514	0.189954	0.0790641	0.0271106	0.161871	0.0521226	0.111086	0.0922836	0.0965538	0.193422	0.259806	0.231752	0.0681984	0.0440448	0.136408	0.0485415	0.0734934	0.20493	0.130579	0.187632	0.128861	0.0760328	0.0953922	0.0737736	0.0985223	0.102479	0.0556464	0.408896	0.173735	0.11335	0.0855026	0.0672374	0.0186881	0.274883
posteriorcingulate R	0.227878	0.264558	0.18048	0.151172	0.270796	0.146171	0.156987	0.264825	0.0317766	0.187962	0.24057	0.281336	0.209003	0.319275	0.631779	0.536155	0.135662	0.0365699	0.181596	0.381269	0.0522608	0.210584	0.180449	0.088524	0.53129	0.774395	0.233996	0.163962	0.178601	0.168673	0.158675	0.199153	0.361286	0.401928	0.201547	0.409681	0.223633	0.292436	0.406129	0.226729	0.354989	0.103382	0.191228	0.837359	0.328442	0.281413	0.27174	0.121183	0.581435
precentral L	0.1031	0.172292	0.236842	0.0909356	0.242893	0.0946224	0.189207	0.0387564	0.0397334	0.0270521	0.0260681	0.115655	0.0783494	0.0712896	0.102803	0.0548132	0.0819935	0.0856095	0.12819	0.507637	0.0742276	0.103868	0.289027	0.167085	0.0405583	0.155034	0.0627573	0.0914792	0.103658	0.0560288	0.214997	0.0133183	0.140433	0.0743188	0.244173	0.1724	0.155928	0.029337	0.25287	0.36132	0.146535	0.0817896	0.117517	0.0171718	0.507637	0.23312	0.0793998	0.0819386	0.14423
precentral R	0.112429	0.371786	0.149798	0.241627	0.350227	0.0678838	0.198404	0.0526427	0.0578754	0.127735	0.208902	0.300559	0.252575	0.153097	0.0285963	0.0563074	0.0915852	0.0998446	0.197355	0.585982	0.113644	0.157008	0.0815769	0.0949131	0.0547792	0.0628229	0.217662	0.191892	0.116311	0.0982022	0.265715	0.197126	0.0984134	0.217591	0.0883258	0.100274	0.186605	0.131954	0.397321	0.116958	0.354931	0.0865249	0.106735	0.0383844	0.352845	0.585982	0.344593	0.120357	0.0438216
precuneus L	0.156052	0.160316	0.207661	0.0902557	0.319887	0.0892825	0.189659	0.088623	0.0752157	0.0343145	0.0479655	0.0945715	0.0998287	0.0890254	0.186573	0.118446	0.0885227	0.0956314	0.197855	0.462549	0.128459	0.146522	0.248033	0.16234	0.110238	0.255655	0.0779061	0.100561	0.115777	0.0487043	0.257576	0.0128098	0.170615	0.0487127	0.27959	0.19258	0.239561	0.0264926	0.208777	0.311748	0.120189	0.0771681	0.142602	0.045936	0.115837	0.231623	0.462549	0.101975	0.256169
precuneus R	0.127339	0.14277	0.17985	0.0711102	0.192201	0.104438	0.117367	0.0728863	0.0936205	0.100591	0.175732	0.147308	0.295875	0.0849105	0.15322	0.106418	0.04492	0.0715308	0.111692	0.505533	0.106462	0.160083	0.146363	0.122927	0.0801296	0.14151	0.209185	0.10558	0.0505866	0.0699408	0.168861	0.119592	0.0308917	0.08735	0.196595	0.126216	0.162611	0.0732532	0.167496	0.174324	0.133633	0.0575499	0.0469703	0.0657932	0.1319	0.182658	0.146545	0.505533	0.191488
rostralanteriorcingulate L	0.248705	0.163175	0.143703	0.16754	0.178155	0.129508	0.0612901	0.0564704	0.0431153	0.171024	0.251957	0.149028	0.241084	0.0631503	0.0723255	0.0889309	0.0981364	0.0402112	0.161214	0.210515	0.0815086	0.221046	0.118229	0.148037	0.039112	0.241701	0.259665	0.0614628	0.153142	0.0285725	0.121065	0.190675	0.340763	0.106511	0.237609	0.354558	0.154739	0.063303	0.254701	0.141037	0.265979	0.117021	0.148136	0.126886	0.255256	0.237903	0.21707	0.127506	0.61682
rostralanteriorcingulate R	0.178991	0.0548382	0.111388	0.0785155	0.140066	0.098361	0.134447	0.542485	0.0783609	0.139122	0.199152	0.0728433	0.13166	0.30782	0.193744	0.41043	0.0687344	0.301212	0.130565	0.161793	0.182086	0.287827	0.161812	0.141963	0.494694	0.0383145	0.187059	0.0817542	0.135586	0.342346	0.0675652	0.100452	0.400943	0.11109	0.232763	0.445452	0.0792646	0.129175	0.162462	0.187951	0.149906	0.0814626	0.141063	0.395846	0.145136	0.151496	0.125149	0.097961	0.0809819
rostralmiddlefrontal L	0.192566	0.05577	0.132079	0.102174	0.143135	0.12429	0.215901	0.309301	0.0649327	0.131559	0.204038	0.0735442	0.110186	0.358708	0.0234319	0.0569967	0.0881538	0.352349	0.15565	0.245704	0.176231	0.31794	0.162777	0.092972	0.181122	0.104856	0.172252	0.127309	0.129014	0.400008	0.0736391	0.102064	0.354091	0.167332	0.165721	0.453357	0.0988324	0.17768	0.182446	0.198291	0.192119	0.0927445	0.154872	0.203778	0.176588	0.213263	0.134933	0.122711	0.0210273
rostralmiddlefrontal R	0.119638	0.141084	0.135108	0.0598074	0.137708	0.105223	0.0932115	0.0765669	0.0711948	0.181958	0.146533	0.104695	0.314107	0.0772469	0.18415	0.122689	0.0452705	0.0447034	0.0325927	0.579605	0.0944437	0.22362	0.208378	0.240389	0.0768859	0.125873	0.274512	0.0724725	0.0668851	0.0467931	0.1467	0.211481	0.122496	0.0694611	0.133892	0.109321	0.0807433	0.0502516	0.130724	0.282388	0.160484	0.054856	0.0678519	0.0594964	0.180988	0.156277	0.1273	0.133635	0.206978
superiorfrontal L	0.196255	0.0909686	0.0710224	0.0560572	0.102068	0.0826627	0.0572486	0.137597	0.0634568	0.117655	0.191241	0.0742384	0.281533	0.0622761	0.397884	0.204708	0.0841669	0.0473697	0.0564539	0.185326	0.100003	0.181813	0.120419	0.234257	0.160666	0.269457	0.285705	0.0415364	0.140032	0.0585136	0.0971705	0.143672	0.328587	0.0593414	0.282045	0.194154	0.111362	0.050224	0.122261	0.14634	0.151515	0.0729379	0.149995	0.168473	0.158016	0.0579615	0.124592	0.101801	0.61682
superiorfrontal R	0.172734	0.0648871	0.12054	0.0803712	0.135184	0.114708	0.122994	0.418213	0.0466509	0.133586	0.221969	0.0791536	0.134895	0.214341	0.0907774	0.192436	0.075789	0.263596	0.145474	0.208206	0.15667	0.243147	0.146706	0.103685	0.445227	0.152275	0.189714	0.0908847	0.158345	0.403347	0.0609356	0.119726	0.410664	0.103514	0.235152	0.451668	0.093401	0.162156	0.197686	0.171439	0.197194	0.0990102	0.153442	0.429892	0.186515	0.186793	0.154947	0.101394	0.0575467
superiorparietal L	0.162674	0.109734	0.20725	0.0963251	0.178845	0.113874	0.142882	0.0990131	0.0966357	0.0350744	0.0243755	0.0767546	0.196538	0.0825052	0.229696	0.150313	0.0997057	0.0681692	0.129381	0.492126	0.137099	0.120832	0.194855	0.162358	0.129178	0.283261	0.164957	0.0683778	0.106227	0.0448997	0.252578	0.0183784	0.126338	0.0496467	0.287427	0.150399	0.29507	0.0359396	0.12404	0.259489	0.0900453	0.0628761	0.138485	0.0643915	0.0843613	0.234557	0.0630396	0.112484	0.320342
superiorparietal R	0.207139	0.267974	0.146194	0.121594	0.206087	0.11594	0.182408	0.202638	0.0511875	0.181146	0.204654	0.269701	0.191451	0.187612	0.51661	0.528469	0.157592	0.126837	0.164468	0.208924	0.0561575	0.15802	0.132949	0.0658564	0.291794	0.697693	0.192221	0.2127	0.211484	0.185238	0.139941	0.193111	0.290982	0.374638	0.127689	0.276733	0.174528	0.293447	0.284262	0.152255	0.298152	0.0954421	0.214653	0.297997	0.285623	0.205452	0.244013	0.107101	0.340312
superiortemporal L	0.226985	0.357849	0.297848	0.186358	0.449484	0.242547	0.075318	0.145373	0.0582345	0.193987	0.275948	0.416128	0.129892	0.222775	0.361109	0.339701	0.195681	0.0980834	0.176297	0.703244	0.0668199	0.35881	0.248751	0.169477	0.213641	0.468611	0.141936	0.249551	0.153015	0.19277	0.15642	0.197356	0.230868	0.445893	0.309396	0.509815	0.347102	0.234916	0.530387	0.354989	0.445317	0.0966408	0.20563	0.112648	0.413879	0.370783	0.342076	0.233752	0.414145
superiortemporal R	0.16336	0.112451	0.212388	0.0979083	0.195736	0.188997	0.0752291	0.0973439	0.046005	0.152848	0.314784	0.163148	0.0947741	0.133897	0.191932	0.182039	0.0889892	0.0905083	0.180007	0.458132	0.112672	0.199747	0.170032	0.0819823	0.0949313	0.207119	0.0826455	0.110907	0.136633	0.10459	0.105647	0.10145	0.194991	0.094097	0.164505	0.189338	0.116426	0.0870386	0.258775	0.199388	0.274606	0.124565	0.129562	0.0625375	0.255627	0.237307	0.249612	0.149102	0.186625
supramarginal L	0.234463	0.0915592	0.262509	0.125419	0.181149	0.144749	0.152912	0.0712424	0.0569895	0.0467241	0.143623	0.114262	0.106133	0.0566385	0.247641	0.179071	0.151529	0.0503529	0.187684	0.536331	0.0800487	0.14056	0.241512	0.15624	0.109178	0.359051	0.0888946	0.0385247	0.145538	0.0280742	0.296501	0.0464753	0.191393	0.0804741	0.29178	0.232983	0.349448	0.0190139	0.224314	0.327568	0.291561	0.0667071	0.195701	0.035513	0.271151	0.274091	0.206984	0.147055	0.335785
supramarginal R	0.106248	0.34002	0.128134	0.145888	0.335505	0.0761446	0.15938	0.059601	0.0543925	0.141961	0.189213	0.294569	0.158288	0.128433	0.0518417	0.0617081	0.0426672	0.116357	0.18428	0.509069	0.120506	0.166287	0.131624	0.0838314	0.0639307	0.0571918	0.120911	0.219586	0.0652425	0.121186	0.215527	0.178144	0.0197554	0.207876	0.127294	0.123432	0.110044	0.154578	0.337717	0.152374	0.264058	0.118483	0.0425372	0.0600364	0.246759	0.199562	0.324763	0.10325	0.0827716
transversetemporal L	0.147038	0.0654467	0.156184	0.102592	0.109985	0.133345	0.223101	0.0662743	0.0363588	0.119713	0.0951332	0.0966559	0.0784496	0.130288	0.0731926	0.0509644	0.124431	0.153329	0.108075	0.341591	0.08818	0.225573	0.227499	0.107162	0.0322529	0.209453	0.110938	0.0805409	0.153214	0.127683	0.0698459	0.0765914	0.255413	0.138812	0.196495	0.312785	0.138187	0.0515072	0.123158	0.275006	0.182063	0.0769307	0.175359	0.0307839	0.17691	0.225498	0.0833748	0.102863	0.100794
transversetemporal R	0.164679	0.0927678	0.230537	0.0945958	0.190566	0.168951	0.0744588	0.0958507	0.0590184	0.137741	0.34633	0.159203	0.0946758	0.126123	0.204811	0.182552	0.0859689	0.0849381	0.182485	0.460444	0.109076	0.225295	0.191648	0.0975698	0.0989137	0.220428	0.080519	0.103921	0.137574	0.0990567	0.103665	0.0912965	0.202214	0.08527	0.17557	0.201876	0.131692	0.0752563	0.253525	0.21805	0.278826	0.105565	0.132406	0.0620924	0.262205	0.228161	0.253923	0.139938	0.200228
[truncated: 13 more columns]
