# Supplementary material for: The relationship between the interictal epileptiform discharge source connectivity and cortical structural couplings in temporal lobe epilepsy
Source: Front Neurol. 2023 Feb 1;14:1029732. doi: 10.3389/fneur.2023.1029732 (PMC9948620; doi:10.3389/fneur.2023.1029732)
Supplement: Supplementary file 1 [file Data_Sheet_1.ZIP › Connection/BGC/L/34.xlsx]

## Sheet: 0
\	caudalanteriorcingulate L	caudalanteriorcingulate R	caudalmiddlefrontal L	caudalmiddlefrontal R	cuneus L	cuneus R	entorhinal L	entorhinal R	fusiform L	fusiform R	inferiorparietal L	inferiorparietal R	inferiortemporal L	inferiortemporal R	insula L	insula R	isthmuscingulate L	isthmuscingulate R	lateraloccipital L	lateraloccipital R	lateralorbitofrontal L	lateralorbitofrontal R	lingual L	lingual R	medialorbitofrontal L	medialorbitofrontal R	middletemporal L	middletemporal R	paracentral L	paracentral R	parahippocampal L	parahippocampal R	parsopercularis L	parsopercularis R	parsorbitalis L	parsorbitalis R	parstriangularis L	parstriangularis R	pericalcarine L	pericalcarine R	postcentral L	postcentral R	posteriorcingulate L	posteriorcingulate R	precentral L	precentral R	precuneus L	precuneus R	rostralanteriorcingulate L
caudalanteriorcingulate L	1.07895	0.54613	0.239232	0.277256	0.36022	0.924203	0.566102	0.699351	0.720775	0.738016	0.389379	0.296035	0.296757	1.04415	0.753626	0.543432	0.248241	0.974585	0.232423	0.620015	0.729255	0.531149	0.688605	1.0355	0.825025	0.794635	0.490121	1.04349	0.443912	0.575158	0.655013	0.66556	0.365423	0.339094	0.325738	1.04526	0.238158	0.161116	0.736632	0.736581	0.230401	0.350987	1.06918	0.683198	0.239445	0.298984	0.38769	0.533005	0.504149
caudalanteriorcingulate R	0.430425	1.25159	0.292481	0.490249	0.455298	0.849858	0.563935	0.695943	0.616607	0.596865	0.358596	0.304158	0.367473	0.970375	0.745993	0.565517	0.259636	0.877679	0.284188	0.814016	0.79053	0.549793	0.786246	1.25159	1.03389	0.787371	0.537054	0.993334	0.491169	0.578868	0.559516	0.54981	0.398544	0.492256	0.447656	0.863691	0.380775	0.192469	0.853353	0.862374	0.284103	0.496607	0.976067	0.689498	0.292485	0.436447	0.362823	0.413573	0.525119
caudalmiddlefrontal L	0.171835	0.163797	0.996225	0.323128	0.257245	0.362075	0.286095	0.302347	0.30767	0.344158	0.213778	0.217278	0.227919	0.332042	0.240224	0.288975	0.203856	0.366081	0.28987	0.996225	0.563386	0.291815	0.311165	0.435132	0.365924	0.23088	0.277556	0.355355	0.237521	0.207426	0.304166	0.340053	0.467076	0.893787	0.477635	0.542279	0.27869	0.473016	0.466098	0.490354	0.285995	0.732028	0.369585	0.269655	0.178207	0.586249	0.34555	0.258162	0.258779
caudalmiddlefrontal R	0.107086	0.388789	0.377149	1.26506	0.167144	0.517406	0.556962	0.566356	0.579319	0.428211	0.375933	0.539958	0.197804	0.49573	0.479526	0.385289	0.22235	0.709415	0.275178	0.667875	0.741466	0.54429	0.73975	1.26506	0.979036	0.522069	0.496916	0.510462	0.125542	0.386459	0.417942	0.441242	0.358171	0.301552	0.320718	0.690128	0.17628	0.281018	0.788325	0.806495	0.343474	0.32269	0.81662	0.466083	0.361693	0.262461	0.567821	0.436365	0.323603
cuneus L	0.245374	0.327976	0.253233	0.187921	1.07808	0.830166	0.710337	0.614557	0.82839	0.572354	0.338433	0.287637	0.436061	1.00109	0.628288	0.428333	0.578987	1.05151	0.243205	0.471112	0.511283	0.667423	0.694548	0.65294	0.609417	0.738421	0.632244	0.924456	0.127566	0.563767	0.449554	0.476107	0.45601	0.287213	0.483108	0.856211	0.347963	0.18083	0.541001	0.519575	0.242491	0.285923	1.07808	0.629759	0.253211	0.256637	0.352712	0.363627	0.425792
cuneus R	0.428161	0.52202	0.441576	0.462963	0.533391	1.17726	0.39838	0.696594	0.362263	0.639223	0.487844	0.435645	0.56526	0.256498	0.755598	0.592562	0.564698	0.685606	0.510821	1.08243	0.552988	0.364914	0.257638	0.510312	0.290578	0.816702	0.438504	0.322092	0.509336	0.605411	0.56059	0.538163	0.619946	1.17726	0.591941	0.772383	0.476151	0.64607	0.383957	0.392532	0.383086	1.06203	0.778579	0.673967	0.426083	0.858524	0.456686	0.494151	0.568581
entorhinal L	0.294431	0.354206	0.434937	0.434729	0.569014	0.500805	1.30129	0.700012	0.608793	0.470252	0.473986	0.397268	0.544073	0.701964	0.756381	0.561424	0.521828	1.08153	0.385167	0.970915	0.604468	0.315225	0.818616	1.30129	1.026	0.817992	0.660326	0.52493	0.454513	0.593964	0.520737	0.483389	0.704343	0.749688	0.658635	0.889082	0.460219	0.367994	0.559867	0.595464	0.385494	0.72886	1.16224	0.567289	0.421953	0.626172	0.43329	0.490807	0.562594
entorhinal R	0.415552	0.511883	0.539411	0.467041	0.386875	0.845206	0.684499	1.09571	0.814627	0.723834	0.512611	0.537718	0.475653	0.918827	0.0833895	0.741786	0.524022	1.08234	0.508077	0.462278	0.525608	0.647631	0.678505	0.605046	0.63153	0.656327	0.595643	0.911047	0.481729	0.403135	0.636253	0.685697	0.479462	0.585233	0.509916	0.708501	0.416738	0.527473	0.540033	0.523469	0.525831	0.683079	1.07354	0.604994	0.533188	0.649682	0.575573	0.585045	0.666433
fusiform L	0.359422	0.413885	0.440075	0.467732	0.586394	0.439167	0.558101	0.708876	1.11099	0.485386	0.483373	0.404834	0.622783	0.662874	0.779001	0.582382	0.600385	0.986866	0.477562	1.07109	0.562505	0.391694	0.292485	1.11099	0.57947	0.835777	0.60674	0.461173	0.501987	0.60114	0.500447	0.478029	0.686928	0.998736	0.638771	0.826323	0.50216	0.513215	0.392868	0.418318	0.386258	0.958644	1.06962	0.575881	0.424996	0.805172	0.437614	0.489243	0.574928
fusiform R	0.367267	0.412928	0.370254	0.412222	0.469336	0.697253	0.455147	0.641308	0.62111	1.16714	0.493615	0.379936	0.431625	0.907878	0.682356	0.539168	0.405507	0.826279	0.422809	1.07059	0.647049	0.388742	0.628137	1.16714	0.809696	0.76051	0.296955	0.966481	0.457555	0.537192	0.447199	0.482057	0.530535	0.874702	0.599729	0.745724	0.418972	0.405752	0.628445	0.659675	0.337851	0.843202	0.918808	0.648214	0.362716	0.710621	0.408117	0.417657	0.509165
inferiorparietal L	0.221394	0.20744	0.235954	0.387825	0.316067	0.585675	0.550875	0.551198	0.605846	0.662112	0.985699	0.200326	0.238739	0.45626	0.534677	0.467714	0.196798	0.654534	0.469825	0.985699	0.617653	0.501397	0.640595	0.943571	0.724854	0.549536	0.430697	0.477626	0.340266	0.422337	0.671676	0.683833	0.354683	0.893359	0.382178	0.644755	0.258117	0.389548	0.642501	0.660957	0.229945	0.930982	0.737183	0.509318	0.237647	0.775542	0.319532	0.552808	0.399439
inferiorparietal R	0.149194	0.144456	0.285162	0.366303	0.237904	0.499877	0.291394	0.307994	0.363143	0.436217	0.200781	1.09887	0.188106	0.408998	0.261193	0.288736	0.168068	0.39769	0.403809	1.09887	0.46802	0.278269	0.309527	0.452131	0.344892	0.258789	0.256886	0.459647	0.226381	0.212685	0.38394	0.448721	0.394371	1.09086	0.431086	0.483284	0.232569	0.648943	0.403357	0.42545	0.253175	0.923623	0.409726	0.307321	0.270237	0.73953	0.506383	0.310622	0.253597
inferiortemporal L	0.159201	0.240507	0.265335	0.250402	0.494588	0.859334	0.743858	0.706128	0.93262	0.501324	0.296967	0.25344	1.18625	1.0415	0.742783	0.553697	0.660641	1.10875	0.21358	0.671524	0.834304	0.660765	0.74885	0.984931	0.817472	0.827432	0.650543	0.941528	0.427418	0.585471	0.36715	0.386662	0.352117	0.376039	0.337409	1.05485	0.330515	0.169414	0.789514	0.772655	0.254443	0.371506	1.18625	0.627533	0.265312	0.316487	0.297757	0.286621	0.540827
inferiortemporal R	0.39481	0.493694	0.494045	0.425438	0.501054	0.185947	0.454538	0.603145	0.430895	0.695183	0.441425	0.510638	0.538726	1.18879	0.65554	0.530184	0.552915	0.633255	0.482172	1.04803	0.592813	0.424959	0.275283	0.424392	0.277053	0.724846	0.478631	0.627763	0.469039	0.506158	0.556642	0.572211	0.652568	1.18879	0.608829	0.702863	0.456698	0.710368	0.400216	0.402491	0.413009	1.01714	0.692524	0.528554	0.469024	0.811178	0.442594	0.476189	0.516289
insula L	0.463519	0.554208	0.41897	0.472765	0.448965	0.958528	0.773521	0.101027	0.933538	0.789087	0.50459	0.412623	0.55827	1.06773	1.28683	0.557165	0.607944	1.28683	0.493554	0.437401	0.559967	0.736946	0.757364	0.665767	0.682577	0.812829	0.676125	1.02472	0.56477	0.413474	0.679871	0.714505	0.525385	0.578693	0.480417	0.658783	0.506863	0.456313	0.591904	0.573025	0.400656	0.679767	1.25124	0.626113	0.4112	0.637931	0.477055	0.595596	0.533009
insula R	0.395702	0.521073	0.509822	0.409129	0.325647	0.913233	0.681105	0.868768	0.835531	0.776636	0.541041	0.526405	0.445553	1.0264	0.567253	1.11504	0.502862	1.10229	0.484756	0.448548	0.500687	0.639517	0.669492	0.598821	0.610054	0.781631	0.582529	1.00795	0.424309	0.676757	0.680669	0.735042	0.437615	0.469835	0.469244	0.372052	0.381082	0.479704	0.525302	0.508961	0.491756	0.54027	1.08792	0.69983	0.502586	0.541455	0.588839	0.612559	0.157009
isthmuscingulate L	0.104564	0.203567	0.298296	0.257242	0.580748	0.876097	0.640241	0.703448	0.853546	0.438133	0.300268	0.291806	0.622453	1.0751	0.74844	0.542504	1.16248	1.07869	0.195601	0.707133	0.776164	0.573696	0.675594	0.915665	0.744556	0.829579	0.542567	0.974925	0.434123	0.605057	0.318486	0.333153	0.341313	0.407467	0.414536	1.05852	0.339015	0.166406	0.717798	0.707096	0.290359	0.396064	1.15557	0.664213	0.298974	0.329526	0.343188	0.256492	0.526492
isthmuscingulate R	0.402469	0.482733	0.566326	0.486292	0.482687	0.57858	0.706203	0.755926	0.764764	0.57121	0.484146	0.547293	0.505449	0.541518	0.807549	0.636652	0.538274	1.30375	0.513718	0.801756	0.610133	0.683067	0.71321	0.487458	0.660341	0.729822	0.625944	0.568243	0.477898	0.58905	0.523862	0.539258	0.563004	1.14904	0.524194	0.806509	0.45011	0.688644	0.572599	0.55506	0.510806	1.06116	0.774094	0.329679	0.550343	0.864278	0.550711	0.509345	0.649007
lateraloccipital L	0.087862	0.382746	0.180871	0.200104	0.149041	0.58421	0.622044	0.375093	0.634387	0.505415	0.423713	0.335379	0.177709	0.505006	0.348639	0.277545	0.190581	0.635518	1.12258	0.861708	0.672707	0.581931	0.763057	1.12258	0.903465	0.416461	0.526334	0.527142	0.133561	0.293669	0.508458	0.501799	0.294441	0.570819	0.248724	0.480803	0.147051	0.151751	0.760562	0.781978	0.175345	0.602987	0.706553	0.420836	0.179506	0.495412	0.441283	0.538315	0.248359
lateraloccipital R	0.115021	0.311429	0.532567	0.235647	0.211798	0.494802	0.558407	0.350936	0.575331	0.523488	0.470196	0.458956	0.209313	0.515042	0.371923	0.305971	0.234715	0.32413	0.257519	1.21925	0.547165	0.531816	0.626739	0.489437	0.578521	0.298534	0.476161	0.528842	0.168555	0.311263	0.558619	0.536817	0.348496	0.515136	0.388982	0.459508	0.18718	0.327567	0.689807	0.733401	0.488599	0.437972	0.293328	0.325942	0.514335	0.363843	0.510112	0.511666	0.407479
lateralorbitofrontal L	0.125528	0.245101	0.464131	0.310463	0.346944	0.307026	0.327982	0.704996	0.250941	0.426982	0.4279	0.398815	0.251007	0.398982	0.710162	0.527269	0.251162	0.979692	0.251694	0.670642	1.0659	0.36432	0.23816	0.668535	0.513674	0.687736	0.367978	0.37055	0.272453	0.59615	0.468886	0.449234	0.444339	0.502979	0.553449	1.0659	0.223809	0.274302	0.424931	0.482465	0.408998	0.503506	1.04078	0.453987	0.44771	0.427799	0.436237	0.432264	0.58337
lateralorbitofrontal R	0.278569	0.347186	0.439561	0.436591	0.526786	0.427628	0.303598	0.714789	0.379644	0.470377	0.470732	0.406878	0.478127	0.604814	0.757212	0.560512	0.480607	1.16984	0.353246	0.927924	0.652775	1.23805	0.904383	1.23245	1.16178	0.829622	0.490398	0.460702	0.424527	0.613344	0.52634	0.493681	0.683504	0.690809	0.639968	0.934549	0.433817	0.350948	0.631094	0.656541	0.389912	0.673442	1.23805	0.567567	0.427125	0.583286	0.439341	0.506758	0.570307
lingual L	0.278271	0.360531	0.440823	0.441925	0.522807	0.359767	0.623687	0.713545	0.341373	0.482125	0.466839	0.395671	0.460624	0.499758	0.755305	0.56385	0.466011	1.1098	0.380773	1.02223	0.61959	0.725818	1.19064	1.14434	0.861624	0.779665	0.547601	0.434335	0.424832	0.600436	0.525001	0.496354	0.69773	0.803414	0.627665	0.929523	0.413145	0.39612	0.387349	0.420916	0.388472	0.759653	1.19064	0.510782	0.42602	0.642687	0.440309	0.497527	0.576902
lingual R	0.283699	0.398925	0.504431	0.471237	0.396465	0.463303	0.589515	0.698057	0.613629	0.465039	0.466921	0.460261	0.363095	0.555617	0.703769	0.551271	0.399738	0.748438	0.444097	1.08861	0.581687	0.59579	0.697763	1.31722	0.615839	0.625739	0.507989	0.548784	0.365906	0.550466	0.500666	0.48176	0.50267	1.10301	0.51729	0.915911	0.3197	0.575271	0.524862	0.521437	0.444229	0.98425	0.891306	0.389441	0.484582	0.798014	0.488442	0.494568	0.58427
medialorbitofrontal L	0.268422	0.368937	0.487549	0.487403	0.427493	0.325715	0.531272	0.73345	0.470956	0.463307	0.481649	0.438237	0.371789	0.428584	0.747737	0.564674	0.394445	1.0942	0.42386	0.983546	0.677147	0.613824	0.585838	0.750894	1.20722	0.747396	0.474635	0.43124	0.377069	0.59822	0.512691	0.490236	0.566841	0.922158	0.5669	1.04125	0.33108	0.514946	0.363439	0.323553	0.422341	0.876733	1.20722	0.445228	0.465808	0.742934	0.45945	0.49988	0.601773
medialorbitofrontal R	0.416799	0.511302	0.585439	0.494149	0.465732	0.883921	0.709545	0.617102	0.857752	0.732604	0.510514	0.543455	0.5117	0.973816	0.717797	0.594854	0.548819	0.992842	0.531587	0.612029	0.596739	0.675105	0.685124	0.525656	0.623957	1.09861	0.619901	0.94301	0.496572	0.384354	0.636587	0.676173	0.563869	0.890967	0.51964	0.95936	0.459572	0.626211	0.575339	0.561902	0.554837	0.927315	0.784034	0.518109	0.576397	0.797277	0.563012	0.576588	0.615421
middletemporal L	0.236241	0.274049	0.406255	0.390872	0.569848	0.551617	0.704537	0.708742	0.702485	0.36368	0.408998	0.371614	0.515411	0.737088	0.76072	0.558505	0.472283	1.10293	0.294816	0.886895	0.670356	0.501928	0.702662	1.07954	0.872944	0.813133	1.18145	0.573898	0.435762	0.596434	0.421244	0.387993	0.665443	0.606701	0.65561	0.968218	0.431173	0.267279	0.696322	0.699445	0.370687	0.585032	1.18145	0.568102	0.398872	0.494904	0.412059	0.399039	0.562767
middletemporal R	0.393809	0.505878	0.462445	0.428172	0.485988	0.290185	0.342403	0.606021	0.27116	0.75524	0.45029	0.474367	0.51426	0.625801	0.653421	0.528267	0.52927	0.6447	0.484741	1.09042	0.562716	0.330808	0.22599	0.489785	0.288415	0.728934	0.402747	1.19032	0.459072	0.512871	0.585935	0.5982	0.64098	1.19032	0.610329	0.70458	0.441176	0.6919	0.38046	0.391828	0.385983	1.02745	0.710462	0.579304	0.438822	0.81908	0.42341	0.485745	0.50901
paracentral L	0.360635	0.49335	0.241675	0.182646	0.149916	0.958279	0.689111	0.735687	0.878812	0.755742	0.418475	0.310822	0.411165	1.10344	0.764733	0.535086	0.523867	1.12491	0.283364	0.471772	0.522039	0.639427	0.693859	0.760074	0.66481	0.832845	0.584745	1.06037	1.18662	0.595625	0.625055	0.654523	0.376602	0.277862	0.364493	1.18595	0.281217	0.208941	0.546702	0.535296	0.224612	0.283574	1.1859	0.679237	0.237974	0.259812	0.396633	0.523192	0.501822
paracentral R	0.432569	0.548016	0.547942	0.454242	0.478416	0.959281	0.747379	0.460402	0.891945	0.797665	0.556081	0.504341	0.540238	1.06828	0.439516	0.666359	0.581843	0.953553	0.518342	0.542955	0.589774	0.716459	0.716996	0.553481	0.633039	0.476175	0.654421	1.02146	0.503006	1.06828	0.703179	0.735173	0.560664	0.69153	0.490667	0.679705	0.482475	0.550199	0.593447	0.577583	0.528862	0.733533	0.807643	0.632147	0.542226	0.663597	0.557975	0.614946	0.670181
parahippocampal L	0.366614	0.379726	0.348575	0.433054	0.451669	0.6448	0.472182	0.662759	0.60438	0.462573	0.550283	0.352565	0.383175	0.702136	0.692659	0.559502	0.320753	0.760621	0.468444	1.034	0.613696	0.419359	0.616441	1.09384	0.766856	0.733492	0.322479	0.727413	0.460655	0.528382	1.09384	0.217255	0.479159	0.918834	0.556532	0.762128	0.392011	0.44329	0.602603	0.630449	0.318064	0.924415	0.860944	0.62382	0.340932	0.788528	0.358987	0.199993	0.512926
parahippocampal R	0.353167	0.377782	0.361462	0.424114	0.440328	0.60783	0.426597	0.634929	0.570095	0.47132	0.52268	0.380135	0.381652	0.709129	0.662535	0.537409	0.339158	0.760227	0.450863	1.08319	0.624888	0.37897	0.580296	1.06774	0.738858	0.720654	0.295254	0.735644	0.439662	0.51642	0.248383	1.08319	0.503155	0.937501	0.576584	0.737408	0.394099	0.448128	0.600533	0.631292	0.330505	0.911242	0.852741	0.626218	0.353673	0.764571	0.40493	0.274567	0.500585
parsopercularis L	0.0832626	0.159048	0.348564	0.216199	0.359826	0.440155	0.357748	0.700045	0.403752	0.262135	0.277776	0.321147	0.130184	0.557243	0.71178	0.506911	0.143858	1.07325	0.189174	0.505544	0.514527	0.447668	0.602007	0.664182	0.6369	0.713218	0.304217	0.472225	0.207309	0.610626	0.276025	0.277005	1.09432	0.343012	0.619317	0.990167	0.181341	0.171888	0.642358	0.601192	0.341143	0.353292	1.09432	0.517275	0.350927	0.304445	0.377784	0.255886	0.564168
parsopercularis R	0.0828614	0.268846	0.625888	0.2241	0.133863	0.466184	0.499135	0.184936	0.518069	0.428106	0.426798	0.525238	0.165922	0.426166	0.156392	0.153166	0.189802	0.392395	0.237959	1.19373	0.743783	0.494584	0.636559	0.887205	0.792098	0.191557	0.430903	0.444778	0.104636	0.153095	0.46766	0.446896	0.3429	1.31434	0.358835	0.313927	0.167948	0.642519	0.786996	0.844909	0.557413	0.480708	0.384557	0.256965	0.588898	0.414893	0.537094	0.442936	0.234088
parsorbitalis L	0.0900587	0.136161	0.30953	0.201586	0.179154	0.375177	0.306507	0.666557	0.3275	0.244774	0.242351	0.285617	0.115466	0.46449	0.669694	0.471237	0.121056	0.953848	0.197073	0.374958	0.682033	0.369798	0.448227	0.620964	0.578154	0.664663	0.291008	0.407219	0.114917	0.637169	0.238881	0.249443	0.595824	0.282493	0.95849	0.751308	0.164044	0.172871	0.66863	0.679826	0.305727	0.30193	0.95849	0.493846	0.311421	0.275184	0.339961	0.215195	0.564093
parsorbitalis R	0.340391	0.40676	0.582241	0.44998	0.227936	0.485476	0.5273	0.293085	0.564397	0.46064	0.370511	0.564966	0.301318	0.488866	0.185115	0.187538	0.342757	0.690312	0.41126	0.471056	0.526749	0.51269	0.603756	0.80268	0.684476	0.388948	0.461983	0.505391	0.308215	0.249323	0.415786	0.448657	0.399077	0.47141	0.500062	1.2863	0.272461	0.621193	0.530618	0.535791	0.553959	0.623298	0.780464	0.36617	0.566837	0.658794	0.526441	0.41543	0.243282
parstriangularis L	0.116906	0.209496	0.229905	0.213366	0.409819	0.831294	0.727812	0.786116	0.886358	0.446305	0.265031	0.235803	0.289629	0.988866	0.808915	0.568392	0.350376	1.30375	0.212972	0.494695	0.568402	0.732509	0.751876	0.81181	0.699372	0.875161	0.609373	0.868387	0.343229	0.641274	0.34937	0.368983	0.326645	0.299238	0.26624	1.25947	1.34623	0.167281	0.555853	0.541186	0.216205	0.319004	1.34623	0.654666	0.229212	0.280493	0.287075	0.278507	0.571432
parstriangularis R	0.0501545	0.169203	0.447076	0.199845	0.130204	0.438714	0.427176	0.296279	0.462161	0.396889	0.353059	0.431108	0.135137	0.370911	0.217834	0.220597	0.138146	0.456465	0.111927	1.21925	0.708015	0.417875	0.539854	0.818562	0.669878	0.261141	0.356581	0.39554	0.103268	0.19613	0.428036	0.414514	0.338893	1.13795	0.32812	0.578859	0.163402	1.21925	0.698459	0.74404	0.383086	0.842517	0.486829	0.264682	0.408449	0.604451	0.451647	0.382416	0.22205
pericalcarine L	0.15675	0.283872	0.442357	0.317269	0.393743	0.361925	0.458772	0.672004	0.329142	0.485385	0.443011	0.387395	0.308345	0.468667	0.68335	0.515665	0.309794	0.968702	0.264048	0.902981	0.60598	0.491056	0.275003	0.598774	0.305848	0.670446	0.47322	0.441174	0.307164	0.567874	0.517548	0.4964	0.561618	0.572818	0.580438	0.979476	0.255689	0.274751	1.02061	0.413243	0.391807	0.531233	1.02061	0.457783	0.427916	0.439628	0.442237	0.472614	0.548802
pericalcarine R	0.156212	0.290669	0.444471	0.316076	0.373969	0.374428	0.494313	0.678321	0.376929	0.49821	0.448477	0.390034	0.290356	0.479005	0.67967	0.520227	0.299966	0.952107	0.264546	0.930417	0.619784	0.509984	0.336112	0.575035	0.248967	0.663401	0.47558	0.461133	0.298949	0.571325	0.530591	0.508936	0.515846	0.578275	0.560757	0.972216	0.24029	0.280011	0.410711	1.00378	0.3938	0.531084	1.00378	0.456386	0.429996	0.439286	0.448162	0.485001	0.547032
postcentral L	0.177018	0.173504	0.301279	0.30412	0.257182	0.331377	0.256131	0.239961	0.27364	0.337442	0.235264	0.214861	0.228223	0.323131	0.191338	0.245924	0.210504	0.321884	0.289234	0.846706	0.533797	0.264563	0.270439	0.360726	0.315865	0.177951	0.258723	0.34383	0.236533	0.163343	0.294037	0.332513	0.474413	0.743031	0.477894	0.473222	0.274855	0.411775	0.428289	0.451037	0.846706	0.631702	0.312714	0.250931	0.323964	0.517878	0.347911	0.248058	0.220721
postcentral R	0.0795954	0.302276	0.523845	0.192691	0.120058	0.502649	0.552555	0.195862	0.579032	0.447919	0.404229	0.540961	0.165955	0.431874	0.145294	0.137964	0.19217	0.485706	0.242322	0.912192	0.696071	0.534674	0.70915	1.07088	0.882236	0.2211	0.466818	0.453607	0.0899594	0.154784	0.476311	0.458143	0.315722	0.438475	0.295734	0.284433	0.1528	0.405473	0.777405	0.820777	0.466825	1.21297	0.500136	0.28294	0.490883	0.395519	0.529953	0.460487	0.179309
posteriorcingulate L	0.402499	0.488589	0.567725	0.506052	0.459616	0.599899	0.697906	0.754348	0.759454	0.580826	0.499349	0.548176	0.484507	0.549891	0.792441	0.63294	0.523145	0.709075	0.53439	0.767077	0.587517	0.672554	0.721184	0.576165	0.68623	0.651408	0.613643	0.577821	0.465902	0.546631	0.537699	0.553324	0.534904	1.15223	0.501669	0.816714	0.427765	0.691755	0.573201	0.557118	0.5134	1.09253	1.34623	0.321631	0.550981	0.892758	0.555171	0.525829	0.639462
posteriorcingulate R	0.430025	0.543461	0.595403	0.486869	0.508872	0.897197	0.634788	0.638683	0.727407	0.795708	0.569623	0.560609	0.541874	0.956783	0.647483	0.610883	0.568408	0.341797	0.558284	0.79446	0.657651	0.617198	0.561963	0.360051	0.493182	0.502944	0.586277	0.963058	0.50457	0.541033	0.712633	0.740936	0.636982	1.0054	0.569063	0.829324	0.485353	0.673705	0.561697	0.554032	0.538828	0.949248	0.324695	1.0054	0.585448	0.798953	0.592137	0.622709	0.577733
precentral L	0.17601	0.167157	0.182948	0.320642	0.261478	0.344358	0.270169	0.287601	0.289293	0.337845	0.222282	0.210012	0.227942	0.32158	0.228258	0.282539	0.205939	0.346768	0.290918	0.946173	0.549273	0.276428	0.290131	0.4045	0.34199	0.21363	0.26727	0.343619	0.242602	0.196164	0.296072	0.333352	0.470951	0.840361	0.480677	0.527907	0.277687	0.44096	0.446383	0.470022	0.316394	0.697755	0.346578	0.26268	0.946173	0.561953	0.344195	0.250253	0.25088
precentral R	0.0728487	0.289408	0.491373	0.179078	0.122141	0.481084	0.546893	0.270769	0.564282	0.419215	0.36595	0.539921	0.16913	0.398062	0.197341	0.178076	0.188145	0.53452	0.204696	0.938357	0.734265	0.534475	0.719264	1.16693	0.938265	0.274443	0.465406	0.420618	0.0885552	0.194173	0.442146	0.428884	0.325471	0.45011	0.296647	0.423752	0.157783	0.387169	0.803269	0.84672	0.433184	0.480486	0.577521	0.299018	0.457757	1.16693	0.512632	0.434093	0.189939
precuneus L	0.23277	0.223763	0.378155	0.415058	0.334968	0.427403	0.262002	0.429532	0.311229	0.399404	0.327522	0.395083	0.279472	0.322028	0.375325	0.410676	0.251565	0.428915	0.462024	1.03996	0.49182	0.255141	0.281152	0.446059	0.329112	0.339633	0.251288	0.365964	0.324818	0.304197	0.328093	0.40071	0.46963	1.06452	0.502475	0.599504	0.310056	0.632262	0.399258	0.420053	0.336147	0.915732	0.456724	0.348657	0.374091	0.740653	1.06452	0.27129	0.342722
precuneus R	0.328488	0.316612	0.342372	0.460222	0.41479	0.594311	0.476145	0.641974	0.556341	0.4125	0.45559	0.357519	0.337152	0.606339	0.662835	0.536103	0.27261	0.723357	0.528463	1.0466	0.609388	0.432554	0.605207	1.02833	0.748206	0.698783	0.347877	0.614228	0.425349	0.520504	0.194785	0.256441	0.438132	0.906507	0.506755	0.748499	0.351362	0.404923	0.607108	0.632602	0.318965	0.934895	0.81879	0.625851	0.337329	0.807396	0.37681	1.0466	0.493903
rostralanteriorcingulate L	0.341731	0.435844	0.377609	0.406661	0.384391	0.8843	0.695338	0.553825	0.828403	0.668255	0.417458	0.363127	0.46736	1.0233	0.475392	0.148212	0.515934	1.21483	0.411469	0.441083	0.574698	0.687851	0.708695	0.634857	0.653594	0.822092	0.613165	0.960888	0.438803	0.766644	0.565115	0.601933	0.541662	0.512731	0.476529	0.411071	0.462948	0.435096	0.59644	0.581845	0.355121	0.584361	1.14051	0.69155	0.369079	0.568402	0.424672	0.488714	1.21483
rostralanteriorcingulate R	0.377364	0.488311	0.320398	0.346106	0.227859	0.978245	0.710337	0.831679	0.90421	0.751924	0.448447	0.366243	0.42738	1.1313	0.869	0.505695	0.495211	1.26093	0.383533	0.4022	0.502311	0.667024	0.711168	0.716614	0.663044	0.866081	0.597413	1.07642	0.398836	0.636617	0.631907	0.669049	0.396143	0.31877	0.417116	0.899013	0.376988	0.348892	0.542811	0.526777	0.299381	0.373039	1.29046	0.7092	0.313285	0.402644	0.445868	0.540095	0.484668
rostralmiddlefrontal L	0.404786	0.485551	0.524169	0.526188	0.547184	0.618159	0.738935	0.706876	0.786806	0.628293	0.537563	0.519391	0.567413	0.708516	0.776334	0.59511	0.583305	0.791034	0.58712	1.0829	0.692993	0.692929	0.639628	0.327849	0.502302	0.835237	0.660589	0.658942	0.500903	0.604202	0.566844	0.597419	0.644609	1.31434	0.574145	0.801782	0.481761	0.757708	0.550404	0.52906	0.451118	1.21297	0.899851	0.48273	0.501329	0.988237	0.534237	0.55711	0.599419
rostralmiddlefrontal R	0.103217	0.370985	0.412924	0.11364	0.170201	0.47489	0.552791	0.575603	0.557518	0.400358	0.323591	0.557992	0.193693	0.456779	0.477317	0.391733	0.21976	0.686418	0.256908	0.715495	0.801852	0.544968	0.748661	1.31722	1.02528	0.515378	0.504078	0.468045	0.122939	0.386548	0.381063	0.403887	0.384011	0.301753	0.34911	0.705791	0.182448	0.309529	0.840392	0.862449	0.372953	0.319823	0.791626	0.450427	0.394375	0.259618	0.551884	0.389273	0.340682
superiorfrontal L	0.361237	0.478794	0.273498	0.270338	0.153483	0.979641	0.682851	0.75554	0.897243	0.724377	0.428165	0.333614	0.350097	1.1215	0.824064	0.484399	0.421703	1.23199	0.339912	0.408203	0.488536	0.638516	0.698892	0.775656	0.673038	0.841709	0.562346	1.06382	0.140568	0.598091	0.614676	0.640136	0.337008	0.25931	0.33377	1.2863	0.281432	0.295918	0.531877	0.519417	0.249881	0.290053	1.29137	0.683599	0.265944	0.306504	0.416093	0.520264	0.460995
superiorfrontal R	0.323711	0.409177	0.581906	0.437023	0.426651	0.675006	0.538462	0.364908	0.589874	0.614507	0.432966	0.452747	0.439175	0.75465	0.321151	0.480995	0.472121	0.542438	0.460761	0.667086	0.659954	0.551878	0.526014	0.411895	0.504885	0.199806	0.509772	0.758501	0.418043	0.117264	0.536726	0.578596	0.629897	0.811404	0.560305	0.701299	0.430101	0.587728	0.581073	0.578949	0.550487	0.807901	0.458412	0.528126	0.574246	0.704936	0.477029	0.47311	0.464003
superiorparietal L	0.36911	0.423287	0.458539	0.47039	0.474347	0.316091	0.307948	0.61011	0.299174	0.537456	0.50408	0.449863	0.445745	0.22856	0.57336	0.578328	0.436083	0.405126	0.520751	0.972789	0.555217	0.307921	0.274599	0.355323	0.296906	0.497333	0.335681	0.316798	0.465562	0.479166	0.52524	0.535712	0.587641	1.07265	0.575275	0.751372	0.427453	0.647857	0.413533	0.424529	0.401296	0.952532	0.456562	0.486545	0.4532	0.783729	0.525712	0.45908	0.498453
superiorparietal R	0.193909	0.153207	0.288337	0.459395	0.31631	0.517551	0.510031	0.578152	0.558516	0.478443	0.16893	0.307913	0.206361	0.457393	0.565122	0.481453	0.160456	0.655512	0.621477	1.04293	0.627356	0.469673	0.626693	1.00716	0.758625	0.58209	0.392375	0.459902	0.335898	0.44369	0.46205	0.432962	0.358436	0.878997	0.408839	0.694963	0.258305	0.356872	0.645861	0.671115	0.280568	0.945624	0.742011	0.528627	0.287753	0.82623	0.395406	0.488459	0.432365
superiortemporal L	0.427651	0.501027	0.420102	0.450617	0.518147	0.484942	0.271564	0.690509	0.4181	0.430796	0.475662	0.412168	0.492227	0.501705	0.727548	0.591344	0.469645	0.70444	0.490269	1.09621	0.552534	0.256169	0.375172	0.857381	0.523607	0.749022	0.270162	0.465486	0.515624	0.552923	0.588143	0.478435	0.592023	1.10098	0.613724	0.781227	0.449771	0.583792	0.451308	0.477432	0.375486	1.04155	0.810315	0.643475	0.410121	0.852743	0.463517	0.419323	0.537047
superiortemporal R	0.247578	0.139143	0.313413	0.392814	0.37187	0.582886	0.51406	0.642352	0.593329	0.387831	0.323158	0.362786	0.236223	0.65415	0.647441	0.533529	0.157362	0.780925	0.286309	1.04014	0.763154	0.47546	0.712213	1.30571	0.978629	0.695217	0.410099	0.662115	0.38536	0.507583	0.352036	0.452934	0.406859	0.671665	0.481395	0.750689	0.329122	0.228187	0.783323	0.815891	0.306933	0.640122	0.882051	0.60644	0.313619	0.552344	0.419804	0.342	0.493871
supramarginal L	0.210562	0.184765	0.275236	0.397641	0.310574	0.437175	0.332246	0.461649	0.384174	0.429193	0.245416	0.313334	0.2496	0.341439	0.389496	0.423904	0.215842	0.488453	0.373418	1.05113	0.526745	0.316802	0.364335	0.563542	0.418109	0.374883	0.298372	0.374792	0.312578	0.322148	0.368135	0.427437	0.431073	1.04101	0.454736	0.627507	0.287675	0.558455	0.462548	0.483258	0.259937	0.881425	0.524472	0.370618	0.274655	0.699172	0.535031	0.293428	0.339297
supramarginal R	0.105545	0.148723	0.268439	0.434739	0.225871	0.495692	0.457681	0.456859	0.523707	0.515741	0.211454	0.413592	0.1487	0.392478	0.412416	0.382802	0.13286	0.55063	0.398457	1.15122	0.623038	0.427117	0.553572	0.856114	0.65245	0.424282	0.362019	0.419046	0.234383	0.328052	0.537608	0.543344	0.341429	1.03629	0.371029	0.600649	0.200239	0.443614	0.626589	0.656422	0.266725	1.03327	0.610379	0.398318	0.267879	0.845424	0.448848	0.448286	0.345574
transversetemporal L	0.173558	0.170607	0.293231	0.30275	0.250504	0.345642	0.259459	0.24377	0.28074	0.341466	0.238308	0.236957	0.222405	0.342485	0.19175	0.247231	0.204034	0.339554	0.285196	0.84	0.530789	0.266502	0.272831	0.364374	0.318425	0.189525	0.259631	0.360661	0.231783	0.16724	0.301319	0.338473	0.469327	0.744426	0.473398	0.4845	0.268095	0.400189	0.425191	0.447345	0.332604	0.632524	0.328214	0.27153	0.349747	0.51523	0.373882	0.254888	0.220257
transversetemporal R	0.048856	0.325163	0.332712	0.37961	0.149964	0.48862	0.536908	0.47326	0.559523	0.414152	0.307669	0.530253	0.153702	0.427954	0.402958	0.344647	0.167532	0.633106	0.163728	0.949858	0.768837	0.522328	0.721445	1.26094	0.97712	0.44451	0.464636	0.444339	0.124726	0.331251	0.419335	0.426853	0.340296	0.488363	0.315625	0.625317	0.150602	0.168005	0.818989	0.85473	0.309388	0.454087	0.719507	0.408786	0.3215	0.375757	0.522819	0.432282	0.309004
[truncated: 13 more columns]
