# Supplementary material for: The relationship between the interictal epileptiform discharge source connectivity and cortical structural couplings in temporal lobe epilepsy
Source: Front Neurol. 2023 Feb 1;14:1029732. doi: 10.3389/fneur.2023.1029732 (PMC9948620; doi:10.3389/fneur.2023.1029732)
Supplement: Supplementary file 1 [file Data_Sheet_1.ZIP › Connection/BGC/L/35.xlsx]

## Sheet: 0
\	caudalanteriorcingulate L	caudalanteriorcingulate R	caudalmiddlefrontal L	caudalmiddlefrontal R	cuneus L	cuneus R	entorhinal L	entorhinal R	fusiform L	fusiform R	inferiorparietal L	inferiorparietal R	inferiortemporal L	inferiortemporal R	insula L	insula R	isthmuscingulate L	isthmuscingulate R	lateraloccipital L	lateraloccipital R	lateralorbitofrontal L	lateralorbitofrontal R	lingual L	lingual R	medialorbitofrontal L	medialorbitofrontal R	middletemporal L	middletemporal R	paracentral L	paracentral R	parahippocampal L	parahippocampal R	parsopercularis L	parsopercularis R	parsorbitalis L	parsorbitalis R	parstriangularis L	parstriangularis R	pericalcarine L	pericalcarine R	postcentral L	postcentral R	posteriorcingulate L	posteriorcingulate R	precentral L	precentral R	precuneus L	precuneus R	rostralanteriorcingulate L
caudalanteriorcingulate L	0.482692	0.249062	0.222494	0.141798	0.228809	0.226408	0.223192	0.412754	0.236098	0.110917	0.157781	0.150788	0.163228	0.206222	0.382606	0.341098	0.18778	0.371666	0.0976671	0.40632	0.275043	0.210517	0.282415	0.379531	0.286278	0.329304	0.228597	0.180696	0.427214	0.339393	0.101688	0.104095	0.151994	0.324637	0.0782233	0.475887	0.326889	0.0786593	0.319337	0.33096	0.234128	0.279191	0.38908	0.297395	0.226636	0.14269	0.162269	0.110904	0.319965
caudalanteriorcingulate R	0.340637	0.56454	0.377631	0.252882	0.388275	0.226572	0.289419	0.40661	0.2871	0.108203	0.169685	0.22595	0.402545	0.218197	0.404007	0.34814	0.486198	0.391414	0.139834	0.478138	0.308678	0.252798	0.331127	0.408696	0.326069	0.331804	0.318681	0.186193	0.426886	0.348234	0.0939778	0.0884544	0.231929	0.399162	0.197885	0.462853	0.405681	0.134552	0.369222	0.375012	0.372241	0.383267	0.407904	0.304477	0.36881	0.254963	0.262536	0.0880675	0.326577
caudalmiddlefrontal L	0.422387	0.534023	0.534023	0.30726	0.298182	0.290835	0.40386	0.309175	0.353323	0.421888	0.389519	0.190967	0.416645	0.294883	0.305608	0.28752	0.486849	0.308643	0.231293	0.359569	0.357303	0.413674	0.365405	0.339917	0.346474	0.274379	0.440745	0.304374	0.375018	0.255474	0.428201	0.421978	0.266243	0.264965	0.190966	0.347771	0.404068	0.184539	0.362978	0.368162	0.227574	0.301691	0.310994	0.235453	0.0945814	0.228508	0.199167	0.431015	0.244341
caudalmiddlefrontal R	0.169801	0.234027	0.144759	0.608942	0.184464	0.284013	0.280713	0.408638	0.301874	0.167559	0.159392	0.107123	0.141757	0.251365	0.37341	0.341529	0.189493	0.415298	0.0894324	0.416066	0.296697	0.265075	0.337138	0.435283	0.335584	0.398802	0.26831	0.229378	0.300273	0.328448	0.158364	0.152722	0.167081	0.298861	0.0920468	0.608942	0.18005	0.130101	0.355422	0.374213	0.15993	0.233653	0.426023	0.307494	0.155285	0.131994	0.11443	0.147359	0.351372
cuneus L	0.454092	0.461336	0.191718	0.192384	0.494442	0.287474	0.281645	0.485952	0.279412	0.255729	0.355715	0.194863	0.401487	0.270236	0.403188	0.405532	0.408003	0.39592	0.123845	0.384864	0.352651	0.303869	0.325315	0.406098	0.351267	0.359922	0.292242	0.264488	0.149901	0.352217	0.229774	0.24621	0.23955	0.324137	0.138095	0.357352	0.194021	0.197381	0.366938	0.375327	0.197182	0.284379	0.418397	0.329476	0.199494	0.219884	0.189799	0.317357	0.33425
cuneus R	0.303728	0.237745	0.25103	0.276487	0.454561	0.521554	0.389905	0.423456	0.508266	0.195306	0.256989	0.196343	0.344766	0.146742	0.426196	0.359431	0.35946	0.415219	0.171227	0.411088	0.36468	0.274473	0.383763	0.390445	0.375182	0.29434	0.40073	0.15209	0.425236	0.351575	0.13144	0.173401	0.298447	0.348626	0.235259	0.476831	0.325999	0.170764	0.327925	0.316246	0.289922	0.369742	0.416698	0.292527	0.265576	0.267379	0.233582	0.180225	0.31629
entorhinal L	0.251152	0.274176	0.2966	0.253628	0.440326	0.430459	0.673918	0.421474	0.28525	0.381658	0.27966	0.228749	0.267642	0.555958	0.44225	0.376669	0.273027	0.4113	0.125034	0.514587	0.376236	0.341523	0.376513	0.43529	0.297503	0.351	0.418535	0.673918	0.447841	0.421599	0.321267	0.336695	0.311359	0.416632	0.220971	0.491464	0.312625	0.154814	0.424967	0.42255	0.29997	0.416206	0.423767	0.482988	0.306461	0.278378	0.323904	0.286779	0.37042
entorhinal R	0.328351	0.2291	0.15337	0.304059	0.47685	0.251551	0.20851	0.679604	0.21262	0.163336	0.238433	0.13879	0.26263	0.267832	0.382802	0.38333	0.251419	0.328726	0.192876	0.280397	0.281855	0.224493	0.244288	0.301946	0.278155	0.417358	0.205771	0.265703	0.481373	0.596191	0.122847	0.144849	0.2205	0.243671	0.17083	0.319011	0.275191	0.153135	0.278442	0.284502	0.191334	0.259122	0.305375	0.411825	0.165281	0.200721	0.125646	0.15556	0.509228
fusiform L	0.269272	0.250485	0.261981	0.26241	0.440392	0.521554	0.272417	0.39956	0.701088	0.288547	0.276134	0.211671	0.287661	0.652047	0.429632	0.353613	0.293764	0.393263	0.14088	0.463234	0.365855	0.172571	0.332861	0.407694	0.265011	0.318688	0.333636	0.701088	0.437356	0.413685	0.238413	0.25938	0.292722	0.386777	0.21664	0.478395	0.314691	0.154097	0.33195	0.326639	0.285129	0.394697	0.40997	0.524325	0.277999	0.272258	0.296614	0.245404	0.351301
fusiform R	0.299328	0.230292	0.304603	0.263993	0.443252	0.311863	0.507952	0.455939	0.441425	0.603778	0.282966	0.244995	0.381517	0.295993	0.465225	0.390711	0.465366	0.475766	0.151787	0.559817	0.416411	0.418079	0.472576	0.498708	0.451644	0.39232	0.603778	0.259757	0.437276	0.398481	0.279079	0.323738	0.308743	0.43415	0.251078	0.514556	0.372744	0.150159	0.508856	0.505773	0.297674	0.423506	0.494459	0.37667	0.300118	0.285626	0.313259	0.239971	0.368448
inferiorparietal L	0.252742	0.29264	0.304506	0.240258	0.330538	0.327494	0.382823	0.434623	0.403499	0.331762	0.472792	0.335264	0.263758	0.309326	0.435004	0.366323	0.315498	0.43229	0.176848	0.472792	0.301214	0.344371	0.396842	0.439953	0.358655	0.379841	0.380613	0.288035	0.376962	0.379086	0.350979	0.33277	0.14924	0.336656	0.157317	0.451502	0.317173	0.143705	0.391359	0.397325	0.363146	0.336818	0.432189	0.353523	0.314576	0.224209	0.183227	0.380897	0.352285
inferiorparietal R	0.28528	0.37108	0.167693	0.299752	0.330764	0.344243	0.440588	0.365458	0.443189	0.42798	0.337717	0.474498	0.261764	0.324447	0.384195	0.337858	0.298676	0.395236	0.290254	0.452628	0.315128	0.405297	0.431684	0.430142	0.370756	0.333443	0.438324	0.32298	0.433199	0.332361	0.467086	0.444948	0.152989	0.282121	0.137156	0.390853	0.342138	0.134184	0.419164	0.426598	0.198484	0.308561	0.393513	0.306864	0.176011	0.218078	0.156356	0.379348	0.311785
inferiortemporal L	0.263314	0.502047	0.391926	0.0847388	0.383446	0.336287	0.267117	0.524235	0.299451	0.27645	0.361303	0.278001	0.622797	0.305569	0.485266	0.453863	0.152212	0.459058	0.0754564	0.449295	0.310135	0.285902	0.331886	0.446802	0.342536	0.406508	0.249523	0.29276	0.47823	0.430548	0.263475	0.281226	0.15935	0.293613	0.105878	0.622797	0.321479	0.0957089	0.366401	0.379094	0.397052	0.256306	0.480207	0.409178	0.395417	0.148299	0.332145	0.326933	0.404523
inferiortemporal R	0.295937	0.191342	0.227287	0.291157	0.464093	0.0787842	0.426539	0.443028	0.58852	0.14676	0.234845	0.163421	0.332607	0.652047	0.435234	0.376976	0.338593	0.392855	0.196685	0.46901	0.343995	0.27073	0.449799	0.449178	0.396062	0.31655	0.386611	0.406359	0.438685	0.352956	0.104476	0.126537	0.254601	0.362777	0.224262	0.484794	0.352699	0.137432	0.378373	0.376695	0.272084	0.394616	0.391141	0.317893	0.248072	0.282621	0.227308	0.146993	0.325764
insula L	0.349965	0.249776	0.162522	0.349935	0.454486	0.257567	0.229727	0.410649	0.241647	0.171457	0.26018	0.145978	0.294871	0.234229	0.544558	0.265445	0.280666	0.380509	0.232563	0.288836	0.294815	0.230025	0.271727	0.356372	0.296768	0.446743	0.228852	0.228459	0.44137	0.493571	0.13847	0.15314	0.222693	0.288246	0.17014	0.494521	0.305249	0.164969	0.304394	0.307666	0.204828	0.303923	0.374997	0.321733	0.177266	0.246968	0.15153	0.175398	0.420821
insula R	0.346144	0.22212	0.135889	0.301783	0.466872	0.216544	0.192885	0.430295	0.193023	0.143505	0.227668	0.124969	0.268106	0.252578	0.27182	0.480004	0.249404	0.301611	0.219595	0.310253	0.26905	0.205765	0.230327	0.308846	0.267163	0.347778	0.193097	0.243425	0.464312	0.393566	0.1094	0.126246	0.198783	0.251795	0.159476	0.353943	0.28281	0.131976	0.268758	0.275264	0.173569	0.262421	0.302635	0.33894	0.14757	0.194543	0.119927	0.143222	0.349527
isthmuscingulate L	0.18665	0.56454	0.360331	0.14954	0.44474	0.278465	0.238471	0.411218	0.251259	0.258862	0.345744	0.266064	0.206082	0.246932	0.4023	0.36259	0.56454	0.390187	0.0725875	0.461717	0.313139	0.255442	0.304193	0.40504	0.312539	0.329495	0.248691	0.243466	0.445894	0.358299	0.230393	0.265281	0.155201	0.367689	0.17936	0.512168	0.298064	0.109502	0.357575	0.366929	0.367886	0.328885	0.413829	0.332426	0.353024	0.197036	0.31054	0.421496	0.330182
isthmuscingulate R	0.299297	0.242528	0.1929	0.294578	0.45014	0.283532	0.240054	0.356214	0.237299	0.188998	0.25322	0.165897	0.283463	0.236952	0.419182	0.318094	0.281787	0.555633	0.173821	0.325825	0.334665	0.224946	0.300041	0.390125	0.326821	0.337887	0.255806	0.234729	0.443424	0.531045	0.152521	0.171366	0.249413	0.340079	0.184586	0.538919	0.302005	0.165465	0.364813	0.353553	0.23138	0.366837	0.400928	0.382781	0.206573	0.280588	0.184928	0.187599	0.343599
lateraloccipital L	0.203873	0.240958	0.148663	0.242909	0.23817	0.339614	0.322239	0.551935	0.37887	0.215261	0.282614	0.150989	0.174368	0.303354	0.527116	0.480004	0.19447	0.478858	0.588989	0.53006	0.272006	0.293512	0.37775	0.476517	0.352394	0.487176	0.287072	0.2717	0.360803	0.408544	0.23408	0.209151	0.133617	0.423233	0.0680416	0.588989	0.231739	0.141114	0.380549	0.393941	0.174207	0.366288	0.480823	0.394511	0.171783	0.235061	0.179089	0.250209	0.474165
lateraloccipital R	0.215642	0.282395	0.19514	0.17554	0.240507	0.338446	0.312733	0.32244	0.361513	0.251899	0.250042	0.180638	0.165427	0.354377	0.377518	0.32336	0.223795	0.371104	0.0961307	0.559817	0.257765	0.284798	0.352812	0.417257	0.373371	0.397947	0.268219	0.325151	0.239327	0.416512	0.257648	0.248619	0.218526	0.355106	0.141322	0.383745	0.179224	0.163127	0.34082	0.363383	0.226029	0.382695	0.3767	0.365034	0.209139	0.265826	0.200209	0.256249	0.355942
lateralorbitofrontal L	0.205332	0.299788	0.300562	0.225486	0.434985	0.38376	0.338379	0.41487	0.330905	0.368893	0.257233	0.222542	0.175327	0.460253	0.437355	0.3908	0.190097	0.420815	0.100022	0.500446	0.500446	0.486861	0.304701	0.367211	0.396767	0.397793	0.263607	0.486961	0.43857	0.457446	0.311318	0.339812	0.237078	0.432269	0.191834	0.439473	0.242298	0.171768	0.215127	0.256418	0.30219	0.425954	0.423204	0.482865	0.298476	0.280429	0.27538	0.303421	0.401797
lateralorbitofrontal R	0.260753	0.245018	0.290698	0.242014	0.471636	0.243606	0.358038	0.39874	0.15109	0.304468	0.254134	0.221744	0.287017	0.300866	0.409837	0.359317	0.286972	0.355123	0.121991	0.499041	0.426704	0.984942	0.319622	0.405068	0.401931	0.295831	0.921228	0.370355	0.458013	0.352956	0.272934	0.279803	0.303243	0.40648	0.219214	0.477597	0.332381	0.153276	0.427437	0.415498	0.293148	0.400763	0.377314	0.350791	0.29465	0.266612	0.287418	0.255418	0.335926
lingual L	0.24808	0.27388	0.26046	0.248699	0.433595	0.431938	0.332953	0.372776	0.31007	0.301446	0.273205	0.220633	0.248108	0.506166	0.413003	0.345782	0.249865	0.400701	0.125772	0.497643	0.34524	0.269592	0.525079	0.400328	0.205791	0.339136	0.263378	0.525079	0.435758	0.437117	0.283484	0.282729	0.273752	0.415654	0.20625	0.445931	0.2919	0.161096	0.347778	0.343839	0.280921	0.415152	0.405126	0.5067	0.271916	0.2805	0.282226	0.273128	0.357508
lingual R	0.255852	0.261341	0.212961	0.25477	0.400133	0.33896	0.260719	0.345343	0.305245	0.234885	0.255508	0.185389	0.227684	0.366838	0.421881	0.338906	0.24194	0.44124	0.132476	0.43354	0.322934	0.263264	0.293849	0.524397	0.323177	0.370722	0.233413	0.33494	0.417934	0.494452	0.217103	0.221582	0.244635	0.40533	0.175631	0.4042	0.268093	0.163289	0.376881	0.353609	0.243072	0.415066	0.433364	0.426936	0.225719	0.289425	0.218509	0.230161	0.378556
medialorbitofrontal L	0.244123	0.239975	0.25339	0.258794	0.46679	0.327689	0.198275	0.390562	0.183554	0.274101	0.245778	0.200419	0.234341	0.436427	0.423905	0.362746	0.229623	0.380976	0.127669	0.543561	0.345764	0.337418	0.156967	0.411305	0.543561	0.344768	0.175049	0.44958	0.469485	0.437188	0.222977	0.246881	0.244961	0.420187	0.194462	0.458936	0.290538	0.169856	0.380076	0.4163	0.273124	0.428532	0.390589	0.501581	0.261361	0.291064	0.241669	0.2323	0.37037
medialorbitofrontal R	0.311404	0.212468	0.175049	0.324251	0.484951	0.157097	0.191037	0.439579	0.179305	0.141174	0.23546	0.148709	0.288875	0.194004	0.535722	0.358751	0.276171	0.347162	0.206763	0.324271	0.277434	0.180828	0.239312	0.328148	0.266695	0.56673	0.201861	0.212196	0.471518	0.450001	0.0997141	0.124897	0.217052	0.298451	0.18451	0.487822	0.310515	0.160864	0.28464	0.28846	0.214553	0.34596	0.328621	0.356576	0.187977	0.268087	0.146931	0.146906	0.378741
middletemporal L	0.223432	0.320686	0.327226	0.244265	0.435135	0.463186	0.414209	0.430908	0.347724	0.545994	0.302782	0.248722	0.235555	0.523939	0.446422	0.387885	0.242083	0.428686	0.11164	0.525301	0.305826	0.984942	0.330147	0.427542	0.287818	0.368272	0.984942	0.617553	0.451026	0.432606	0.420822	0.46202	0.316142	0.431953	0.224133	0.497367	0.293357	0.154019	0.402534	0.396623	0.311487	0.424893	0.438852	0.483356	0.326356	0.277824	0.345777	0.360281	0.378125
middletemporal R	0.297069	0.192521	0.244005	0.287043	0.466595	0.131995	0.538339	0.452016	0.67017	0.139476	0.23935	0.179004	0.339203	0.431673	0.447454	0.384609	0.356448	0.418614	0.190801	0.494468	0.360955	0.33431	0.492546	0.466391	0.425993	0.359744	0.457739	0.701088	0.441975	0.362937	0.117659	0.116421	0.257557	0.377938	0.226499	0.497496	0.356522	0.142238	0.415287	0.413806	0.288219	0.401509	0.418224	0.327069	0.265647	0.284467	0.253135	0.15064	0.338869
paracentral L	0.482692	0.316005	0.147724	0.240986	0.15965	0.253247	0.229052	0.459928	0.239813	0.168295	0.277173	0.145592	0.265913	0.230967	0.38037	0.373759	0.273997	0.378619	0.134082	0.361041	0.304132	0.236768	0.283312	0.378892	0.306073	0.351816	0.230072	0.215373	0.541728	0.345865	0.15075	0.157548	0.208464	0.317463	0.126238	0.541728	0.253118	0.164054	0.323784	0.333446	0.15476	0.275765	0.401231	0.307641	0.15647	0.22151	0.154357	0.202465	0.342929
paracentral R	0.372046	0.261306	0.15925	0.352352	0.475862	0.248574	0.287942	0.679604	0.302204	0.181302	0.25656	0.145642	0.338876	0.245602	0.544558	0.451236	0.341392	0.555633	0.243626	0.344072	0.352226	0.258348	0.350576	0.458502	0.37988	0.56673	0.2967	0.230835	0.433209	0.679604	0.144784	0.158743	0.245182	0.29531	0.177867	0.577983	0.329418	0.164948	0.381476	0.378817	0.204247	0.317477	0.538094	0.313482	0.172346	0.254795	0.151375	0.182174	0.275556
parahippocampal L	0.310759	0.227838	0.338273	0.265476	0.40956	0.261169	0.377642	0.436662	0.357464	0.352736	0.298727	0.236808	0.403853	0.265737	0.439031	0.371327	0.491667	0.426278	0.159278	0.489687	0.350192	0.341671	0.385159	0.432969	0.358198	0.350799	0.428246	0.243366	0.410057	0.383088	0.491667	0.364033	0.306864	0.386292	0.242304	0.478982	0.370574	0.142508	0.400372	0.403605	0.317563	0.386316	0.436446	0.356292	0.334066	0.263197	0.368968	0.21984	0.34482
parahippocampal R	0.306199	0.219846	0.314969	0.271304	0.43483	0.307091	0.454926	0.448269	0.414259	0.323255	0.286187	0.249504	0.393115	0.289975	0.456415	0.383113	0.478066	0.459353	0.163594	0.548565	0.389639	0.387325	0.446847	0.481291	0.416577	0.382947	0.516059	0.247575	0.432579	0.392569	0.318614	0.548565	0.287568	0.422569	0.244345	0.499275	0.37728	0.14928	0.481277	0.482484	0.305514	0.416971	0.474858	0.365355	0.310011	0.283839	0.326442	0.189589	0.360914
parsopercularis L	0.239341	0.479929	0.373386	0.0896042	0.380789	0.343901	0.319786	0.451697	0.30772	0.41463	0.294616	0.215428	0.18805	0.344043	0.432209	0.416577	0.223132	0.409194	0.0628	0.381773	0.324228	0.388866	0.31631	0.38083	0.344497	0.384264	0.333585	0.352837	0.317787	0.410068	0.349129	0.391635	0.479929	0.277961	0.212098	0.435247	0.16927	0.116479	0.311601	0.323562	0.353962	0.241796	0.420909	0.394044	0.348394	0.158675	0.29899	0.413524	0.393585
parsopercularis R	0.155955	0.249793	0.171096	0.0830251	0.211552	0.338377	0.329305	0.319941	0.355045	0.244619	0.187361	0.133577	0.156769	0.309372	0.356571	0.317698	0.205114	0.413024	0.073029	0.345933	0.298349	0.327815	0.376859	0.468591	0.391054	0.373395	0.293872	0.296531	0.217852	0.34786	0.233568	0.227783	0.171934	0.468591	0.12689	0.386725	0.166374	0.148922	0.352627	0.381395	0.210992	0.165293	0.431102	0.320899	0.18623	0.282208	0.146269	0.210551	0.334777
parsorbitalis L	0.287743	0.443901	0.460502	0.132337	0.258953	0.333172	0.31848	0.431126	0.324913	0.336335	0.289123	0.190779	0.243094	0.327048	0.430979	0.353643	0.290917	0.428797	0.0812368	0.306649	0.320995	0.35011	0.332004	0.382599	0.355256	0.431644	0.318414	0.317072	0.221336	0.425921	0.309095	0.32289	0.21448	0.265005	0.470781	0.305467	0.19202	0.101207	0.315714	0.321527	0.470781	0.22119	0.432388	0.402897	0.449211	0.162374	0.290371	0.344776	0.415992
parsorbitalis R	0.225764	0.190697	0.146416	0.326374	0.294173	0.24094	0.189444	0.21309	0.198019	0.148196	0.193921	0.13173	0.167531	0.260602	0.332156	0.289777	0.183668	0.401522	0.169954	0.298834	0.249308	0.225993	0.218325	0.270278	0.275149	0.367135	0.171878	0.258648	0.449278	0.41193	0.110617	0.128707	0.197485	0.241749	0.16232	0.661798	0.203644	0.146988	0.219248	0.228078	0.179796	0.300602	0.391452	0.340399	0.154333	0.237726	0.107822	0.128774	0.34237
parstriangularis L	0.366199	0.413842	0.351689	0.101393	0.294812	0.264852	0.189689	0.493446	0.218765	0.212853	0.245149	0.215252	0.240809	0.23768	0.417699	0.438165	0.179682	0.360837	0.0809254	0.323485	0.22797	0.203034	0.235003	0.330533	0.247427	0.342765	0.177056	0.219022	0.459109	0.370096	0.203725	0.219748	0.157525	0.221527	0.0434753	0.574086	0.574086	0.114971	0.259783	0.26963	0.382484	0.181826	0.375288	0.342582	0.374846	0.126678	0.277797	0.23832	0.366208
parstriangularis R	0.205672	0.279691	0.193929	0.27524	0.248485	0.348078	0.370352	0.382379	0.379404	0.269654	0.159752	0.112008	0.181151	0.31349	0.407732	0.360066	0.219403	0.445088	0.171385	0.476835	0.358235	0.36286	0.411501	0.477769	0.41057	0.379184	0.354932	0.300306	0.378886	0.370034	0.262282	0.253196	0.170227	0.380094	0.0935691	0.446485	0.244672	0.477769	0.412508	0.435599	0.189855	0.331678	0.46293	0.335996	0.198353	0.226923	0.145219	0.231029	0.352103
pericalcarine L	0.225719	0.306366	0.257743	0.218835	0.378367	0.409008	0.45203	0.368704	0.353994	0.339877	0.280137	0.233219	0.195827	0.477199	0.418208	0.352399	0.216537	0.46927	0.109935	0.492575	0.205089	0.380488	0.382548	0.419655	0.500346	0.395531	0.31415	0.483428	0.382681	0.481962	0.339377	0.330172	0.236905	0.414409	0.182558	0.383559	0.240995	0.165427	0.508856	0.415042	0.274176	0.411033	0.465038	0.493593	0.266728	0.272396	0.281753	0.314337	0.382689
pericalcarine R	0.229735	0.300106	0.249865	0.215012	0.373542	0.385587	0.423542	0.353765	0.33892	0.317229	0.273698	0.227135	0.199263	0.449367	0.403379	0.340977	0.220333	0.43785	0.109124	0.493411	0.237969	0.349982	0.371749	0.376122	0.533432	0.375928	0.291419	0.452054	0.374885	0.46209	0.322766	0.312244	0.239833	0.41926	0.179854	0.372581	0.242763	0.166368	0.41205	0.533432	0.269088	0.411381	0.434271	0.461807	0.259155	0.272939	0.268356	0.300949	0.370551
postcentral L	0.442357	0.555379	0.251639	0.308745	0.27164	0.352463	0.425345	0.33462	0.391909	0.414483	0.45503	0.227375	0.397202	0.359064	0.327166	0.2985	0.455362	0.333165	0.247184	0.352258	0.357443	0.425302	0.381754	0.348439	0.366318	0.307447	0.435357	0.376677	0.342004	0.27616	0.423706	0.41844	0.246428	0.280569	0.182729	0.3599	0.377436	0.211607	0.36095	0.363743	0.555379	0.312722	0.330584	0.283009	0.399129	0.247245	0.296414	0.455801	0.261221
postcentral R	0.193597	0.27724	0.17073	0.103031	0.196914	0.320494	0.317674	0.340675	0.348081	0.225269	0.211001	0.140711	0.151301	0.288161	0.374262	0.337514	0.199127	0.412267	0.0732744	0.469473	0.29227	0.293453	0.378779	0.472973	0.360871	0.396861	0.292303	0.268639	0.24988	0.347135	0.22242	0.216412	0.181941	0.20027	0.11623	0.482018	0.17067	0.183829	0.394565	0.425545	0.209	0.482018	0.428662	0.311086	0.186308	0.26072	0.141578	0.207397	0.356539
posteriorcingulate L	0.293812	0.244443	0.193003	0.297381	0.451482	0.291826	0.228285	0.312076	0.235435	0.190108	0.249459	0.16766	0.2805	0.23471	0.388611	0.299158	0.272358	0.385592	0.173278	0.338361	0.315279	0.217807	0.273545	0.374047	0.306403	0.302952	0.239355	0.227137	0.449924	0.482616	0.15855	0.174531	0.241465	0.356134	0.183682	0.521327	0.299889	0.168372	0.337399	0.325825	0.231304	0.383299	0.538266	0.341629	0.205593	0.29254	0.182431	0.189444	0.324312
posteriorcingulate R	0.350481	0.248961	0.180235	0.330208	0.478564	0.234882	0.339472	0.493487	0.397619	0.190079	0.261661	0.157384	0.354122	0.260476	0.423579	0.394511	0.360485	0.418342	0.232556	0.350151	0.358571	0.27929	0.400115	0.386089	0.426441	0.457995	0.338973	0.237055	0.433997	0.355096	0.148222	0.163416	0.261016	0.31075	0.205221	0.521497	0.340167	0.161901	0.366722	0.358135	0.224946	0.342349	0.381731	0.529073	0.194584	0.26635	0.179578	0.181237	0.314804
precentral L	0.441096	0.540753	0.10176	0.309746	0.29418	0.311068	0.416473	0.316143	0.369257	0.401554	0.420189	0.205477	0.434117	0.315321	0.308086	0.287058	0.490186	0.313648	0.243595	0.35562	0.361556	0.419287	0.371523	0.340853	0.354786	0.283064	0.441863	0.32913	0.360233	0.254234	0.41015	0.401131	0.269212	0.27406	0.201485	0.351936	0.407289	0.193858	0.361959	0.364932	0.363053	0.306578	0.314154	0.245283	0.540753	0.237062	0.258606	0.428618	0.243826
precentral R	0.182289	0.264857	0.162459	0.0909847	0.198698	0.325992	0.325814	0.365633	0.355094	0.220071	0.185471	0.121835	0.154063	0.289664	0.382379	0.347865	0.193802	0.431624	0.0528146	0.489878	0.30289	0.301922	0.384901	0.482007	0.372458	0.408681	0.300793	0.269212	0.289032	0.340525	0.218933	0.208907	0.162528	0.441116	0.0975754	0.534556	0.181971	0.169219	0.396537	0.424911	0.197111	0.363631	0.44563	0.316254	0.178509	0.534556	0.130941	0.196394	0.359801
precuneus L	0.377393	0.460432	0.350015	0.300588	0.376181	0.350125	0.426958	0.37558	0.422056	0.438874	0.327342	0.272699	0.381096	0.349444	0.385609	0.336656	0.446778	0.379613	0.262567	0.38509	0.326234	0.412541	0.381042	0.378303	0.355484	0.326172	0.428854	0.356933	0.4014	0.348431	0.476814	0.451793	0.236598	0.272683	0.213099	0.387143	0.360316	0.190395	0.347639	0.348217	0.400091	0.300392	0.369507	0.328746	0.392661	0.223642	0.542022	0.474843	0.30056
precuneus R	0.258407	0.184122	0.321705	0.268578	0.422765	0.262052	0.376171	0.411305	0.371068	0.208911	0.291818	0.248086	0.331868	0.248823	0.417094	0.348316	0.403549	0.415291	0.168871	0.506675	0.311834	0.31602	0.387208	0.438034	0.35161	0.342808	0.404338	0.215519	0.417454	0.355442	0.227912	0.161352	0.197017	0.390004	0.206715	0.457662	0.324753	0.160008	0.404897	0.406755	0.343373	0.389826	0.423346	0.314209	0.320846	0.270449	0.280706	0.506675	0.32292
rostralanteriorcingulate L	0.359364	0.239172	0.145087	0.353774	0.485899	0.194067	0.201103	0.5404	0.205659	0.144013	0.234211	0.132128	0.311967	0.201163	0.478773	0.382772	0.290876	0.331358	0.246138	0.286984	0.264866	0.197664	0.241047	0.3305	0.26591	0.355188	0.203377	0.192393	0.4687	0.221412	0.113294	0.127405	0.202766	0.268673	0.173232	0.462085	0.319101	0.153416	0.271398	0.278114	0.18851	0.292652	0.336564	0.2462	0.157971	0.231911	0.124707	0.153418	0.5404
rostralanteriorcingulate R	0.343311	0.228923	0.134865	0.337727	0.345332	0.207864	0.170721	0.419717	0.181094	0.128206	0.209813	0.122854	0.248908	0.20543	0.318459	0.320592	0.228273	0.313133	0.217051	0.276282	0.232308	0.182608	0.207282	0.28088	0.235239	0.326509	0.165051	0.192849	0.511941	0.341578	0.10331	0.115075	0.183897	0.25824	0.160015	0.287939	0.26953	0.14517	0.229137	0.238568	0.165099	0.26323	0.318495	0.291147	0.144448	0.206631	0.110268	0.135389	0.336578
rostralmiddlefrontal L	0.287563	0.217657	0.224196	0.295585	0.475495	0.289023	0.24591	0.364743	0.232712	0.215137	0.252667	0.185091	0.286231	0.397418	0.399112	0.319877	0.27834	0.358287	0.170246	0.446148	0.334064	0.210853	0.281076	0.433678	0.365418	0.243635	0.253568	0.396778	0.455089	0.365343	0.162906	0.194983	0.247741	0.380781	0.204147	0.462401	0.314611	0.177081	0.290741	0.283386	0.253795	0.40642	0.379311	0.529073	0.235901	0.299118	0.217437	0.19264	0.305727
rostralmiddlefrontal R	0.127017	0.208944	0.141411	0.242139	0.204119	0.276864	0.27758	0.360165	0.28698	0.166685	0.124628	0.101989	0.166391	0.250357	0.368094	0.30904	0.213876	0.409962	0.1317	0.353686	0.301098	0.274012	0.323047	0.411064	0.334805	0.356182	0.271218	0.232584	0.324744	0.341584	0.145167	0.145642	0.169353	0.259804	0.0884281	0.469482	0.203408	0.125013	0.326615	0.342514	0.143656	0.219657	0.424796	0.305647	0.145942	0.140729	0.106168	0.12746	0.31778
superiorfrontal L	0.3307	0.243808	0.142869	0.342868	0.231723	0.209284	0.155843	0.473594	0.172911	0.125917	0.199478	0.128245	0.231318	0.192016	0.331518	0.363648	0.216767	0.306152	0.218373	0.267167	0.209856	0.166924	0.192681	0.272551	0.217478	0.330374	0.147758	0.173048	0.365384	0.320063	0.109397	0.1176	0.16331	0.261702	0.144121	0.661798	0.263418	0.143729	0.212604	0.222451	0.164473	0.25913	0.313294	0.281459	0.152004	0.214198	0.129851	0.144483	0.315097
superiorfrontal R	0.355782	0.249448	0.166315	0.329827	0.494442	0.241023	0.317749	0.488823	0.365266	0.182966	0.253448	0.146621	0.358966	0.283664	0.461168	0.423522	0.366481	0.427153	0.24633	0.348431	0.328407	0.279243	0.370663	0.383624	0.399717	0.45139	0.307236	0.243556	0.456332	0.41403	0.146265	0.154623	0.228124	0.292949	0.196043	0.479546	0.351799	0.149894	0.335247	0.336559	0.215741	0.325074	0.40567	0.321446	0.181662	0.247451	0.160528	0.179057	0.370736
superiorparietal L	0.349717	0.332143	0.251711	0.300795	0.428442	0.40322	0.404923	0.363742	0.435279	0.314841	0.278288	0.202259	0.378056	0.417803	0.360365	0.319779	0.412026	0.327001	0.218387	0.34201	0.377242	0.354802	0.375276	0.327398	0.386358	0.297447	0.412939	0.358081	0.387687	0.331501	0.297898	0.289933	0.303056	0.287531	0.24515	0.403116	0.317542	0.199252	0.327118	0.316058	0.297775	0.312558	0.312959	0.275633	0.266071	0.243523	0.177869	0.271728	0.265169
superiorparietal R	0.208284	0.190464	0.221519	0.269807	0.374504	0.268105	0.344647	0.408477	0.357945	0.18929	0.220041	0.206492	0.223098	0.260192	0.413399	0.345662	0.258355	0.409973	0.190474	0.512191	0.294038	0.300673	0.373995	0.438288	0.34548	0.357525	0.3452	0.233984	0.424819	0.350933	0.216653	0.171274	0.144689	0.381528	0.139685	0.446283	0.297093	0.150819	0.393036	0.399716	0.268643	0.376964	0.415194	0.313377	0.226804	0.262491	0.129144	0.216498	0.335586
superiortemporal L	0.312961	0.237425	0.275926	0.274243	0.417925	0.161077	0.367082	0.395932	0.282084	0.274476	0.298617	0.208346	0.3529	0.203135	0.407287	0.343801	0.381612	0.357304	0.1735	0.397821	0.352077	0.268376	0.309072	0.3383	0.297962	0.29072	0.404343	0.206339	0.403113	0.356966	0.191659	0.259472	0.301256	0.342856	0.225823	0.454397	0.34309	0.1501	0.314402	0.312265	0.301501	0.352315	0.366718	0.366309	0.30276	0.251813	0.350151	0.222492	0.321294
superiortemporal R	0.351056	0.304469	0.346577	0.249637	0.418566	0.370859	0.451948	0.476988	0.436443	0.247933	0.230384	0.277901	0.384434	0.352403	0.496793	0.416906	0.456503	0.515218	0.139135	0.544947	0.418153	0.420143	0.470556	0.524397	0.472502	0.4407	0.483733	0.318363	0.450954	0.449956	0.29472	0.213321	0.254439	0.430673	0.212498	0.525583	0.379395	0.14577	0.48128	0.485931	0.344204	0.397106	0.538266	0.421019	0.341319	0.262224	0.307206	0.216846	0.413654
supramarginal L	0.409549	0.507277	0.350579	0.303849	0.300021	0.270877	0.379295	0.288571	0.337483	0.397813	0.462626	0.303216	0.372122	0.281297	0.283012	0.265584	0.432522	0.291747	0.260349	0.347338	0.316816	0.380557	0.330112	0.318356	0.320998	0.253876	0.401388	0.291647	0.336135	0.247479	0.428612	0.409951	0.217224	0.268776	0.191473	0.336874	0.360043	0.202852	0.316005	0.319373	0.420043	0.297627	0.290805	0.222396	0.410659	0.230068	0.246421	0.432845	0.22227
supramarginal R	0.212728	0.286901	0.20385	0.279879	0.322776	0.313239	0.38019	0.40246	0.386464	0.256207	0.223854	0.166188	0.206463	0.288368	0.430494	0.360325	0.241628	0.438585	0.202123	0.555764	0.339718	0.347985	0.423194	0.483095	0.385844	0.374287	0.378647	0.269266	0.468403	0.37368	0.271694	0.247098	0.174716	0.383066	0.13597	0.442445	0.322802	0.136677	0.452727	0.468985	0.215419	0.389866	0.452558	0.32808	0.20191	0.259027	0.154023	0.234144	0.364157
transversetemporal L	0.403035	0.50326	0.102298	0.277211	0.28129	0.335293	0.410606	0.303075	0.379411	0.370605	0.372848	0.188663	0.42497	0.337097	0.292647	0.268251	0.476932	0.305619	0.211363	0.333246	0.364092	0.405376	0.369563	0.329282	0.361715	0.27793	0.420161	0.353488	0.32281	0.240246	0.373645	0.367454	0.266672	0.267349	0.210434	0.337132	0.37551	0.183696	0.345729	0.347629	0.259053	0.286943	0.304404	0.24697	0.100229	0.219492	0.174771	0.402844	0.226362
transversetemporal R	0.167317	0.261439	0.164597	0.246031	0.246276	0.323277	0.338939	0.416911	0.356105	0.216472	0.187289	0.126086	0.168494	0.299866	0.443241	0.373176	0.215393	0.476555	0.178886	0.49731	0.336072	0.334227	0.397735	0.499958	0.391767	0.404525	0.32222	0.283226	0.403765	0.398459	0.200089	0.194035	0.16399	0.404164	0.0799616	0.484666	0.221803	0.145053	0.403909	0.425722	0.164784	0.330326	0.496457	0.356338	0.171064	0.19655	0.12968	0.178652	0.388588
[truncated: 13 more columns]
