# Supplementary material for: The relationship between the interictal epileptiform discharge source connectivity and cortical structural couplings in temporal lobe epilepsy
Source: Front Neurol. 2023 Feb 1;14:1029732. doi: 10.3389/fneur.2023.1029732 (PMC9948620; doi:10.3389/fneur.2023.1029732)
Supplement: Supplementary file 1 [file Data_Sheet_1.ZIP › Connection/BGC/L/36.xlsx]

## Sheet: 0
\	caudalanteriorcingulate L	caudalanteriorcingulate R	caudalmiddlefrontal L	caudalmiddlefrontal R	cuneus L	cuneus R	entorhinal L	entorhinal R	fusiform L	fusiform R	inferiorparietal L	inferiorparietal R	inferiortemporal L	inferiortemporal R	insula L	insula R	isthmuscingulate L	isthmuscingulate R	lateraloccipital L	lateraloccipital R	lateralorbitofrontal L	lateralorbitofrontal R	lingual L	lingual R	medialorbitofrontal L	medialorbitofrontal R	middletemporal L	middletemporal R	paracentral L	paracentral R	parahippocampal L	parahippocampal R	parsopercularis L	parsopercularis R	parsorbitalis L	parsorbitalis R	parstriangularis L	parstriangularis R	pericalcarine L	pericalcarine R	postcentral L	postcentral R	posteriorcingulate L	posteriorcingulate R	precentral L	precentral R	precuneus L	precuneus R	rostralanteriorcingulate L
caudalanteriorcingulate L	1.67039	0.874811	0.60784	0.53891	0.542577	0.573202	1.26521	0.522995	1.50471	1.62107	0.554443	1.07384	1.64225	1.01778	0.572617	0.552405	0.515511	0.750568	0.515528	0.545668	1.12023	1.40349	1.10452	1.09696	0.621086	0.470507	1.67039	1.12734	0.433045	0.615162	0.918632	1.07464	0.380902	0.440712	0.323779	0.709184	0.608688	0.728685	1.06761	1.18226	0.794201	0.477843	0.413619	0.625995	0.716847	0.409536	0.804991	0.879245	0.536605
caudalanteriorcingulate R	0.315927	1.31159	0.515028	0.484425	0.43949	0.542642	0.489871	0.584303	0.142859	0.238236	0.667917	0.956096	0.315928	1.00515	0.742141	0.523391	0.59623	0.736604	0.473077	0.452484	0.534742	0.270153	0.577251	0.30196	0.715004	0.486038	0.431963	0.168524	0.472148	0.623764	0.426271	1.06594	0.462245	0.397071	0.565384	0.695531	0.714688	0.553485	0.494492	0.237638	0.970328	0.495916	0.452179	0.64625	0.728884	0.451692	0.546905	0.849535	0.54744
caudalmiddlefrontal L	0.291817	0.620368	1.56982	0.396169	0.504347	0.462777	0.610807	0.586484	0.241182	0.377475	0.706042	0.762371	0.446689	0.184836	0.78581	0.497194	0.524124	0.322705	0.485376	0.383197	0.21531	0.401664	0.122975	0.202214	0.702987	0.550036	0.516186	0.405486	0.397262	0.626927	0.789562	0.825984	0.473314	0.404205	0.579507	0.489904	0.746577	0.303677	0.475357	0.195886	1.56982	0.500917	0.354817	0.663978	1.42276	0.462398	0.503645	0.834254	0.638947
caudalmiddlefrontal R	0.319195	0.896592	0.726661	1.41807	1.15805	0.42823	1.18762	0.383806	0.873962	0.987785	0.714241	1.06171	1.11818	0.92275	0.220063	0.400995	0.283604	0.684795	0.351198	0.209887	0.925869	1.06875	0.880783	0.475752	0.584431	0.281905	1.03061	1.03083	0.142197	0.462761	0.948161	1.10093	0.471255	0.346194	0.508322	0.502778	0.852313	0.233205	0.713232	0.523189	1.41807	0.461047	0.161764	0.537831	1.4056	0.437419	0.655133	0.937396	0.404304
cuneus L	0.262581	0.525834	0.495445	0.658413	1.35038	0.813289	0.489894	0.919709	0.258273	0.348668	0.705104	0.628923	0.383864	0.285263	0.892216	0.889901	0.73594	0.305642	0.472289	0.381848	0.286895	0.373326	0.219425	0.217404	0.683868	0.911618	0.440584	0.395492	0.705078	0.717186	0.569683	0.672401	0.465784	0.379994	0.661049	0.471349	0.826344	0.300001	0.424679	0.213851	0.976019	0.473982	0.75697	0.608537	1.14869	0.43746	0.460533	0.751147	0.876275
cuneus R	0.28462	0.861566	0.733911	0.436259	1.01179	1.39749	1.14192	0.794768	0.672832	0.774921	0.700901	0.902919	0.907917	0.781668	0.509185	0.295818	0.893445	0.727975	0.444928	0.321038	0.803126	0.877918	0.725987	0.324749	0.495107	0.406712	0.839715	0.992896	0.371559	0.586108	0.958431	0.978253	0.458169	0.38893	0.572814	0.348306	0.867408	0.199838	0.586828	0.363955	1.39749	0.488763	0.27051	0.540017	1.34359	0.450813	0.548502	0.824151	0.441567
entorhinal L	0.327325	0.484804	0.499446	0.540209	0.440195	0.660978	1.61473	0.592048	0.714106	0.148281	0.636514	0.591049	0.224569	0.995008	0.697467	0.574791	0.637959	0.814588	0.474096	0.539606	1.04968	0.277796	1.22476	0.590376	0.634591	0.498648	0.398596	0.657936	0.489947	0.702651	0.530361	1.00473	0.456053	0.431246	0.546472	0.687565	0.677593	0.674463	0.509218	0.493901	0.543298	0.520785	0.453189	0.693964	0.493968	0.46732	0.558377	0.644181	0.55045
entorhinal R	0.289065	0.851188	0.833737	0.328514	1.35038	0.724052	1.0882	1.42451	0.739553	0.85308	0.692694	0.981774	0.964724	0.838525	0.276944	0.791952	0.306677	0.766542	0.37315	0.207139	0.806295	0.933836	0.807075	0.404601	0.532205	0.202617	0.905391	0.953047	0.197256	0.640426	0.91147	1.00648	0.464605	0.363179	0.467521	0.424053	0.690152	0.185181	0.642597	0.445668	1.42451	0.457969	0.202113	0.695506	1.41985	0.434696	0.602486	0.905762	0.523608
fusiform L	0.357704	0.18566	0.235702	0.366118	0.298593	0.36222	0.731783	0.372476	1.86306	0.842759	0.652857	0.696818	1.86306	0.352288	0.394029	0.337522	0.402919	0.339065	0.506059	0.62099	0.237159	0.519166	0.442865	0.631059	0.347165	0.322472	1.18474	0.189173	0.318627	0.371889	0.225115	1.02398	0.455037	0.443072	0.518205	0.411992	0.533289	0.811013	0.597222	0.439082	0.535424	0.53125	0.311927	0.340979	0.48906	0.471831	0.650663	0.663517	0.313071
fusiform R	0.401297	0.240902	0.309713	0.446117	0.3196	0.421391	0.119212	0.447478	0.882835	1.62107	0.659873	0.550493	0.554973	0.540249	0.470095	0.418311	0.475827	0.432752	0.556786	0.664137	0.538463	0.217628	0.592095	0.989073	0.46104	0.397357	0.835868	0.268838	0.38435	0.4486	0.242646	0.74828	0.497357	0.485993	0.560631	0.536405	0.595545	0.823834	0.626786	0.934675	0.438456	0.558199	0.372426	0.424213	0.436139	0.493742	0.6908	0.683156	0.399399
inferiorparietal L	0.415178	1.31159	1.09717	0.696491	1.09128	0.965595	1.51709	0.73048	1.60475	1.56652	1.75846	1.29914	1.75846	1.30008	0.838631	0.807078	0.751868	1.17305	0.709732	0.758192	1.3631	1.55856	1.37164	1.17743	0.817271	0.641271	1.63093	1.39194	0.668159	0.964918	1.38504	1.34933	0.502487	0.531056	0.48381	0.934844	0.563022	0.964932	0.813987	1.21267	1.34852	0.401047	0.656286	0.993462	1.26386	0.273962	0.696092	0.913855	0.761117
inferiorparietal R	0.394409	0.913082	0.604349	0.61387	0.412198	0.606754	0.554127	0.662832	0.760122	0.456576	0.694927	1.37861	0.466644	1.05128	0.732411	0.646214	0.649898	0.786981	0.468084	0.510642	1.08572	0.755283	0.970594	0.662146	0.739856	0.598024	0.273419	1.19512	0.537232	0.705897	0.662373	0.560561	0.51648	0.432895	0.542344	0.781509	0.784164	0.731776	0.401665	0.620393	0.558706	0.512897	0.492663	0.717129	0.526835	0.464429	0.596939	0.915789	0.661446
inferiortemporal L	0.361721	0.352941	0.384307	0.435851	0.382211	0.46734	0.227645	0.442863	1.73389	0.477118	0.645341	0.56584	1.86306	0.715315	0.494508	0.434039	0.461029	0.543307	0.551431	0.67802	0.711531	0.314787	0.854733	0.985827	0.46933	0.384408	0.620856	0.403616	0.367744	0.497517	0.376734	0.744405	0.47511	0.487345	0.53696	0.561765	0.561116	0.872627	0.546364	0.891854	0.506955	0.554221	0.361671	0.484567	0.488093	0.489147	0.629167	0.643419	0.410957
inferiortemporal R	0.344388	1.15839	0.213989	0.518738	0.351016	0.52159	1.30886	0.585486	0.434604	0.701659	0.727143	1.13348	0.951866	1.30886	0.583345	0.471296	0.702004	0.361715	0.521102	0.472358	0.53666	0.909476	0.176262	0.192224	0.64532	0.440856	0.854992	1.00256	0.414054	0.527779	1.28999	1.28091	0.483255	0.424763	0.589327	0.666906	0.718598	0.485688	0.637972	0.175467	1.227	0.541154	0.373632	0.415955	0.983074	0.490008	0.657265	0.861193	0.404872
insula L	0.29376	1.02957	1.11563	0.158993	1.18178	0.508621	1.24038	0.293879	0.737007	0.849079	0.704779	1.0125	0.996644	0.790611	1.57236	0.155951	0.397854	1.14375	0.435418	0.273026	0.827764	0.952812	0.758631	0.367752	0.411629	0.172169	0.929307	1.08309	0.32603	0.968356	1.12444	1.06683	0.47014	0.401725	0.495873	0.304011	0.667651	0.179051	0.62022	0.414239	1.57236	0.493609	0.227078	1.09678	1.4829	0.460982	0.584964	0.896017	0.448207
insula R	0.313564	0.824876	0.773884	0.340855	1.2747	0.227653	1.07419	0.83345	0.640822	0.785147	0.72659	0.998159	0.90216	0.683219	0.158838	1.49198	0.509789	0.62861	0.417706	0.251161	0.70307	0.875949	0.633662	0.317981	0.357406	0.432741	0.863186	0.928597	0.349489	0.341059	0.875861	1.03401	0.477409	0.380377	0.540951	0.248754	0.808253	0.14017	0.656325	0.358344	1.49198	0.489336	0.286699	0.506363	1.46209	0.457048	0.621296	0.923358	0.336497
isthmuscingulate L	0.286927	0.981856	0.903182	0.30004	1.2153	1.06544	1.30466	0.393728	0.981616	1.03873	0.708626	1.03134	1.19177	1.15098	0.496125	0.569745	1.42596	0.935438	0.38297	0.233078	1.06146	1.13759	1.12929	0.566043	0.782639	0.310197	1.06614	1.14816	0.154696	0.790398	1.07109	1.07486	0.470385	0.386738	0.43765	0.624992	0.66729	0.29717	0.646275	0.609584	1.42596	0.485896	0.20289	0.773415	1.38976	0.459149	0.599895	0.880488	0.527403
isthmuscingulate R	0.307141	0.897599	0.384215	0.486182	0.363481	0.563302	1.0728	0.672183	0.41041	0.582653	0.711646	0.942761	0.718719	0.378103	0.995011	0.519865	0.704229	1.60596	0.492522	0.411044	0.499027	0.693982	0.293347	0.205333	0.933465	0.497628	0.707052	0.866519	0.516898	0.709682	1.01144	1.03772	0.470185	0.405067	0.592639	0.658656	0.792644	0.341386	0.570892	0.212213	1.54192	0.50786	0.410979	0.668546	1.29395	0.463981	0.5671	0.860156	0.53803
lateraloccipital L	0.398503	0.945558	0.740233	0.275464	0.77716	0.593778	1.27909	0.313132	1.38038	1.42402	0.732051	1.00374	1.65269	0.887375	0.441645	0.419163	0.293615	0.781278	1.65269	0.518662	0.995233	1.3186	1.01173	1.07927	0.457778	0.305101	1.65135	1.06963	0.281447	0.584672	1.02325	1.19659	0.389009	0.321953	0.341105	0.545494	0.230431	0.637897	0.746451	1.14046	0.969812	0.45846	0.296565	0.617114	0.882089	0.411665	0.671046	0.691666	0.410263
lateraloccipital R	0.359038	0.94867	0.656244	0.177877	0.670553	0.424345	1.34843	0.191079	1.48628	1.39706	0.69883	1.01315	1.71673	0.838946	0.284802	0.274515	0.168153	0.682217	0.474282	1.71673	1.004	1.3069	1.00804	0.966066	0.319116	0.206473	1.53974	1.06782	0.187766	0.430461	1.05025	1.20294	0.404348	0.399591	0.361877	0.398696	0.346095	0.512168	0.667977	0.999717	1.01224	0.486378	0.201628	0.478689	0.908789	0.431167	0.653624	0.707861	0.281322
lateralorbitofrontal L	0.324098	0.543207	0.231488	0.421302	0.350299	0.477641	1.28931	0.457651	0.279462	0.63768	0.634345	1.11508	0.906968	0.472787	0.507165	0.412027	0.500321	0.45333	0.460127	0.456195	1.37705	0.893206	0.809373	0.235103	0.484593	0.370098	0.808155	1.00058	0.35265	0.506867	0.658171	1.37705	0.431438	0.395953	0.529566	0.609157	0.57023	0.539843	0.5959	0.174643	0.827058	0.484806	0.340519	0.453146	0.674776	0.436639	0.660668	0.820768	0.376513
lateralorbitofrontal R	0.364728	0.300021	0.358232	0.500272	0.374986	0.501933	0.31247	0.518785	0.5508	0.222812	0.622234	0.746252	0.336376	0.742123	0.556098	0.492739	0.542752	0.549353	0.480066	0.571483	0.805207	1.55856	0.801065	0.73462	0.564116	0.452394	0.551562	0.39783	0.423819	0.54802	0.319712	1.12076	0.454292	0.420123	0.574248	0.66189	0.633979	0.790254	0.58158	0.633214	0.505821	0.504073	0.408553	0.521125	0.472927	0.448292	0.665945	0.723172	0.46881
lingual L	0.321895	0.614094	0.141454	0.422819	0.269698	0.426158	1.40879	0.480657	0.472115	0.691522	0.682069	0.951091	0.994161	0.141945	0.476388	0.364529	0.595735	0.25655	0.499174	0.49084	0.825409	0.885701	1.40879	0.244361	0.487994	0.352423	0.856017	0.743714	0.348358	0.404464	0.900354	1.18915	0.462581	0.417961	0.549843	0.494623	0.651531	0.550988	0.592614	0.199419	0.952514	0.516627	0.313444	0.314209	0.770175	0.46711	0.615111	0.778436	0.307807
lingual R	0.383641	0.342647	0.203191	0.256445	0.279919	0.204885	0.802745	0.245263	0.847915	1.30873	0.698166	0.771466	1.50033	0.165368	0.210021	0.200599	0.2895	0.186672	0.575649	0.571658	0.23549	0.926696	0.251856	1.74473	0.175667	0.238685	1.74473	0.472875	0.257922	0.18738	0.388678	1.01044	0.453641	0.44212	0.461778	0.169994	0.465582	0.377143	0.686247	0.825883	0.584767	0.542397	0.249025	0.171176	0.529379	0.476625	0.680302	0.662937	0.186441
medialorbitofrontal L	0.311649	1.10742	1.08863	0.425893	0.938145	0.42505	1.16893	0.470625	0.707122	0.883935	0.677467	1.17597	1.04601	0.846521	0.366925	0.325674	0.602068	1.22408	0.412771	0.258071	0.836982	1.01171	0.767955	0.284749	1.61515	0.321897	0.960571	0.998761	0.327778	0.708184	1.17492	1.20846	0.455069	0.37989	0.489655	0.212597	0.606015	0.129255	0.663735	0.333172	1.61055	0.472395	0.307319	0.992547	1.45028	0.437782	0.672251	0.952984	0.165398
medialorbitofrontal R	0.302719	0.779045	0.759059	0.205496	1.31341	0.301218	1.03212	0.194476	0.647353	0.802636	0.668736	0.996001	0.891486	0.643009	0.138347	0.40137	0.230594	0.590672	0.350202	0.190472	0.650721	0.864525	0.616317	0.362785	0.319142	1.44126	0.879138	0.905763	0.384746	0.399127	0.813993	1.01379	0.467472	0.346689	0.477624	0.303308	0.723191	0.163376	0.665539	0.403197	1.42185	0.430278	0.336126	0.488047	1.44126	0.410987	0.630675	0.953169	0.5064
middletemporal L	0.378422	0.384646	0.37717	0.389913	0.36357	0.401686	0.321579	0.386085	1.08141	0.722397	0.673126	0.428945	0.552609	0.596487	0.430494	0.38566	0.39386	0.480453	0.659919	0.610129	0.597551	0.472164	0.68647	1.15529	0.404787	0.348021	1.74484	0.448705	0.335863	0.431559	0.39956	0.386457	0.519315	0.569089	0.512546	0.47259	0.520215	0.68258	0.542005	1.23086	0.451547	0.595437	0.334394	0.428421	0.454301	0.523985	0.646395	0.622548	0.372107
middletemporal R	0.370199	0.183843	0.350344	0.588392	0.357485	0.665852	0.79038	0.647842	0.189721	0.297983	0.691848	1.13	0.418976	0.944022	0.750397	0.611159	0.706746	0.73035	0.487117	0.508509	0.935291	0.416128	0.775446	0.413924	0.713982	0.557724	0.555444	1.41819	0.541849	0.73112	0.24671	1.41819	0.492	0.417468	0.60323	0.753019	0.750322	0.665233	0.602318	0.3192	0.743648	0.527142	0.48965	0.697797	0.63103	0.47707	0.652983	0.833996	0.598324
paracentral L	0.28178	0.858102	0.619739	0.142196	1.06479	0.430804	1.10836	0.280754	0.747722	0.843384	0.706021	0.904664	0.933545	0.7371	0.463782	0.444905	0.14507	0.807669	0.378544	0.232244	0.75967	0.908215	0.725028	0.475222	0.457654	0.492432	0.889919	1.01123	1.26809	0.540587	0.895376	0.92834	0.477096	0.361979	0.508558	0.398284	0.946148	0.24475	0.621217	0.511802	1.20863	0.459693	0.412501	0.702034	1.24922	0.442696	0.557004	0.858669	0.72328
paracentral R	0.303234	0.946735	0.917962	0.406934	0.87849	0.516817	1.18462	0.676139	0.633807	0.767367	0.711478	1.00791	0.909055	0.725153	0.957639	0.363301	0.699399	0.851013	0.458096	0.32872	0.776789	0.893745	0.647417	0.279831	0.695612	0.442372	0.846443	1.03633	0.417448	1.56615	1.01978	1.06725	0.467666	0.392565	0.576781	0.295831	0.799269	0.191076	0.610905	0.318646	1.56615	0.496104	0.312294	0.681434	1.43892	0.457066	0.588909	0.886979	0.352224
parahippocampal L	0.311267	0.405138	0.606968	0.47196	0.446968	0.542624	0.487643	0.579864	0.182855	0.249751	0.692954	0.683053	0.326153	0.979342	0.746448	0.503422	0.611079	0.721963	0.490663	0.469955	0.574905	0.29593	0.795075	0.322949	0.698379	0.463035	0.435185	0.242458	0.465178	0.597537	1.45958	0.885335	0.471	0.420473	0.556302	0.64716	0.732487	0.539163	0.479819	0.258136	0.945041	0.521698	0.440419	0.601821	0.711236	0.475001	0.504101	0.755851	0.514496
parahippocampal R	0.416329	0.980593	0.618739	0.599454	0.463524	0.627274	1.07714	0.642927	1.0942	0.698287	0.655684	0.593949	0.747908	1.10456	0.733612	0.625722	0.659601	0.820106	0.47736	0.555503	1.21961	1.07421	1.12181	0.777237	0.74229	0.557009	0.299237	1.31898	0.51224	0.700884	0.891403	1.59298	0.518561	0.453767	0.528317	0.790537	0.767317	0.75636	0.366553	0.744665	0.571833	0.537023	0.470721	0.70951	0.606955	0.485993	0.532606	0.712934	0.628604
parsopercularis L	0.381619	1.28148	1.0195	0.599926	0.928968	0.822557	1.61473	0.63075	1.52303	1.52215	0.580907	1.37861	1.78527	1.22554	0.739308	0.692262	0.63565	1.08136	0.464959	0.590565	1.25764	1.46067	1.32055	1.02891	0.700661	0.548608	1.67568	1.37363	0.548683	0.841715	1.45206	1.59298	1.78527	0.488198	0.519079	0.8033	0.573758	0.825566	0.767403	1.0846	1.42625	0.504605	0.537695	0.878351	1.3265	0.42591	0.810893	1.1415	0.655999
parsopercularis R	0.332407	0.908775	0.765609	0.341466	0.784501	0.579959	1.067	0.37991	1.08851	1.07537	0.590738	0.866616	1.26826	0.83666	0.47908	0.471746	0.33789	0.756863	0.233223	0.346697	0.906455	1.02908	0.887326	0.780815	0.494294	0.368765	1.25599	0.95451	0.316112	0.585078	0.962098	0.99728	0.342921	1.26826	0.235588	0.545508	0.146927	0.54393	0.598633	0.852923	0.949031	0.452567	0.340446	0.627261	0.905999	0.457812	0.560003	0.601692	0.472544
parsorbitalis L	0.182542	0.584209	0.478842	0.293917	0.51287	0.322967	0.624075	0.27758	0.607815	0.686847	0.458979	0.842998	0.649284	0.494904	0.323748	0.334171	0.253639	0.43964	0.416803	0.324087	0.52278	0.623095	0.503641	0.585462	0.338626	0.304459	0.721722	0.612073	0.313776	0.36124	0.607622	0.753092	0.379844	0.31726	0.876852	0.36191	0.216083	0.363246	0.497593	0.612618	0.755279	0.309157	0.3376	0.384592	0.727572	0.312226	0.525303	0.809051	0.345822
parsorbitalis R	0.343011	1.17223	0.771129	0.39201	0.682294	0.311837	1.25466	0.435961	0.815285	0.973763	0.737295	1.23634	1.17879	0.868884	0.30014	0.264635	0.497697	0.925813	0.478774	0.334485	1.02403	1.13006	0.748446	0.284156	0.235291	0.349395	1.03503	1.06806	0.32278	0.306181	1.20968	1.28604	0.479315	0.406031	0.524299	1.56159	0.645474	0.149339	0.694409	0.337728	1.50226	0.523914	0.307702	0.412471	1.30877	0.480502	0.716959	0.952078	0.211702
parstriangularis L	0.301244	1.00786	0.862415	0.718958	1.08094	0.790292	1.33825	0.588992	1.21598	1.28343	0.646344	1.13637	1.41546	1.09393	0.596552	0.724734	0.50734	0.905899	0.388961	0.374278	1.08834	1.28	1.12019	0.825003	0.658202	0.613177	1.3249	1.18431	0.719937	0.763186	1.07765	1.15802	0.483324	0.293912	0.331082	0.688914	1.41546	0.510052	0.784289	0.878143	1.31371	0.349594	0.666901	0.78759	1.29479	0.366851	0.698317	1.00963	0.675638
parstriangularis R	0.369465	0.99498	0.492678	0.21019	0.492144	0.217629	1.39189	0.202209	1.50782	1.38756	0.698511	1.1541	1.74398	0.751459	0.164318	0.159657	0.245574	0.501341	0.483748	0.405602	0.999357	1.38128	0.943074	0.592347	0.152419	0.206214	1.47288	1.12832	0.22549	0.218406	1.06271	1.33185	0.440449	0.403636	0.471835	0.162966	0.502219	1.74398	0.692611	0.67529	1.07375	0.501505	0.218064	0.268358	0.930558	0.448413	0.7239	0.818222	0.1664
pericalcarine L	0.547425	0.825732	0.65374	0.560641	0.53703	0.598717	0.915885	0.541269	1.06679	1.12356	0.708736	0.643604	1.00576	0.874758	0.635577	0.590403	0.516168	0.773625	0.67033	0.584125	0.880662	1.04714	0.920808	0.967009	0.580185	0.542633	1.0214	0.969276	0.523618	0.65292	0.819797	0.544451	0.556018	0.628854	0.457707	0.629397	0.643486	0.668379	1.12356	1.0128	0.480781	0.647966	0.538798	0.684691	0.430355	0.573511	0.374383	0.458164	0.60681
pericalcarine R	0.388369	0.252089	0.180032	0.262888	0.252693	0.207265	0.592665	0.252264	0.512745	1.15383	0.700251	0.687684	1.23558	0.128613	0.224662	0.208528	0.292751	0.171438	0.595673	0.560271	0.146262	0.704617	0.179818	0.774387	0.188802	0.242688	1.74484	0.330057	0.258963	0.19477	0.287004	0.90474	0.46439	0.461487	0.465789	0.188578	0.468554	0.401567	0.687517	1.74484	0.518505	0.552432	0.250676	0.174875	0.477996	0.486164	0.679049	0.644123	0.195093
postcentral L	0.247772	0.849897	1.24728	0.581813	0.572451	0.770687	0.283543	0.710295	0.356441	0.211687	0.713224	0.568517	0.219503	1.02253	0.874072	0.736674	0.640055	1.18679	0.506187	0.483971	0.708752	0.27657	0.86146	0.41533	0.811312	0.668666	0.213479	0.56569	0.565291	0.901306	0.902657	0.492197	0.47784	0.416659	0.48275	0.785523	0.724159	0.580804	0.272847	0.363214	1.61055	0.508104	0.568295	0.982962	0.262675	0.463836	0.378796	0.654095	0.776019
postcentral R	0.331917	1.18545	0.987723	0.482634	0.959368	0.756569	1.36749	0.523846	1.40655	1.35159	0.460434	1.11862	1.58214	1.1138	0.649855	0.621962	0.503212	0.996592	0.435494	0.521614	1.18542	1.31941	1.16503	1.01772	0.641691	0.468894	1.44597	1.22912	0.43597	0.772348	1.2648	1.2201	0.330384	0.445497	0.292601	0.73697	0.270606	0.75125	0.642508	1.07581	1.26969	1.58214	0.449102	0.820068	1.21979	0.404796	0.615349	0.741597	0.603949
posteriorcingulate L	0.283827	0.822602	0.54713	0.13311	1.03564	0.250788	0.996324	0.23176	0.647788	0.753514	0.698936	0.862679	0.825424	0.59144	0.27066	0.32338	0.175472	0.644224	0.378737	0.226645	0.64752	0.798533	0.580179	0.418314	0.382622	0.407491	0.81422	0.898007	0.38899	0.341766	0.854492	0.883865	0.476546	0.355082	0.546581	0.328717	0.805463	0.208774	0.605562	0.452895	1.14157	0.448675	1.24517	0.485873	1.20373	0.432184	0.553659	0.85926	0.454709
posteriorcingulate R	0.304858	0.913483	0.893096	0.430749	0.721643	0.452587	1.10533	0.684048	0.521946	0.674705	0.712946	0.978087	0.802884	0.515406	1.04742	0.477502	0.633531	0.769397	0.468457	0.345546	0.620375	0.783707	0.45445	0.237349	0.857554	0.490726	0.775359	0.951308	0.508122	0.621276	0.963994	1.03891	0.470709	0.396484	0.578431	0.349363	0.793528	0.213812	0.594882	0.267134	1.59435	0.499405	0.369555	1.59435	1.45079	0.460021	0.580373	0.890423	0.553611
precentral L	0.228827	0.631403	1.18484	0.546199	0.694444	0.757194	0.244566	0.668297	0.313165	0.201369	0.727236	0.524556	0.20686	0.829277	0.82594	0.709507	0.605354	1.04379	0.506553	0.460497	0.57017	0.247623	0.676361	0.373098	0.756846	0.630107	0.209609	0.458874	0.525347	0.857161	0.642512	0.52185	0.478978	0.411597	0.454592	0.717599	0.647514	0.518636	0.251259	0.329402	0.245537	0.509414	0.526937	0.930343	1.5083	0.466212	0.361851	0.611853	0.745162
precentral R	0.313658	1.21305	1.00083	0.492154	0.941912	0.750399	1.38619	0.529461	1.40517	1.3471	0.348341	1.13958	1.57275	1.12913	0.657143	0.624151	0.509123	1.00507	0.424295	0.514215	1.20433	1.32751	1.17941	1.00018	0.64935	0.471697	1.42472	1.24953	0.438831	0.775038	1.29027	1.24099	0.310117	0.483979	0.310314	0.744659	0.308483	0.749064	0.625432	1.0583	1.30315	0.454159	0.448899	0.824714	1.25306	1.57275	0.609676	0.760379	0.608633
precuneus L	0.435214	0.936661	0.640896	0.686166	0.481334	0.701072	1.24185	0.688991	1.48929	1.56001	0.623391	0.909162	1.53885	1.13597	0.735587	0.69702	0.696525	0.85688	0.590631	0.661272	1.23996	1.48803	1.19496	1.11923	0.787793	0.624086	1.4184	1.21765	0.57555	0.75778	0.901657	0.874741	0.619874	0.599032	0.372542	0.867969	0.799162	0.896343	0.323593	1.16856	0.516787	0.610711	0.528441	0.756089	0.447585	0.550563	1.56001	0.499492	0.685316
precuneus R	0.297058	1.18269	0.849617	0.654045	0.617761	0.734918	1.21075	0.695161	1.25933	1.16428	0.678706	1.32336	1.19496	1.19889	0.768052	0.718228	0.670522	0.982154	0.477044	0.559576	1.25783	1.32925	1.20736	0.89335	0.768316	0.63602	0.823813	1.37309	0.598821	0.814532	1.12243	1.18285	0.549004	0.479459	0.380735	0.843	0.750718	0.815173	0.19815	0.907452	0.686241	0.518719	0.582478	0.843917	0.554472	0.466867	0.32469	1.4041	0.709978
rostralanteriorcingulate L	0.311892	0.852209	0.93389	0.317588	1.19526	0.306712	1.07395	0.527455	0.592113	0.759207	0.694224	1.03044	0.871909	0.563276	0.405122	0.301661	0.437074	0.629659	0.403172	0.243601	0.619951	0.843791	0.522492	0.292356	0.164829	0.497178	0.856774	0.930477	0.537985	0.282515	0.885011	1.0619	0.471999	0.376404	0.515529	0.18801	0.733689	0.143066	0.64909	0.332721	1.55746	0.470362	0.359346	0.551785	1.5083	0.44093	0.626028	0.945145	1.55746
rostralanteriorcingulate R	0.313498	0.89956	0.921632	0.376348	1.30009	0.426092	1.13407	0.529501	0.738239	0.889539	0.698082	1.08189	1.01344	0.794786	0.161807	0.62604	0.439554	0.78179	0.374919	0.206931	0.777358	0.9781	0.750888	0.378808	0.399096	0.277542	0.960874	0.983688	0.319181	0.594911	0.947636	1.10865	0.473994	0.364294	0.486642	0.351719	0.725961	0.16053	0.686152	0.424866	1.53172	0.461617	0.296805	0.783369	1.49142	0.436309	0.657449	0.965435	0.502625
rostralmiddlefrontal L	0.2213	0.355022	0.278542	0.247503	0.345897	0.187393	0.379986	0.246257	0.308732	0.396478	0.647002	0.734019	0.390614	0.241314	0.165769	0.189964	0.283386	0.207575	0.399792	0.253448	0.266836	0.368972	0.231439	0.284255	0.177845	0.270412	0.481474	0.351927	0.346466	0.180772	0.354696	0.695758	0.474125	0.376341	0.435148	0.171367	0.4407	0.19062	0.39622	0.299705	0.739085	0.435376	0.343278	0.182702	0.788904	0.421186	0.485258	0.768794	0.186505
rostralmiddlefrontal R	0.361411	1.159	0.633758	0.298824	0.613272	0.26282	1.34351	0.29812	1.13284	1.19859	0.72748	1.28215	1.45389	0.824046	0.21658	0.185383	0.361403	0.680787	0.475437	0.337851	1.04976	1.31926	0.816194	0.392114	0.175693	0.268401	1.23005	1.12308	0.283919	0.270028	1.17532	1.36545	0.472112	0.40066	0.505222	0.198829	0.593303	0.13521	0.71853	0.461681	1.34326	0.518684	0.266819	0.343545	1.16623	0.473552	0.758362	0.935727	0.183414
superiorfrontal L	0.31679	1.03328	0.995934	0.320192	1.27778	0.814179	1.26939	0.390336	0.967092	1.07975	0.698897	1.16746	1.24099	1.01185	0.472514	0.721925	0.392622	1.01708	0.350541	0.190669	1.00599	1.16365	0.979111	0.507609	0.631061	0.332906	1.12545	1.09789	0.298436	0.931959	1.10333	1.2014	0.473751	0.354419	0.451062	0.577627	0.638544	0.241743	0.71398	0.559946	1.55401	0.455333	0.288963	0.927114	1.48968	0.43242	0.692585	0.97979	0.56669
superiorfrontal R	0.322912	0.892775	0.859053	0.48206	0.934987	0.436069	1.10585	0.667683	0.601466	0.780425	0.711633	1.09461	0.90834	0.595931	0.617529	0.476894	0.616634	0.67911	0.429906	0.277554	0.661328	0.895676	0.537872	0.269207	0.341046	0.540193	0.87376	0.956821	0.434794	0.303541	0.911047	1.12704	0.476732	0.383651	0.538435	0.141686	0.755971	0.146319	0.663369	0.310253	1.57398	0.48867	0.356042	0.57869	1.46708	0.454281	0.651116	0.95662	0.465878
superiorparietal L	0.302599	0.612254	0.867674	0.689079	0.429312	0.760936	0.442972	0.838777	0.233796	0.269026	0.706308	0.624005	0.316103	0.975825	1.00354	0.823251	0.741463	1.32973	0.503062	0.485939	0.479857	0.337726	0.642153	0.330594	0.93496	0.770255	0.382606	0.396837	0.624118	0.977897	0.547177	0.795608	0.48265	0.411957	0.591736	0.875438	0.867153	0.592296	0.434451	0.275039	1.15286	0.502653	0.542448	1.05358	0.826513	0.457847	0.498266	0.810894	0.872885
superiorparietal R	0.279053	0.99288	0.817482	0.523586	0.937607	0.74018	1.34377	0.491371	1.31829	1.28753	0.641967	1.04671	1.43952	1.13991	0.557274	0.589993	0.507299	0.862476	0.389414	0.409569	1.21355	1.31243	1.17389	0.822436	0.701778	0.433616	1.25858	1.17028	0.463939	0.696738	1.05935	1.08296	0.459027	0.318047	0.283925	0.855058	0.235602	0.560954	0.654037	0.867658	1.20421	0.42561	0.468868	0.716768	1.17616	0.440289	0.608766	0.820124	0.551677
superiortemporal L	0.299267	0.431327	0.20559	0.376664	0.322729	0.522931	1.1639	0.473106	0.266967	0.46692	0.667824	0.806018	0.649802	0.473517	0.590525	0.391477	0.529094	0.601632	0.478244	0.441609	0.431322	0.55359	0.386129	0.258205	0.423739	0.370724	0.664931	0.663594	0.430247	0.508494	0.994057	1.04024	0.456083	0.416679	0.516829	0.408358	0.641678	0.451585	0.534542	0.216111	0.954762	0.511952	0.377668	0.524845	0.752565	0.467523	0.535588	0.756301	0.36055
superiortemporal R	0.162559	0.827427	0.595175	0.59768	0.521144	0.590758	1.10098	0.584959	1.30685	1.30893	0.775392	0.92868	1.30721	0.987422	0.604242	0.592972	0.587052	0.725883	0.650176	0.637285	1.1067	1.25049	1.03419	1.02158	0.692679	0.517477	1.19297	1.0418	0.479471	0.629386	0.819981	0.887509	0.479296	0.563098	0.298328	0.775214	0.667592	0.768674	0.600325	1.06156	0.700878	0.664518	0.45256	0.632697	0.656933	0.58645	0.556163	0.731973	0.574406
supramarginal L	0.21126	1.30803	1.2841	0.638703	0.846667	0.87192	0.768227	0.747282	0.737215	0.499991	0.716194	0.70109	0.521441	1.28312	0.911315	0.797879	0.68613	1.28579	0.510689	0.532101	1.0808	0.641183	1.23734	0.607148	0.851018	0.692494	0.313853	1.12132	0.609011	0.975358	1.45958	0.746112	0.488674	0.4344	0.391788	0.870065	0.699978	0.706332	0.198363	0.568335	1.55839	0.509734	0.6124	1.05136	1.04333	0.462086	0.300011	0.455162	0.81484
supramarginal R	0.263977	0.961047	0.699493	0.565542	0.566554	0.615484	1.17673	0.5755	1.35972	1.3599	0.481148	1.04261	1.41197	1.01613	0.628382	0.599308	0.570573	0.79474	0.533277	0.597605	1.14057	1.3315	1.04958	1.02712	0.668337	0.517073	1.22391	1.14799	0.490138	0.667489	0.9275	1.01685	0.515522	0.5444	0.31095	0.750206	0.616119	0.785318	0.401729	1.07269	0.721714	0.561509	0.471961	0.687307	0.651844	0.505624	0.44411	0.635784	0.590023
transversetemporal L	0.306768	0.469479	0.494594	0.444055	0.392463	0.525829	0.649825	0.517621	0.490301	0.236737	0.648163	0.452171	0.33205	0.829095	0.615437	0.460937	0.563944	0.636289	0.479002	0.512267	1.08972	0.383466	1.11078	0.517443	0.566862	0.420066	0.41501	0.497112	0.437312	0.550001	0.419895	0.869743	0.457093	0.427753	0.514335	0.599607	0.666917	0.642123	0.4697	0.428355	0.446032	0.513033	0.40977	0.549447	0.400732	0.464016	0.509487	0.656694	0.445262
transversetemporal R	0.360637	0.714403	0.595058	0.571642	0.459818	0.622987	0.19707	0.630309	0.47237	0.159068	0.64631	1.03631	0.227395	0.934503	0.733467	0.595955	0.665456	0.745667	0.464009	0.511881	1.08151	0.369231	0.860324	0.560313	0.710256	0.548702	0.320902	1.12215	0.539854	0.689518	0.481353	1.39159	0.473755	0.412109	0.579244	0.745489	0.743927	0.698728	0.515285	0.476065	0.537083	0.502954	0.507328	0.688886	0.504621	0.453566	0.602713	0.804243	0.596783
[truncated: 13 more columns]
