# Supplementary material for: The relationship between the interictal epileptiform discharge source connectivity and cortical structural couplings in temporal lobe epilepsy
Source: Front Neurol. 2023 Feb 1;14:1029732. doi: 10.3389/fneur.2023.1029732 (PMC9948620; doi:10.3389/fneur.2023.1029732)
Supplement: Supplementary file 1 [file Data_Sheet_1.ZIP › Connection/BGC/L/37.xlsx]

## Sheet: 0
\	caudalanteriorcingulate L	caudalanteriorcingulate R	caudalmiddlefrontal L	caudalmiddlefrontal R	cuneus L	cuneus R	entorhinal L	entorhinal R	fusiform L	fusiform R	inferiorparietal L	inferiorparietal R	inferiortemporal L	inferiortemporal R	insula L	insula R	isthmuscingulate L	isthmuscingulate R	lateraloccipital L	lateraloccipital R	lateralorbitofrontal L	lateralorbitofrontal R	lingual L	lingual R	medialorbitofrontal L	medialorbitofrontal R	middletemporal L	middletemporal R	paracentral L	paracentral R	parahippocampal L	parahippocampal R	parsopercularis L	parsopercularis R	parsorbitalis L	parsorbitalis R	parstriangularis L	parstriangularis R	pericalcarine L	pericalcarine R	postcentral L	postcentral R	posteriorcingulate L	posteriorcingulate R	precentral L	precentral R	precuneus L	precuneus R	rostralanteriorcingulate L
caudalanteriorcingulate L	1.03537	0.262499	0.200799	0.430497	0.129876	0.228878	0.405732	0.132529	0.147795	0.125499	0.217027	0.377653	0.249401	0.15747	0.206658	0.200364	0.237792	0.142539	0.284947	0.446645	0.0869711	0.296427	0.123231	0.249198	0.200865	0.215419	0.0756109	0.136195	0.202137	0.146318	0.280072	0.209798	0.342268	0.22653	0.106537	0.211262	0.320906	0.116419	0.150793	0.27979	0.244716	0.529151	0.357063	0.145478	0.19552	0.545063	0.220291	0.394912	0.198348
caudalanteriorcingulate R	0.841144	1.50365	0.414889	0.768153	1.05399	0.521178	0.731194	0.194619	0.415794	0.682877	0.269749	0.573804	1.1139	0.696855	0.166172	0.196482	0.233174	0.504285	0.615061	0.881667	0.593393	0.445981	0.82002	1.00158	0.255481	0.287371	0.533265	0.379089	0.197686	0.128067	0.535497	0.334004	0.937593	0.990282	0.684576	0.386098	0.842474	0.171722	0.742888	1.10746	0.28142	0.661814	0.190766	0.223105	0.359281	0.675805	0.913651	0.431792	0.517214
caudalmiddlefrontal L	0.581954	0.686466	1.4793	0.901866	0.785998	1.10977	0.490581	1.25615	0.660192	1.45613	1.0342	0.608458	0.543117	1.4793	0.996351	0.875398	0.919223	1.23127	0.558008	0.907643	1.46084	0.82283	1.38765	1.22493	1.03494	0.759686	1.00368	1.2284	0.900625	1.11148	0.580347	0.579579	0.427185	1.24788	0.992008	0.385382	0.453919	1.31362	1.42395	1.08525	0.307765	0.858084	0.452253	1.20785	0.497886	0.743679	0.734046	0.829916	1.22994
caudalmiddlefrontal R	0.96475	0.689348	0.496853	1.4447	1.14296	0.268904	0.526794	0.324563	0.317376	0.204897	0.341727	0.428536	0.650336	0.216347	0.509829	0.593021	0.610932	0.151406	0.499417	0.503302	0.188493	0.374755	0.344429	0.407708	0.469475	0.607433	0.280398	0.21857	0.644585	0.396254	0.800388	0.59668	0.577594	0.322421	0.391977	0.371434	0.543498	0.295089	0.355613	0.6475	0.264068	0.403727	0.400666	0.207337	0.347823	0.567307	0.764699	0.284941	0.263129
cuneus L	0.188048	0.185648	0.132708	0.296956	1.4704	0.146163	0.330938	0.0906396	0.0387531	0.0664608	0.137815	0.555591	0.17508	0.099315	0.124493	0.134325	0.157141	0.0694248	0.336694	0.36543	0.0405292	0.303754	0.0412514	0.146184	0.129784	0.141118	0.0561904	0.137807	0.13075	0.0947895	0.503454	0.273324	0.23706	0.123964	0.0315997	0.334371	0.237491	0.0878022	0.0610305	0.186828	0.298879	0.425176	0.274194	0.0861762	0.209283	0.475732	0.76756	0.322961	0.122136
cuneus R	0.811976	0.342077	0.77194	0.481804	1.15557	1.74482	0.51213	0.434102	0.525286	0.608375	1.54446	0.483626	0.689656	0.345427	0.974988	0.601287	0.757977	0.282664	0.543728	0.5869	0.4554	0.394209	1.13817	1.74482	0.652038	0.648048	0.603344	0.315748	0.814887	0.71863	0.711027	0.550941	0.563762	1.25443	0.79543	0.495665	0.468262	0.301449	0.949155	1.38573	0.35162	0.679377	0.388509	0.201197	0.469042	0.682015	1.05516	0.358249	0.18361
entorhinal L	0.886689	0.732764	0.324928	0.992763	0.633048	0.761775	1.03263	0.372754	0.308919	0.710363	0.615731	0.6279	0.259102	0.747254	0.494494	0.459565	0.643373	0.690726	0.521181	0.984302	0.63989	0.551099	0.743123	1.03263	0.546884	0.479748	0.413641	0.438188	0.463272	0.309882	0.591134	0.417166	0.509737	1.03194	0.553827	0.393606	0.255698	0.344961	0.696798	1.01348	0.337794	0.835874	0.573453	0.505909	0.283686	0.847205	0.477414	0.610825	0.787286
entorhinal R	0.788926	0.338041	0.865215	0.622251	1.15777	0.39903	0.612493	1.38538	0.629289	1.07936	0.282232	0.594665	0.690229	0.887571	0.427155	0.368942	0.297017	0.858578	0.447741	0.597352	1.38538	0.569936	1.20265	0.689697	0.245359	0.361766	0.883161	0.888778	0.29744	0.561603	0.61037	0.368647	0.655561	0.799208	0.945616	0.645088	0.556388	0.452504	1.24146	0.714011	0.520682	0.714518	0.422112	0.716511	0.551065	0.730121	1.18272	0.52435	0.521717
fusiform L	0.632908	1.04784	0.911163	1.25409	0.573874	1.62637	0.470561	1.33589	1.85349	1.68744	1.5058	0.823282	0.660282	1.722	1.26555	1.19643	1.37439	1.70819	0.548146	1.40238	1.64532	0.882813	1.63105	1.85349	1.37758	1.12542	0.988469	1.11557	1.29884	1.18545	0.862985	1.02618	0.635171	1.79749	1.05987	0.546426	0.491294	1.31062	1.54748	1.5736	0.483252	1.22697	0.789485	1.50567	0.482675	1.13526	0.493282	0.925342	1.64935
fusiform R	0.879265	0.63453	0.956046	0.604048	1.15107	0.84082	0.643913	1.09951	0.606103	1.68744	1.26142	0.557748	0.752116	0.829298	1.1362	0.836698	1.00023	1.21091	0.373336	0.435107	0.254272	0.39659	1.05671	0.232371	0.974635	0.776346	0.726065	0.275261	1.01292	1.27137	0.902143	0.829208	0.715494	0.475797	0.891421	0.692613	0.609199	0.923697	0.664511	0.473998	0.566262	0.62522	0.585319	1.64078	0.633591	0.727713	1.10486	0.515835	0.975561
inferiorparietal L	0.809388	0.188573	0.730113	0.603027	1.17355	1.57323	0.466871	0.276063	0.542756	1.06302	2.19356	0.525504	0.631807	0.904193	0.678371	0.324437	0.263313	0.851035	0.585043	0.781701	0.784299	0.445348	1.47484	2.19356	0.380883	0.435205	0.7058	0.433196	0.436139	0.429889	0.67784	0.492522	0.496436	1.58122	0.86953	0.473647	0.398816	0.179634	1.26238	1.63298	0.323496	0.816382	0.33174	0.0894614	0.439294	0.743234	1.11674	0.497651	0.219175
inferiorparietal R	0.415742	0.65672	0.549314	0.645611	0.617389	0.704709	0.501493	0.705507	0.139797	0.379748	0.787518	1.17432	0.621465	0.562284	0.779837	0.721562	0.808667	0.449224	0.681316	0.647304	0.236938	0.256523	0.112072	0.452726	0.766574	0.706376	0.0953509	0.197376	0.779735	0.732888	0.695311	0.845412	0.536602	0.37175	0.0857926	0.478813	0.511877	0.705493	0.0889328	0.268481	0.254023	0.659464	0.446172	0.656252	0.31188	0.252204	0.424816	0.692455	0.705004
inferiortemporal L	0.876671	1.50365	0.37102	1.4447	0.862368	1.33206	0.370345	0.553504	0.468982	1.2003	1.10569	0.76323	1.67979	1.29507	1.00365	0.89509	1.3206	1.21071	0.649196	1.24614	1.07464	0.621768	1.21789	1.6559	1.02142	0.857134	0.660676	0.630617	0.932762	0.44447	0.641889	0.47153	0.321874	1.67979	0.807357	0.456082	0.187741	0.516853	1.138	1.48312	0.32854	1.16786	0.718787	0.89206	0.317969	1.11083	0.751365	0.908297	1.54842
inferiortemporal R	0.898835	0.645851	0.971328	0.56665	1.21073	0.49773	0.691659	0.949589	0.618155	0.829696	1.13364	0.551165	0.835144	1.722	1.32823	0.942494	1.01479	0.252962	0.416639	0.473037	0.481185	0.431509	1.04484	0.494462	1.10578	0.857325	0.748892	0.367674	1.13336	1.40448	0.837324	0.684168	0.776249	0.770117	0.919581	0.650418	0.667423	0.707307	0.772609	0.678907	0.530971	0.640876	0.550693	1.51238	0.619083	0.726336	1.13723	0.453641	0.959114
insula L	0.878117	0.235786	0.755688	0.843708	1.23513	1.10231	0.580485	0.307991	0.556339	1.50269	0.745332	0.557468	0.842528	1.71584	2.0668	0.162447	0.387297	1.26334	0.539209	0.754885	1.26738	0.558627	1.48655	1.48522	0.661342	0.261688	0.807571	0.653331	0.135345	0.0965421	0.632942	0.413371	0.610524	1.54826	0.945714	0.496641	0.491507	0.295325	1.35747	1.26612	0.359035	0.805265	0.334143	0.70968	0.45158	0.761781	1.15998	0.595309	2.0668
insula R	0.816888	0.256507	0.666016	0.746894	1.08147	0.824648	0.635649	0.302923	0.546262	1.20556	0.435742	0.512514	0.881631	1.35271	0.165763	1.35271	0.305064	0.849525	0.535647	0.693765	1.0044	0.542184	1.2205	1.20381	0.310903	0.620528	0.743031	0.604834	0.132442	0.151099	0.574166	0.362502	0.729252	1.27107	0.905281	0.453528	0.600734	0.264738	1.10755	1.12876	0.353013	0.643937	0.294351	0.425852	0.460505	0.626438	0.987741	0.499583	0.950239
isthmuscingulate L	0.812604	0.180151	0.650175	0.817752	1.11154	0.987551	0.580194	0.186467	0.55618	1.02098	0.30487	0.525729	0.892605	0.994705	0.3454	0.301022	1.60984	0.788002	0.631136	0.852206	0.783501	0.480969	1.25448	1.60984	0.194338	0.458741	0.698358	0.470155	0.723256	0.175458	0.613026	0.401607	0.636312	1.45478	0.880082	0.427544	0.512497	0.148616	1.12117	1.47097	0.30003	0.778502	0.318327	0.21227	0.429026	0.7029	1.03356	0.548531	0.455395
isthmuscingulate R	0.949725	0.442824	0.908395	0.478646	1.30818	0.373107	0.581259	1.00578	0.561061	1.10439	0.854113	0.521556	0.669139	0.339926	0.899567	0.578825	0.658511	1.70819	0.362582	0.410349	0.669041	0.467201	1.39734	0.374109	0.759434	0.603276	0.695771	0.412745	0.665294	0.976739	0.948277	0.837423	0.623994	0.528012	0.855049	0.638071	0.522758	0.778116	1.1833	0.608226	0.493858	0.588038	0.441228	1.17983	0.557047	0.700644	1.16786	0.3832	0.539763
lateraloccipital L	0.476656	0.712651	0.794672	0.933632	0.5663	1.24794	0.450174	1.11387	0.205901	1.05288	1.2363	1.17432	0.619212	1.19845	1.03228	0.88691	1.02124	1.14928	1.43044	1.43044	0.755624	0.343537	0.552461	1.22158	1.03301	0.835001	0.16441	0.455401	0.968232	1.05413	0.751611	1.03187	0.515956	1.12951	0.088985	0.850677	0.47532	1.12568	0.363644	0.952618	0.612764	1.09395	0.456209	1.19991	0.588182	1.06631	0.474553	0.750797	1.17224
lateraloccipital R	0.617071	0.638016	0.64203	0.485571	1.0343	0.683516	0.47168	0.604823	0.275917	0.145537	0.884355	0.507369	0.686197	0.340774	0.843711	0.728318	0.90095	0.236217	0.838381	1.43044	0.0674568	0.246089	0.113463	0.208997	0.744222	0.717292	0.198153	0.103005	0.850056	0.731599	0.723595	0.71243	0.538497	0.150345	0.292759	0.507555	0.498905	0.558067	0.133225	0.58096	0.309892	0.475213	0.386787	0.547683	0.407747	0.625795	0.887366	0.59263	0.576283
lateralorbitofrontal L	0.967651	0.725963	0.883104	0.714056	1.14726	0.822589	0.74236	1.17766	0.635959	0.344139	1.18048	0.631331	0.834063	0.629723	1.17111	0.857228	0.973837	0.935154	0.337584	0.509725	1.64532	0.383008	0.585459	0.333529	1.00805	0.839522	0.838026	0.197299	0.920147	1.14366	0.969575	0.948829	0.810628	0.426554	0.925874	0.791073	0.697288	1.09317	0.627363	0.27057	0.620282	0.74205	0.705188	1.40675	0.596161	0.845432	1.25244	0.682707	1.07642
lateralorbitofrontal R	0.718336	0.570527	0.574652	0.756316	0.487355	0.65465	0.638662	0.588801	0.459799	0.455619	0.693683	0.51773	0.557742	0.547632	0.65753	0.569788	0.653081	0.578792	0.238755	0.672936	0.364139	0.909872	0.272684	0.570976	0.616786	0.559175	0.123419	0.269085	0.592344	0.596421	0.751727	0.778988	0.604084	0.600717	0.265081	0.4797	0.54618	0.552961	0.261255	0.419989	0.57317	0.756955	0.56715	0.656278	0.476196	0.77902	0.51914	0.635999	0.681383
lingual L	0.799246	0.690119	0.876652	0.777071	0.971821	1.23096	0.576771	1.07844	0.557875	1.02682	1.36526	0.586065	0.66411	0.985468	1.03289	0.804448	1.01663	1.48224	0.276962	0.609733	0.721173	0.32671	1.63105	0.85768	0.95431	0.77468	0.610661	0.127705	0.927515	1.05188	0.866902	0.945369	0.670628	0.794725	0.791901	0.751429	0.552562	1.03162	0.119916	0.233971	0.591891	0.766287	0.709204	1.33535	0.615372	0.796786	1.05608	0.756246	1.08003
lingual R	0.829002	0.586287	0.843937	0.609979	1.19425	1.52299	0.544693	0.84388	0.504571	0.148455	1.70467	0.53842	0.691454	0.588647	1.11722	0.782972	1.04417	0.41087	0.473544	0.406772	0.125065	0.334933	0.600824	2.19356	0.950068	0.782675	0.494385	0.16394	0.959692	0.99143	0.840322	0.782943	0.625426	0.432149	0.688438	0.620663	0.531334	0.728726	0.45116	1.13784	0.447168	0.611644	0.598079	0.949222	0.535433	0.722902	1.10789	0.571232	0.884211
medialorbitofrontal L	0.856275	0.326544	0.703839	0.694874	1.29149	0.626289	0.68217	0.194896	0.526148	1.20674	0.377963	0.57221	0.953961	1.34931	0.739759	0.303421	0.229134	0.859481	0.492115	0.620036	1.06378	0.500485	1.19942	0.998603	1.37758	0.673599	0.745889	0.570658	0.171105	0.269071	0.578906	0.35866	0.784672	1.08921	0.879977	0.552722	0.668764	0.202483	1.04924	0.959757	0.401985	0.697735	0.353782	0.486677	0.451977	0.707595	1.22622	0.511665	1.2661
medialorbitofrontal R	0.803819	0.354596	0.574522	0.738075	1.12053	0.896979	0.642718	0.309255	0.495467	1.1534	0.60221	0.55526	0.912343	1.29219	0.313868	0.681575	0.487032	0.860758	0.547044	0.723154	1.00549	0.512389	1.16218	1.2055	0.769397	1.29219	0.711403	0.569445	0.317887	0.158421	0.523713	0.332662	0.754713	1.24336	0.859133	0.462139	0.635942	0.317079	1.02338	1.12443	0.341501	0.667599	0.284931	0.504348	0.417784	0.66894	1.02071	0.535232	1.15444
middletemporal L	0.633848	0.996431	0.95568	1.13508	0.621211	1.4538	0.631408	1.29126	0.674617	1.38334	1.49439	0.777619	0.757774	1.42017	1.24985	1.08942	1.28713	1.51196	0.314621	1.17654	1.44055	0.330937	1.18227	1.42806	1.2584	1.0491	1.58344	0.689264	1.18641	1.1732	0.780995	1.11982	0.81367	1.28678	0.544017	0.779849	0.64499	1.25471	1.0126	0.968834	0.695905	1.17744	0.967014	1.44587	0.68864	1.09356	0.677805	1.06296	1.4672
middletemporal R	0.744323	0.521643	0.754869	0.659492	0.754259	0.64062	0.568753	0.808717	0.49215	0.409606	0.753128	0.579799	0.574563	0.538574	0.738213	0.604793	0.667517	0.637133	0.261725	0.576368	0.296195	0.362261	0.115093	0.436001	0.666303	0.574622	0.347588	1.26956	0.654204	0.824371	0.912125	0.990399	0.579882	0.517576	0.455825	0.667345	0.501162	0.801809	0.148842	0.288522	0.643819	0.709208	0.515456	0.860096	0.608499	0.788053	0.801327	0.579938	0.700075
paracentral L	0.732073	0.185801	0.656452	0.832777	0.996276	1.06751	0.532087	0.209576	0.579406	1.26572	0.531534	0.510729	0.797074	1.36112	0.133959	0.128985	0.708247	0.900142	0.596052	0.804252	0.933831	0.519197	1.3186	1.4711	0.13658	0.28283	0.760779	0.585004	1.4711	0.084802	0.570315	0.3635	0.564201	1.43426	0.910521	0.412122	0.447924	0.185513	1.1675	1.3417	0.304161	0.728116	0.292532	0.379962	0.449427	0.656398	0.923534	0.606809	0.744717
paracentral R	0.756774	0.210253	0.936475	0.689962	0.979387	0.656324	0.498321	0.494172	0.597416	1.65353	0.387763	0.472065	0.512573	1.66401	0.134966	0.179861	0.249425	1.20517	0.429281	0.585293	1.40648	0.638793	1.44252	0.965739	0.230367	0.13813	0.831428	0.953219	0.125747	1.66401	0.638814	0.424286	0.454522	1.17128	0.928521	0.482912	0.393995	0.417629	1.41108	0.867121	0.427051	0.656854	0.286846	1.10716	0.547929	0.623349	0.897592	0.500732	0.934447
parahippocampal L	0.468795	0.338125	0.353612	0.494839	0.399018	0.263278	0.474881	0.202633	0.359361	0.162386	0.275364	0.453407	0.374033	0.189142	0.301758	0.281883	0.308362	0.19149	0.266442	0.440399	0.157192	0.442578	0.159556	0.244123	0.273277	0.294424	0.262039	0.336998	0.277531	0.241887	1.09606	0.343002	0.465557	0.249524	0.293015	0.385038	0.420722	0.201396	0.210752	0.247431	0.511322	0.582074	0.434427	0.228787	0.388274	0.631335	0.555023	0.477571	0.262875
parahippocampal R	0.611562	0.311739	0.429072	0.529907	0.768959	0.256843	0.496841	0.165702	0.442071	0.235888	0.255649	0.590066	0.412651	0.218749	0.283431	0.255865	0.282658	0.22727	0.342179	0.50595	0.320684	0.630034	0.298314	0.285648	0.242604	0.265331	0.494813	0.595914	0.246656	0.22903	0.537478	1.11982	0.474633	0.305486	0.488227	0.593041	0.430086	0.194073	0.358034	0.327682	0.614342	0.663252	0.418405	0.232303	0.531524	0.733925	0.941669	0.524915	0.258614
parsopercularis L	0.748129	1.10464	0.269348	0.965018	0.778943	0.861695	0.537645	0.41515	0.346432	0.87135	0.665693	0.731073	0.248904	0.924511	0.531873	0.574532	0.737367	0.795196	0.642816	1.09832	0.787581	0.497846	0.932834	1.20848	0.690659	0.60257	0.555511	0.477319	0.548026	0.30409	0.519283	0.369441	1.21664	1.17207	0.680743	0.400727	0.420867	0.392748	0.860795	1.21664	0.304187	0.902511	0.614234	0.564287	0.263345	0.885632	0.633267	0.684451	0.977971
parsopercularis R	0.955966	0.623485	0.963732	0.525905	1.22229	1.13036	0.582557	1.00562	0.510672	0.455339	1.29337	0.437532	0.677943	0.917755	1.11089	0.847593	0.943865	0.549079	0.33955	0.301154	0.289639	0.476714	0.577147	0.447183	1.07431	0.85749	0.484454	0.335104	0.972321	1.07097	1.07169	0.993121	0.653664	1.79749	0.641691	0.619306	0.565336	0.924431	0.486536	0.547135	0.488921	0.459797	0.457118	1.06893	0.583964	0.609803	0.935308	0.369023	1.09358
parsorbitalis L	0.566769	0.902932	0.896728	1.04465	0.549315	1.3618	0.601582	1.18872	0.68752	1.38224	1.34142	0.705847	0.701701	1.37669	1.1173	0.995872	1.15325	1.47055	0.234006	1.12676	1.39448	0.437477	1.35426	1.44972	1.15708	0.959932	0.563429	0.788922	1.06674	1.07216	0.714124	1.0117	0.73764	1.35515	1.47055	0.697131	0.594058	1.19042	1.1762	1.07339	0.648468	1.06124	0.808054	1.33182	0.642655	0.994886	0.548097	0.889641	1.37075
parsorbitalis R	0.465354	0.761576	0.598341	0.814615	0.663071	0.907868	0.571138	1.02308	0.394705	0.828708	0.926527	0.751959	0.675388	0.931853	0.931321	0.851887	0.888144	0.831726	0.703217	0.893347	0.772275	0.59142	0.656678	0.845699	0.963351	0.834188	0.581663	0.65486	0.873337	0.953218	0.558953	0.833842	0.617744	0.793615	0.500308	1.10444	0.595318	1.10444	0.591625	0.755054	0.181134	0.853306	0.589035	0.96116	0.247415	0.735128	0.737109	0.883398	0.994132
parstriangularis L	0.844503	0.892678	0.290199	0.916807	0.699053	0.725614	0.285833	0.348426	0.297831	0.743129	0.554985	0.644832	0.164792	0.797949	0.437884	0.456004	0.594697	0.663986	0.556518	0.981082	0.658572	0.476208	0.765897	1.04199	0.557897	0.483125	0.448863	0.413361	0.429376	0.261062	0.524744	0.358363	0.445407	1.02919	0.567013	0.379618	1.04604	0.330502	0.674678	1.04604	0.317338	0.793681	0.534714	0.468875	0.270874	0.801432	0.527603	0.603189	0.832914
parstriangularis R	0.785299	0.314963	0.774118	0.575068	1.19304	0.270923	0.598285	0.478345	0.555196	0.687914	0.219156	0.606971	0.643226	0.50806	0.426317	0.3229	0.273872	0.514598	0.411192	0.546598	1.03302	0.535976	0.880086	0.485323	0.265795	0.353021	0.745097	0.819067	0.280816	0.471737	0.662833	0.45355	0.619214	0.601609	0.792274	0.695419	0.543616	1.31362	0.904153	0.558762	0.543606	0.677409	0.393268	0.323906	0.530132	0.719172	1.17303	0.502292	0.325799
pericalcarine L	0.790857	0.570999	0.756451	0.680089	0.952965	0.856818	0.524002	0.850334	0.488586	0.581111	0.970066	0.57999	0.560127	0.648886	0.803304	0.638789	0.764483	0.997349	0.202307	0.569908	0.680097	0.385048	0.119755	0.563318	0.740374	0.625831	0.520756	0.248136	0.70525	0.813795	0.870881	0.919987	0.594262	0.569079	0.575778	0.708538	0.483346	0.830203	1.73582	0.227156	0.566868	0.726953	0.619111	0.984925	0.568671	0.772863	1.07937	0.652857	0.804503
pericalcarine R	0.686849	0.608168	0.815467	0.71664	0.994805	1.3065	0.459582	0.976621	0.399295	0.662279	1.38754	0.602189	0.61646	0.982876	1.04991	0.80502	0.980259	0.917819	0.431372	0.889724	0.243007	0.283184	0.0837798	1.28757	0.975555	0.785973	0.28221	0.142934	0.92954	1.00944	0.81267	0.902233	0.546744	0.74599	0.401212	0.689105	0.469416	0.926479	0.0852845	1.63298	0.47617	0.798743	0.545724	1.10228	0.536681	0.782752	0.954629	0.831106	1.04224
postcentral L	0.523713	0.729057	0.512208	0.943727	0.491575	0.948248	0.543625	1.03358	0.350608	0.973717	0.918254	0.571314	0.590312	1.07954	0.863011	0.829501	0.884801	0.915941	0.412042	0.845442	0.861801	0.719224	0.70865	0.899907	0.902187	0.760725	0.539896	0.823661	0.848633	0.925952	0.774029	1.00461	0.524844	0.920949	0.494743	0.24628	0.5432	1.09856	0.633925	0.705818	1.09856	0.917437	0.51752	0.995896	0.165239	0.775601	0.490797	0.847333	0.997869
postcentral R	0.667864	0.618633	0.493918	0.476732	1.08233	0.406463	0.501641	0.433601	0.238308	0.124833	0.53615	0.519005	0.638786	0.233183	0.620516	0.620694	0.709827	0.150588	0.610871	0.406334	0.0819709	0.263371	0.12461	0.204598	0.570402	0.62158	0.167114	0.127977	0.693579	0.522443	0.746431	0.685752	0.548309	0.135454	0.2443	0.386935	0.512485	0.417135	0.154616	0.392731	0.245577	1.22697	0.42782	0.343583	0.322243	0.710878	0.786263	0.647653	0.395676
posteriorcingulate L	0.646236	0.118676	0.223448	0.608638	0.901764	0.359194	0.77129	0.129163	0.292479	0.383181	0.225209	0.719162	0.542282	0.353024	0.126907	0.116025	0.18711	0.30671	0.67477	0.922745	0.340856	0.356248	0.566809	0.721557	0.155417	0.130602	0.369541	0.245276	0.14239	0.0938566	0.45063	0.28231	0.577206	0.591065	0.492783	0.373668	0.581958	0.115109	0.560631	0.958526	0.274813	0.785426	0.967014	0.148213	0.258672	0.798206	0.818838	0.524138	0.243008
posteriorcingulate R	0.921217	0.253395	0.927061	0.52271	1.24778	0.226506	0.571073	0.806133	0.566801	1.62529	0.1574	0.499333	0.653344	1.3074	0.619314	0.33489	0.249851	1.26284	0.396453	0.492491	1.23206	0.562999	1.44776	0.749272	0.464005	0.392975	0.766797	0.694336	0.334272	0.978873	0.833459	0.638926	0.567096	1.02736	0.892081	0.574193	0.486055	0.414263	1.35409	0.762341	0.467504	0.633732	0.317678	1.64078	0.542476	0.676937	1.09436	0.376747	0.209229
precentral L	0.516095	0.753472	0.779547	0.974887	0.586641	1.19632	0.576312	1.22699	0.501397	1.32941	1.13259	0.853147	0.722696	1.38592	1.02937	0.939166	1.00638	1.21977	0.583581	1.11864	1.22991	0.861551	1.15168	1.25466	1.05807	0.85482	0.854657	1.13295	0.977284	1.10451	0.712311	0.934244	0.585463	1.24594	0.779246	0.347385	0.580904	1.29471	1.1088	1.08172	0.238271	1.06329	0.52201	1.219	1.38592	0.978928	0.548593	0.846681	1.21033
precentral R	0.548218	0.680181	0.530731	0.67587	0.835718	0.584338	0.496014	0.585805	0.253385	0.25536	0.676739	0.169333	0.636021	0.410105	0.7238	0.702446	0.790381	0.298147	0.48697	0.55342	0.170327	0.285937	0.123135	0.341317	0.701463	0.701608	0.169173	0.188373	0.766231	0.639955	0.784563	0.851369	0.575555	0.255907	0.20059	0.397638	0.51649	0.588072	0.132531	0.297883	0.240101	0.837144	0.489503	0.507557	0.311381	1.13526	0.518014	0.737301	0.576392
precuneus L	0.285101	0.168852	0.13955	0.279238	0.833052	0.157294	0.405147	0.0861432	0.0480922	0.0802105	0.143128	0.599768	0.204911	0.104841	0.121303	0.125954	0.154332	0.0831355	0.501826	0.481272	0.0466376	0.272412	0.0983021	0.199473	0.123073	0.132683	0.0692732	0.0904911	0.129594	0.0913258	0.415731	0.245008	0.242971	0.160502	0.076399	0.314262	0.25566	0.0775436	0.125349	0.313751	0.245162	0.495833	0.271955	0.0835195	0.187168	0.527768	1.30453	0.328814	0.117538
precuneus R	0.664929	0.438158	0.358974	0.371356	1.1841	0.154878	0.578476	0.174051	0.253687	0.129944	0.206631	0.793216	0.696159	0.117752	0.310896	0.345545	0.348538	0.0903429	0.780949	0.963593	0.121769	0.277124	0.322584	0.370068	0.257722	0.384231	0.25303	0.136266	0.390917	0.234496	0.578914	0.418933	0.562908	0.271025	0.363543	0.382295	0.55742	0.156533	0.332526	0.900853	0.261954	0.880803	0.382976	0.105033	0.306022	0.833832	1.05127	1.1841	0.128947
rostralanteriorcingulate L	0.994467	0.459851	0.789232	0.547326	1.4704	0.184298	0.725509	0.564363	0.499847	0.956838	0.291132	0.55593	0.929492	0.975329	1.45214	0.632443	0.462625	0.496306	0.435579	0.487736	0.820429	0.479249	1.07388	0.766501	1.12515	0.772777	0.673202	0.451868	0.609995	0.970379	0.774708	0.561929	0.784852	0.950021	0.825669	0.608585	0.707773	0.352193	0.898892	0.826215	0.449292	0.647881	0.37399	0.195073	0.486665	0.716714	1.30453	0.388707	2.0668
rostralanteriorcingulate R	0.775264	0.482666	0.494715	0.753537	1.0686	0.917261	0.616518	0.332099	0.477058	1.0984	0.62227	0.56621	0.851892	1.22327	0.327994	0.777232	0.61696	0.832221	0.568138	0.776292	0.958523	0.50285	1.11554	1.22197	0.738849	0.529052	0.689226	0.552718	0.461975	0.169192	0.501859	0.321874	0.73625	1.2458	0.830773	0.433938	0.612818	0.338523	0.980801	1.15514	0.31928	0.673808	0.277175	0.504867	0.398716	0.67255	0.962273	0.550283	1.09658
rostralmiddlefrontal L	1.03537	0.407857	0.646866	0.52523	1.05461	0.277802	0.671893	0.388513	0.659382	0.118824	0.404744	0.548991	0.657144	0.109198	0.558417	0.413027	0.424838	0.186854	0.311268	0.428175	0.457806	0.681212	0.435276	0.204659	0.410852	0.434014	0.884964	0.931971	0.416391	0.517634	1.09606	0.789714	0.660483	0.257413	0.873435	0.690754	0.577618	0.294048	0.663924	0.28249	0.594589	0.633197	0.512655	0.382597	0.543124	0.740681	1.21445	0.506668	0.3209
rostralmiddlefrontal R	0.93843	0.399244	0.291187	0.723407	0.65915	0.461557	0.507608	0.223603	0.271977	0.427131	0.348051	0.507892	0.365921	0.43758	0.293355	0.29881	0.363486	0.38544	0.465599	0.735898	0.363177	0.411894	0.50422	0.699725	0.31315	0.334515	0.301835	0.278271	0.300248	0.208941	0.50115	0.333489	0.467383	0.677727	0.437229	0.317934	0.38072	0.194125	0.489877	0.7614	0.283921	0.623389	0.241304	0.254857	0.263619	0.66483	0.444341	0.345475	0.382556
superiorfrontal L	0.91676	0.264223	0.694057	0.640963	1.26554	0.589613	0.696577	0.253143	0.458033	0.909278	0.215545	0.509026	0.969182	0.973962	0.783417	0.656099	0.219149	0.592351	0.507242	0.58505	0.770606	0.480961	1.00905	1.13788	0.576183	0.775973	0.628192	0.456146	0.466579	0.322049	0.654131	0.431562	0.758604	1.24142	0.777216	0.504183	0.697472	0.190055	0.857126	1.08003	0.371189	0.598565	0.246445	0.169592	0.445976	0.636756	1.08314	0.396913	0.842448
superiorfrontal R	0.769208	0.308936	0.696642	0.682771	1.16294	0.522864	0.602574	0.425105	0.547542	1.12081	0.367966	0.568837	0.69228	1.07253	0.306483	0.27299	0.292682	0.847068	0.447302	0.595267	1.23038	0.563609	1.13768	0.768771	0.357399	0.259068	0.779703	0.771934	0.184392	0.210632	0.567798	0.358363	0.624277	0.881413	0.856262	0.581099	0.549117	0.56405	1.09171	0.767319	0.44876	0.680825	0.3475	0.824424	0.474853	0.680421	1.10455	0.550737	0.967384
superiorparietal L	0.840681	0.17296	0.776343	0.580706	1.08159	0.46417	0.426662	0.350055	0.553715	1.46883	0.163663	0.483739	0.431413	1.12431	0.199273	0.160761	0.170192	1.58465	0.391616	0.551115	1.33545	0.568109	1.53629	0.922029	0.214092	0.170981	0.751311	0.772201	0.138939	0.242413	0.729619	0.534026	0.39539	1.05152	0.857021	0.508434	0.323475	0.198746	1.73582	0.832402	0.403163	0.692047	0.296684	0.518631	0.481072	0.696716	1.00768	0.437026	0.339421
superiorparietal R	0.618365	0.569472	0.449013	0.258821	1.13702	0.275122	0.5424	0.324561	0.223542	0.0745331	0.430484	0.741898	0.69195	0.138921	0.539891	0.546394	0.626384	0.0898557	0.812501	0.700613	0.0486888	0.244044	0.153825	0.1712	0.458776	0.551376	0.177023	0.0967771	0.621967	0.433839	0.651071	0.548428	0.55612	0.141494	0.266393	0.387744	0.542555	0.300228	0.175417	0.585036	0.250925	0.592847	0.397997	0.243855	0.326445	0.643257	0.949012	0.647061	0.271022
superiortemporal L	0.848427	0.306686	0.646134	0.534421	1.1767	0.26327	0.538666	0.132067	0.63152	0.695035	0.271901	0.599899	0.553744	0.363379	0.377959	0.286979	0.302079	0.477766	0.42274	0.553858	1.55291	0.607638	1.26001	0.486212	0.227497	0.287535	0.959627	1.06013	0.287104	0.343975	0.73967	0.50102	0.550549	0.510248	0.944391	0.651896	0.457269	0.0906587	1.6467	0.613628	0.532977	0.694145	0.450324	0.276291	0.538922	0.752038	1.30066	0.510892	0.231718
superiortemporal R	0.454453	0.347606	0.325793	0.641041	0.361001	0.455585	0.386643	0.305991	0.169148	0.315542	0.427861	0.538515	0.319088	0.353066	0.374868	0.317999	0.403706	0.37594	0.362939	0.705751	0.261478	0.296886	0.294387	0.505703	0.360084	0.324702	0.105292	0.223039	0.335915	0.29782	0.543795	0.443425	0.36479	0.500711	0.190386	0.329882	0.294535	0.276615	0.316573	0.507237	0.375925	0.769971	0.387372	0.354399	0.294907	0.794429	0.358395	0.546975	0.414516
supramarginal L	0.469558	0.659022	0.379543	0.73122	0.884077	0.44234	0.519291	0.495612	0.14987	0.23502	0.50641	0.16762	0.509593	0.361567	0.571604	0.614015	0.63888	0.268389	0.31307	0.337749	0.161034	0.292846	0.0924954	0.260154	0.578342	0.598795	0.112656	0.212131	0.620983	0.52042	0.848474	0.826082	0.497448	0.246764	0.112473	0.361062	0.497328	0.516095	0.105965	0.161166	0.287246	0.447299	0.498174	0.431894	0.257021	0.182361	0.406396	0.739397	0.494058
supramarginal R	0.369199	0.540984	0.291987	0.49772	0.543183	0.375509	0.492787	0.394398	0.117649	0.194365	0.423243	0.570961	0.441752	0.286603	0.466701	0.485417	0.516557	0.218264	0.49209	0.526285	0.131957	0.25096	0.0826011	0.265667	0.467418	0.492227	0.0939345	0.159507	0.499604	0.420048	0.645173	0.708948	0.440776	0.219009	0.0903646	0.33616	0.437747	0.415129	0.0823509	0.252037	0.264161	0.596222	0.484997	0.340753	0.218897	0.510499	0.403732	0.723181	0.392288
transversetemporal L	0.662373	0.58826	0.10447	0.93071	0.770859	0.863056	0.439181	1.09196	0.561386	1.23172	0.76306	0.564024	0.364791	1.19873	0.654489	0.638673	0.705913	1.03991	0.464221	0.798647	1.33224	0.909872	1.16009	0.9719	0.73373	0.541488	0.871929	1.26956	0.617623	0.773854	0.726044	0.942411	0.375737	1.01596	0.860382	0.377144	0.388676	1.17264	1.27322	0.837949	0.455331	0.867161	0.463011	0.987701	0.46635	0.742303	0.788216	0.848958	0.959727
transversetemporal R	0.566096	0.254812	0.331334	0.44674	0.57415	0.256172	0.412122	0.19661	0.236108	0.0980141	0.270663	0.546683	0.31985	0.145503	0.277584	0.224636	0.26983	0.155161	0.262143	0.486833	0.0461149	0.362424	0.0654861	0.230444	0.243019	0.240193	0.144554	0.115436	0.231111	0.216444	0.505487	0.412167	0.372084	0.222925	0.150254	0.424852	0.324891	0.164598	0.0821796	0.244029	0.50743	0.617952	0.345486	0.204431	0.408138	0.724537	0.727794	0.449311	0.234279
[truncated: 13 more columns]
