# Supplementary material for: The relationship between the interictal epileptiform discharge source connectivity and cortical structural couplings in temporal lobe epilepsy
Source: Front Neurol. 2023 Feb 1;14:1029732. doi: 10.3389/fneur.2023.1029732 (PMC9948620; doi:10.3389/fneur.2023.1029732)
Supplement: Supplementary file 1 [file Data_Sheet_1.ZIP › Connection/BGC/L/38.xlsx]

## Sheet: 0
\	caudalanteriorcingulate L	caudalanteriorcingulate R	caudalmiddlefrontal L	caudalmiddlefrontal R	cuneus L	cuneus R	entorhinal L	entorhinal R	fusiform L	fusiform R	inferiorparietal L	inferiorparietal R	inferiortemporal L	inferiortemporal R	insula L	insula R	isthmuscingulate L	isthmuscingulate R	lateraloccipital L	lateraloccipital R	lateralorbitofrontal L	lateralorbitofrontal R	lingual L	lingual R	medialorbitofrontal L	medialorbitofrontal R	middletemporal L	middletemporal R	paracentral L	paracentral R	parahippocampal L	parahippocampal R	parsopercularis L	parsopercularis R	parsorbitalis L	parsorbitalis R	parstriangularis L	parstriangularis R	pericalcarine L	pericalcarine R	postcentral L	postcentral R	posteriorcingulate L	posteriorcingulate R	precentral L	precentral R	precuneus L	precuneus R	rostralanteriorcingulate L
caudalanteriorcingulate L	0.632681	0.34282	0.21585	0.45102	0.183888	0.33683	0.436071	0.104361	0.145594	0.196771	0.423852	0.268058	0.211649	0.0731214	0.421386	0.1469	0.198537	0.068433	0.216723	0.204463	0.136711	0.244083	0.126194	0.060889	0.0598562	0.421126	0.137663	0.15443	0.459662	0.193879	0.398112	0.176584	0.360132	0.215387	0.472766	0.183734	0.329876	0.155325	0.0698568	0.162618	0.199272	0.327152	0.499624	0.300299	0.218541	0.314438	0.510656	0.144977	0.298414
caudalanteriorcingulate R	0.24707	0.604822	0.348114	0.261667	0.0841077	0.265432	0.412017	0.0717567	0.339767	0.175442	0.272598	0.358419	0.176156	0.113159	0.389	0.14854	0.382883	0.26652	0.271351	0.202461	0.452351	0.330687	0.373796	0.238031	0.0908459	0.444917	0.111969	0.270742	0.42364	0.130165	0.127259	0.317688	0.352935	0.199281	0.274589	0.224356	0.592552	0.467621	0.267751	0.407805	0.111482	0.168675	0.434994	0.221246	0.144912	0.162761	0.09693	0.099733	0.289493
caudalmiddlefrontal L	0.0804881	0.276886	0.484449	0.222214	0.0775357	0.0903384	0.172765	0.0921536	0.32642	0.15285	0.115422	0.297863	0.0724638	0.172528	0.144276	0.180605	0.437713	0.312586	0.16988	0.250883	0.46505	0.290588	0.391798	0.28806	0.196346	0.175461	0.125864	0.260325	0.210603	0.108403	0.15726	0.0597214	0.265168	0.286431	0.2596	0.258323	0.456445	0.455579	0.298286	0.412155	0.107664	0.159547	0.234804	0.0859352	0.104726	0.190888	0.18038	0.144176	0.139647
caudalmiddlefrontal R	0.291871	0.348444	0.21312	0.561752	0.130324	0.304224	0.145294	0.0727858	0.170458	0.168617	0.4251	0.478558	0.191123	0.047421	0.125222	0.173942	0.271238	0.0833586	0.239549	0.14209	0.144268	0.228832	0.146487	0.0793468	0.0660852	0.12758	0.0915747	0.16387	0.196532	0.127871	0.348431	0.28451	0.336343	0.248614	0.365084	0.149928	0.250048	0.154865	0.0880779	0.167414	0.102122	0.116704	0.296835	0.108988	0.097271	0.203329	0.434161	0.0850463	0.122074
cuneus L	0.543387	0.403443	0.450785	0.397407	0.928985	0.579049	0.777309	0.257862	0.35657	0.425434	0.735515	0.637562	0.426924	0.421948	0.679601	0.278111	0.277123	0.398587	0.449614	0.28856	0.506829	0.399342	0.354027	0.384104	0.271501	0.928985	0.35432	0.329593	0.540542	0.260645	0.489969	0.532487	0.303622	0.249221	0.184148	0.343545	0.424113	0.580498	0.375368	0.359108	0.167961	0.265516	0.589034	0.482691	0.208356	0.220399	0.618282	0.315316	0.67072
cuneus R	0.194183	0.253138	0.285225	0.461028	0.208855	0.597956	0.548826	0.149733	0.138235	0.132706	0.1589	0.184198	0.0995695	0.0545485	0.547088	0.192086	0.214341	0.0588213	0.311697	0.231779	0.153353	0.137827	0.143444	0.0602867	0.0789517	0.553714	0.110749	0.12601	0.597956	0.239022	0.280279	0.140148	0.464256	0.209616	0.433215	0.148083	0.406602	0.146835	0.0636519	0.171385	0.126471	0.33264	0.597873	0.382842	0.168384	0.296721	0.389613	0.123839	0.403104
entorhinal L	0.462665	0.410624	0.259767	0.20102	0.268029	0.535281	0.777309	0.161048	0.179543	0.339441	0.711952	0.498888	0.469082	0.202195	0.255852	0.265107	0.226625	0.158564	0.249049	0.220333	0.186009	0.294097	0.135802	0.151833	0.137786	0.366425	0.279619	0.199334	0.36856	0.326203	0.575008	0.449118	0.468777	0.237926	0.22156	0.260035	0.198344	0.225359	0.151326	0.149488	0.11171	0.146783	0.272245	0.364421	0.124151	0.200076	0.622012	0.247023	0.361521
entorhinal R	0.439849	0.453027	0.437927	0.243869	0.221712	0.518944	0.508749	0.712581	0.270852	0.415924	0.712581	0.651942	0.399819	0.352491	0.482759	0.130825	0.226661	0.299101	0.42385	0.269241	0.343246	0.297075	0.247933	0.308349	0.259627	0.602573	0.373795	0.260094	0.430967	0.144006	0.53147	0.50045	0.330719	0.251925	0.111213	0.318935	0.26055	0.348676	0.283846	0.241582	0.143909	0.157028	0.368362	0.353672	0.173605	0.150637	0.575187	0.277046	0.517356
fusiform L	0.281756	0.17965	0.264456	0.338942	0.203014	0.210184	0.404018	0.246564	0.581466	0.162368	0.221315	0.27813	0.129717	0.31027	0.434627	0.254647	0.443854	0.196531	0.295568	0.206231	0.264131	0.165601	0.214326	0.139508	0.247329	0.434484	0.211586	0.226881	0.455827	0.274211	0.156715	0.224785	0.42819	0.158181	0.221405	0.264735	0.581466	0.221778	0.194605	0.303958	0.093535	0.260942	0.380422	0.385252	0.1226	0.212888	0.158585	0.271412	0.370701
fusiform R	0.395658	0.190352	0.257118	0.349971	0.284154	0.26833	0.503184	0.227619	0.341197	0.962019	0.29206	0.246153	0.208666	0.138325	0.521948	0.197785	0.472599	0.132763	0.256904	0.188512	0.330962	0.427696	0.328563	0.0987915	0.149301	0.580358	0.230965	0.221095	0.611143	0.228962	0.28109	0.23633	0.576496	0.174256	0.507855	0.312018	0.962019	0.302838	0.145221	0.423109	0.0872187	0.245093	0.566073	0.438429	0.112491	0.207595	0.166659	0.290335	0.417004
inferiorparietal L	0.296318	0.164981	0.312936	0.561752	0.17755	0.161964	0.647135	0.157506	0.183186	0.182673	0.735515	0.214402	0.0862477	0.0353291	0.609297	0.220734	0.227441	0.0889446	0.336779	0.23597	0.198696	0.179577	0.189085	0.0838592	0.0729279	0.653208	0.0874479	0.172817	0.564239	0.257639	0.148675	0.132151	0.372647	0.208365	0.368625	0.0970776	0.398699	0.191885	0.101999	0.21001	0.144616	0.406845	0.623724	0.377733	0.195363	0.330737	0.360918	0.0596125	0.483028
inferiorparietal R	0.0888735	0.195744	0.314337	0.309942	0.0924883	0.0464094	0.390427	0.11541	0.210244	0.0930432	0.0908837	0.651942	0.051404	0.0917713	0.341854	0.232199	0.285315	0.20408	0.214188	0.268439	0.317956	0.179133	0.250517	0.199526	0.138929	0.369338	0.0939011	0.160348	0.367727	0.182406	0.125782	0.055027	0.332835	0.282437	0.240241	0.143342	0.358245	0.311722	0.196036	0.262249	0.0939979	0.194498	0.383971	0.18851	0.124061	0.241385	0.158037	0.0639239	0.294512
inferiortemporal L	0.318577	0.243065	0.236145	0.395686	0.231261	0.129723	0.522888	0.180605	0.159062	0.222185	0.170204	0.191062	1.01885	0.147942	0.569328	0.194261	0.252701	0.0936561	0.237628	0.196066	0.192242	0.197233	0.157511	0.0765212	0.114248	0.577231	0.224731	0.130566	0.931807	0.254985	0.254926	0.0762237	0.752576	0.170349	1.01885	0.239081	0.610747	0.2104	0.0928415	0.202601	0.122073	0.284826	0.876679	0.456816	0.156861	0.242128	0.252993	0.219832	0.398696
inferiortemporal R	0.413905	0.205976	0.28537	0.325956	0.322698	0.36656	0.522935	0.349944	0.314428	0.278296	0.389794	0.365066	0.26938	0.669377	0.541372	0.23293	0.402468	0.324153	0.319304	0.207685	0.44648	0.242653	0.373339	0.286317	0.245739	0.593038	0.209824	0.219046	0.522671	0.249416	0.219694	0.305079	0.348328	0.193503	0.190644	0.0791699	0.446697	0.334187	0.339152	0.358856	0.10001	0.207686	0.453916	0.471733	0.120794	0.172811	0.245088	0.107375	0.47887
insula L	0.42041	0.336785	0.221504	0.203665	0.228439	0.502495	0.267845	0.157632	0.203873	0.341351	0.639813	0.419735	0.49523	0.218392	0.679601	0.27313	0.222162	0.181159	0.222591	0.226552	0.208496	0.327265	0.159881	0.169729	0.143232	0.59357	0.28784	0.220172	0.359695	0.301477	0.500386	0.38102	0.440698	0.241144	0.183636	0.248547	0.214609	0.245394	0.174246	0.175261	0.0979461	0.152366	0.296938	0.363346	0.107205	0.202967	0.539786	0.259168	0.340409
insula R	0.327996	0.419562	0.414896	0.252488	0.189751	0.426365	0.57146	0.0752964	0.206272	0.3312	0.577846	0.606166	0.300192	0.221268	0.632807	0.699191	0.207447	0.193968	0.382418	0.31675	0.214186	0.242997	0.161299	0.198833	0.123835	0.523683	0.256454	0.21699	0.600471	0.220011	0.484738	0.412539	0.454077	0.290993	0.172624	0.249398	0.187841	0.236496	0.187468	0.162367	0.134133	0.144912	0.404432	0.271127	0.15554	0.155773	0.502822	0.192765	0.420132
isthmuscingulate L	0.179134	0.243636	0.276643	0.297596	0.190954	0.128388	0.422705	0.244182	0.306049	0.137965	0.174607	0.309233	0.0735342	0.296047	0.444388	0.269123	0.566567	0.41492	0.328439	0.223572	0.427527	0.239916	0.421842	0.328661	0.336689	0.4229	0.196258	0.24284	0.566567	0.247681	0.184611	0.150489	0.3394	0.173738	0.220634	0.311328	0.152536	0.422579	0.38651	0.374217	0.12018	0.276612	0.48982	0.336936	0.146413	0.25219	0.18187	0.240369	0.340617
isthmuscingulate R	0.326402	0.218375	0.320778	0.359542	0.228273	0.267548	0.47435	0.273847	0.197162	0.161899	0.290832	0.371604	0.160746	0.186865	0.508703	0.277393	0.314406	0.607692	0.368619	0.220533	0.217457	0.234009	0.226794	0.0710408	0.286585	0.493372	0.133174	0.22495	0.519745	0.278137	0.205131	0.263416	0.31741	0.158982	0.161667	0.173895	0.263182	0.134404	0.102209	0.195058	0.118096	0.27475	0.416849	0.417178	0.147079	0.216876	0.209696	0.166326	0.415807
lateraloccipital L	0.105935	0.1742	0.18717	0.33114	0.100049	0.115568	0.28454	0.166216	0.171758	0.135962	0.217563	0.301873	0.0554549	0.0981968	0.232437	0.292038	0.172671	0.163097	0.596714	0.348055	0.218814	0.199737	0.186748	0.170263	0.175831	0.253026	0.109959	0.173528	0.218302	0.220783	0.170444	0.0869654	0.199554	0.327137	0.1914	0.136608	0.246688	0.226331	0.159592	0.196859	0.192888	0.206057	0.25869	0.140947	0.236111	0.346214	0.219978	0.0733515	0.266855
lateraloccipital R	0.326793	0.24397	0.286722	0.263896	0.0746084	0.27528	0.21679	0.118572	0.142287	0.127357	0.367636	0.505804	0.180105	0.0344174	0.161133	0.26734	0.260107	0.0608036	0.596714	0.596714	0.0904951	0.218411	0.117456	0.0675522	0.13433	0.243519	0.0530405	0.145736	0.35683	0.125577	0.231535	0.257458	0.332847	0.155176	0.29442	0.103948	0.197531	0.108576	0.0615441	0.137979	0.138697	0.210153	0.419324	0.0577724	0.161827	0.139215	0.303857	0.0392574	0.155775
lateralorbitofrontal L	0.241549	0.248766	0.364004	0.333126	0.222526	0.242644	0.429749	0.217407	0.231927	0.207109	0.260141	0.371037	0.131293	0.174977	0.469823	0.237282	0.238789	0.151957	0.34867	0.235777	0.594018	0.284423	0.174435	0.0990895	0.211602	0.431645	0.16979	0.294827	0.503292	0.245834	0.242535	0.262753	0.304971	0.159377	0.130341	0.230435	0.21269	0.305644	0.138524	0.20791	0.131184	0.270259	0.386658	0.390437	0.163641	0.228886	0.212502	0.210008	0.354972
lateralorbitofrontal R	0.261441	0.189552	0.246105	0.385827	0.21404	0.0788987	0.399613	0.179073	0.10346	0.208031	0.0680012	0.157899	0.0803468	0.158051	0.418051	0.189339	0.287797	0.0954368	0.279387	0.232664	0.203052	0.755502	0.123042	0.0767187	0.14269	0.437618	0.208441	0.12384	0.494635	0.221231	0.180151	0.143516	0.56762	0.201305	0.512574	0.321814	0.755502	0.233513	0.0876888	0.171433	0.126585	0.311193	0.433527	0.350827	0.161244	0.278185	0.138019	0.287181	0.335874
lingual L	0.265017	0.216105	0.269742	0.344868	0.209043	0.199418	0.440771	0.26696	0.202244	0.136032	0.229836	0.306315	0.111078	0.301716	0.475979	0.27956	0.466937	0.285142	0.31177	0.234108	0.205625	0.218385	0.576525	0.182949	0.287305	0.457876	0.233531	0.23507	0.503731	0.286185	0.195142	0.210417	0.343081	0.173202	0.163369	0.27263	0.270247	0.196076	0.298394	0.0759613	0.0966433	0.277336	0.412082	0.40335	0.124301	0.229762	0.186897	0.254012	0.389797
lingual R	0.342644	0.200917	0.301775	0.346235	0.178124	0.267867	0.474281	0.264537	0.173463	0.139159	0.298882	0.36819	0.174353	0.150468	0.499006	0.287964	0.310675	0.0536749	0.373392	0.206948	0.121145	0.220598	0.158348	0.581332	0.324241	0.489962	0.0874204	0.178813	0.522849	0.279573	0.181901	0.256253	0.316934	0.153727	0.173031	0.136494	0.224703	0.0820167	0.0565554	0.14554	0.114607	0.259233	0.423816	0.3794	0.140017	0.195933	0.209845	0.10546	0.41153
medialorbitofrontal L	0.353584	0.339417	0.413275	0.247193	0.234326	0.413511	0.398143	0.244536	0.238756	0.32629	0.503227	0.540758	0.267252	0.23015	0.422797	0.127405	0.249875	0.294451	0.390566	0.22831	0.350873	0.255831	0.24524	0.33279	0.584488	0.425843	0.214962	0.237696	0.422323	0.137302	0.353166	0.378721	0.313645	0.207437	0.109826	0.202458	0.257945	0.301714	0.268249	0.231553	0.12731	0.158796	0.331645	0.346784	0.157052	0.1417	0.378672	0.116999	0.337884
medialorbitofrontal R	0.242585	0.415599	0.245417	0.222616	0.27303	0.440959	0.327734	0.170752	0.174724	0.346969	0.619416	0.443741	0.384788	0.219364	0.534477	0.222279	0.226666	0.157848	0.211729	0.20589	0.178619	0.247555	0.13113	0.146891	0.143976	0.931663	0.311729	0.19523	0.447167	0.294281	0.584224	0.385237	0.568752	0.228115	0.273467	0.272558	0.191446	0.215727	0.152371	0.144017	0.100522	0.139235	0.309818	0.507358	0.106994	0.202785	0.575098	0.260142	0.345211
middletemporal L	0.531232	0.168227	0.284627	0.324957	0.235821	0.377692	0.478973	0.22262	0.434328	0.269901	0.362774	0.340645	0.362706	0.143901	0.490575	0.177956	0.431199	0.224885	0.318081	0.153509	0.430697	0.373681	0.441595	0.15935	0.114084	0.570127	0.809368	0.252723	0.505892	0.208041	0.174206	0.355998	0.396288	0.145037	0.342507	0.137102	0.809368	0.442555	0.27957	0.489763	0.107756	0.222446	0.489311	0.396704	0.139656	0.172808	0.218405	0.222433	0.426773
middletemporal R	0.3176	0.205206	0.257237	0.367245	0.2972	0.198019	0.45861	0.28954	0.349067	0.133793	0.250249	0.24894	0.124064	0.294105	0.480167	0.245281	0.458491	0.166794	0.27827	0.224907	0.331459	0.19062	0.302211	0.118813	0.244552	0.50781	0.27301	0.775953	0.516694	0.26469	0.247036	0.189691	0.485154	0.193205	0.329755	0.386807	0.775953	0.330019	0.166232	0.403626	0.0967386	0.283668	0.455588	0.425888	0.123762	0.244266	0.167253	0.402556	0.404571
paracentral L	0.181466	0.291716	0.170467	0.231366	0.209214	0.33329	0.226062	0.191414	0.262137	0.386391	0.350313	0.256364	0.579903	0.274784	0.303703	0.253929	0.243388	0.217705	0.149388	0.203543	0.260362	0.453499	0.186036	0.188693	0.2	0.237404	0.344177	0.279608	0.931807	0.286728	0.382268	0.217629	0.463759	0.214564	0.217156	0.329587	0.244624	0.316567	0.21054	0.20886	0.100589	0.166281	0.422328	0.358082	0.0972992	0.220935	0.376956	0.322499	0.281811
paracentral R	0.475024	0.334158	0.308503	0.262712	0.143161	0.477308	0.599237	0.0876357	0.212873	0.307754	0.618071	0.509017	0.364266	0.175018	0.581205	0.193211	0.232931	0.195189	0.332959	0.290541	0.230328	0.271272	0.17272	0.194842	0.0891418	0.642344	0.233546	0.211977	0.568736	0.720938	0.441358	0.41135	0.392608	0.283111	0.184319	0.20104	0.223065	0.240947	0.187124	0.177254	0.106523	0.153692	0.42574	0.159054	0.1211	0.163372	0.490728	0.178584	0.59875
parahippocampal L	0.551567	0.106953	0.261657	0.326955	0.166436	0.472959	0.649295	0.128608	0.36896	0.246371	0.298128	0.257646	0.328253	0.0650909	0.658391	0.175345	0.458934	0.217497	0.255713	0.168159	0.438738	0.552553	0.397256	0.176994	0.0620431	0.742472	0.0687034	0.30983	0.832288	0.177519	0.943748	0.601969	0.569262	0.166498	0.702462	0.177626	0.943748	0.46634	0.234831	0.46683	0.0996152	0.221802	0.863525	0.429529	0.130648	0.177968	0.17145	0.118775	0.442902
parahippocampal R	0.270385	0.469179	0.26474	0.333882	0.224609	0.225784	0.52061	0.13329	0.238551	0.14138	0.217539	0.22301	0.157364	0.0632908	0.515326	0.173679	0.367704	0.118192	0.23998	0.168926	0.264862	0.343326	0.248925	0.0958704	0.0802299	0.558378	0.108906	0.181793	0.722016	0.185252	0.679938	0.741774	0.666756	0.176731	0.699973	0.184972	0.681615	0.259529	0.123767	0.299686	0.108884	0.231724	0.701908	0.379046	0.142491	0.211051	0.337369	0.143821	0.352371
parsopercularis L	0.0953743	0.136717	0.189923	0.285185	0.182947	0.0732705	0.336164	0.233694	0.462187	0.181384	0.0517051	0.125908	0.14544	0.2845	0.405564	0.239253	0.277344	0.326335	0.19251	0.23568	0.48816	0.457242	0.399324	0.236157	0.260353	0.351883	0.191075	0.346654	0.484243	0.233133	0.0945035	0.0385674	0.752576	0.218595	0.225094	0.30904	0.714764	0.580137	0.319243	0.520846	0.148929	0.244945	0.365109	0.394283	0.152363	0.266155	0.0906819	0.295263	0.307313
parsopercularis R	0.201599	0.291807	0.440913	0.329606	0.0792762	0.215341	0.244554	0.0590535	0.215317	0.141477	0.263863	0.525363	0.12915	0.053985	0.193838	0.159916	0.345885	0.13218	0.488165	0.189144	0.190925	0.248969	0.220377	0.128495	0.107337	0.253369	0.0644072	0.196449	0.426634	0.0726616	0.232946	0.224195	0.4167	0.525363	0.354067	0.142752	0.283774	0.201672	0.133209	0.236135	0.202923	0.31145	0.510454	0.074127	0.22484	0.276746	0.269931	0.0641335	0.118625
parsorbitalis L	0.115822	0.127689	0.2101	0.330313	0.171539	0.0950214	0.517839	0.207307	0.219308	0.169909	0.0621108	0.122132	0.234482	0.181728	0.588413	0.272652	0.243753	0.169859	0.218694	0.263771	0.191526	0.44274	0.1745	0.152257	0.155952	0.547405	0.1579	0.24691	0.732795	0.305455	0.119783	0.0433659	0.289572	0.203233	1.01885	0.198366	0.244863	0.262424	0.162118	0.232204	0.191625	0.297935	0.599212	0.481605	0.198088	0.293249	0.110823	0.228027	0.432932
parsorbitalis R	0.3039	0.252256	0.321974	0.295922	0.187718	0.35989	0.421221	0.14343	0.311908	0.320875	0.379193	0.369012	0.210784	0.047991	0.421856	0.147865	0.38139	0.271648	0.295301	0.217908	0.514145	0.247228	0.361751	0.226012	0.0984516	0.456682	0.154996	0.253672	0.429475	0.163416	0.290395	0.308635	0.337535	0.203197	0.16555	0.624569	0.514131	0.564308	0.2681	0.383355	0.103359	0.190401	0.379355	0.310285	0.129062	0.174721	0.250388	0.104321	0.336278
parstriangularis L	0.188669	0.134922	0.291534	0.36406	0.165447	0.138122	0.413776	0.19779	0.292649	0.151977	0.111593	0.208017	0.161694	0.203462	0.452855	0.237561	0.120349	0.185677	0.318299	0.283738	0.216505	0.418587	0.185664	0.142929	0.18502	0.427767	0.161565	0.30312	0.503979	0.256616	0.117162	0.186684	0.340941	0.232938	0.12207	0.245326	0.962019	0.362716	0.171688	0.311488	0.148144	0.316922	0.40895	0.379233	0.18604	0.302805	0.0937166	0.256716	0.350725
parstriangularis R	0.234187	0.218251	0.319212	0.359415	0.276157	0.231389	0.463206	0.230231	0.163412	0.195542	0.249303	0.314511	0.121031	0.117297	0.495561	0.217789	0.280947	0.10027	0.30494	0.275406	0.313501	0.26709	0.140677	0.089	0.178796	0.465832	0.239275	0.285451	0.519671	0.229872	0.256105	0.220105	0.32493	0.210362	0.138268	0.252837	0.277226	0.615871	0.0926491	0.1568	0.123761	0.276006	0.407967	0.406143	0.149015	0.251884	0.188931	0.293013	0.368596
pericalcarine L	0.33219	0.211091	0.306957	0.362174	0.209708	0.257148	0.463921	0.271803	0.206163	0.154527	0.278357	0.355907	0.162707	0.226322	0.496807	0.278637	0.343405	0.106024	0.359024	0.209126	0.215216	0.221246	0.260436	0.0558579	0.274021	0.490163	0.152258	0.212878	0.507135	0.281467	0.191429	0.25951	0.317117	0.152061	0.168251	0.180976	0.285136	0.117192	0.597843	0.196217	0.115332	0.278835	0.413584	0.411699	0.144946	0.216958	0.200795	0.180827	0.416147
pericalcarine R	0.24868	0.222731	0.27595	0.358556	0.23522	0.176254	0.457105	0.287831	0.29701	0.145065	0.220185	0.293512	0.0944988	0.322568	0.49453	0.284588	0.411596	0.237169	0.314998	0.250402	0.251416	0.227562	0.06731	0.157527	0.286754	0.475918	0.271582	0.26146	0.519258	0.29485	0.216318	0.192673	0.392581	0.190876	0.17802	0.314399	0.400282	0.249569	0.22397	0.600649	0.103321	0.292337	0.426728	0.429917	0.133099	0.252574	0.181204	0.298796	0.404158
postcentral L	0.111178	0.265465	0.291927	0.243479	0.094999	0.144666	0.171125	0.118229	0.245889	0.146304	0.191644	0.430971	0.0740697	0.131629	0.144615	0.220555	0.291837	0.241303	0.357409	0.273569	0.336308	0.264736	0.295697	0.235895	0.197429	0.166582	0.105531	0.229103	0.207431	0.133299	0.189056	0.143936	0.22506	0.320127	0.249907	0.2046	0.32265	0.337441	0.227733	0.309403	0.430971	0.189014	0.236313	0.0984771	0.0962483	0.214705	0.22426	0.11296	0.14821
postcentral R	0.186072	0.342469	0.220944	0.213439	0.114942	0.222405	0.161243	0.0662518	0.170849	0.124315	0.31113	0.592767	0.134307	0.036655	0.136011	0.176224	0.24913	0.0870222	0.266852	0.138248	0.162166	0.228725	0.163696	0.0808238	0.0760623	0.139361	0.0565492	0.158294	0.175067	0.118714	0.28044	0.221024	0.287159	0.215236	0.358149	0.134368	0.286043	0.173728	0.0879561	0.190957	0.147086	0.592767	0.195532	0.100022	0.132473	0.308442	0.380343	0.0652641	0.132007
posteriorcingulate L	0.203507	0.326389	0.17035	0.272442	0.219468	0.389226	0.28303	0.163131	0.191374	0.361416	0.427834	0.280011	0.61233	0.229685	0.306746	0.219756	0.2519	0.168654	0.158843	0.176494	0.201577	0.352556	0.134221	0.151455	0.163119	0.311679	0.320009	0.21987	0.392358	0.26953	0.434229	0.240808	0.423875	0.178125	0.34715	0.305802	0.210511	0.252405	0.161316	0.151393	0.11396	0.187846	0.876679	0.325639	0.109824	0.234409	0.451396	0.300069	0.283278
posteriorcingulate R	0.390377	0.376141	0.288797	0.213065	0.234788	0.493532	0.600737	0.180349	0.277184	0.414725	0.634739	0.467024	0.483827	0.311019	0.542359	0.151173	0.228489	0.262059	0.25191	0.266527	0.30417	0.349244	0.23113	0.242241	0.211171	0.931663	0.369283	0.276129	0.4397	0.153096	0.545457	0.432078	0.389695	0.279787	0.135372	0.315911	0.259097	0.335196	0.25295	0.239073	0.0997362	0.129912	0.41206	0.931663	0.110439	0.169568	0.550816	0.310192	0.38944
precentral L	0.107966	0.264316	0.265913	0.24525	0.0889029	0.150767	0.177829	0.107442	0.252501	0.148068	0.191549	0.426522	0.0788454	0.118228	0.149048	0.219024	0.317119	0.233975	0.34968	0.261314	0.345881	0.274623	0.303715	0.224036	0.17873	0.170454	0.0981634	0.232785	0.205736	0.129947	0.191071	0.148473	0.251809	0.302217	0.275166	0.197157	0.358649	0.345348	0.222532	0.321853	0.0817584	0.187986	0.232353	0.098735	0.426522	0.216818	0.225874	0.105571	0.152238
precentral R	0.200689	0.309893	0.288098	0.212355	0.0949119	0.21473	0.132239	0.0618971	0.184814	0.125552	0.282995	0.57597	0.128509	0.0415803	0.107206	0.178846	0.282093	0.100767	0.433807	0.131129	0.169586	0.235899	0.181913	0.0953972	0.0903537	0.126423	0.0547849	0.171602	0.206607	0.0973302	0.243911	0.217439	0.320075	0.208215	0.36304	0.134644	0.282277	0.181841	0.101201	0.20612	0.134039	0.331354	0.275022	0.0673666	0.143169	0.57597	0.317161	0.0610584	0.0985438
precuneus L	0.299848	0.0676998	0.326036	0.464706	0.174361	0.340085	0.626329	0.150325	0.227767	0.132191	0.429564	0.323338	0.116299	0.0533527	0.584184	0.222392	0.288568	0.165187	0.328423	0.241386	0.312779	0.218862	0.253389	0.151312	0.0852321	0.64475	0.110666	0.180001	0.567459	0.23699	0.165832	0.212465	0.389333	0.220743	0.33384	0.107293	0.481959	0.311914	0.174479	0.276013	0.128486	0.337277	0.60032	0.370124	0.17208	0.279626	0.64475	0.0457175	0.462773
precuneus R	0.426219	0.239707	0.349539	0.424642	0.248953	0.441414	0.514538	0.240989	0.306179	0.361451	0.440865	0.424945	0.254006	0.137945	0.518156	0.206264	0.309313	0.31982	0.381296	0.248476	0.495171	0.281657	0.338595	0.254479	0.115416	0.581863	0.238643	0.306066	0.492876	0.235658	0.298271	0.360441	0.327911	0.205287	0.191221	0.150956	0.485534	0.592647	0.310504	0.353031	0.129702	0.288171	0.446699	0.414098	0.164314	0.234993	0.287042	0.617587	0.460824
rostralanteriorcingulate L	0.313334	0.374465	0.277163	0.17683	0.23358	0.451126	0.466261	0.170989	0.177506	0.319139	0.641303	0.488016	0.336925	0.198692	0.535797	0.217966	0.20907	0.158299	0.25686	0.236816	0.177383	0.243011	0.1369	0.153004	0.122811	0.436782	0.274401	0.191128	0.487791	0.356546	0.516552	0.388887	0.489228	0.248733	0.19588	0.229478	0.184992	0.203439	0.153741	0.14701	0.0963653	0.114051	0.316233	0.288677	0.107184	0.171285	0.541552	0.217695	0.67072
rostralanteriorcingulate R	0.0872044	0.175398	0.160565	0.250606	0.145903	0.130411	0.226187	0.196938	0.363242	0.235168	0.13755	0.172483	0.211144	0.282323	0.310514	0.218603	0.218909	0.280734	0.186387	0.227531	0.330694	0.422127	0.295703	0.22195	0.209179	0.261656	0.25261	0.314196	0.220394	0.211656	0.165706	0.0829975	0.439162	0.22961	0.090384	0.265427	0.328043	0.391992	0.280791	0.357217	0.114094	0.208465	0.196396	0.342227	0.118518	0.242834	0.159308	0.284955	0.284943
rostralmiddlefrontal L	0.218642	0.231275	0.357894	0.350944	0.177096	0.215201	0.405152	0.196879	0.223134	0.25832	0.224052	0.328744	0.114555	0.157018	0.44237	0.214883	0.198491	0.115934	0.337348	0.240701	0.107507	0.323619	0.111199	0.0879658	0.169859	0.417048	0.192436	0.389579	0.47789	0.228655	0.274288	0.255018	0.305595	0.178175	0.121766	0.231994	0.286237	0.326262	0.100637	0.162758	0.13866	0.296953	0.378481	0.370087	0.17568	0.263717	0.191527	0.220171	0.338308
rostralmiddlefrontal R	0.205137	0.261307	0.332193	0.346632	0.184719	0.226983	0.400022	0.159085	0.102463	0.205695	0.259503	0.306173	0.107553	0.0300616	0.418395	0.159446	0.26487	0.0639167	0.29523	0.265455	0.201538	0.243515	0.10708	0.0720427	0.0997619	0.405922	0.115034	0.192567	0.441207	0.178892	0.379748	0.212598	0.31999	0.214901	0.12244	0.216397	0.317715	0.116794	0.0622053	0.116655	0.130505	0.267804	0.361901	0.322704	0.1597	0.254835	0.22441	0.175366	0.307664
superiorfrontal L	0.267844	0.337684	0.228323	0.182513	0.186064	0.402556	0.328863	0.125386	0.169907	0.256299	0.562312	0.436305	0.268837	0.109855	0.260192	0.202056	0.248906	0.121108	0.212422	0.174749	0.152473	0.242906	0.126117	0.117314	0.0582716	0.283792	0.185981	0.181104	0.502612	0.309209	0.463081	0.330906	0.490053	0.211514	0.319105	0.173229	0.217884	0.168785	0.120342	0.143536	0.0834848	0.104324	0.470826	0.229056	0.0871025	0.184219	0.485765	0.142184	0.215246
superiorfrontal R	0.102598	0.266475	0.163899	0.240699	0.19888	0.225344	0.156022	0.202668	0.25776	0.321284	0.301866	0.269797	0.314308	0.297188	0.27977	0.224314	0.20728	0.236463	0.176634	0.216054	0.248548	0.320872	0.197749	0.20473	0.205706	0.169154	0.346559	0.263487	0.159613	0.227922	0.327342	0.170234	0.530442	0.230588	0.137386	0.299746	0.190581	0.295153	0.23221	0.216499	0.0937537	0.179044	0.198042	0.343339	0.0947904	0.2276	0.315927	0.316238	0.268016
superiorparietal L	0.125044	0.201521	0.287074	0.540825	0.179899	0.136164	0.589713	0.145058	0.147206	0.132698	0.641984	0.206709	0.0873853	0.0327159	0.553761	0.211625	0.18037	0.0579354	0.328353	0.239699	0.138825	0.158849	0.146473	0.0603761	0.0679506	0.557868	0.0840549	0.150874	0.496483	0.253404	0.213816	0.111704	0.345744	0.2188	0.317665	0.0922536	0.314788	0.130685	0.0666713	0.168328	0.141152	0.392809	0.532846	0.347306	0.190024	0.340168	0.513214	0.0680592	0.430661
superiorparietal R	0.472629	0.351257	0.200044	0.222017	0.152618	0.417312	0.20579	0.0957639	0.143725	0.18878	0.609367	0.462245	0.272614	0.064331	0.173358	0.184306	0.254465	0.0804133	0.220252	0.243766	0.130796	0.222758	0.115216	0.0811024	0.0678692	0.179954	0.120199	0.142361	0.140671	0.187711	0.424647	0.351471	0.291795	0.222484	0.358097	0.15416	0.225744	0.148261	0.0812027	0.136368	0.13776	0.165452	0.183626	0.168342	0.132695	0.228788	0.54062	0.107608	0.206824
superiortemporal L	0.632681	0.134934	0.28006	0.313327	0.192151	0.492364	0.59094	0.14308	0.436104	0.306795	0.411503	0.326788	0.460187	0.111307	0.601868	0.159057	0.452075	0.271774	0.293255	0.164182	0.500208	0.610932	0.44904	0.215264	0.0654064	0.714842	0.130723	0.367342	0.668094	0.169228	0.246144	0.512564	0.460724	0.16061	0.517688	0.256784	0.94057	0.549447	0.297444	0.520609	0.108041	0.212165	0.709287	0.413733	0.140592	0.16933	0.219277	0.187863	0.445258
superiortemporal R	0.246745	0.453643	0.256098	0.368296	0.277414	0.113024	0.424868	0.181236	0.221084	0.316854	0.170871	0.199454	0.195655	0.167449	0.432572	0.184261	0.314371	0.133789	0.267411	0.21275	0.250983	0.36765	0.204399	0.110927	0.141269	0.47091	0.238747	0.182722	0.578665	0.210648	0.417909	0.0472659	0.598931	0.207264	0.606729	0.364093	0.634314	0.272268	0.135286	0.257059	0.138789	0.292808	0.544469	0.366091	0.176047	0.265738	0.305118	0.270924	0.332929
supramarginal L	0.100509	0.229457	0.180933	0.379588	0.105963	0.188799	0.308194	0.112906	0.19762	0.143776	0.249155	0.378787	0.0795142	0.0510247	0.255906	0.245802	0.199848	0.121577	0.130996	0.221904	0.208211	0.256222	0.207779	0.116622	0.104011	0.275336	0.0670447	0.202977	0.247781	0.184014	0.19637	0.157257	0.248728	0.242957	0.277801	0.124914	0.31737	0.215845	0.124208	0.232092	0.188088	0.307501	0.27487	0.15963	0.264944	0.382165	0.2915	0.0585363	0.260978
supramarginal R	0.149302	0.329431	0.196719	0.238935	0.114588	0.199829	0.198235	0.0712745	0.160755	0.10943	0.279425	0.584007	0.116571	0.0340556	0.169199	0.181366	0.221741	0.0896572	0.206349	0.16499	0.171195	0.216521	0.160745	0.0839512	0.0791757	0.171536	0.0496898	0.147477	0.193221	0.129245	0.262248	0.20122	0.275889	0.215441	0.31919	0.128173	0.288092	0.180451	0.0887348	0.187203	0.192769	0.188259	0.198593	0.117541	0.163017	0.266581	0.367451	0.062012	0.15856
transversetemporal L	0.453116	0.278715	0.258718	0.453349	0.174397	0.207157	0.627474	0.129278	0.2133	0.168538	0.219141	0.221786	0.0828778	0.0319716	0.598776	0.19333	0.297629	0.0977417	0.269314	0.171592	0.232664	0.266205	0.230885	0.0824082	0.0602206	0.654295	0.0582183	0.200416	0.692804	0.211349	0.320703	0.121469	0.496301	0.166546	0.593018	0.119109	0.548402	0.231366	0.106965	0.26635	0.108722	0.302046	0.754409	0.378622	0.150704	0.241314	0.35375	0.0816596	0.42867
transversetemporal R	0.20692	0.52755	0.265715	0.377615	0.231314	0.18589	0.417732	0.129533	0.185598	0.195211	0.189076	0.237299	0.150512	0.0949304	0.409396	0.158556	0.271713	0.100225	0.267483	0.201183	0.213859	0.273724	0.180209	0.0847258	0.0918162	0.441654	0.147903	0.154096	0.532641	0.182406	0.4599	0.0736923	0.517076	0.204855	0.524396	0.263889	0.512607	0.22785	0.101724	0.223734	0.14944	0.311067	0.522533	0.316239	0.191636	0.27833	0.418225	0.18732	0.30276
[truncated: 13 more columns]
