# Supplementary material for: The relationship between the interictal epileptiform discharge source connectivity and cortical structural couplings in temporal lobe epilepsy
Source: Front Neurol. 2023 Feb 1;14:1029732. doi: 10.3389/fneur.2023.1029732 (PMC9948620; doi:10.3389/fneur.2023.1029732)
Supplement: Supplementary file 1 [file Data_Sheet_1.ZIP › Connection/BGC/R/01.xlsx]

## Sheet: 0
\	caudalanteriorcingulate L	caudalanteriorcingulate R	caudalmiddlefrontal L	caudalmiddlefrontal R	cuneus L	cuneus R	entorhinal L	entorhinal R	fusiform L	fusiform R	inferiorparietal L	inferiorparietal R	inferiortemporal L	inferiortemporal R	insula L	insula R	isthmuscingulate L	isthmuscingulate R	lateraloccipital L	lateraloccipital R	lateralorbitofrontal L	lateralorbitofrontal R	lingual L	lingual R	medialorbitofrontal L	medialorbitofrontal R	middletemporal L	middletemporal R	paracentral L	paracentral R	parahippocampal L	parahippocampal R	parsopercularis L	parsopercularis R	parsorbitalis L	parsorbitalis R	parstriangularis L	parstriangularis R	pericalcarine L	pericalcarine R	postcentral L	postcentral R	posteriorcingulate L	posteriorcingulate R	precentral L	precentral R	precuneus L	precuneus R	rostralanteriorcingulate L
caudalanteriorcingulate L	0.625676	0.297794	0.184793	0.298315	0.202209	0.610138	0.544025	0.490113	0.311129	0.361041	0.619599	0.283525	0.269017	0.379756	0.136304	0.175884	0.229493	0.445377	0.196615	0.186376	0.480803	0.261395	0.342326	0.510819	0.173142	0.212774	0.29261	0.284824	0.172855	0.188923	0.297068	0.377299	0.360721	0.275683	0.204028	0.343733	0.128193	0.250765	0.260427	0.465531	0.221195	0.189144	0.151575	0.625676	0.245786	0.165847	0.404587	0.510327	0.235981
caudalanteriorcingulate R	0.330268	0.709439	0.515642	0.30836	0.123035	0.389079	0.506258	0.334071	0.392894	0.528133	0.409074	0.270869	0.405075	0.411511	0.155773	0.0859574	0.403292	0.254209	0.385218	0.286884	0.236687	0.390441	0.272865	0.216449	0.351132	0.363829	0.323999	0.471038	0.101141	0.17846	0.6264	0.468278	0.243743	0.250388	0.287962	0.313185	0.340513	0.496557	0.235662	0.271479	0.34417	0.158382	0.110014	0.306927	0.350784	0.238541	0.357258	0.318123	0.26883
caudalmiddlefrontal L	0.088886	0.433798	0.858678	0.442705	0.135521	0.464153	0.858678	0.751128	0.478595	0.555961	0.723205	0.362615	0.370486	0.628251	0.147098	0.112686	0.0984934	0.634586	0.13919	0.282364	0.535862	0.378152	0.689347	0.499033	0.1069	0.324005	0.469633	0.499131	0.105955	0.246327	0.505543	0.575054	0.237584	0.320838	0.292436	0.59917	0.271948	0.113227	0.274998	0.485849	0.203688	0.131715	0.115884	0.80338	0.227517	0.12398	0.328915	0.34099	0.100999
caudalmiddlefrontal R	0.344915	0.342354	0.514753	0.934528	0.122009	0.41303	0.595288	0.395051	0.521282	0.648071	0.471993	0.283871	0.504697	0.489061	0.177966	0.0931382	0.425929	0.277143	0.39807	0.31128	0.263317	0.441031	0.32499	0.29365	0.366811	0.375942	0.410609	0.601294	0.103202	0.174956	0.9007	0.542284	0.240207	0.249853	0.306517	0.379612	0.411361	0.523971	0.252109	0.310602	0.33674	0.164894	0.136574	0.326593	0.338221	0.237437	0.36012	0.362342	0.302691
cuneus L	0.340029	0.374403	0.432992	0.363522	0.716411	0.434626	0.716411	0.47692	0.290742	0.332229	0.617038	0.396079	0.238885	0.359643	0.288552	0.13065	0.453036	0.428155	0.429062	0.609646	0.369206	0.287599	0.559903	0.370817	0.384535	0.264334	0.297195	0.307032	0.102988	0.198805	0.339394	0.363421	0.227558	0.239407	0.280877	0.35588	0.473111	0.501733	0.31342	0.297649	0.282037	0.18175	0.179565	0.468865	0.278334	0.211026	0.329875	0.425175	0.415403
cuneus R	0.359874	0.251639	0.409591	0.254454	0.151735	0.610138	0.248522	0.319053	0.226185	0.24763	0.361972	0.229941	0.217624	0.249991	0.215162	0.200079	0.457209	0.207821	0.39279	0.307364	0.393146	0.201005	0.234584	0.357688	0.367621	0.173735	0.205286	0.202341	0.151911	0.314445	0.208071	0.252245	0.293634	0.29317	0.174674	0.220708	0.183594	0.509678	0.206255	0.391678	0.275964	0.374089	0.173616	0.516188	0.279198	0.451268	0.194518	0.216836	0.361144
entorhinal L	0.302403	0.314378	0.526703	0.318572	0.135837	0.272891	1.02654	0.491099	0.505968	0.575016	0.20318	0.229757	0.350684	0.600517	0.167701	0.125422	0.473742	0.201165	0.43215	0.314818	0.262042	0.377558	0.241581	0.216274	0.291011	0.247181	0.444811	0.562203	0.143105	0.279239	0.480832	0.533891	0.222652	0.358599	0.249866	0.395475	0.148765	0.532481	0.271648	0.332684	0.342225	0.244166	0.155029	0.24004	0.32067	0.32442	0.254664	0.187088	0.24862
entorhinal R	0.30505	0.49336	0.444063	0.561886	0.173503	0.381365	0.693406	0.751128	0.379965	0.433879	0.4064	0.24444	0.334114	0.385908	0.312276	0.228179	0.465268	0.238889	0.422859	0.392278	0.229781	0.282847	0.217355	0.618681	0.305115	0.237403	0.316219	0.318083	0.190313	0.262577	0.370483	0.439048	0.242192	0.343783	0.2058	0.178964	0.220681	0.469474	0.27533	0.391277	0.311439	0.268255	0.355214	0.235792	0.292949	0.329089	0.30828	0.356648	0.346896
fusiform L	0.342865	0.47665	0.510588	0.628123	0.155918	0.459951	0.913656	0.530384	0.913656	0.306358	0.5978	0.288081	0.292694	0.453112	0.353789	0.232715	0.507353	0.317697	0.456702	0.448653	0.331368	0.300551	0.386026	0.265493	0.333145	0.205851	0.18404	0.35476	0.174876	0.182145	0.34665	0.388508	0.234195	0.294833	0.158038	0.552402	0.299821	0.531499	0.250954	0.0978304	0.359226	0.205245	0.426245	0.40417	0.339946	0.27136	0.342161	0.344963	0.384948
fusiform R	0.324456	0.633837	0.463588	0.795081	0.131835	0.447973	0.99531	0.460862	0.268722	0.99531	0.5934	0.266751	0.270106	0.564039	0.296339	0.175577	0.461985	0.289992	0.413705	0.41834	0.23915	0.276579	0.306394	0.233495	0.331924	0.15393	0.190982	0.241737	0.141521	0.213286	0.296403	0.635973	0.229955	0.298585	0.160755	0.364317	0.281513	0.506981	0.235959	0.186964	0.314985	0.220056	0.302361	0.348343	0.304192	0.274947	0.337898	0.345177	0.349341
inferiorparietal L	0.317999	0.168854	0.488354	0.227056	0.164935	0.29189	0.27596	0.404162	0.341601	0.364577	0.790531	0.271325	0.271687	0.430006	0.116623	0.125741	0.485652	0.223969	0.440102	0.408209	0.37571	0.320945	0.250257	0.293147	0.321254	0.210927	0.319737	0.335278	0.140281	0.249399	0.257475	0.336933	0.259484	0.317481	0.235567	0.407558	0.144854	0.604363	0.2682	0.393556	0.317069	0.217574	0.0783472	0.316896	0.304295	0.283965	0.37643	0.163288	0.26034
inferiorparietal R	0.120724	0.204617	0.162759	0.218079	0.18857	0.425184	0.386456	0.383392	0.227736	0.263456	0.543603	0.743112	0.205516	0.284429	0.097061	0.123681	0.249279	0.312	0.191082	0.29076	0.468229	0.182973	0.258822	0.452598	0.192428	0.129286	0.214646	0.194257	0.125144	0.176074	0.191119	0.268057	0.37505	0.305813	0.149069	0.279629	0.139328	0.352758	0.205061	0.458333	0.198125	0.225774	0.0904672	0.52057	0.250135	0.211747	0.305677	0.490913	0.214451
inferiortemporal L	0.339035	0.53624	0.501737	0.654536	0.15052	0.477421	0.847121	0.477701	0.290728	0.373638	0.657472	0.30875	0.847121	0.404435	0.372153	0.216507	0.476641	0.30398	0.438925	0.456838	0.37569	0.332417	0.358804	0.318942	0.346228	0.204635	0.255656	0.459431	0.147626	0.16421	0.439843	0.423746	0.308371	0.263051	0.204512	0.449216	0.415905	0.51562	0.21233	0.377942	0.369577	0.187301	0.43874	0.399195	0.375302	0.25568	0.360842	0.387943	0.401295
inferiortemporal R	0.286807	0.709439	0.426745	0.80966	0.183554	0.409226	0.999743	0.530104	0.443163	0.705105	0.528721	0.238053	0.404881	0.999743	0.359336	0.261457	0.447431	0.259546	0.410558	0.439028	0.161615	0.300282	0.235816	0.655295	0.300474	0.287006	0.326051	0.381965	0.202959	0.251484	0.555205	0.728135	0.253489	0.364288	0.223218	0.279917	0.268482	0.446399	0.28044	0.324661	0.313509	0.251363	0.42736	0.304704	0.298425	0.313018	0.320511	0.370922	0.363496
insula L	0.298809	0.320944	0.389692	0.290056	0.148743	0.484812	0.555548	0.358266	0.272539	0.308927	0.563887	0.322576	0.290587	0.291118	0.563887	0.101519	0.292805	0.284926	0.329134	0.24743	0.337276	0.290139	0.276143	0.456591	0.374151	0.323351	0.239956	0.289395	0.0895869	0.160372	0.277034	0.31547	0.301479	0.267239	0.241898	0.273269	0.504004	0.356093	0.208326	0.416141	0.33121	0.137885	0.0686584	0.394312	0.3481	0.189767	0.396862	0.52683	0.315843
insula R	0.3512	0.364709	0.498229	0.345885	0.170781	0.544676	0.739367	0.487603	0.327164	0.370822	0.667322	0.36098	0.312944	0.39628	0.17594	0.739367	0.431404	0.352602	0.419352	0.303717	0.425267	0.326753	0.387908	0.462817	0.343897	0.304321	0.307582	0.322764	0.0910134	0.154	0.340942	0.393282	0.345344	0.295834	0.331666	0.377065	0.427281	0.451949	0.251701	0.435988	0.401294	0.140525	0.17061	0.466991	0.41268	0.195112	0.411338	0.468212	0.412186
isthmuscingulate L	0.193864	0.323611	0.194423	0.319737	0.151659	0.461123	0.693034	0.594306	0.356748	0.40579	0.694311	0.427013	0.278216	0.469917	0.100861	0.0809981	0.70661	0.554881	0.196225	0.206232	0.501324	0.291702	0.515458	0.433022	0.163771	0.226485	0.352798	0.350981	0.141121	0.181337	0.353093	0.42097	0.310162	0.276712	0.232777	0.451943	0.217356	0.202239	0.254281	0.435018	0.285766	0.0890832	0.0779817	0.70661	0.294826	0.0921763	0.36692	0.396964	0.0827392
isthmuscingulate R	0.203271	0.479051	0.401603	0.526213	0.328529	0.24052	0.361491	0.284663	0.39239	0.391799	0.31119	0.268499	0.424935	0.252181	0.400262	0.383776	0.383946	0.634586	0.391452	0.199446	0.260452	0.34196	0.19513	0.580304	0.230817	0.400043	0.343817	0.362575	0.293632	0.286248	0.401001	0.383086	0.259029	0.252763	0.306198	0.272841	0.220235	0.381187	0.27089	0.549256	0.312227	0.360662	0.531905	0.357382	0.287941	0.407711	0.209613	0.273353	0.349944
lateraloccipital L	0.16771	0.323698	0.184646	0.332006	0.180021	0.408348	0.653305	0.54275	0.33815	0.36808	0.632749	0.374943	0.269249	0.421494	0.132411	0.0974964	0.213251	0.533428	0.653305	0.304685	0.431588	0.28985	0.578484	0.375583	0.146589	0.24137	0.344166	0.339649	0.187286	0.167088	0.343173	0.383858	0.240761	0.272564	0.250804	0.425339	0.240337	0.195813	0.247675	0.369459	0.211161	0.0811974	0.120129	0.636954	0.257626	0.0701809	0.310116	0.376448	0.0880448
lateraloccipital R	0.201655	0.257524	0.341052	0.299205	0.395843	0.40069	0.484089	0.345885	0.208842	0.232631	0.470534	0.237362	0.212439	0.227702	0.18478	0.251753	0.305162	0.292204	0.32217	0.678673	0.315017	0.186308	0.285838	0.332459	0.189467	0.185029	0.212396	0.191973	0.290269	0.111458	0.211657	0.254102	0.348417	0.153012	0.206226	0.262838	0.22652	0.341256	0.225495	0.262935	0.338719	0.173403	0.288705	0.430376	0.333446	0.24665	0.290244	0.338969	0.196333
lateralorbitofrontal L	0.341514	0.342584	0.428629	0.417054	0.186489	0.424565	0.609923	0.334019	0.18466	0.180781	0.478752	0.283516	0.268371	0.122705	0.394445	0.265349	0.461857	0.285932	0.407635	0.471985	0.63158	0.192753	0.308431	0.401189	0.345575	0.210318	0.13546	0.160929	0.188128	0.177712	0.189935	0.235964	0.232605	0.252448	0.170121	0.150242	0.263419	0.481491	0.219323	0.555663	0.277117	0.234979	0.379494	0.297894	0.25285	0.276363	0.318714	0.378116	0.42072
lateralorbitofrontal R	0.326761	0.517537	0.487363	0.608055	0.236891	0.465416	0.881165	0.529449	0.350991	0.39158	0.647338	0.279997	0.306409	0.401105	0.366507	0.338702	0.502396	0.322804	0.449425	0.475164	0.410439	0.881165	0.409057	0.36035	0.31593	0.259614	0.379756	0.344914	0.259738	0.138288	0.482717	0.445633	0.21041	0.246783	0.138207	0.475823	0.314813	0.472115	0.14479	0.261325	0.376852	0.161113	0.614833	0.418115	0.350085	0.228829	0.347638	0.367044	0.400391
lingual L	0.238703	0.417858	0.463136	0.499389	0.32825	0.330703	0.362088	0.178458	0.383833	0.286802	0.303325	0.250246	0.371902	0.0946862	0.281178	0.284725	0.445724	0.241639	0.466503	0.270747	0.160859	0.287861	0.745285	0.418621	0.223789	0.322204	0.39052	0.311386	0.314888	0.289333	0.337909	0.28661	0.247367	0.322451	0.272491	0.209911	0.198408	0.422682	0.289381	0.321236	0.41469	0.235487	0.451275	0.158102	0.369915	0.33201	0.256208	0.261178	0.283128
lingual R	0.379022	0.243975	0.436287	0.30936	0.138198	0.472805	0.604188	0.496674	0.181642	0.190816	0.563193	0.332702	0.135394	0.41959	0.303515	0.167493	0.454479	0.312472	0.397503	0.473815	0.325331	0.208402	0.338539	0.655295	0.41126	0.137499	0.183082	0.250579	0.111173	0.20458	0.0847902	0.160147	0.280475	0.238685	0.160291	0.375128	0.393605	0.557798	0.227422	0.395767	0.283375	0.246624	0.217257	0.408037	0.285938	0.281584	0.342737	0.403363	0.414544
medialorbitofrontal L	0.119209	0.235244	0.154376	0.242381	0.187034	0.531961	0.399623	0.329712	0.237661	0.270604	0.483897	0.259148	0.246506	0.248991	0.228928	0.242144	0.0680047	0.28735	0.11251	0.182853	0.358261	0.219709	0.219959	0.468628	0.573442	0.208206	0.212555	0.218434	0.140515	0.146738	0.224739	0.277824	0.360847	0.244206	0.192727	0.223176	0.110124	0.140081	0.220897	0.421397	0.154494	0.163581	0.185138	0.428829	0.19848	0.152918	0.375715	0.573442	0.39983
medialorbitofrontal R	0.344687	0.455472	0.518601	0.499108	0.123067	0.494177	0.755587	0.396909	0.216059	0.249894	0.603028	0.295845	0.147602	0.313532	0.352336	0.223271	0.468199	0.301538	0.427299	0.365329	0.311174	0.209005	0.322691	0.270001	0.336081	0.755587	0.209858	0.223316	0.149918	0.139129	0.262213	0.292513	0.254195	0.244353	0.165644	0.308479	0.361172	0.470094	0.150131	0.329067	0.396422	0.15289	0.527346	0.378495	0.398843	0.231399	0.374867	0.355413	0.388963
middletemporal L	0.343685	0.38991	0.527597	0.499799	0.173437	0.443296	0.820412	0.484732	0.172899	0.210538	0.544977	0.289918	0.271103	0.356725	0.339185	0.24214	0.523055	0.32417	0.472485	0.455857	0.299383	0.30735	0.428866	0.255807	0.321961	0.218564	0.820412	0.251749	0.195067	0.182449	0.250953	0.285485	0.221027	0.311526	0.178974	0.424135	0.270853	0.538307	0.27398	0.093377	0.371507	0.211671	0.421339	0.400621	0.343619	0.280316	0.332119	0.327863	0.374333
middletemporal R	0.302647	0.552449	0.467709	0.719508	0.152501	0.452954	1.02654	0.496531	0.305834	0.309632	0.61351	0.259433	0.448315	0.42041	0.332027	0.226438	0.459852	0.31063	0.423695	0.418737	0.288579	0.294849	0.36963	0.296696	0.305702	0.221575	0.233053	1.02654	0.175995	0.180408	0.425078	0.429398	0.210089	0.283395	0.158679	0.458597	0.274721	0.466026	0.224222	0.09316	0.341834	0.187161	0.448922	0.378821	0.325123	0.250053	0.337697	0.357999	0.351941
paracentral L	0.34306	0.40252	0.531945	0.397604	0.250189	0.46658	0.806949	0.583202	0.400336	0.438927	0.668685	0.380014	0.328432	0.47055	0.268903	0.157027	0.513087	0.455536	0.527676	0.524281	0.491203	0.392467	0.580319	0.46939	0.361772	0.340154	0.404773	0.410908	0.806949	0.195447	0.427821	0.460444	0.326375	0.279199	0.356948	0.457432	0.451517	0.536781	0.343165	0.42901	0.416931	0.161501	0.163733	0.546344	0.365085	0.204662	0.357098	0.418849	0.400956
paracentral R	0.165609	0.481477	0.35762	0.526725	0.370347	0.374636	0.510137	0.39657	0.359931	0.399973	0.41944	0.252012	0.377473	0.310244	0.330533	0.347111	0.299288	0.594878	0.311491	0.212228	0.315276	0.348106	0.402627	0.457272	0.162738	0.389789	0.336721	0.376442	0.257116	0.594878	0.410976	0.42569	0.258889	0.177673	0.310365	0.378538	0.240263	0.343157	0.263355	0.41939	0.23413	0.297938	0.4277	0.524957	0.211469	0.377434	0.2526	0.295409	0.248077
parahippocampal L	0.335562	0.645673	0.525551	0.934528	0.130903	0.464325	0.874784	0.399436	0.298506	0.310426	0.544389	0.280597	0.308775	0.42057	0.275277	0.147756	0.480784	0.285423	0.439719	0.382861	0.247684	0.380616	0.293476	0.0940181	0.333439	0.178758	0.229004	0.388394	0.136921	0.192091	0.934528	0.258994	0.249723	0.299366	0.222481	0.332579	0.292247	0.530608	0.244963	0.17479	0.365398	0.190916	0.255106	0.353182	0.356515	0.266348	0.354151	0.298668	0.336147
parahippocampal R	0.326339	0.550472	0.470983	0.630545	0.126773	0.437534	0.905155	0.397011	0.333512	0.610284	0.55397	0.264523	0.272241	0.543667	0.252939	0.145779	0.459728	0.272646	0.411183	0.398878	0.253839	0.302086	0.287154	0.139985	0.333353	0.150575	0.250011	0.333123	0.129987	0.222908	0.200405	0.905155	0.23343	0.304518	0.177381	0.32405	0.272664	0.521487	0.242344	0.254231	0.313731	0.220149	0.234298	0.322154	0.304423	0.276226	0.337252	0.320743	0.327937
parsopercularis L	0.294691	0.410658	0.397153	0.425979	0.212568	0.458604	0.775478	0.553334	0.293269	0.368843	0.605862	0.31557	0.246038	0.411599	0.357589	0.226991	0.430763	0.397983	0.386172	0.678673	0.446189	0.220092	0.545241	0.436036	0.326368	0.245141	0.29598	0.306296	0.169998	0.143752	0.366479	0.406704	0.775478	0.196998	0.222804	0.41524	0.44133	0.459339	0.2468	0.351105	0.248958	0.190744	0.258747	0.529085	0.218904	0.220933	0.326696	0.385834	0.400631
parsopercularis R	0.222478	0.529278	0.396423	0.583338	0.435059	0.470024	0.798833	0.609195	0.435059	0.485906	0.581531	0.257242	0.377828	0.442202	0.362685	0.372493	0.406785	0.483749	0.414394	0.53425	0.476615	0.36308	0.665225	0.470207	0.21838	0.397491	0.441984	0.460996	0.291017	0.11565	0.504002	0.519811	0.284118	0.798833	0.325894	0.511958	0.296654	0.419648	0.271308	0.426868	0.310577	0.180274	0.405441	0.703762	0.275187	0.231054	0.323491	0.316885	0.316268
parsorbitalis L	0.326902	0.417215	0.525049	0.467963	0.221582	0.483371	0.801775	0.482053	0.24217	0.30935	0.627993	0.318783	0.213834	0.355454	0.317304	0.362051	0.517469	0.31033	0.480613	0.506006	0.405748	0.182117	0.394307	0.317374	0.310352	0.207003	0.271237	0.248618	0.241484	0.135636	0.349425	0.356098	0.269761	0.272624	0.801775	0.383451	0.359876	0.482765	0.122253	0.299772	0.429634	0.174858	0.48427	0.42636	0.414091	0.2504	0.371792	0.354835	0.38799
parsorbitalis R	0.312887	0.511074	0.418246	0.627655	0.17839	0.390438	0.769188	0.267241	0.56896	0.363945	0.48865	0.237885	0.424659	0.2637	0.330907	0.231777	0.456024	0.275134	0.398581	0.399779	0.150606	0.319717	0.334047	0.516336	0.316695	0.252831	0.432008	0.365741	0.197288	0.224224	0.353996	0.360026	0.216922	0.317086	0.202178	0.769188	0.234806	0.454788	0.269968	0.42189	0.288085	0.204812	0.433422	0.269225	0.264993	0.258665	0.31421	0.357595	0.355661
parstriangularis L	0.213802	0.0825799	0.335113	0.0674822	0.132829	0.331778	0.281178	0.205752	0.125813	0.193028	0.274877	0.215267	0.136306	0.181178	0.3199	0.178468	0.205593	0.206852	0.26657	0.181389	0.213879	0.157306	0.185833	0.183791	0.253489	0.193648	0.121679	0.140923	0.091432	0.180959	0.148463	0.214366	0.312021	0.303489	0.209836	0.164266	0.5127	0.245289	0.163522	0.207076	0.350817	0.160057	0.113442	0.291694	0.41534	0.224683	0.295344	0.346567	0.111586
parstriangularis R	0.116864	0.35628	0.113868	0.371353	0.179112	0.535627	0.733469	0.68777	0.423962	0.493008	0.790531	0.397756	0.337587	0.56414	0.124725	0.116498	0.138304	0.522853	0.132711	0.250867	0.580512	0.321981	0.506041	0.515691	0.0869656	0.246551	0.41091	0.415869	0.127871	0.21241	0.407421	0.502089	0.324287	0.319834	0.235783	0.546286	0.188453	0.790531	0.276222	0.525058	0.220583	0.159557	0.121468	0.74802	0.275007	0.161942	0.477977	0.431206	0.124409
pericalcarine L	0.287589	0.410831	0.505465	0.4633	0.469265	0.462141	0.843017	0.664119	0.387438	0.413897	0.634577	0.301813	0.252114	0.478402	0.28558	0.307562	0.508896	0.422483	0.499118	0.670792	0.599631	0.186251	0.632584	0.452281	0.268224	0.207111	0.464158	0.345109	0.347431	0.150115	0.398089	0.444589	0.330579	0.291178	0.122198	0.546621	0.308155	0.487172	0.859995	0.405305	0.422805	0.198144	0.426025	0.601769	0.383408	0.259516	0.335489	0.38941	0.330563
pericalcarine R	0.374774	0.379805	0.452647	0.452941	0.147268	0.468597	0.798042	0.546849	0.0705152	0.229182	0.610512	0.318094	0.242896	0.347473	0.411944	0.283008	0.490542	0.368288	0.430442	0.538392	0.63158	0.148799	0.406705	0.426962	0.398538	0.198405	0.103045	0.121824	0.159151	0.197649	0.190196	0.320068	0.234628	0.252607	0.150101	0.442285	0.3621	0.53992	0.210742	0.798042	0.296848	0.248843	0.416258	0.491933	0.281651	0.289076	0.340043	0.380612	0.46771
postcentral L	0.215115	0.435399	0.370392	0.429188	0.1395	0.45821	0.81843	0.652446	0.421737	0.475498	0.665549	0.362735	0.338631	0.533259	0.237616	0.149219	0.362263	0.602468	0.354146	0.469484	0.48216	0.359711	0.745285	0.456785	0.235838	0.340523	0.425446	0.443377	0.121642	0.207931	0.470254	0.49793	0.235704	0.286221	0.327686	0.506937	0.392243	0.397034	0.283862	0.424908	0.81843	0.140791	0.15102	0.710505	0.238153	0.147219	0.322234	0.380369	0.207333
postcentral R	0.0771621	0.474971	0.20707	0.524737	0.213677	0.341272	0.65495	0.594515	0.477979	0.545665	0.58891	0.146008	0.430648	0.523702	0.197215	0.188516	0.132895	0.431536	0.137752	0.281726	0.462248	0.388171	0.467905	0.514923	0.0954784	0.382082	0.457749	0.495774	0.135631	0.290065	0.52297	0.56232	0.233753	0.268004	0.330935	0.540464	0.264111	0.188482	0.27263	0.486509	0.170541	0.65495	0.204524	0.565295	0.18538	0.202259	0.231597	0.239767	0.129702
posteriorcingulate L	0.393918	0.392967	0.490026	0.382113	0.177015	0.498024	0.717376	0.495927	0.410855	0.435403	0.613296	0.374612	0.46006	0.44394	0.307028	0.218024	0.428076	0.344271	0.421007	0.372302	0.373737	0.487597	0.412138	0.471482	0.455226	0.540184	0.356987	0.439325	0.110633	0.164497	0.402964	0.435533	0.267051	0.257809	0.408271	0.406156	0.495785	0.50782	0.294008	0.460247	0.351699	0.150712	0.717376	0.435162	0.332639	0.203987	0.389166	0.463765	0.565532
posteriorcingulate R	0.298206	0.411586	0.434018	0.458087	0.241391	0.392159	0.27351	0.158346	0.30582	0.295732	0.298001	0.257071	0.336518	0.141506	0.391307	0.32587	0.463222	0.299553	0.432413	0.329418	0.210884	0.256234	0.0568754	0.562691	0.331901	0.29482	0.259889	0.257961	0.241993	0.288512	0.302194	0.295116	0.254669	0.28769	0.230685	0.160765	0.225704	0.450404	0.240783	0.551081	0.312218	0.291105	0.438853	0.80338	0.292214	0.360898	0.277381	0.291418	0.422958
precentral L	0.217758	0.450285	0.404242	0.44851	0.168436	0.471442	0.8261	0.66415	0.423538	0.479075	0.649621	0.339608	0.344696	0.53791	0.265507	0.177976	0.3742	0.600066	0.385708	0.539394	0.498617	0.353751	0.744971	0.469225	0.230996	0.350519	0.42916	0.443726	0.120557	0.203576	0.47597	0.501999	0.236413	0.292504	0.331015	0.5157	0.406067	0.42308	0.277255	0.437888	0.266567	0.166077	0.176766	0.73393	0.8261	0.179973	0.324004	0.369173	0.225239
precentral R	0.0729503	0.503092	0.202602	0.547148	0.212133	0.38793	0.71913	0.615349	0.488531	0.550519	0.593024	0.1542	0.438627	0.530738	0.221917	0.203905	0.128358	0.504499	0.124823	0.310909	0.463822	0.400525	0.533466	0.501601	0.0807968	0.407321	0.47178	0.513587	0.135481	0.302531	0.544278	0.568529	0.233578	0.289405	0.351839	0.54391	0.281617	0.177553	0.280187	0.480696	0.165206	0.180448	0.213687	0.622643	0.183192	0.71913	0.262286	0.242968	0.127099
precuneus L	0.289883	0.212125	0.405033	0.226483	0.135069	0.259491	0.36657	0.518839	0.29654	0.3416	0.607304	0.218625	0.230138	0.415359	0.10731	0.110223	0.481018	0.288247	0.383986	0.302964	0.452624	0.238928	0.348313	0.381054	0.288076	0.159826	0.280336	0.274894	0.124775	0.317206	0.243549	0.3361	0.253123	0.308949	0.175246	0.390704	0.114062	0.594622	0.214909	0.443435	0.25721	0.331133	0.0833467	0.597603	0.252764	0.406616	0.607304	0.156504	0.228043
precuneus R	0.331236	0.139182	0.343899	0.17457	0.216723	0.209481	0.228768	0.30726	0.255021	0.280541	0.178233	0.356372	0.235157	0.294626	0.128769	0.156004	0.371136	0.19742	0.321564	0.405241	0.366621	0.241137	0.226697	0.471674	0.417719	0.177287	0.246563	0.241329	0.142325	0.231327	0.189524	0.270979	0.273974	0.209294	0.192994	0.312943	0.277395	0.527043	0.231989	0.437642	0.229011	0.265043	0.102604	0.303511	0.232168	0.275279	0.177028	0.573442	0.323887
rostralanteriorcingulate L	0.293343	0.248391	0.284329	0.24049	0.128527	0.566062	0.511939	0.365071	0.2476	0.28494	0.564492	0.326825	0.251473	0.280262	0.140296	0.240428	0.164825	0.300859	0.209631	0.167424	0.360114	0.236613	0.260503	0.451139	0.345824	0.224771	0.22343	0.234605	0.0623331	0.160933	0.238356	0.295851	0.335282	0.265118	0.206251	0.254585	0.200158	0.243062	0.211242	0.418216	0.224358	0.12933	0.143229	0.425622	0.255814	0.153287	0.416404	0.55283	0.566062
rostralanteriorcingulate R	0.306641	0.236928	0.467942	0.188921	0.130032	0.466201	0.543325	0.317205	0.260465	0.296116	0.504546	0.284932	0.250785	0.285591	0.195257	0.106122	0.33868	0.276069	0.358374	0.232421	0.261947	0.244273	0.249861	0.413629	0.337492	0.317077	0.214375	0.309433	0.0928298	0.148678	0.286118	0.282119	0.283097	0.258786	0.259072	0.240671	0.5127	0.396013	0.176655	0.323519	0.388396	0.148214	0.109375	0.352536	0.420966	0.224536	0.384057	0.425562	0.260971
rostralmiddlefrontal L	0.293507	0.267009	0.360248	0.302696	0.202685	0.271013	0.196534	0.187142	0.202242	0.218831	0.25089	0.312001	0.238617	0.129905	0.379734	0.25557	0.364938	0.165356	0.327857	0.350904	0.344904	0.191538	0.0879346	0.475449	0.393833	0.200876	0.170727	0.182641	0.175065	0.172554	0.19545	0.223866	0.383921	0.256962	0.171473	0.149213	0.209229	0.420878	0.206281	0.454543	0.245104	0.296499	0.265626	0.2788	0.255415	0.33935	0.191124	0.320225	0.457331
rostralmiddlefrontal R	0.359811	0.521137	0.50421	0.606372	0.155904	0.475839	0.797766	0.418103	0.244189	0.282116	0.624358	0.290601	0.218971	0.322173	0.375416	0.285248	0.503005	0.304726	0.436832	0.40813	0.330554	0.282974	0.346766	0.277788	0.346787	0.188513	0.264816	0.207995	0.202424	0.129937	0.380617	0.344888	0.202605	0.232733	0.101113	0.344452	0.331502	0.485314	0.153338	0.316436	0.369921	0.148101	0.670811	0.372187	0.351312	0.218992	0.361255	0.356592	0.41632
superiorfrontal L	0.381488	0.347654	0.530049	0.309432	0.132387	0.491347	0.63609	0.389552	0.333368	0.347305	0.569987	0.330925	0.424863	0.358262	0.309079	0.102613	0.420723	0.296632	0.41107	0.311525	0.292969	0.365801	0.307217	0.414121	0.392466	0.514934	0.266989	0.372747	0.094268	0.137821	0.318732	0.337047	0.253527	0.237303	0.289953	0.311339	0.498613	0.495871	0.19898	0.400601	0.391028	0.161911	0.166471	0.373639	0.404787	0.236919	0.402849	0.412933	0.385419
superiorfrontal R	0.203658	0.305498	0.234416	0.309043	0.194727	0.530255	0.51988	0.507971	0.326188	0.379046	0.582545	0.225799	0.281279	0.399292	0.146827	0.174097	0.296477	0.471234	0.246905	0.197106	0.480307	0.267848	0.348976	0.549782	0.232183	0.215766	0.303237	0.293956	0.172302	0.208144	0.31036	0.394255	0.339286	0.280046	0.20278	0.352649	0.121273	0.326562	0.262952	0.48108	0.237029	0.242275	0.172991	0.676044	0.253807	0.201422	0.352428	0.473151	0.245701
superiorparietal L	0.145418	0.255061	0.368182	0.27616	0.145745	0.392268	0.5325	0.572201	0.335953	0.382904	0.687366	0.134599	0.258053	0.45235	0.0770245	0.0927783	0.449407	0.434782	0.370722	0.263461	0.464861	0.269741	0.431334	0.398638	0.155906	0.19324	0.327381	0.323685	0.131967	0.281749	0.303354	0.388188	0.244125	0.308408	0.204279	0.448094	0.109873	0.415934	0.226798	0.426455	0.245743	0.322255	0.0737564	0.667101	0.240585	0.367015	0.31114	0.268187	0.132086
superiorparietal R	0.203988	0.202567	0.245576	0.232911	0.196472	0.337958	0.36578	0.412938	0.259794	0.289822	0.500744	0.273763	0.230843	0.318184	0.104416	0.136467	0.297162	0.271756	0.235524	0.365297	0.455864	0.215232	0.308719	0.486377	0.254844	0.156106	0.249839	0.230568	0.133776	0.265756	0.209973	0.286241	0.295057	0.28494	0.172479	0.324816	0.16345	0.447975	0.217907	0.473919	0.178947	0.420212	0.101779	0.493003	0.193318	0.399295	0.206028	0.452231	0.228726
superiortemporal L	0.360747	0.294261	0.521629	0.345158	0.174243	0.345039	0.404187	0.341765	0.322803	0.219894	0.274423	0.270862	0.268137	0.278671	0.279635	0.209287	0.525296	0.295017	0.477549	0.382572	0.208035	0.297961	0.39544	0.30233	0.311359	0.219151	0.331188	0.302243	0.188798	0.259759	0.238707	0.199043	0.212801	0.317485	0.213157	0.269906	0.18238	0.53718	0.291139	0.311582	0.34413	0.272709	0.289905	0.242057	0.309099	0.34098	0.269981	0.254044	0.335716
superiortemporal R	0.318864	0.466435	0.498541	0.568862	0.120239	0.471816	0.919391	0.461782	0.458938	0.33952	0.619852	0.276051	0.411167	0.438	0.295339	0.165294	0.460911	0.315873	0.429135	0.387555	0.300145	0.429407	0.371624	0.161047	0.324152	0.163456	0.338063	0.617471	0.138245	0.17025	0.527788	0.382413	0.233272	0.270562	0.219182	0.414523	0.32328	0.482785	0.230228	0.253031	0.360263	0.174042	0.389423	0.382319	0.352757	0.242893	0.352563	0.36175	0.344541
supramarginal L	0.0391304	0.403003	0.228875	0.409691	0.183144	0.39224	0.699647	0.579461	0.386648	0.429989	0.59919	0.154534	0.32028	0.474167	0.161443	0.117525	0.131625	0.539347	0.247735	0.307258	0.410539	0.328281	0.611968	0.399897	0.0762392	0.309588	0.380797	0.401194	0.14974	0.28337	0.429889	0.448522	0.255129	0.359769	0.283342	0.454771	0.248651	0.100549	0.24685	0.395255	0.401365	0.178038	0.131973	0.6754	0.385055	0.192053	0.277349	0.281013	0.087796
supramarginal R	0.0840775	0.376395	0.166891	0.430872	0.229967	0.422798	0.62068	0.598959	0.440725	0.498747	0.662138	0.167893	0.386778	0.498146	0.158397	0.171265	0.137883	0.435464	0.13788	0.312588	0.519403	0.350368	0.464174	0.562285	0.0970868	0.304688	0.424113	0.431173	0.148025	0.268569	0.432109	0.506021	0.270921	0.305344	0.285503	0.51955	0.226723	0.192483	0.280581	0.535784	0.162853	0.115426	0.178373	0.63194	0.175401	0.158259	0.281705	0.322934	0.134688
transversetemporal L	0.129483	0.462445	0.130912	0.453707	0.148429	0.442464	0.818139	0.640308	0.427418	0.489075	0.657212	0.349205	0.353221	0.536439	0.21212	0.138435	0.0981197	0.582643	0.156172	0.35471	0.42934	0.360693	0.710877	0.441281	0.156914	0.350954	0.419238	0.457267	0.127335	0.212825	0.492822	0.513871	0.225223	0.310512	0.323247	0.497906	0.347296	0.160133	0.265287	0.409205	0.44863	0.122409	0.145776	0.69475	0.398288	0.113391	0.307548	0.342455	0.14182
transversetemporal R	0.317356	0.337545	0.497903	0.222192	0.136532	0.418403	0.638799	0.413442	0.483176	0.644456	0.497264	0.278864	0.466995	0.509533	0.152661	0.107288	0.415847	0.283026	0.399549	0.323969	0.273965	0.415779	0.331075	0.276984	0.35232	0.347436	0.387701	0.573899	0.113164	0.205336	0.810429	0.613893	0.2533	0.268847	0.300921	0.399109	0.38346	0.506289	0.252951	0.308367	0.340971	0.18565	0.121925	0.339588	0.344182	0.253873	0.362258	0.368048	0.286707
[truncated: 13 more columns]
