# Supplementary material for: The relationship between the interictal epileptiform discharge source connectivity and cortical structural couplings in temporal lobe epilepsy
Source: Front Neurol. 2023 Feb 1;14:1029732. doi: 10.3389/fneur.2023.1029732 (PMC9948620; doi:10.3389/fneur.2023.1029732)
Supplement: Supplementary file 1 [file Data_Sheet_1.ZIP › Connection/BGC/R/02.xlsx]

## Sheet: 0
\	caudalanteriorcingulate L	caudalanteriorcingulate R	caudalmiddlefrontal L	caudalmiddlefrontal R	cuneus L	cuneus R	entorhinal L	entorhinal R	fusiform L	fusiform R	inferiorparietal L	inferiorparietal R	inferiortemporal L	inferiortemporal R	insula L	insula R	isthmuscingulate L	isthmuscingulate R	lateraloccipital L	lateraloccipital R	lateralorbitofrontal L	lateralorbitofrontal R	lingual L	lingual R	medialorbitofrontal L	medialorbitofrontal R	middletemporal L	middletemporal R	paracentral L	paracentral R	parahippocampal L	parahippocampal R	parsopercularis L	parsopercularis R	parsorbitalis L	parsorbitalis R	parstriangularis L	parstriangularis R	pericalcarine L	pericalcarine R	postcentral L	postcentral R	posteriorcingulate L	posteriorcingulate R	precentral L	precentral R	precuneus L	precuneus R	rostralanteriorcingulate L
caudalanteriorcingulate L	0.795389	0.480853	0.795389	0.411425	0.636554	0.375788	0.2748	0.426422	0.472323	0.529156	0.268577	0.200309	0.226791	0.498166	0.221116	0.53825	0.178541	0.239287	0.164713	0.222581	0.336013	0.324384	0.19266	0.436582	0.357591	0.266638	0.642317	0.457004	0.274416	0.4899	0.548479	0.406573	0.366591	0.279616	0.321566	0.479914	0.245329	0.702774	0.38203	0.450746	0.244924	0.223991	0.291677	0.479178	0.641204	0.265203	0.267159	0.301992	0.22847
caudalanteriorcingulate R	0.260423	0.854261	0.854261	0.411676	0.61255	0.297989	0.176297	0.433503	0.482407	0.524027	0.188127	0.245407	0.227735	0.551478	0.243222	0.539415	0.155608	0.150943	0.188197	0.170384	0.317709	0.326686	0.200786	0.423947	0.251653	0.271948	0.616672	0.439805	0.277658	0.511569	0.518811	0.348798	0.35518	0.30858	0.311802	0.272584	0.264981	0.788931	0.405197	0.516009	0.176152	0.156017	0.295108	0.45661	0.774972	0.164004	0.226372	0.21316	0.211768
caudalmiddlefrontal L	0.184598	0.376163	0.928058	0.408537	0.264571	0.458712	0.263657	0.197926	0.381586	0.45423	0.302972	0.222753	0.216365	0.233055	0.11681	0.21639	0.164703	0.293961	0.137638	0.223025	0.340881	0.306431	0.193262	0.381266	0.451658	0.177608	0.624252	0.470808	0.139851	0.151952	0.582244	0.497686	0.4083	0.237146	0.311714	0.517681	0.222637	0.149796	0.432248	0.353669	0.275816	0.276777	0.274069	0.438386	0.255471	0.337584	0.276165	0.373088	0.309537
caudalmiddlefrontal R	0.237565	0.463974	0.735472	0.803243	0.565388	0.42919	0.283557	0.469974	0.338519	0.483645	0.349046	0.30622	0.206944	0.693469	0.339636	0.555543	0.216457	0.21268	0.212921	0.271155	0.332405	0.226057	0.350413	0.390734	0.400974	0.236134	0.45507	0.803243	0.256819	0.398202	0.531025	0.564647	0.288218	0.410559	0.264286	0.574066	0.347626	0.623751	0.467023	0.590745	0.279854	0.233084	0.210491	0.377966	0.607196	0.229453	0.357046	0.40199	0.353569
cuneus L	0.264216	0.48105	0.257746	0.334713	0.691776	0.475017	0.298073	0.0715753	0.398545	0.503228	0.338265	0.308584	0.140649	0.518996	0.124285	0.0533247	0.166347	0.333288	0.195959	0.274448	0.302471	0.266846	0.14323	0.425201	0.402899	0.0969305	0.591796	0.471275	0.112104	0.247186	0.550656	0.511665	0.321582	0.129648	0.289082	0.670866	0.0708445	0.0777288	0.136909	0.10153	0.308463	0.32662	0.221605	0.475608	0.252048	0.376037	0.339	0.41821	0.256758
cuneus R	0.17844	0.21771	0.609442	0.408141	0.408517	0.609442	0.144115	0.334896	0.471016	0.479848	0.128557	0.192043	0.20101	0.449768	0.248485	0.385282	0.178066	0.140491	0.138225	0.11942	0.220266	0.293433	0.154742	0.446642	0.16377	0.322918	0.309337	0.283442	0.241177	0.248551	0.258196	0.160205	0.304083	0.264635	0.218	0.253941	0.183375	0.581163	0.258567	0.332213	0.150916	0.130312	0.28277	0.427493	0.570626	0.14294	0.17032	0.145031	0.181889
entorhinal L	0.208544	0.128239	0.813965	0.342066	0.563142	0.20967	0.94725	0.316752	0.340557	0.335934	0.256578	0.0654458	0.191809	0.446939	0.176745	0.393283	0.167867	0.241527	0.143653	0.16307	0.256373	0.244704	0.201763	0.291046	0.194562	0.184293	0.586776	0.362719	0.228193	0.306501	0.523647	0.420385	0.356795	0.390068	0.256224	0.186115	0.319062	0.94725	0.539699	0.671992	0.281174	0.18855	0.247677	0.309307	0.830263	0.266593	0.202265	0.308453	0.20988
entorhinal R	0.273813	0.512546	0.407711	0.359088	0.20709	0.456708	0.282785	0.757706	0.415139	0.520159	0.350164	0.29993	0.193745	0.757706	0.215817	0.382127	0.192544	0.313169	0.189556	0.265667	0.377319	0.317264	0.178774	0.435319	0.479099	0.125664	0.560909	0.458105	0.0558663	0.287736	0.537626	0.500964	0.328966	0.160262	0.382088	0.727506	0.135436	0.184794	0.147363	0.144303	0.30087	0.294605	0.251728	0.499673	0.357848	0.338271	0.340335	0.428356	0.294124
fusiform L	0.222515	0.454577	0.912384	0.309153	0.539619	0.479383	0.260939	0.503982	0.976274	0.747269	0.246685	0.275094	0.243334	0.622495	0.333371	0.558152	0.25252	0.190513	0.189543	0.219789	0.260451	0.187319	0.24467	0.351842	0.539416	0.404653	0.487742	0.415312	0.324626	0.29664	0.480488	0.387406	0.320765	0.552009	0.212997	0.769707	0.419013	0.976274	0.519845	0.753356	0.238941	0.19046	0.283877	0.491745	0.805841	0.193827	0.293004	0.259074	0.430318
fusiform R	0.215666	0.406228	0.907716	0.406176	0.504911	0.418406	0.241778	0.472178	0.575746	0.939035	0.2125	0.264655	0.261057	0.616652	0.326729	0.529296	0.246641	0.180297	0.183413	0.204659	0.182131	0.276702	0.213868	0.238662	0.515201	0.418424	0.274493	0.184707	0.312538	0.292776	0.300475	0.280103	0.351858	0.464039	0.182128	0.687746	0.341939	0.939035	0.446809	0.655884	0.229788	0.181455	0.310957	0.140908	0.82526	0.188182	0.269481	0.213072	0.361709
inferiorparietal L	0.180117	0.2581	0.424358	0.433202	0.308272	0.253207	0.214658	0.229542	0.38878	0.32357	0.595266	0.274093	0.312334	0.399065	0.118238	0.264069	0.137948	0.180076	0.21134	0.190526	0.27352	0.276899	0.272336	0.313664	0.213953	0.17427	0.418593	0.383437	0.125579	0.253553	0.39027	0.381312	0.444481	0.274105	0.301758	0.186261	0.211118	0.450426	0.425744	0.595266	0.298937	0.253512	0.346001	0.278146	0.404356	0.237468	0.30125	0.389672	0.169434
inferiorparietal R	0.132703	0.236514	0.622703	0.47499	0.381132	0.292416	0.0607631	0.278754	0.458573	0.501842	0.303575	0.721933	0.2273	0.431626	0.138669	0.337582	0.156369	0.261437	0.118234	0.167907	0.309567	0.299028	0.207732	0.408817	0.240379	0.172382	0.721933	0.505099	0.157159	0.270088	0.713846	0.59309	0.404096	0.244878	0.294439	0.267836	0.204287	0.605481	0.423573	0.562745	0.200111	0.195812	0.304922	0.429628	0.578039	0.255501	0.293493	0.399995	0.153534
inferiortemporal L	0.234148	0.464315	0.72889	0.309851	0.453192	0.434735	0.271455	0.433364	0.332174	0.482636	0.315131	0.28167	0.72889	0.651026	0.30843	0.489149	0.22703	0.202994	0.187419	0.232346	0.352017	0.203395	0.322314	0.396541	0.466013	0.219017	0.504941	0.573969	0.229903	0.299528	0.542041	0.51497	0.367593	0.37925	0.28732	0.699306	0.327042	0.603987	0.423474	0.53554	0.268707	0.22247	0.116925	0.445195	0.589147	0.228688	0.323581	0.378778	0.360093
inferiortemporal R	0.353972	0.580701	0.16389	0.352873	0.329614	0.462601	0.30402	0.453964	0.382812	0.473441	0.344288	0.323729	0.171739	0.831013	0.0530183	0.558511	0.121759	0.312733	0.196096	0.283612	0.328208	0.252348	0.191469	0.392927	0.410435	0.142095	0.619251	0.403036	0.118525	0.14726	0.565595	0.493594	0.308939	0.168144	0.286443	0.58407	0.159811	0.15404	0.32388	0.238692	0.325673	0.352717	0.228683	0.440326	0.181998	0.404787	0.351324	0.394547	0.266295
insula L	0.241023	0.39283	0.201885	0.295871	0.161129	0.401786	0.262049	0.256799	0.396989	0.475822	0.307913	0.294083	0.248725	0.332841	0.592111	0.196555	0.161392	0.290913	0.194468	0.267107	0.380065	0.393113	0.26336	0.447834	0.405785	0.568241	0.388478	0.452516	0.247064	0.299278	0.38071	0.359377	0.263958	0.172325	0.374036	0.592111	0.200972	0.141071	0.170677	0.156054	0.294804	0.298346	0.242267	0.437882	0.225271	0.336052	0.31774	0.317995	0.266355
insula R	0.267334	0.521295	0.342221	0.382411	0.136163	0.481729	0.277882	0.288037	0.452634	0.55988	0.339065	0.289896	0.20327	0.797465	0.158102	0.797465	0.163372	0.309352	0.179707	0.254656	0.377353	0.341595	0.185381	0.468023	0.469192	0.147307	0.600235	0.486021	0.0607017	0.265411	0.563992	0.509425	0.339538	0.162333	0.383374	0.75954	0.13451	0.150313	0.17478	0.14244	0.2944	0.295955	0.266341	0.528497	0.31357	0.345167	0.33037	0.416901	0.302665
isthmuscingulate L	0.248142	0.389524	0.277907	0.206343	0.22474	0.333884	0.278131	0.189885	0.278012	0.346071	0.327348	0.310676	0.204923	0.438323	0.205569	0.197743	0.512282	0.332916	0.20372	0.284113	0.307718	0.268983	0.309502	0.328288	0.329042	0.246091	0.313241	0.448517	0.156247	0.32634	0.337799	0.363786	0.186757	0.203347	0.277973	0.455365	0.210701	0.189138	0.223641	0.242296	0.310879	0.310653	0.173903	0.310676	0.267458	0.348798	0.335619	0.344077	0.244345
isthmuscingulate R	0.218967	0.295835	0.313741	0.257462	0.25301	0.264448	0.239846	0.192279	0.256425	0.252922	0.203055	0.290415	0.267513	0.364483	0.114974	0.21429	0.158868	0.538779	0.208545	0.287644	0.278171	0.247016	0.322557	0.256816	0.256128	0.194879	0.243758	0.317537	0.125781	0.274887	0.229968	0.257924	0.291986	0.306933	0.272262	0.235612	0.233829	0.329405	0.400782	0.538779	0.304697	0.315601	0.244799	0.225874	0.304854	0.339172	0.285934	0.125183	0.22301
lateraloccipital L	0.129494	0.217431	0.50285	0.452241	0.346864	0.294903	0.159186	0.23532	0.429593	0.43032	0.353831	0.182362	0.232651	0.355287	0.102459	0.278882	0.145354	0.294056	0.701022	0.213184	0.27343	0.266967	0.201781	0.374721	0.207367	0.153008	0.701022	0.461324	0.134165	0.198525	0.679866	0.622701	0.420225	0.245276	0.277764	0.215987	0.192204	0.534861	0.430925	0.553067	0.233055	0.378731	0.303215	0.378461	0.480475	0.394938	0.423858	0.427124	0.141049
lateraloccipital R	0.185241	0.230148	0.424946	0.429183	0.274821	0.253453	0.174165	0.220601	0.399865	0.378879	0.297666	0.246721	0.265266	0.366647	0.103611	0.251641	0.161348	0.338688	0.207126	0.702946	0.283267	0.284488	0.258275	0.330549	0.226317	0.156746	0.522373	0.455494	0.113865	0.230802	0.521822	0.536974	0.407672	0.278082	0.296408	0.202595	0.209779	0.526462	0.478504	0.702946	0.158945	0.176876	0.307527	0.32069	0.421532	0.168146	0.144073	0.517368	0.14637
lateralorbitofrontal L	0.191847	0.325579	0.836014	0.163381	0.406388	0.400259	0.232395	0.416938	0.0912598	0.149021	0.209942	0.232219	0.165334	0.556637	0.304198	0.454075	0.230515	0.177245	0.17531	0.188382	0.865542	0.323687	0.152942	0.0806369	0.475544	0.366188	0.252193	0.204321	0.261067	0.237973	0.264303	0.268319	0.198525	0.39517	0.291606	0.529422	0.278249	0.865542	0.251104	0.460283	0.218513	0.194492	0.138851	0.218068	0.790607	0.194307	0.242831	0.204627	0.399466
lateralorbitofrontal R	0.243942	0.444292	0.903177	0.236312	0.496528	0.483358	0.281147	0.500037	0.25074	0.465222	0.283246	0.291318	0.203277	0.676756	0.377074	0.553145	0.281883	0.213903	0.206967	0.235368	0.507128	0.903177	0.329428	0.429136	0.539976	0.448385	0.453766	0.424184	0.306191	0.329784	0.463653	0.424968	0.293228	0.437006	0.378205	0.718954	0.390848	0.805319	0.447772	0.595034	0.265508	0.225755	0.158661	0.502833	0.769205	0.224759	0.313872	0.308554	0.475544
lingual L	0.207122	0.399187	0.928058	0.343068	0.401675	0.529586	0.260967	0.396005	0.348752	0.49897	0.240807	0.244098	0.311715	0.563937	0.290528	0.438674	0.274087	0.208061	0.168597	0.191238	0.576768	0.435128	1.06359	0.440916	0.573677	0.396816	0.504365	0.437638	0.291409	0.20018	0.481888	0.397673	0.352128	0.624147	0.546777	0.678435	0.49606	1.06359	0.439711	0.72136	0.24076	0.204658	0.328414	0.564556	0.857036	0.214035	0.265065	0.283661	0.533787
lingual R	0.204288	0.383838	0.877593	0.317251	0.455125	0.477341	0.231904	0.432826	0.272265	0.27293	0.200396	0.241978	0.244542	0.580351	0.315989	0.481873	0.247054	0.172995	0.169705	0.182583	0.145191	0.288905	0.186321	0.938601	0.564899	0.43396	0.296466	0.224982	0.29436	0.253914	0.307379	0.278268	0.30069	0.486129	0.177023	0.669628	0.321297	0.938601	0.403834	0.632296	0.217683	0.172808	0.264497	0.539951	0.813875	0.179892	0.249352	0.203304	0.400847
medialorbitofrontal L	0.158096	0.161892	0.6634	0.292165	0.413462	0.133104	0.163622	0.426122	0.458495	0.493347	0.153581	0.18382	0.23674	0.503103	0.286147	0.46428	0.177996	0.139158	0.147099	0.151946	0.430538	0.456319	0.228325	0.521622	0.690326	0.400944	0.261938	0.253537	0.267484	0.263439	0.221518	0.157306	0.238116	0.303148	0.424297	0.356053	0.248387	0.690326	0.284721	0.356823	0.167109	0.153633	0.263917	0.494784	0.60919	0.159545	0.179653	0.143822	0.232899
medialorbitofrontal R	0.252152	0.47345	0.653643	0.401594	0.486876	0.522424	0.263575	0.505465	0.528852	0.65924	0.330869	0.282456	0.255992	0.818211	0.518183	0.588632	0.262128	0.262958	0.182579	0.232679	0.544702	0.525285	0.397215	0.603887	0.521253	0.818211	0.549089	0.608362	0.167413	0.398323	0.550201	0.513593	0.399408	0.321204	0.541737	0.777104	0.363488	0.419634	0.346702	0.372545	0.269125	0.246328	0.303817	0.614698	0.513065	0.267927	0.317934	0.419999	0.40062
middletemporal L	0.222119	0.458223	0.887878	0.297253	0.627417	0.378213	0.265171	0.472436	0.292448	0.214971	0.251738	0.309182	0.167618	0.6205	0.287085	0.559935	0.186262	0.164584	0.218991	0.256131	0.227249	0.182951	0.232319	0.21924	0.368643	0.26606	0.961869	0.119547	0.289441	0.374132	0.333472	0.343898	0.300904	0.515161	0.199698	0.4561	0.373724	0.961869	0.559263	0.78605	0.234693	0.181741	0.20968	0.157135	0.800698	0.185268	0.336547	0.210736	0.340091
middletemporal R	0.265955	0.502636	0.820394	0.603224	0.499078	0.326174	0.312882	0.387171	0.330118	0.203193	0.340276	0.376136	0.304334	0.602869	0.323546	0.462537	0.294328	0.264705	0.260179	0.345303	0.270789	0.297037	0.261584	0.231574	0.401571	0.341092	0.227059	0.83806	0.325903	0.346601	0.358169	0.445084	0.538214	0.443628	0.246144	0.485598	0.357224	0.83806	0.477064	0.680807	0.324662	0.253567	0.405806	0.189863	0.755725	0.255869	0.408556	0.378969	0.350542
paracentral L	0.227907	0.439985	0.444993	0.350236	0.404759	0.441261	0.275808	0.198061	0.442316	0.55658	0.346008	0.286289	0.226294	0.652433	0.295481	0.273584	0.243302	0.324376	0.183595	0.250906	0.35733	0.336955	0.254509	0.471372	0.404706	0.0847903	0.54301	0.598522	0.685634	0.300479	0.5356	0.535362	0.351365	0.193585	0.35533	0.685634	0.204998	0.200872	0.21718	0.199921	0.288252	0.286678	0.281878	0.507168	0.35533	0.328122	0.327656	0.442847	0.283495
paracentral R	0.262408	0.424382	0.237604	0.434174	0.327526	0.507949	0.26743	0.228634	0.53585	0.638811	0.283227	0.315427	0.226335	0.250863	0.1483	0.27406	0.154666	0.287592	0.211464	0.282131	0.376611	0.401639	0.206297	0.546272	0.380338	0.269914	0.559445	0.542509	0.219704	0.734486	0.510285	0.40802	0.347414	0.191342	0.353869	0.734486	0.169524	0.194762	0.251001	0.213242	0.286079	0.322721	0.306877	0.575576	0.132904	0.362334	0.313235	0.309849	0.305844
parahippocampal L	0.224048	0.441498	0.837306	0.341777	0.577618	0.33013	0.266913	0.42032	0.352184	0.265165	0.257987	0.320849	0.189058	0.610433	0.267972	0.508423	0.178095	0.164017	0.226489	0.279815	0.24526	0.220246	0.245724	0.256881	0.326336	0.234902	0.325106	0.199373	0.263443	0.381318	0.884741	0.352022	0.350974	0.46687	0.223802	0.329558	0.343381	0.884741	0.538606	0.749725	0.252447	0.177072	0.245837	0.187098	0.756203	0.1824	0.359545	0.213498	0.308947
parahippocampal R	0.236915	0.395126	0.733322	0.401343	0.509508	0.250411	0.280634	0.340017	0.365569	0.302446	0.295896	0.349783	0.227605	0.553355	0.223717	0.421575	0.166112	0.181869	0.248563	0.384323	0.267226	0.271087	0.256871	0.280304	0.25496	0.206438	0.404632	0.378966	0.251029	0.370155	0.412966	0.794093	0.414525	0.415294	0.260251	0.160223	0.314676	0.794093	0.524747	0.72916	0.323634	0.215862	0.292434	0.239786	0.687118	0.226913	0.456134	0.289021	0.261066
parsopercularis L	0.250946	0.45748	0.650765	0.234298	0.496239	0.448285	0.283152	0.348195	0.345196	0.462758	0.343739	0.307167	0.212964	0.651178	0.304937	0.434574	0.178338	0.200008	0.212264	0.249054	0.346407	0.234875	0.343344	0.390344	0.409534	0.161755	0.420189	0.745513	0.204106	0.405655	0.502828	0.560507	0.745513	0.397898	0.277025	0.573204	0.317402	0.55469	0.46017	0.586079	0.274943	0.238657	0.187916	0.363305	0.548636	0.235419	0.342915	0.367664	0.361432
parsopercularis R	0.168749	0.267186	0.573351	0.247645	0.277347	0.38394	0.206258	0.24601	0.231345	0.268147	0.190052	0.184443	0.190146	0.399831	0.215515	0.280664	0.199701	0.177683	0.129163	0.147788	0.30701	0.260952	0.265492	0.246073	0.432559	0.226242	0.346914	0.280246	0.212169	0.175362	0.324015	0.27974	0.265352	0.702021	0.29107	0.412296	0.201183	0.684756	0.0543886	0.10811	0.198769	0.179364	0.21343	0.306956	0.702021	0.189362	0.200068	0.221849	0.447433
parsorbitalis L	0.220006	0.386975	0.841218	0.170114	0.449738	0.433668	0.257612	0.471596	0.131414	0.266356	0.250674	0.267849	0.156079	0.612749	0.33882	0.512752	0.242525	0.193699	0.198228	0.213117	0.334313	0.243391	0.234989	0.236982	0.478623	0.388089	0.331719	0.291366	0.273314	0.291523	0.350205	0.346188	0.207032	0.376898	0.841218	0.593646	0.284918	0.797145	0.321256	0.508554	0.241409	0.212261	0.123306	0.289438	0.744991	0.210335	0.284028	0.249264	0.370143
parsorbitalis R	0.260292	0.263979	0.871672	0.348965	0.50879	0.267831	0.227688	0.436138	0.475402	0.54159	0.162996	0.265337	0.251861	0.639847	0.30606	0.513545	0.183036	0.12847	0.194199	0.188488	0.349491	0.391013	0.20561	0.464328	0.414332	0.380433	0.303075	0.301976	0.313299	0.455609	0.232627	0.143351	0.283954	0.301681	0.310768	0.871672	0.264988	0.782598	0.354592	0.459378	0.198593	0.178981	0.295595	0.468492	0.772322	0.166972	0.226864	0.143348	0.238229
parstriangularis L	0.204313	0.365761	0.795398	0.291198	0.309758	0.449706	0.261637	0.287717	0.270148	0.359471	0.272713	0.251571	0.157958	0.542848	0.236068	0.337033	0.202714	0.226124	0.178192	0.207491	0.33132	0.239453	0.20318	0.303656	0.433164	0.204241	0.467901	0.397163	0.200432	0.218912	0.452645	0.41908	0.305658	0.181575	0.267159	0.542529	0.795398	0.548779	0.213198	0.221014	0.255973	0.238928	0.20796	0.380694	0.661659	0.250769	0.282293	0.312156	0.292015
parstriangularis R	0.169787	0.281598	0.284813	0.344515	0.169441	0.389398	0.208277	0.149857	0.342264	0.374528	0.244715	0.19627	0.227462	0.327102	0.156829	0.163287	0.19361	0.233771	0.140412	0.180631	0.348301	0.303078	0.243452	0.338689	0.415505	0.180185	0.477278	0.394137	0.154341	0.161851	0.441295	0.368184	0.349038	0.299684	0.33679	0.428247	0.28662	1.06359	0.394904	0.419384	0.218029	0.210606	0.285103	0.391636	0.67969	0.230078	0.228938	0.305892	0.342708
pericalcarine L	0.204394	0.390435	0.898341	0.424764	0.319703	0.534812	0.276689	0.298284	0.385805	0.484294	0.265747	0.238932	0.320197	0.483708	0.217209	0.333864	0.244259	0.241414	0.160811	0.192772	0.426102	0.388393	0.190357	0.415171	0.551458	0.309365	0.572776	0.479189	0.24836	0.160057	0.54398	0.456025	0.432047	0.204335	0.42924	0.61144	0.362397	0.913169	0.913169	0.294202	0.256272	0.233024	0.356133	0.50346	0.868814	0.254603	0.268638	0.343413	0.390617
pericalcarine R	0.216463	0.364252	0.605565	0.386718	0.273507	0.498302	0.280735	0.272678	0.363126	0.430741	0.238679	0.22595	0.316364	0.390306	0.201055	0.285604	0.243156	0.235875	0.160116	0.174167	0.398381	0.363078	0.267035	0.37823	0.554618	0.309749	0.508415	0.426303	0.224141	0.14124	0.480658	0.403195	0.402949	0.128542	0.411712	0.5399	0.250601	0.791655	0.245907	0.820576	0.250052	0.225202	0.331559	0.449992	0.820576	0.247168	0.246463	0.303354	0.324418
postcentral L	0.176215	0.215492	0.626678	0.396774	0.443966	0.283512	0.29692	0.269259	0.376375	0.384201	0.285902	0.230924	0.219162	0.40705	0.129712	0.325069	0.138056	0.246559	0.206195	0.104034	0.301169	0.298276	0.238647	0.336862	0.262564	0.169411	0.575546	0.403151	0.161983	0.277512	0.538548	0.478761	0.401513	0.332341	0.303629	0.225333	0.264652	0.66146	0.525598	0.668467	0.668467	0.234477	0.274548	0.346645	0.640122	0.354923	0.141743	0.316086	0.197736
postcentral R	0.187287	0.223409	0.466933	0.422479	0.358851	0.274793	0.187744	0.235587	0.388801	0.383961	0.289865	0.191562	0.251006	0.366116	0.140156	0.281043	0.17304	0.316279	0.233182	0.176952	0.313399	0.314823	0.253689	0.338581	0.277829	0.179617	0.504764	0.432147	0.162265	0.2819	0.476508	0.405687	0.409982	0.32278	0.312464	0.232315	0.247802	0.599215	0.472598	0.657947	0.255933	0.657947	0.30457	0.340402	0.489242	0.335964	0.158101	0.351682	0.200548
posteriorcingulate L	0.219947	0.439062	0.756617	0.247864	0.495847	0.439957	0.26508	0.444011	0.34431	0.504738	0.28247	0.274403	0.0756248	0.650085	0.300434	0.505418	0.20621	0.183429	0.183792	0.216233	0.304259	0.108588	0.328396	0.387572	0.433605	0.229569	0.474238	0.627489	0.245522	0.31568	0.516209	0.497165	0.248891	0.380478	0.223926	0.664294	0.313919	0.635632	0.420111	0.559182	0.253114	0.21186	0.756617	0.452546	0.620857	0.212911	0.309668	0.318979	0.339447
posteriorcingulate R	0.200664	0.362805	0.824173	0.280651	0.444114	0.436479	0.223069	0.409803	0.309245	0.107534	0.181954	0.23625	0.197305	0.5648	0.284098	0.461938	0.198104	0.15071	0.167387	0.173912	0.204118	0.292397	0.199194	0.466029	0.484252	0.356753	0.1699	0.136881	0.257031	0.27628	0.199729	0.229034	0.230485	0.387682	0.152836	0.598478	0.258711	0.813244	0.355132	0.552446	0.205467	0.164154	0.264891	0.824173	0.758658	0.167442	0.238036	0.169528	0.318232
precentral L	0.167167	0.304256	0.25628	0.390314	0.250289	0.389898	0.265268	0.187814	0.352202	0.401758	0.2732	0.181971	0.22007	0.179882	0.102054	0.205155	0.160152	0.283772	0.11508	0.198617	0.313995	0.305955	0.20967	0.342395	0.403579	0.179267	0.559217	0.424101	0.133354	0.127121	0.524423	0.451111	0.406603	0.243366	0.308012	0.417397	0.243389	0.474545	0.526597	0.506188	0.248385	0.260237	0.271147	0.390033	0.868814	0.330231	0.232577	0.346341	0.216083
precentral R	0.196207	0.222943	0.438448	0.379906	0.375529	0.267914	0.202597	0.238662	0.340357	0.325632	0.215443	0.217315	0.244638	0.377222	0.149246	0.283569	0.167492	0.304215	0.217701	0.175423	0.306466	0.299598	0.275431	0.303722	0.276014	0.179367	0.401343	0.357859	0.167045	0.300485	0.360457	0.292062	0.379478	0.356427	0.303992	0.210793	0.268591	0.555803	0.487988	0.661051	0.306297	0.288854	0.286738	0.295025	0.43442	0.661051	0.160798	0.295425	0.222978
precuneus L	0.156145	0.228069	0.569585	0.460631	0.378511	0.281194	0.163537	0.261794	0.45325	0.444906	0.289429	0.264445	0.240339	0.426735	0.129328	0.313945	0.142157	0.226104	0.27047	0.0916815	0.295144	0.295151	0.229412	0.38518	0.219315	0.162754	0.690098	0.47538	0.144704	0.267211	0.673641	0.6273	0.412189	0.275673	0.300721	0.192541	0.213482	0.599492	0.452012	0.613525	0.161908	0.173362	0.311055	0.380844	0.554522	0.187891	0.690098	0.392196	0.158833
precuneus R	0.224948	0.336092	0.489042	0.353836	0.355022	0.283342	0.267073	0.250199	0.319338	0.278013	0.292863	0.303897	0.274093	0.483524	0.160828	0.298571	0.138941	0.140616	0.2048	0.275785	0.262789	0.241481	0.292753	0.274391	0.250525	0.158596	0.287373	0.380137	0.137104	0.315723	0.28071	0.389839	0.337257	0.324076	0.266355	0.237267	0.230886	0.491447	0.441726	0.627724	0.291304	0.242979	0.292574	0.233853	0.450074	0.235174	0.33487	0.627724	0.212864
rostralanteriorcingulate L	0.147357	0.196953	0.498882	0.146153	0.280613	0.21446	0.187137	0.280323	0.114988	0.117381	0.166048	0.170149	0.134228	0.376338	0.227426	0.310281	0.19684	0.163873	0.134936	0.152474	0.297795	0.252762	0.210291	0.115049	0.299548	0.258061	0.180628	0.145453	0.207462	0.146692	0.177012	0.179995	0.170757	0.286568	0.260946	0.265247	0.191851	0.548726	0.0835394	0.104274	0.188967	0.177028	0.129238	0.150039	0.57252	0.181464	0.181195	0.161642	0.57252
rostralanteriorcingulate R	0.247028	0.471328	0.577583	0.422974	0.303137	0.544108	0.259237	0.366514	0.521355	0.636748	0.314332	0.274264	0.241137	0.831013	0.288683	0.512152	0.191286	0.270443	0.17517	0.22388	0.466511	0.461368	0.28456	0.572292	0.497951	0.234328	0.602373	0.580306	0.0888369	0.327649	0.573945	0.511086	0.387509	0.219706	0.480555	0.788692	0.253549	0.264106	0.239754	0.221924	0.267718	0.256978	0.314022	0.606105	0.44793	0.288111	0.308131	0.393337	0.337307
rostralmiddlefrontal L	0.123746	0.235779	0.48675	0.308115	0.380474	0.369051	0.154619	0.405684	0.456009	0.522243	0.167253	0.162719	0.235477	0.377957	0.304351	0.434831	0.189052	0.157212	0.126186	0.150643	0.441537	0.427883	0.239983	0.520643	0.515038	0.402589	0.335104	0.331507	0.271186	0.239294	0.302084	0.231865	0.262896	0.302591	0.408693	0.549772	0.238465	0.531438	0.265941	0.302583	0.168399	0.15548	0.256634	0.496695	0.423805	0.173622	0.180022	0.177598	0.312596
rostralmiddlefrontal R	0.247669	0.454003	0.756506	0.288548	0.632116	0.374602	0.29144	0.482374	0.236898	0.325946	0.40524	0.318998	0.218153	0.694807	0.375524	0.584355	0.240013	0.254946	0.233318	0.327417	0.326005	0.251605	0.317952	0.296266	0.376974	0.27757	0.309829	0.476251	0.311454	0.472208	0.439596	0.550974	0.395036	0.4574	0.259152	0.452423	0.371067	0.682558	0.507654	0.650926	0.309886	0.242276	0.220601	0.264183	0.639666	0.240938	0.388928	0.424825	0.381999
superiorfrontal L	0.246184	0.418586	0.571944	0.258659	0.482798	0.407605	0.274293	0.32147	0.330286	0.435314	0.351849	0.302182	0.226365	0.660307	0.286274	0.398901	0.131426	0.23027	0.205144	0.252041	0.345781	0.266323	0.385772	0.386464	0.360803	0.169001	0.359605	0.670189	0.169938	0.419779	0.449638	0.516548	0.166446	0.386554	0.29283	0.475259	0.322773	0.452202	0.461512	0.545149	0.276375	0.251702	0.195983	0.346126	0.476137	0.259476	0.334033	0.387995	0.33672
superiorfrontal R	0.236369	0.42654	0.200517	0.435643	0.21889	0.548782	0.254759	0.237931	0.58025	0.691543	0.317182	0.288109	0.267998	0.262552	0.180717	0.272115	0.215409	0.311482	0.186595	0.258572	0.445419	0.478102	0.260293	0.616557	0.456805	0.34321	0.555566	0.579407	0.247704	0.257793	0.516919	0.446216	0.368578	0.207424	0.439161	0.841826	0.213965	0.184538	0.287623	0.228086	0.283018	0.293004	0.337129	0.629929	0.209707	0.338118	0.314554	0.370796	0.327652
superiorparietal L	0.215078	0.307781	0.104041	0.276774	0.262087	0.28082	0.204265	0.243473	0.290445	0.334793	0.185622	0.247035	0.212384	0.202333	0.238699	0.222192	0.257132	0.204596	0.184737	0.212374	0.231933	0.268343	0.201981	0.317484	0.24653	0.33038	0.300588	0.375398	0.244811	0.162411	0.302842	0.285821	0.265535	0.161364	0.229224	0.361904	0.169734	0.104202	0.149502	0.119828	0.21233	0.238386	0.210888	0.30721	0.0868765	0.244031	0.224738	0.204497	0.208387
superiorparietal R	0.186857	0.2657	0.545535	0.471144	0.352954	0.272902	0.21379	0.254748	0.45285	0.419316	0.196341	0.300049	0.253921	0.438792	0.136145	0.303475	0.1454	0.198395	0.215253	0.157584	0.290173	0.295182	0.245506	0.367279	0.217831	0.162219	0.613972	0.483483	0.13928	0.27973	0.615856	0.595387	0.403311	0.285887	0.299367	0.180465	0.211855	0.587842	0.445248	0.636292	0.226616	0.180047	0.321416	0.348909	0.527258	0.158559	0.301171	0.421355	0.163455
superiortemporal L	0.222965	0.421162	0.896406	0.300923	0.691776	0.315146	0.247377	0.492464	0.354763	0.273949	0.198978	0.304159	0.178486	0.594096	0.283521	0.597914	0.171291	0.152088	0.231275	0.226806	0.218917	0.219469	0.187322	0.255164	0.287492	0.28624	0.517804	0.194293	0.302989	0.425534	0.271295	0.145088	0.282684	0.436408	0.23102	0.196076	0.329853	0.957175	0.486644	0.686319	0.220397	0.188716	0.231085	0.230326	0.840456	0.186706	0.313118	0.160109	0.261806
superiortemporal R	0.293916	0.530292	0.714735	0.507286	0.466123	0.319945	0.35862	0.332394	0.268709	0.206898	0.440832	0.417002	0.356585	0.560984	0.342059	0.406082	0.34774	0.337423	0.309065	0.421904	0.308472	0.293986	0.255731	0.230391	0.396202	0.335891	0.244434	0.202595	0.349699	0.349484	0.343196	0.516537	0.480126	0.406991	0.273257	0.434588	0.333302	0.726476	0.415416	0.608809	0.385027	0.312979	0.43383	0.224013	0.683307	0.310587	0.478938	0.475006	0.35705
supramarginal L	0.169088	0.245118	0.520835	0.410046	0.372635	0.270338	0.20546	0.239017	0.381115	0.36117	0.257516	0.248585	0.248854	0.398062	0.121515	0.28473	0.135482	0.218207	0.229303	0.100323	0.296554	0.296532	0.263878	0.329013	0.24154	0.165652	0.523408	0.402485	0.142763	0.265176	0.49235	0.474328	0.430058	0.338129	0.305849	0.195601	0.255548	0.588474	0.517705	0.693376	0.298431	0.24323	0.293819	0.315532	0.513474	0.244756	0.19496	0.308385	0.199666
supramarginal R	0.176821	0.27084	0.297862	0.422275	0.250534	0.302721	0.272297	0.191278	0.385215	0.408009	0.261429	0.146488	0.250845	0.237193	0.0936645	0.216176	0.169686	0.304469	0.107892	0.194211	0.318173	0.313707	0.236755	0.347934	0.326506	0.177968	0.552808	0.451738	0.134225	0.15385	0.528531	0.453354	0.425069	0.278818	0.316352	0.330498	0.22782	0.551867	0.490589	0.670957	0.25138	0.292913	0.301571	0.373825	0.330532	0.410061	0.194673	0.367892	0.178256
transversetemporal L	0.181827	0.174912	0.801497	0.36115	0.558594	0.252266	0.446752	0.314421	0.357956	0.36565	0.271417	0.0493226	0.190054	0.442744	0.157818	0.391221	0.15067	0.242401	0.116163	0.151784	0.265297	0.257993	0.199599	0.313106	0.22447	0.17784	0.626134	0.380094	0.203076	0.30522	0.561931	0.461254	0.366552	0.343547	0.2663	0.216115	0.282752	0.815227	0.517508	0.638549	0.202155	0.197012	0.250747	0.333545	0.81601	0.291228	0.224351	0.313547	0.192592
transversetemporal R	0.260973	0.341844	0.479205	0.357772	0.38299	0.237255	0.324507	0.22434	0.283901	0.242571	0.401568	0.371737	0.25381	0.42737	0.2462	0.282299	0.273321	0.284289	0.279255	0.424691	0.321082	0.289905	0.278363	0.253454	0.275859	0.190009	0.224895	0.256867	0.2371	0.329412	0.193662	0.166622	0.354062	0.393656	0.303218	0.197707	0.301952	0.572572	0.418515	0.605876	0.39633	0.328803	0.301497	0.237601	0.485946	0.332954	0.440303	0.401382	0.298129
[truncated: 13 more columns]
