# Supplementary material for: The relationship between the interictal epileptiform discharge source connectivity and cortical structural couplings in temporal lobe epilepsy
Source: Front Neurol. 2023 Feb 1;14:1029732. doi: 10.3389/fneur.2023.1029732 (PMC9948620; doi:10.3389/fneur.2023.1029732)
Supplement: Supplementary file 1 [file Data_Sheet_1.ZIP › Connection/BGC/R/03.xlsx]

## Sheet: 0
\	caudalanteriorcingulate L	caudalanteriorcingulate R	caudalmiddlefrontal L	caudalmiddlefrontal R	cuneus L	cuneus R	entorhinal L	entorhinal R	fusiform L	fusiform R	inferiorparietal L	inferiorparietal R	inferiortemporal L	inferiortemporal R	insula L	insula R	isthmuscingulate L	isthmuscingulate R	lateraloccipital L	lateraloccipital R	lateralorbitofrontal L	lateralorbitofrontal R	lingual L	lingual R	medialorbitofrontal L	medialorbitofrontal R	middletemporal L	middletemporal R	paracentral L	paracentral R	parahippocampal L	parahippocampal R	parsopercularis L	parsopercularis R	parsorbitalis L	parsorbitalis R	parstriangularis L	parstriangularis R	pericalcarine L	pericalcarine R	postcentral L	postcentral R	posteriorcingulate L	posteriorcingulate R	precentral L	precentral R	precuneus L	precuneus R	rostralanteriorcingulate L
caudalanteriorcingulate L	1.41767	0.873064	0.795521	0.447131	0.670009	0.478147	0.404494	0.929062	0.427944	1.11754	0.534629	0.737204	0.687452	0.320059	0.820092	1.21418	0.682003	1.01976	1.25495	0.385583	0.368213	0.158731	1.21156	0.218827	0.225798	1.41767	0.588984	0.343337	0.848618	0.972007	0.643967	0.410934	0.752204	0.702111	0.952326	0.697923	0.569664	0.618849	0.166649	0.354876	1.08583	0.561978	0.935399	0.249952	1.37866	0.632731	0.655154	0.505731	0.810632
caudalanteriorcingulate R	0.701416	1.28426	0.93954	0.831697	0.599682	0.685015	0.708292	0.979647	0.760125	1.22208	0.28568	0.428973	0.754955	0.793402	0.33234	0.722108	0.420562	1.04868	0.49288	0.60925	0.71406	0.628671	0.470154	0.689912	0.682738	1.28426	0.697017	0.668903	0.900253	0.991313	0.510691	0.641155	0.656771	0.339014	0.936156	0.946284	0.601104	0.504428	0.628601	0.702261	0.485339	0.305382	0.913729	0.700189	0.516403	0.325708	0.55845	0.252105	0.563087
caudalmiddlefrontal L	0.643234	0.727856	1.26062	0.835573	0.405163	0.546779	0.51394	0.606162	0.537025	0.811338	0.471553	0.491319	0.567089	0.826946	0.692131	0.997214	0.650497	0.796547	1.13452	0.653629	0.729777	0.769523	1.23161	0.704514	0.807507	1.25007	0.445098	0.468482	0.875623	0.805894	0.25752	0.411644	0.23873	0.395344	1.16738	0.500176	0.354088	0.526669	0.805115	0.768899	0.543967	0.454793	0.829093	0.902108	0.674629	0.432467	0.433912	0.384127	0.558069
caudalmiddlefrontal R	0.679492	0.713623	0.952492	2.39079	0.718939	0.916338	1.0466	0.956359	0.950293	1.06445	0.552296	0.729012	0.662842	0.657171	0.673474	1.07843	0.672553	0.929551	2.39079	0.371421	0.490692	0.358657	1.53944	0.596246	0.503155	1.43634	1.05907	0.752602	0.832669	0.876305	0.70042	0.893061	0.872964	0.723839	1.89197	0.86794	0.766465	0.598193	0.322383	0.403661	1.17566	0.580852	0.85423	0.460046	1.63958	0.621413	0.681351	0.517392	0.788875
cuneus L	0.635574	0.797722	0.309625	1.10304	2.48358	0.710282	0.981847	0.53093	1.14623	0.67944	0.373679	0.548474	0.736345	0.925397	0.724424	1.09427	0.554788	0.782245	2.48358	0.688321	0.49272	1.62272	1.49333	1.52384	0.890565	1.34315	0.738856	1.34179	0.849985	0.733589	0.43593	0.920497	0.411186	0.422109	1.63593	0.271776	0.613282	0.702427	1.66274	0.624782	0.634385	0.328902	0.702083	0.794799	0.827415	0.324328	0.534343	0.281118	0.386237
cuneus R	0.637871	0.764903	0.881374	1.13227	0.710679	2.53971	0.439868	0.986664	0.514487	1.10635	0.529401	0.703194	0.245155	0.314442	0.71645	1.15515	0.662399	0.97733	2.53971	0.337895	0.323764	0.166211	1.5785	0.201723	0.199331	1.65456	0.727915	0.385647	0.886602	0.913895	0.63496	0.488218	0.854343	0.693219	2.2105	0.762694	0.585838	0.603348	0.194001	0.295052	1.07149	0.598712	0.897485	0.212041	1.50979	0.646703	0.668789	0.524669	0.810947
entorhinal L	0.726173	0.800026	1.00388	1.38004	0.75383	0.63563	3.14111	1.06744	0.707918	1.19957	0.537761	0.721985	0.479326	0.326558	0.749753	1.18824	0.699835	1.03773	3.14111	0.435921	0.347877	0.335972	1.51511	0.205629	0.159173	1.58147	0.389815	0.521351	0.949475	0.970513	1.0863	0.866202	0.987853	0.742609	2.11619	0.905141	0.846906	0.777916	0.4793	0.332354	0.987237	0.614799	0.95647	0.198692	1.47215	0.698307	0.721747	0.511481	0.891997
entorhinal R	0.775793	0.906381	0.608707	1.16658	0.403372	0.77387	0.910942	1.49378	0.989567	0.685414	0.465131	0.382888	0.821302	1.28684	0.84706	1.20751	0.698079	0.910268	1.25516	0.712391	0.68268	1.21953	1.26457	1.14881	1.05079	1.44086	0.767223	0.97886	1.00852	0.807567	0.434143	0.791513	0.497446	0.274349	1.49378	0.651922	0.625729	0.572352	1.19793	0.770332	0.482338	0.260714	0.788213	0.998879	0.628653	0.177062	0.419255	0.305999	0.25167
fusiform L	0.732603	0.783173	1.02049	1.2523	0.728851	0.667537	0.70146	0.981964	2.57208	1.14881	0.515687	0.703494	0.621595	0.14892	0.739111	1.13462	0.689746	0.994651	2.57208	0.57242	0.311764	1.75842	1.45651	1.55719	0.43397	1.47786	0.418261	0.531866	0.946261	0.940488	0.60761	0.431855	1.09801	0.725995	1.77746	0.883189	0.390745	0.79506	1.56447	0.421902	0.819206	0.611466	0.940433	0.374521	1.14409	0.71294	0.763299	0.474466	0.914426
fusiform R	0.727192	0.925944	0.68219	0.864982	0.376918	0.621588	0.579082	0.510939	0.585714	1.38672	0.476117	0.327219	0.665219	0.709186	0.86829	1.12158	0.726994	0.895381	0.877048	0.674419	0.675936	0.655796	1.07734	0.647524	0.649405	1.38672	0.545448	0.501144	0.987656	0.793754	0.368241	0.482876	0.395103	0.223926	1.17163	0.651566	0.449803	0.512955	0.682011	0.754785	0.424465	0.184438	0.851252	0.69668	0.554198	0.123218	0.391506	0.293213	0.275686
inferiorparietal L	0.610145	0.503602	0.558926	0.495106	0.3847	0.44526	0.316632	0.603062	0.283009	0.789635	1.04195	0.421347	0.556531	0.242712	0.488245	0.503262	0.286469	0.745322	0.468602	0.388232	0.32321	0.170847	0.432316	0.202279	0.192431	0.922128	0.403981	0.222554	0.678641	0.733592	0.342082	0.276865	0.380483	0.398033	0.805181	0.466892	0.330888	0.514821	0.174501	0.355721	0.585305	0.502061	0.741816	0.223161	0.645483	0.527154	0.383758	0.345996	0.631315
inferiorparietal R	0.737282	0.519478	0.368302	1.13073	0.629823	0.918223	1.16916	0.453638	0.728252	0.420626	0.293798	3.01288	0.909696	0.568199	0.496219	0.721609	0.382706	0.428516	3.01288	0.632473	0.404953	1.04563	1.17655	1.04627	0.577679	1.06732	1.00472	0.825063	0.671352	0.402742	0.863767	1.07829	0.615301	0.316175	1.43829	0.31412	0.830063	0.767604	1.09115	0.524082	0.766677	0.13743	0.409637	0.563978	1.04073	0.199671	0.651015	0.182199	0.312823
inferiortemporal L	0.794796	0.830031	0.940339	0.923023	0.745988	0.285029	0.308595	1.07851	0.482965	1.22854	0.546841	0.733794	2.29084	0.326658	0.77478	1.25892	0.697552	1.07538	2.20519	0.40595	0.37626	0.119836	1.51019	0.152048	0.202606	1.77459	0.687827	0.374537	0.967994	0.993948	0.793823	0.432342	0.909562	0.75474	2.29084	0.845407	0.719724	0.711657	0.161832	0.351271	1.06103	0.591467	0.969809	0.232178	1.53028	0.665511	0.709504	0.518072	0.861204
inferiortemporal R	0.722826	0.822879	1.26062	0.940311	0.864137	0.562505	0.369892	1.12269	0.200914	1.23707	0.549934	0.689337	0.53945	1.77291	0.775502	1.14011	0.734566	1.04793	1.77291	0.705629	0.371439	1.08119	1.30553	0.713248	0.427654	1.36195	0.336277	0.200572	0.959631	0.986231	0.555197	0.266015	1.18301	0.698667	1.44554	1.09965	0.366768	0.813768	1.00798	0.554261	0.728077	0.626059	0.997215	0.460382	0.99466	0.7255	0.912708	0.497028	0.952355
insula L	0.76169	0.394675	0.97828	0.793261	0.612864	0.706734	0.692134	1.04382	0.732547	1.30798	0.341534	0.455695	0.794277	0.727831	1.31435	0.663975	0.453774	1.13038	0.431362	0.541702	0.645618	0.553594	0.430611	0.618503	0.618252	1.31435	0.709814	0.640425	0.895692	0.985409	0.533709	0.63543	0.678713	0.365419	0.930383	0.912987	0.617316	0.475884	0.535019	0.624091	0.50222	0.348231	0.933781	0.620994	0.510675	0.360055	0.575747	0.293101	0.584725
insula R	0.732094	0.616531	0.926541	0.941442	0.664922	0.755159	0.794249	0.995978	0.832036	1.13528	0.33458	0.51224	0.830734	0.84783	0.522468	1.54706	0.408422	0.966022	0.503213	0.613404	0.710636	0.693088	0.453973	0.766929	0.721316	1.54706	0.77632	0.733946	1.01003	0.881547	0.563357	0.711109	0.722289	0.413854	1.10909	0.920096	0.660233	0.539704	0.691117	0.701761	0.589203	0.390875	0.833422	0.72693	0.597726	0.391829	0.61632	0.332178	0.615702
isthmuscingulate L	0.629433	0.555207	0.689468	0.540161	0.433672	0.497365	0.3859	0.712076	0.373272	0.991367	0.209889	0.423444	0.593703	0.33499	0.523251	0.491245	1.27254	0.905923	0.438496	0.428157	0.417656	0.240252	0.427967	0.280139	0.283235	1.24378	0.458585	0.298005	1.01357	0.902639	0.374274	0.341604	0.44433	0.364578	0.86081	0.593434	0.383935	0.514804	0.242062	0.426665	0.562278	0.420131	0.875541	0.310333	0.601947	0.480628	0.423438	0.281683	0.684656
isthmuscingulate R	0.675773	0.866667	0.781179	0.83287	0.397353	0.607826	0.59391	0.661788	0.629787	0.972415	0.385734	0.291767	0.652909	0.731429	0.79022	1.0376	0.641895	1.29123	0.777778	0.64498	0.689368	0.64817	0.977649	0.654939	0.665349	1.29123	0.558623	0.541139	0.928074	0.445182	0.369313	0.508357	0.429383	0.205478	1.07737	0.743931	0.46191	0.492037	0.669787	0.735193	0.418748	0.123611	0.28463	0.704875	0.527261	0.147715	0.393205	0.176148	0.331336
lateraloccipital L	0.737588	0.618204	0.735311	1.19386	0.714826	1.02494	1.28358	0.667631	1.23843	0.679867	0.483354	0.733448	0.892592	0.972612	0.601986	0.732787	0.571822	0.666096	3.31508	0.680793	0.681871	1.5787	0.814876	1.6288	1.04922	0.541908	1.01384	1.15033	0.637316	0.65708	0.821723	1.19307	0.853364	0.666081	0.718607	0.670712	0.891944	0.518195	1.80664	0.739569	1.2313	0.486868	0.658117	0.998573	1.30561	0.414256	0.736913	0.454866	0.53047
lateraloccipital R	0.764719	0.868279	0.944457	0.633275	0.75136	0.588529	0.394974	0.814019	0.48732	0.94269	0.572384	0.675943	0.596566	0.524042	0.806406	1.14342	0.741058	0.89719	1.11763	1.28838	0.482151	0.215082	1.16836	0.260374	0.32893	1.28838	0.489025	0.500948	1.01576	0.879082	0.743157	0.460743	0.887955	0.728699	0.972413	0.763068	0.54089	0.817743	0.176443	0.642967	0.713458	0.634781	0.896933	0.417397	0.953995	0.723749	0.788509	0.518756	0.916344
lateralorbitofrontal L	0.645568	0.761778	0.835623	0.591444	0.64137	0.438051	0.214605	0.705376	0.174554	0.81828	0.52365	0.653774	0.440851	0.19792	0.712894	1.02551	0.675387	0.778678	1.2186	0.416472	1.23337	0.214083	1.20579	0.151286	0.121264	1.23337	0.283854	0.210316	0.900219	0.772334	0.529156	0.212809	0.755572	0.66663	1.00308	0.63289	0.326254	0.547614	0.291108	0.343623	0.688947	0.597108	0.790732	0.155242	0.878011	0.659886	0.699645	0.476819	0.850775
lateralorbitofrontal R	0.694691	0.77403	1.1115	0.676184	0.781565	0.547181	0.478247	1.01937	1.40778	1.1068	0.547382	0.704331	0.462574	0.938585	0.729772	1.08188	0.704735	0.961158	2.39183	0.369338	0.439218	2.39183	1.36001	0.955201	0.736049	1.24562	0.510438	0.978722	0.89524	0.911461	0.997527	0.978152	1.04394	0.741415	1.31745	1.02779	0.731791	0.711571	0.67003	0.322332	0.894529	0.601331	0.911199	0.489712	1.31861	0.663607	0.779848	0.509586	0.854263
lingual L	0.693089	0.538428	0.856821	1.17602	0.77934	0.877193	1.08462	0.811705	1.18771	0.800138	0.418564	0.644726	0.886255	1.16061	0.524151	0.554687	0.480446	0.751867	0.657125	0.653085	0.753551	1.32039	1.5785	1.32114	1.11634	0.774399	0.935395	1.07807	0.562519	0.697062	0.692244	0.970174	0.829934	0.518917	1.20662	0.83721	0.780282	0.503528	1.35892	0.758976	0.774413	0.411664	0.703531	1.03871	0.647951	0.355885	0.736888	0.39052	0.517089
lingual R	0.696394	0.747771	1.13173	0.909136	0.738912	0.540668	0.309533	0.981282	1.32621	1.12198	0.546287	0.701958	0.453889	0.705944	0.711809	1.0709	0.697427	0.963114	2.7294	0.391502	0.400705	0.991456	1.41328	2.7294	0.461913	1.33827	0.392837	0.733032	0.903699	0.914967	0.915712	0.758356	0.97987	0.749378	1.55089	1.0171	0.631832	0.749867	1.13928	0.299212	0.90058	0.621393	0.914497	0.30151	1.32921	0.692765	0.734992	0.515636	0.890334
medialorbitofrontal L	0.632058	0.752952	1.06392	0.709807	0.704136	0.436895	0.179869	0.902696	0.465925	1.01478	0.517264	0.687445	0.401364	0.342082	0.711663	1.0458	0.6771	0.899827	1.82982	0.472554	0.286275	0.668156	1.32331	0.3238	1.82982	1.24651	0.238993	0.357804	0.878491	0.865693	0.667317	0.22881	0.947899	0.718234	1.24473	0.923714	0.352	0.731371	0.854347	0.313292	0.783539	0.599454	0.872249	0.208478	1.07698	0.674348	0.745606	0.479419	0.855333
medialorbitofrontal R	1.03259	0.919117	1.05756	1.22862	0.893025	1.17032	1.20059	1.10904	1.11591	1.22912	0.548351	0.760443	1.28331	1.0134	0.868549	1.48993	0.747343	1.06078	0.46084	0.533314	0.705667	0.816093	0.94589	0.972005	0.829438	1.77459	1.21864	1.0403	1.03199	0.998861	0.904207	1.09218	1.02297	0.671945	0.801613	1.06587	1.0295	0.535858	0.738172	0.635119	0.972275	0.518994	0.963876	0.775146	0.963285	0.482477	0.849668	0.483272	0.701641
middletemporal L	0.791786	0.835843	0.929744	1.48872	0.710999	0.859808	0.316696	1.06612	0.368441	1.21525	0.529103	0.718185	0.785764	0.223402	0.780903	1.25135	0.697705	1.06536	2.82362	0.469009	0.349635	0.301002	1.54076	0.21707	0.141967	1.71842	2.82362	0.264548	0.987305	0.990823	0.964627	0.259225	0.942528	0.740049	2.3317	0.826056	0.749458	0.813318	0.411077	0.358076	1.01066	0.605303	0.97293	0.194931	1.51608	0.698026	0.679032	0.502614	0.89274
middletemporal R	0.709775	0.81955	1.02023	1.13124	0.908911	0.584381	0.571582	1.14356	0.503941	1.22714	0.535325	0.711564	0.552897	0.151253	0.769464	1.1741	0.715773	1.06153	2.61497	0.597678	0.322814	1.37323	1.43695	1.03026	0.325888	1.45269	0.343633	2.61497	0.947843	0.989345	0.600604	0.302084	1.24189	0.731686	1.74939	0.882834	0.342771	0.823448	1.26848	0.436517	0.809774	0.625641	0.986315	0.348851	1.13901	0.719296	0.90152	0.49276	0.911749
paracentral L	0.591467	0.72935	0.870961	0.666257	0.626006	0.644944	0.626577	0.911305	0.665648	1.06845	0.471034	0.57792	0.726169	0.602981	0.651392	1.18701	0.680551	0.931793	0.435652	0.492932	0.568912	0.426125	0.573914	0.516023	0.507381	1.09187	0.66996	0.55582	1.18701	0.876247	0.532905	0.57765	0.691375	0.506484	0.78078	0.801917	0.576838	0.5336	0.422122	0.543826	0.758796	0.482547	0.82289	0.51593	0.769367	0.483072	0.593443	0.416002	0.682328
paracentral R	0.627898	0.944202	0.711168	0.705976	0.359819	0.534996	0.48203	0.557984	0.49479	0.846377	0.390553	0.280848	0.581756	0.555922	0.777406	1.01989	0.635667	0.454128	0.654801	0.619626	0.631016	0.484905	0.803434	0.4995	0.516441	1.29339	0.476759	0.412353	0.889358	1.29339	0.332647	0.409481	0.376069	0.206728	0.950816	0.653373	0.395286	0.490801	0.511219	0.685186	0.414437	0.127908	0.470046	0.568732	0.510222	0.172055	0.361769	0.170209	0.365315
parahippocampal L	0.794718	0.887019	0.471578	1.24535	0.596746	0.846985	1.25305	0.83413	0.267043	1.00207	0.493664	0.72711	0.99462	0.171747	0.82948	1.23594	0.682657	0.992419	2.9414	0.549826	0.290624	0.747066	1.52658	0.681092	0.245408	1.64188	1.12799	0.260146	0.947952	0.933122	2.9414	0.799831	0.61581	0.714161	2.06097	0.37303	0.74995	0.835368	0.791	0.401747	0.989679	0.581035	0.907579	0.273431	1.43215	0.681465	0.608206	0.432961	0.733136
parahippocampal R	0.713856	0.819377	0.935418	1.33427	0.792058	0.643621	0.955247	1.09019	0.400853	1.2054	0.529546	0.728625	0.57331	0.172252	0.768119	1.20433	0.700426	1.05696	3.31508	0.476544	0.294921	0.850757	1.53396	0.66484	0.128133	1.57698	0.293238	0.256223	0.954296	0.984646	0.952366	3.31508	1.03185	0.746366	2.07186	0.812691	0.391211	0.784513	0.864252	0.340911	0.938723	0.62543	0.971557	0.18355	1.36628	0.714527	0.756548	0.500667	0.891372
parsopercularis L	0.811236	0.891899	0.236513	1.36332	0.376842	0.915927	1.19558	0.672574	1.21619	0.833144	0.471755	0.607283	0.966034	0.82285	0.844875	1.2434	0.675394	0.89233	2.59917	0.584484	0.37624	1.47361	1.56929	1.37227	0.755319	1.63778	0.986031	1.34493	1.01562	0.849771	0.460709	1.12493	2.59917	0.511957	2.00462	0.181633	0.861422	0.659206	1.41428	0.500896	0.767881	0.444319	0.826766	0.654373	1.01096	0.466352	0.428165	0.354991	0.520288
parsopercularis R	0.919893	0.499925	0.328929	1.34163	0.524665	1.21237	1.20178	0.419888	0.59245	0.392455	0.407119	0.370665	1.22592	0.445273	0.513902	0.665927	0.443644	0.397486	1.78298	0.545435	0.316137	0.819848	0.884083	0.832695	0.435426	1.02716	1.3037	0.680961	0.715727	0.381746	1.15878	1.03524	0.586162	1.78298	1.38537	0.268673	1.03258	0.75133	0.837068	0.425747	0.801391	0.158456	0.385624	0.428063	1.20307	0.171006	0.551357	0.31346	0.290507
parsorbitalis L	0.792832	0.835751	1.05906	1.52528	0.950803	1.38391	1.57833	1.11562	1.30911	1.16516	0.57852	0.777721	1.41169	1.0563	0.828442	1.27755	0.760408	1.0243	1.07034	0.455631	0.640712	0.933101	1.24027	1.14707	0.881428	1.03475	1.56342	1.22591	1.06052	0.948703	1.02381	1.38015	1.15021	0.765779	2.3317	1.00648	1.19761	0.522089	0.780862	0.553113	1.14482	0.531104	0.925823	0.768668	1.34526	0.529617	0.905202	0.481678	0.696259
parsorbitalis R	0.638912	0.775645	0.636939	0.792699	0.534167	0.511578	0.461415	0.815842	0.469549	0.898955	0.493679	0.551529	0.528716	0.710744	0.728478	1.0145	0.680399	0.857652	1.16935	0.710362	0.715196	0.756693	1.185	0.666344	0.777876	1.22996	0.400063	0.38162	0.879852	0.837605	0.277309	0.350498	0.339241	0.451496	1.14293	1.22996	0.320414	0.595213	0.817025	0.772479	0.552752	0.490086	0.871867	0.866549	0.69056	0.467187	0.56617	0.418611	0.684668
parstriangularis L	0.784935	0.88726	0.720199	1.25284	0.677639	0.750843	0.745332	0.93418	0.20604	1.09621	0.509346	0.712758	0.839431	0.128067	0.833326	1.28652	0.708617	1.01587	2.97217	0.47246	0.278831	0.465229	1.51118	0.394632	0.119997	1.72502	0.669244	0.143342	1.01074	0.967824	0.730926	0.265318	0.934325	0.709885	2.1458	0.595701	2.97217	0.788091	0.565823	0.34011	1.08278	0.601013	0.944771	0.173939	1.58141	0.716519	0.664146	0.460011	0.861824
parstriangularis R	0.881984	0.93939	0.729736	0.671352	0.763941	0.652667	0.460152	0.734598	0.444153	0.775702	0.61479	0.626881	0.706398	0.447793	0.869933	1.23509	0.78914	0.804874	0.802364	0.441475	0.359964	0.250916	1.08459	0.298509	0.295358	1.36949	0.573029	0.487115	1.1535	0.799806	0.793659	0.49862	0.856271	0.681851	0.90969	0.592914	0.58887	1.36949	0.225316	0.39246	0.5991	0.582052	0.798627	0.330031	0.75602	0.582684	0.8019	0.523873	0.640679
pericalcarine L	0.742996	0.740837	1.09299	0.734713	0.690511	0.620642	0.598512	0.880465	1.08382	1.0211	0.563925	0.691844	0.552196	0.775274	0.712796	1.04231	0.709661	0.89429	2.52239	0.334186	0.615128	0.647031	1.36893	0.991841	0.888409	1.27075	0.613026	0.738934	0.920858	0.863201	0.921538	0.843514	0.907793	0.748529	1.30382	0.972018	0.768892	0.71055	2.52239	0.369515	0.926352	0.614898	0.867231	0.757104	1.39342	0.670137	0.69792	0.524773	0.863923
pericalcarine R	0.72302	0.83676	1.01335	0.643779	0.723365	0.540127	0.314652	0.820615	0.364608	0.961125	0.55474	0.668366	0.541349	0.419204	0.779735	1.1082	0.718904	0.895219	1.21907	0.647252	0.419262	0.199226	1.20309	0.188659	0.215277	1.29339	0.403324	0.382387	0.975752	0.873174	0.657568	0.354963	0.856804	0.705881	1.0382	0.780528	0.455571	0.717706	0.209598	1.29339	0.707047	0.62714	0.898989	0.262312	0.934696	0.721057	0.766142	0.503853	0.940397
postcentral L	0.733684	0.381251	0.407385	1.06092	0.644367	0.914751	1.18889	0.399631	0.814684	0.338889	0.399609	0.576452	0.898813	0.645166	0.404316	0.492008	0.417633	0.325343	1.93374	0.643985	0.443559	1.07961	0.579475	1.09501	0.626647	0.750179	1.02347	0.882277	0.569917	0.331174	0.92707	1.10154	0.756494	0.511688	1.03435	0.366725	0.954751	0.70259	1.14222	0.555824	1.93374	0.286385	0.33488	0.620447	0.978981	0.172355	0.683031	0.35866	0.269152
postcentral R	0.945685	0.411299	0.305743	0.776901	0.376091	0.687057	0.425197	0.436034	0.212152	0.437807	0.509249	0.298386	0.833489	0.155913	0.447957	0.508478	0.485966	0.411535	0.622146	0.376709	0.218025	0.225987	0.506436	0.237531	0.138245	0.849484	0.571059	0.201094	0.69838	0.387003	0.485336	0.338076	0.329997	0.227144	0.883244	0.211611	0.439237	0.575654	0.231158	0.292305	0.491122	1.09059	0.415249	0.162121	0.624206	0.623807	0.391829	0.562893	0.458648
posteriorcingulate L	0.653526	0.837942	0.800698	0.746564	0.362846	0.566206	0.527254	0.565806	0.550621	0.956373	0.418199	0.29139	0.614758	0.631087	0.719104	0.976589	0.648355	0.262159	0.693048	0.633567	0.682003	0.540029	0.849296	0.555208	0.578189	1.27975	0.513446	0.46775	0.879143	0.468558	0.347688	0.452953	0.388586	0.211302	0.981397	0.747122	0.428527	0.485237	0.561082	0.720139	0.4168	0.137314	1.27975	0.629549	0.51839	0.147231	0.36909	0.213632	0.344675
posteriorcingulate R	0.649444	0.740806	1.08419	0.687904	0.666459	0.458965	0.213697	0.842996	0.352696	0.962651	0.521564	0.670078	0.434624	0.340281	0.701893	1.02173	0.671045	0.863794	1.65056	0.480262	0.3029	0.414466	1.30027	0.202605	0.172919	1.23999	0.277501	0.336268	0.881718	0.837603	0.612795	0.247453	0.849326	0.711468	1.17203	0.857249	0.363407	0.709244	0.600982	0.303824	0.771534	0.609223	0.849909	1.65056	1.05342	0.683067	0.708737	0.486037	0.862282
precentral L	0.766727	0.443197	0.447655	0.993213	0.648837	0.915536	1.05617	0.43483	0.759764	0.385077	0.459618	0.612897	0.901781	0.620315	0.461308	0.517718	0.489106	0.388261	0.98485	0.629117	0.4494	0.94014	0.462218	0.958604	0.59969	0.633402	0.987079	0.806829	0.573778	0.4037	0.94549	0.985285	0.769072	0.665424	0.797033	0.39261	0.938163	0.678796	0.988153	0.550518	0.744625	0.424428	0.407835	0.608341	1.63958	0.26519	0.686988	0.441152	0.324598
precentral R	0.883465	0.585102	0.309619	0.647688	0.407246	0.576275	0.346094	0.415832	0.185213	0.344043	0.598834	0.372672	0.691205	0.144029	0.621703	0.745002	0.697357	0.349544	0.513854	0.37139	0.217546	0.176409	0.605213	0.1886	0.12383	1.12997	0.465913	0.17403	0.983561	0.359185	0.444749	0.284379	0.349452	0.250171	0.859469	0.201886	0.385984	0.540517	0.175997	0.292641	0.406411	0.570339	0.36026	0.147924	0.496667	1.17035	0.430079	0.502759	0.358581
precuneus L	0.654418	0.801594	0.304882	1.13405	0.479837	0.749411	1.05708	0.518805	1.19962	0.652755	0.361716	0.554806	0.787295	0.890389	0.730254	1.10047	0.535167	0.752481	2.94333	0.669377	0.466365	1.65888	1.53746	1.61658	0.850371	1.37952	0.798967	1.44692	0.856749	0.70991	0.49393	1.01475	0.416509	0.432436	1.70213	0.260314	0.662626	0.70664	1.712	0.59493	0.676972	0.326196	0.686714	0.758184	0.885409	0.330954	2.94333	0.266816	0.390448
precuneus R	0.855277	0.480507	0.346453	0.738992	0.356748	0.626206	0.376858	0.499393	0.209876	0.610873	0.382355	0.365804	0.767827	0.158052	0.472475	0.538851	0.389077	0.581106	0.728833	0.369459	0.234936	0.200284	0.551001	0.212513	0.132942	0.785487	0.50671	0.178282	0.579757	0.557628	0.386845	0.291818	0.314569	0.372335	0.908393	0.269077	0.368634	0.554694	0.210701	0.296389	0.623416	0.59296	0.596548	0.162095	0.787685	0.621694	0.362836	1.076	0.557585
rostralanteriorcingulate L	0.602189	0.740015	0.282858	0.510354	0.303835	0.411673	0.270495	0.287753	0.22004	0.25533	0.490729	0.390793	0.463185	0.242886	0.663004	0.922902	0.631985	0.355248	0.622206	0.520332	0.478192	0.217718	0.77177	0.221659	0.237781	1.24785	0.318193	0.17565	0.892483	0.420273	0.26951	0.217852	0.240706	0.2917	0.78751	0.298901	0.269723	0.44248	0.240325	0.516594	0.415592	0.412124	0.407357	0.292154	0.51202	0.254849	0.3346	0.399321	1.24785
rostralanteriorcingulate R	0.942997	0.800023	1.02965	1.14782	0.853532	1.15656	1.15358	1.07358	1.05762	1.19022	0.570755	0.75409	1.27035	0.915963	0.764524	1.27586	0.77326	1.02133	0.697516	0.5033	0.659452	0.696723	1.16273	0.867166	0.744506	1.62345	1.20177	0.961817	1.05701	0.966493	0.872025	1.04332	0.989533	0.697487	0.623468	1.01241	0.995434	0.558379	0.626278	0.589197	1.04783	0.530864	0.927923	0.695223	1.13048	0.517494	0.811573	0.485648	0.734637
rostralmiddlefrontal L	0.607047	0.733738	0.894026	0.781096	0.601579	0.435356	0.267088	0.762907	0.0872276	0.924026	0.49369	0.663734	0.413659	0.262105	0.697044	1.02907	0.658027	0.844251	1.71054	0.494523	0.249938	0.841726	1.35194	0.594282	1.09373	1.26257	0.229834	0.170676	0.868296	0.826677	0.417453	0.166479	0.76335	0.669373	1.26846	0.711763	0.229732	0.633233	0.944622	0.388678	0.745134	0.585743	0.830152	0.62552	0.977037	0.660473	0.662121	0.448689	0.82616
rostralmiddlefrontal R	0.537345	0.782348	0.862474	0.951321	0.793422	0.261867	0.882276	1.01886	0.627616	1.11345	0.492128	0.751891	0.152012	0.317058	0.726658	1.14351	0.646735	0.995514	3.17115	0.374871	0.296249	0.26328	1.50935	0.259881	0.164988	1.44069	0.696451	0.5262	0.854805	0.930643	0.836407	1.06259	1.01823	0.724402	1.87626	0.751208	0.759111	0.675633	0.36029	0.294849	1.07912	0.595323	0.909766	0.189662	1.55551	0.669476	0.756553	0.487072	0.821055
superiorfrontal L	0.750083	0.806888	0.960079	0.806863	0.726501	0.782679	0.790504	1.00035	0.812546	1.17956	0.44528	0.628746	0.881773	0.758636	0.68867	1.33138	0.615504	1.01516	0.355157	0.544232	0.653777	0.556069	0.436829	0.662193	0.631303	1.16405	0.82865	0.716645	0.478008	0.985503	0.658468	0.735053	0.812468	0.529416	0.728787	0.926804	0.726997	0.541933	0.538351	0.618119	0.751831	0.468777	0.915778	0.629652	0.727898	0.454544	0.691525	0.417024	0.686139
superiorfrontal R	0.679994	0.84395	0.800704	1.01836	0.558665	0.712306	0.847332	0.920656	0.945227	0.575553	0.30352	0.284471	0.765843	1.16216	0.743447	1.07475	0.508405	0.408531	0.919166	0.690375	0.775589	1.03822	1.06596	1.03124	1.00246	1.23484	0.74079	0.901234	0.913015	0.36444	0.477029	0.756978	0.616562	0.214968	1.21614	0.962322	0.617594	0.513762	1.05074	0.798978	0.412175	0.138041	0.344647	0.999656	0.532988	0.133986	0.491894	0.152305	0.280564
superiorparietal L	0.655814	0.649882	0.369284	1.10832	0.79261	0.782673	1.14034	0.42205	1.17016	0.431915	0.24536	0.333023	0.811132	0.867058	0.59403	0.930512	0.389159	0.480036	3.2925	0.673993	0.490062	1.60958	1.48077	1.61316	0.84909	1.2431	0.85266	1.33216	0.78744	0.457807	0.618147	1.12145	0.652034	0.237661	1.57547	0.350599	0.712958	0.683294	1.69838	0.610287	0.614257	0.133255	0.444322	0.77298	0.808638	0.164421	0.753075	0.112343	0.268105
superiorparietal R	0.757647	0.706427	0.359223	1.1225	0.390031	1.03993	0.622491	0.573579	0.259363	0.731029	0.360223	0.628884	0.917035	0.176662	0.664587	0.906761	0.469217	0.752924	1.80025	0.42448	0.239698	0.383867	1.13024	0.377165	0.180176	1.09914	0.776177	0.237409	0.736949	0.728418	0.484423	0.446273	0.346545	0.637335	1.32023	0.273322	0.49423	0.642677	0.419939	0.324045	0.940876	0.579145	0.726088	0.206432	1.27304	0.642159	0.382884	0.393153	0.593408
superiortemporal L	0.791475	0.857786	0.708924	1.44304	0.598858	0.84986	1.24802	0.946238	0.417413	1.10134	0.505799	0.69087	0.83876	0.174124	0.806674	1.24666	0.700966	1.00962	3.06029	0.56393	0.285249	1.3304	1.54023	1.23949	0.360275	1.65569	0.816989	0.468743	1.0091	0.956134	0.438559	1.14357	0.940269	0.71275	2.09221	0.570036	0.592984	0.805692	1.2968	0.411172	0.877345	0.595792	0.942628	0.343854	1.25264	0.69997	0.605373	0.445908	0.844112
superiortemporal R	0.624703	0.775321	0.999636	1.21859	0.770647	0.448881	0.817518	1.08178	0.760055	1.20446	0.523445	0.744989	0.321235	0.370774	0.726624	1.14966	0.674811	1.04206	3.17197	0.38088	0.321028	0.337722	1.54193	0.233039	0.172078	1.50037	0.438806	0.616822	0.90095	0.969221	0.889542	1.00249	0.974484	0.747942	2.00239	0.896686	0.604427	0.708823	0.45537	0.294448	1.0218	0.617269	0.952237	0.187466	1.49455	0.696984	0.732934	0.505285	0.877244
supramarginal L	0.845066	0.408038	0.286585	0.914541	0.380669	0.790798	0.620129	0.383964	0.31738	0.375728	0.37724	0.329231	0.889268	0.25725	0.416773	0.510987	0.390956	0.370604	0.891766	0.552859	0.297573	0.408158	0.503114	0.416492	0.24539	0.722577	0.756007	0.331746	0.567337	0.357799	0.679936	0.510775	0.383572	0.321205	0.856313	0.21738	0.620422	0.770905	0.434079	0.420367	0.595455	0.104818	0.362429	0.281826	0.982901	0.219614	0.403173	0.305757	0.319324
supramarginal R	0.871031	0.742624	0.624865	0.829077	0.736671	0.829756	0.776557	0.619424	0.678235	0.622751	0.539379	0.646473	0.86483	0.62253	0.705312	0.940194	0.665177	0.648985	0.578624	0.687345	0.486927	0.616094	0.888177	0.677603	0.543492	0.980545	0.832358	0.711803	0.907524	0.65318	0.908076	0.787881	0.82645	0.757566	0.748075	0.546651	0.7864	0.648537	0.609918	0.605764	0.667708	0.580111	0.656896	0.604478	0.826877	0.543238	0.763101	0.498215	0.536187
transversetemporal L	0.775118	0.863813	0.682491	1.34353	0.637189	0.836691	1.44632	0.931881	0.211205	1.08162	0.499098	0.699027	0.86229	0.128103	0.809466	1.25071	0.69025	1.0069	3.25372	0.519308	0.280553	0.843493	1.54357	0.761415	0.195593	1.66078	0.969215	0.164509	0.983479	0.9516	0.682857	0.875858	0.944646	0.717975	2.12981	0.546229	0.702138	0.806489	0.910487	0.37402	0.981402	0.599773	0.932484	0.234153	1.42302	0.704742	0.61854	0.453052	0.835284
transversetemporal R	0.967596	0.847644	0.581082	1.03042	0.508735	0.764925	0.40859	0.808655	0.226462	1.0367	0.495431	0.689946	1.16643	0.160872	0.799644	1.15091	0.654059	1.00216	1.48504	0.362954	0.258091	0.201366	1.25691	0.202072	0.120558	1.4148	0.615416	0.172267	0.887012	0.953026	0.4255	0.280705	0.501704	0.689768	1.4337	0.478303	0.342242	0.632827	0.219483	0.288245	1.01776	0.613441	0.924043	0.150674	1.33529	0.691646	0.496396	0.511053	0.785582
[truncated: 13 more columns]
