# Supplementary material for: The relationship between the interictal epileptiform discharge source connectivity and cortical structural couplings in temporal lobe epilepsy
Source: Front Neurol. 2023 Feb 1;14:1029732. doi: 10.3389/fneur.2023.1029732 (PMC9948620; doi:10.3389/fneur.2023.1029732)
Supplement: Supplementary file 1 [file Data_Sheet_1.ZIP › Connection/BGC/R/04.xlsx]

## Sheet: 0
\	caudalanteriorcingulate L	caudalanteriorcingulate R	caudalmiddlefrontal L	caudalmiddlefrontal R	cuneus L	cuneus R	entorhinal L	entorhinal R	fusiform L	fusiform R	inferiorparietal L	inferiorparietal R	inferiortemporal L	inferiortemporal R	insula L	insula R	isthmuscingulate L	isthmuscingulate R	lateraloccipital L	lateraloccipital R	lateralorbitofrontal L	lateralorbitofrontal R	lingual L	lingual R	medialorbitofrontal L	medialorbitofrontal R	middletemporal L	middletemporal R	paracentral L	paracentral R	parahippocampal L	parahippocampal R	parsopercularis L	parsopercularis R	parsorbitalis L	parsorbitalis R	parstriangularis L	parstriangularis R	pericalcarine L	pericalcarine R	postcentral L	postcentral R	posteriorcingulate L	posteriorcingulate R	precentral L	precentral R	precuneus L	precuneus R	rostralanteriorcingulate L
caudalanteriorcingulate L	1.00228	0.479832	0.7187	0.513249	0.760077	0.371563	0.563483	0.597045	0.553416	1.00228	0.571484	0.677124	0.640351	0.253405	0.833046	0.267604	0.566532	0.404262	0.626943	0.876184	0.781903	0.482877	0.708134	0.83597	0.559659	0.489084	0.583089	0.637412	0.426786	0.12573	0.510028	0.513966	0.496734	0.631387	0.597503	0.470817	0.482114	0.425972	0.504811	0.947362	0.554087	0.989671	0.393154	0.405085	0.679219	0.769973	0.481445	0.720441	0.516038
caudalanteriorcingulate R	0.565753	0.945189	0.576755	0.612019	0.386528	0.317756	0.709796	0.487312	0.649282	0.463747	0.456229	0.598444	0.592969	0.323035	0.538845	0.60357	0.561227	0.6734	0.602665	0.587531	0.481772	0.627439	0.496762	0.491901	0.417979	0.771698	0.69433	0.569728	0.668671	0.154098	0.45877	0.342753	0.945189	0.535195	0.581731	0.631524	0.890983	0.350342	0.677098	0.509027	0.277213	0.598984	0.569457	0.369343	0.460079	0.38644	0.293793	0.392178	0.705975
caudalmiddlefrontal L	0.559357	0.811216	1.04815	0.420312	0.558682	0.272631	0.915334	0.509036	0.430433	0.922001	0.515787	0.390767	0.685367	0.274057	0.628102	0.515803	0.644169	0.295521	0.246126	0.402788	0.520244	0.365039	0.511602	0.960189	0.525917	0.41371	0.761941	1.02773	0.456765	0.145145	0.640877	0.874097	0.727547	0.41321	0.75507	0.632109	0.863191	0.438168	0.360946	0.790172	0.234298	0.508841	0.552753	0.417688	0.363578	0.504213	0.320902	1.04815	0.357178
caudalmiddlefrontal R	0.570024	0.723454	0.590169	1.13493	0.593128	0.270396	0.90737	0.58226	0.431839	1.02806	0.547236	0.477235	0.598109	0.270242	0.660562	0.552947	0.703909	0.313379	0.281444	0.645435	0.650101	0.574725	0.619151	0.92507	0.573323	0.466632	0.673665	0.957325	0.441697	0.1489	0.558196	0.745222	0.847283	0.485377	0.778361	0.892188	0.911244	0.378504	0.269025	0.967238	0.237044	0.639451	0.575144	0.421511	0.401435	0.674209	0.289872	1.09428	0.33983
cuneus L	0.632938	0.364011	0.69412	0.41822	1.01896	0.524272	0.431362	0.655859	0.305104	0.40782	0.48284	0.679373	0.577249	0.329805	0.423604	0.456515	0.30604	0.33294	0.523522	0.846108	0.766134	0.320202	0.729915	0.944756	0.589152	0.281618	0.502914	0.500482	0.264989	0.137551	0.457593	0.390761	0.36608	0.63091	0.35528	0.258806	0.360193	0.365069	0.363721	1.01896	0.474907	0.996524	0.310944	0.483253	0.59113	0.820081	0.477886	0.63237	0.384925
cuneus R	0.562784	0.331324	0.43588	0.429215	0.527357	0.968777	0.436424	0.347649	0.497627	0.551588	0.577034	0.46446	0.428911	0.24544	0.601167	0.474425	0.521142	0.432795	0.415967	0.560032	0.392117	0.436388	0.46839	0.445762	0.256486	0.477319	0.439563	0.44775	0.475219	0.158926	0.3331	0.362812	0.458795	0.432011	0.726239	0.452124	0.418644	0.363263	0.393835	0.55564	0.623567	0.715796	0.524218	0.299764	0.370878	0.670402	0.41031	0.58613	0.509509
entorhinal L	0.58477	0.650873	0.595645	0.668169	0.425126	0.289003	1.00425	0.593398	0.54216	0.665198	0.501253	0.541994	0.545933	0.27022	0.595941	0.618549	0.484487	0.606143	0.615401	0.58833	0.532866	0.692768	0.574867	0.641858	0.50309	0.733894	0.577966	0.158289	0.580839	0.126904	0.452022	0.757128	0.961846	0.562203	0.64667	0.54869	0.219622	0.351895	0.716432	0.581329	0.25876	0.591863	0.535824	0.40396	0.429776	0.444633	0.292111	0.745484	0.62468
entorhinal R	0.630566	0.619309	0.46036	0.444478	0.518339	0.229866	0.599975	0.862221	0.504865	0.697277	0.466731	0.347224	0.626804	0.247092	0.683387	0.564122	0.564758	0.403294	0.452291	0.321689	0.502232	0.510971	0.522644	0.244417	0.262299	0.530762	0.647044	0.635263	0.495293	0.117916	0.566985	0.700646	0.578367	0.680028	0.862221	0.569212	0.548481	0.727034	0.442099	0.230215	0.304837	0.308001	0.556448	0.358439	0.338461	0.305148	0.365223	0.744006	0.536251
fusiform L	0.545923	0.504613	0.654434	0.405369	0.499255	0.317136	0.533952	0.625381	1.0666	1.0666	0.51517	0.596661	0.557887	0.241126	0.54934	0.749922	0.74061	0.680762	0.518007	0.797303	0.745518	0.336517	0.697743	0.916405	0.582105	0.308563	0.496917	0.619745	0.182363	0.130196	0.486488	0.531334	0.452701	0.603457	0.629113	0.42632	0.522582	0.352683	0.383352	0.98751	0.381982	0.882724	0.587744	0.445522	0.52657	0.777599	0.359293	0.872997	0.455626
fusiform R	0.814584	0.347535	0.763026	0.587274	0.2794	0.375316	0.526514	0.64177	0.834478	1.58888	0.446494	0.689962	0.655678	0.291717	0.433465	0.838916	1.03399	0.724605	0.672783	0.825234	0.780393	0.486798	0.704051	0.858608	0.568023	0.545768	0.576025	0.63732	0.773943	0.130781	0.451122	0.413354	0.489315	0.643806	0.30988	0.379385	0.385654	0.384216	0.648897	0.922696	0.446172	0.88437	0.995068	0.448373	0.599328	0.692604	0.394593	0.463418	0.981746
inferiorparietal L	0.777957	0.414485	0.552843	0.399247	0.714605	0.423554	0.505337	0.503012	0.522395	0.675375	0.980255	0.597998	0.484729	0.372776	0.862139	0.548909	0.640867	0.356214	0.489403	0.677224	0.567004	0.352823	0.550221	0.612017	0.438935	0.404923	0.48778	0.540443	0.472884	0.165918	0.476808	0.519651	0.492653	0.515776	0.980255	0.397833	0.464353	0.315452	0.395826	0.679062	0.582502	0.726239	0.628485	0.394022	0.535261	0.553349	0.581777	0.766905	0.450835
inferiorparietal R	0.699554	0.45679	0.328259	0.409785	0.672201	0.413685	0.572921	0.319128	0.6397	0.74469	0.543684	1.21059	0.412176	0.311958	0.759079	0.606126	0.679624	0.560887	0.413442	0.338437	0.261449	0.453424	0.322148	0.220465	0.245263	0.559783	0.494073	0.5525	0.591921	0.138673	0.46236	0.446188	0.64931	0.346793	0.90307	0.565168	0.638286	0.300168	0.480029	0.300183	0.19692	0.688398	0.668756	0.247117	0.22147	0.677551	0.450802	0.710858	0.594092
inferiortemporal L	0.57586	0.790353	0.597191	0.4716	0.481282	0.247193	0.773388	0.589997	0.41735	0.803014	0.508742	0.455659	0.948578	0.243832	0.632373	0.548724	0.5286	0.403553	0.509591	0.50168	0.554205	0.449183	0.635243	0.769595	0.528107	0.454705	0.608485	0.922735	0.438708	0.124341	0.540709	0.873868	0.544626	0.370435	0.766463	0.581953	0.660439	0.413663	0.401949	0.59334	0.234553	0.535381	0.515342	0.408007	0.38772	0.423556	0.285128	0.905616	0.467177
inferiortemporal R	0.770531	0.466742	0.631511	0.493853	0.685481	0.253373	0.578058	0.660618	0.580313	0.734093	0.5302	0.477225	0.653376	1.07878	0.875555	0.607442	0.653524	0.391398	0.5221	0.629145	0.683743	0.506075	0.751317	0.597098	0.462042	0.533325	0.619696	0.638425	0.540521	0.169243	0.502336	0.51621	0.559254	0.68625	1.07878	0.542052	0.509597	0.443372	0.472399	0.556998	0.496635	0.553167	0.647776	0.536058	0.372585	0.408355	0.437516	0.742622	0.564481
insula L	0.574109	0.4172	0.654983	0.434216	0.378249	0.438698	0.483186	0.605877	0.415951	0.492147	0.481593	0.645343	0.587793	0.275745	1.01241	0.255768	0.386701	0.315708	0.554271	0.801118	0.758726	0.400509	0.681855	0.787226	0.564016	0.3866	0.529166	0.547826	0.337141	0.102317	0.497022	0.431165	0.418498	0.613297	0.387063	0.375356	0.405799	0.425029	0.417009	0.864737	0.575896	0.917943	0.306517	0.412794	0.675468	0.703688	0.573476	0.482834	0.409013
insula R	0.309148	0.43915	0.76756	0.573185	0.571203	0.308288	0.551457	0.627287	0.796036	0.887803	0.524353	0.734518	0.665079	0.24118	0.490323	1.11262	0.662724	0.604367	0.709506	0.950843	0.831436	0.528135	0.736782	0.91206	0.603513	0.553766	0.583269	0.642157	0.593451	0.154166	0.475872	0.475905	0.491402	0.649307	0.584292	0.512101	0.465817	0.40615	0.610342	1.02381	0.560705	1.11262	0.623308	0.448378	0.712983	0.853352	0.407116	0.630096	0.853682
isthmuscingulate L	0.551158	0.456097	0.712202	0.480767	0.378453	0.34977	0.498716	0.644742	0.677448	1.20434	0.502364	0.608278	0.616794	0.26252	0.471146	0.72079	1.20434	0.665381	0.549271	0.761594	0.762102	0.36784	0.72691	0.900958	0.57793	0.341781	0.535136	0.60888	0.720919	0.125573	0.478297	0.511186	0.385115	0.642393	0.444959	0.24041	0.413289	0.355013	0.483102	0.936445	0.382406	0.815455	0.656721	0.445996	0.526702	0.704019	0.367246	0.920233	0.749885
isthmuscingulate R	0.642684	0.47084	0.60373	0.413951	0.707682	0.248771	0.554724	0.592312	0.712064	1.00601	0.539587	0.609252	0.547424	0.242857	0.726068	0.676393	0.756781	1.08661	0.565171	0.915864	0.697942	0.43654	0.652978	0.883392	0.573718	0.480444	0.517542	0.606463	0.520626	0.158393	0.456381	0.478232	0.528386	0.557872	0.907307	0.589183	0.565534	0.321264	0.442229	1.04545	0.359072	1.08661	0.746632	0.44955	0.528616	0.906181	0.287029	0.822422	0.433693
lateraloccipital L	0.5967	0.68522	0.314298	0.263003	0.59382	0.273344	0.85421	0.479015	0.485812	1.02667	0.511302	0.468526	0.506473	0.263186	0.673201	0.583251	0.7277	0.32381	1.07101	0.710375	0.494378	0.46204	0.463281	0.898426	0.499845	0.52499	0.634993	0.892435	0.482364	0.155325	0.527926	0.716448	0.796471	0.369278	0.835225	0.803641	0.844318	0.367494	0.412222	1.07101	0.231719	0.645468	0.602478	0.404256	0.407269	0.666183	0.312153	1.03024	0.389828
lateraloccipital R	0.573356	0.631445	0.338001	0.362278	0.58605	0.366569	0.686319	0.355357	0.425474	0.866259	0.539086	0.39648	0.449746	0.3258	0.676077	0.502947	0.613527	0.262917	0.403703	1.00635	0.209704	0.34117	0.344802	0.46019	0.346528	0.404226	0.540722	0.739732	0.398493	0.184082	0.565931	0.702411	0.62692	0.356954	0.829826	0.55215	0.680936	0.4519	0.335737	1.00635	0.270685	0.597579	0.527842	0.332316	0.355273	0.667099	0.41688	0.955828	0.341977
lateralorbitofrontal L	0.573952	0.813527	0.401029	0.383647	0.513722	0.25447	0.771643	0.472517	0.435648	0.848475	0.486648	0.338829	0.577159	0.283814	0.629554	0.515661	0.595321	0.305073	0.366367	0.263368	0.918602	0.425151	0.588427	0.754253	0.534807	0.464487	0.650715	0.845499	0.44528	0.155507	0.754935	0.89092	0.644377	0.518689	0.828854	0.614736	0.738076	0.500939	0.391192	0.542908	0.254383	0.448324	0.529687	0.435395	0.345473	0.38727	0.354432	0.918602	0.420598
lateralorbitofrontal R	0.575452	0.680583	0.579474	0.52759	0.526418	0.260462	0.844416	0.628773	0.413247	0.95268	0.556924	0.570275	0.63318	0.248889	0.646604	0.594789	0.559332	0.47908	0.430382	0.618963	0.701547	1.12933	0.719715	0.900927	0.579546	0.434325	0.638176	0.956498	0.426742	0.138186	0.556812	0.698814	0.680636	0.601841	0.753613	0.974398	0.812334	0.365944	0.414885	0.889569	0.281755	0.689148	0.537138	0.424551	0.452835	0.660068	0.2934	1.0013	0.469844
lingual L	0.595264	0.731528	0.508551	0.45977	0.501323	0.263461	0.553371	0.53651	0.432187	0.703036	0.532362	0.423008	0.511485	0.269968	0.660215	0.520676	0.514496	0.370905	0.443675	0.365051	0.508842	0.438652	0.844718	0.54092	0.467966	0.440194	0.503583	0.625673	0.436057	0.123259	0.646055	0.844718	0.481524	0.263636	0.788649	0.493385	0.505706	0.540109	0.377475	0.437647	0.276449	0.452876	0.514885	0.393798	0.378373	0.369973	0.345713	0.829972	0.458783
lingual R	0.617175	0.661457	0.711578	0.508492	0.562884	0.356172	0.585673	0.36568	0.441699	0.763945	0.535368	0.396711	0.552061	0.323616	0.685117	0.492094	0.575117	0.296131	0.515916	0.512037	0.486395	0.419782	0.511937	0.980793	0.34016	0.422532	0.518348	0.662596	0.433767	0.147612	0.571784	0.79103	0.521361	0.452813	0.79862	0.4986	0.552167	0.637251	0.4227	0.201375	0.330852	0.338108	0.533787	0.289075	0.331976	0.390014	0.451631	0.90045	0.39389
medialorbitofrontal L	0.543771	0.574468	0.427727	0.377549	0.446706	0.197163	0.553288	0.29094	0.428166	0.635868	0.416898	0.257731	0.547951	0.250299	0.591938	0.474823	0.492364	0.316531	0.42409	0.297709	0.578487	0.444349	0.433245	0.301038	0.811059	0.472021	0.559773	0.573166	0.416718	0.123967	0.546895	0.640751	0.532767	0.504267	0.811059	0.519651	0.538705	0.667428	0.399038	0.235004	0.289648	0.244697	0.469938	0.277063	0.285496	0.276347	0.359467	0.669463	0.46878
medialorbitofrontal R	0.617869	0.659834	0.596185	0.407502	0.586355	0.284056	0.787197	0.602246	0.434936	1.13351	0.584327	0.567316	0.615104	0.244445	0.699124	0.687393	0.594892	0.510323	0.461368	0.659673	0.69791	0.417215	0.68685	0.818635	0.558061	1.22617	0.593306	0.921438	0.363589	0.128251	0.549868	0.682612	0.651393	0.611028	0.759235	1.02406	0.768617	0.364515	0.367926	0.857747	0.336102	0.722277	0.578343	0.399446	0.493762	0.678034	0.322256	1.06395	0.561319
middletemporal L	0.587889	0.813671	0.584035	0.550769	0.467831	0.254367	0.704636	0.614105	0.445789	0.730369	0.523457	0.476858	0.515963	0.248573	0.638113	0.578089	0.48664	0.483226	0.548187	0.512629	0.504492	0.501405	0.600467	0.646341	0.519271	0.484384	0.911818	0.744531	0.463447	0.121522	0.495873	0.911818	0.499065	0.538735	0.743642	0.479203	0.554735	0.401274	0.49498	0.538745	0.230714	0.534724	0.517115	0.400521	0.393272	0.405881	0.270593	0.859027	0.524196
middletemporal R	0.596707	0.561024	0.680328	0.722923	0.426521	0.289045	0.132964	0.642208	0.602057	0.715165	0.454202	0.545318	0.645349	0.264234	0.567402	0.658727	0.559324	0.652824	0.675597	0.625044	0.587054	0.78971	0.640792	0.694093	0.527817	0.873937	0.55286	1.09157	0.67036	0.122818	0.389547	0.677729	1.06398	0.645651	0.588701	0.80286	0.1636	0.346081	0.796717	0.608054	0.25619	0.580591	0.587787	0.428565	0.429747	0.436391	0.295918	0.722251	0.642814
paracentral L	0.475591	0.514931	0.742101	0.484776	0.540661	0.277875	0.597729	0.632046	0.249704	1.18331	0.523808	0.552275	0.639854	0.230366	0.553398	0.604515	0.954344	0.534015	0.562779	0.794822	0.788343	0.423171	0.744128	0.936318	0.586736	0.332907	0.563931	0.703393	1.18331	0.12711	0.489794	0.539216	0.513074	0.638149	0.644684	0.521246	0.57257	0.328215	0.485851	0.98352	0.32195	0.81293	0.587352	0.435555	0.477973	0.736159	0.305656	0.99524	0.308559
paracentral R	0.652077	0.431807	0.697509	0.507543	0.611577	0.286641	0.52612	0.517225	0.497431	0.658187	0.535747	0.467308	0.612975	0.357565	0.706988	0.452709	0.591152	0.310584	0.551842	0.747022	0.69136	0.461285	0.683675	0.791797	0.423384	0.458155	0.555098	0.588541	0.470687	0.858304	0.442693	0.510227	0.50385	0.595738	0.858304	0.468666	0.463913	0.417799	0.457711	0.750704	0.46809	0.628271	0.559424	0.416539	0.340364	0.471333	0.408603	0.746544	0.428588
parahippocampal L	0.585251	0.516141	0.514484	0.523356	0.446094	0.269105	0.489347	0.453761	0.529726	0.544394	0.508584	0.468621	0.537604	0.297003	0.620439	0.58008	0.495866	0.550611	0.539123	0.443643	0.472301	0.553223	0.453091	0.400213	0.391925	0.592935	0.585258	0.387092	0.53266	0.138221	0.760006	0.593174	0.585741	0.565984	0.727417	0.527356	0.446047	0.51092	0.53382	0.40908	0.246635	0.464703	0.532086	0.349913	0.387963	0.364536	0.272182	0.57392	0.599074
parahippocampal R	0.67907	0.309326	0.624138	0.660687	0.45906	0.367314	0.870318	0.511117	0.755563	0.604348	0.446576	0.570388	0.658494	0.324603	0.600987	0.696349	0.720807	0.736153	0.647602	0.61295	0.523782	0.689034	0.542052	0.515697	0.427	0.859834	0.781073	0.75384	0.78471	0.147643	0.496375	1.18074	1.18074	0.570513	0.616163	0.706357	0.976654	0.357386	0.753557	0.528151	0.287321	0.569582	0.694017	0.371347	0.457042	0.368782	0.338603	0.483865	0.799906
parsopercularis L	0.579481	0.717225	0.490104	0.531689	0.442449	0.297144	1.00425	0.608434	0.48555	0.746432	0.552174	0.533048	0.482237	0.273008	0.619662	0.61095	0.433261	0.564452	0.489934	0.558366	0.552885	0.454569	0.599598	0.682498	0.52416	0.563125	0.518861	1.09157	0.507264	0.131679	0.534825	0.824793	1.27648	0.560753	0.674317	0.228674	0.851357	0.34994	0.540926	0.641495	0.272433	0.610375	0.508769	0.410721	0.438125	0.505484	0.29712	0.914322	0.593747
parsopercularis R	0.628957	0.82817	0.419991	0.446643	0.516957	0.248914	0.660273	0.699575	0.517614	0.761985	0.473417	0.448691	0.398818	0.249054	0.659521	0.597181	0.585134	0.463586	0.428365	0.379746	0.413856	0.529435	0.312439	0.531105	0.523015	0.555821	0.588197	0.738509	0.527841	0.119659	0.720245	0.908819	0.581243	0.908819	0.756777	0.605136	0.585401	0.538903	0.441066	0.462208	0.259272	0.468803	0.583122	0.426314	0.384722	0.362701	0.301411	0.837251	0.542783
parsorbitalis L	0.280108	0.49318	0.543758	0.364851	0.315263	0.379502	0.500007	0.573577	0.287311	0.4083	0.449575	0.489036	0.54448	0.247514	0.399414	0.273689	0.244333	0.289941	0.481337	0.635414	0.671184	0.371525	0.605189	0.587512	0.528365	0.35473	0.526601	0.546964	0.239961	0.0923697	0.573693	0.482972	0.407694	0.589224	1.07878	0.360465	0.432804	0.437968	0.352022	0.630248	0.437909	0.675662	0.207599	0.338799	0.555038	0.552938	0.556447	0.539789	0.370842
parsorbitalis R	0.447179	0.554545	0.688319	0.646499	0.355187	0.27576	0.57628	0.625897	0.423885	0.671352	0.547165	0.646568	0.658474	0.253742	0.500944	0.527405	0.264849	0.606484	0.592458	0.693821	0.739447	0.789557	0.705349	0.860712	0.566002	0.885134	0.533133	0.800454	0.459013	0.139312	0.491209	0.58693	0.264168	0.626152	0.565735	1.02406	0.490238	0.351735	0.721591	0.874585	0.332402	0.7686	0.378934	0.429075	0.501083	0.690266	0.309008	0.77932	0.540862
parstriangularis L	0.533794	0.639448	0.482083	0.532588	0.382774	0.315886	0.135296	0.547421	0.514504	0.52914	0.508217	0.587259	0.379387	0.296203	0.562304	0.571031	0.409097	0.598542	0.51537	0.563765	0.465764	0.494388	0.466237	0.577157	0.481219	0.618003	0.35223	0.105881	0.538355	0.142038	0.437202	0.721747	0.747336	0.447991	0.618255	0.380531	1.07635	0.33439	0.567462	0.554521	0.30131	0.635147	0.477216	0.399267	0.474924	0.461856	0.306178	0.646528	0.617868
parstriangularis R	0.763568	0.785523	0.550483	0.620689	0.572598	0.388662	0.854834	0.439147	0.8444	0.760031	0.332759	0.573406	0.639056	0.333604	0.696921	0.788828	0.831348	0.806499	0.629114	0.53571	0.453392	0.70825	0.524894	0.358673	0.25777	0.892103	0.730897	0.776134	0.843735	0.179752	0.703671	0.634518	1.05319	0.557165	0.7404	0.843991	1.07635	1.07635	0.742821	0.392251	0.277259	0.474402	0.800875	0.305016	0.447801	0.321094	0.289326	0.542418	0.834095
pericalcarine L	0.562903	0.608966	0.638036	0.306443	0.55495	0.247323	0.755108	0.582225	0.453499	1.07279	0.505488	0.518772	0.51609	0.241456	0.623978	0.600498	0.746044	0.400212	0.498598	0.737207	0.717828	0.429599	0.628815	0.980793	0.570557	0.500428	0.529971	0.798441	0.498337	0.142042	0.468465	0.630191	0.732131	0.482982	0.754098	0.918095	0.778404	0.322181	1.07279	1.0271	0.239125	0.701265	0.600419	0.436389	0.421014	0.690004	0.273935	1.02915	0.377796
pericalcarine R	0.579809	0.597924	0.522413	0.439233	0.568852	0.396257	0.564334	0.345862	0.407094	0.764854	0.553783	0.371282	0.424055	0.355533	0.674001	0.469909	0.553659	0.264455	0.529239	0.866585	0.329422	0.330572	0.415882	0.191426	0.274062	0.363934	0.46376	0.624575	0.386704	0.188058	0.549717	0.711998	0.498805	0.387295	0.797564	0.443749	0.552393	0.573892	0.373441	1.07101	0.313378	0.329491	0.50197	0.271901	0.287769	0.446735	0.458569	0.910234	0.339517
postcentral L	0.720892	0.48297	0.448194	0.529896	0.647765	0.37241	0.628676	0.339264	0.69005	0.725906	0.505122	0.384245	0.504274	0.29145	0.729801	0.623139	0.714157	0.652436	0.540892	0.439971	0.345629	0.543513	0.39079	0.243188	0.234856	0.645223	0.584266	0.593249	0.668685	0.143589	0.543414	0.482778	0.720978	0.409694	0.928454	0.609688	0.6922	0.358118	0.59365	0.295036	0.928454	0.484983	0.695589	0.243053	0.423822	0.392283	0.398108	0.74045	0.704696
postcentral R	0.752232	0.688005	0.506538	0.527781	0.794276	0.374705	0.784592	0.358453	0.711516	1.00257	0.488142	0.615953	0.559994	0.294068	0.80921	0.637835	0.87133	0.501931	0.600405	0.638831	0.348036	0.514662	0.429077	0.237393	0.248098	0.595658	0.639418	0.803455	0.659024	0.107675	0.623952	0.771486	0.818963	0.433513	0.970311	0.668076	0.837347	0.52246	0.587671	0.288402	0.386031	1.13067	0.760138	0.242255	0.29703	0.874297	0.439663	1.07349	0.545957
posteriorcingulate L	0.393265	0.460104	0.745508	0.515123	0.545236	0.339718	0.536008	0.628197	0.558708	1.25322	0.529173	0.635547	0.640827	0.247304	0.45671	0.657207	0.645828	0.564067	0.611275	0.85823	0.791066	0.443296	0.737838	0.92056	0.575978	0.421208	0.563346	0.627857	0.504027	0.127881	0.485303	0.504984	0.453122	0.645139	0.535297	0.394687	0.458367	0.374784	0.511815	1.00145	0.435923	0.938382	1.25322	0.436737	0.57637	0.78068	0.383486	0.813524	0.694344
posteriorcingulate R	0.630855	0.473725	0.579828	0.460723	0.545681	0.28372	0.522078	0.469671	0.487151	0.64333	0.50581	0.349324	0.59483	0.357778	0.694709	0.488028	0.556464	0.328614	0.472959	0.500777	0.569618	0.464617	0.667773	0.399673	0.201069	0.468802	0.555927	0.575932	0.464802	0.137164	0.458125	0.559552	0.499751	0.606263	0.860385	0.485884	0.463718	0.594343	0.423394	0.33104	0.351194	0.323805	0.543454	0.860385	0.290598	0.22644	0.440221	0.710873	0.461657
precentral L	0.741744	0.516287	0.412875	0.511816	0.69392	0.238837	0.646073	0.35908	0.732345	0.795322	0.47888	0.176257	0.495719	0.27585	0.744899	0.661592	0.756704	0.691309	0.515775	0.40346	0.333901	0.548745	0.382378	0.256363	0.280092	0.666616	0.575672	0.617171	0.6971	0.125111	0.521978	0.501358	0.731929	0.405171	0.944319	0.650308	0.726394	0.33338	0.594718	0.315239	0.282526	0.442781	0.739281	0.254287	0.944319	0.547589	0.329034	0.750272	0.716103
precentral R	0.752008	0.751238	0.610583	0.586471	0.796632	0.323168	0.789214	0.391303	0.700238	1.02462	0.424155	0.667429	0.586862	0.30053	0.787925	0.638284	0.871535	0.502186	0.678973	0.890514	0.461122	0.502828	0.526343	0.446179	0.2606	0.563295	0.644886	0.837544	0.655526	0.107567	0.643255	0.912424	0.774942	0.513476	0.922763	0.628593	0.813997	0.705425	0.612869	0.567978	0.403984	1.07875	0.75841	0.264843	0.358146	1.19259	0.399192	1.19259	0.531854
precuneus L	0.611581	0.355933	0.402703	0.450941	0.531893	0.437532	0.481541	0.323395	0.55709	0.598612	0.52549	0.391898	0.427665	0.277201	0.642961	0.542546	0.567829	0.53776	0.445701	0.427869	0.348413	0.476291	0.381358	0.277796	0.241593	0.555417	0.463702	0.466336	0.53362	0.139166	0.358925	0.391987	0.535965	0.387191	0.831982	0.511386	0.494745	0.341063	0.460695	0.344995	0.5176	0.475017	0.569763	0.249504	0.325872	0.444053	0.831982	0.603684	0.6084
precuneus R	0.806623	0.319854	0.586632	0.463075	0.557097	0.460761	0.474041	0.598412	0.680932	0.463328	0.444527	0.679453	0.515486	0.355031	0.614392	0.643806	0.789046	0.60098	0.514406	0.674858	0.603276	0.371296	0.600586	0.709009	0.522065	0.457711	0.501698	0.511582	0.659221	0.15337	0.461035	0.384232	0.477906	0.558885	0.549708	0.327373	0.402005	0.391575	0.485686	0.745014	0.451861	0.753072	0.755533	0.44587	0.569963	0.57122	0.4547	1.19259	0.745486
rostralanteriorcingulate L	0.735731	0.608578	0.62151	0.427989	0.938807	0.295585	0.680633	0.595394	0.604597	1.55124	0.541023	0.544241	0.632086	0.228787	0.87209	1.02558	0.954963	0.288136	0.548727	0.775627	0.739408	0.502307	0.678851	0.753814	0.580842	0.55738	0.611519	0.748278	0.35898	0.109866	0.55705	0.621034	0.612548	0.624919	0.870428	0.666352	0.667193	0.393161	0.43805	0.846819	0.440529	0.853938	1.04867	0.376729	0.583135	0.712163	0.397084	0.947653	1.55124
rostralanteriorcingulate R	0.515305	0.518825	0.673389	0.511015	0.375599	0.340223	0.58309	0.591249	0.584421	1.38974	0.588719	0.642159	0.617887	0.264327	0.537144	0.597744	0.226981	0.629437	0.584975	0.754166	0.726046	0.477014	0.667148	0.793279	0.54248	0.570726	0.567291	0.692305	0.504812	0.129022	0.503271	0.585866	0.474115	0.607982	0.478568	0.408937	0.476328	0.407546	0.528452	0.872262	0.464861	0.83634	0.361862	0.402305	0.604443	0.709421	0.407844	0.883671	0.971824
rostralmiddlefrontal L	0.200415	0.54876	0.620935	0.42719	0.501979	0.389905	0.587084	0.596834	0.307025	0.73399	0.450663	0.552738	0.622389	0.242972	0.659638	0.193065	0.392545	0.212513	0.546114	0.743571	0.74816	0.457482	0.675668	0.653354	0.549139	0.441733	0.601848	0.629329	0.265443	0.0815607	0.607227	0.539544	0.511726	0.636672	0.86695	0.481146	0.527278	0.45321	0.402057	0.729172	0.510007	0.796574	0.242706	0.348618	0.623099	0.631574	0.58344	0.644969	0.240789
rostralmiddlefrontal R	0.485085	0.512373	0.612603	0.666665	0.312919	0.297308	0.647536	0.591371	0.605219	0.435746	0.498279	0.650585	0.644033	0.280873	0.483663	0.560909	0.391114	0.675522	0.6227	0.661502	0.634461	0.728375	0.63356	0.712509	0.515062	0.957366	0.669186	0.644256	0.652188	0.138917	0.450155	0.553967	0.615216	0.608041	0.516521	0.660384	0.293962	0.344644	0.755451	0.709178	0.327401	0.727266	0.462229	0.413446	0.500114	0.576466	0.310248	0.536551	0.667052
superiorfrontal L	0.640991	0.516145	0.712639	0.504468	0.699995	0.369932	0.593467	0.595748	0.449069	1.58888	0.607052	0.644535	0.64297	0.260877	0.754815	0.468852	0.567778	0.450542	0.599347	0.838313	0.758649	0.466494	0.70579	0.826562	0.54679	0.459371	0.596256	0.670357	0.381711	0.124827	0.526239	0.563983	0.514501	0.629909	0.559372	0.448633	0.508167	0.418188	0.482156	0.933044	0.499523	0.909102	0.233607	0.399579	0.627608	0.737243	0.451578	0.905937	0.676587
superiorfrontal R	0.932755	0.544245	0.611877	0.49021	0.932172	0.262253	0.650411	0.570143	0.761625	1.08726	0.539062	0.589302	0.63781	0.220692	1.01241	0.951092	0.778598	0.377486	0.600724	0.811653	0.712668	0.577904	0.649757	0.681643	0.573579	0.636615	0.619107	0.697353	0.598999	0.107022	0.522345	0.549037	0.619978	0.617008	0.991357	0.68583	0.627802	0.398144	0.537591	0.814596	0.509595	0.997268	0.849052	0.359262	0.66573	0.776776	0.390929	0.779172	0.698164
superiorparietal L	0.667525	0.432133	0.404057	0.418492	0.667954	0.271466	0.538183	0.424035	0.614809	0.779807	0.561475	0.62525	0.454243	0.236461	0.721868	0.584569	0.657898	0.558479	0.414431	0.608141	0.42059	0.479507	0.468004	0.53947	0.385783	0.570873	0.490119	0.543009	0.568358	0.137119	0.410086	0.450389	0.57127	0.428133	0.926679	0.581201	0.568955	0.318371	0.454711	0.724871	0.433084	1.13067	0.650123	0.341025	0.604926	0.948331	0.297452	0.747071	0.600819
superiorparietal R	0.714108	0.490641	0.408644	0.45872	0.665193	0.451463	0.623883	0.318008	0.659982	0.715141	0.475592	0.694661	0.451754	0.337879	0.741044	0.599771	0.715153	0.560732	0.478451	0.432366	0.303856	0.472157	0.360254	0.213366	0.197187	0.581762	0.537713	0.60098	0.625156	0.152075	0.52926	0.517464	0.71843	0.377891	0.878861	0.561717	0.677398	0.383434	0.51536	0.255733	0.24281	0.419321	0.682386	0.255656	0.398027	0.317121	0.456987	0.722453	0.625529
superiortemporal L	0.552964	0.609292	0.476492	0.46624	0.424701	0.25129	0.37074	0.473866	0.46729	0.52015	0.512194	0.427883	0.475699	0.282642	0.60961	0.536544	0.436998	0.492973	0.482717	0.412424	0.47015	0.487163	0.409525	0.400866	0.423386	0.496828	0.54155	0.295005	0.464577	0.13394	0.576493	0.671455	0.457756	0.51018	0.736118	0.448145	0.362251	0.482553	0.460669	0.408694	0.24045	0.446	0.481542	0.370181	0.373642	0.347095	0.271576	0.59511	0.54376
superiortemporal R	0.57292	0.390432	0.698752	0.737894	0.356858	0.312881	0.62657	0.653705	0.706504	0.572349	0.449797	0.568892	0.727161	0.276219	0.508107	0.664163	0.555001	0.730392	0.671812	0.646844	0.685305	0.817478	0.714289	0.734567	0.544672	1.09612	0.722475	1.01659	0.786918	0.126219	0.437476	0.465529	1.05698	0.700554	0.490337	0.774695	0.160345	0.320047	0.852857	0.6834	0.283163	0.608147	0.587881	0.4344	0.459007	0.483545	0.318437	0.586528	0.727779
supramarginal L	0.708094	0.524741	0.426634	0.533459	0.71831	0.330479	0.669027	0.357981	0.733956	0.863633	0.589531	0.322598	0.509769	0.281505	0.757465	0.613986	0.787452	0.621525	0.558741	0.465418	0.329288	0.56306	0.403749	0.322187	0.298371	0.656838	0.587907	0.655137	0.685257	0.146923	0.511246	0.531103	0.732811	0.398399	0.985995	0.683541	0.722605	0.333146	0.621473	0.441923	0.232703	0.891302	0.728321	0.278548	0.363044	0.935899	0.385222	0.855645	0.625281
supramarginal R	0.806142	0.618058	0.508753	0.532968	0.795379	0.339515	0.726002	0.339762	0.751312	0.941971	0.398866	0.936741	0.536639	0.300072	0.817884	0.669381	0.871762	0.587412	0.589006	0.614987	0.375506	0.516972	0.424726	0.274515	0.209412	0.618354	0.605031	0.72877	0.701487	0.114755	0.578098	0.706429	0.801566	0.42282	0.968198	0.632086	0.794079	0.535161	0.599933	0.351204	0.322426	0.504051	0.796351	0.241719	0.485118	0.144031	0.351026	1.00145	0.642458
transversetemporal L	0.658983	0.580646	0.413018	0.42819	0.725853	0.267226	0.708663	0.518828	0.82167	1.04041	0.54328	0.502099	0.519487	0.259326	0.731748	0.648634	0.901207	0.557419	0.416551	0.731188	0.507126	0.564986	0.516957	0.702361	0.513487	0.680361	0.583932	0.720629	0.735203	0.14304	0.510685	0.575799	0.742009	0.463606	0.912696	0.792037	0.769529	0.32514	0.600188	0.911166	0.26179	0.968591	0.755893	0.398314	0.428725	0.900055	0.281425	0.950433	0.502285
transversetemporal R	0.947341	0.681468	0.633788	0.623116	0.75688	0.451856	0.849923	0.486726	0.897556	1.00533	0.34696	0.755899	0.640867	0.325232	0.843879	0.802801	1.03724	0.74037	0.658956	0.690377	0.54587	0.608021	0.584	0.542128	0.397824	0.744205	0.710514	0.859305	0.860623	0.16644	0.616849	0.947343	0.951795	0.591512	0.963491	0.689022	0.912038	0.337076	0.712282	0.574284	0.491691	0.656636	0.934185	0.326157	0.639263	0.382656	0.456948	1.10403	0.85665
[truncated: 13 more columns]
