# Supplementary material for: The relationship between the interictal epileptiform discharge source connectivity and cortical structural couplings in temporal lobe epilepsy
Source: Front Neurol. 2023 Feb 1;14:1029732. doi: 10.3389/fneur.2023.1029732 (PMC9948620; doi:10.3389/fneur.2023.1029732)
Supplement: Supplementary file 1 [file Data_Sheet_1.ZIP › Connection/BGC/R/07.xlsx]

## Sheet: 0
\	caudalanteriorcingulate L	caudalanteriorcingulate R	caudalmiddlefrontal L	caudalmiddlefrontal R	cuneus L	cuneus R	entorhinal L	entorhinal R	fusiform L	fusiform R	inferiorparietal L	inferiorparietal R	inferiortemporal L	inferiortemporal R	insula L	insula R	isthmuscingulate L	isthmuscingulate R	lateraloccipital L	lateraloccipital R	lateralorbitofrontal L	lateralorbitofrontal R	lingual L	lingual R	medialorbitofrontal L	medialorbitofrontal R	middletemporal L	middletemporal R	paracentral L	paracentral R	parahippocampal L	parahippocampal R	parsopercularis L	parsopercularis R	parsorbitalis L	parsorbitalis R	parstriangularis L	parstriangularis R	pericalcarine L	pericalcarine R	postcentral L	postcentral R	posteriorcingulate L	posteriorcingulate R	precentral L	precentral R	precuneus L	precuneus R	rostralanteriorcingulate L
caudalanteriorcingulate L	0.422543	0.206227	0.321572	0.195926	0.238163	0.248701	0.118767	0.100967	0.243037	0.105716	0.22665	0.336235	0.109656	0.173789	0.1618	0.21555	0.314953	0.0982399	0.0745055	0.339467	0.184594	0.265832	0.318895	0.277067	0.0551122	0.185616	0.123011	0.153898	0.167531	0.251963	0.228848	0.162715	0.138812	0.132978	0.285762	0.121385	0.349859	0.185627	0.355263	0.342601	0.395808	0.270859	0.198223	0.23924	0.422543	0.303309	0.109616	0.165748	0.140664
caudalanteriorcingulate R	0.171821	0.533555	0.315755	0.207543	0.220871	0.271345	0.0793457	0.136042	0.233745	0.124158	0.399961	0.33421	0.132157	0.19037	0.166931	0.200017	0.282959	0.0984047	0.0475673	0.35303	0.237675	0.247577	0.309596	0.257497	0.0738204	0.172685	0.106799	0.0488269	0.156453	0.238465	0.256882	0.192645	0.249611	0.165526	0.281422	0.168867	0.375661	0.205398	0.336455	0.371976	0.338257	0.390932	0.182264	0.225014	0.407306	0.368467	0.147628	0.159444	0.165379
caudalmiddlefrontal L	0.171399	0.196329	0.559535	0.171786	0.242626	0.192577	0.21146	0.0613347	0.233208	0.0934263	0.211606	0.12366	0.0782969	0.112889	0.137185	0.233744	0.317909	0.163528	0.193544	0.206424	0.150105	0.238068	0.225557	0.239122	0.060414	0.203154	0.145376	0.269253	0.175313	0.258214	0.285795	0.123872	0.214307	0.152857	0.229162	0.0959425	0.117995	0.132069	0.236468	0.199438	0.149658	0.185636	0.2147	0.252571	0.17726	0.163014	0.201734	0.156681	0.111964
caudalmiddlefrontal R	0.206636	0.2636	0.351164	0.489509	0.212751	0.325355	0.0810035	0.223196	0.250001	0.208572	0.344951	0.370391	0.161949	0.246937	0.210232	0.212582	0.27057	0.218033	0.0796769	0.331348	0.229313	0.236872	0.280895	0.230838	0.143434	0.18728	0.0986986	0.103084	0.164863	0.262269	0.295572	0.331118	0.388393	0.196135	0.277998	0.259841	0.356424	0.271797	0.303958	0.359669	0.330037	0.33	0.181396	0.243931	0.378456	0.351096	0.203865	0.176647	0.237801
cuneus L	0.244748	0.260897	0.530432	0.22934	0.624811	0.500763	0.244085	0.541747	0.380431	0.446326	0.220505	0.482539	0.103866	0.456534	0.366807	0.18072	0.253879	0.375306	0.261152	0.188743	0.16179	0.0980439	0.136956	0.0979886	0.473333	0.121009	0.205154	0.265281	0.261523	0.430284	0.439235	0.120824	0.36476	0.205206	0.131954	0.624811	0.304063	0.54118	0.170384	0.235365	0.359626	0.259212	0.135359	0.342391	0.320661	0.289878	0.252037	0.294097	0.487098
cuneus R	0.16293	0.163497	0.107315	0.11693	0.282257	0.500763	0.174739	0.0784994	0.300588	0.0783369	0.219027	0.268563	0.0478124	0.257307	0.178971	0.31344	0.367181	0.109346	0.210613	0.205639	0.100535	0.247623	0.215696	0.230086	0.0754665	0.231588	0.128248	0.251917	0.219658	0.402574	0.215048	0.0881933	0.163097	0.124629	0.225829	0.114507	0.0843633	0.200269	0.235514	0.199988	0.130897	0.203139	0.248937	0.3605	0.163616	0.166479	0.199397	0.190687	0.149563
entorhinal L	0.323309	0.45801	0.447524	0.432292	0.332581	0.435463	0.470248	0.455616	0.376946	0.470248	0.353999	0.443276	0.237843	0.443633	0.366385	0.321062	0.370952	0.4457	0.122274	0.300314	0.414076	0.2367	0.295919	0.291343	0.41281	0.239107	0.152404	0.262734	0.323953	0.426069	0.398907	0.305059	0.448488	0.315554	0.231063	0.423444	0.427554	0.412871	0.328884	0.31867	0.412318	0.396099	0.252762	0.37764	0.420273	0.381623	0.448687	0.37452	0.409434
entorhinal R	0.141538	0.14033	0.091391	0.112373	0.225765	0.152307	0.26641	0.544038	0.332427	0.192154	0.239626	0.0962159	0.0805158	0.280353	0.348078	0.276232	0.213386	0.176661	0.295567	0.183632	0.152641	0.224432	0.168738	0.17704	0.261706	0.273738	0.168138	0.225532	0.374821	0.18224	0.177384	0.106781	0.185924	0.228575	0.240274	0.231838	0.132249	0.1991	0.153613	0.197922	0.143426	0.213709	0.254909	0.293113	0.122309	0.209797	0.165157	0.317879	0.348763
fusiform L	0.182946	0.217316	0.335195	0.175376	0.208735	0.357765	0.23274	0.473805	0.491672	0.326729	0.221458	0.279716	0.0540342	0.286441	0.221849	0.203442	0.140753	0.313956	0.273896	0.179177	0.155312	0.165534	0.145624	0.145943	0.290936	0.220625	0.1835	0.231116	0.193425	0.175031	0.302796	0.0935725	0.302323	0.200345	0.201861	0.491672	0.194114	0.359711	0.144582	0.212779	0.233342	0.215493	0.298758	0.137866	0.186982	0.219787	0.20404	0.109985	0.29735
fusiform R	0.173727	0.150674	0.200709	0.119734	0.239244	0.22071	0.25596	0.259797	0.223663	0.513834	0.243969	0.199694	0.116617	0.143415	0.255593	0.179702	0.146876	0.232096	0.300908	0.223616	0.161802	0.197505	0.175007	0.166218	0.25484	0.212394	0.173084	0.212342	0.346567	0.102481	0.245822	0.132147	0.197122	0.240254	0.226394	0.289177	0.184512	0.211345	0.164591	0.257506	0.198483	0.23351	0.232417	0.145269	0.177714	0.245121	0.20174	0.362573	0.263002
inferiorparietal L	0.219713	0.356851	0.183191	0.34537	0.168238	0.193084	0.0660313	0.163827	0.215374	0.199364	0.530519	0.177164	0.274794	0.157416	0.208182	0.161432	0.160506	0.207848	0.0799257	0.282579	0.132499	0.195379	0.209323	0.172463	0.148674	0.15986	0.0844273	0.13894	0.201343	0.146879	0.178247	0.270488	0.394365	0.0928417	0.216657	0.147339	0.150443	0.153374	0.198013	0.313467	0.133692	0.115003	0.165733	0.166369	0.174382	0.0991658	0.380907	0.218914	0.157579
inferiorparietal R	0.200919	0.22645	0.159272	0.182888	0.172744	0.32325	0.173897	0.113588	0.18597	0.117774	0.225746	0.52565	0.0749757	0.089294	0.127341	0.209294	0.248643	0.176462	0.196477	0.180895	0.11483	0.22739	0.193028	0.194913	0.0884508	0.18624	0.109624	0.283198	0.145288	0.185345	0.344767	0.115013	0.249166	0.137994	0.187998	0.19068	0.114345	0.100989	0.218589	0.17585	0.261141	0.239705	0.174683	0.199634	0.118853	0.202902	0.228591	0.136261	0.104081
inferiortemporal L	0.195796	0.263487	0.386687	0.263129	0.223936	0.372789	0.213821	0.356561	0.310259	0.412409	0.295458	0.397469	0.484762	0.338982	0.286133	0.227444	0.282289	0.474596	0.180672	0.335982	0.271106	0.222902	0.28182	0.225835	0.28308	0.184228	0.0928189	0.176945	0.20622	0.307422	0.316311	0.133792	0.451254	0.283532	0.262966	0.356355	0.363612	0.346189	0.300758	0.372935	0.328722	0.303254	0.168195	0.281694	0.380033	0.349322	0.225919	0.261017	0.332051
inferiortemporal R	0.179723	0.176131	0.245319	0.138739	0.228745	0.342978	0.255376	0.380402	0.209995	0.17407	0.24675	0.201825	0.0639659	0.504326	0.2101	0.348299	0.228403	0.221573	0.29835	0.197	0.154557	0.290557	0.179229	0.195573	0.195189	0.336664	0.170683	0.255405	0.30174	0.0822402	0.294743	0.0996288	0.225819	0.221584	0.306545	0.473486	0.177092	0.308384	0.165085	0.21873	0.224043	0.246015	0.278169	0.352009	0.150106	0.247045	0.201412	0.222251	0.291775
insula L	0.155934	0.191357	0.248938	0.163209	0.150753	0.28264	0.251427	0.435058	0.195332	0.334558	0.247231	0.212841	0.0690141	0.229854	0.505516	0.160125	0.139905	0.309957	0.286202	0.193674	0.171121	0.157213	0.157281	0.142325	0.237146	0.181876	0.16032	0.213267	0.392164	0.112604	0.244866	0.105206	0.286555	0.232473	0.196439	0.379121	0.194652	0.280313	0.150844	0.226895	0.211883	0.225195	0.219226	0.130902	0.178424	0.235293	0.187944	0.196155	0.314592
insula R	0.197583	0.23772	0.384127	0.208651	0.0955056	0.408122	0.254933	0.440033	0.287398	0.341543	0.256726	0.378535	0.0792479	0.455217	0.260303	0.4857	0.151223	0.312138	0.287202	0.208863	0.190709	0.265318	0.175294	0.167237	0.390325	0.359999	0.169581	0.2479	0.24951	0.312866	0.340573	0.120596	0.323215	0.248121	0.356214	0.4857	0.279049	0.475007	0.17307	0.249614	0.298597	0.267862	0.225945	0.283456	0.253471	0.296985	0.222563	0.180571	0.398147
isthmuscingulate L	0.231661	0.265438	0.472054	0.230603	0.149094	0.462373	0.228783	0.431364	0.234088	0.310538	0.221803	0.443351	0.0995291	0.343756	0.250164	0.114526	0.532135	0.308491	0.252427	0.164675	0.149903	0.220661	0.156479	0.22139	0.352755	0.139488	0.159911	0.263675	0.174086	0.343851	0.421078	0.131863	0.325343	0.183484	0.222358	0.532135	0.247764	0.425418	0.146937	0.195896	0.325279	0.245097	0.165803	0.233823	0.239732	0.254993	0.250153	0.165347	0.371828
isthmuscingulate R	0.150099	0.146388	0.184723	0.160999	0.202	0.17596	0.187245	0.169942	0.217362	0.231939	0.23616	0.18918	0.254896	0.168226	0.221724	0.16904	0.153386	0.523915	0.243308	0.238633	0.149899	0.175795	0.179241	0.154569	0.188748	0.16632	0.107718	0.126681	0.239781	0.136075	0.191543	0.227071	0.169804	0.212657	0.195659	0.186836	0.167774	0.185261	0.1713	0.273289	0.160673	0.197962	0.176791	0.163434	0.177499	0.212622	0.199562	0.295011	0.204918
lateraloccipital L	0.376381	0.533555	0.380449	0.489509	0.269049	0.393775	0.0815417	0.436938	0.361428	0.487091	0.530519	0.362997	0.308986	0.405971	0.368849	0.284514	0.303246	0.523915	0.63987	0.275479	0.63987	0.20578	0.248995	0.209111	0.404711	0.22595	0.0964188	0.355042	0.327774	0.365088	0.373563	0.387794	0.458867	0.611334	0.196666	0.361013	0.443469	0.348864	0.266672	0.310682	0.400417	0.525421	0.23003	0.335491	0.360831	0.504288	0.542427	0.376277	0.376598
lateraloccipital R	0.314463	0.414502	0.355737	0.400494	0.155827	0.382903	0.146777	0.352617	0.263507	0.342396	0.25773	0.351813	0.259164	0.287343	0.27945	0.184316	0.17107	0.332049	0.196507	0.518032	0.213881	0.180721	0.127638	0.139055	0.332175	0.166134	0.0903243	0.278812	0.238886	0.247697	0.401723	0.279752	0.407565	0.203893	0.185653	0.351713	0.469039	0.28542	0.125277	0.342151	0.411951	0.323639	0.169332	0.221661	0.425562	0.378031	0.386403	0.262709	0.300364
lateralorbitofrontal L	0.324877	0.432198	0.278192	0.381589	0.212024	0.257683	0.216874	0.381559	0.300237	0.354405	0.370146	0.211887	0.272237	0.293132	0.329591	0.226236	0.193517	0.361745	0.117712	0.22034	0.63987	0.20617	0.198331	0.217667	0.391076	0.206204	0.157642	0.213608	0.262995	0.233668	0.297638	0.266708	0.449411	0.11646	0.211595	0.323045	0.253195	0.294266	0.161381	0.200904	0.271804	0.394113	0.205064	0.244098	0.181157	0.311579	0.460401	0.277008	0.335596
lateralorbitofrontal R	0.229998	0.325708	0.3897	0.317323	0.105083	0.401592	0.233198	0.41402	0.276885	0.376831	0.254318	0.418224	0.158383	0.434539	0.283366	0.297901	0.326641	0.348357	0.27803	0.217995	0.218058	0.464337	0.181027	0.121713	0.386773	0.172742	0.128951	0.252432	0.226796	0.3597	0.350743	0.198399	0.383382	0.256743	0.245783	0.409397	0.340715	0.380529	0.21341	0.264362	0.335935	0.272298	0.13199	0.312304	0.343571	0.310364	0.274365	0.232256	0.352578
lingual L	0.299115	0.38412	0.417781	0.372123	0.153741	0.41665	0.192298	0.403818	0.284155	0.363957	0.24719	0.419602	0.243895	0.331213	0.308988	0.210344	0.207791	0.34524	0.225645	0.172011	0.198146	0.1936	0.48287	0.198392	0.387184	0.188623	0.0999148	0.273687	0.246878	0.295541	0.424812	0.254024	0.409123	0.201574	0.19492	0.427083	0.441113	0.357364	0.287898	0.248109	0.411112	0.308348	0.176957	0.253588	0.48287	0.352401	0.352766	0.264609	0.362801
lingual R	0.288257	0.37103	0.46995	0.371336	0.170508	0.45785	0.249977	0.452678	0.321125	0.40487	0.251363	0.485888	0.249668	0.400922	0.345259	0.26048	0.326028	0.363962	0.263115	0.254916	0.22714	0.188749	0.267965	0.523066	0.43981	0.220554	0.129209	0.270843	0.268929	0.377803	0.436336	0.253033	0.410973	0.243995	0.190077	0.477581	0.427847	0.424091	0.365369	0.307324	0.416208	0.308576	0.193696	0.314016	0.479132	0.355786	0.334199	0.28946	0.416355
medialorbitofrontal L	0.134891	0.144163	0.183852	0.13299	0.168024	0.236484	0.323388	0.351701	0.16228	0.347847	0.264874	0.149489	0.103637	0.186528	0.158992	0.193765	0.153986	0.311827	0.286614	0.204962	0.211518	0.198449	0.181919	0.1786	0.473333	0.208182	0.170899	0.223414	0.237763	0.117205	0.209742	0.117066	0.226639	0.302914	0.241947	0.194409	0.20511	0.111995	0.163096	0.228021	0.204391	0.243312	0.194747	0.160052	0.171349	0.269188	0.161799	0.21658	0.0725914
medialorbitofrontal R	0.193613	0.264212	0.377796	0.255682	0.128116	0.392015	0.264056	0.429848	0.353701	0.3822	0.261838	0.381144	0.11147	0.494706	0.286692	0.438334	0.272916	0.338058	0.290421	0.22521	0.223304	0.186923	0.190954	0.160539	0.398744	0.494706	0.156659	0.242709	0.260832	0.371982	0.322198	0.160282	0.348824	0.279232	0.295573	0.408552	0.309339	0.408808	0.198776	0.266065	0.306108	0.269136	0.149925	0.371901	0.295071	0.309452	0.231787	0.232644	0.369686
middletemporal L	0.258658	0.386012	0.483625	0.442949	0.458534	0.465227	0.297758	0.49016	0.464595	0.513834	0.307168	0.518793	0.301685	0.504326	0.428681	0.403061	0.467487	0.466685	0.220893	0.35902	0.339628	0.346866	0.34739	0.324792	0.460006	0.321592	0.52736	0.251568	0.377082	0.493008	0.395278	0.347578	0.474352	0.330846	0.407785	0.472851	0.426344	0.485117	0.398439	0.383547	0.399719	0.339854	0.354021	0.457285	0.470766	0.383383	0.324779	0.438103	0.468802
middletemporal R	0.277192	0.211273	0.466849	0.129992	0.321358	0.443979	0.151269	0.460505	0.377351	0.412981	0.365228	0.427921	0.0937702	0.473916	0.363597	0.335555	0.353084	0.253255	0.0896601	0.210122	0.167905	0.217835	0.215648	0.214669	0.328183	0.247398	0.119895	0.473916	0.339432	0.45915	0.406885	0.12657	0.25102	0.117062	0.199445	0.416262	0.306118	0.432526	0.251583	0.217556	0.397538	0.352635	0.258704	0.404412	0.323296	0.322054	0.291467	0.362795	0.418009
paracentral L	0.189278	0.209509	0.375292	0.160102	0.182127	0.381661	0.223951	0.532005	0.286981	0.489031	0.240608	0.353297	0.0405969	0.405262	0.505516	0.239185	0.17947	0.378381	0.264099	0.230297	0.172778	0.175197	0.183364	0.151482	0.410087	0.200205	0.1488	0.230835	0.5323	0.261413	0.320384	0.0776909	0.342078	0.223446	0.209008	0.5323	0.262828	0.494085	0.193897	0.268276	0.276279	0.25237	0.186504	0.248831	0.258555	0.275846	0.206896	0.113444	0.487652
paracentral R	0.199386	0.203943	0.410572	0.164117	0.243378	0.446987	0.220002	0.361092	0.207429	0.197681	0.214512	0.321215	0.0654327	0.144503	0.151873	0.251239	0.260995	0.246741	0.245856	0.163941	0.134868	0.203506	0.161577	0.185858	0.231817	0.212162	0.157119	0.272887	0.188384	0.580783	0.375244	0.101106	0.271378	0.175167	0.192023	0.580783	0.180424	0.36487	0.158585	0.180123	0.270802	0.234208	0.257405	0.242598	0.158684	0.228046	0.214484	0.157139	0.280443
parahippocampal L	0.169332	0.208357	0.293024	0.16339	0.254779	0.190297	0.171754	0.0646347	0.248289	0.0731511	0.189728	0.369344	0.0696131	0.143717	0.13706	0.244308	0.406746	0.106853	0.135517	0.331475	0.14669	0.314572	0.34633	0.321444	0.0481895	0.209595	0.134384	0.243845	0.156685	0.281593	0.489285	0.109063	0.172022	0.129184	0.311776	0.0919721	0.151225	0.164091	0.398446	0.310608	0.204644	0.154969	0.214465	0.263484	0.360655	0.145941	0.191932	0.139046	0.116867
parahippocampal R	0.241616	0.292462	0.449997	0.375122	0.22039	0.426979	0.150494	0.349511	0.309493	0.347679	0.313405	0.465419	0.0707147	0.345196	0.283126	0.250561	0.311916	0.379507	0.167406	0.360549	0.27018	0.247796	0.297527	0.227535	0.251167	0.209452	0.0593554	0.177744	0.189156	0.336721	0.379853	0.465419	0.400632	0.269787	0.284538	0.382138	0.398038	0.37807	0.328015	0.401144	0.384285	0.326547	0.17581	0.304435	0.426928	0.377785	0.260488	0.215082	0.345694
parsopercularis L	0.0963767	0.222481	0.132662	0.280239	0.18001	0.120198	0.146385	0.0891817	0.159173	0.113661	0.37555	0.13811	0.254247	0.0972257	0.120332	0.123252	0.166831	0.101608	0.0704908	0.358784	0.304632	0.191772	0.300165	0.249781	0.082632	0.116344	0.115673	0.0698848	0.148675	0.107719	0.12121	0.220845	0.474352	0.243561	0.231778	0.0833491	0.319951	0.092318	0.278713	0.392719	0.168446	0.231804	0.155729	0.121146	0.300227	0.305621	0.16697	0.153784	0.0858574
parsopercularis R	0.365936	0.429775	0.316596	0.397502	0.230686	0.324157	0.140813	0.394137	0.326842	0.404252	0.353719	0.271488	0.284788	0.34704	0.336686	0.256717	0.232851	0.407675	0.148499	0.202738	0.135326	0.216414	0.184001	0.195317	0.374914	0.220358	0.127199	0.225137	0.29216	0.287485	0.362145	0.299935	0.373663	0.611334	0.205364	0.333412	0.281508	0.311996	0.172134	0.178676	0.353312	0.414134	0.217617	0.283536	0.21409	0.342468	0.493703	0.320323	0.336188
parsorbitalis L	0.232799	0.342976	0.383545	0.349563	0.168336	0.390279	0.234104	0.430012	0.324383	0.414126	0.249784	0.389717	0.192292	0.464267	0.329009	0.396381	0.334995	0.381226	0.269607	0.197108	0.198343	0.239852	0.161573	0.121621	0.419182	0.260259	0.164539	0.249212	0.272838	0.370589	0.339788	0.227106	0.410091	0.22693	0.464267	0.409305	0.326241	0.389884	0.197654	0.242896	0.326361	0.267921	0.188903	0.361806	0.328319	0.29278	0.285218	0.277997	0.373592
parsorbitalis R	0.127362	0.13522	0.100502	0.107911	0.276115	0.180473	0.235487	0.194848	0.319525	0.178098	0.205862	0.118778	0.0642627	0.335385	0.283927	0.332736	0.297722	0.161706	0.225679	0.166414	0.14687	0.219101	0.184236	0.19576	0.0796077	0.256136	0.162637	0.239415	0.345009	0.387337	0.167728	0.0927085	0.205664	0.187923	0.212906	0.624811	0.125098	0.45928	0.185098	0.164143	0.147374	0.191528	0.279353	0.407607	0.137688	0.187628	0.137884	0.283508	0.287826
parstriangularis L	0.357721	0.415795	0.161079	0.344506	0.170256	0.175577	0.124846	0.192852	0.191606	0.219402	0.161165	0.0954824	0.227617	0.133266	0.187411	0.127894	0.142585	0.257474	0.103057	0.394109	0.189764	0.192094	0.350121	0.27683	0.208157	0.12435	0.103052	0.22577	0.179015	0.107755	0.236685	0.230082	0.427108	0.144204	0.228484	0.182543	0.469039	0.13757	0.287598	0.373788	0.19719	0.261279	0.15343	0.130625	0.20354	0.173542	0.409709	0.193572	0.16387
parstriangularis R	0.154065	0.172966	0.230299	0.142687	0.229785	0.282791	0.241947	0.24337	0.257652	0.196223	0.236408	0.123435	0.066261	0.24945	0.227365	0.336365	0.248595	0.219892	0.252911	0.164767	0.158449	0.220245	0.171781	0.181881	0.106029	0.263046	0.164281	0.245705	0.325005	0.245132	0.249227	0.101676	0.259638	0.211459	0.22328	0.480843	0.168945	0.54118	0.163772	0.174494	0.229349	0.235439	0.276461	0.396017	0.136087	0.236102	0.173288	0.242473	0.186743
pericalcarine L	0.292691	0.353374	0.421163	0.331234	0.146106	0.417266	0.194735	0.37872	0.263461	0.331349	0.230724	0.425671	0.206148	0.296445	0.280828	0.183716	0.17672	0.322208	0.218624	0.146203	0.16097	0.192224	0.259804	0.262935	0.353198	0.167285	0.109049	0.271681	0.228866	0.264845	0.445151	0.217746	0.37311	0.173232	0.206129	0.426456	0.393705	0.338058	0.46407	0.183077	0.412483	0.286631	0.167412	0.2268	0.46407	0.32014	0.332109	0.238494	0.337252
pericalcarine R	0.331973	0.432645	0.31682	0.410313	0.158592	0.350464	0.104223	0.31982	0.255011	0.325691	0.260877	0.29539	0.266819	0.256783	0.266091	0.17416	0.157447	0.325647	0.157568	0.298931	0.197443	0.183138	0.157201	0.149926	0.299702	0.159152	0.0858407	0.275539	0.23286	0.216543	0.387264	0.289349	0.415971	0.171184	0.193082	0.307669	0.4629	0.246461	0.115457	0.549765	0.404956	0.338537	0.167236	0.204334	0.337403	0.392804	0.415499	0.258626	0.265901
postcentral L	0.302664	0.267874	0.142779	0.211379	0.188891	0.154074	0.160257	0.0965123	0.165437	0.105149	0.163319	0.16217	0.108106	0.0821716	0.111263	0.142767	0.256775	0.15325	0.122073	0.367567	0.175365	0.24751	0.372771	0.313082	0.0809293	0.133246	0.11359	0.247766	0.122423	0.134478	0.264103	0.134038	0.223166	0.14955	0.270063	0.119486	0.144139	0.0991549	0.412929	0.350309	0.430403	0.14652	0.156032	0.144524	0.424803	0.128461	0.268999	0.118875	0.0927682
postcentral R	0.336585	0.457262	0.196559	0.418812	0.166945	0.218193	0.0485595	0.12335	0.19246	0.166226	0.200785	0.204207	0.249961	0.133703	0.164347	0.148313	0.180121	0.186934	0.0669466	0.357702	0.1391	0.209297	0.259354	0.197146	0.0953199	0.143204	0.0749445	0.179743	0.17044	0.144971	0.209637	0.312103	0.373842	0.115592	0.235103	0.115676	0.224762	0.128562	0.258132	0.404123	0.168189	0.525421	0.152633	0.156804	0.263772	0.404846	0.525404	0.201663	0.119857
posteriorcingulate L	0.218487	0.267601	0.436563	0.242001	0.176691	0.428832	0.243522	0.488372	0.418269	0.451022	0.249478	0.434371	0.0990635	0.468566	0.405623	0.305509	0.27621	0.381174	0.270988	0.246543	0.200227	0.171577	0.202175	0.160346	0.454586	0.179087	0.18391	0.244051	0.267248	0.401006	0.363644	0.130764	0.38359	0.243594	0.224341	0.513956	0.324139	0.502474	0.22278	0.288738	0.327799	0.274606	0.513956	0.385976	0.326339	0.31155	0.239883	0.253009	0.461233
posteriorcingulate R	0.19157	0.21496	0.385482	0.177859	0.177965	0.411035	0.230841	0.456137	0.177127	0.271567	0.233248	0.334504	0.0647646	0.417413	0.196484	0.245723	0.189539	0.28683	0.268157	0.178783	0.15344	0.209909	0.157011	0.164189	0.321016	0.237279	0.16052	0.254426	0.190356	0.256618	0.341409	0.104061	0.296967	0.202299	0.236864	0.557849	0.21567	0.515209	0.154934	0.208326	0.271827	0.244028	0.25585	0.557849	0.193797	0.251379	0.213053	0.147495	0.372704
precentral L	0.317332	0.348317	0.279796	0.302905	0.160725	0.301907	0.16574	0.241404	0.203843	0.236977	0.189239	0.190537	0.179897	0.154495	0.197447	0.122875	0.152159	0.272966	0.154867	0.328795	0.151345	0.200635	0.379813	0.297208	0.230917	0.120415	0.106725	0.263891	0.175891	0.130035	0.428274	0.195207	0.356686	0.135404	0.229316	0.278416	0.236248	0.179824	0.372437	0.268137	0.399678	0.243986	0.14743	0.140589	0.48287	0.216909	0.330428	0.186041	0.201795
precentral R	0.365061	0.45478	0.200741	0.43799	0.180481	0.232703	0.0598644	0.185164	0.224233	0.246562	0.201906	0.181937	0.292492	0.170879	0.213743	0.163879	0.171001	0.282023	0.076298	0.352686	0.118448	0.210788	0.24615	0.19501	0.169276	0.158874	0.0875258	0.187814	0.216454	0.155949	0.24682	0.330396	0.395753	0.108976	0.238674	0.161411	0.150013	0.1549	0.226382	0.40421	0.195046	0.436165	0.173152	0.173715	0.189327	0.507111	0.507111	0.251455	0.164143
precuneus L	0.102107	0.14901	0.347753	0.124386	0.191122	0.305885	0.0555997	0.143891	0.228252	0.125916	0.507071	0.411414	0.0738989	0.210468	0.167651	0.210309	0.291544	0.125182	0.0760275	0.338476	0.210355	0.239872	0.288386	0.226707	0.0781589	0.175992	0.0684526	0.109731	0.142873	0.265183	0.286379	0.115677	0.232703	0.165874	0.248305	0.182378	0.400277	0.227754	0.331698	0.364286	0.430403	0.510863	0.159198	0.240456	0.429671	0.451695	0.542427	0.141107	0.181106
precuneus R	0.206501	0.198315	0.408036	0.145322	0.202728	0.409399	0.222296	0.544038	0.216505	0.49334	0.222464	0.372362	0.0469031	0.359759	0.321626	0.154151	0.163063	0.375119	0.258215	0.222785	0.163573	0.138309	0.167505	0.130435	0.376697	0.133429	0.171148	0.239842	0.081777	0.248695	0.354515	0.0770565	0.315967	0.215106	0.156945	0.553714	0.262326	0.461028	0.182455	0.264382	0.289888	0.244051	0.117483	0.209393	0.264542	0.274111	0.214829	0.553714	0.456872
rostralanteriorcingulate L	0.14295	0.16494	0.208571	0.154798	0.183419	0.269401	0.274991	0.384352	0.195876	0.303179	0.247103	0.14546	0.0910388	0.26671	0.282914	0.231891	0.175178	0.270931	0.278273	0.172961	0.172941	0.179638	0.161093	0.157514	0.0605618	0.214601	0.1678	0.243473	0.360171	0.160698	0.227445	0.12634	0.234609	0.240763	0.19985	0.330611	0.174619	0.185573	0.149758	0.191263	0.205221	0.228101	0.231129	0.219674	0.146205	0.237137	0.172452	0.286298	0.487652
rostralanteriorcingulate R	0.158387	0.187008	0.284864	0.161809	0.1629	0.308611	0.300498	0.373587	0.223788	0.392031	0.276907	0.25136	0.079157	0.297661	0.206484	0.150529	0.157101	0.331509	0.27788	0.243432	0.234559	0.194299	0.205443	0.19244	0.341318	0.167407	0.161175	0.2141	0.184337	0.171112	0.262956	0.105585	0.312028	0.30696	0.262492	0.31498	0.274305	0.236562	0.195	0.279392	0.257477	0.269305	0.213584	0.151052	0.247987	0.308938	0.187989	0.190988	0.262419
rostralmiddlefrontal L	0.100153	0.11755	0.428989	0.124221	0.306183	0.273995	0.224092	0.256086	0.328412	0.223888	0.17203	0.318279	0.0941473	0.34246	0.286645	0.29595	0.326487	0.134885	0.144993	0.219458	0.156853	0.227233	0.232409	0.236794	0.160598	0.232631	0.166037	0.2113	0.283414	0.377665	0.254755	0.152929	0.103149	0.128032	0.2199	0.274147	0.205613	0.331659	0.252946	0.217207	0.239983	0.15335	0.253247	0.346782	0.27027	0.17319	0.0878208	0.295432	0.312916
rostralmiddlefrontal R	0.128397	0.310943	0.153952	0.428369	0.180564	0.146837	0.0826162	0.095487	0.179818	0.140154	0.252142	0.172077	0.287715	0.11465	0.154913	0.151441	0.176589	0.144774	0.0629288	0.35935	0.168854	0.226816	0.279176	0.227615	0.0925762	0.158047	0.108484	0.0782208	0.173314	0.123872	0.140989	0.331123	0.248547	0.146082	0.268049	0.0914532	0.272797	0.118409	0.266336	0.394966	0.156413	0.295154	0.172345	0.14502	0.276147	0.321437	0.180396	0.19539	0.111945
superiorfrontal L	0.156317	0.190559	0.292527	0.159159	0.187926	0.302252	0.262788	0.298473	0.225142	0.380657	0.291817	0.278673	0.0953353	0.25934	0.18938	0.151336	0.191948	0.379628	0.230035	0.28494	0.262931	0.189564	0.236575	0.206877	0.219389	0.134205	0.122404	0.182285	0.157073	0.196306	0.259788	0.0935951	0.363262	0.307399	0.241833	0.275846	0.306554	0.233468	0.234642	0.323058	0.267654	0.282999	0.190332	0.177247	0.293862	0.32733	0.190623	0.179848	0.23095
superiorfrontal R	0.168099	0.203222	0.32532	0.179779	0.143964	0.344709	0.251493	0.402719	0.227115	0.294151	0.251837	0.256371	0.0781956	0.410292	0.227681	0.198704	0.162416	0.295807	0.278065	0.181941	0.176074	0.176839	0.161586	0.151282	0.353215	0.215121	0.16291	0.24102	0.339882	0.197016	0.287404	0.117347	0.303502	0.236942	0.232955	0.453908	0.230775	0.432909	0.156571	0.211594	0.264629	0.254595	0.245569	0.173635	0.199927	0.272692	0.196923	0.219739	0.38817
superiorparietal L	0.256749	0.251236	0.153895	0.196632	0.170407	0.159974	0.124007	0.0785396	0.165842	0.0882473	0.219216	0.243932	0.0942708	0.0923704	0.107968	0.15526	0.259596	0.136382	0.119436	0.342481	0.132668	0.242599	0.323912	0.267417	0.0556845	0.140151	0.093485	0.232763	0.116662	0.157553	0.168289	0.127293	0.197086	0.12691	0.252964	0.0984824	0.156043	0.107886	0.370597	0.338803	0.204587	0.201243	0.147172	0.159944	0.389159	0.174559	0.28214	0.111729	0.0876083
superiorparietal R	0.209734	0.152503	0.365606	0.0887605	0.129901	0.340738	0.112425	0.251024	0.178787	0.207206	0.29718	0.364359	0.186756	0.218335	0.174118	0.15278	0.191498	0.310647	0.172929	0.282261	0.17996	0.167883	0.209132	0.147644	0.161061	0.135135	0.0525661	0.149297	0.0926947	0.211543	0.326306	0.298461	0.323249	0.21042	0.18201	0.303786	0.324025	0.274946	0.229551	0.327403	0.317003	0.302547	0.101065	0.185158	0.328322	0.359062	0.216219	0.108103	0.25376
superiortemporal L	0.27801	0.150238	0.559535	0.105269	0.371572	0.443461	0.200903	0.214833	0.410934	0.162959	0.298641	0.478999	0.0602083	0.341712	0.281437	0.359721	0.488919	0.0898558	0.100402	0.38087	0.241329	0.359014	0.390419	0.374331	0.135328	0.291009	0.172934	0.175134	0.263693	0.449206	0.38648	0.0943979	0.133166	0.168258	0.36165	0.257389	0.331696	0.333577	0.433242	0.374547	0.417739	0.276942	0.301004	0.414075	0.43818	0.285766	0.0900444	0.241642	0.279296
superiortemporal R	0.263801	0.342824	0.487247	0.38701	0.31398	0.477574	0.275284	0.46185	0.416794	0.465331	0.283406	0.52565	0.179007	0.462431	0.386586	0.344992	0.395155	0.402489	0.23387	0.372203	0.315661	0.303728	0.327632	0.26457	0.387741	0.28178	0.0962137	0.236955	0.290475	0.434292	0.415758	0.231124	0.390754	0.319603	0.369388	0.472917	0.418998	0.475865	0.36466	0.412234	0.40486	0.312335	0.259467	0.402278	0.457279	0.365663	0.297181	0.339812	0.438925
supramarginal L	0.350125	0.335783	0.139246	0.25989	0.157119	0.142477	0.111253	0.106439	0.15762	0.12358	0.150549	0.145543	0.166118	0.0925833	0.124153	0.122009	0.186011	0.156587	0.0914993	0.412951	0.194174	0.212845	0.351608	0.269547	0.0950845	0.117382	0.0929355	0.191204	0.13045	0.114041	0.138107	0.174933	0.238729	0.161867	0.244273	0.111438	0.357581	0.100233	0.355578	0.425829	0.121669	0.155234	0.137878	0.125989	0.38897	0.218676	0.398408	0.133273	0.0983664
supramarginal R	0.365414	0.442863	0.240703	0.404562	0.159292	0.294938	0.0589045	0.199233	0.215059	0.241659	0.25119	0.215244	0.242451	0.17147	0.197086	0.14767	0.167821	0.278928	0.0800455	0.381945	0.11705	0.201458	0.248667	0.184994	0.167528	0.136885	0.0711613	0.237564	0.194122	0.162041	0.369634	0.289166	0.422373	0.101869	0.221165	0.189879	0.1606	0.153479	0.23167	0.44567	0.378731	0.304769	0.151211	0.167855	0.18068	0.339349	0.449738	0.226072	0.159638
transversetemporal L	0.231027	0.268815	0.3471	0.219719	0.196227	0.35723	0.215259	0.208337	0.158796	0.166182	0.196311	0.127775	0.089245	0.0853877	0.122247	0.139449	0.339195	0.231601	0.203553	0.255659	0.148197	0.299955	0.324159	0.344133	0.153925	0.152351	0.145201	0.262824	0.119283	0.0889149	0.416066	0.125062	0.290314	0.149805	0.300557	0.328991	0.122914	0.146051	0.353019	0.21972	0.254725	0.193968	0.170892	0.115661	0.12125	0.16981	0.242841	0.115403	0.150605
transversetemporal R	0.217135	0.2201	0.393174	0.196054	0.153549	0.385815	0.232402	0.341138	0.232885	0.347748	0.283997	0.402151	0.186562	0.286323	0.252668	0.1927	0.227643	0.388956	0.237839	0.346463	0.264425	0.221908	0.270663	0.206324	0.265062	0.190311	0.0990176	0.196367	0.123246	0.251649	0.353421	0.118512	0.329193	0.298231	0.259934	0.377068	0.360964	0.347113	0.281832	0.397667	0.332956	0.296522	0.141786	0.228756	0.365824	0.357896	0.233752	0.122412	0.333443
[truncated: 13 more columns]
