# Supplementary material for: The relationship between the interictal epileptiform discharge source connectivity and cortical structural couplings in temporal lobe epilepsy
Source: Front Neurol. 2023 Feb 1;14:1029732. doi: 10.3389/fneur.2023.1029732 (PMC9948620; doi:10.3389/fneur.2023.1029732)
Supplement: Supplementary file 1 [file Data_Sheet_1.ZIP › Connection/BGC/R/08.xlsx]

## Sheet: 0
\	caudalanteriorcingulate L	caudalanteriorcingulate R	caudalmiddlefrontal L	caudalmiddlefrontal R	cuneus L	cuneus R	entorhinal L	entorhinal R	fusiform L	fusiform R	inferiorparietal L	inferiorparietal R	inferiortemporal L	inferiortemporal R	insula L	insula R	isthmuscingulate L	isthmuscingulate R	lateraloccipital L	lateraloccipital R	lateralorbitofrontal L	lateralorbitofrontal R	lingual L	lingual R	medialorbitofrontal L	medialorbitofrontal R	middletemporal L	middletemporal R	paracentral L	paracentral R	parahippocampal L	parahippocampal R	parsopercularis L	parsopercularis R	parsorbitalis L	parsorbitalis R	parstriangularis L	parstriangularis R	pericalcarine L	pericalcarine R	postcentral L	postcentral R	posteriorcingulate L	posteriorcingulate R	precentral L	precentral R	precuneus L	precuneus R	rostralanteriorcingulate L
caudalanteriorcingulate L	0.786775	0.466163	0.403673	0.451793	0.293234	0.182166	0.528242	0.329538	0.786775	0.47349	0.153039	0.449312	0.229291	0.560639	0.141874	0.292026	0.266362	0.548577	0.385778	0.411442	0.312432	0.218507	0.312914	0.330301	0.285022	0.197123	0.401373	0.393366	0.216014	0.472348	0.540057	0.504305	0.337201	0.405942	0.185838	0.432477	0.351388	0.409822	0.273159	0.285356	0.396497	0.319508	0.327397	0.438824	0.33451	0.385181	0.30358	0.169355	0.206288
caudalanteriorcingulate R	0.38778	0.774475	0.156926	0.646452	0.323485	0.297168	0.231236	0.229325	0.119266	0.245315	0.123364	0.48886	0.155422	0.207056	0.229196	0.221396	0.29339	0.305921	0.655925	0.525401	0.129279	0.0778765	0.37241	0.0992291	0.209121	0.109166	0.213281	0.214841	0.186499	0.470885	0.625254	0.419381	0.749273	0.626202	0.101399	0.195139	0.390677	0.774475	0.232825	0.264013	0.53058	0.288306	0.153799	0.185573	0.701766	0.467227	0.613943	0.157708	0.281904
caudalmiddlefrontal L	0.402856	0.133139	0.669116	0.500148	0.48198	0.34678	0.129464	0.483657	0.386201	0.234348	0.11996	0.34578	0.241945	0.261417	0.643778	0.6362	0.214797	0.669116	0.483312	0.381348	0.535681	0.357828	0.486006	0.573015	0.316212	0.372184	0.261819	0.228652	0.52936	0.48167	0.17129	0.159517	0.425632	0.495494	0.372325	0.297822	0.171722	0.43892	0.505835	0.509328	0.34334	0.250277	0.116136	0.34573	0.40312	0.329334	0.36663	0.123696	0.332327
caudalmiddlefrontal R	0.45442	0.667619	0.394111	0.77081	0.44041	0.399177	0.767994	0.440627	0.651388	0.452578	0.149433	0.432868	0.226516	0.575761	0.596442	0.404545	0.652723	0.574051	0.371365	0.69629	0.194685	0.0867263	0.457971	0.182303	0.298465	0.16393	0.302433	0.376086	0.365871	0.478107	0.704857	0.716439	0.737638	0.688145	0.0577733	0.306603	0.592329	0.71849	0.136259	0.14521	0.468586	0.435363	0.360494	0.274214	0.572441	0.697666	0.450789	0.211862	0.231007
cuneus L	0.311763	0.392228	0.348566	0.389353	0.736752	0.274228	0.431992	0.358586	0.470118	0.305938	0.215807	0.628205	0.196244	0.397455	0.289237	0.293474	0.256022	0.530949	0.433059	0.656567	0.23455	0.136014	0.18502	0.226664	0.213996	0.190836	0.239925	0.261128	0.19772	0.235018	0.406041	0.389602	0.736752	0.660666	0.13105	0.280426	0.422994	0.553066	0.205517	0.210099	0.682974	0.503774	0.295715	0.229059	0.645975	0.70451	0.584115	0.190968	0.172259
cuneus R	0.12104	0.304507	0.348819	0.335378	0.356947	0.46426	0.339251	0.260253	0.445872	0.290966	0.201863	0.46426	0.18768	0.34576	0.248587	0.359148	0.203148	0.432735	0.310766	0.402302	0.198879	0.144693	0.322689	0.215519	0.246445	0.174948	0.247489	0.251108	0.240403	0.452958	0.347558	0.323031	0.315906	0.394645	0.133371	0.293592	0.270515	0.341426	0.194138	0.202228	0.412144	0.375908	0.333191	0.248693	0.354237	0.421114	0.406024	0.165379	0.230369
entorhinal L	0.368008	0.222777	0.151725	0.533558	0.301705	0.287705	0.873819	0.246574	0.118465	0.299871	0.137347	0.427166	0.170696	0.254962	0.241232	0.240256	0.264746	0.322659	0.503492	0.46839	0.117886	0.0796761	0.332675	0.0891685	0.223139	0.124636	0.243517	0.255473	0.191009	0.44758	0.607256	0.390627	0.621921	0.537243	0.0861802	0.238283	0.353842	0.629449	0.176166	0.20017	0.429177	0.264455	0.155107	0.20983	0.574114	0.408407	0.510381	0.261074	0.275716
entorhinal R	0.365499	0.144787	0.198712	0.375874	0.417234	0.327559	0.131144	0.750269	0.320924	0.21256	0.129047	0.253878	0.229371	0.19959	0.449673	0.553796	0.210425	0.750269	0.342787	0.205082	0.398084	0.304598	0.401183	0.489687	0.132969	0.314322	0.243447	0.211898	0.442365	0.451254	0.163696	0.156579	0.337392	0.340059	0.278513	0.309257	0.18962	0.37936	0.331529	0.329785	0.297282	0.128166	0.180444	0.314858	0.370334	0.198429	0.376203	0.200162	0.256142
fusiform L	0.399453	0.379676	0.194389	0.429061	0.401075	0.339338	0.376311	0.355581	0.85581	0.255022	0.134927	0.350467	0.257304	0.172994	0.415422	0.405119	0.285343	0.473997	0.395565	0.466144	0.13186	0.167663	0.41554	0.138594	0.300667	0.26516	0.329242	0.256446	0.313917	0.501615	0.193177	0.258046	0.473608	0.515957	0.142856	0.337173	0.411849	0.51058	0.151993	0.177572	0.349153	0.257672	0.181949	0.349587	0.453259	0.38825	0.435203	0.247641	0.24495
fusiform R	0.31583	0.561036	0.203747	0.427382	0.320025	0.262203	0.602412	0.359055	0.395837	0.766663	0.141428	0.401585	0.263731	0.541207	0.363696	0.318823	0.323879	0.509396	0.447135	0.522847	0.156698	0.0833227	0.331422	0.0685433	0.205205	0.24254	0.222059	0.314097	0.266232	0.408587	0.408379	0.517537	0.56098	0.642433	0.081882	0.275344	0.468611	0.559057	0.139914	0.159375	0.387769	0.29849	0.195731	0.238601	0.489487	0.46301	0.431636	0.228974	0.182482
inferiorparietal L	0.461476	0.488579	0.143539	0.650872	0.239674	0.388424	0.515321	0.181012	0.251932	0.280384	0.694061	0.458246	0.148144	0.265853	0.141658	0.186714	0.264547	0.182016	0.682305	0.304382	0.112505	0.0974794	0.307198	0.122218	0.278079	0.110492	0.204553	0.240866	0.127024	0.419252	0.532007	0.497155	0.693668	0.386089	0.10143	0.214339	0.326224	0.694061	0.247715	0.278195	0.520728	0.15591	0.158341	0.195055	0.661708	0.259939	0.615176	0.166269	0.468745
inferiorparietal R	0.352895	0.563663	0.329773	0.526577	0.182943	0.336435	0.698851	0.277226	0.443272	0.371402	0.12768	0.698851	0.177673	0.395173	0.162177	0.174851	0.36063	0.319797	0.401096	0.240867	0.103299	0.0842978	0.209141	0.113744	0.317939	0.113605	0.264007	0.303443	0.123699	0.354173	0.659753	0.615742	0.353381	0.252557	0.0719334	0.264316	0.495687	0.466198	0.153524	0.173586	0.245548	0.366542	0.308354	0.239977	0.434015	0.247563	0.413814	0.20157	0.289125
inferiortemporal L	0.288594	0.602034	0.23389	0.488539	0.329976	0.246887	0.633427	0.439354	0.617048	0.453347	0.196471	0.501752	0.800633	0.579537	0.371086	0.25923	0.6811	0.652274	0.576069	0.650801	0.417048	0.22484	0.331898	0.322828	0.177417	0.235889	0.280268	0.430108	0.242223	0.36832	0.531804	0.602911	0.719	0.800633	0.224737	0.247804	0.548158	0.643331	0.295848	0.293554	0.479589	0.393486	0.221122	0.248889	0.589546	0.592657	0.478413	0.242586	0.166983
inferiortemporal R	0.278397	0.374507	0.177784	0.317728	0.274081	0.240768	0.447837	0.313298	0.0912207	0.371858	0.133761	0.333139	0.241436	0.881474	0.321155	0.317196	0.2336	0.409904	0.294158	0.414821	0.0776047	0.153723	0.268408	0.0647218	0.18698	0.222444	0.311828	0.35585	0.256971	0.370996	0.152667	0.211161	0.414002	0.436959	0.0936236	0.467366	0.441614	0.419927	0.0882693	0.102366	0.309782	0.248883	0.186071	0.291029	0.369965	0.37118	0.346636	0.263489	0.174094
insula L	0.334528	0.450563	0.363463	0.520559	0.314298	0.322551	0.467799	0.519881	0.669949	0.411914	0.177032	0.560069	0.243435	0.514483	0.811631	0.649368	0.264991	0.775881	0.527766	0.568575	0.487821	0.308534	0.358233	0.507592	0.176041	0.308313	0.354722	0.366645	0.449039	0.337313	0.451143	0.45443	0.694171	0.681394	0.319489	0.383763	0.375266	0.565548	0.459626	0.461878	0.617367	0.383393	0.285588	0.3971	0.606926	0.549685	0.573141	0.168083	0.242553
insula R	0.377874	0.465807	0.379216	0.712785	0.553166	0.342252	0.495225	0.468368	0.678314	0.473486	0.17385	0.62766	0.235624	0.606193	0.811631	1.00996	0.47741	0.706384	0.722714	0.710572	0.473405	0.283515	0.638781	0.438566	0.232431	0.180092	0.380856	0.417248	0.216009	0.475558	0.489105	0.511859	0.993302	0.889518	0.3112	0.424692	0.420653	0.867124	0.428517	0.441598	0.752562	0.455684	0.335208	0.396796	0.952434	0.703915	0.784825	0.167201	0.191255
isthmuscingulate L	0.362687	0.384981	0.206184	0.606098	0.287096	0.314757	0.387299	0.311993	0.22895	0.146225	0.213552	0.621075	0.304563	0.17717	0.162842	0.171442	0.92691	0.506253	0.632009	0.693311	0.30925	0.200522	0.328905	0.284447	0.174899	0.227186	0.195803	0.159309	0.149156	0.388063	0.229144	0.206412	0.858875	0.826424	0.244322	0.189909	0.431155	0.747219	0.358733	0.367442	0.639207	0.44076	0.178559	0.245151	0.732543	0.653824	0.629893	0.18256	0.271373
isthmuscingulate R	0.403046	0.198133	0.199984	0.370982	0.49994	0.391452	0.163641	0.593466	0.175647	0.163879	0.173859	0.269312	0.250077	0.121865	0.574244	0.598172	0.329754	0.775881	0.328785	0.241776	0.281742	0.232126	0.448483	0.357082	0.226653	0.317208	0.183052	0.174682	0.519489	0.502004	0.184263	0.186836	0.33118	0.29682	0.229268	0.233186	0.313523	0.367862	0.281165	0.287565	0.300174	0.172457	0.232796	0.229546	0.365283	0.241103	0.378555	0.29106	0.295516
lateraloccipital L	0.423593	0.540745	0.351591	0.358512	0.41547	0.397914	0.620551	0.370435	0.469504	0.333112	0.166073	0.457831	0.212587	0.41571	0.5039	0.341403	0.573598	0.455538	0.859791	0.726274	0.146586	0.110016	0.432847	0.133618	0.290531	0.213304	0.233421	0.279764	0.309259	0.478949	0.56279	0.558179	0.658191	0.613041	0.106135	0.245665	0.577589	0.491279	0.194032	0.2145	0.45462	0.476337	0.311335	0.209421	0.463561	0.725402	0.412277	0.20552	0.240906
lateraloccipital R	0.375864	0.580259	0.29753	0.52534	0.303493	0.349471	0.615099	0.263374	0.23488	0.260867	0.187649	0.326409	0.252001	0.243624	0.341293	0.295796	0.754448	0.263672	0.459146	0.755131	0.0593908	0.0694634	0.299285	0.0720484	0.270494	0.206521	0.183788	0.233324	0.303842	0.371091	0.594821	0.58544	0.514739	0.301833	0.0859741	0.166829	0.639419	0.535294	0.204226	0.231579	0.365715	0.24977	0.270199	0.163608	0.454482	0.30263	0.404487	0.339012	0.324777
lateralorbitofrontal L	0.352021	0.532398	0.254373	0.349365	0.427742	0.306008	0.604372	0.446402	0.462322	0.327207	0.125013	0.335939	0.442067	0.475182	0.570033	0.548735	0.679068	0.592669	0.372111	0.565073	0.744531	0.448455	0.432531	0.192078	0.214766	0.457744	0.240704	0.346431	0.448317	0.427104	0.508717	0.54613	0.429138	0.744531	0.366071	0.282585	0.488194	0.472053	0.28943	0.29969	0.320226	0.307612	0.237154	0.293083	0.3888	0.478677	0.368368	0.213703	0.187552
lateralorbitofrontal R	0.32163	0.671254	0.266115	0.413816	0.407888	0.289835	0.73209	0.481746	0.716025	0.490774	0.145521	0.395046	0.448905	0.763102	0.54352	0.486241	0.790095	0.665729	0.533089	0.611431	0.655644	0.873902	0.398879	0.438312	0.214634	0.370833	0.248377	0.452658	0.408952	0.406797	0.626233	0.716846	0.587408	0.873902	0.252031	0.256086	0.546674	0.564472	0.286182	0.296448	0.384855	0.331201	0.245897	0.218723	0.483338	0.524359	0.411033	0.223071	0.172449
lingual L	0.300304	0.452833	0.373374	0.397255	0.170199	0.260822	0.50922	0.385588	0.544719	0.346427	0.217387	0.583777	0.183978	0.444945	0.339041	0.25876	0.294006	0.554197	0.418708	0.636223	0.244701	0.142099	0.730888	0.227861	0.23784	0.186532	0.271044	0.289992	0.14226	0.26668	0.465243	0.449032	0.730888	0.629986	0.141114	0.301213	0.486782	0.55818	0.225329	0.233089	0.636975	0.482937	0.317615	0.263625	0.624635	0.682644	0.526414	0.201924	0.161215
lingual R	0.372729	0.59044	0.266101	0.353216	0.46329	0.347619	0.65205	0.478262	0.533299	0.278225	0.125051	0.332633	0.368068	0.504468	0.594677	0.521855	0.653013	0.635667	0.361999	0.528666	0.260392	0.274756	0.442827	0.701787	0.240682	0.363602	0.181379	0.308588	0.459719	0.456487	0.50723	0.564739	0.446963	0.701787	0.276575	0.221914	0.499377	0.466095	0.145005	0.169698	0.328762	0.278737	0.252684	0.210882	0.40424	0.436305	0.385861	0.235603	0.219805
medialorbitofrontal L	0.345528	0.25767	0.402368	0.436988	0.357005	0.205435	0.261713	0.43021	0.707482	0.408521	0.101803	0.315568	0.245445	0.476371	0.304068	0.414248	0.208392	0.670231	0.408757	0.337557	0.521209	0.353953	0.381541	0.555063	0.707482	0.290439	0.412193	0.361398	0.316633	0.403784	0.31379	0.301442	0.338117	0.426782	0.323486	0.468874	0.189491	0.398408	0.416177	0.41389	0.301232	0.232929	0.279087	0.513183	0.33801	0.292035	0.305064	0.109921	0.390331
medialorbitofrontal R	0.338968	0.665933	0.287966	0.706484	0.470525	0.292749	0.668823	0.490202	0.777164	0.610459	0.176336	0.526167	0.419279	0.728333	0.545761	0.354439	0.92691	0.698303	0.826889	0.68419	0.638522	0.372064	0.504482	0.527012	0.212253	0.931302	0.460779	0.576438	0.386703	0.444083	0.637996	0.734591	0.882044	0.931302	0.534306	0.436372	0.541405	0.808943	0.591325	0.597709	0.548754	0.392144	0.246155	0.453246	0.739684	0.614583	0.574887	0.212889	0.194274
middletemporal L	0.358021	0.648228	0.218159	0.476018	0.386222	0.30881	0.701027	0.408858	0.654559	0.441261	0.14785	0.430753	0.309458	0.690202	0.457738	0.39628	0.499464	0.61164	0.515119	0.598068	0.301131	0.0943171	0.402533	0.200376	0.233712	0.296868	0.769664	0.387272	0.315461	0.45085	0.576546	0.69576	0.611689	0.769664	0.101294	0.13086	0.482807	0.620121	0.196546	0.222261	0.411102	0.320501	0.206111	0.228507	0.528283	0.500511	0.46391	0.236907	0.20337
middletemporal R	0.304586	0.566246	0.215707	0.427762	0.321238	0.257293	0.582797	0.369937	0.434832	0.35872	0.148718	0.41421	0.289953	0.54991	0.367124	0.313179	0.366724	0.526108	0.4674	0.542894	0.218875	0.0921208	0.330189	0.131868	0.192658	0.2618	0.209441	0.79252	0.273293	0.395383	0.440466	0.534721	0.588935	0.675633	0.10363	0.26434	0.486235	0.567763	0.153538	0.170067	0.404031	0.317324	0.203133	0.210711	0.503617	0.48977	0.436882	0.220839	0.174283
paracentral L	0.379279	0.451644	0.303289	0.580365	0.433986	0.315457	0.484175	0.424966	0.58482	0.385004	0.211177	0.656779	0.202442	0.513367	0.599765	0.186959	0.396691	0.660758	0.598125	0.724567	0.391234	0.216409	0.447146	0.393938	0.19778	0.217698	0.294528	0.347226	0.905767	0.433921	0.453925	0.457638	0.905767	0.846074	0.217537	0.32835	0.440623	0.778466	0.371835	0.383934	0.705579	0.482713	0.26637	0.288303	0.814119	0.710549	0.692241	0.201481	0.224391
paracentral R	0.408899	0.431844	0.373058	0.390758	0.181853	0.386216	0.497934	0.338823	0.59372	0.399445	0.203485	0.682516	0.203279	0.499541	0.19758	0.250358	0.28524	0.533575	0.384179	0.596767	0.24969	0.161013	0.210615	0.25621	0.245067	0.16591	0.312919	0.339126	0.154154	0.813081	0.486092	0.468065	0.596885	0.547327	0.13585	0.35377	0.413071	0.45958	0.21405	0.221014	0.813081	0.487902	0.334466	0.31089	0.595907	0.651525	0.767038	0.198771	0.203439
parahippocampal L	0.363441	0.745406	0.181709	0.573632	0.331284	0.284143	0.638308	0.30913	0.153609	0.254255	0.158236	0.472165	0.164829	0.167606	0.277086	0.252307	0.262653	0.444532	0.593634	0.544327	0.18717	0.0813115	0.363532	0.13074	0.220661	0.126401	0.213907	0.248202	0.208596	0.453019	0.867682	0.446098	0.701189	0.684225	0.100456	0.195756	0.438048	0.693255	0.230862	0.253864	0.4743	0.302063	0.174575	0.194085	0.627286	0.47924	0.540795	0.234615	0.247566
parahippocampal R	0.334795	0.514177	0.179376	0.532376	0.302396	0.265555	0.431811	0.281768	0.147466	0.247038	0.16088	0.471727	0.171473	0.137961	0.26481	0.228376	0.230215	0.400752	0.541175	0.531093	0.140175	0.0615954	0.32991	0.0871722	0.192044	0.135257	0.222884	0.223675	0.197519	0.424134	0.357106	0.86268	0.675294	0.640934	0.0786712	0.19618	0.418141	0.665606	0.185827	0.207891	0.470222	0.314648	0.170337	0.194293	0.600982	0.48937	0.521776	0.219077	0.215131
parsopercularis L	0.364609	0.523332	0.391531	0.717875	0.340368	0.362474	0.652614	0.36148	0.45907	0.3486	0.186566	0.355738	0.20279	0.423041	0.359698	0.276228	0.439938	0.398745	0.462449	0.582597	0.100708	0.100413	0.355119	0.113639	0.325499	0.17636	0.244565	0.294634	0.219464	0.47832	0.592281	0.560863	0.993302	0.32598	0.1008	0.252667	0.586343	0.318067	0.172162	0.200087	0.370565	0.540108	0.357577	0.203227	0.4712	0.800387	0.287889	0.201707	0.230244
parsopercularis R	0.389434	0.653723	0.312715	0.514312	0.479252	0.363627	0.723878	0.380068	0.322673	0.283825	0.158611	0.209598	0.368017	0.294261	0.547624	0.540983	0.883949	0.380459	0.484799	0.341585	0.0853321	0.150989	0.477994	0.105947	0.243484	0.383421	0.208287	0.271816	0.535968	0.469542	0.618709	0.606918	0.33213	1.02135	0.195991	0.192341	0.663897	0.417171	0.344854	0.404196	0.254799	0.203407	0.29598	0.184543	0.376531	0.289522	0.340662	0.331407	0.264477
parsorbitalis L	0.313689	0.659205	0.259848	0.428983	0.401434	0.277604	0.731599	0.459627	0.715423	0.495566	0.153973	0.420097	0.49913	0.706924	0.568528	0.537455	0.871393	0.677041	0.555559	0.669637	0.592646	0.304187	0.403897	0.48633	0.188162	0.60191	0.297259	0.47388	0.433833	0.390981	0.647584	0.715004	0.615083	0.951237	0.951237	0.347209	0.554303	0.604624	0.332956	0.345602	0.39508	0.363569	0.236283	0.270929	0.490493	0.573588	0.407815	0.222717	0.15719
parsorbitalis R	0.315133	0.640853	0.237184	0.479256	0.386299	0.271962	0.66885	0.430801	0.656138	0.483417	0.131223	0.399101	0.258578	0.837886	0.457384	0.403269	0.516044	0.613325	0.572676	0.579528	0.346954	0.101969	0.38685	0.238342	0.217614	0.251998	0.0721035	0.406557	0.346237	0.429766	0.530731	0.670052	0.611782	0.792997	0.151753	0.837886	0.479983	0.596571	0.262881	0.279408	0.404953	0.309285	0.237313	0.0809663	0.528725	0.496575	0.448038	0.20356	0.170281
parstriangularis L	0.406048	0.15638	0.0962637	0.687632	0.307695	0.370741	0.221341	0.238381	0.140029	0.26742	0.167974	0.481547	0.222683	0.230297	0.177842	0.254014	0.268803	0.286576	0.652466	0.445902	0.211402	0.159221	0.363874	0.16884	0.216511	0.175451	0.227703	0.254077	0.189146	0.468729	0.395062	0.344339	0.862891	0.529642	0.182606	0.228269	0.862891	0.697724	0.310754	0.334938	0.5317	0.316528	0.13794	0.193491	0.701915	0.435726	0.587902	0.110234	0.348464
parstriangularis R	0.402084	0.752186	0.369731	0.500161	0.411015	0.325403	0.873819	0.37675	0.651832	0.454238	0.141751	0.33133	0.202132	0.547438	0.429479	0.242352	0.564594	0.471963	0.345305	0.567028	0.145434	0.079604	0.409534	0.149599	0.285716	0.1184	0.307334	0.371111	0.239635	0.383456	0.769377	0.757813	0.382224	0.412169	0.0512937	0.300902	0.638291	0.88259	0.1313	0.149125	0.292117	0.38996	0.324741	0.28289	0.198284	0.615157	0.257271	0.243709	0.241644
pericalcarine L	0.401245	0.595293	0.314897	0.390812	0.514928	0.386166	0.662279	0.442142	0.537431	0.369022	0.141282	0.409548	0.376865	0.52429	0.677348	0.570428	0.851133	0.585799	0.489548	0.674943	0.342327	0.142028	0.533742	0.173903	0.242623	0.456796	0.231698	0.329866	0.52136	0.479144	0.595646	0.63271	0.582723	0.905055	0.155313	0.242032	0.528544	0.567693	0.905055	0.365861	0.40555	0.367367	0.288151	0.198786	0.489326	0.576078	0.442734	0.213177	0.218029
pericalcarine R	0.392104	0.607629	0.331326	0.364142	0.4832	0.370567	0.672743	0.453001	0.548398	0.364512	0.14457	0.402812	0.331648	0.519834	0.664224	0.538347	0.845792	0.593242	0.474377	0.671687	0.332696	0.125575	0.503448	0.178414	0.248602	0.416143	0.231984	0.315282	0.500069	0.454784	0.59923	0.63421	0.576424	0.898891	0.136407	0.235892	0.551802	0.547711	0.321308	0.898891	0.397146	0.371031	0.298971	0.19904	0.474135	0.579227	0.424862	0.215351	0.215664
postcentral L	0.386821	0.491016	0.362538	0.717444	0.255379	0.388214	0.619303	0.303005	0.461962	0.337429	0.207844	0.372593	0.17472	0.38807	0.184555	0.225301	0.285332	0.352494	0.518784	0.357761	0.121159	0.112292	0.344349	0.127305	0.330053	0.140528	0.250932	0.281308	0.142948	0.514287	0.552358	0.503231	0.490351	0.26547	0.111769	0.268113	0.540726	0.504791	0.189413	0.220485	0.817605	0.429225	0.338438	0.222835	0.817605	0.445206	0.760341	0.213036	0.257162
postcentral R	0.397274	0.666648	0.287531	0.722763	0.28505	0.441465	0.729323	0.23354	0.28143	0.280189	0.192689	0.564219	0.192787	0.266125	0.213238	0.199949	0.488329	0.230872	0.61625	0.338837	0.0672838	0.0632562	0.317684	0.0737766	0.270721	0.128907	0.19992	0.238321	0.181293	0.425991	0.675098	0.611921	0.811197	0.398579	0.0766421	0.183578	0.701899	0.852245	0.201073	0.23611	0.564547	0.852245	0.281554	0.16916	0.719382	0.457203	0.624054	0.361099	0.302798
posteriorcingulate L	0.395275	0.154816	0.104437	0.44221	0.510599	0.374104	0.149914	0.37127	0.314312	0.197146	0.140389	0.322251	0.227268	0.212447	0.576958	0.660052	0.24422	0.701659	0.414309	0.326971	0.357337	0.254172	0.470347	0.404902	0.188118	0.323791	0.213472	0.193087	0.57086	0.508345	0.183865	0.169871	0.375805	0.4609	0.261216	0.258296	0.185164	0.41982	0.354413	0.36028	0.323028	0.22159	0.701659	0.263873	0.393633	0.294654	0.380212	0.15132	0.274953
posteriorcingulate R	0.39567	0.659497	0.253488	0.545144	0.455442	0.330923	0.682139	0.441321	0.719263	0.565199	0.131509	0.41699	0.352191	0.796704	0.526419	0.456983	0.632876	0.649553	0.621621	0.600631	0.426666	0.139747	0.484619	0.300998	0.260794	0.343156	0.264519	0.476881	0.36523	0.501752	0.617888	0.749438	0.652235	0.867842	0.174431	0.183727	0.46519	0.67895	0.28696	0.308502	0.439786	0.320619	0.227935	0.867842	0.587984	0.518219	0.511919	0.202929	0.209967
precentral L	0.375293	0.532165	0.382122	0.629293	0.276956	0.376855	0.652295	0.35116	0.516806	0.364863	0.202903	0.520881	0.183095	0.444791	0.298855	0.235051	0.380354	0.434044	0.398738	0.588174	0.130032	0.101627	0.302916	0.137718	0.302849	0.14973	0.260395	0.303534	0.164788	0.479457	0.584409	0.553733	0.541795	0.390701	0.0915891	0.275812	0.567378	0.23669	0.163834	0.189222	0.612051	0.517408	0.344766	0.232159	0.952434	0.722889	0.310527	0.217179	0.231695
precentral R	0.393298	0.695566	0.330549	0.77081	0.325009	0.410308	0.768131	0.269674	0.316092	0.29175	0.173734	0.300155	0.20402	0.289831	0.267525	0.229264	0.526556	0.273686	0.633365	0.268163	0.0651678	0.0668109	0.352805	0.0738529	0.291197	0.144097	0.204993	0.247751	0.211744	0.462264	0.689819	0.631309	0.820798	0.361444	0.0812028	0.190685	0.743241	0.88259	0.203047	0.241111	0.445985	0.318466	0.309671	0.171086	0.727031	0.88259	0.586395	0.340357	0.285017
precuneus L	0.328926	0.453059	0.362232	0.495898	0.205785	0.375866	0.555432	0.297815	0.492881	0.343473	0.207819	0.592688	0.167868	0.402623	0.175767	0.221369	0.270664	0.391152	0.362653	0.45764	0.144845	0.112655	0.273073	0.151043	0.307087	0.135185	0.260435	0.283678	0.128723	0.484464	0.509169	0.474446	0.272168	0.333729	0.104013	0.28299	0.471725	0.305215	0.175376	0.195556	0.802457	0.473243	0.322888	0.245541	0.302924	0.556597	0.802457	0.202484	0.243438
precuneus R	0.430285	0.465552	0.093502	0.610596	0.239747	0.318288	0.599912	0.151401	0.316399	0.30891	0.108438	0.439662	0.146582	0.288761	0.131943	0.192149	0.223413	0.160364	0.548086	0.329186	0.0993641	0.0840488	0.295698	0.107754	0.23185	0.101935	0.232475	0.255526	0.127627	0.436083	0.576294	0.495598	0.591784	0.358091	0.0823554	0.236768	0.208432	0.676556	0.191565	0.219881	0.451457	0.177274	0.115026	0.217469	0.609968	0.27324	0.577276	0.676556	0.437195
rostralanteriorcingulate L	0.331213	0.511116	0.310981	0.43744	0.260299	0.286251	0.596511	0.282071	0.85581	0.512209	0.122664	0.273736	0.237506	0.57777	0.17759	0.264693	0.286564	0.42829	0.366541	0.286743	0.248313	0.198691	0.284358	0.275036	0.262882	0.196086	0.42552	0.414061	0.208047	0.41206	0.619418	0.562124	0.314838	0.320814	0.159293	0.452384	0.304585	0.423994	0.220835	0.235755	0.236884	0.205476	0.293906	0.46601	0.369945	0.238843	0.37088	0.167365	0.85581
rostralanteriorcingulate R	0.43782	0.127082	0.0931927	0.707394	0.370626	0.41668	0.132971	0.233565	0.188555	0.261924	0.0947733	0.551257	0.426122	0.16289	0.284617	0.407374	0.627489	0.357822	0.727626	0.525821	0.400724	0.325913	0.426047	0.377768	0.172523	0.435729	0.317702	0.282348	0.366677	0.47033	0.27546	0.246009	0.825043	0.750879	0.361743	0.2903	0.178414	0.721815	0.533447	0.548965	0.607223	0.327844	0.104777	0.343679	0.711189	0.497978	0.632088	0.0638936	0.370698
rostralmiddlefrontal L	0.30984	0.707754	0.195803	0.507781	0.335781	0.246557	0.699435	0.367179	0.497667	0.280227	0.131827	0.4116	0.210682	0.511688	0.341588	0.314497	0.374517	0.56595	0.568202	0.576055	0.236315	0.0781271	0.35661	0.178156	0.194817	0.204153	0.144978	0.391138	0.26067	0.410056	0.551382	0.717999	0.620797	0.776216	0.0900329	0.183672	0.468803	0.633814	0.241678	0.264908	0.415234	0.303477	0.189013	0.163171	0.546038	0.487748	0.464022	0.210601	0.169119
rostralmiddlefrontal R	0.35093	0.709304	0.273061	0.668004	0.449514	0.287549	0.71874	0.476646	0.832102	0.766663	0.147309	0.471894	0.543293	0.881474	0.531452	0.429851	0.922823	0.696454	0.859791	0.6694	0.680359	0.456742	0.482011	0.539935	0.230602	0.308196	0.48593	0.79252	0.378611	0.455482	0.706805	0.86268	0.81024	1.02135	0.493516	0.539798	0.50749	0.782569	0.606886	0.613866	0.503989	0.36132	0.240487	0.511652	0.694003	0.588531	0.547419	0.198291	0.189073
superiorfrontal L	0.406869	0.433594	0.195899	0.745031	0.381676	0.331785	0.3875	0.359495	0.298726	0.187001	0.174707	0.580932	0.256595	0.254238	0.246112	0.228969	0.355655	0.558589	0.81274	0.658024	0.4497	0.287503	0.440249	0.40196	0.207875	0.167502	0.257378	0.200974	0.192068	0.469106	0.203433	0.231426	0.934343	0.87923	0.318211	0.244322	0.433179	0.85857	0.490656	0.504203	0.613165	0.382079	0.175986	0.316229	0.798402	0.596826	0.65881	0.177205	0.298461
superiorfrontal R	0.248838	0.449679	0.346348	0.449015	0.26064	0.125104	0.52584	0.26374	0.748926	0.462687	0.142147	0.370681	0.223198	0.538472	0.158303	0.266753	0.269436	0.448624	0.378244	0.35136	0.26403	0.197892	0.278573	0.287689	0.250965	0.187184	0.385421	0.380013	0.206283	0.428467	0.543227	0.498927	0.304157	0.352817	0.163086	0.425406	0.324015	0.415376	0.242681	0.257053	0.276694	0.277585	0.287439	0.420934	0.348044	0.309162	0.338765	0.165353	0.2277
superiorparietal L	0.333015	0.458618	0.348279	0.604912	0.222002	0.388248	0.562046	0.288907	0.457979	0.329032	0.200717	0.547616	0.169193	0.382197	0.194273	0.213252	0.289438	0.366828	0.431242	0.464401	0.132619	0.113002	0.296622	0.137173	0.29401	0.138915	0.247253	0.274018	0.131118	0.449398	0.511769	0.475598	0.317675	0.313577	0.108843	0.267031	0.499575	0.326411	0.185969	0.211594	0.689135	0.487434	0.310792	0.227466	0.390018	0.594319	0.389927	0.198746	0.252402
superiorparietal R	0.389215	0.509067	0.192203	0.589596	0.196583	0.315689	0.635654	0.20143	0.385982	0.333883	0.127551	0.501806	0.154555	0.334141	0.111923	0.177592	0.264328	0.238813	0.499423	0.256137	0.105505	0.0887716	0.246863	0.117018	0.240641	0.105199	0.245983	0.273945	0.113551	0.392786	0.593026	0.53672	0.47928	0.285767	0.0818731	0.254152	0.413329	0.596229	0.18295	0.20892	0.375772	0.118715	0.200969	0.231214	0.535017	0.171426	0.516199	0.215598	0.349255
superiortemporal L	0.394786	0.227953	0.176663	0.451277	0.344854	0.305652	0.166022	0.278709	0.403172	0.343792	0.128966	0.352879	0.234655	0.26959	0.321602	0.332075	0.214759	0.351159	0.414122	0.441396	0.121817	0.131997	0.375199	0.129204	0.281056	0.216748	0.338039	0.296717	0.248827	0.479335	0.232843	0.22217	0.49092	0.470603	0.112235	0.322611	0.345299	0.527052	0.155154	0.18073	0.354313	0.244823	0.165246	0.323349	0.471915	0.368479	0.449425	0.237293	0.258607
superiortemporal R	0.308379	0.501715	0.18694	0.46751	0.298011	0.246369	0.458113	0.293002	0.166008	0.336821	0.132563	0.409332	0.223131	0.186486	0.294484	0.261893	0.226276	0.400315	0.477165	0.500333	0.106898	0.0721366	0.318425	0.0559507	0.185819	0.18751	0.243992	0.277017	0.22798	0.408313	0.123875	0.188583	0.584052	0.591049	0.076085	0.279791	0.403804	0.588286	0.153965	0.175886	0.410037	0.286991	0.181016	0.23916	0.524372	0.448172	0.461725	0.210608	0.180627
supramarginal L	0.392059	0.535563	0.350317	0.624181	0.383068	0.372344	0.637501	0.340077	0.458496	0.335981	0.188085	0.424071	0.220102	0.407734	0.402344	0.292012	0.446263	0.414192	0.498391	0.600349	0.126317	0.137497	0.440022	0.127095	0.272561	0.217602	0.240445	0.289388	0.231983	0.454328	0.564519	0.539698	0.449431	0.441126	0.148904	0.262062	0.61597	0.318483	0.225759	0.274044	0.327191	0.464159	0.307945	0.208859	0.275393	0.66901	0.307818	0.22149	0.226118
supramarginal R	0.376094	0.642628	0.28952	0.618222	0.238717	0.417375	0.763345	0.244136	0.358982	0.334365	0.137485	0.61517	0.184901	0.329388	0.172119	0.178452	0.40737	0.260464	0.490013	0.241541	0.0735554	0.0653481	0.265011	0.0810499	0.276276	0.114291	0.235682	0.277553	0.14559	0.39312	0.711635	0.649431	0.612026	0.290446	0.0637181	0.222858	0.579849	0.70629	0.158615	0.185226	0.477569	0.231763	0.287075	0.205721	0.609206	0.210089	0.56247	0.304355	0.27403
transversetemporal L	0.510812	0.401516	0.111494	0.572875	0.297395	0.3426	0.54878	0.200268	0.444128	0.32903	0.149797	0.352362	0.168133	0.349338	0.200156	0.248506	0.231177	0.215279	0.484847	0.312482	0.118824	0.105822	0.360737	0.12602	0.268261	0.131205	0.258109	0.272538	0.173395	0.514704	0.514155	0.438233	0.539412	0.332298	0.102177	0.272468	0.197289	0.59586	0.178815	0.206481	0.401931	0.204612	0.136742	0.23874	0.589205	0.284245	0.592411	0.186227	0.488393
transversetemporal R	0.373485	0.517476	0.117076	0.650128	0.28412	0.317357	0.517909	0.176052	0.138147	0.265536	0.144164	0.560193	0.16676	0.200191	0.163877	0.170943	0.284462	0.242836	0.621154	0.51891	0.100513	0.0675091	0.330113	0.078769	0.168371	0.0997784	0.212763	0.22951	0.141636	0.43273	0.773001	0.608192	0.801947	0.592754	0.0867176	0.18655	0.30019	0.80898	0.208536	0.238301	0.590587	0.325141	0.122292	0.180146	0.732219	0.512326	0.637524	0.134611	0.288863
[truncated: 13 more columns]
