# Supplementary material for: The relationship between the interictal epileptiform discharge source connectivity and cortical structural couplings in temporal lobe epilepsy
Source: Front Neurol. 2023 Feb 1;14:1029732. doi: 10.3389/fneur.2023.1029732 (PMC9948620; doi:10.3389/fneur.2023.1029732)
Supplement: Supplementary file 1 [file Data_Sheet_1.ZIP › Connection/BGC/R/10.xlsx]

## Sheet: 0
\	caudalanteriorcingulate L	caudalanteriorcingulate R	caudalmiddlefrontal L	caudalmiddlefrontal R	cuneus L	cuneus R	entorhinal L	entorhinal R	fusiform L	fusiform R	inferiorparietal L	inferiorparietal R	inferiortemporal L	inferiortemporal R	insula L	insula R	isthmuscingulate L	isthmuscingulate R	lateraloccipital L	lateraloccipital R	lateralorbitofrontal L	lateralorbitofrontal R	lingual L	lingual R	medialorbitofrontal L	medialorbitofrontal R	middletemporal L	middletemporal R	paracentral L	paracentral R	parahippocampal L	parahippocampal R	parsopercularis L	parsopercularis R	parsorbitalis L	parsorbitalis R	parstriangularis L	parstriangularis R	pericalcarine L	pericalcarine R	postcentral L	postcentral R	posteriorcingulate L	posteriorcingulate R	precentral L	precentral R	precuneus L	precuneus R	rostralanteriorcingulate L
caudalanteriorcingulate L	0.772084	0.303431	0.14413	0.397152	0.203629	0.12047	0.207454	0.27707	0.37523	0.187066	0.225711	0.10608	0.373372	0.153684	0.490489	0.528394	0.189246	0.111304	0.276032	0.0895183	0.228052	0.275309	0.364716	0.231033	0.204322	0.309648	0.246796	0.306661	0.562726	0.591835	0.278332	0.213795	0.163088	0.0937978	0.214833	0.22028	0.313787	0.194286	0.35342	0.201626	0.146222	0.0646322	0.241444	0.4328	0.115575	0.114513	0.772084	0.235598	0.210118
caudalanteriorcingulate R	0.0896821	0.796994	0.117394	0.754369	0.126008	0.114421	0.128845	0.124417	0.17509	0.209672	0.204407	0.0789379	0.324592	0.32276	0.630355	0.58188	0.520389	0.330421	0.380403	0.108695	0.275471	0.457762	0.441828	0.361478	0.389432	0.314146	0.486146	0.292778	0.492151	0.608514	0.15921	0.0520853	0.49818	0.239244	0.441748	0.194234	0.377964	0.497393	0.675437	0.369571	0.299527	0.217938	0.372241	0.348518	0.125444	0.160865	0.65274	0.302778	0.487275
caudalmiddlefrontal L	0.152872	0.300546	0.770647	0.459764	0.171799	0.130419	0.178687	0.247117	0.454744	0.173901	0.16742	0.088584	0.333412	0.12675	0.493235	0.503782	0.242877	0.155457	0.244504	0.0701571	0.253277	0.308866	0.388627	0.240058	0.159536	0.26805	0.27086	0.332663	0.519692	0.62939	0.237086	0.17088	0.238793	0.137722	0.268301	0.230496	0.266897	0.265542	0.41268	0.206881	0.203601	0.0986012	0.217284	0.381327	0.104097	0.09478	0.770647	0.146325	0.262425
caudalmiddlefrontal R	0.26782	0.619255	0.402017	1.11882	0.471355	0.264986	0.317943	0.746716	0.803789	0.255302	0.507163	0.188897	0.130195	0.473387	0.390603	0.192003	0.107806	0.183407	0.746531	0.181846	0.170063	0.171424	0.577223	0.5288	0.331334	0.0683104	0.481972	0.67548	0.189274	0.560926	0.657138	0.55368	0.44578	0.139503	0.099121	0.243294	0.42308	0.510922	0.351756	0.271583	0.395598	0.184601	0.359488	0.639844	0.152285	0.177599	0.226581	0.559792	0.141091
cuneus L	0.163288	0.293684	0.181845	1.11882	1.11882	0.193994	0.144131	0.464046	0.330592	0.175937	0.58151	0.190216	0.377496	0.395926	0.771144	0.70268	0.938598	0.634993	0.485249	0.29717	0.466015	0.729876	0.584196	0.317191	0.567466	0.380872	0.407056	0.314936	0.546802	0.737084	0.452526	0.266861	0.765278	0.475942	0.72822	0.258103	0.491761	0.791794	1.02477	0.714642	0.418368	0.48743	0.643245	0.422836	0.157099	0.372573	0.688227	0.712528	0.839457
cuneus R	0.180959	0.33746	0.194745	0.391623	0.267068	1.01586	0.226149	0.374354	0.523902	0.193021	0.274303	0.103903	0.320727	0.235042	0.402927	0.503896	0.231252	0.17588	0.468629	0.125904	0.317836	0.345854	0.402313	0.302923	0.333812	0.227432	0.284814	0.408769	0.54238	1.01586	0.364534	0.271993	0.175082	0.161901	0.297434	0.253132	0.312867	0.214299	0.379802	0.326118	0.122876	0.107211	0.41783	0.857119	0.105293	0.144544	0.903868	0.248398	0.287946
entorhinal L	0.120968	0.213397	0.128959	0.817292	0.121117	0.158128	0.817292	0.329159	0.281051	0.508838	0.413684	0.112488	0.373814	0.297981	0.761866	0.741789	0.687775	0.4763	0.376069	0.203868	0.421408	0.49598	0.402389	0.207588	0.473784	0.364203	0.284286	0.260803	0.488484	0.728623	0.291763	0.258829	0.560715	0.309982	0.595142	0.231463	0.529555	0.589968	0.713493	0.551886	0.34239	0.321456	0.468182	0.311116	0.0832802	0.216302	0.586118	0.524997	0.623079
entorhinal R	0.0998171	0.120632	0.0744469	0.964277	0.27001	0.125138	0.248659	0.964277	0.26651	0.233979	0.230514	0.0791963	0.478243	0.272006	0.799314	0.807168	0.643781	0.403256	0.298769	0.104261	0.375815	0.622921	0.568576	0.423152	0.496719	0.443972	0.435739	0.6656	0.693645	0.82864	0.248449	0.244087	0.602816	0.27917	0.580791	0.253579	0.376648	0.638142	0.844444	0.512857	0.341152	0.235386	0.51792	0.4403	0.138971	0.136962	0.907762	0.28688	0.632088
fusiform L	0.0878399	0.169828	0.118995	0.864716	0.198793	0.0703629	0.298847	0.194751	1.0327	0.230881	0.24303	0.0794796	0.582454	0.270528	0.783233	0.944591	0.623426	0.420936	0.679168	0.0957263	0.402171	0.630139	0.554465	0.217099	0.559841	0.506468	0.206617	0.121509	0.827515	0.797066	0.260521	0.200522	0.576432	0.279868	0.612231	0.221263	0.428399	0.605971	0.772966	0.505853	0.320959	0.223276	0.560299	0.462526	0.148901	0.117781	1.0327	0.284764	0.66185
fusiform R	0.0536577	0.380684	0.0780449	0.950416	0.316101	0.109799	0.654206	0.436669	0.282869	1.04817	0.59095	0.113159	0.574717	0.222609	0.791019	1.04817	0.698477	0.457685	0.373053	0.209293	0.446976	0.616911	0.445775	0.198323	0.454812	0.684046	0.198262	0.324134	0.811944	0.790424	0.435363	0.514516	0.639873	0.28834	0.667256	0.306942	0.575166	0.653303	0.806714	0.554874	0.36842	0.28985	0.442753	0.22779	0.0924121	0.20904	0.867169	0.624771	0.664952
inferiorparietal L	0.262952	0.197523	0.269967	0.903424	0.554143	0.255048	0.207	0.249052	0.331564	0.225974	0.918231	0.189483	0.157758	0.453587	0.508905	0.341718	0.918231	0.662212	0.328849	0.34878	0.409508	0.569554	0.502696	0.410043	0.484856	0.146188	0.391825	0.32665	0.274252	0.597469	0.183826	0.289182	0.60859	0.494119	0.613048	0.19404	0.356453	0.638764	0.881655	0.667509	0.346832	0.569685	0.6089	0.463664	0.147527	0.412295	0.424961	0.610156	0.749077
inferiorparietal R	0.335428	0.4955	0.275622	0.935768	0.466845	0.328455	0.254336	0.649448	0.678808	0.240685	0.355291	0.935768	0.162165	0.324178	0.328293	0.261933	0.597736	0.323784	0.558281	0.0970697	0.288122	0.484544	0.563682	0.562901	0.213436	0.148529	0.489539	0.592687	0.284592	0.489864	0.623632	0.495121	0.458399	0.290932	0.397825	0.214724	0.285422	0.489169	0.894092	0.405568	0.292405	0.248972	0.339373	0.400942	0.135698	0.172614	0.465156	0.38919	0.438073
inferiortemporal L	0.0791174	0.251189	0.115177	0.360508	0.164597	0.130079	0.194975	0.320872	0.279365	0.143159	0.341687	0.0896805	0.737167	0.247831	0.737167	0.588937	0.304448	0.250808	0.372231	0.140502	0.241793	0.25431	0.126294	0.160701	0.322906	0.145031	0.161391	0.2329	0.150156	0.578195	0.306121	0.256193	0.27393	0.160155	0.277985	0.179903	0.44943	0.330959	0.260505	0.364973	0.23755	0.160918	0.315442	0.217855	0.0719247	0.149006	0.158802	0.425476	0.311539
inferiortemporal R	0.0772292	0.299744	0.0966227	0.651741	0.281427	0.107357	0.270343	0.361221	0.481887	0.229919	0.251706	0.0764472	0.48135	1.00791	0.700506	0.796548	0.368905	0.260177	0.393811	0.0870604	0.327638	0.45961	0.49484	0.290554	0.25967	0.409082	0.280998	0.374956	0.731264	0.854458	0.371693	0.284252	0.34224	0.212385	0.369196	0.236975	0.374677	0.42315	0.561856	0.34501	0.252284	0.163055	0.352489	0.536293	0.104534	0.103058	1.00791	0.208029	0.374616
insula L	0.156507	0.243629	0.186984	0.117868	0.163828	0.193507	0.248238	0.258863	0.292479	0.196158	0.232034	0.0638623	0.646341	0.27779	0.813966	0.541484	0.106858	0.153402	0.355581	0.105112	0.16104	0.0949308	0.0977739	0.171677	0.278853	0.266273	0.171442	0.206227	0.725959	0.260133	0.255478	0.193656	0.0751905	0.106047	0.112782	0.138667	0.334271	0.107229	0.0902898	0.215078	0.114305	0.0915484	0.261802	0.213219	0.0593179	0.115568	0.232121	0.268628	0.152888
insula R	0.112978	0.288331	0.138545	0.207105	0.222608	0.212339	0.306683	0.339486	0.316431	0.240688	0.31107	0.0851094	0.392672	0.295254	0.487722	1.04817	0.168817	0.174443	0.405342	0.0957076	0.208648	0.156775	0.135049	0.218146	0.308379	0.23121	0.22338	0.273628	0.289706	0.650228	0.330988	0.279013	0.168008	0.101942	0.174997	0.20538	0.411226	0.218502	0.153248	0.266807	0.205921	0.10076	0.284299	0.20956	0.0623643	0.102733	0.156747	0.340426	0.204956
isthmuscingulate L	0.338684	0.63963	0.477953	0.193921	0.661916	0.361697	0.398296	0.710105	0.738857	0.281961	0.742716	0.143564	0.20732	0.539676	0.47267	0.328625	0.938598	0.311325	0.799665	0.228534	0.143275	0.0900772	0.331329	0.564306	0.29985	0.141517	0.501573	0.597106	0.249347	0.540622	0.726946	0.657732	0.32669	0.168047	0.0811444	0.131173	0.496775	0.359095	0.147369	0.330358	0.256884	0.191814	0.390564	0.618076	0.169351	0.192716	0.194201	0.73673	0.135739
isthmuscingulate R	0.345409	0.453643	0.401135	0.212406	0.604148	0.394796	0.36552	0.494145	0.529177	0.271257	0.714594	0.1084	0.192192	0.448006	0.37911	0.239478	0.467715	0.714594	0.53383	0.128369	0.219507	0.187017	0.31407	0.478987	0.164267	0.107739	0.432145	0.451417	0.210358	0.416574	0.520824	0.540854	0.0797681	0.154168	0.209084	0.106718	0.459184	0.0809912	0.258973	0.495207	0.117992	0.113011	0.286441	0.484389	0.119003	0.110464	0.165106	0.703785	0.197868
lateraloccipital L	0.231494	0.217931	0.166937	0.838566	0.245641	0.18344	0.221738	0.280114	0.77313	0.20123	0.163156	0.0835224	0.385877	0.465345	0.649001	0.667008	0.548392	0.381647	0.946498	0.0879844	0.397067	0.600009	0.571456	0.336975	0.418592	0.319676	0.326999	0.467146	0.596244	0.946498	0.275501	0.216713	0.529664	0.304039	0.546941	0.279219	0.355025	0.596668	0.751647	0.437049	0.318287	0.222241	0.468912	0.636996	0.14538	0.113794	0.914392	0.161886	0.577745
lateraloccipital R	0.374632	0.356615	0.300493	0.527397	0.56474	0.404079	0.2879	0.420133	0.438112	0.230546	0.611678	0.11422	0.142471	0.334087	0.293861	0.17473	0.874454	0.576531	0.3762	0.874454	0.27891	0.407329	0.452197	0.434223	0.197196	0.0896588	0.378761	0.405061	0.196214	0.417227	0.440914	0.473177	0.265354	0.211294	0.384202	0.134927	0.305075	0.272275	0.619112	0.592409	0.178885	0.253531	0.40698	0.37546	0.150154	0.139721	0.243237	0.676075	0.477868
lateralorbitofrontal L	0.278715	0.582755	0.477382	0.348424	0.427987	0.253333	0.352035	0.617934	0.742235	0.25015	0.521928	0.0960159	0.37951	0.537157	0.596745	0.689742	0.323906	0.289689	0.820099	0.096398	0.866742	0.267391	0.0987161	0.409357	0.333754	0.443117	0.389159	0.497222	0.546482	0.57206	0.595229	0.463044	0.367945	0.156886	0.52292	0.149544	0.484553	0.336447	0.255383	0.240639	0.23446	0.146257	0.28266	0.636353	0.138365	0.122813	0.468716	0.512078	0.492771
lateralorbitofrontal R	0.288285	0.566884	0.422718	0.293386	0.470255	0.300956	0.271761	0.691899	0.73882	0.178499	0.560794	0.153073	0.206056	0.516419	0.588946	0.442522	0.177179	0.228524	0.788451	0.17826	0.140125	0.834687	0.514614	0.447701	0.311021	0.128926	0.405926	0.585193	0.344184	0.681597	0.656829	0.524026	0.441655	0.222607	0.140833	0.177235	0.416614	0.491093	0.107638	0.240727	0.324071	0.194567	0.309023	0.637358	0.18232	0.21077	0.347829	0.615691	0.258039
lingual L	0.201252	0.796994	0.35874	0.880432	0.597481	0.191355	0.44182	0.862233	0.861811	0.287694	0.666631	0.148119	0.302568	0.427271	0.589422	0.646197	0.577231	0.357397	0.795467	0.209843	0.167222	0.745955	0.905092	0.614027	0.325391	0.373307	0.566755	0.785158	0.486111	0.678574	0.800618	0.691286	0.781062	0.234456	0.477138	0.410537	0.528564	0.632969	0.905092	0.366063	0.3793	0.234487	0.335727	0.533597	0.160772	0.198434	0.541298	0.669524	0.567147
lingual R	0.0692791	0.515129	0.0900174	1.05658	0.359782	0.100118	0.301552	0.616895	0.287537	0.181433	0.529547	0.148697	0.546584	0.259213	0.784081	0.934986	0.806871	0.521711	0.464253	0.202305	0.478442	0.742837	0.594822	1.05658	0.55373	0.556238	0.409899	0.376518	0.767921	0.752751	0.880204	0.58269	0.733145	0.373509	0.74045	0.302739	0.51331	0.739255	0.955914	0.639956	0.40172	0.34685	0.575617	0.307502	0.176155	0.265142	0.89735	0.590255	0.789601
medialorbitofrontal L	0.371247	0.28254	0.420117	0.184817	0.306035	0.380226	0.407449	0.273887	0.437117	0.331922	0.275798	0.100751	0.52967	0.461121	0.642565	0.68758	0.0651437	0.0652733	0.335117	0.0354144	0.212382	0.103743	0.115474	0.329075	0.68758	0.462189	0.322469	0.290799	0.532889	0.518215	0.275042	0.271423	0.0698291	0.0771543	0.105389	0.115704	0.496974	0.129799	0.113872	0.104378	0.119551	0.0540191	0.0681671	0.421965	0.104698	0.0588705	0.355535	0.213147	0.131223
medialorbitofrontal R	0.0763135	0.25415	0.106289	0.337436	0.170544	0.108322	0.193859	0.334668	0.267421	0.149804	0.303926	0.109548	0.120983	0.255363	0.477841	0.446385	0.28103	0.246888	0.359767	0.133957	0.216697	0.193613	0.123136	0.152466	0.321204	0.684046	0.151994	0.227543	0.131023	0.55045	0.31531	0.258007	0.30176	0.172862	0.271891	0.187561	0.339644	0.370138	0.23658	0.283564	0.271982	0.172448	0.278231	0.205271	0.0850001	0.145729	0.157593	0.388959	0.303705
middletemporal L	0.063206	0.675703	0.0931748	1.05808	0.531094	0.0843388	0.445371	0.658646	0.337982	0.269046	0.589525	0.124911	0.62325	0.25267	0.75864	0.995901	0.810472	0.527325	0.470572	0.205687	0.515245	0.73879	0.599217	0.465692	0.553632	0.629097	1.05808	0.411189	0.827571	0.741924	0.745496	0.59908	0.740935	0.372344	0.758562	0.381996	0.572343	0.734402	0.964812	0.651449	0.391592	0.341079	0.553847	0.285429	0.149374	0.254045	0.942704	0.619714	0.788032
middletemporal R	0.063049	0.349689	0.0826022	0.950134	0.253229	0.0786855	0.292832	0.812351	0.11845	0.230705	0.37715	0.126028	0.568085	0.223252	0.813966	0.965582	0.689695	0.443279	0.44817	0.13931	0.452297	0.68458	0.577908	0.272713	0.533813	0.543263	0.251927	0.982731	0.819125	0.782613	0.694368	0.362452	0.645053	0.30388	0.680407	0.279315	0.440107	0.66451	0.845827	0.567571	0.377088	0.267666	0.548174	0.287057	0.185464	0.185003	0.982731	0.429256	0.712665
paracentral L	0.0984161	0.388738	0.165369	0.369425	0.280341	0.171805	0.279941	0.456846	0.399024	0.194919	0.419794	0.122092	0.134373	0.290055	0.51812	0.491752	0.260402	0.225354	0.480757	0.132615	0.270757	0.287157	0.162354	0.264361	0.351043	0.110004	0.254831	0.36034	0.853216	0.621462	0.436055	0.382418	0.2737	0.140451	0.245332	0.302843	0.43787	0.344365	0.241314	0.397709	0.264004	0.142945	0.364682	0.238943	0.100808	0.143807	0.151986	0.472467	0.286759
paracentral R	0.113947	0.374036	0.170319	0.184925	0.261242	0.277796	0.247466	0.405877	0.436548	0.214343	0.308281	0.0851306	0.305181	0.238404	0.199833	0.359817	0.124387	0.163135	0.46136	0.106334	0.262708	0.203704	0.29133	0.284887	0.381876	0.215699	0.284358	0.379196	0.528902	1.01586	0.389394	0.307323	0.0789611	0.122771	0.171198	0.294317	0.339746	0.116732	0.185349	0.278209	0.127116	0.0988733	0.409307	0.553224	0.0885874	0.128855	0.814714	0.331897	0.197879
parahippocampal L	0.1871	0.161303	0.170866	1.05085	0.296532	0.176318	0.221193	0.288723	0.352976	0.235256	0.198798	0.103765	0.388572	0.395428	0.703392	0.661293	0.712535	0.438876	0.406002	0.123908	0.377656	0.62701	0.589937	0.712013	0.481565	0.344246	0.535994	0.615466	0.562316	0.783628	1.05085	0.220307	0.675702	0.349795	0.599261	0.232091	0.393336	0.69973	0.937932	0.528701	0.388546	0.288489	0.520028	0.481808	0.149653	0.191616	0.788883	0.290087	0.665078
parahippocampal R	0.141573	0.135215	0.135778	1.01252	0.17907	0.179336	0.194591	0.302177	0.287701	0.248921	0.381034	0.0936055	0.374702	0.323125	0.771494	0.679524	0.745312	0.46451	0.360207	0.175911	0.403034	0.608846	0.540803	0.504952	0.496938	0.356039	0.453212	0.368232	0.538994	0.779666	0.230562	1.01252	0.648979	0.345881	0.618712	0.218886	0.396541	0.667856	0.902349	0.575573	0.356627	0.332377	0.531501	0.402021	0.087193	0.249283	0.718342	0.49389	0.675441
parsopercularis L	0.41039	0.71206	0.548122	0.558405	0.644531	0.407468	0.359381	0.890287	0.901202	0.284913	0.665082	0.177967	0.0971877	0.589609	0.310301	0.143406	0.310521	0.166118	0.929647	0.166343	0.211329	0.304072	0.607333	0.661408	0.280213	0.0454186	0.563613	0.762778	0.138224	0.517999	0.871476	0.731024	0.969863	0.13845	0.228007	0.189117	0.478178	0.273428	0.969863	0.315166	0.247639	0.147085	0.347179	0.659916	0.194162	0.1834	0.209553	0.670611	0.173045
parsopercularis R	0.447793	0.525411	0.462187	0.585357	0.539134	0.471104	0.291641	0.619073	0.629784	0.240638	0.544381	0.129547	0.120692	0.466517	0.274861	0.151053	0.49953	0.213594	0.589277	0.150987	0.228913	0.377694	0.515562	0.517224	0.153288	0.0596543	0.455746	0.544139	0.175383	0.435341	0.619686	0.586134	0.192858	0.677229	0.30319	0.143893	0.310574	0.198948	0.677229	0.411775	0.097763	0.124213	0.293892	0.530354	0.142436	0.17832	0.262997	0.614557	0.305195
parsorbitalis L	0.317403	0.590576	0.496654	0.186535	0.483782	0.309482	0.340044	0.67475	0.775114	0.249678	0.555595	0.0954536	0.231923	0.567475	0.551326	0.450016	0.117695	0.177257	0.831036	0.0848483	0.359998	0.124146	0.264046	0.484369	0.333778	0.215229	0.439905	0.590713	0.319145	0.576527	0.642364	0.527326	0.266498	0.106558	0.892011	0.188829	0.460993	0.242381	0.0627006	0.249135	0.196795	0.107629	0.32586	0.72194	0.128545	0.116891	0.257067	0.536525	0.256898
parsorbitalis R	0.158413	0.465194	0.277639	0.436951	0.261556	0.129647	0.202394	0.520286	0.44123	0.123646	0.42704	0.107321	0.339239	0.362007	0.60181	0.698212	0.307827	0.243692	0.585705	0.116032	0.139798	0.28868	0.202921	0.231937	0.275379	0.421334	0.247397	0.32183	0.573223	0.561105	0.472353	0.326617	0.388652	0.18732	0.338163	0.698212	0.420763	0.39092	0.350466	0.167238	0.281185	0.167991	0.200372	0.288458	0.146843	0.162675	0.580025	0.482656	0.356703
parstriangularis L	0.309095	0.234845	0.296844	0.53325	0.362382	0.290286	0.399588	0.250328	0.372083	0.367305	0.150499	0.109307	0.0631596	0.42807	0.366164	0.16817	0.675271	0.467668	0.32056	0.141343	0.393406	0.353242	0.385367	0.4261	0.418938	0.031288	0.417994	0.342388	0.0976441	0.517172	0.212789	0.26912	0.354191	0.257262	0.510364	0.174555	0.724296	0.372761	0.559665	0.547729	0.231602	0.277286	0.497445	0.439736	0.0800822	0.156847	0.205288	0.0898562	0.564586
parstriangularis R	0.363322	0.512917	0.461671	0.821263	0.41329	0.355143	0.240792	0.671214	0.73959	0.206327	0.444723	0.128967	0.124609	0.52009	0.298657	0.156586	0.270874	0.116546	0.71854	0.169657	0.213734	0.459227	0.645092	0.455072	0.282321	0.0658457	0.408923	0.584123	0.210458	0.457464	0.587506	0.475862	0.110101	0.103872	0.204607	0.199603	0.310483	0.870742	0.679039	0.327705	0.200039	0.139368	0.328581	0.666697	0.129512	0.185596	0.371456	0.540787	0.134394
pericalcarine L	0.307654	0.753677	0.470694	0.487289	0.620363	0.30364	0.39183	0.873192	0.912417	0.279832	0.649603	0.158454	0.171466	0.53301	0.498207	0.348834	0.188006	0.225413	0.884652	0.174815	0.164437	0.102581	0.52837	0.63017	0.349621	0.129137	0.552907	0.764873	0.23607	0.652523	0.814602	0.691746	0.736349	0.133693	0.0862015	0.246064	0.504565	0.442006	1.02477	0.320948	0.357221	0.164513	0.394739	0.670098	0.167656	0.1625	0.223355	0.650396	0.238349
pericalcarine R	0.276095	0.412739	0.405817	0.269783	0.450988	0.33548	0.359138	0.456812	0.514793	0.251145	0.555303	0.107311	0.404437	0.504857	0.619565	0.632185	0.3076	0.411816	0.650285	0.130831	0.103599	0.127348	0.132374	0.365765	0.2702	0.31737	0.366731	0.366254	0.546125	0.56594	0.47257	0.42763	0.311275	0.213638	0.14413	0.0531477	0.531571	0.363451	0.186404	0.714642	0.243764	0.192772	0.264465	0.537222	0.142726	0.136429	0.390221	0.550761	0.427183
postcentral L	0.383418	0.654208	0.484313	0.792671	0.484105	0.355663	0.280419	0.842639	0.861951	0.259821	0.460352	0.18718	0.110425	0.462668	0.211888	0.149006	0.333292	0.135904	0.790704	0.136761	0.233766	0.356142	0.558434	0.623989	0.232485	0.07686	0.539306	0.740986	0.202921	0.41363	0.752922	0.58184	0.297968	0.185964	0.271688	0.216457	0.332128	0.27141	0.77379	0.284394	0.861951	0.13659	0.29493	0.555553	0.120547	0.158622	0.429885	0.490289	0.251995
postcentral R	0.34816	0.48876	0.353269	0.451998	0.585451	0.403281	0.339327	0.522695	0.520028	0.27288	0.609669	0.130733	0.122886	0.381092	0.248082	0.1425	0.600724	0.210834	0.484004	0.135069	0.212486	0.309409	0.436538	0.505005	0.135941	0.0760473	0.446598	0.477417	0.158838	0.367957	0.54606	0.577721	0.200995	0.148211	0.278165	0.130593	0.362894	0.166039	0.559322	0.398835	0.0956635	0.684037	0.25058	0.410494	0.116314	0.236923	0.20557	0.684037	0.291571
posteriorcingulate L	0.349043	0.303044	0.419048	0.173573	0.362857	0.438498	0.364836	0.317008	0.480462	0.265719	0.368776	0.0980506	0.428273	0.483212	0.615033	0.608443	0.114256	0.197703	0.424034	0.069381	0.193315	0.104964	0.112089	0.341156	0.113989	0.305263	0.354015	0.307529	0.518128	0.531989	0.324602	0.312633	0.114116	0.170561	0.126769	0.0790505	0.505309	0.162396	0.118284	0.202064	0.172042	0.125967	0.643245	0.512078	0.121531	0.0743263	0.333074	0.294771	0.218121
posteriorcingulate R	0.320202	0.26006	0.382906	0.314476	0.203181	0.511783	0.26754	0.242975	0.425563	0.197861	0.175291	0.0951021	0.537216	0.41676	0.687474	0.810742	0.187428	0.167778	0.385033	0.0708939	0.298329	0.253635	0.272862	0.214641	0.195934	0.392591	0.201248	0.21541	0.764707	0.613949	0.247648	0.185234	0.180943	0.162883	0.247477	0.181112	0.360113	0.231042	0.268429	0.217137	0.194965	0.113269	0.283057	0.857119	0.129276	0.0967236	0.787239	0.152461	0.265939
precentral L	0.448221	0.600106	0.375685	0.888977	0.441172	0.346103	0.245697	0.7794	0.763823	0.2495	0.355609	0.146507	0.151506	0.356888	0.304067	0.254221	0.456874	0.220619	0.629421	0.118463	0.246057	0.420596	0.554059	0.624795	0.178105	0.122386	0.532396	0.696762	0.279303	0.534053	0.739245	0.523622	0.460299	0.211677	0.345031	0.198677	0.262991	0.45407	0.819972	0.310452	0.346606	0.135506	0.272145	0.43783	0.888977	0.132714	0.530781	0.342306	0.360696
precentral R	0.402999	0.476209	0.322406	0.64433	0.565512	0.366609	0.319327	0.498468	0.487407	0.277634	0.487018	0.109827	0.111711	0.327504	0.270786	0.158773	0.606005	0.293976	0.376791	0.11965	0.244191	0.374572	0.46778	0.529828	0.17789	0.0852611	0.465685	0.483439	0.175957	0.434162	0.524991	0.60206	0.323062	0.193916	0.347337	0.145653	0.243899	0.310697	0.684605	0.418165	0.190978	0.273097	0.310728	0.383096	0.0953265	0.684605	0.28848	0.554524	0.389465
precuneus L	0.0493995	0.469653	0.134153	0.322739	0.345103	0.0831992	0.287516	0.547199	0.50393	0.23249	0.477173	0.137296	0.083851	0.23311	0.461549	0.300408	0.186487	0.204985	0.472181	0.144121	0.228709	0.23752	0.177541	0.361097	0.35388	0.0758342	0.348513	0.499376	0.0909659	0.603	0.492966	0.44761	0.278135	0.132046	0.166229	0.392463	0.453932	0.347067	0.166806	0.327445	0.292959	0.140922	0.362296	0.380581	0.102669	0.149123	1.0467	0.518112	0.234219
precuneus R	0.26438	0.219386	0.263298	0.762229	0.553158	0.267343	0.265244	0.259708	0.34483	0.241243	0.434758	0.11161	0.13933	0.406102	0.440426	0.269443	0.843003	0.565747	0.28134	0.250701	0.346086	0.490876	0.471988	0.413089	0.379906	0.129118	0.38158	0.335809	0.238637	0.550096	0.239945	0.368739	0.447207	0.320346	0.499416	0.16302	0.142977	0.472914	0.760935	0.618412	0.281284	0.48515	0.526435	0.418064	0.107298	0.264102	0.364235	0.843003	0.61055
rostralanteriorcingulate L	0.409048	0.599555	0.546472	0.163487	0.655154	0.447781	0.395563	0.698598	0.7679	0.27567	0.720879	0.146275	0.226814	0.63471	0.546804	0.383625	0.057563	0.152408	0.848068	0.0963574	0.252757	0.117773	0.321391	0.576278	0.318121	0.157968	0.516009	0.609085	0.285072	0.615153	0.730069	0.646193	0.136945	0.115716	0.207755	0.127052	0.533493	0.224271	0.121686	0.379689	0.208364	0.112393	0.428996	0.715906	0.176578	0.141146	0.219109	0.644135	0.848068
rostralanteriorcingulate R	0.427093	0.363467	0.375659	0.338715	0.629352	0.401759	0.49758	0.374953	0.494511	0.369891	0.551043	0.107522	0.149962	0.425278	0.26062	0.143164	0.516245	0.33941	0.360268	0.0646025	0.320339	0.24624	0.301232	0.557092	0.344376	0.0762564	0.513389	0.456508	0.132925	0.411461	0.398786	0.525876	0.181226	0.116478	0.368672	0.126619	0.724296	0.201415	0.376888	0.494146	0.136183	0.114489	0.475013	0.453405	0.0920129	0.0920461	0.151202	0.240785	0.438953
rostralmiddlefrontal L	0.340815	0.336104	0.511841	0.205956	0.286863	0.317004	0.29328	0.350494	0.477387	0.218372	0.345886	0.0890373	0.37111	0.574744	0.55918	0.588879	0.113014	0.15762	0.541258	0.0426828	0.19703	0.123216	0.076112	0.288544	0.336701	0.369893	0.282642	0.294293	0.464229	0.510971	0.348721	0.288068	0.166216	0.0984615	0.138497	0.109685	0.455822	0.195188	0.120308	0.0660543	0.160142	0.0855319	0.147239	0.660668	0.110362	0.0659866	0.3554	0.320743	0.221669
rostralmiddlefrontal R	0.0564701	0.254772	0.0964319	0.526012	0.114815	0.0851872	0.100858	0.26948	0.199731	0.237188	0.344173	0.0707332	0.176281	0.267024	0.536011	0.493562	0.402751	0.292835	0.381116	0.131071	0.241621	0.296497	0.231253	0.104562	0.346631	0.250667	0.142063	0.145785	0.328168	0.510524	0.307641	0.162207	0.387986	0.184467	0.34966	0.153565	0.378876	0.398371	0.433962	0.319737	0.252263	0.190008	0.293942	0.228161	0.06333	0.14423	0.412759	0.427524	0.383875
superiorfrontal L	0.124644	0.301315	0.158224	0.374425	0.192469	0.165077	0.238777	0.358007	0.322472	0.200382	0.314606	0.109071	0.13266	0.325492	0.532016	0.419085	0.330384	0.26093	0.425548	0.12304	0.280024	0.257376	0.169617	0.195458	0.35389	0.0923628	0.200779	0.262726	0.053775	0.574491	0.348231	0.269987	0.28779	0.159389	0.308481	0.215991	0.377245	0.353862	0.28637	0.392054	0.250874	0.162926	0.337611	0.248156	0.0847833	0.134561	0.137416	0.386137	0.334643
superiorfrontal R	0.229377	0.300478	0.204506	0.203727	0.214165	0.239025	0.238413	0.314242	0.313479	0.195898	0.246732	0.0930446	0.433309	0.374479	0.339126	0.583576	0.0893045	0.107075	0.39023	0.0904634	0.216548	0.166714	0.237587	0.208281	0.364534	0.360642	0.20805	0.257228	0.628461	0.416324	0.315767	0.238317	0.0531267	0.0814134	0.134824	0.233642	0.319432	0.0844364	0.171039	0.199805	0.101438	0.0710623	0.333113	0.31256	0.0986101	0.118207	0.681218	0.281704	0.151054
superiorparietal L	0.380874	0.461533	0.414749	0.684929	0.35362	0.402948	0.222445	0.661086	0.890574	0.215355	0.353465	0.104139	0.173251	0.491955	0.277296	0.266845	0.320402	0.172279	0.765845	0.124023	0.303423	0.423119	0.552056	0.489653	0.271956	0.134083	0.446408	0.68084	0.323151	0.600411	0.512144	0.396187	0.278328	0.184142	0.336691	0.268421	0.300011	0.323316	0.645455	0.324328	0.152691	0.119083	0.35254	0.639541	0.0598056	0.141498	0.649479	0.346101	0.308926
superiorparietal R	0.252615	0.213673	0.26642	0.589889	0.344688	0.273974	0.253753	0.243696	0.350874	0.224011	0.264598	0.107592	0.158373	0.415476	0.459438	0.241896	0.707618	0.526064	0.337996	0.175997	0.356715	0.438499	0.399471	0.318084	0.405191	0.124499	0.319584	0.287131	0.222507	0.530078	0.220223	0.24385	0.338183	0.212953	0.448878	0.167037	0.0980295	0.380957	0.568295	0.696204	0.257007	0.234735	0.574102	0.421977	0.106015	0.175145	0.29381	0.272241	0.540886
superiortemporal L	0.0556179	0.134146	0.192335	0.642896	0.147476	0.0746311	0.245617	0.0889291	0.179269	0.192379	0.151531	0.0419489	0.566474	0.302787	0.752891	0.931716	0.453828	0.348643	0.278266	0.0648701	0.312625	0.495492	0.459742	0.147386	0.489392	0.479801	0.131657	0.103708	0.853216	0.703259	0.121857	0.128499	0.41162	0.217802	0.458252	0.170082	0.362121	0.441471	0.571233	0.361449	0.215515	0.163823	0.457829	0.546514	0.0751296	0.0604892	1.0467	0.164037	0.507106
superiortemporal R	0.107742	0.166359	0.108572	0.899575	0.120393	0.161252	0.137761	0.317874	0.256447	0.270632	0.464976	0.0915176	0.386439	0.282147	0.796573	0.722468	0.662679	0.426265	0.350682	0.18443	0.389023	0.545022	0.475727	0.28113	0.464987	0.379335	0.335794	0.293063	0.559155	0.775813	0.287265	0.340698	0.588165	0.301672	0.585312	0.216487	0.460471	0.602091	0.78699	0.516807	0.337023	0.300532	0.470868	0.339554	0.0834954	0.236572	0.702418	0.570671	0.615378
supramarginal L	0.485926	0.449942	0.407196	0.935732	0.3566	0.358017	0.215553	0.686304	0.851667	0.222639	0.337983	0.192432	0.193969	0.399978	0.329121	0.317846	0.465335	0.250202	0.777054	0.117496	0.311999	0.510513	0.617336	0.518939	0.202695	0.15842	0.465168	0.686039	0.348658	0.665155	0.54377	0.392543	0.475868	0.238942	0.417898	0.260061	0.292725	0.523682	0.833183	0.355682	0.31132	0.1529	0.314416	0.503865	0.138836	0.153566	0.683677	0.318193	0.415228
supramarginal R	0.285208	0.364823	0.252638	0.749838	0.516466	0.278177	0.288383	0.403687	0.397624	0.262701	0.387298	0.0919544	0.134827	0.305106	0.35081	0.231089	0.706368	0.390334	0.271765	0.0658412	0.283158	0.451621	0.500494	0.478133	0.251137	0.12996	0.430719	0.419475	0.229817	0.487725	0.42945	0.509747	0.406422	0.229989	0.425683	0.164516	0.199879	0.406423	0.75855	0.487535	0.267373	0.311808	0.385696	0.356658	0.094463	0.0968906	0.364967	0.365105	0.501021
transversetemporal L	0.449917	0.381034	0.370473	0.933676	0.301977	0.312715	0.210969	0.564938	0.837204	0.212535	0.295031	0.0971823	0.276258	0.380948	0.427553	0.44107	0.468991	0.279416	0.679432	0.0896888	0.303976	0.523818	0.607485	0.439226	0.214316	0.223439	0.408499	0.607265	0.459236	0.806854	0.425566	0.315616	0.461787	0.239487	0.419867	0.239227	0.315754	0.529711	0.796497	0.358394	0.256575	0.161273	0.329635	0.486876	0.0542673	0.10789	0.82028	0.261235	0.436158
transversetemporal R	0.339455	0.32317	0.324423	0.622212	0.537496	0.339523	0.314166	0.346981	0.42628	0.269218	0.499814	0.0663464	0.120617	0.40044	0.366675	0.187443	0.705243	0.40185	0.314016	0.0872751	0.318025	0.402576	0.441608	0.473722	0.32558	0.0830345	0.426896	0.410872	0.185245	0.531077	0.354519	0.504752	0.326398	0.209456	0.439499	0.146406	0.174938	0.350337	0.642809	0.539369	0.208472	0.226371	0.474533	0.45427	0.0611642	0.0660832	0.288318	0.334035	0.510141
[truncated: 13 more columns]
