# Supplementary material for: The relationship between the interictal epileptiform discharge source connectivity and cortical structural couplings in temporal lobe epilepsy
Source: Front Neurol. 2023 Feb 1;14:1029732. doi: 10.3389/fneur.2023.1029732 (PMC9948620; doi:10.3389/fneur.2023.1029732)
Supplement: Supplementary file 1 [file Data_Sheet_1.ZIP › Connection/BGC/R/11.xlsx]

## Sheet: 0
\	caudalanteriorcingulate L	caudalanteriorcingulate R	caudalmiddlefrontal L	caudalmiddlefrontal R	cuneus L	cuneus R	entorhinal L	entorhinal R	fusiform L	fusiform R	inferiorparietal L	inferiorparietal R	inferiortemporal L	inferiortemporal R	insula L	insula R	isthmuscingulate L	isthmuscingulate R	lateraloccipital L	lateraloccipital R	lateralorbitofrontal L	lateralorbitofrontal R	lingual L	lingual R	medialorbitofrontal L	medialorbitofrontal R	middletemporal L	middletemporal R	paracentral L	paracentral R	parahippocampal L	parahippocampal R	parsopercularis L	parsopercularis R	parsorbitalis L	parsorbitalis R	parstriangularis L	parstriangularis R	pericalcarine L	pericalcarine R	postcentral L	postcentral R	posteriorcingulate L	posteriorcingulate R	precentral L	precentral R	precuneus L	precuneus R	rostralanteriorcingulate L
caudalanteriorcingulate L	0.751889	0.176195	0.473975	0.187488	0.156592	0.180059	0.0550594	0.252071	0.193276	0.142005	0.157906	0.215755	0.184131	0.751889	0.180788	0.151708	0.168058	0.161828	0.227656	0.0555936	0.50761	0.187109	0.200957	0.25565	0.123033	0.158601	0.186227	0.335586	0.153221	0.159072	0.251996	0.366106	0.25008	0.164403	0.188622	0.24303	0.226721	0.307056	0.20273	0.208044	0.28269	0.243242	0.183381	0.239706	0.294218	0.219272	0.377906	0.175541	0.208112
caudalanteriorcingulate R	0.34006	1.16239	0.327401	0.532013	0.33493	0.478937	0.457384	0.57826	0.37037	0.205009	0.159419	0.405537	0.60161	0.315743	0.222957	0.351078	0.202239	0.163495	0.48276	0.498406	0.119802	1.16239	0.808363	0.227403	0.244021	0.256739	0.775385	0.427213	0.20087	0.158132	0.274308	0.338214	0.671057	0.534937	0.487388	0.148518	0.26533	0.323551	0.260179	0.179611	0.337606	0.185735	0.86201	0.246811	0.475082	0.185943	0.189794	0.473065	0.148605
caudalmiddlefrontal L	0.290901	0.254845	0.824886	0.289354	0.246905	0.252521	0.360895	0.256251	0.167601	0.31806	0.234602	0.275907	0.194317	0.824886	0.336828	0.22188	0.233786	0.332154	0.221409	0.111683	0.481579	0.207527	0.228191	0.241506	0.414821	0.199151	0.183929	0.335773	0.210953	0.34201	0.287592	0.361154	0.362151	0.244626	0.151964	0.285097	0.381254	0.365067	0.219817	0.189231	0.41265	0.241879	0.23156	0.293003	0.457482	0.241458	0.227889	0.252828	0.172394
caudalmiddlefrontal R	0.162956	0.754959	0.36245	0.92755	0.873848	0.684023	0.143321	0.891925	0.872527	0.59917	0.664892	0.801387	0.780547	0.200324	0.35471	0.907862	0.211623	0.488263	0.538088	0.449766	0.179853	0.914065	0.778606	0.245619	0.572575	0.774413	0.777998	0.616645	0.776948	0.485309	0.734604	0.668298	0.434031	0.274427	0.719084	0.0839982	0.23548	0.231578	0.278604	0.20031	0.301769	0.249642	0.889608	0.355874	0.316376	0.236081	0.378522	0.672654	0.622771
cuneus L	0.373849	0.267074	0.3674	0.428899	0.992072	0.337818	0.543553	0.237678	0.406002	0.489241	0.0940281	0.327225	0.281666	0.383237	0.363263	0.14737	0.263314	0.307173	0.555034	0.559416	0.194762	0.301724	0.61876	0.24488	0.435203	0.261282	0.306115	0.302814	0.230462	0.275606	0.203005	0.260451	0.635103	0.551211	0.341678	0.217959	0.263999	0.274544	0.267863	0.221335	0.32738	0.188604	0.280232	0.306285	0.450532	0.199168	0.202328	0.322182	0.279028
cuneus R	0.328255	0.382647	0.34473	0.404973	0.325058	0.865977	0.447062	0.606643	0.349967	0.217108	0.168153	0.30284	0.468822	0.254733	0.229674	0.262375	0.299846	0.184292	0.590644	0.472822	0.100683	0.60798	0.865977	0.275625	0.259733	0.306663	0.476273	0.460722	0.224274	0.174776	0.358603	0.334655	0.593635	0.452977	0.409145	0.151911	0.205365	0.20245	0.306137	0.220316	0.220542	0.236139	0.67361	0.286807	0.344278	0.285196	0.192335	0.380075	0.205899
entorhinal L	0.14332	0.328304	0.424636	0.193576	0.349979	0.281599	0.732368	0.377872	0.52063	0.193264	0.401153	0.318406	0.401331	0.532611	0.189936	0.399123	0.156357	0.223289	0.288248	0.182739	0.224415	0.406221	0.340949	0.193349	0.275388	0.4329	0.404669	0.357884	0.385527	0.342379	0.353171	0.333518	0.323357	0.229686	0.467847	0.224151	0.192603	0.227995	0.177673	0.197905	0.274442	0.210208	0.357932	0.335952	0.300769	0.188837	0.594903	0.277725	0.58237
entorhinal R	0.445539	0.626312	0.483645	0.531886	0.232373	0.47734	0.52287	1.02735	0.196963	0.264386	0.204327	0.816291	0.224734	0.33325	0.275408	0.266451	0.24943	0.207544	0.453501	0.499038	0.188012	0.125425	0.647659	0.262869	0.356566	0.306251	0.16153	0.464716	0.262077	0.233542	0.61246	0.376804	0.77247	0.499579	0.128415	0.173651	0.230122	0.291482	0.269645	0.188714	0.266573	0.228607	0.253797	0.272446	0.420803	0.245199	0.253329	0.49793	0.254338
fusiform L	0.408039	0.35054	0.400599	0.503033	0.422586	0.334712	0.640231	0.174797	1.0418	0.432033	0.581511	0.31834	0.247528	0.475981	0.394915	0.358882	0.206793	0.384565	0.38381	0.615391	0.292249	0.198848	0.397411	0.218583	0.600136	0.407041	0.21999	0.258429	0.435868	0.412453	0.216602	0.263334	0.686782	0.636314	0.344685	0.277625	0.338715	0.32437	0.227872	0.211207	0.400554	0.19664	0.246262	0.306403	0.538271	0.201013	0.176311	0.342042	0.355329
fusiform R	0.304387	0.320555	0.283398	0.406292	0.865812	0.35467	0.407354	0.474161	0.785303	0.865812	0.4992	0.394714	0.502114	0.309194	0.276903	0.678646	0.285518	0.177961	0.604753	0.512711	0.131674	0.706492	0.791021	0.264467	0.341119	0.526162	0.561299	0.405977	0.579223	0.185892	0.311706	0.33363	0.521826	0.514507	0.570719	0.176126	0.257174	0.275597	0.294688	0.22558	0.306072	0.188398	0.626164	0.293112	0.39591	0.188987	0.220869	0.295046	0.366902
inferiorparietal L	0.362637	0.16033	0.329507	0.44382	0.0750837	0.208187	0.618596	0.203802	0.803622	0.420911	0.803622	0.229437	0.243343	0.450911	0.3745	0.103071	0.219274	0.355719	0.392556	0.593555	0.241282	0.244683	0.425353	0.210502	0.415334	0.190284	0.280805	0.279018	0.138115	0.326831	0.179319	0.248242	0.584189	0.61735	0.391516	0.25101	0.311083	0.283301	0.218811	0.202859	0.348898	0.187905	0.209162	0.295153	0.46103	0.193566	0.223348	0.200792	0.243781
inferiorparietal R	0.324668	0.30254	0.390741	0.400571	0.20874	0.267399	0.423666	0.62423	0.230112	0.232433	0.141576	0.969931	0.352238	0.206785	0.237462	0.204186	0.293442	0.191048	0.535713	0.423938	0.0855442	0.409362	0.728578	0.303861	0.253585	0.236382	0.372445	0.518438	0.155703	0.183601	0.400976	0.368087	0.573288	0.393616	0.276366	0.145016	0.229731	0.159755	0.328112	0.233654	0.184395	0.343882	0.345028	0.295769	0.295104	0.355518	0.205958	0.311211	0.191238
inferiortemporal L	0.431515	0.653177	0.422371	0.616374	0.391963	0.639263	0.581426	0.261268	0.370523	0.328022	0.287072	0.661626	0.981934	0.431788	0.304513	0.435766	0.234424	0.230944	0.377044	0.590177	0.216303	0.455024	0.573257	0.222676	0.411842	0.38287	0.740718	0.359334	0.372541	0.253327	0.342975	0.3477	0.784579	0.628446	0.313202	0.199719	0.32596	0.39864	0.2438	0.197118	0.411653	0.259597	0.445238	0.286221	0.566391	0.250248	0.26595	0.626674	0.24926
inferiortemporal R	0.605682	0.360748	0.585262	0.326445	0.257365	0.303597	0.608951	0.272047	0.307421	0.199338	0.275645	0.339922	0.337492	0.824886	0.246861	0.314147	0.217443	0.203014	0.186472	0.163489	0.198271	0.268657	0.151929	0.119627	0.327371	0.362168	0.296984	0.132424	0.317772	0.256839	0.411053	0.216205	0.368067	0.321785	0.289932	0.056982	0.134608	0.0881929	0.108273	0.101365	0.208489	0.233526	0.272667	0.282304	0.241312	0.223616	0.501798	0.316629	0.37509
insula L	0.328355	0.461513	0.287983	0.447194	0.571237	0.393967	0.49617	0.534059	0.9624	0.347683	0.704424	0.421057	0.677619	0.409906	0.9624	0.728233	0.188216	0.394078	0.330624	0.593494	0.185919	0.703426	0.536454	0.206291	0.367833	0.824	0.681092	0.44789	0.679949	0.45376	0.424558	0.414203	0.472319	0.705377	0.799989	0.209934	0.382301	0.385623	0.218729	0.182972	0.387899	0.266189	0.59285	0.319363	0.444521	0.241474	0.293271	0.367841	0.642042
insula R	0.342462	0.305204	0.319585	0.480215	0.12946	0.267583	0.506888	0.218223	0.299532	0.365117	0.0797595	0.296029	0.328328	0.373835	0.314164	1.21254	0.205277	0.228772	0.4766	0.501152	0.176917	0.432976	0.695658	0.224558	0.414212	0.394009	0.421075	0.297942	0.177328	0.212845	0.166568	0.248415	0.607649	0.560213	0.496504	0.188308	0.290554	0.301208	0.255009	0.186811	0.339344	0.185506	0.349929	0.263244	0.462475	0.194674	0.159254	0.270987	0.164838
isthmuscingulate L	0.315311	0.812981	0.287346	0.475413	0.992072	0.745435	0.410754	0.885433	0.964633	0.676508	0.676309	0.679843	0.981934	0.280811	0.181957	0.945967	1.09343	0.410798	0.529634	0.528123	0.0974508	1.09343	0.820544	0.251752	0.306492	0.73161	0.986186	0.56295	0.814853	0.313572	0.720414	0.521545	0.542062	0.514858	0.807784	0.138683	0.262206	0.313748	0.280462	0.204911	0.331316	0.193745	0.960283	0.313496	0.424993	0.164726	0.263101	0.725634	0.406867
isthmuscingulate R	0.317882	0.294039	0.270383	0.401133	0.511608	0.324145	0.486871	0.39028	0.904907	0.193468	0.651945	0.36392	0.438361	0.421054	0.340984	0.491245	0.245595	0.904907	0.422656	0.576289	0.187318	0.510428	0.535794	0.226362	0.308624	0.436345	0.475274	0.374857	0.456597	0.326404	0.322047	0.341982	0.49933	0.609918	0.535965	0.228877	0.336098	0.319177	0.241863	0.208447	0.37526	0.25338	0.443809	0.288223	0.433087	0.236421	0.352729	0.293744	0.447181
lateraloccipital L	0.396982	0.944147	0.672656	0.467362	0.923446	0.592031	0.616976	0.796913	1.0418	0.595801	0.76287	0.513785	0.951073	0.401968	0.398347	1.21254	0.22532	0.458315	1.21254	0.567824	0.460282	1.09067	0.624494	0.21008	0.731156	1.12857	0.868226	0.337233	1.04996	0.508472	0.716173	0.423453	0.766336	0.578989	0.816232	0.346487	0.247464	0.197315	0.247695	0.207942	0.265235	0.196698	0.924947	0.356864	0.418688	0.21084	0.384375	0.638917	0.973236
lateraloccipital R	0.250584	0.876621	0.461384	0.431853	0.826676	0.663114	0.427021	0.974185	0.994074	0.562046	0.700533	0.751445	0.926063	0.305908	0.353138	1.05791	0.230158	0.421017	0.517809	1.09924	0.25171	1.09924	0.826929	0.292836	0.62139	1.01474	0.922434	0.656958	0.891629	0.460403	0.806179	0.687008	0.355471	0.452576	0.965354	0.0837633	0.176524	0.174891	0.329604	0.249545	0.202329	0.22633	0.98677	0.318722	0.258262	0.227381	0.476098	0.679449	0.863034
lateralorbitofrontal L	0.303277	0.634268	0.517204	0.307739	0.464864	0.534205	0.59251	0.712042	0.537113	0.361597	0.44434	0.639209	0.580596	0.325925	0.282928	0.602945	0.206909	0.271654	0.256685	0.22666	0.780564	0.640275	0.342123	0.294111	0.460356	0.631575	0.524447	0.591324	0.543185	0.322617	0.659924	0.562289	0.338317	0.382295	0.4924	0.264313	0.1271	0.160283	0.18601	0.276376	0.170574	0.230183	0.611935	0.317537	0.209117	0.220053	0.444088	0.543802	0.59372
lateralorbitofrontal R	0.394223	0.918629	0.427562	0.550242	0.258636	0.436515	0.54026	0.108531	0.205962	0.332348	0.203829	0.496038	0.331546	0.366691	0.294476	0.424997	0.219986	0.219809	0.412415	0.491079	0.197725	1.16239	0.696951	0.202678	0.406178	0.440995	0.388504	0.274732	0.397663	0.233335	0.279431	0.242201	0.73397	0.547062	0.207379	0.16665	0.261752	0.293705	0.232937	0.151536	0.310479	0.178815	0.476734	0.258654	0.465898	0.191572	0.223154	0.469968	0.235035
lingual L	0.430695	0.981614	0.557978	0.501967	0.648376	0.615642	0.637608	0.831663	0.599819	0.514521	0.504647	0.538717	0.83924	0.396583	0.359488	1.01957	0.234492	0.341616	0.438131	0.518749	0.354327	1.15424	1.15424	0.23229	0.60392	0.98139	0.745353	0.192188	0.885705	0.375936	0.775835	0.350388	0.708545	0.556691	0.558141	0.241129	0.246848	0.216838	0.273252	0.20842	0.249553	0.20623	1.06286	0.31544	0.393566	0.220314	0.31381	0.670993	0.621171
lingual R	0.349315	0.939449	0.531541	0.470311	0.690578	0.673328	0.628168	1.00108	0.753165	0.529603	0.585097	0.721125	0.892351	0.356625	0.366164	0.994494	0.248718	0.36268	0.251133	0.460343	0.653704	1.10505	0.640244	1.10505	0.621195	0.999274	0.850184	0.619917	0.857945	0.401385	0.847708	0.676681	0.520272	0.534887	0.798007	0.321547	0.219899	0.181333	0.354494	0.122165	0.212898	0.233538	1.03078	0.311167	0.313567	0.239647	0.408876	0.706509	0.768059
medialorbitofrontal L	0.315961	0.265812	0.271085	0.420036	0.344989	0.27502	0.544685	0.362863	0.644217	0.256795	0.4318	0.315452	0.444246	0.498044	0.220435	0.438494	0.188109	0.213145	0.256002	0.498704	0.228755	0.459422	0.41644	0.172628	0.753085	0.538366	0.488313	0.363251	0.439897	0.205377	0.30507	0.349059	0.446887	0.642322	0.628432	0.224759	0.378038	0.388502	0.179142	0.14914	0.399662	0.251859	0.397661	0.215457	0.453101	0.234183	0.221232	0.255763	0.753085
medialorbitofrontal R	0.364041	0.298806	0.333503	0.572352	0.283146	0.358076	0.54829	0.242837	0.417643	0.353056	0.20009	0.353452	0.335743	0.445378	0.298353	0.461637	0.196124	0.209625	0.290361	0.529856	0.212766	0.391301	0.501878	0.173269	0.423798	1.12857	0.54253	0.312491	0.292801	0.200983	0.214668	0.297493	0.665701	0.630515	0.755424	0.19195	0.350227	0.377785	0.193108	0.137273	0.4247	0.231932	0.342953	0.241532	0.553087	0.227109	0.19883	0.362959	0.129454
middletemporal L	0.46058	0.736225	0.464711	0.628455	0.374364	0.623226	0.619331	0.279291	0.31975	0.320087	0.300925	0.717771	0.73721	0.460496	0.308019	0.476785	0.234351	0.237791	0.370544	0.591228	0.235896	0.563497	0.526303	0.21532	0.448786	0.571825	0.99424	0.328522	0.48009	0.273533	0.447129	0.367941	0.805703	0.647607	0.190417	0.211128	0.309709	0.383426	0.235068	0.196448	0.385897	0.24391	0.658279	0.295028	0.546505	0.239681	0.287631	0.601324	0.323851
middletemporal R	0.510237	0.69026	0.577196	0.46253	0.357334	0.526011	0.609983	0.701463	0.337789	0.333157	0.326693	0.580431	0.51825	0.343542	0.322572	0.483674	0.271208	0.252258	0.270173	0.448771	0.344561	0.463641	0.160134	0.169697	0.448536	0.54165	0.421092	0.814908	0.469424	0.290845	0.814908	0.495806	0.612157	0.449327	0.32167	0.177243	0.192808	0.184264	0.155349	0.115173	0.210642	0.26351	0.520359	0.299326	0.316037	0.268727	0.343714	0.556957	0.4066
paracentral L	0.360295	0.215365	0.325644	0.475812	0.225164	0.305292	0.561232	0.216261	0.470255	0.331302	0.136698	0.296018	0.2915	0.409958	0.317524	0.210379	0.210761	0.222431	0.454016	0.528685	0.186264	0.420351	0.626411	0.211867	0.416315	0.268636	0.458552	0.298679	1.04996	0.227942	0.165771	0.252042	0.610285	0.59147	0.517563	0.197184	0.296119	0.298424	0.237445	0.183116	0.343053	0.193698	0.299398	0.278238	0.465874	0.197657	0.198144	0.306863	0.234382
paracentral R	0.320098	0.258799	0.249031	0.39223	0.341733	0.293956	0.589946	0.335849	0.742754	0.19035	0.528796	0.333762	0.374925	0.487822	0.375984	0.375701	0.264981	0.307695	0.329213	0.556281	0.219713	0.42098	0.432709	0.200387	0.283317	0.394099	0.408308	0.349189	0.374013	0.742754	0.304237	0.334769	0.465202	0.656377	0.47709	0.249472	0.357978	0.324178	0.210123	0.187877	0.386474	0.271986	0.370895	0.294018	0.432697	0.257697	0.384545	0.267727	0.432113
parahippocampal L	0.382778	0.250852	0.410434	0.566711	0.243234	0.43226	0.47812	0.6943	0.250586	0.180313	0.181498	0.726376	0.247277	0.281314	0.214363	0.18922	0.242443	0.183625	0.486383	0.505438	0.114522	0.370867	0.729831	0.242945	0.238341	0.177501	0.329065	0.531891	0.159417	0.195716	0.873212	0.395349	0.743877	0.52587	0.21603	0.163971	0.248461	0.327103	0.257826	0.184161	0.283465	0.248809	0.468428	0.269403	0.43625	0.260192	0.25407	0.372791	0.183969
parahippocampal R	0.469171	0.408348	0.516017	0.439807	0.225679	0.356132	0.50908	0.322527	0.233424	0.219321	0.214662	0.418086	0.265215	0.210862	0.243078	0.257537	0.253158	0.190237	0.376079	0.411295	0.136421	0.206563	0.338232	0.198826	0.298498	0.294092	0.216165	0.490141	0.253024	0.220597	0.518573	0.779762	0.592144	0.410283	0.188216	0.14032	0.191736	0.182549	0.20058	0.134385	0.199312	0.278982	0.195028	0.273236	0.295158	0.27817	0.301174	0.381666	0.271833
parsopercularis L	0.254943	0.482212	0.334656	0.251514	0.611655	0.434791	0.259662	0.518423	0.516353	0.48466	0.517992	0.495499	0.452417	0.360593	0.364506	0.563345	0.212106	0.466737	0.366704	0.0767035	0.186818	0.496947	0.498383	0.177833	0.524403	0.46582	0.437878	0.490235	0.524128	0.470081	0.46643	0.551302	0.847022	0.141315	0.378072	0.0948672	0.418888	0.131929	0.215363	0.108818	0.366329	0.175857	0.532916	0.347942	0.55092	0.186324	0.194498	0.43582	0.414803
parsopercularis R	0.170909	0.911043	0.396439	0.314173	0.833319	0.732326	0.400691	0.9955	1.01034	0.593358	0.741379	0.828261	0.970702	0.234933	0.36392	1.06218	0.261068	0.424306	0.473524	0.394256	0.255858	1.11292	0.787832	0.284855	0.604835	1.03277	0.952137	0.681467	0.914089	0.446023	0.873212	0.69863	0.321291	1.11292	0.947932	0.120741	0.172724	0.161455	0.31395	0.239751	0.243327	0.258461	1.02384	0.315119	0.271245	0.251746	0.499881	0.742376	0.818315
parsorbitalis L	0.479509	0.625913	0.462189	0.718069	0.436643	0.572654	0.662794	0.221056	0.406753	0.382556	0.37252	0.565853	0.334761	0.512316	0.338156	0.628198	0.255536	0.248757	0.192357	0.58596	0.277507	0.361214	0.288694	0.146976	0.533388	0.814998	0.178234	0.267489	0.608635	0.277336	0.332121	0.330404	0.847022	0.695132	0.965354	0.219007	0.411137	0.442601	0.151584	0.125142	0.48614	0.276462	0.508383	0.286433	0.660005	0.272407	0.230964	0.566117	0.407175
parsorbitalis R	0.260921	0.806336	0.415753	0.396372	0.600863	0.598377	0.592965	0.873625	0.703524	0.442477	0.528341	0.676717	0.803057	0.286316	0.329961	0.838201	0.218723	0.303569	0.339191	0.206025	0.447828	0.945057	0.590558	0.285323	0.542921	0.867064	0.776118	0.590271	0.729386	0.340307	0.772939	0.6085	0.352233	0.451565	0.756248	0.945057	0.169457	0.121937	0.279595	0.2974	0.180984	0.20467	0.873494	0.276623	0.245135	0.205875	0.428052	0.61977	0.690961
parstriangularis L	0.32999	0.714782	0.28347	0.631963	0.809181	0.758499	0.247027	0.904968	0.697732	0.600693	0.582177	0.894166	0.727274	0.230999	0.28086	0.77335	0.204136	0.483117	0.452538	0.509538	0.14288	0.865849	0.708574	0.208856	0.379788	0.599378	0.749044	0.619244	0.681005	0.435665	0.816062	0.698696	0.57781	0.422028	0.602778	0.113616	0.949917	0.310919	0.23456	0.159199	0.34754	0.281041	0.889861	0.276485	0.434711	0.253261	0.241562	0.720139	0.372338
parstriangularis R	0.287307	0.272234	0.334929	0.316311	0.319178	0.236605	0.181357	0.399873	0.278551	0.262602	0.252807	0.365354	0.283525	0.209028	0.223257	0.286173	0.160685	0.28474	0.413345	0.26721	0.173422	0.315781	0.477588	0.204033	0.290531	0.242959	0.284919	0.487902	0.253414	0.280188	0.319204	0.502674	0.540362	0.292673	0.23021	0.0815062	0.157212	0.540362	0.221123	0.146126	0.14804	0.17208	0.332766	0.217699	0.191143	0.178916	0.183213	0.233569	0.198392
pericalcarine L	0.349539	0.916073	0.487523	0.475517	0.66249	0.666599	0.630099	0.950435	0.691349	0.524202	0.54588	0.709165	0.827767	0.366067	0.350165	0.957227	0.243089	0.350601	0.259754	0.44803	0.506216	1.05193	0.598778	0.28057	0.592903	0.941829	0.777377	0.524517	0.820076	0.381864	0.833787	0.639673	0.513329	0.531408	0.700103	0.264959	0.234741	0.189441	1.05193	0.170314	0.216774	0.232319	1.01312	0.309348	0.31856	0.238387	0.369407	0.701033	0.694679
pericalcarine R	0.311777	0.942028	0.530281	0.463776	0.770303	0.676972	0.576129	0.997461	0.860688	0.576223	0.646041	0.712973	0.909149	0.35417	0.371031	1.08223	0.244508	0.398478	0.295061	0.465414	0.559485	1.12588	0.738978	0.17477	0.65165	1.05451	0.867323	0.612499	0.911265	0.432995	0.851266	0.679509	0.507665	0.528504	0.850742	0.361952	0.231413	0.185521	0.287592	1.12588	0.216369	0.231986	1.02821	0.314284	0.317584	0.238598	0.416558	0.708681	0.851635
postcentral L	0.301639	0.557513	0.305096	0.440747	0.671818	0.551641	0.179917	0.789118	0.584442	0.515538	0.513712	0.760495	0.574601	0.254524	0.343518	0.630511	0.224893	0.498195	0.480509	0.30239	0.130997	0.686329	0.685404	0.195276	0.453002	0.511592	0.584657	0.656134	0.547936	0.457551	0.660264	0.779762	0.666602	0.312441	0.472078	0.067274	0.306076	0.277687	0.226928	0.128272	0.806828	0.197963	0.722277	0.346177	0.419116	0.202472	0.216546	0.525051	0.374637
postcentral R	0.324821	0.520734	0.301271	0.44732	0.63051	0.667796	0.37466	0.953745	0.559931	0.352102	0.396047	0.910523	0.604817	0.24279	0.214771	0.559405	0.153537	0.302004	0.584405	0.46791	0.102552	0.794319	0.839476	0.288035	0.297357	0.462969	0.631559	0.654902	0.466138	0.272814	0.715915	0.680969	0.602504	0.403801	0.494057	0.124649	0.183505	0.287383	0.317313	0.22796	0.240893	0.991937	0.812992	0.332239	0.362915	0.145302	0.217202	0.568977	0.294699
posteriorcingulate L	0.375691	0.808337	0.410838	0.479138	0.232822	0.457166	0.521321	0.163133	0.235327	0.315643	0.176857	0.395876	0.243979	0.309113	0.273479	0.329078	0.231091	0.206419	0.516678	0.471655	0.132393	0.440947	0.900857	0.242323	0.355884	0.350505	0.35961	0.294508	0.27594	0.21542	0.346772	0.175481	0.668491	0.505196	0.278804	0.15966	0.237785	0.234595	0.276421	0.189871	0.249727	0.181407	1.06286	0.270169	0.392338	0.203897	0.219549	0.556597	0.234566
posteriorcingulate R	0.288778	0.320722	0.300465	0.264047	0.359227	0.322361	0.596248	0.38464	0.576186	0.204219	0.441151	0.368854	0.399202	0.504592	0.227345	0.40388	0.223742	0.187705	0.286347	0.506704	0.251279	0.433994	0.380655	0.209225	0.248728	0.43198	0.406242	0.386007	0.386449	0.266229	0.355323	0.377925	0.381908	0.618451	0.455064	0.290252	0.317944	0.327528	0.204185	0.208924	0.354722	0.276808	0.39372	0.618451	0.357551	0.248164	0.457989	0.302795	0.514032
precentral L	0.239711	0.565802	0.319689	0.264274	0.692168	0.547063	0.161933	0.75035	0.593556	0.525389	0.534793	0.720177	0.566216	0.27813	0.356037	0.644486	0.220988	0.496672	0.466607	0.248989	0.138288	0.665807	0.653724	0.186554	0.486805	0.522334	0.570613	0.626956	0.570515	0.471534	0.631976	0.743029	0.674297	0.25605	0.469082	0.0614512	0.321016	0.203437	0.220735	0.121124	0.286762	0.189823	0.702615	0.345872	0.774182	0.196033	0.222504	0.52754	0.399584
precentral R	0.316377	0.602838	0.284952	0.457816	0.745043	0.800586	0.367142	1.02735	0.632337	0.410667	0.445964	0.908962	0.687936	0.241118	0.207138	0.653407	0.140584	0.319322	0.590835	0.470421	0.0972617	0.911814	0.878553	0.287234	0.296582	0.517242	0.727008	0.650055	0.545049	0.284458	0.798631	0.663714	0.577945	0.419459	0.553206	0.124593	0.184161	0.300171	0.320841	0.226172	0.266606	0.166388	0.916003	0.327939	0.378553	1.05866	0.219322	0.709304	0.313024
precuneus L	0.359733	0.41234	0.709595	0.398914	0.476048	0.345981	0.477505	0.317065	0.430686	0.489843	0.52339	0.328371	0.353858	0.569619	0.456235	0.463658	0.261128	0.57148	0.278282	0.34839	0.401106	0.352411	0.300933	0.27988	0.70449	0.467016	0.309638	0.30813	0.435564	0.640774	0.350041	0.336614	0.607006	0.399335	0.314823	0.372646	0.381322	0.274631	0.275448	0.2755	0.488364	0.225937	0.356963	0.442499	0.567825	0.232435	0.787255	0.353232	0.565556
precuneus R	0.322166	0.421688	0.326261	0.429048	0.363638	0.397565	0.440746	0.625531	0.388349	0.18492	0.178007	0.348622	0.529894	0.259024	0.216821	0.306692	0.274108	0.177009	0.587896	0.475703	0.0965748	0.720603	0.886574	0.267107	0.249213	0.33812	0.539525	0.456813	0.256607	0.166953	0.360867	0.342219	0.594972	0.469078	0.447143	0.146883	0.216464	0.226748	0.300642	0.213445	0.240927	0.199973	0.823389	0.281419	0.366268	0.247684	0.188781	0.886574	0.204062
rostralanteriorcingulate L	0.404038	0.208414	0.292539	0.486995	0.236176	0.268117	0.719317	0.191931	0.241052	0.334834	0.233807	0.288404	0.15999	0.630263	0.327667	0.177407	0.233232	0.267002	0.175197	0.47671	0.346373	0.172936	0.241551	0.14793	0.616906	0.121493	0.189358	0.259897	0.214515	0.284565	0.22012	0.29177	0.537134	0.637259	0.27402	0.27671	0.421411	0.433874	0.143148	0.14031	0.465169	0.266573	0.208494	0.24215	0.552385	0.259638	0.166689	0.264578	0.973236
rostralanteriorcingulate R	0.339903	0.29614	0.311124	0.56734	0.373026	0.43087	0.469096	0.465973	0.488517	0.330947	0.204599	0.393633	0.833146	0.361538	0.241381	0.606738	0.199489	0.184257	0.404228	0.523803	0.149883	0.96487	0.689796	0.208135	0.258594	0.33557	0.99424	0.403603	0.367575	0.162218	0.290999	0.34676	0.665468	0.582918	0.650783	0.161255	0.31437	0.36952	0.236171	0.165246	0.399281	0.238953	0.639072	0.23824	0.527374	0.23179	0.191879	0.436225	0.135238
rostralmiddlefrontal L	0.358322	0.275567	0.263443	0.584998	0.347385	0.332175	0.548072	0.390082	0.575124	0.431509	0.3464	0.373263	0.529979	0.467776	0.229516	0.402583	0.290394	0.29287	0.23269	0.587234	0.197628	0.533338	0.42604	0.158795	0.305071	0.664602	0.569979	0.369045	0.413114	0.23121	0.322922	0.369963	0.568041	0.732056	0.72935	0.197235	0.458263	0.483049	0.166622	0.13826	0.487545	0.355547	0.443469	0.247931	0.570186	0.341316	0.212793	0.315316	0.356952
rostralmiddlefrontal R	0.342339	0.390269	0.362256	0.50385	0.189295	0.382081	0.441948	0.614902	0.21602	0.198111	0.121808	0.553117	0.41021	0.278586	0.222017	0.137286	0.212706	0.159092	0.494693	0.460131	0.113513	0.720152	0.82145	0.234457	0.244467	0.143651	0.50115	0.428508	0.117398	0.16198	0.234589	0.31611	0.684218	0.484084	0.311518	0.136019	0.227849	0.279033	0.268824	0.176079	0.280641	0.162898	0.73343	0.238438	0.424588	0.183701	0.188015	0.326389	0.138308
superiorfrontal L	0.340081	0.208953	0.270115	0.542346	0.326502	0.28926	0.534801	0.355514	0.732822	0.393026	0.333554	0.328348	0.558858	0.442906	0.268794	0.424115	0.254749	0.249149	0.312585	0.566867	0.187178	0.555678	0.502689	0.180691	0.325676	0.826993	0.639818	0.358954	0.469338	0.183675	0.281433	0.334263	0.577059	0.675605	0.840548	0.196156	0.398813	0.398492	0.196217	0.156343	0.441658	0.290932	0.428104	0.245867	0.535319	0.284051	0.219726	0.272586	0.272847
superiorfrontal R	0.348027	0.170061	0.232074	0.315362	0.149819	0.210561	0.732368	0.218172	0.212487	0.221461	0.182086	0.2497	0.183603	0.689574	0.328724	0.138733	0.227874	0.215054	0.169758	0.348698	0.395189	0.195568	0.209175	0.172445	0.306041	0.154144	0.199085	0.283045	0.154853	0.204125	0.232325	0.30514	0.355529	0.49357	0.236139	0.322801	0.348544	0.364251	0.150296	0.176975	0.365148	0.259137	0.200455	0.264517	0.396671	0.246881	0.284974	0.199578	0.238446
superiorparietal L	0.315819	0.465673	0.273797	0.467821	0.454074	0.385856	0.352568	0.743861	0.45077	0.32689	0.341487	0.654898	0.501992	0.253558	0.219442	0.457608	0.250312	0.30376	0.508662	0.372891	0.0845038	0.634351	0.768552	0.218905	0.251645	0.388806	0.524561	0.624462	0.381663	0.248914	0.715348	0.64869	0.516672	0.35742	0.415505	0.0844314	0.240058	0.183112	0.243177	0.144651	0.188909	0.265213	0.675055	0.291557	0.302658	0.262701	0.185998	0.378432	0.237247
superiorparietal R	0.312891	0.453309	0.319763	0.40998	0.431338	0.612403	0.41198	0.763336	0.430498	0.194594	0.245558	0.700395	0.530803	0.238651	0.202517	0.374889	0.267068	0.198583	0.594814	0.461028	0.0864754	0.694613	0.870617	0.278401	0.244964	0.367121	0.537288	0.536104	0.320807	0.184924	0.519882	0.46554	0.577854	0.43418	0.444621	0.137361	0.200621	0.205873	0.31003	0.220186	0.215327	0.251168	0.771914	0.3107	0.335412	0.313164	0.194704	0.401078	0.224989
superiortemporal L	0.399946	0.253195	0.454857	0.502905	0.190789	0.251736	0.462887	0.202946	0.21163	0.158234	0.175414	0.450978	0.18366	0.25265	0.196308	0.188359	0.192265	0.160852	0.429733	0.46223	0.13297	0.170043	0.525513	0.216602	0.233175	0.204846	0.191675	0.529596	0.174156	0.186455	0.281735	0.481953	0.679137	0.50716	0.160434	0.18534	0.198303	0.241291	0.233616	0.155394	0.201445	0.20702	0.165988	0.251164	0.331492	0.21084	0.279754	0.256543	0.221282
superiortemporal R	0.38868	0.333149	0.428332	0.490368	0.171497	0.368431	0.458789	0.666963	0.16902	0.220224	0.135026	0.969931	0.161421	0.265732	0.246846	0.143616	0.262436	0.184023	0.497412	0.46208	0.129403	0.195381	0.722349	0.292364	0.277658	0.171728	0.226487	0.548674	0.129021	0.193659	0.330525	0.367996	0.720348	0.443509	0.167738	0.147846	0.236217	0.270812	0.316283	0.218166	0.250035	0.250545	0.147226	0.265544	0.39566	0.277386	0.212857	0.408822	0.178631
supramarginal L	0.296554	0.447586	0.270607	0.412311	0.546556	0.410943	0.209661	0.601462	0.486542	0.455349	0.447596	0.55634	0.477899	0.285079	0.350588	0.512312	0.230285	0.504167	0.451625	0.225702	0.121523	0.542556	0.626768	0.205497	0.429351	0.432823	0.478012	0.600645	0.449905	0.463076	0.509335	0.677537	0.541572	0.307621	0.393021	0.0891333	0.352887	0.23044	0.2414	0.125284	0.39461	0.190344	0.566031	0.388878	0.505081	0.201695	0.202039	0.399479	0.331079
supramarginal R	0.320089	0.397827	0.322929	0.423888	0.414179	0.410426	0.387032	0.786043	0.40559	0.211535	0.261984	0.877065	0.494129	0.233019	0.228218	0.374066	0.207	0.2374	0.578674	0.45296	0.0975527	0.618026	0.803092	0.290253	0.261854	0.34859	0.503025	0.609581	0.309231	0.225438	0.541566	0.608272	0.611516	0.398798	0.3999	0.129728	0.203489	0.234601	0.318932	0.230282	0.208515	0.405809	0.644438	0.350094	0.333582	0.399302	0.197171	0.325433	0.230357
transversetemporal L	0.36254	0.601473	0.588372	0.487772	0.729493	0.4164	0.640895	0.345935	0.872083	0.51082	0.715294	0.352433	0.542388	0.51383	0.388227	0.820333	0.207099	0.445836	0.153022	0.533756	0.480312	0.463286	0.219325	0.194203	0.699747	0.758359	0.450864	0.240433	0.790881	0.495246	0.396243	0.299269	0.759996	0.638953	0.520852	0.399545	0.334945	0.235969	0.199093	0.207799	0.349778	0.17376	0.459168	0.326138	0.514478	0.185645	0.331241	0.448201	0.908203
transversetemporal R	0.380759	0.304677	0.430345	0.47094	0.175198	0.325742	0.45253	0.607747	0.1803	0.210368	0.137485	0.951772	0.184925	0.239434	0.237886	0.154856	0.267196	0.179468	0.491312	0.44509	0.108492	0.205643	0.679069	0.286111	0.261067	0.180401	0.223901	0.570493	0.136403	0.187436	0.310718	0.369067	0.6898	0.423999	0.176037	0.141776	0.23221	0.239023	0.303023	0.209667	0.226364	0.269681	0.126239	0.266659	0.36434	0.291511	0.217357	0.375811	0.179547
[truncated: 13 more columns]
