# Supplementary material for: The relationship between the interictal epileptiform discharge source connectivity and cortical structural couplings in temporal lobe epilepsy
Source: Front Neurol. 2023 Feb 1;14:1029732. doi: 10.3389/fneur.2023.1029732 (PMC9948620; doi:10.3389/fneur.2023.1029732)
Supplement: Supplementary file 1 [file Data_Sheet_1.ZIP › Connection/BGC/R/12.xlsx]

## Sheet: 0
\	caudalanteriorcingulate L	caudalanteriorcingulate R	caudalmiddlefrontal L	caudalmiddlefrontal R	cuneus L	cuneus R	entorhinal L	entorhinal R	fusiform L	fusiform R	inferiorparietal L	inferiorparietal R	inferiortemporal L	inferiortemporal R	insula L	insula R	isthmuscingulate L	isthmuscingulate R	lateraloccipital L	lateraloccipital R	lateralorbitofrontal L	lateralorbitofrontal R	lingual L	lingual R	medialorbitofrontal L	medialorbitofrontal R	middletemporal L	middletemporal R	paracentral L	paracentral R	parahippocampal L	parahippocampal R	parsopercularis L	parsopercularis R	parsorbitalis L	parsorbitalis R	parstriangularis L	parstriangularis R	pericalcarine L	pericalcarine R	postcentral L	postcentral R	posteriorcingulate L	posteriorcingulate R	precentral L	precentral R	precuneus L	precuneus R	rostralanteriorcingulate L
caudalanteriorcingulate L	0.958961	0.447722	0.830817	0.313936	0.371751	0.586688	0.473873	0.320189	0.359379	0.715639	0.325094	0.548078	0.277796	0.434541	0.166125	0.146888	0.136148	0.592268	0.369238	0.40954	0.340498	0.18157	0.310348	0.345738	0.245089	0.134428	0.393831	0.852331	0.144991	0.28414	0.333776	0.373813	0.247999	0.669393	0.389729	0.223853	0.298789	0.649739	0.266754	0.29538	0.704938	0.402687	0.156736	0.155511	0.770287	0.543769	0.508882	0.333907	0.125591
caudalanteriorcingulate R	0.59657	0.980817	0.616784	0.479067	0.420632	0.581851	0.514211	0.980817	0.96528	0.860055	0.514263	0.474885	0.273604	0.498922	0.187293	0.2159	0.124378	0.599804	0.605697	0.52976	0.700744	0.396071	0.74845	0.811743	0.311168	0.205873	0.51926	0.743925	0.141456	0.258347	0.569945	0.512023	0.398075	0.550649	0.57491	0.894691	0.521857	0.638226	0.496437	0.504383	0.812324	0.228723	0.243179	0.336387	0.766523	0.491968	0.651165	0.385806	0.130517
caudalmiddlefrontal L	0.311327	0.267357	0.988496	0.36632	0.314204	0.564201	0.339332	0.428945	0.547018	0.752957	0.672398	0.446175	0.251048	0.64977	0.295074	0.380046	0.307904	0.334717	0.641527	0.425667	0.753287	0.281075	0.546549	0.248613	0.279088	0.236401	0.305236	0.72498	0.221786	0.502575	0.351502	0.35166	0.420316	0.540737	0.821565	0.231323	0.264032	0.497161	0.339416	0.377367	0.797506	0.110219	0.254438	0.318317	0.54358	0.36284	0.880088	0.292842	0.261441
caudalmiddlefrontal R	0.318301	0.265647	0.741434	1.08615	0.280523	0.391707	0.340252	0.474028	0.687533	0.796804	0.540166	0.448257	0.230242	0.467267	0.468678	0.700193	0.562083	0.524113	0.185457	0.37812	1.08615	0.297779	0.773072	0.237586	0.517883	0.566152	0.192258	0.698886	0.375801	0.355406	0.272365	0.304589	0.241286	0.561664	0.791411	0.284901	0.248377	0.600652	0.171909	0.171913	0.496929	0.174308	0.421467	0.710213	0.694082	0.439591	0.239734	0.26714	0.592718
cuneus L	0.461976	0.285162	0.429229	0.363756	0.705193	0.652746	0.423428	0.670027	0.695969	0.660224	0.418536	0.371065	0.267743	0.431523	0.224656	0.284372	0.261262	0.40199	0.409769	0.412011	0.484039	0.336637	0.607841	0.57157	0.26022	0.210067	0.434802	0.591763	0.228667	0.362839	0.528622	0.454871	0.338538	0.451639	0.472953	0.587505	0.385242	0.44313	0.394408	0.398183	0.55755	0.129472	0.235998	0.266236	0.532371	0.294614	0.705193	0.399936	0.228996
cuneus R	0.413025	0.406983	0.388725	0.238117	0.474505	0.845479	0.476313	0.69489	0.845479	0.832191	0.667511	0.327425	0.329585	0.319489	0.117447	0.123829	0.169318	0.455907	0.20695	0.517464	0.72425	0.2517	0.679269	0.474068	0.0623787	0.175801	0.453271	0.689087	0.163675	0.254713	0.61471	0.571102	0.205532	0.39191	0.670481	0.378292	0.380898	0.277463	0.286571	0.271158	0.356385	0.193473	0.210752	0.168455	0.409638	0.432921	0.284097	0.455803	0.139758
entorhinal L	0.585904	0.473189	0.89568	0.704028	0.346983	0.564597	1.17152	1.17152	1.10693	0.837652	0.508588	0.504376	0.373952	0.526184	0.279902	0.248107	0.20287	0.599518	0.514224	0.540106	0.816681	0.148183	0.803267	0.982594	0.398151	0.175073	0.420074	0.658569	0.26899	0.314361	0.346953	0.401234	0.396695	0.542728	0.646344	1.11423	0.228232	0.835551	0.371037	0.412932	0.993958	0.191976	0.193335	0.183682	1.02943	0.499105	0.529223	0.235818	0.207099
entorhinal R	0.385549	0.603035	0.338767	0.167292	0.400119	0.492771	0.813291	1.17268	0.616233	0.743074	0.341418	0.441118	0.500447	0.476796	0.286733	0.236407	0.238554	0.741217	0.221454	0.51331	0.518605	0.316912	0.45121	0.401154	0.388932	0.257908	0.679383	0.648824	0.29165	0.313758	0.409956	0.396081	0.16069	0.652507	0.578355	0.136997	0.490242	0.379371	0.209181	0.166091	0.335695	0.294114	0.301106	0.214787	0.355735	0.67203	0.344501	0.24244	0.24977
fusiform L	0.411961	0.60618	0.251177	0.201587	0.444238	0.483846	0.776815	0.567071	1.30589	0.807432	0.36977	0.284399	0.48581	0.484048	0.29121	0.262148	0.251225	0.408809	0.21572	0.899483	0.453007	0.371715	0.370035	0.553998	0.394698	0.280797	0.665725	0.623571	0.295441	0.319193	0.47017	0.421908	0.175881	0.698624	0.635472	0.254744	0.501344	0.333524	0.28558	0.233935	0.271796	0.433118	0.325017	0.242779	0.282602	0.892843	0.319559	0.304685	0.26431
fusiform R	0.58881	0.567036	0.190848	0.221173	0.495732	0.485385	0.716363	0.795082	0.816688	0.911438	0.785379	0.37212	0.466284	0.458656	0.27388	0.244131	0.251913	0.30143	0.218496	0.403634	0.551093	0.349894	0.492695	0.554911	0.335541	0.262622	0.625155	0.372308	0.281674	0.341229	0.677877	0.6864	0.201572	0.395708	0.439601	0.349711	0.490876	0.290576	0.310658	0.261895	0.234654	0.371144	0.315861	0.244369	0.230214	0.436478	0.314739	0.393499	0.24268
inferiorparietal L	0.473742	0.547572	0.19946	0.452514	0.343714	0.45625	0.562352	0.546661	0.535229	0.587505	0.973945	0.345615	0.504796	0.42327	0.444892	0.478441	0.402362	0.454374	0.313433	0.664004	0.248154	0.608362	0.580125	0.607363	0.546104	0.548974	0.568749	0.32963	0.367812	0.358293	0.416642	0.402352	0.381276	0.44961	0.973945	0.486635	0.55954	0.385806	0.600812	0.61748	0.23058	0.524973	0.519159	0.489788	0.235205	0.50094	0.310308	0.280295	0.507372
inferiorparietal R	0.403992	0.475513	0.497962	0.235397	0.464348	0.453737	0.529884	0.58484	0.462182	0.426429	0.293194	0.819336	0.352085	0.315694	0.13677	0.129833	0.152734	0.616806	0.318777	0.814543	0.326116	0.225401	0.378372	0.36808	0.166327	0.151882	0.422132	0.716556	0.165866	0.23941	0.439122	0.532831	0.212896	0.507311	0.213266	0.256725	0.370794	0.442431	0.240065	0.234875	0.523204	0.443146	0.195777	0.16524	0.544897	0.819336	0.413372	0.375756	0.118781
inferiortemporal L	0.513315	0.344539	0.62601	0.603179	0.294498	0.559509	0.584788	1.07675	1.10608	0.808994	0.550745	0.383939	1.10608	0.541181	0.284165	0.355239	0.248313	0.68924	0.699614	0.617887	0.823637	0.506363	0.883002	0.992858	0.396344	0.231637	0.773853	0.603445	0.30794	0.307188	0.442463	0.425006	0.526737	0.459913	0.623519	1.05211	0.612483	0.70277	0.641055	0.641436	0.869771	0.188741	0.201457	0.38485	0.813583	0.524489	0.627909	0.30918	0.233429
inferiortemporal R	0.46089	0.360587	0.499844	0.317577	0.46754	0.542536	0.470632	0.731847	0.841069	0.794127	0.633377	0.420674	0.370382	0.841069	0.35552	0.253979	0.299894	0.449648	0.278641	0.477903	0.710753	0.304968	0.694074	0.531216	0.257284	0.25711	0.49314	0.661312	0.278232	0.507304	0.546644	0.560264	0.313834	0.448124	0.648457	0.445963	0.389914	0.4398	0.361124	0.337504	0.52497	0.21356	0.297304	0.27479	0.560413	0.40347	0.412842	0.4235	0.284264
insula L	0.537785	0.389023	0.585779	0.780415	0.350671	0.427193	0.625903	1.03826	1.16854	0.823451	0.659014	0.382072	0.394517	0.458021	1.16854	0.509716	0.294716	0.757173	0.610074	0.723906	0.842822	0.595529	1.0306	0.897587	0.336202	0.423843	0.759774	0.551838	0.112607	0.117865	0.530847	0.494706	0.741075	0.449864	0.623616	0.82601	0.556385	0.615716	0.738512	0.764867	0.664825	0.222812	0.459252	0.553339	0.650783	0.568556	0.632379	0.329651	0.353414
insula R	0.463051	0.271519	0.654468	0.839636	0.474621	0.444224	0.422694	0.875617	1.00929	0.841291	0.579944	0.403608	0.359214	0.515505	0.542746	1.00929	0.255678	0.676252	0.664896	0.533179	0.894692	0.387575	0.865987	0.704801	0.581213	0.350297	0.562769	0.674736	0.358097	0.3138	0.42807	0.443711	0.815122	0.479417	0.667506	0.716343	0.383282	0.583975	0.606537	0.647898	0.761208	0.203605	0.321644	0.447819	0.725405	0.497913	0.534424	0.380508	0.568145
isthmuscingulate L	0.439057	0.303757	0.599569	0.703236	0.437501	0.530043	0.504972	0.907835	0.999325	0.760475	0.51947	0.351919	0.361301	0.546994	0.36839	0.238135	0.999325	0.538971	0.545143	0.485554	0.759971	0.484441	0.804167	0.775017	0.444158	0.272755	0.657319	0.632097	0.28297	0.256827	0.487543	0.463341	0.760047	0.414604	0.593624	0.782526	0.461502	0.547589	0.651712	0.633673	0.74112	0.164923	0.398746	0.61821	0.702424	0.400579	0.761504	0.385524	0.216602
isthmuscingulate R	0.301757	0.320598	0.203332	0.485259	0.26975	0.469563	0.298226	0.522027	0.5162	0.762439	0.646984	0.371474	0.270879	0.504648	0.454457	0.674164	0.415002	1.10218	0.546007	0.304573	1.0421	0.359396	0.546328	0.240331	0.479755	0.467403	0.293818	0.638296	0.303744	0.432955	0.270122	0.303696	0.485555	0.547669	1.06354	0.230605	0.324032	0.420486	0.350199	0.447489	0.213311	0.192203	0.377423	0.500934	0.225149	0.540528	0.349055	0.232817	0.509527
lateraloccipital L	0.366229	0.292262	0.666706	0.271141	0.380669	0.445942	0.274156	0.566105	0.736412	0.763534	0.56221	0.423828	0.28392	0.508829	0.339709	0.420892	0.301712	0.524984	1.09145	0.443577	0.937802	0.217464	0.72728	0.354023	0.370539	0.243601	0.275638	0.734001	0.252931	0.380221	0.366791	0.373281	0.423527	0.525892	0.737042	0.355392	0.296104	0.68697	0.227916	0.246616	0.909011	0.15977	0.271202	0.30706	0.828974	0.395267	0.299833	0.357704	0.32158
lateraloccipital R	0.319122	0.362682	0.146257	0.325775	0.280832	0.472789	0.359901	0.282044	0.40851	0.748605	0.792517	0.247761	0.319625	0.450104	0.520539	0.552537	0.400273	0.230479	0.381525	1.36168	0.803881	0.368307	0.590934	0.336703	0.55931	0.451785	0.358357	0.464847	0.330787	0.458355	0.288151	0.296873	0.364493	0.453165	1.36168	0.261704	0.368629	0.341747	0.346648	0.383105	0.187761	0.328651	0.364238	0.430356	0.187583	0.633068	0.327696	0.221926	0.51204
lateralorbitofrontal L	0.369319	0.544394	0.316271	0.815204	0.323459	0.48209	0.533975	0.473702	0.314203	0.535354	0.192611	0.249265	0.477616	0.54059	0.432093	0.583062	0.472843	0.732259	0.476333	0.48176	1.14989	0.822524	0.315367	0.660401	0.51254	0.652254	0.599641	0.438654	0.392568	0.34965	0.360384	0.380333	0.545424	0.320372	0.773085	0.687778	0.637802	0.497836	0.9882	1.12178	0.355723	0.541954	0.656516	0.647026	0.347618	0.811345	0.394071	0.252602	0.549183
lateralorbitofrontal R	0.41504	0.321272	0.736109	0.440672	0.304174	0.492523	0.147367	0.822345	0.951539	0.811215	0.490861	0.448803	0.326563	0.499313	0.381461	0.252583	0.263051	0.559206	0.476942	0.444375	0.880461	1.09508	0.77416	0.714626	0.503201	0.420752	0.367678	0.67531	0.375603	0.287312	0.263472	0.309379	0.382392	0.524522	0.660966	1.09508	0.32675	0.815718	0.419942	0.427924	1.01421	0.193221	0.337757	0.167498	1.00431	0.466704	0.441527	0.283765	0.377858
lingual L	0.407972	0.597425	0.19554	0.330711	0.373112	0.474006	0.653155	0.490215	0.366225	0.787511	0.394821	0.252764	0.600545	0.458477	0.402609	0.385153	0.372893	0.344873	0.241131	0.531734	0.48469	0.622872	1.2426	0.633634	0.508193	0.504332	0.683122	0.544851	0.39373	0.334619	0.405826	0.383154	0.265548	0.508271	1.17299	0.396337	0.599012	0.337655	0.585362	0.496828	0.221717	0.498412	0.513195	0.402743	0.230705	0.687308	0.293381	0.262951	0.447699
lingual R	0.421614	0.591633	0.612914	0.175603	0.341089	0.465439	0.663219	0.609923	0.834614	0.775801	0.411493	0.576038	0.58073	0.459421	0.320697	0.244632	0.256933	0.413996	0.22159	0.350066	0.729452	0.398333	0.620048	1.04982	0.436548	0.324645	0.627272	0.65394	0.336298	0.288459	0.266934	0.290122	0.141451	0.603106	0.646572	0.316612	0.550755	0.493021	0.180414	0.157348	0.443519	0.191659	0.353188	0.217338	0.511566	0.407165	0.334404	0.212351	0.303949
medialorbitofrontal L	0.633863	0.477182	0.601285	0.915252	0.368813	0.393902	0.729412	1.17268	1.30589	0.887597	0.81601	0.455721	0.471487	0.343682	0.291295	0.597202	0.343393	0.929619	0.690815	0.892423	0.966595	0.708058	1.2426	1.04982	1.30589	0.504888	0.876703	0.558657	0.22949	0.111123	0.574764	0.555736	0.772739	0.517061	0.652248	0.946562	0.662746	0.711791	0.867102	0.913928	0.656397	0.283723	0.529809	0.607662	0.642361	0.720649	0.568131	0.319648	0.447628
medialorbitofrontal R	0.489198	0.285303	0.637567	0.928097	0.413158	0.484357	0.408263	0.99559	1.10485	0.869799	0.58505	0.42136	0.283369	0.533181	0.393664	0.390875	0.210874	0.747518	0.586219	0.586921	0.94304	0.619906	0.937097	0.872206	0.509637	1.10485	0.617328	0.669601	0.389796	0.257041	0.387619	0.415007	0.647911	0.500155	0.663159	0.980652	0.378885	0.663609	0.829636	0.850241	0.766132	0.214861	0.233714	0.309621	0.739996	0.560615	0.501332	0.359574	0.389712
middletemporal L	0.506701	0.509269	0.988496	0.398338	0.322955	0.501565	0.395077	1.01857	1.05079	0.814086	0.484644	0.553285	0.532453	0.513235	0.319622	0.292854	0.27122	0.550415	0.320413	0.485328	0.863402	0.262517	0.785677	0.813873	0.431772	0.268613	1.05079	0.669272	0.338814	0.314672	0.309116	0.425188	0.19796	0.552707	0.669624	0.824026	0.351888	0.66578	0.356823	0.458412	0.674519	0.178039	0.331344	0.234752	0.784276	0.470688	0.408519	0.22214	0.274772
middletemporal R	0.35906	0.346247	0.188278	0.156056	0.409766	0.614407	0.362416	0.39554	0.454235	0.375299	0.608887	0.45899	0.28383	0.496217	0.272261	0.219713	0.22375	0.296064	0.228546	0.483786	0.785299	0.184389	0.63313	0.254966	0.292094	0.182715	0.303665	0.852331	0.213095	0.429171	0.499294	0.632409	0.191961	0.267945	0.383753	0.188271	0.274631	0.27511	0.167539	0.150225	0.260578	0.318214	0.210363	0.190133	0.241183	0.463398	0.407037	0.374954	0.201621
paracentral L	0.479509	0.391609	0.560654	0.642199	0.43727	0.606009	0.648238	0.944361	0.995867	0.755966	0.523563	0.359973	0.512572	0.544414	0.243786	0.37486	0.354553	0.538466	0.546053	0.513184	0.688334	0.602175	0.797718	0.84074	0.396672	0.437101	0.749166	0.611673	0.995867	0.262667	0.573219	0.518103	0.638308	0.425012	0.562624	0.811289	0.61331	0.582797	0.663433	0.633916	0.700608	0.172282	0.579154	0.541193	0.666699	0.400877	0.823069	0.382499	0.302215
paracentral R	0.497095	0.453242	0.518044	0.570288	0.461238	0.60663	0.65231	0.964231	1.08084	0.779992	0.61195	0.35102	0.446353	0.556374	0.164998	0.293846	0.23387	0.587227	0.460283	0.591488	0.798697	0.487768	0.880251	0.800469	0.13345	0.309678	0.727255	0.567375	0.187245	1.08084	0.618408	0.565918	0.534966	0.408165	0.614788	0.708661	0.55079	0.612021	0.594464	0.58006	0.613557	0.187695	0.372897	0.383888	0.608059	0.445328	0.686516	0.404466	0.237182
parahippocampal L	0.41815	0.359012	0.901651	0.596799	0.422187	0.654677	0.3416	0.673309	0.682986	0.792232	0.458053	0.429894	0.208887	0.504799	0.19796	0.23494	0.184995	0.513231	0.641503	0.508244	0.584966	0.262903	0.609174	0.386497	0.267	0.163376	0.249963	0.682579	0.167508	0.331445	1.0294	0.293886	0.48399	0.536614	0.511724	0.423088	0.182369	0.783931	0.317318	0.370534	1.02176	0.204312	0.175437	0.241251	1.0241	0.456555	0.656461	0.279682	0.15864
parahippocampal R	0.41847	0.27221	0.982473	0.599394	0.335805	0.663056	0.438627	0.476894	0.501066	0.69237	0.367077	0.452097	0.253664	0.463998	0.20331	0.209063	0.180867	0.425608	0.626764	0.397448	0.445802	0.275875	0.450317	0.251381	0.265211	0.16909	0.405553	0.719075	0.156799	0.354569	0.295661	1.04515	0.476509	0.513424	0.440579	0.251647	0.240673	0.74169	0.431287	0.461984	1.0076	0.193626	0.184297	0.245759	1.02056	0.394802	0.668158	0.243432	0.160314
parsopercularis L	0.335126	0.228548	0.643611	0.273813	0.280283	0.377127	0.193688	0.567506	0.770212	0.776521	0.532022	0.387592	0.210644	0.477213	0.439894	0.722505	0.57178	0.503215	0.419325	0.408988	0.915244	0.192837	0.761696	0.322418	0.452726	0.347751	0.177892	0.666912	0.336604	0.35567	0.275497	0.301222	1.02516	0.49463	0.719667	0.353973	0.236483	0.701673	0.173409	0.220068	0.954078	0.152588	0.284657	0.558095	0.90506	0.404771	0.292066	0.281607	0.498023
parsopercularis R	0.556139	0.400816	0.300092	0.217202	0.339824	0.610908	0.489453	0.687387	0.846297	0.379226	0.501594	0.436728	0.309248	0.397633	0.184124	0.168928	0.172421	0.47071	0.284402	0.705369	0.786609	0.230013	0.744706	0.394298	0.236397	0.167892	0.412739	0.187331	0.170592	0.356597	0.46242	0.507351	0.211337	0.846297	0.314528	0.284304	0.342509	0.395892	0.232378	0.218778	0.379833	0.449636	0.196631	0.178838	0.36473	0.714763	0.467004	0.285987	0.153944
parsorbitalis L	0.463541	0.498401	0.439911	0.659806	0.336924	0.552422	0.535126	0.601976	0.619875	0.187529	0.941286	0.374324	0.487424	0.61284	0.448925	0.534678	0.379125	0.914905	0.46655	1.0735	0.868471	0.713396	1.05656	0.721463	0.573408	0.555725	0.66323	0.339611	0.341394	0.37896	0.342192	0.364542	0.499654	0.389564	1.36168	0.698311	0.623429	0.653969	0.799963	0.817134	0.457163	0.830793	0.54525	0.527027	0.474395	0.988543	0.469148	0.287619	0.502817
parsorbitalis R	0.313235	0.565533	0.587849	0.219644	0.322522	0.450326	0.617097	0.331432	0.589247	0.700881	0.36191	0.494073	0.562965	0.467006	0.352167	0.309268	0.329775	0.421345	0.244063	0.264931	0.67412	0.803123	0.491126	0.268907	0.460769	0.464876	0.473913	0.63616	0.376839	0.29311	0.242274	0.249686	0.188614	0.549729	0.618678	1.11423	0.601906	0.465595	0.31717	0.220467	0.431036	0.199162	0.499767	0.317075	0.49269	0.388162	0.329558	0.20734	0.377946
parstriangularis L	0.463788	0.477782	0.704474	0.418192	0.379546	0.55302	0.267512	0.956473	1.00367	0.891577	0.504741	0.456507	0.334984	0.53015	0.236532	0.221426	0.1664	0.593359	0.631184	0.501647	0.79052	0.299969	0.771343	0.794444	0.369672	0.150216	0.424371	0.754625	0.248042	0.256966	0.265309	0.334416	0.436195	0.5303	0.620373	0.936319	1.07529	0.749385	0.461552	0.457174	0.988592	0.228867	0.168195	0.186426	0.93837	0.498767	0.531897	0.304903	0.170222
parstriangularis R	0.337647	0.284354	0.5032	0.29467	0.31557	0.364997	0.323904	0.525253	0.702914	0.911438	0.810272	0.406247	0.316368	0.657417	0.366961	0.387046	0.342029	0.528335	0.610331	0.585778	0.970483	0.300006	0.724075	0.295178	0.352108	0.306575	0.275779	0.775547	0.255607	0.649156	0.331389	0.351892	0.501408	0.574953	0.924057	0.267781	0.297316	0.970483	0.23878	0.247545	0.429315	0.209748	0.296923	0.369823	0.368582	0.594994	0.484791	0.273857	0.307406
pericalcarine L	0.36878	0.374843	0.987123	0.242683	0.270968	0.446065	0.261938	0.548825	0.770342	0.757691	0.469177	0.497514	0.333903	0.481209	0.401762	0.357731	0.381465	0.48404	0.225295	0.383214	0.983233	0.359402	0.750843	0.309461	0.496264	0.530969	0.241362	0.680663	0.386868	0.313248	0.287804	0.35273	0.135482	0.552418	0.711037	0.454912	0.358078	0.604378	0.9882	0.257596	0.57897	0.16137	0.515229	0.352574	0.720393	0.418358	0.316396	0.241379	0.465067
pericalcarine R	0.365412	0.343952	0.948039	0.193158	0.274929	0.441632	0.271336	0.476348	0.695962	0.766091	0.495678	0.50815	0.293351	0.471712	0.427854	0.426937	0.417323	0.545832	0.191549	0.388887	1.14989	0.348329	0.768847	0.247706	0.514512	0.561657	0.27134	0.684903	0.365546	0.330683	0.289159	0.344615	0.166016	0.582767	0.776746	0.317129	0.335708	0.577826	0.233755	1.14989	0.503977	0.171772	0.45566	0.436436	0.6456	0.462202	0.289332	0.248859	0.51516
postcentral L	0.330089	0.296578	0.634728	0.229389	0.370003	0.520499	0.316636	0.466002	0.606197	0.766158	0.660402	0.429183	0.289917	0.606802	0.286075	0.337644	0.310294	0.410262	0.712154	0.469566	0.827112	0.288201	0.610799	0.265348	0.267158	0.235453	0.254223	0.76704	0.236806	0.479586	0.373964	0.367251	0.491315	0.553415	0.801921	0.246205	0.296426	0.520997	0.204128	0.207879	1.02176	0.137166	0.277	0.328792	0.705338	0.372872	0.778482	0.345441	0.249047
postcentral R	0.30144	0.275668	0.325558	0.318046	0.311668	0.633267	0.284254	0.295927	0.280467	0.322414	0.484358	0.262753	0.246501	0.592498	0.400201	0.436808	0.329626	0.403822	0.546678	0.443007	0.400602	0.250192	0.314176	0.277863	0.386706	0.290771	0.282824	0.298425	0.263026	0.574146	0.292839	0.318975	0.391258	0.353034	0.457955	0.244621	0.261508	0.592055	0.282138	0.315172	0.546656	0.830793	0.272963	0.341139	0.450498	0.306225	0.788242	0.257526	0.342824
posteriorcingulate L	0.40819	0.235622	0.62026	0.603753	0.332361	0.491513	0.332972	0.872822	0.975897	0.801398	0.508444	0.37354	0.156011	0.514404	0.373891	0.233707	0.242756	0.553267	0.553301	0.466226	0.777999	0.413425	0.786982	0.736878	0.479505	0.154453	0.552513	0.675563	0.403237	0.246175	0.344067	0.368061	0.471671	0.449112	0.609716	0.818097	0.295304	0.598228	0.632818	0.583797	0.790944	0.17752	0.975897	0.323834	0.752282	0.428673	0.530407	0.329774	0.317714
posteriorcingulate R	0.388131	0.260543	0.637574	0.754162	0.348951	0.447622	0.256055	0.776096	0.932325	0.800269	0.53147	0.377313	0.226945	0.502486	0.426175	0.365265	0.504583	0.571265	0.538841	0.467057	0.864943	0.219751	0.813998	0.593242	0.494618	0.196611	0.418203	0.674802	0.350398	0.288578	0.327041	0.352631	0.659673	0.463199	0.655999	0.657324	0.244309	0.613664	0.533517	0.571029	0.797206	0.178231	0.274235	0.935693	0.761923	0.43904	0.446726	0.33055	0.439482
precentral L	0.321584	0.286759	0.499619	0.282002	0.350424	0.55827	0.325814	0.446223	0.579854	0.770724	0.67666	0.433921	0.282395	0.635974	0.284403	0.336422	0.304688	0.367263	0.676186	0.453806	0.776245	0.293351	0.573065	0.247415	0.26069	0.234117	0.258518	0.756259	0.227381	0.499913	0.366445	0.359344	0.481527	0.5599	0.812438	0.223468	0.286292	0.404367	0.222495	0.229227	0.738389	0.126282	0.26687	0.321973	1.02943	0.38977	0.928269	0.325544	0.243627
precentral R	0.280978	0.307963	0.186964	0.504795	0.25783	0.498081	0.303035	0.286964	0.421328	0.668428	0.694913	0.245707	0.263499	0.55831	0.46483	0.672297	0.414932	0.575912	0.708045	0.62171	0.850608	0.351525	0.633421	0.279198	0.472461	0.434905	0.309189	0.469191	0.293565	0.518634	0.267976	0.296746	0.545835	0.393614	0.961363	0.253861	0.312619	0.542603	0.37222	0.453479	0.304507	0.159421	0.366971	0.494588	0.253996	0.988543	0.499819	0.219896	0.487258
precuneus L	0.385338	0.322752	0.596898	0.235877	0.443863	0.433462	0.350557	0.628591	0.789001	0.801803	0.638819	0.362285	0.279487	0.489204	0.254231	0.141791	0.257694	0.505459	0.202993	0.518523	0.842629	0.201634	0.714891	0.410706	0.212011	0.166517	0.354254	0.743294	0.244373	0.453061	0.474692	0.45896	0.230277	0.473781	0.725679	0.365896	0.308019	0.30614	0.254344	0.254383	0.685457	0.156866	0.203454	0.178806	0.714115	0.409262	0.956986	0.406297	0.15761
precuneus R	0.450544	0.294519	0.451755	0.294363	0.389768	0.751248	0.323914	0.548086	0.546324	0.625419	0.384426	0.53678	0.272173	0.436118	0.23682	0.308454	0.292438	0.396302	0.45563	0.411619	0.393076	0.239625	0.508142	0.446751	0.215811	0.231441	0.336738	0.632716	0.228611	0.40476	0.36235	0.352937	0.318166	0.622118	0.380607	0.41235	0.26452	0.469282	0.303901	0.321976	0.602893	0.133002	0.236036	0.272912	0.569828	0.302284	0.775089	0.939505	0.248152
rostralanteriorcingulate L	0.527516	0.290436	0.681549	1.00909	0.42462	0.454846	0.521076	1.05284	1.17389	0.89541	0.642546	0.4219	0.325513	0.553931	0.371282	0.599315	0.196979	0.832114	0.730243	0.677319	0.946393	0.6117	1.01764	0.909349	0.50013	0.428859	0.702894	0.647407	0.284351	0.214435	0.459742	0.468652	0.905324	0.495418	0.663147	0.912835	0.475761	0.665246	0.837513	0.888911	0.780415	0.232392	0.43579	0.643048	0.748893	0.614829	0.643743	0.346219	1.17389
rostralanteriorcingulate R	0.765756	0.620925	0.604523	0.755895	0.695802	0.583238	0.611169	0.965003	0.957068	0.804985	0.611152	0.552445	0.379314	0.489309	0.206266	0.420623	0.232332	0.777343	0.714571	0.732133	0.729792	0.657984	0.829021	0.867346	0.272861	0.372706	0.614466	0.637731	0.124979	0.277954	0.721134	0.67209	0.635246	0.648531	0.565094	0.967545	0.681863	0.662143	0.664436	0.712398	0.762071	0.261689	0.406964	0.465477	0.706219	0.607285	0.839564	0.496783	0.285352
rostralmiddlefrontal L	0.655348	0.506354	0.64846	1.0756	0.318777	0.470876	0.680598	1.06626	1.15115	0.876923	0.870409	0.510811	0.494912	0.329641	0.261561	0.662511	0.398868	1.10218	0.811898	1.07355	0.961149	0.821239	1.21235	1.02377	0.148	0.642429	0.810468	0.586636	0.269494	0.179696	0.511811	0.505681	0.881116	0.58965	0.633097	1.03475	0.722061	0.758052	0.943021	1.04627	0.723005	0.332563	0.613701	0.707186	0.692962	0.842726	0.656688	0.26826	0.543491
rostralmiddlefrontal R	0.52656	0.306183	0.598042	0.792163	0.447097	0.495243	0.474782	1.02115	1.09995	0.886394	0.569479	0.456174	0.309037	0.525488	0.409124	0.181372	0.122334	0.697716	0.516039	0.565051	0.904027	0.690574	0.895984	0.922327	0.547371	0.230882	0.656575	0.710516	0.350807	0.254382	0.403405	0.439055	0.502324	0.535507	0.651892	1.03319	0.490184	0.642627	0.758701	0.756421	0.73062	0.224788	0.224632	0.213299	0.706477	0.536219	0.4699	0.379259	0.354184
superiorfrontal L	0.542295	0.250422	0.631233	0.641738	0.406933	0.547274	0.58261	1.01946	1.05064	0.88663	0.540709	0.455565	0.289405	0.519211	0.183996	0.255663	0.0934187	0.642143	0.603244	0.548846	0.751324	0.598251	0.824563	0.889812	0.339532	0.233458	0.680794	0.740607	0.159734	0.215595	0.494539	0.487554	0.490433	0.528148	0.593043	0.918072	0.729657	0.630918	0.670097	0.655489	0.782053	0.225004	0.288914	0.343307	0.745096	0.501785	0.663232	0.375412	0.0939359
superiorfrontal R	0.493809	0.291852	0.666785	0.788832	0.416757	0.43852	0.459357	0.962082	1.11949	0.89893	0.646298	0.409877	0.294439	0.565199	0.385026	0.466221	0.2372	0.734074	0.631305	0.630049	0.947572	0.401141	0.974688	0.76303	0.446981	0.196319	0.599396	0.670803	0.296846	0.259712	0.460715	0.47502	0.748488	0.485038	0.689406	0.737281	0.387569	0.693066	0.631942	0.673254	0.768948	0.21789	0.254829	0.388887	0.743045	0.548081	0.594882	0.34669	0.222278
superiorparietal L	0.415617	0.311652	0.40367	0.287901	0.510405	0.713806	0.343224	0.540116	0.53227	0.610293	0.372217	0.583326	0.291882	0.406289	0.234964	0.317641	0.294053	0.380008	0.434938	0.407502	0.360117	0.251855	0.489678	0.449738	0.202851	0.245706	0.348927	0.609367	0.251846	0.393769	0.369224	0.334079	0.303031	0.664112	0.348972	0.404516	0.273921	0.449942	0.304477	0.323549	0.550328	0.127921	0.24161	0.273339	0.518105	0.280484	0.731898	0.231988	0.263304
superiorparietal R	0.379761	0.311722	0.120955	0.209419	0.432777	0.542403	0.329096	0.521781	0.600458	0.74091	0.77655	0.43832	0.292868	0.501958	0.357329	0.319055	0.285381	0.428852	0.369674	0.486938	0.74583	0.229558	0.593271	0.306861	0.337846	0.250646	0.30523	0.558973	0.270885	0.512342	0.371421	0.400576	0.27824	0.509391	0.893362	0.293755	0.281399	0.309399	0.245501	0.255866	0.300155	0.211214	0.244009	0.262085	0.199373	0.389225	0.597922	0.352619	0.292311
superiortemporal L	0.31555	0.523025	0.315364	0.15758	0.424624	0.532905	0.601227	0.424919	0.408479	0.648224	0.313051	0.253168	0.355437	0.517453	0.251988	0.202929	0.184452	0.448103	0.212	0.720025	0.323443	0.236572	0.272572	0.324424	0.358036	0.19792	0.472457	0.636371	0.227068	0.311465	0.43396	0.40289	0.143038	0.617214	0.497357	0.143112	0.408011	0.399645	0.183586	0.159347	0.330423	0.503623	0.22615	0.170647	0.350176	0.826255	0.358752	0.33148	0.201162
superiortemporal R	0.492021	0.379692	0.623717	0.355713	0.342831	0.538497	0.522526	0.964231	0.945113	0.783273	0.473974	0.445583	0.449643	0.473463	0.339204	0.171484	0.171869	0.521369	0.692319	0.448147	0.751386	0.291297	0.702514	0.94296	0.481534	0.238729	0.479775	0.656756	0.282982	0.309044	0.311974	0.327623	0.513182	0.517441	0.613155	1.05408	0.891912	0.711224	0.363163	0.357585	0.933745	0.195939	0.205723	0.253964	0.864425	0.449209	0.551477	0.295662	0.262821
supramarginal L	0.337535	0.314302	0.334163	0.270255	0.400925	0.594856	0.325028	0.469367	0.592372	0.74661	0.685913	0.440879	0.300778	0.62768	0.263998	0.324981	0.313101	0.403563	0.760316	0.473701	0.774942	0.279683	0.589482	0.277806	0.234003	0.248454	0.272257	0.777118	0.23714	0.466281	0.408812	0.395065	0.479347	0.55872	0.783003	0.2572	0.301395	0.460862	0.226772	0.237038	0.643282	0.142136	0.29157	0.348087	0.172353	0.401578	0.956986	0.386199	0.24105
supramarginal R	0.459068	0.300267	0.486785	0.27375	0.298807	0.706815	0.301777	0.502327	0.498681	0.615335	0.386138	0.49361	0.267704	0.431182	0.228365	0.276248	0.290973	0.402049	0.464784	0.383367	0.426074	0.208194	0.4736	0.392891	0.233785	0.210746	0.306285	0.690873	0.221553	0.39921	0.287986	0.344469	0.311053	0.566348	0.407099	0.373249	0.251359	0.446574	0.276902	0.288141	0.630198	0.151525	0.235838	0.264527	0.592829	0.337226	0.760145	0.283514	0.223868
transversetemporal L	0.451839	0.560596	0.892772	0.515006	0.485189	0.609517	0.423172	0.782294	0.764175	0.867378	0.465914	0.451849	0.259177	0.490539	0.182554	0.206438	0.174855	0.500676	0.5482	0.485494	0.617171	0.228437	0.642016	0.453924	0.268287	0.14573	0.268086	0.766273	0.184491	0.288359	0.497052	0.365038	0.381765	0.53838	0.531293	0.438595	0.219597	0.7452	0.276833	0.319305	0.97857	0.219721	0.180387	0.202663	1.00694	0.457592	0.577233	0.280331	0.138699
transversetemporal R	0.705871	0.346802	0.543414	0.453123	0.340023	0.761023	0.416846	0.632275	0.620572	0.631206	0.497241	0.62847	0.282667	0.48508	0.322941	0.388227	0.322275	0.537399	0.60753	0.534239	0.516485	0.366269	0.573236	0.544816	0.300621	0.284228	0.424155	0.618092	0.255864	0.499872	0.536592	0.607358	0.462088	0.697069	0.463377	0.552554	0.38542	0.567197	0.425264	0.450752	0.714978	0.216823	0.299286	0.362626	0.655181	0.435144	0.895932	0.939505	0.2977
[truncated: 13 more columns]
