# Supplementary material for: The relationship between the interictal epileptiform discharge source connectivity and cortical structural couplings in temporal lobe epilepsy
Source: Front Neurol. 2023 Feb 1;14:1029732. doi: 10.3389/fneur.2023.1029732 (PMC9948620; doi:10.3389/fneur.2023.1029732)
Supplement: Supplementary file 1 [file Data_Sheet_1.ZIP › Connection/BGC/R/13.xlsx]

## Sheet: 0
\	caudalanteriorcingulate L	caudalanteriorcingulate R	caudalmiddlefrontal L	caudalmiddlefrontal R	cuneus L	cuneus R	entorhinal L	entorhinal R	fusiform L	fusiform R	inferiorparietal L	inferiorparietal R	inferiortemporal L	inferiortemporal R	insula L	insula R	isthmuscingulate L	isthmuscingulate R	lateraloccipital L	lateraloccipital R	lateralorbitofrontal L	lateralorbitofrontal R	lingual L	lingual R	medialorbitofrontal L	medialorbitofrontal R	middletemporal L	middletemporal R	paracentral L	paracentral R	parahippocampal L	parahippocampal R	parsopercularis L	parsopercularis R	parsorbitalis L	parsorbitalis R	parstriangularis L	parstriangularis R	pericalcarine L	pericalcarine R	postcentral L	postcentral R	posteriorcingulate L	posteriorcingulate R	precentral L	precentral R	precuneus L	precuneus R	rostralanteriorcingulate L
caudalanteriorcingulate L	0.615231	0.353254	0.333245	0.327166	0.255863	0.429053	0.217621	0.304008	0.272332	0.39023	0.275797	0.332112	0.383196	0.327937	0.310344	0.366767	0.397754	0.252881	0.436465	0.508562	0.420337	0.419953	0.417996	0.385677	0.234657	0.35901	0.367836	0.312855	0.393023	0.258427	0.283212	0.615231	0.17905	0.494157	0.368892	0.447807	0.297632	0.43907	0.39634	0.262132	0.43291	0.414784	0.387657	0.230207	0.436252	0.559487	0.403839	0.262414	0.261923
caudalanteriorcingulate R	0.268605	0.693833	0.124096	0.317385	0.371033	0.291302	0.264104	0.257616	0.26227	0.235804	0.236439	0.181507	0.363565	0.452507	0.404697	0.394798	0.366739	0.693833	0.238875	0.243362	0.232431	0.332855	0.330194	0.289879	0.470411	0.393142	0.336292	0.24534	0.322779	0.538608	0.30797	0.28345	0.253173	0.124671	0.286711	0.300239	0.321843	0.266125	0.305594	0.270915	0.197558	0.285098	0.352867	0.452348	0.165577	0.23502	0.148642	0.240617	0.238131
caudalmiddlefrontal L	0.295999	0.211723	0.686066	0.35116	0.392925	0.292531	0.289614	0.275243	0.28159	0.246486	0.195936	0.187755	0.363684	0.462685	0.221939	0.311313	0.38721	0.582682	0.224919	0.070583	0.243291	0.383001	0.379371	0.322191	0.279557	0.334368	0.355657	0.269468	0.328784	0.463383	0.328361	0.326837	0.281852	0.158812	0.311963	0.358955	0.349474	0.313042	0.345708	0.29423	0.271553	0.172933	0.381864	0.336725	0.446854	0.0901753	0.414598	0.244066	0.231362
caudalmiddlefrontal R	0.237307	0.258204	0.173962	0.661131	0.316261	0.366076	0.23826	0.215346	0.22687	0.222201	0.363103	0.24419	0.425583	0.397535	0.292867	0.272193	0.428988	0.378896	0.295051	0.526241	0.29251	0.500452	0.359751	0.306567	0.218732	0.30834	0.366369	0.16259	0.320724	0.248946	0.294466	0.255446	0.303684	0.446966	0.302685	0.34737	0.363253	0.286423	0.334293	0.226019	0.36086	0.409295	0.441914	0.188597	0.383288	0.570893	0.244478	0.485407	0.187388
cuneus L	0.172224	0.456442	0.414918	0.331097	0.66238	0.46122	0.194181	0.233468	0.233995	0.2574	0.302136	0.318268	0.444121	0.463436	0.394639	0.47265	0.46261	0.29298	0.411393	0.447893	0.241655	0.43713	0.419513	0.371825	0.307179	0.431368	0.368777	0.281423	0.486036	0.355137	0.305719	0.270445	0.192699	0.405444	0.277321	0.385056	0.31755	0.354835	0.385381	0.276548	0.433276	0.368336	0.421072	0.339654	0.463871	0.482157	0.531514	0.282142	0.338328
cuneus R	0.287569	0.243982	0.119412	0.448512	0.567166	0.567166	0.348927	0.331467	0.348905	0.331539	0.181729	0.325985	0.452532	0.467444	0.28967	0.289216	0.445732	0.155624	0.311275	0.393731	0.333991	0.501535	0.460832	0.400638	0.114861	0.3218	0.474259	0.37426	0.38625	0.146747	0.450785	0.33325	0.364514	0.413578	0.411131	0.526899	0.45977	0.444346	0.416489	0.422495	0.370802	0.299031	0.488648	0.121246	0.392446	0.439994	0.240217	0.26558	0.123576
entorhinal L	0.259357	0.393748	0.321938	0.366909	0.318286	0.458442	0.941697	0.534552	0.444104	0.428798	0.354888	0.364296	0.452541	0.427393	0.381917	0.409989	0.452009	0.365385	0.423841	0.549253	0.57229	0.481305	0.489569	0.468023	0.278868	0.40254	0.448618	0.47218	0.476435	0.319816	0.346755	0.380161	0.243182	0.584941	0.453797	0.48555	0.347145	0.450849	0.469488	0.311242	0.451859	0.439078	0.440942	0.282391	0.456245	0.598586	0.407942	0.355591	0.280386
entorhinal R	0.330501	0.430473	0.385908	0.300058	0.377459	0.480901	0.511137	0.751534	0.338795	0.268751	0.349198	0.366862	0.414848	0.465147	0.406885	0.431327	0.425397	0.43865	0.438101	0.536189	0.597907	0.425436	0.42702	0.420497	0.332901	0.401949	0.34672	0.346733	0.456869	0.394138	0.259099	0.403097	0.23858	0.550632	0.37407	0.416065	0.280152	0.390691	0.42063	0.239515	0.433741	0.433643	0.383065	0.351824	0.430584	0.577263	0.449726	0.345437	0.331384
fusiform L	0.311139	0.460313	0.390133	0.334766	0.370722	0.473399	0.456512	0.384311	0.629568	0.223226	0.379839	0.375257	0.479369	0.47347	0.44112	0.468223	0.490441	0.464229	0.436661	0.552089	0.540821	0.49135	0.491684	0.476093	0.3478	0.442751	0.420483	0.629568	0.512763	0.412053	0.313669	0.392286	0.326434	0.598462	0.324731	0.452317	0.314186	0.405079	0.472355	0.293284	0.462766	0.433887	0.45447	0.369353	0.467866	0.598465	0.471054	0.409947	0.342249
fusiform R	0.455795	0.504046	0.461224	0.286923	0.422097	0.48695	0.357771	0.234875	0.173182	0.579624	0.361293	0.366903	0.422212	0.477616	0.462551	0.498912	0.451807	0.506191	0.423508	0.536596	0.462036	0.41623	0.391492	0.361353	0.394144	0.438528	0.314166	0.250217	0.48376	0.490301	0.250037	0.579624	0.22456	0.520313	0.164534	0.343298	0.256981	0.31764	0.362819	0.21623	0.426493	0.443552	0.38569	0.448522	0.435119	0.57088	0.53681	0.352309	0.393641
inferiorparietal L	0.391838	0.225791	0.086742	0.401067	0.337744	0.167792	0.408393	0.399634	0.394641	0.478159	0.594924	0.169504	0.438245	0.302319	0.298472	0.298168	0.411141	0.144455	0.223093	0.544985	0.429109	0.427976	0.351924	0.378486	0.150555	0.369226	0.359396	0.325036	0.46193	0.148995	0.359804	0.371118	0.370387	0.531764	0.374757	0.376935	0.413899	0.378876	0.369674	0.337283	0.228738	0.439034	0.390338	0.136227	0.267299	0.594924	0.166248	0.414976	0.133474
inferiorparietal R	0.377429	0.216091	0.14644	0.641306	0.558297	0.462608	0.394437	0.381441	0.388756	0.381995	0.290396	0.641306	0.50266	0.53172	0.316936	0.276143	0.487575	0.288672	0.168844	0.31378	0.379953	0.541461	0.481829	0.42621	0.157172	0.329548	0.502103	0.402196	0.423918	0.232695	0.5545	0.405581	0.487661	0.408834	0.435079	0.557708	0.562335	0.463679	0.440703	0.465974	0.260136	0.201279	0.532333	0.20418	0.34274	0.379001	0.176925	0.46445	0.106231
inferiortemporal L	0.285349	0.4066	0.27617	0.519272	0.371475	0.404654	0.311644	0.271181	0.301467	0.239216	0.429232	0.245163	0.692786	0.459617	0.526456	0.38937	0.351355	0.593698	0.320183	0.481001	0.238196	0.419647	0.25355	0.251654	0.385272	0.473792	0.387188	0.246652	0.439876	0.452087	0.453454	0.335169	0.38776	0.310725	0.329259	0.309037	0.422175	0.256936	0.258602	0.337097	0.360284	0.419369	0.384662	0.383071	0.361085	0.522735	0.311307	0.51128	0.306323
inferiortemporal R	0.186345	0.443013	0.373019	0.336755	0.370567	0.29969	0.219937	0.24615	0.23908	0.256219	0.283322	0.213396	0.420976	0.611784	0.381759	0.458901	0.431191	0.214753	0.268977	0.357735	0.250804	0.395385	0.38715	0.342479	0.288062	0.410609	0.344433	0.268459	0.461961	0.329592	0.305948	0.225819	0.20427	0.311533	0.269441	0.354383	0.309638	0.320326	0.355759	0.269722	0.345481	0.285504	0.38567	0.323117	0.401121	0.369647	0.501639	0.286397	0.327563
insula L	0.247545	0.29976	0.0419504	0.317734	0.340625	0.213237	0.259174	0.249643	0.260339	0.238108	0.186519	0.18826	0.36872	0.401804	0.612877	0.448381	0.336826	0.531496	0.232811	0.279692	0.227543	0.314947	0.279668	0.267741	0.211996	0.402191	0.313656	0.230872	0.415943	0.237975	0.316211	0.25179	0.265524	0.178132	0.277244	0.293321	0.349654	0.257083	0.274006	0.269899	0.189061	0.304118	0.329459	0.14785	0.174537	0.280857	0.170053	0.23971	0.157056
insula R	0.279974	0.481503	0.222941	0.390451	0.370811	0.339737	0.293195	0.275108	0.288634	0.242455	0.353556	0.183748	0.414946	0.454145	0.612877	0.709834	0.410425	0.709834	0.261099	0.323152	0.238989	0.354025	0.354233	0.306302	0.523561	0.304895	0.377802	0.26676	0.412865	0.576696	0.363323	0.307572	0.313141	0.139385	0.317558	0.319374	0.367765	0.277327	0.324472	0.309144	0.2444	0.347102	0.394031	0.503273	0.207121	0.317177	0.220925	0.34325	0.344107
isthmuscingulate L	0.295018	0.470796	0.338336	0.540271	0.388763	0.420525	0.320025	0.279231	0.302907	0.241108	0.422112	0.248532	0.394019	0.481465	0.545742	0.426798	0.706031	0.664969	0.344773	0.455105	0.232396	0.311434	0.272143	0.264471	0.457185	0.44216	0.406562	0.261193	0.363772	0.537285	0.468766	0.347513	0.397124	0.242454	0.323652	0.289105	0.40687	0.245646	0.270738	0.355708	0.37453	0.400206	0.42683	0.465578	0.371858	0.488293	0.367528	0.504474	0.368414
isthmuscingulate R	0.216568	0.60774	0.485632	0.307533	0.314321	0.208266	0.221548	0.223275	0.223455	0.224201	0.244245	0.155099	0.407428	0.346797	0.515032	0.5973	0.433716	0.891784	0.151651	0.100883	0.201503	0.363269	0.338268	0.286307	0.502021	0.468728	0.305868	0.218617	0.506584	0.657536	0.284572	0.229313	0.215882	0.151107	0.235681	0.299518	0.300463	0.262496	0.303765	0.243038	0.378178	0.113884	0.362708	0.672052	0.445547	0.123408	0.680782	0.272385	0.518895
lateraloccipital L	0.306857	0.224981	0.139652	0.490026	0.454283	0.395754	0.366033	0.335981	0.356671	0.295308	0.233774	0.133007	0.45849	0.460275	0.303051	0.282149	0.451088	0.311423	0.499656	0.200002	0.296622	0.488113	0.457483	0.393705	0.152794	0.325434	0.468159	0.36659	0.390536	0.233858	0.468768	0.353383	0.410202	0.319706	0.409206	0.499656	0.481532	0.419806	0.414345	0.415077	0.360925	0.127766	0.484206	0.167813	0.399336	0.252228	0.218173	0.326642	0.095639
lateraloccipital R	0.557512	0.402899	0.466425	0.450036	0.66238	0.449652	0.482194	0.48338	0.452934	0.551669	0.42578	0.23095	0.379448	0.611784	0.541602	0.387665	0.343266	0.49289	0.231311	0.66238	0.46665	0.357676	0.355823	0.425352	0.45941	0.374152	0.368873	0.412842	0.456091	0.588049	0.41245	0.616688	0.405305	0.517895	0.397457	0.391574	0.406873	0.402736	0.403986	0.378084	0.263273	0.339558	0.344669	0.592276	0.185333	0.183098	0.323933	0.455238	0.413578
lateralorbitofrontal L	0.475618	0.58626	0.581827	0.328022	0.449099	0.415306	0.599561	0.671801	0.507819	0.501397	0.37173	0.296234	0.37533	0.518951	0.515739	0.538546	0.421587	0.685329	0.365005	0.520269	0.685329	0.368146	0.372321	0.316667	0.521565	0.446009	0.271451	0.466729	0.453624	0.644518	0.327303	0.539175	0.368085	0.505546	0.251231	0.31112	0.276357	0.311805	0.32398	0.300192	0.409187	0.407571	0.337398	0.592396	0.450401	0.56595	0.613886	0.424657	0.511512
lateralorbitofrontal R	0.337821	0.54836	0.424774	0.653665	0.402597	0.474056	0.407679	0.337699	0.377372	0.261784	0.452	0.318224	0.438393	0.482294	0.584078	0.498088	0.366187	0.675876	0.422021	0.509863	0.2496	0.740588	0.267086	0.261056	0.489358	0.423343	0.535853	0.341887	0.437802	0.590964	0.705602	0.402952	0.549091	0.29045	0.39521	0.344859	0.54662	0.266187	0.260686	0.528306	0.455837	0.422457	0.531513	0.526607	0.461405	0.542059	0.479664	0.581562	0.425397
lingual L	0.337846	0.581996	0.516665	0.490113	0.412227	0.487176	0.407035	0.348919	0.393535	0.263525	0.408307	0.367032	0.309623	0.483135	0.56136	0.538073	0.362105	0.70033	0.448591	0.520529	0.249634	0.302585	0.70033	0.289913	0.518103	0.432395	0.404789	0.379645	0.413456	0.634066	0.471762	0.391091	0.440148	0.35977	0.367257	0.407791	0.373507	0.26262	0.31275	0.446778	0.486245	0.400213	0.206161	0.575171	0.489833	0.568105	0.578192	0.473568	0.475215
lingual R	0.364313	0.581899	0.534893	0.386591	0.42022	0.501441	0.441934	0.391631	0.437996	0.282405	0.400201	0.393991	0.332512	0.479302	0.54904	0.547441	0.406092	0.676204	0.456592	0.544221	0.256178	0.321871	0.348366	0.676204	0.500928	0.441927	0.170627	0.471769	0.442307	0.629228	0.391095	0.415931	0.407751	0.521225	0.326768	0.270459	0.266902	0.257492	0.257249	0.362886	0.483241	0.414152	0.256181	0.573642	0.480828	0.581821	0.603366	0.449443	0.472895
medialorbitofrontal L	0.251625	0.539818	0.225563	0.330458	0.351403	0.202471	0.256769	0.262432	0.262405	0.239522	0.143697	0.183233	0.411776	0.397762	0.285041	0.50585	0.420141	0.642264	0.174261	0.084353	0.244944	0.363003	0.364022	0.31184	0.642264	0.442221	0.349641	0.258593	0.407856	0.276231	0.320871	0.242769	0.242424	0.133532	0.29026	0.324851	0.327561	0.290957	0.330633	0.282536	0.253858	0.101574	0.380776	0.244928	0.330604	0.0954828	0.401401	0.242683	0.446385
medialorbitofrontal R	0.298094	0.505599	0.273329	0.448683	0.382636	0.401007	0.313244	0.288229	0.304248	0.247115	0.431907	0.239544	0.519113	0.463302	0.607636	0.340515	0.461549	0.687915	0.320508	0.41292	0.243996	0.339032	0.328212	0.292455	0.483813	0.687915	0.401218	0.27888	0.404716	0.5633	0.40512	0.330743	0.355267	0.179224	0.327605	0.313885	0.398996	0.272172	0.3046	0.333927	0.326989	0.403544	0.419902	0.486881	0.305015	0.407297	0.300399	0.433242	0.350697
middletemporal L	0.315146	0.50848	0.410477	0.502984	0.394461	0.469364	0.375336	0.294163	0.3282	0.234685	0.414672	0.344947	0.469972	0.484032	0.519046	0.497158	0.523735	0.596372	0.418881	0.534124	0.242097	0.557305	0.406835	0.205602	0.426673	0.465652	0.647295	0.299921	0.508673	0.507961	0.517187	0.38267	0.450688	0.46862	0.296201	0.454499	0.390615	0.235546	0.284732	0.47421	0.454779	0.407192	0.46782	0.45187	0.461658	0.587136	0.470284	0.486147	0.387618
middletemporal R	0.32728	0.439491	0.385716	0.267449	0.383157	0.50944	0.483505	0.336637	0.628811	0.247234	0.367237	0.386805	0.387905	0.459849	0.438497	0.430675	0.401472	0.505108	0.45133	0.542289	0.460807	0.410633	0.441754	0.489199	0.362384	0.393711	0.328508	0.772646	0.447916	0.439855	0.200306	0.41289	0.289368	0.557406	0.706179	0.35984	0.223784	0.484862	0.469823	0.163494	0.443539	0.425919	0.345509	0.38814	0.431978	0.576234	0.442915	0.375062	0.342211
paracentral L	0.264006	0.282194	0.169106	0.333705	0.377154	0.344769	0.260007	0.240067	0.248812	0.225156	0.41167	0.186094	0.311235	0.479222	0.454545	0.325995	0.229949	0.596727	0.255681	0.407797	0.21125	0.252192	0.21136	0.217545	0.325519	0.383696	0.287209	0.211524	0.596727	0.391464	0.312651	0.296393	0.274123	0.226242	0.260889	0.260158	0.334766	0.221066	0.219561	0.258182	0.270233	0.380977	0.281553	0.298679	0.245833	0.430423	0.203213	0.368901	0.230333
paracentral R	0.222355	0.532409	0.426261	0.313314	0.358921	0.163411	0.223428	0.22625	0.230532	0.218346	0.176346	0.177974	0.412168	0.452333	0.370499	0.549518	0.441003	0.716016	0.206424	0.0635779	0.216704	0.379221	0.362109	0.300131	0.262209	0.44279	0.329625	0.227929	0.470298	0.882707	0.29362	0.232651	0.214085	0.145882	0.259949	0.317559	0.311325	0.278631	0.322044	0.253752	0.360366	0.0941303	0.381404	0.566534	0.44706	0.0905929	0.71751	0.224652	0.450546
parahippocampal L	0.255395	0.317771	0.219525	0.395663	0.335684	0.416115	0.2732	0.236822	0.272141	0.246668	0.384912	0.298737	0.442624	0.42276	0.365735	0.325818	0.440926	0.41236	0.340784	0.548729	0.343952	0.618648	0.423158	0.383503	0.257431	0.344299	0.463026	0.181686	0.416964	0.299241	0.705602	0.29713	0.337776	0.514916	0.404771	0.479727	0.469952	0.403695	0.404422	0.279542	0.401615	0.421785	0.52719	0.24312	0.423828	0.595925	0.290938	0.449259	0.224187
parahippocampal R	0.579415	0.315635	0.238684	0.382875	0.31693	0.47973	0.393987	0.388716	0.389015	0.515541	0.296678	0.365723	0.410931	0.316016	0.306332	0.342273	0.414084	0.208851	0.42734	0.525999	0.465236	0.456565	0.46886	0.434991	0.193606	0.346278	0.44996	0.410148	0.404503	0.203013	0.342766	0.664325	0.212216	0.517957	0.455623	0.497838	0.350357	0.464322	0.44407	0.338542	0.412927	0.445435	0.431593	0.177816	0.415795	0.571752	0.33858	0.281566	0.208424
parsopercularis L	0.230693	0.312031	0.226257	0.426988	0.291085	0.420273	0.218742	0.252744	0.28733	0.259238	0.374238	0.324109	0.421142	0.376718	0.346361	0.328072	0.422595	0.350183	0.360454	0.563724	0.407688	0.533447	0.442557	0.404865	0.223132	0.346247	0.439374	0.258043	0.413851	0.268864	0.341667	0.252782	0.600863	0.547545	0.420439	0.410364	0.5223	0.369592	0.41999	0.306704	0.451568	0.42051	0.461949	0.220457	0.462631	0.600863	0.308169	0.371765	0.20549
parsopercularis R	0.55984	0.577277	0.686066	0.461492	0.598288	0.563297	0.58686	0.578772	0.558257	0.566135	0.4544	0.402433	0.314764	0.575743	0.610963	0.466824	0.264846	0.891784	0.433685	0.536407	0.464177	0.272023	0.274013	0.451446	0.639055	0.346193	0.345219	0.521412	0.396748	0.882707	0.453617	0.629551	0.472313	0.891784	0.439851	0.387434	0.390415	0.424543	0.377129	0.427124	0.462409	0.429004	0.269484	0.806339	0.457699	0.559313	0.689248	0.512047	0.576505
parsorbitalis L	0.34278	0.510769	0.466868	0.361975	0.409544	0.447181	0.420507	0.380483	0.310259	0.19178	0.388039	0.340659	0.464116	0.508226	0.485371	0.498394	0.487223	0.5664	0.431368	0.534167	0.27371	0.4765	0.400804	0.328585	0.409024	0.453869	0.335857	0.772646	0.507673	0.502685	0.422559	0.390621	0.428966	0.533638	0.772646	0.4023	0.286077	0.364656	0.348203	0.404947	0.470408	0.402206	0.426707	0.452061	0.469956	0.579614	0.518467	0.449601	0.396667
parsorbitalis R	0.337938	0.467279	0.388715	0.410338	0.376301	0.449156	0.40666	0.319487	0.339077	0.230834	0.396478	0.316455	0.374451	0.458961	0.478221	0.433288	0.352784	0.551383	0.407436	0.536412	0.257181	0.343488	0.341516	0.224984	0.401986	0.387766	0.350736	0.270878	0.433345	0.469627	0.519225	0.405165	0.421272	0.429914	0.34457	0.750744	0.167262	0.21469	0.292537	0.467416	0.437146	0.410556	0.255306	0.415141	0.442521	0.57967	0.448753	0.471864	0.37045
parstriangularis L	0.273455	0.383326	0.286092	0.430616	0.352668	0.429337	0.273195	0.235082	0.228735	0.204812	0.408819	0.303846	0.410904	0.446313	0.443146	0.374118	0.379228	0.497666	0.366949	0.545941	0.261913	0.461194	0.303855	0.230525	0.309259	0.376734	0.289689	0.175336	0.490898	0.385664	0.476937	0.325662	0.460661	0.431272	0.25359	0.132637	0.58034	0.157283	0.270796	0.223431	0.444262	0.41277	0.344402	0.323841	0.452639	0.58034	0.346109	0.488292	0.27008
parstriangularis R	0.372316	0.515062	0.4726	0.332457	0.41135	0.469759	0.430816	0.356047	0.355827	0.241607	0.390551	0.342567	0.360229	0.485753	0.494235	0.471138	0.372369	0.589549	0.442283	0.532136	0.26326	0.325919	0.259572	0.203053	0.445549	0.404095	0.196112	0.449042	0.430368	0.535671	0.417704	0.416074	0.378001	0.465021	0.312865	0.22498	0.183996	0.589549	0.264389	0.446621	0.452414	0.405246	0.265836	0.482309	0.445628	0.571032	0.522203	0.443759	0.42403
pericalcarine L	0.355797	0.587314	0.540079	0.434022	0.419188	0.495417	0.425305	0.375989	0.415991	0.275231	0.403397	0.389658	0.324368	0.481774	0.553003	0.547886	0.387506	0.692153	0.455305	0.538852	0.245696	0.304197	0.348435	0.252557	0.51279	0.437493	0.258236	0.441815	0.431067	0.638028	0.438437	0.404304	0.427118	0.469335	0.348991	0.357798	0.322055	0.322912	0.692153	0.404688	0.493181	0.406344	0.238912	0.581598	0.495836	0.582012	0.609771	0.462788	0.481646
pericalcarine R	0.281003	0.373157	0.287042	0.372412	0.364455	0.457689	0.292988	0.25831	0.280161	0.25127	0.39523	0.338993	0.425026	0.46697	0.394836	0.376606	0.431871	0.450466	0.386724	0.547476	0.372607	0.52684	0.472682	0.412844	0.304571	0.371773	0.504135	0.202386	0.453282	0.353991	0.333488	0.35073	0.389357	0.559146	0.427351	0.510534	0.288095	0.501656	0.431014	0.593239	0.415928	0.414594	0.480182	0.299572	0.429229	0.593239	0.356826	0.456913	0.275326
postcentral L	0.339314	0.257297	0.479569	0.576852	0.437257	0.43199	0.381377	0.348703	0.371508	0.306297	0.382055	0.199054	0.463559	0.464939	0.389309	0.269357	0.458225	0.6113	0.304237	0.117424	0.307196	0.511774	0.475968	0.403809	0.397762	0.338902	0.480563	0.371391	0.408393	0.607043	0.511699	0.378737	0.47283	0.259196	0.408996	0.506268	0.539554	0.415831	0.429598	0.434789	0.6113	0.307838	0.50432	0.534772	0.406825	0.122163	0.162122	0.447237	0.321002
postcentral R	0.61004	0.285823	0.244025	0.573654	0.645763	0.408613	0.516865	0.503796	0.484457	0.549058	0.440864	0.21355	0.443201	0.583722	0.404398	0.332925	0.408759	0.273894	0.167893	0.378977	0.471729	0.443188	0.424611	0.460925	0.288468	0.379385	0.442045	0.443391	0.465978	0.317029	0.492487	0.664325	0.476424	0.506282	0.453526	0.478504	0.497991	0.468213	0.451646	0.439151	0.158155	0.664325	0.426025	0.327904	0.21074	0.58641	0.182821	0.527878	0.252654
posteriorcingulate L	0.308274	0.497076	0.38796	0.583533	0.401183	0.460922	0.34321	0.287901	0.31422	0.243762	0.424964	0.308268	0.416094	0.495356	0.536261	0.461807	0.477308	0.644046	0.401828	0.504605	0.231608	0.553805	0.191893	0.21214	0.451633	0.429998	0.406899	0.269187	0.458912	0.537097	0.556733	0.369933	0.449931	0.335148	0.317899	0.26669	0.420471	0.220867	0.211434	0.426593	0.43301	0.404832	0.696742	0.470513	0.448843	0.549462	0.432092	0.523817	0.387479
posteriorcingulate R	0.242657	0.514062	0.307496	0.320866	0.365375	0.17944	0.24421	0.244561	0.250114	0.230141	0.165129	0.193831	0.411663	0.45182	0.317879	0.54264	0.440663	0.761601	0.251567	0.0594916	0.229603	0.385554	0.373699	0.312108	0.274027	0.44158	0.345457	0.243338	0.444959	0.615063	0.305838	0.25312	0.231205	0.136858	0.281095	0.329451	0.325078	0.289948	0.334807	0.26874	0.293584	0.115586	0.390229	0.806339	0.408732	0.0826334	0.670574	0.223068	0.448334
precentral L	0.342472	0.393642	0.656769	0.582066	0.438428	0.467194	0.386097	0.345801	0.37237	0.292074	0.416941	0.268868	0.461589	0.49113	0.50461	0.34628	0.447873	0.815685	0.380476	0.312064	0.28058	0.506689	0.47659	0.389451	0.565395	0.3868	0.48281	0.366834	0.426914	0.764239	0.519607	0.388235	0.476064	0.160664	0.398858	0.496554	0.540196	0.395384	0.420049	0.443232	0.41427	0.379246	0.508446	0.693272	0.815685	0.323642	0.488455	0.479247	0.488786
precentral R	0.595869	0.382134	0.435877	0.554868	0.637009	0.467162	0.539078	0.522745	0.504929	0.549891	0.471499	0.283217	0.429729	0.591842	0.506134	0.384569	0.384384	0.434414	0.255775	0.194699	0.467156	0.413295	0.403668	0.466997	0.449511	0.401475	0.430474	0.464628	0.473694	0.52585	0.494693	0.65929	0.486931	0.487825	0.458969	0.466885	0.48431	0.466607	0.448734	0.445394	0.246998	0.451645	0.398571	0.524888	0.158983	0.65929	0.286209	0.539611	0.395897
precuneus L	0.299508	0.229843	0.398114	0.434378	0.400266	0.355171	0.320985	0.296873	0.311909	0.257118	0.329479	0.155628	0.413	0.478854	0.386638	0.26658	0.420689	0.862049	0.247101	0.169286	0.259029	0.396612	0.409021	0.341906	0.543188	0.32177	0.399321	0.295968	0.375622	0.855258	0.399251	0.337055	0.347401	0.132718	0.34322	0.377665	0.403544	0.322372	0.369932	0.345476	0.162625	0.278073	0.420077	0.786373	0.303328	0.16821	0.862049	0.35191	0.420831
precuneus R	0.298583	0.214633	0.097346	0.568671	0.299234	0.270535	0.359105	0.368682	0.382065	0.425368	0.364123	0.208792	0.499233	0.322171	0.241625	0.269385	0.485115	0.196528	0.229491	0.550427	0.444856	0.535549	0.4133	0.407313	0.139939	0.329211	0.418933	0.320492	0.382043	0.137028	0.422127	0.255752	0.328278	0.554381	0.400688	0.444699	0.481286	0.415726	0.408096	0.365797	0.311119	0.415619	0.494283	0.104094	0.356077	0.599533	0.19227	0.599533	0.126645
rostralanteriorcingulate L	0.280573	0.327024	0.214817	0.337509	0.377186	0.244226	0.275248	0.276592	0.277721	0.246018	0.138923	0.207271	0.396286	0.446813	0.260825	0.394167	0.411093	0.71912	0.243333	0.0958224	0.257668	0.374436	0.388882	0.33	0.495917	0.388541	0.367363	0.272339	0.362279	0.631493	0.324457	0.28334	0.252492	0.132287	0.311324	0.34227	0.334357	0.30648	0.352983	0.2919	0.228444	0.142267	0.390548	0.532368	0.344908	0.101403	0.339138	0.225301	0.71912
rostralanteriorcingulate R	0.304221	0.596223	0.304196	0.410131	0.392775	0.392877	0.307548	0.29054	0.299097	0.251834	0.351819	0.225155	0.400534	0.471726	0.582455	0.169366	0.394002	0.751685	0.309986	0.31404	0.252094	0.350739	0.375604	0.320344	0.586321	0.293308	0.385787	0.282004	0.402275	0.661939	0.37061	0.331214	0.321897	0.128326	0.324632	0.32833	0.366983	0.288315	0.341409	0.317733	0.268212	0.348078	0.394047	0.597618	0.220533	0.301675	0.278294	0.351635	0.455199
rostralmiddlefrontal L	0.341724	0.44655	0.476618	0.324488	0.307235	0.31927	0.238937	0.269711	0.240609	0.255451	0.274029	0.228177	0.407281	0.35593	0.341362	0.446163	0.433037	0.280371	0.321591	0.439128	0.325067	0.413862	0.408375	0.357119	0.315873	0.414724	0.351617	0.28557	0.428862	0.338135	0.295246	0.474865	0.218555	0.415988	0.304753	0.396273	0.308846	0.379602	0.374014	0.269564	0.38515	0.344321	0.396482	0.323369	0.437398	0.479775	0.512872	0.289622	0.379519
rostralmiddlefrontal R	0.599525	0.197094	0.0888161	0.453501	0.511156	0.111774	0.426896	0.423967	0.407951	0.458868	0.11988	0.155787	0.400201	0.431302	0.200295	0.25479	0.408654	0.104195	0.172821	0.439131	0.439135	0.474455	0.449382	0.422819	0.0856353	0.296536	0.44641	0.384509	0.317499	0.081471	0.405992	0.578116	0.347612	0.465915	0.428846	0.535327	0.426483	0.476293	0.432025	0.389022	0.292799	0.356719	0.446915	0.0660397	0.358212	0.529162	0.197726	0.226103	0.0963049
superiorfrontal L	0.277376	0.451563	0.213817	0.342036	0.379593	0.357713	0.27219	0.258273	0.263616	0.23397	0.350373	0.203771	0.351626	0.466994	0.555117	0.258389	0.319362	0.677155	0.276002	0.35715	0.226007	0.292004	0.286666	0.263583	0.438114	0.338921	0.327896	0.240407	0.313244	0.527101	0.319768	0.303535	0.276979	0.155713	0.280268	0.274853	0.322892	0.243263	0.273358	0.272835	0.261439	0.359293	0.328702	0.443803	0.221611	0.353119	0.219275	0.320283	0.290796
superiorfrontal R	0.276624	0.202901	0.132498	0.31549	0.379492	0.292025	0.262509	0.258999	0.258829	0.236054	0.19679	0.181735	0.340281	0.459388	0.286471	0.311692	0.352519	0.720135	0.2395	0.164642	0.23753	0.332662	0.343614	0.296917	0.508723	0.331163	0.328718	0.247058	0.306622	0.606718	0.297318	0.289424	0.243205	0.111561	0.285509	0.309244	0.307727	0.276534	0.315747	0.264175	0.17792	0.22927	0.344072	0.529873	0.221635	0.157571	0.188496	0.225111	0.323125
superiorparietal L	0.312475	0.214516	0.117854	0.446813	0.423264	0.317185	0.352045	0.32781	0.344992	0.286324	0.2217	0.180829	0.430728	0.436263	0.273183	0.281749	0.431663	0.342575	0.270786	0.141414	0.288946	0.457953	0.440856	0.381735	0.154945	0.322435	0.439981	0.346218	0.371851	0.242702	0.426368	0.348411	0.369543	0.281381	0.390852	0.464182	0.439423	0.399697	0.403138	0.384947	0.402801	0.109564	0.456379	0.14812	0.430406	0.188698	0.248521	0.301794	0.0875112
superiorparietal R	0.547182	0.207536	0.0791505	0.50043	0.451882	0.124816	0.450145	0.446865	0.422411	0.539564	0.313562	0.153491	0.441591	0.365691	0.264354	0.29048	0.425918	0.120321	0.223911	0.547314	0.466269	0.446519	0.390893	0.410502	0.119494	0.352831	0.395042	0.363869	0.449655	0.130063	0.413879	0.577532	0.377893	0.544983	0.394758	0.417845	0.446815	0.407835	0.404205	0.370263	0.226503	0.405772	0.420781	0.121891	0.281195	0.596989	0.157485	0.460989	0.106576
superiortemporal L	0.286358	0.420004	0.354755	0.372433	0.350098	0.467692	0.941697	0.751534	0.430689	0.34416	0.369141	0.369906	0.481848	0.47262	0.399824	0.436061	0.486579	0.402904	0.439735	0.552309	0.549541	0.5069	0.508774	0.481293	0.302078	0.426031	0.464351	0.540339	0.504827	0.35631	0.376095	0.384252	0.291775	0.590195	0.446418	0.504811	0.370679	0.460075	0.484322	0.374385	0.466433	0.432562	0.476388	0.315128	0.474693	0.598658	0.440047	0.399442	0.302986
superiortemporal R	0.293232	0.41123	0.331687	0.329941	0.362273	0.459913	0.359347	0.276819	0.329495	0.230871	0.374578	0.330544	0.378381	0.449059	0.443441	0.395831	0.38039	0.516344	0.403007	0.54563	0.289606	0.501636	0.466734	0.354092	0.352905	0.371801	0.597807	0.222519	0.436995	0.419101	0.339093	0.367709	0.376501	0.476145	0.360821	0.71592	0.146127	0.335401	0.420671	0.324873	0.435385	0.416397	0.388425	0.360889	0.447385	0.586193	0.39053	0.427228	0.316609
supramarginal L	0.335712	0.199285	0.0885181	0.581265	0.496256	0.363908	0.368341	0.346011	0.363851	0.336695	0.299667	0.229734	0.473999	0.465104	0.29171	0.266259	0.466639	0.269117	0.151527	0.247336	0.336914	0.527951	0.474786	0.409746	0.169789	0.330003	0.484574	0.371864	0.393545	0.233382	0.518249	0.368136	0.474567	0.397993	0.406631	0.521185	0.543701	0.429854	0.430374	0.432417	0.382435	0.158323	0.512813	0.188389	0.40408	0.340573	0.16734	0.409318	0.105216
supramarginal R	0.456391	0.193593	0.0726823	0.661131	0.351335	0.157555	0.474269	0.46321	0.45763	0.516964	0.150543	0.176178	0.485277	0.305729	0.212981	0.275593	0.470186	0.115432	0.205507	0.540263	0.478863	0.516777	0.43892	0.44485	0.107298	0.345152	0.453877	0.398415	0.406034	0.0975968	0.496233	0.419308	0.451314	0.546572	0.447791	0.49681	0.521238	0.467533	0.442232	0.431934	0.278793	0.40981	0.484063	0.0801272	0.332709	0.593969	0.169159	0.535483	0.101795
transversetemporal L	0.292069	0.431232	0.328816	0.541265	0.383516	0.458265	0.313192	0.254953	0.274996	0.224327	0.415526	0.319632	0.501436	0.481615	0.476392	0.420197	0.44721	0.549743	0.391852	0.531646	0.247543	0.624319	0.332773	0.231333	0.370576	0.42109	0.272798	0.207212	0.515304	0.438612	0.569212	0.360275	0.4374	0.447637	0.278807	0.35538	0.350661	0.239544	0.278824	0.343168	0.428336	0.410278	0.47795	0.377024	0.441171	0.581519	0.38205	0.503116	0.323539
transversetemporal R	0.229567	0.209152	0.101513	0.490526	0.300043	0.278175	0.254319	0.247481	0.27048	0.266823	0.272743	0.196356	0.489648	0.357474	0.223891	0.272777	0.472416	0.294566	0.231377	0.527848	0.31906	0.511264	0.381414	0.344085	0.156875	0.347895	0.392747	0.214977	0.373426	0.163195	0.329481	0.223398	0.29462	0.45145	0.336509	0.391621	0.473477	0.331508	0.36289	0.276354	0.301037	0.419432	0.4798	0.112151	0.330419	0.567094	0.188948	0.223166	0.132939
[truncated: 13 more columns]
