# Supplementary material for: The relationship between the interictal epileptiform discharge source connectivity and cortical structural couplings in temporal lobe epilepsy
Source: Front Neurol. 2023 Feb 1;14:1029732. doi: 10.3389/fneur.2023.1029732 (PMC9948620; doi:10.3389/fneur.2023.1029732)
Supplement: Supplementary file 1 [file Data_Sheet_1.ZIP › Connection/BGC/R/14.xlsx]

## Sheet: 0
\	caudalanteriorcingulate L	caudalanteriorcingulate R	caudalmiddlefrontal L	caudalmiddlefrontal R	cuneus L	cuneus R	entorhinal L	entorhinal R	fusiform L	fusiform R	inferiorparietal L	inferiorparietal R	inferiortemporal L	inferiortemporal R	insula L	insula R	isthmuscingulate L	isthmuscingulate R	lateraloccipital L	lateraloccipital R	lateralorbitofrontal L	lateralorbitofrontal R	lingual L	lingual R	medialorbitofrontal L	medialorbitofrontal R	middletemporal L	middletemporal R	paracentral L	paracentral R	parahippocampal L	parahippocampal R	parsopercularis L	parsopercularis R	parsorbitalis L	parsorbitalis R	parstriangularis L	parstriangularis R	pericalcarine L	pericalcarine R	postcentral L	postcentral R	posteriorcingulate L	posteriorcingulate R	precentral L	precentral R	precuneus L	precuneus R	rostralanteriorcingulate L
caudalanteriorcingulate L	0.577912	0.399815	0.0733525	0.174546	0.192096	0.0944247	0.224474	0.390717	0.229606	0.236544	0.239053	0.535395	0.200162	0.577912	0.172516	0.297194	0.201846	0.232572	0.136863	0.230546	0.253753	0.196045	0.210568	0.360035	0.194056	0.241649	0.383142	0.529031	0.193402	0.287456	0.3344	0.48445	0.150227	0.295634	0.301913	0.434966	0.180875	0.281474	0.204853	0.257044	0.130661	0.110653	0.193625	0.182319	0.144212	0.0797939	0.103491	0.188468	0.238429
caudalanteriorcingulate R	0.385493	0.544327	0.0616148	0.265904	0.27108	0.144475	0.402464	0.349767	0.175731	0.18027	0.165443	0.336528	0.229609	0.241933	0.283921	0.25641	0.273843	0.360091	0.145842	0.299146	0.289748	0.277483	0.240798	0.244277	0.278366	0.235432	0.229843	0.170502	0.217959	0.303239	0.258345	0.161104	0.0746747	0.217057	0.217538	0.385285	0.152233	0.259753	0.230116	0.169846	0.150653	0.160839	0.204464	0.232449	0.135992	0.0512816	0.195369	0.214188	0.264055
caudalmiddlefrontal L	0.278887	0.493108	0.493108	0.26212	0.184367	0.16659	0.286432	0.269506	0.16157	0.185281	0.197991	0.297809	0.187725	0.28258	0.187177	0.233649	0.168706	0.259937	0.156871	0.214799	0.216194	0.263817	0.202176	0.177336	0.195898	0.214389	0.174551	0.341462	0.182377	0.236975	0.344339	0.396061	0.0804153	0.162197	0.175578	0.262337	0.212574	0.216874	0.229098	0.0988217	0.249597	0.0607969	0.217993	0.242167	0.125403	0.0395122	0.341884	0.18797	0.20038
caudalmiddlefrontal R	0.244335	0.544327	0.0522255	0.651791	0.193517	0.183579	0.265267	0.190693	0.223344	0.152849	0.523997	0.494702	0.185172	0.651791	0.213255	0.155959	0.41891	0.282005	0.10414	0.326165	0.418888	0.116869	0.151185	0.408083	0.263178	0.15726	0.420774	0.615715	0.173713	0.198413	0.464517	0.61078	0.108057	0.25583	0.341375	0.430709	0.273432	0.308224	0.232533	0.202934	0.101316	0.163527	0.226719	0.344446	0.1051	0.0527746	0.161697	0.404844	0.332464
cuneus L	0.31576	0.39945	0.0571124	0.205651	0.627192	0.120891	0.357855	0.241707	0.362563	0.334784	0.354134	0.477216	0.287901	0.617802	0.289873	0.434022	0.321432	0.279248	0.157338	0.363193	0.436302	0.227928	0.253844	0.58154	0.365955	0.299498	0.565943	0.512211	0.286998	0.218042	0.354875	0.464825	0.101985	0.235958	0.470791	0.460377	0.306167	0.435079	0.21782	0.242629	0.127958	0.109741	0.186062	0.198493	0.13849	0.0536108	0.131702	0.202963	0.393358
cuneus R	0.239795	0.430226	0.137222	0.373096	0.237524	0.462342	0.191909	0.241358	0.268701	0.258395	0.393489	0.192101	0.267034	0.268886	0.23232	0.294631	0.2399	0.192325	0.166614	0.326947	0.344808	0.362411	0.26688	0.260712	0.236626	0.318748	0.259964	0.331783	0.283534	0.257676	0.422124	0.389944	0.165523	0.163184	0.279918	0.291573	0.364447	0.296753	0.309235	0.166982	0.106698	0.0882578	0.329763	0.351637	0.133997	0.148143	0.105552	0.356838	0.235989
entorhinal L	0.140387	0.457318	0.106308	0.168334	0.169836	0.0956066	0.61959	0.338748	0.195454	0.206636	0.208241	0.591032	0.164971	0.590254	0.161362	0.225524	0.181311	0.2361	0.109348	0.178271	0.208734	0.180794	0.183075	0.310064	0.206455	0.196728	0.361022	0.551014	0.164445	0.207947	0.36269	0.528444	0.165119	0.296752	0.274419	0.414319	0.178075	0.230992	0.180277	0.219121	0.1324	0.130802	0.179847	0.172194	0.142826	0.0956881	0.149132	0.175028	0.257929
entorhinal R	0.513642	0.408727	0.114908	0.197063	0.222033	0.0744892	0.561657	0.618873	0.29152	0.281141	0.262358	0.498077	0.215489	0.618873	0.210992	0.256372	0.228087	0.243953	0.144229	0.295066	0.352928	0.197343	0.206579	0.473282	0.305906	0.200223	0.486957	0.536958	0.211158	0.231566	0.355138	0.483214	0.158054	0.29731	0.397944	0.44122	0.216278	0.358971	0.208195	0.257414	0.181501	0.125415	0.193659	0.200952	0.195961	0.103577	0.135313	0.213527	0.340637
fusiform L	0.312155	0.385885	0.0577113	0.194928	0.323045	0.170528	0.31054	0.288166	0.604677	0.163836	0.573657	0.418376	0.220989	0.591838	0.330069	0.220665	0.529257	0.378672	0.105146	0.325577	0.500176	0.181509	0.25223	0.604677	0.366951	0.21405	0.513444	0.508711	0.262362	0.284796	0.373223	0.467195	0.0964915	0.251918	0.468407	0.454018	0.305708	0.388709	0.182067	0.211592	0.126821	0.155526	0.1668	0.156391	0.123415	0.0570279	0.174002	0.471354	0.423879
fusiform R	0.381874	0.410949	0.0679231	0.187475	0.38123	0.154793	0.380793	0.339188	0.222649	0.663702	0.533048	0.427877	0.30435	0.663702	0.365312	0.250442	0.507538	0.400166	0.133504	0.365128	0.501272	0.210024	0.311819	0.632871	0.390336	0.245515	0.570178	0.595857	0.295218	0.340389	0.398272	0.532929	0.0999109	0.25131	0.601414	0.456786	0.331673	0.511411	0.216692	0.218716	0.152753	0.144472	0.175097	0.154243	0.153977	0.0600539	0.183403	0.433219	0.420309
inferiorparietal L	0.260135	0.337961	0.0577464	0.347665	0.235724	0.147243	0.279682	0.234242	0.404656	0.354932	0.607888	0.372589	0.356991	0.553513	0.261165	0.354741	0.205295	0.227819	0.144638	0.386142	0.441884	0.36765	0.304042	0.532602	0.230308	0.367766	0.538544	0.418496	0.312053	0.228729	0.35867	0.383168	0.103839	0.244845	0.480095	0.484844	0.479414	0.425108	0.312777	0.217059	0.10376	0.145106	0.31478	0.325596	0.108832	0.0569314	0.115686	0.480904	0.204188
inferiorparietal R	0.217738	0.252237	0.137793	0.211251	0.224721	0.0955843	0.177829	0.249988	0.232084	0.255867	0.152335	0.591032	0.204425	0.334939	0.227597	0.232734	0.188682	0.222806	0.114536	0.235102	0.235194	0.205693	0.217623	0.289969	0.221069	0.206059	0.266816	0.372616	0.213641	0.250714	0.261958	0.341045	0.0782536	0.113827	0.276948	0.139974	0.163699	0.274381	0.21165	0.187474	0.175525	0.120158	0.207686	0.210818	0.15302	0.0878493	0.258047	0.188022	0.199222
inferiortemporal L	0.324742	0.424545	0.0668127	0.177802	0.301592	0.172973	0.344271	0.259705	0.262451	0.254725	0.56524	0.469027	0.604751	0.604751	0.304766	0.245003	0.486682	0.33495	0.108451	0.338483	0.460133	0.204714	0.286281	0.537306	0.36707	0.292414	0.480921	0.52855	0.266516	0.242459	0.348787	0.488768	0.112651	0.255209	0.43572	0.454064	0.258091	0.428424	0.076155	0.218327	0.130796	0.148338	0.264637	0.116415	0.133916	0.0605633	0.169463	0.409333	0.416165
inferiortemporal R	0.310958	0.18364	0.0675018	0.195345	0.304074	0.126428	0.270617	0.340016	0.252081	0.310581	0.187015	0.329655	0.236801	0.681723	0.324561	0.258555	0.311792	0.414771	0.105292	0.23294	0.196916	0.196526	0.257682	0.261618	0.32893	0.221246	0.213296	0.586993	0.25717	0.326323	0.279398	0.359033	0.0709848	0.213475	0.245393	0.488566	0.172114	0.22559	0.218699	0.175814	0.140328	0.129157	0.198043	0.195494	0.119438	0.0596445	0.205934	0.249677	0.322511
insula L	0.304275	0.365603	0.100188	0.163746	0.20332	0.108709	0.35289	0.21082	0.278553	0.272154	0.274464	0.458421	0.194387	0.586758	0.586758	0.242142	0.288902	0.342288	0.123562	0.287153	0.35281	0.171423	0.165928	0.511106	0.28189	0.11061	0.490109	0.475906	0.183746	0.118484	0.30328	0.419915	0.142029	0.283492	0.404655	0.468916	0.202523	0.380446	0.161948	0.214029	0.152445	0.12944	0.134332	0.157761	0.154483	0.0803241	0.148129	0.180709	0.33453
insula R	0.513981	0.452495	0.0874708	0.272682	0.515754	0.118586	0.536187	0.354886	0.314315	0.278796	0.510446	0.460315	0.292071	0.622065	0.388696	0.622065	0.427853	0.357534	0.146692	0.34536	0.455783	0.283113	0.36216	0.523086	0.449632	0.420402	0.510571	0.55503	0.463652	0.365625	0.396773	0.517013	0.134356	0.274241	0.444976	0.440647	0.275232	0.421313	0.243887	0.231848	0.179732	0.132097	0.262573	0.257035	0.195702	0.0809899	0.154504	0.37791	0.433005
isthmuscingulate L	0.277112	0.358461	0.0894526	0.237721	0.166175	0.0729011	0.324765	0.209607	0.368545	0.346652	0.154183	0.369403	0.242271	0.584808	0.18647	0.195236	0.611019	0.267634	0.143273	0.359992	0.433323	0.239023	0.180982	0.609132	0.20613	0.170806	0.593565	0.463843	0.167468	0.192106	0.372716	0.416096	0.109933	0.251405	0.492364	0.497675	0.309433	0.449683	0.210396	0.22779	0.156309	0.107584	0.179209	0.222444	0.15439	0.0702203	0.134822	0.255103	0.209962
isthmuscingulate R	0.157535	0.353695	0.0950344	0.189061	0.226131	0.0294971	0.213688	0.0995806	0.335555	0.33357	0.16307	0.39972	0.231323	0.576051	0.270414	0.211399	0.207769	0.576051	0.159947	0.305007	0.336269	0.183777	0.214709	0.536218	0.218758	0.165844	0.521253	0.479182	0.231793	0.19443	0.337927	0.42754	0.105351	0.251829	0.406054	0.415029	0.223659	0.377933	0.212693	0.291164	0.172663	0.0831239	0.182897	0.197625	0.172565	0.0792671	0.131778	0.219479	0.273597
lateraloccipital L	0.203891	0.460592	0.0557578	0.317083	0.247712	0.166235	0.175069	0.233429	0.210164	0.221351	0.428497	0.352616	0.231392	0.378815	0.233184	0.274551	0.303691	0.2196	0.460592	0.20336	0.251739	0.310408	0.26503	0.230641	0.264625	0.276802	0.239608	0.403127	0.287958	0.249955	0.396617	0.437297	0.150249	0.23967	0.224263	0.402589	0.312631	0.235684	0.30328	0.231005	0.144644	0.104567	0.31735	0.319698	0.187325	0.0820744	0.192281	0.35337	0.299881
lateraloccipital R	0.149961	0.447607	0.0523817	0.270624	0.236155	0.16244	0.147154	0.167509	0.264062	0.25305	0.525817	0.369651	0.240625	0.475377	0.264374	0.200004	0.490175	0.262605	0.0840459	0.534549	0.309033	0.236194	0.231555	0.271216	0.297681	0.220128	0.281221	0.444335	0.264341	0.162971	0.431962	0.456649	0.116753	0.280112	0.231957	0.468316	0.358605	0.232684	0.270874	0.228943	0.115072	0.1473	0.273589	0.305695	0.107133	0.0598386	0.187806	0.477349	0.385079
lateralorbitofrontal L	0.183985	0.468261	0.0635766	0.235241	0.198184	0.19893	0.173905	0.178682	0.292039	0.273281	0.443592	0.433442	0.218875	0.525438	0.228483	0.177372	0.434846	0.272758	0.0788946	0.265825	0.53972	0.182833	0.192749	0.199581	0.265707	0.162426	0.186247	0.46322	0.18931	0.189091	0.450647	0.48957	0.0916733	0.235513	0.160608	0.404465	0.318393	0.148891	0.252846	0.181268	0.100307	0.185155	0.205219	0.259289	0.0836547	0.0576115	0.194983	0.393335	0.352489
lateralorbitofrontal R	0.261322	0.506776	0.0564164	0.108753	0.208868	0.182222	0.282152	0.197939	0.18341	0.146565	0.517812	0.479938	0.188109	0.627355	0.214332	0.171708	0.418685	0.291181	0.0945078	0.280938	0.357078	0.627355	0.173627	0.391965	0.259929	0.170854	0.395729	0.580168	0.194672	0.20865	0.424581	0.565352	0.118	0.267568	0.321987	0.433189	0.267117	0.295207	0.260668	0.19205	0.106165	0.162528	0.347944	0.347133	0.111498	0.0588141	0.158295	0.397917	0.327612
lingual L	0.347239	0.44268	0.0633011	0.214662	0.299147	0.148762	0.379857	0.254391	0.338038	0.301056	0.499359	0.487364	0.32652	0.633199	0.284187	0.319546	0.417462	0.306639	0.138527	0.375443	0.485375	0.248171	0.64705	0.578489	0.363478	0.320092	0.549021	0.543334	0.227028	0.230042	0.369316	0.505118	0.106961	0.24409	0.480967	0.453197	0.265753	0.456298	0.194082	0.231924	0.13318	0.131632	0.216377	0.197629	0.143319	0.0574417	0.153932	0.323683	0.394478
lingual R	0.212741	0.355902	0.0567651	0.152706	0.27336	0.145763	0.188258	0.229613	0.361363	0.340299	0.395983	0.355609	0.242411	0.534334	0.305207	0.205913	0.485734	0.351931	0.0897785	0.229797	0.129731	0.145984	0.233094	0.634075	0.318949	0.177078	0.119576	0.418691	0.246712	0.251584	0.419498	0.421511	0.0798901	0.242755	0.156372	0.448636	0.297039	0.117987	0.217903	0.175494	0.11748	0.142354	0.179135	0.176455	0.099081	0.050704	0.192215	0.396405	0.398529
medialorbitofrontal L	0.276792	0.330849	0.0885647	0.17429	0.192523	0.085534	0.350445	0.27166	0.270207	0.268057	0.200835	0.422479	0.199775	0.552348	0.214005	0.238336	0.236492	0.334901	0.138596	0.284534	0.344395	0.180148	0.181125	0.472865	0.552348	0.156966	0.448914	0.458191	0.192628	0.193949	0.286417	0.398316	0.158052	0.318429	0.369306	0.46878	0.18725	0.361836	0.180911	0.236108	0.149397	0.123471	0.154423	0.172578	0.155765	0.087614	0.121117	0.162095	0.214239
medialorbitofrontal R	0.357557	0.42871	0.0637044	0.165069	0.303891	0.150155	0.383678	0.266611	0.224295	0.209842	0.506515	0.452888	0.214296	0.588419	0.201216	0.373871	0.3883	0.330009	0.11699	0.288052	0.352877	0.197512	0.224596	0.446366	0.268484	0.588419	0.424443	0.517915	0.278621	0.242339	0.349227	0.483311	0.133754	0.283476	0.36457	0.442404	0.195814	0.348245	0.159837	0.204341	0.121575	0.146316	0.16741	0.152008	0.130908	0.0666818	0.132885	0.366587	0.306984
middletemporal L	0.257179	0.349931	0.0557537	0.146788	0.285863	0.139212	0.238994	0.283859	0.269841	0.258325	0.378557	0.314339	0.196401	0.399273	0.320258	0.215971	0.454942	0.397631	0.0969674	0.219997	0.106645	0.140273	0.220377	0.115823	0.333097	0.175468	0.624448	0.351101	0.23741	0.275361	0.435196	0.440494	0.0843732	0.246719	0.164719	0.432975	0.249644	0.0999872	0.184823	0.1664	0.121966	0.15171	0.150743	0.146987	0.107912	0.0610828	0.169503	0.366178	0.385866
middletemporal R	0.367834	0.157164	0.0717738	0.211434	0.293771	0.13662	0.348501	0.357755	0.181317	0.23714	0.171056	0.386076	0.213748	0.681723	0.31052	0.248909	0.291801	0.398583	0.121827	0.275905	0.238451	0.215886	0.238054	0.272815	0.321281	0.224524	0.230499	0.681723	0.239745	0.326321	0.192372	0.188142	0.0780279	0.221083	0.182336	0.497064	0.139428	0.245567	0.199701	0.189673	0.152446	0.135352	0.186363	0.192759	0.137008	0.0584828	0.210962	0.221774	0.30354
paracentral L	0.350135	0.400236	0.0603946	0.232189	0.298299	0.130523	0.383247	0.268621	0.339327	0.30527	0.47616	0.447568	0.273705	0.602213	0.295425	0.436566	0.395369	0.326307	0.148791	0.36729	0.443224	0.256914	0.203166	0.572874	0.357528	0.284952	0.535003	0.499814	0.602213	0.228108	0.337906	0.453772	0.109166	0.25426	0.460839	0.45385	0.257532	0.449838	0.223578	0.230396	0.128366	0.13023	0.176946	0.216398	0.137694	0.0598809	0.123959	0.264263	0.377979
paracentral R	0.46609	0.392936	0.0829071	0.195175	0.235425	0.0881391	0.450954	0.293393	0.285817	0.278955	0.341985	0.472197	0.207415	0.587317	0.150018	0.301944	0.273702	0.306442	0.150274	0.319923	0.355348	0.200456	0.1998	0.478557	0.319636	0.206289	0.467192	0.515468	0.223291	0.587317	0.34235	0.466812	0.123574	0.262199	0.384116	0.42917	0.221172	0.370721	0.209492	0.253852	0.168295	0.107796	0.191056	0.197074	0.180567	0.074873	0.128857	0.226601	0.37174
parahippocampal L	0.374019	0.318778	0.0629669	0.254335	0.288965	0.153911	0.393753	0.340198	0.198303	0.197318	0.248196	0.385067	0.203692	0.499008	0.292451	0.230631	0.354162	0.40138	0.123977	0.313658	0.348353	0.260819	0.216715	0.393085	0.299178	0.2077	0.406757	0.31755	0.217567	0.293281	0.643286	0.308618	0.090023	0.248259	0.378813	0.504564	0.112428	0.334712	0.196228	0.184703	0.142114	0.154387	0.174102	0.211684	0.133599	0.0536273	0.180592	0.283884	0.30043
parahippocampal R	0.379995	0.157636	0.0669738	0.237233	0.280709	0.138999	0.380218	0.354903	0.179469	0.209326	0.16703	0.393071	0.206307	0.469355	0.293377	0.24169	0.28543	0.386443	0.127577	0.294872	0.290553	0.241461	0.225941	0.293879	0.29984	0.220037	0.312359	0.208406	0.223179	0.313276	0.211578	0.666304	0.0772752	0.221452	0.239966	0.491352	0.122997	0.281509	0.200782	0.18372	0.149823	0.141466	0.185316	0.206361	0.136596	0.0540984	0.202319	0.219698	0.282696
parsopercularis L	0.291105	0.457276	0.0915386	0.255125	0.171057	0.194376	0.313235	0.259724	0.171497	0.179722	0.228503	0.225507	0.163855	0.237706	0.185008	0.185931	0.229167	0.266999	0.228459	0.249985	0.266615	0.236694	0.165108	0.175546	0.223744	0.176129	0.170756	0.307174	0.170754	0.227908	0.368023	0.369453	0.46276	0.133644	0.187835	0.221729	0.242795	0.227217	0.208406	0.111354	0.215188	0.0973548	0.193778	0.234893	0.206865	0.108755	0.253276	0.23817	0.258733
parsopercularis R	0.314927	0.431983	0.166373	0.316328	0.166764	0.160109	0.386595	0.25473	0.237092	0.210757	0.224415	0.2252	0.190671	0.274009	0.172462	0.179698	0.240704	0.311057	0.324823	0.429425	0.39679	0.290429	0.168529	0.298625	0.204164	0.185791	0.284179	0.326747	0.160571	0.213928	0.376257	0.386626	0.149485	0.470397	0.278447	0.196562	0.226222	0.317513	0.23682	0.345761	0.298569	0.189532	0.214445	0.282689	0.30502	0.166758	0.300536	0.251288	0.237579
parsorbitalis L	0.260708	0.458319	0.0575544	0.193774	0.309238	0.175331	0.242582	0.275122	0.338307	0.35261	0.401278	0.384859	0.257859	0.601134	0.314585	0.233058	0.446584	0.368986	0.0875269	0.254234	0.22066	0.184444	0.260437	0.234041	0.317356	0.193362	0.260406	0.498097	0.260235	0.278563	0.511814	0.537077	0.0870932	0.238387	0.601414	0.394947	0.268071	0.150801	0.218379	0.161893	0.099804	0.180925	0.198592	0.192269	0.0887902	0.0570456	0.159319	0.366012	0.368184
parsorbitalis R	0.156129	0.334578	0.0743502	0.194687	0.247534	0.110087	0.124655	0.193064	0.304272	0.308863	0.215006	0.0963891	0.234995	0.389231	0.289147	0.225028	0.338506	0.294462	0.12127	0.26144	0.276925	0.185837	0.230578	0.411477	0.297642	0.191039	0.373775	0.405519	0.244567	0.23643	0.346615	0.396297	0.0428537	0.0755224	0.31155	0.58723	0.247382	0.359728	0.22673	0.221869	0.129404	0.104945	0.198012	0.206563	0.103796	0.0636669	0.203504	0.293404	0.381779
parstriangularis L	0.328225	0.355881	0.0556159	0.220146	0.317632	0.167623	0.352995	0.300724	0.206409	0.207956	0.552981	0.379492	0.195439	0.493598	0.309127	0.224938	0.48382	0.398514	0.118306	0.306256	0.347007	0.242573	0.199153	0.434154	0.304571	0.191393	0.375654	0.374923	0.251462	0.254293	0.235022	0.338278	0.116873	0.28385	0.362228	0.487116	0.552981	0.370308	0.172192	0.189641	0.115848	0.165733	0.141611	0.179764	0.11522	0.0596867	0.136472	0.507123	0.334341
parstriangularis R	0.224292	0.457617	0.0704999	0.194501	0.273879	0.192536	0.199064	0.21829	0.2645	0.294839	0.409567	0.472998	0.272856	0.678405	0.277295	0.212596	0.428568	0.314849	0.0777261	0.224881	0.205513	0.180435	0.255297	0.244687	0.27672	0.18205	0.257328	0.530875	0.250613	0.252514	0.459058	0.511425	0.086504	0.232331	0.166686	0.44076	0.302844	0.678405	0.243408	0.161927	0.107523	0.174863	0.226699	0.224362	0.0908343	0.0556023	0.204621	0.36011	0.344342
pericalcarine L	0.302921	0.463941	0.0529043	0.275432	0.24745	0.16999	0.324557	0.238212	0.226779	0.178053	0.550258	0.480901	0.106652	0.615948	0.283428	0.216164	0.452469	0.300941	0.13298	0.400207	0.51297	0.31975	0.188975	0.510643	0.358849	0.243192	0.485527	0.547753	0.243339	0.225186	0.381655	0.520794	0.101286	0.24352	0.391035	0.441318	0.267933	0.398635	0.615948	0.239598	0.123661	0.142562	0.200501	0.234223	0.133971	0.0537877	0.162638	0.398902	0.41021
pericalcarine R	0.130542	0.414238	0.0378933	0.295081	0.216997	0.136026	0.125278	0.160222	0.307066	0.278541	0.499133	0.266562	0.245932	0.325161	0.229924	0.202778	0.460047	0.229346	0.108603	0.387656	0.36839	0.266085	0.222505	0.271101	0.243467	0.219847	0.253184	0.356513	0.250913	0.168457	0.443993	0.401975	0.122569	0.300552	0.276787	0.480094	0.379987	0.277422	0.264681	0.577105	0.0854968	0.126206	0.264125	0.300319	0.0577091	0.0494731	0.176583	0.49027	0.32447
postcentral L	0.25668	0.4936	0.112196	0.245618	0.18761	0.117585	0.218766	0.259653	0.168553	0.196115	0.233116	0.384559	0.184704	0.369736	0.184502	0.238994	0.188005	0.265507	0.102651	0.185416	0.207335	0.249459	0.206289	0.209367	0.205359	0.214862	0.21736	0.408255	0.194629	0.240042	0.365386	0.448378	0.154118	0.22906	0.197162	0.35684	0.22469	0.216906	0.227563	0.138264	0.4936	0.0805537	0.22278	0.234745	0.141817	0.0944666	0.266953	0.207574	0.225258
postcentral R	0.269764	0.493233	0.0736053	0.313596	0.17118	0.132982	0.269219	0.24027	0.202211	0.192979	0.251568	0.21568	0.189419	0.235064	0.175641	0.215551	0.201197	0.251636	0.175279	0.306404	0.301564	0.296641	0.185307	0.216731	0.199651	0.224183	0.22529	0.300027	0.187386	0.219783	0.377339	0.373678	0.0683247	0.13398	0.238379	0.239328	0.262359	0.256628	0.235007	0.149853	0.168558	0.493233	0.239587	0.28168	0.142238	0.0896182	0.239462	0.253408	0.212147
posteriorcingulate L	0.304845	0.499978	0.0500554	0.296254	0.253075	0.177958	0.328756	0.241858	0.26019	0.184767	0.571999	0.490681	0.329067	0.645716	0.251759	0.218031	0.432137	0.304154	0.12881	0.38384	0.480752	0.428654	0.231451	0.520833	0.310377	0.230533	0.486509	0.58261	0.187661	0.238503	0.413282	0.565654	0.10448	0.250282	0.426013	0.440032	0.23977	0.426243	0.206109	0.221395	0.10678	0.157143	0.645716	0.243332	0.115158	0.0531022	0.144738	0.396381	0.358896
posteriorcingulate R	0.264747	0.52434	0.0508393	0.371379	0.212066	0.184923	0.284027	0.21172	0.216644	0.134787	0.546969	0.49712	0.146945	0.652319	0.238403	0.174557	0.434701	0.289553	0.116419	0.384635	0.491958	0.373974	0.159902	0.468433	0.295036	0.186572	0.452715	0.602491	0.186926	0.21455	0.439951	0.591323	0.102843	0.249006	0.36856	0.43467	0.268559	0.367096	0.216103	0.219538	0.104337	0.161248	0.206536	0.652319	0.109727	0.0516733	0.159738	0.409743	0.357534
precentral L	0.272016	0.507136	0.0464591	0.260241	0.177484	0.160988	0.241868	0.258573	0.160087	0.184348	0.243348	0.379575	0.174842	0.359873	0.179257	0.222092	0.203829	0.2642	0.148461	0.1843	0.208138	0.257997	0.192716	0.194055	0.214008	0.20452	0.201784	0.396995	0.186953	0.237073	0.365016	0.441929	0.160567	0.237802	0.186842	0.364194	0.225009	0.214156	0.22782	0.127988	0.168007	0.0919473	0.223913	0.245651	0.507136	0.0786884	0.265999	0.217261	0.243817
precentral R	0.281854	0.508578	0.0809987	0.301525	0.161844	0.232551	0.291729	0.248493	0.177942	0.172677	0.247697	0.269747	0.170803	0.259735	0.169794	0.199835	0.212753	0.280744	0.213101	0.284742	0.272313	0.281885	0.169248	0.187976	0.202562	0.20481	0.199338	0.319955	0.173691	0.219176	0.368316	0.393704	0.171004	0.231535	0.211637	0.296939	0.234864	0.232818	0.220154	0.126513	0.213725	0.218215	0.222954	0.268149	0.191922	0.508578	0.274172	0.24321	0.225955
precuneus L	0.250133	0.366428	0.195552	0.228974	0.227931	0.017008	0.20103	0.294743	0.199386	0.23351	0.208271	0.39937	0.209862	0.38072	0.226272	0.281768	0.153939	0.167186	0.0923802	0.20775	0.214571	0.235329	0.239233	0.249254	0.20896	0.246286	0.247732	0.431546	0.229447	0.273909	0.346688	0.445796	0.0927995	0.152656	0.231029	0.290112	0.2149	0.235959	0.227056	0.158862	0.191099	0.0685635	0.229307	0.224206	0.160484	0.0847342	0.445796	0.198021	0.177558
precuneus R	0.321472	0.390495	0.059679	0.317393	0.201366	0.12152	0.35554	0.259565	0.400006	0.349513	0.58242	0.397491	0.296421	0.618387	0.235948	0.294669	0.320196	0.306103	0.150358	0.408103	0.494108	0.332633	0.226591	0.626867	0.252273	0.293445	0.624448	0.479628	0.204397	0.220769	0.397656	0.433424	0.0913254	0.235939	0.562422	0.509253	0.499005	0.493803	0.264048	0.229111	0.133283	0.124734	0.240985	0.285937	0.136673	0.0511107	0.135855	0.665472	0.249696
rostralanteriorcingulate L	0.309448	0.317504	0.0999753	0.198078	0.198139	0.0692081	0.391519	0.279194	0.290407	0.284337	0.164799	0.384929	0.207299	0.532309	0.216585	0.186056	0.189064	0.380591	0.15034	0.310673	0.378049	0.197704	0.180662	0.502973	0.161018	0.143452	0.466116	0.438354	0.183636	0.205833	0.289766	0.381811	0.156628	0.322157	0.386988	0.490382	0.212165	0.397039	0.194091	0.253002	0.171397	0.118643	0.162814	0.192663	0.174002	0.0951446	0.129264	0.166912	0.532309
rostralanteriorcingulate R	0.380683	0.346209	0.0922684	0.226666	0.305599	0.106246	0.428864	0.304197	0.276803	0.26734	0.363912	0.397792	0.225828	0.536498	0.287446	0.21292	0.435752	0.418969	0.139921	0.322863	0.404728	0.239928	0.204742	0.506509	0.355014	0.18623	0.462908	0.436958	0.244496	0.216523	0.285568	0.384739	0.137424	0.288583	0.409369	0.457356	0.213415	0.414361	0.191519	0.220159	0.168092	0.1303	0.175113	0.205085	0.17169	0.0797052	0.154758	0.261355	0.38724
rostralmiddlefrontal L	0.177699	0.293219	0.0763325	0.162191	0.197015	0.0492246	0.206978	0.157667	0.29061	0.289711	0.136282	0.329429	0.202681	0.546956	0.260903	0.193561	0.201314	0.196995	0.14994	0.26269	0.313321	0.159961	0.187661	0.469347	0.294372	0.156074	0.454267	0.455097	0.199315	0.191993	0.290521	0.391621	0.147096	0.378552	0.349663	0.58723	0.198123	0.350552	0.190188	0.30275	0.132544	0.0981427	0.156785	0.171099	0.134841	0.0930285	0.121873	0.19328	0.374774
rostralmiddlefrontal R	0.187369	0.481362	0.0460498	0.182194	0.16895	0.169128	0.254401	0.160936	0.179994	0.168874	0.391265	0.492888	0.168198	0.5667	0.137393	0.205597	0.296458	0.230939	0.135875	0.22739	0.248184	0.211766	0.15972	0.315869	0.216391	0.156955	0.341465	0.53608	0.158319	0.106531	0.373348	0.525275	0.138643	0.284514	0.268756	0.422747	0.184927	0.244899	0.175916	0.207102	0.0854097	0.152752	0.196529	0.184273	0.0942198	0.0606934	0.133435	0.299384	0.274887
superiorfrontal L	0.342271	0.348702	0.0605297	0.228637	0.300425	0.140261	0.37475	0.296508	0.256567	0.243331	0.577222	0.381723	0.222847	0.517588	0.314641	0.2676	0.46702	0.389444	0.133475	0.322764	0.383938	0.250827	0.200999	0.482792	0.323184	0.221229	0.429111	0.416464	0.259566	0.232113	0.272638	0.372196	0.121892	0.282161	0.389459	0.456845	0.195969	0.402114	0.188868	0.20565	0.126846	0.146508	0.168503	0.199674	0.131345	0.0638011	0.125039	0.432942	0.344853
superiorfrontal R	0.310947	0.399928	0.0571988	0.168572	0.187756	0.119464	0.328931	0.336957	0.224218	0.221146	0.309824	0.489255	0.189807	0.562217	0.146932	0.274538	0.262926	0.236257	0.151815	0.253258	0.274804	0.193749	0.189346	0.371087	0.217398	0.238977	0.379846	0.512184	0.177814	0.237222	0.326915	0.471338	0.144182	0.291301	0.303177	0.432588	0.172287	0.292854	0.194607	0.243832	0.114763	0.122485	0.186491	0.175711	0.131684	0.071024	0.100944	0.222965	0.279037
superiorparietal L	0.309304	0.437827	0.0588507	0.1831	0.18162	0.125007	0.368953	0.281711	0.228693	0.239843	0.333235	0.50418	0.193416	0.569592	0.192657	0.328358	0.271342	0.243001	0.166703	0.281122	0.293523	0.219413	0.202738	0.398244	0.330307	0.234894	0.406665	0.521732	0.205605	0.274086	0.361372	0.494674	0.116333	0.24642	0.317723	0.413707	0.22799	0.302747	0.215915	0.250069	0.133779	0.108444	0.205572	0.187679	0.155781	0.0624818	0.138226	0.233207	0.378088
superiorparietal R	0.268842	0.337346	0.0788224	0.227716	0.148073	0.0374334	0.313074	0.189217	0.360595	0.331726	0.130288	0.301095	0.215556	0.555011	0.132552	0.153543	0.218649	0.192635	0.160273	0.368411	0.429423	0.218361	0.159404	0.634075	0.14919	0.142675	0.595865	0.444424	0.151807	0.176977	0.356238	0.40098	0.0782332	0.228938	0.472847	0.497821	0.277523	0.444473	0.204907	0.248525	0.169235	0.077041	0.171445	0.218842	0.16401	0.0624042	0.146141	0.249083	0.198926
superiortemporal L	0.318193	0.320381	0.0592989	0.18912	0.288732	0.0958216	0.298912	0.354504	0.200079	0.243	0.170218	0.256631	0.207685	0.135546	0.308144	0.253915	0.284015	0.378724	0.105404	0.218612	0.180231	0.190253	0.238025	0.171538	0.287934	0.203184	0.200073	0.324707	0.233691	0.317847	0.299032	0.364755	0.0749917	0.211524	0.182662	0.336721	0.139951	0.183138	0.201095	0.139857	0.124319	0.137117	0.178635	0.180317	0.110946	0.0626053	0.148871	0.23436	0.272663
superiortemporal R	0.447243	0.469723	0.0819871	0.238928	0.374323	0.148876	0.460593	0.387663	0.238766	0.178449	0.448091	0.416934	0.279917	0.647087	0.373915	0.252972	0.447987	0.422403	0.163521	0.37804	0.471705	0.264448	0.283312	0.569253	0.385913	0.250348	0.536565	0.577589	0.280434	0.362689	0.579947	0.591005	0.101183	0.247034	0.584179	0.461516	0.323276	0.533636	0.228365	0.225165	0.184313	0.144025	0.173279	0.201831	0.184086	0.0651528	0.201349	0.33776	0.38431
supramarginal L	0.248169	0.494257	0.0501373	0.272208	0.182426	0.215996	0.230306	0.241552	0.182508	0.189966	0.285086	0.267535	0.180876	0.285216	0.191161	0.213983	0.230231	0.234988	0.1753	0.222002	0.250121	0.259222	0.189918	0.185189	0.222914	0.210769	0.196067	0.337398	0.200336	0.224766	0.383979	0.39652	0.208569	0.212669	0.203646	0.315962	0.271339	0.222596	0.228605	0.0775325	0.098593	0.0751829	0.228471	0.255747	0.0997607	0.127541	0.216621	0.266262	0.24915
supramarginal R	0.24769	0.491948	0.0879792	0.339605	0.18824	0.194426	0.217736	0.227691	0.228822	0.220447	0.296871	0.224631	0.212584	0.274001	0.182261	0.23401	0.210081	0.242441	0.147904	0.304106	0.318255	0.319552	0.209733	0.240358	0.201602	0.249661	0.246699	0.339753	0.213859	0.224021	0.40488	0.4079	0.149715	0.188597	0.261483	0.297238	0.293273	0.28043	0.260281	0.151598	0.114777	0.171252	0.274649	0.311375	0.107873	0.245441	0.195693	0.286119	0.213692
transversetemporal L	0.302318	0.485839	0.0738992	0.249408	0.208432	0.0304873	0.332333	0.299333	0.16848	0.197916	0.169412	0.263638	0.193833	0.279122	0.206572	0.245943	0.15017	0.203214	0.118335	0.213683	0.216853	0.251207	0.215705	0.187948	0.196151	0.218623	0.186347	0.365018	0.189993	0.253655	0.358645	0.431985	0.0613775	0.103773	0.186351	0.182609	0.194724	0.222205	0.222474	0.105719	0.137547	0.0923003	0.212454	0.22987	0.110928	0.0613629	0.26658	0.173824	0.174909
transversetemporal R	0.433665	0.497374	0.103951	0.299322	0.236993	0.128219	0.487471	0.339167	0.265473	0.22156	0.140076	0.410663	0.229809	0.604836	0.255298	0.205629	0.282719	0.381182	0.185442	0.398789	0.465341	0.309422	0.197104	0.518375	0.285493	0.215733	0.518928	0.490223	0.163312	0.274397	0.47031	0.468896	0.0976872	0.236965	0.499029	0.485715	0.15739	0.457998	0.229704	0.232191	0.219542	0.135991	0.189926	0.253357	0.211943	0.0677466	0.230734	0.110537	0.275654
[truncated: 13 more columns]
