# Supplementary material for: The relationship between the interictal epileptiform discharge source connectivity and cortical structural couplings in temporal lobe epilepsy
Source: Front Neurol. 2023 Feb 1;14:1029732. doi: 10.3389/fneur.2023.1029732 (PMC9948620; doi:10.3389/fneur.2023.1029732)
Supplement: Supplementary file 1 [file Data_Sheet_1.ZIP › Connection/BGC/R/16.xlsx]

## Sheet: 0
\	caudalanteriorcingulate L	caudalanteriorcingulate R	caudalmiddlefrontal L	caudalmiddlefrontal R	cuneus L	cuneus R	entorhinal L	entorhinal R	fusiform L	fusiform R	inferiorparietal L	inferiorparietal R	inferiortemporal L	inferiortemporal R	insula L	insula R	isthmuscingulate L	isthmuscingulate R	lateraloccipital L	lateraloccipital R	lateralorbitofrontal L	lateralorbitofrontal R	lingual L	lingual R	medialorbitofrontal L	medialorbitofrontal R	middletemporal L	middletemporal R	paracentral L	paracentral R	parahippocampal L	parahippocampal R	parsopercularis L	parsopercularis R	parsorbitalis L	parsorbitalis R	parstriangularis L	parstriangularis R	pericalcarine L	pericalcarine R	postcentral L	postcentral R	posteriorcingulate L	posteriorcingulate R	precentral L	precentral R	precuneus L	precuneus R	rostralanteriorcingulate L
caudalanteriorcingulate L	1.28847	0.282841	0.316456	0.178259	1.19875	1.28847	0.576585	0.158802	0.271116	0.473227	0.252544	0.436386	0.387785	0.226079	0.423443	0.70634	1.08291	0.885175	0.521041	0.28975	0.476505	0.291414	0.513885	0.33043	0.0700707	0.461799	0.315205	0.364034	0.559718	0.826069	0.344715	0.331137	0.397362	0.391045	0.461414	1.0626	0.269345	0.80976	0.495314	0.108537	0.186042	0.245869	0.433025	0.625508	0.0837444	0.282188	0.311725	0.258176	0.522471
caudalanteriorcingulate R	0.409463	1.10559	0.209449	0.464037	0.409251	0.468085	0.283379	0.321717	0.328338	0.11732	0.614653	0.578897	0.255033	0.333609	0.534388	0.365471	0.303267	0.482357	0.479068	0.151653	0.216654	0.697525	0.261766	0.216804	0.281463	0.443181	0.281893	0.222798	0.22728	0.538156	0.266471	0.264132	0.500951	0.415488	0.203538	0.376759	0.257361	0.4521	0.227376	0.311388	0.388565	0.710194	0.206814	0.131203	0.296467	0.723221	0.40608	0.1792	0.286259
caudalmiddlefrontal L	0.390034	0.29383	1.28034	0.431808	0.735198	0.728173	0.298876	0.326846	0.405584	0.26685	1.12229	0.669375	0.225392	0.3342	0.533798	0.515144	0.563659	0.62689	0.922772	0.252711	0.434008	0.285351	0.462608	0.356081	0.20654	0.535263	0.730974	0.414453	0.390218	0.644483	0.688433	0.186256	0.753184	0.796783	0.413602	0.679369	0.295463	0.493976	0.376444	0.296356	0.518226	0.581973	0.282996	0.158935	0.346306	0.686595	0.501616	0.220183	0.707473
caudalmiddlefrontal R	0.333209	0.338937	0.581964	0.953714	0.441431	0.396837	0.257657	0.251687	0.3193	0.488063	0.380423	0.0564088	0.199149	0.303589	0.165987	0.223094	0.378135	0.286815	0.492263	0.267959	0.517213	0.293826	0.413136	0.278911	0.132485	0.184373	0.576865	0.590755	0.197386	0.291098	0.613416	0.673934	0.359772	0.953714	0.193484	0.366484	0.504797	0.212749	0.335956	0.309216	0.23056	0.507612	0.197883	0.313869	0.157672	0.545989	0.297453	0.353753	0.66202
cuneus L	0.383599	0.480948	0.666812	0.466868	1.30805	0.546882	0.661163	0.365275	0.297841	0.563972	0.734263	0.620456	0.251179	0.267954	0.541452	0.331728	0.455595	0.658337	0.231112	0.219302	0.332082	0.274347	0.371564	0.322487	0.216944	0.396925	0.471437	0.491188	0.250678	0.718473	0.691755	0.606214	0.634832	0.219089	0.30013	0.176232	0.580606	0.803031	0.418264	0.249262	0.513171	0.767791	0.227459	0.529827	0.34923	0.807583	0.569943	0.494117	0.0697732
cuneus R	0.470492	0.347434	0.487007	0.441702	0.458809	1.35845	0.511661	0.371676	0.261091	0.448015	0.569197	0.587068	0.237282	0.373683	0.320118	0.168821	0.531691	0.552689	0.119194	0.204698	0.302329	0.223717	0.31467	0.296198	0.225064	0.182388	0.357398	0.382157	0.205937	0.75248	0.52165	0.461299	0.350044	0.223737	0.18851	0.244772	0.426581	0.663766	0.368256	0.252668	0.368403	0.6627	0.233158	0.496995	0.297978	0.699271	0.521555	0.36815	0.0769345
entorhinal L	0.382959	0.377983	0.231404	0.292434	1.28535	1.29661	1.29661	0.290642	0.280618	0.501492	0.315018	0.635515	0.431689	0.395891	0.706311	0.855296	1.05128	1.02111	0.924856	0.341919	0.623164	0.331678	0.576338	0.35138	0.232821	0.727322	0.296049	0.348743	0.677646	1.00267	0.208706	0.256911	0.936632	1.15376	0.658775	1.1934	0.289313	0.326478	0.507962	0.354378	0.493163	0.275617	0.506048	0.454012	0.282546	0.303628	0.522355	0.297658	1.15852
entorhinal R	0.219606	0.306038	0.478405	0.355766	1.05271	0.925622	0.966476	1.13232	0.31648	0.670448	0.392489	0.618836	0.309249	0.293268	0.311745	0.497349	0.883577	0.57853	0.663673	0.343742	0.572623	0.289724	0.56696	0.362255	0.0925045	0.344916	0.44623	0.513536	0.396785	0.534886	0.551666	0.488653	0.489985	0.460754	0.346092	0.847276	0.358605	1.13232	0.508839	0.105991	0.202043	0.436545	0.336196	0.664516	0.158452	0.51382	0.354907	0.305461	0.742967
fusiform L	0.367002	0.970509	1.16428	0.473717	1.08306	1.04365	0.691202	0.331467	1.3497	0.407686	1.29148	0.682636	0.652372	0.311556	1.09403	1.00741	0.971	0.984167	1.08776	0.159496	0.315774	0.622405	0.498297	0.318817	0.276574	1.23157	0.749394	0.50316	0.897253	0.96191	1.0745	0.981751	0.96791	0.68153	1.16741	1.3497	1.04945	0.760947	0.422766	0.279432	0.590001	0.800322	0.768023	0.184174	0.357582	0.851722	0.533751	1.04297	0.854809
fusiform R	0.323437	0.582481	0.652834	0.39199	1.10131	1.06213	0.793828	0.274383	0.241254	1.15802	1.04409	0.717544	0.496946	0.273274	0.893409	0.904794	0.953463	0.946167	1.06919	0.287901	0.696681	0.378007	0.618366	0.403425	0.253804	0.942571	0.232587	0.15478	0.761067	0.929738	0.796878	0.434919	0.92395	0.913335	0.8666	1.15802	0.563844	0.764104	0.529873	0.282975	0.520831	0.592258	0.581943	0.225791	0.300922	0.651349	0.452263	0.493015	1.12429
inferiorparietal L	0.367451	0.359013	1.0821	0.316484	0.49712	0.468385	0.136637	0.287517	0.620166	0.491661	1.35974	0.466583	0.238791	0.289909	0.259334	0.314994	0.40787	0.370592	0.765668	0.291006	0.445056	0.445323	0.497814	0.485457	0.116335	0.274623	1.17476	0.806863	0.237866	0.378997	0.804242	0.964242	0.522723	0.673393	0.218866	0.443679	0.602874	0.191947	0.436475	0.288181	0.399201	0.260589	0.249936	0.195471	0.294183	0.31507	0.386314	0.484788	0.507676
inferiorparietal R	0.344987	0.29212	0.619779	0.211073	0.846007	0.727335	0.682015	0.284908	0.384499	0.83363	0.291023	1.09089	0.250249	0.310453	0.301291	0.406734	0.667074	0.485165	1.09089	0.431478	0.701275	0.286188	0.637821	0.438119	0.0729255	0.31574	0.599287	0.648272	0.320638	0.471227	0.722576	0.593705	0.707804	1.00873	0.288222	0.62287	0.364958	0.475767	0.535798	0.198135	0.432504	0.168893	0.277073	0.531531	0.23858	0.176394	0.520743	0.309478	1.06152
inferiortemporal L	0.400417	0.644134	0.513343	0.475305	0.596693	0.667564	0.469164	0.350572	0.231788	0.257217	0.818305	0.649234	1.12502	0.32142	1.12502	0.71601	0.479293	0.775536	0.576025	0.088927	0.121252	0.20066	0.191695	0.172508	0.275339	1.08374	0.278314	0.297278	0.643245	0.785376	0.540304	0.437353	0.718968	0.346067	0.99645	0.701039	0.530895	0.645652	0.180143	0.275411	0.515027	0.784361	0.483398	0.221041	0.360596	0.817673	0.5028	0.624687	0.257291
inferiortemporal R	0.254882	0.305605	0.383781	0.255966	1.00398	1.03317	0.581164	0.211494	0.311908	0.587591	0.312632	0.480805	0.344692	1.03317	0.341613	0.600609	0.907369	0.668108	0.362949	0.294136	0.505479	0.292062	0.511438	0.371044	0.081539	0.372843	0.370125	0.436741	0.463222	0.605646	0.424479	0.402971	0.242617	0.337531	0.365239	0.773303	0.3174	0.704664	0.50788	0.185125	0.144063	0.312624	0.381902	0.653734	0.134032	0.349325	0.152283	0.294605	0.394502
insula L	0.407497	0.292855	0.237115	0.387477	0.280739	0.243703	0.312957	0.30803	0.245738	0.175417	0.337515	0.528631	0.709751	0.288504	1.16216	0.583612	0.373999	0.214229	0.190537	0.0906925	0.126549	0.449619	0.187815	0.199566	0.302236	0.405453	0.207442	0.236628	0.682615	0.257548	0.264428	0.269168	0.294048	0.258626	0.594874	0.327037	0.241497	0.474624	0.216045	0.300185	0.285484	0.465096	0.747535	0.202717	0.266415	0.50443	0.301391	0.257285	0.0839799
insula R	0.461721	0.352448	0.377765	0.445525	0.250253	0.283901	0.418456	0.359029	0.268831	0.295729	0.556387	0.603681	0.425616	0.383364	0.726925	1.22641	0.350631	0.561826	0.206522	0.130773	0.170778	0.282945	0.200367	0.24536	0.362298	0.283684	0.275908	0.306264	0.430274	0.690108	0.432295	0.39481	0.372889	0.26052	0.355337	0.303715	0.384363	0.593219	0.249652	0.288618	0.329543	0.639805	0.503843	0.311494	0.275679	0.679157	0.373468	0.361943	0.0771338
isthmuscingulate L	0.363909	0.568207	0.699516	0.48238	0.559203	0.607524	0.69918	0.353483	0.300341	0.550318	0.823339	0.65295	0.30245	0.260721	0.752648	0.583057	1.10401	0.667771	0.425959	0.176275	0.243178	0.27624	0.30659	0.309715	0.227013	0.6668	0.478805	0.495279	0.467461	0.692204	0.728505	0.627853	0.750368	0.260996	0.489887	0.446009	0.627884	0.833184	0.394511	0.27686	0.521253	0.798454	0.268001	0.492137	0.350173	0.843381	0.488658	0.573458	0.0971646
isthmuscingulate R	0.480489	0.268241	0.323045	0.409328	0.450104	0.448092	0.380867	0.339375	0.234585	0.300424	0.410004	0.543612	0.390796	0.373753	0.206978	0.436522	0.5022	1.13488	0.111822	0.149193	0.222764	0.247495	0.249318	0.250072	0.26246	0.166098	0.249344	0.281078	0.506603	0.656804	0.358739	0.327542	0.232402	0.237219	0.250123	0.303943	0.296824	0.544293	0.301327	0.284414	0.270949	0.536825	0.406272	0.383403	0.259843	0.573115	0.348626	0.275585	0.0684254
lateraloccipital L	0.280283	0.721132	1.19354	0.521568	0.277356	0.317923	0.936343	0.260552	0.462069	0.870804	1.03378	0.668461	0.310209	0.216357	0.456743	0.340394	0.312483	0.388275	1.25279	0.439817	0.628903	0.454193	0.593312	0.443473	0.159527	0.41518	0.844428	0.809834	0.312357	0.430658	1.19798	1.03591	0.632905	0.197225	0.375524	0.30813	0.941558	0.970377	0.49573	0.162979	0.457735	0.962392	0.320617	0.640958	0.270868	1.01869	0.274709	0.758768	0.322232
lateraloccipital R	0.270474	0.736094	0.763705	0.366011	0.670912	0.67483	0.955309	0.206469	0.217253	0.452525	0.907378	0.721858	0.491356	0.174894	0.783826	0.718675	0.590544	0.681504	0.779469	0.961988	0.308231	0.479173	0.302131	0.121579	0.183068	0.826875	0.495206	0.389877	0.652209	0.674657	0.74685	0.591481	0.701466	0.801742	0.762842	0.743553	0.730525	0.874834	0.222254	0.256753	0.402421	0.575388	0.535032	0.52505	0.234689	0.609541	0.298437	0.642845	0.768004
lateralorbitofrontal L	0.276069	0.979253	1.10796	0.449497	0.792901	0.802678	1.02023	0.233395	0.301566	0.718798	1.19987	0.714584	0.586041	0.185001	0.957071	0.901146	0.717394	0.832001	0.914673	0.272115	1.19987	0.629981	0.263291	0.187955	0.239341	1.03024	0.668646	0.601563	0.790292	0.81981	1.03591	0.851696	0.861137	0.714174	0.934378	0.894313	1.0133	1.0229	0.20384	0.293532	0.487629	0.756107	0.648556	0.574956	0.286167	0.801422	0.34634	0.862866	1.12607
lateralorbitofrontal R	0.396966	1.10559	0.631799	0.502016	0.622584	0.705293	0.478925	0.33203	0.279737	0.212521	1.02345	0.671794	0.23044	0.333346	1.04403	0.706759	0.453939	0.770587	0.628034	0.117781	0.185599	1.38951	0.243902	0.177565	0.302524	1.20994	0.323616	0.325841	0.593234	0.803122	0.668568	0.585987	0.666679	0.433632	0.996023	0.696033	0.818124	0.656659	0.201626	0.286582	0.463909	0.871983	0.40246	0.16241	0.322091	0.909224	0.465191	0.872946	0.364451
lingual L	0.30196	1.08256	1.28034	0.485043	0.817885	0.744653	0.987715	0.27652	0.476389	0.856366	1.23483	0.698646	0.611209	0.20878	0.974665	0.832898	0.764937	0.771378	1.08336	0.252391	0.214005	0.690786	1.28034	0.410696	0.225594	1.05951	0.870281	0.790785	0.790628	0.762776	1.18894	1.07355	0.913744	0.49112	0.982469	1.14301	1.14391	0.982768	0.548201	0.265878	0.538395	0.857963	0.723747	0.580059	0.313192	0.900745	0.406795	1.08277	0.713641
lingual R	0.327037	0.986461	1.24225	0.460025	1.03726	0.95315	0.880893	0.294832	0.416485	0.752246	1.26108	0.697596	0.643697	0.253762	1.0398	0.951128	0.972593	0.900165	1.09517	0.105977	0.265256	0.628172	0.548068	1.33412	0.24512	1.17306	0.836196	0.698385	0.872377	0.87683	1.14818	0.989481	0.939192	0.651824	1.11472	1.33412	1.05336	0.878566	0.469787	0.261603	0.550132	0.787248	0.75433	0.293209	0.324044	0.835148	0.459891	0.999712	0.898055
medialorbitofrontal L	0.274354	0.447055	0.200624	0.154939	0.554657	0.646886	0.222778	0.217957	0.243587	0.155552	0.176194	0.194438	0.675613	0.214783	1.0651	1.22641	0.55376	0.750789	0.150261	0.111367	0.168621	0.519831	0.23259	0.222286	1.22641	1.15047	0.199123	0.210862	0.930758	0.673202	0.206816	0.253761	0.162237	0.194779	1.15349	0.57932	0.28697	0.287412	0.26875	0.345778	0.155993	0.150844	0.800716	0.21516	0.149519	0.153057	0.174567	0.336273	0.102208
medialorbitofrontal R	0.365754	0.260377	0.274619	0.422709	0.229294	0.199533	0.375621	0.284293	0.260599	0.210465	0.448195	0.595632	0.540489	0.24927	0.417638	0.170781	0.306715	0.225359	0.217558	0.106165	0.143987	0.484073	0.196049	0.216365	0.252129	1.26904	0.230963	0.263389	0.399247	0.309981	0.328126	0.302949	0.326261	0.270233	0.771183	0.291312	0.280444	0.557537	0.22359	0.31535	0.286874	0.546702	0.64304	0.228472	0.256206	0.596972	0.275144	0.251351	0.0922124
middletemporal L	0.384657	0.640578	1.07197	0.475502	1.00938	0.988424	0.510301	0.33898	0.408028	0.140798	1.35974	0.686553	0.424839	0.340151	0.886643	0.820556	0.836004	0.892886	1.10517	0.244881	0.418771	0.393172	0.527541	0.38286	0.270755	0.937618	1.35974	0.267826	0.67509	0.891619	1.06859	0.745677	0.945976	0.820717	0.836885	1.10216	0.808284	0.64543	0.43914	0.296256	0.598603	0.744256	0.517441	0.177569	0.373315	0.81227	0.565638	0.610282	0.8976
middletemporal R	0.394579	0.708944	0.871353	0.443992	1.05107	1.05441	0.503754	0.331723	0.228608	0.0952577	1.28739	0.66415	0.478229	0.363001	1.02417	0.915989	0.875954	0.992984	1.01915	0.202038	0.476346	0.422885	0.491038	0.31417	0.324758	1.07489	0.305215	1.28739	0.78198	0.996151	1.04833	0.962789	0.936522	0.742205	0.984186	1.13066	0.774929	0.650154	0.40536	0.300746	0.555663	0.772598	0.606895	0.165215	0.33863	0.828367	0.541636	0.687251	0.915371
paracentral L	0.438087	0.328829	0.385688	0.439534	0.289975	0.407243	0.421207	0.362722	0.228923	0.270639	0.602099	0.612155	0.437045	0.352188	0.909066	0.535144	0.325069	0.699959	0.297689	0.109717	0.137528	0.277479	0.186314	0.200803	0.304472	0.644929	0.257304	0.299641	0.954007	0.757683	0.432741	0.377008	0.498115	0.272512	0.225689	0.325555	0.386347	0.59743	0.216261	0.296353	0.406232	0.663632	0.417644	0.273877	0.316784	0.696385	0.433269	0.33191	0.106674
paracentral R	0.486144	0.269881	0.299925	0.391439	0.521423	0.652057	0.360233	0.329332	0.228228	0.287388	0.354557	0.508525	0.410251	0.365248	0.206263	0.571094	0.534857	0.661122	0.107244	0.159352	0.236348	0.265529	0.258647	0.246484	0.253598	0.236813	0.238979	0.272866	0.578231	1.13058	0.328367	0.306718	0.183718	0.238951	0.306612	0.360646	0.279965	0.513278	0.305489	0.304762	0.235348	0.483422	0.435461	0.392448	0.245408	0.515979	0.305243	0.262574	0.0789089
parahippocampal L	0.401126	0.3193	0.590119	0.430062	0.872191	0.839483	0.234807	0.338253	0.387411	0.446354	1.02172	0.645899	0.262965	0.363921	0.566138	0.573585	0.672722	0.689983	1.08828	0.293069	0.538572	0.310531	0.530181	0.381842	0.216741	0.568919	0.704558	0.660633	0.442036	0.701896	1.19798	0.415014	0.878637	0.971196	0.465995	0.777702	0.278085	0.426701	0.430684	0.310335	0.578355	0.534331	0.335275	0.23864	0.373266	0.635736	0.579315	0.250293	0.934176
parahippocampal R	0.428378	0.429956	0.272572	0.458914	0.828789	0.847288	0.291969	0.355478	0.388493	0.216213	1.18309	0.622848	0.238704	0.39851	0.727558	0.649054	0.629616	0.768623	0.94121	0.235424	0.447317	0.303563	0.4583	0.332409	0.285778	0.713163	0.541557	0.682161	0.496956	0.793405	0.476841	1.18309	0.837682	0.775512	0.558476	0.775191	0.439615	0.481537	0.37172	0.312299	0.546927	0.769814	0.350552	0.187549	0.356591	0.828049	0.565124	0.358254	0.781258
parsopercularis L	0.22646	0.339777	0.627753	0.45892	0.642372	0.398699	0.919572	0.180645	0.280429	0.666347	0.582243	0.62521	0.213447	0.152315	0.181846	0.211034	0.553021	0.22964	0.580081	0.367672	0.612574	0.249627	0.514274	0.306052	0.0846158	0.190201	0.488507	0.540685	0.205414	0.223674	0.7	0.581471	1.08059	0.337548	0.206003	0.396251	0.476464	1.08059	0.420194	0.160644	0.308508	0.623624	0.202199	0.632131	0.323184	0.719642	0.172106	0.33872	0.834934
parsopercularis R	0.257377	0.557874	0.549658	0.329062	0.361688	0.44034	0.482089	0.124726	0.278185	0.421714	0.557223	0.428511	0.30916	0.211696	0.459707	0.412802	0.326577	0.456244	0.120585	0.212429	0.378889	0.358907	0.282123	0.20802	0.178203	0.433678	0.507039	0.492143	0.36702	0.469218	0.55398	0.589986	0.247385	1.15376	0.39291	0.310425	0.585159	0.527272	0.246509	0.177867	0.190275	0.520037	0.309393	0.379407	0.137687	0.510883	0.176659	0.512648	0.147996
parsorbitalis L	0.379226	0.220171	0.321446	0.460082	0.258206	0.279889	0.422168	0.315608	0.255257	0.240073	0.547236	0.645349	0.522252	0.268503	0.695336	0.349166	0.274896	0.375278	0.299569	0.103567	0.13805	0.432383	0.189824	0.208782	0.276478	0.884209	0.251623	0.304011	0.139482	0.446804	0.377943	0.31614	0.437729	0.291755	1.16741	0.354088	0.294102	0.613263	0.211703	0.317079	0.355539	0.645134	0.57951	0.247705	0.297058	0.694074	0.335174	0.209651	0.121352
parsorbitalis R	0.323095	0.409864	0.577766	0.488939	0.185378	0.319008	0.790022	0.306307	0.333286	0.580777	0.719496	0.698966	0.291455	0.199627	0.486155	0.387021	0.273591	0.45329	0.254678	0.20454	0.26419	0.249932	0.361143	0.342355	0.213075	0.448201	0.461842	0.491923	0.249488	0.523293	0.660211	0.557687	0.493644	0.27088	0.333203	1.3497	0.497309	0.925585	0.416996	0.331249	0.36492	0.735699	0.229681	0.576399	0.292444	0.805833	0.300336	0.419793	0.0769395
parstriangularis L	0.389591	0.280036	0.256191	0.489347	0.547843	0.569611	0.258708	0.311548	0.364874	0.153994	0.833644	0.609738	0.177248	0.31605	0.490817	0.416788	0.406468	0.523376	0.672105	0.211081	0.326972	0.3933	0.352552	0.271101	0.229256	0.467621	0.482966	0.319837	0.304527	0.559496	0.253081	0.304546	0.595959	0.563744	0.310112	0.492851	1.15927	0.432765	0.286769	0.309433	0.437486	0.758567	0.224412	0.151643	0.315856	0.809239	0.43323	0.119441	0.457021
parstriangularis R	0.364345	0.328702	0.197749	0.17338	1.30805	1.35845	0.169632	0.219431	0.22695	0.370127	0.243212	0.556056	0.424816	0.363614	0.663548	0.851397	1.10401	1.06854	0.706535	0.295015	0.563399	0.300061	0.541303	0.299452	0.199266	0.672093	0.234726	0.281454	0.68607	1.04653	0.189315	0.228681	0.712715	0.898526	0.617168	1.13111	0.245094	1.35845	0.489781	0.329506	0.372309	0.170113	0.499956	0.421822	0.218804	0.181381	0.392559	0.268213	0.927727
pericalcarine L	0.312713	0.990025	1.15921	0.473784	0.899702	0.804925	0.913823	0.289463	0.400204	0.762744	1.19707	0.690728	0.563145	0.226172	0.963352	0.844306	0.856966	0.795256	1.04451	0.15381	0.137651	0.600625	0.541464	0.350795	0.228726	1.05939	0.763685	0.690076	0.77991	0.783634	1.08692	0.962615	0.926447	0.520599	0.976556	1.21999	1.03507	0.927431	1.21999	0.26457	0.547056	0.819611	0.685741	0.467887	0.32208	0.864285	0.431768	1.00706	0.714395
pericalcarine R	0.214495	0.395292	0.168942	0.141666	0.503357	0.570023	0.141192	0.117731	0.171485	0.0849095	0.213119	0.166728	0.476669	0.162779	0.566481	0.588553	0.438984	0.564205	0.224952	0.0844944	0.145255	0.351695	0.179778	0.142574	0.130392	0.537886	0.167024	0.148512	0.579262	0.535279	0.163696	0.200079	0.277198	0.29554	0.522671	0.423664	0.268863	0.120429	0.19115	0.588553	0.195052	0.191132	0.473844	0.0984438	0.130553	0.180512	0.17609	0.313795	0.146202
postcentral L	0.170318	0.359162	0.729471	0.456277	0.686562	0.462618	0.860894	0.147679	0.32223	0.693893	0.579394	0.592168	0.222625	0.125051	0.183764	0.231967	0.541812	0.247979	0.818941	0.38665	0.631549	0.281904	0.563845	0.349381	0.0678951	0.19913	0.559102	0.584105	0.220596	0.222859	0.782294	0.644674	0.405601	0.464119	0.214102	0.401362	0.515778	0.940485	0.461121	0.0751036	1.02362	0.615996	0.221185	0.581554	0.290608	0.715452	0.172032	0.370926	0.842127
postcentral R	0.386084	0.34782	0.624827	0.373647	0.446401	0.435612	0.159134	0.296864	0.399445	0.433819	0.235459	0.11507	0.209357	0.339364	0.189015	0.244582	0.364373	0.348921	0.62149	0.268211	0.463995	0.356769	0.417066	0.318807	0.147203	0.195103	0.720337	0.688423	0.194967	0.37326	0.578767	0.892116	0.456516	0.768364	0.187028	0.383702	0.580153	0.15168	0.342879	0.329779	0.342048	1.1323	0.203494	0.243128	0.246507	0.0982418	0.397895	0.406798	0.56584
posteriorcingulate L	0.412823	0.49475	0.47404	0.463467	0.454241	0.581901	0.472519	0.361189	0.260083	0.283078	0.757568	0.645357	0.440016	0.33916	1.03561	0.766916	0.313101	0.737008	0.462735	0.0992448	0.117766	0.264078	0.197542	0.200574	0.286176	1.12192	0.296167	0.337946	0.574049	0.761898	0.527658	0.447708	0.625597	0.33125	0.888686	0.532837	0.487576	0.646758	0.205744	0.287397	0.461103	0.740239	1.12192	0.236076	0.334976	0.776453	0.461912	0.475526	0.198076
posteriorcingulate R	0.268109	0.496741	0.352557	0.29422	0.811335	0.82991	0.605991	0.189841	0.157938	0.182904	0.535063	0.642751	0.498237	0.179622	0.742509	0.820621	0.753383	0.795112	0.739649	0.308577	0.449937	0.366545	0.448056	0.22544	0.175192	0.774854	0.242042	0.180794	0.707229	0.777463	0.360562	0.296505	0.683702	1.05864	0.724292	0.832899	0.42891	0.623138	0.393358	0.254549	0.371314	0.384258	0.5461	1.05864	0.209244	0.403124	0.29121	0.398634	0.862333
precentral L	0.121063	0.321411	0.668079	0.381914	0.769316	0.586391	0.867908	0.133881	0.314069	0.692975	0.484942	0.558196	0.223459	0.160386	0.201722	0.281426	0.586552	0.335017	0.871761	0.390494	0.64951	0.270104	0.5562	0.343924	0.0608838	0.220745	0.538161	0.573935	0.248768	0.31148	0.734324	0.602804	0.691153	0.698044	0.226944	0.471995	0.454438	0.88487	0.453554	0.0782628	0.494581	0.508766	0.229365	0.570736	1.03831	0.614036	0.346445	0.327845	0.976637
precentral R	0.396236	0.286786	0.636658	0.385695	0.528736	0.512282	0.179604	0.304663	0.366229	0.500365	0.245997	0.110752	0.191603	0.349629	0.224466	0.283641	0.418378	0.404519	0.71066	0.278764	0.517413	0.30064	0.443564	0.316951	0.146697	0.22326	0.671986	0.683205	0.215546	0.42596	0.684762	0.814178	0.532884	0.939287	0.197846	0.435733	0.47368	0.153244	0.359618	0.331253	0.374941	0.0956534	0.19822	0.271064	0.255855	1.01869	0.430872	0.320787	0.713917
precuneus L	0.262127	0.328917	0.612995	0.411021	0.910154	0.643108	0.792369	0.263795	0.329071	0.680637	0.498598	0.580817	0.244313	0.14287	0.205445	0.283248	0.668614	0.310333	0.545393	0.362398	0.570287	0.269781	0.574406	0.381553	0.0683803	0.216347	0.506283	0.533385	0.261172	0.271193	0.658048	0.559374	0.248198	0.366917	0.230631	0.451546	0.440757	0.891582	0.507123	0.0972805	0.123348	0.547689	0.249328	0.628363	0.193136	0.618291	0.910154	0.346567	0.59046
precuneus R	0.423101	0.174198	0.16484	0.419523	0.488652	0.550341	0.256535	0.347213	0.494397	0.122408	0.681992	0.570037	0.247191	0.371388	0.545901	0.443323	0.365227	0.547575	0.595893	0.163356	0.230279	0.493582	0.339939	0.310588	0.258722	0.469404	0.358411	0.280433	0.265511	0.585862	0.223042	0.237561	0.590994	0.470978	0.237742	0.465589	0.110775	0.420579	0.306508	0.284014	0.448033	0.663836	0.216269	0.120392	0.325762	0.672726	0.472089	1.20595	0.365078
rostralanteriorcingulate L	0.285545	0.736559	0.960501	0.51097	0.450636	0.551294	1.10328	0.196804	0.336628	0.761659	1.0018	0.700883	0.334852	0.197871	0.602319	0.516984	0.348458	0.575268	0.431964	0.363435	0.580872	0.421211	0.350117	0.288929	0.19519	0.589772	0.665795	0.701293	0.433631	0.599729	0.997976	0.876863	0.677999	0.323779	0.492626	0.385626	0.844822	1.16473	0.303132	0.297144	0.403433	0.831657	0.353612	0.718156	0.25426	0.88682	0.275329	0.702198	1.1691
rostralanteriorcingulate R	0.381391	0.553691	0.435026	0.489905	0.395508	0.475174	0.461645	0.318893	0.276766	0.236982	0.763277	0.665616	0.263963	0.296942	0.888438	0.48927	0.273839	0.573352	0.445353	0.10538	0.142241	0.453321	0.197196	0.196269	0.269981	1.20336	0.279967	0.314769	0.340111	0.62386	0.507603	0.422412	0.543425	0.352016	0.826701	0.451686	0.474714	0.647086	0.190934	0.294668	0.404283	0.770934	0.178678	0.201303	0.304709	0.814672	0.391228	0.42558	0.211278
rostralmiddlefrontal L	0.228048	0.422031	0.211908	0.141826	0.8049	0.945443	0.204569	0.147493	0.238499	0.207114	0.22819	0.14072	0.61227	0.179647	0.883657	1.21216	0.825942	1.13488	0.415552	0.192751	0.307617	0.411816	0.360617	0.269964	0.213361	0.913635	0.201194	0.22215	0.954007	1.13058	0.216123	0.251014	0.407518	0.375358	0.930831	0.955048	0.301304	0.191815	0.383653	0.15036	0.226836	0.17035	0.716099	0.383757	0.135753	0.163433	0.266797	0.328598	0.333779
rostralmiddlefrontal R	0.351645	0.830429	0.927921	0.495693	0.67093	0.738568	0.660727	0.295699	0.285951	0.36881	1.23571	0.718567	0.309577	0.285439	0.884432	0.725605	0.52568	0.76171	0.67749	0.123142	0.198165	0.285023	0.263368	0.195851	0.256395	1.0204	0.584493	0.549801	0.591736	0.775909	0.903022	0.800209	0.671821	0.489998	0.831869	0.807772	0.921608	0.796651	0.205389	0.27363	0.445286	0.8689	0.419103	0.175688	0.303211	0.935087	0.415179	0.770971	0.437838
superiorfrontal L	0.396198	0.218561	0.254204	0.460018	0.347122	0.397917	0.327796	0.318215	0.305029	0.140059	0.596121	0.608479	0.340963	0.308609	0.561259	0.324995	0.26854	0.436482	0.413928	0.122945	0.163735	0.939673	0.226911	0.206724	0.267201	0.523613	0.234228	0.236851	0.200854	0.496493	0.320267	0.291814	0.477157	0.366571	0.187696	0.351048	0.31078	0.512858	0.212088	0.303205	0.376706	0.668073	0.256947	0.138748	0.296366	0.700649	0.376005	0.198426	0.218063
superiorfrontal R	0.3956	0.28866	0.276395	0.223173	0.975526	1.19532	0.408856	0.235287	0.260728	0.370885	0.240706	0.423162	0.457028	0.131934	0.460131	0.856326	1.04594	1.05427	0.34278	0.231894	0.378807	0.310618	0.445246	0.31436	0.0677023	0.504349	0.269256	0.309324	0.681523	0.988343	0.298551	0.296017	0.249034	0.260062	0.522907	1.0031	0.257328	0.588979	0.466565	0.192511	0.16705	0.263189	0.517332	0.545153	0.153623	0.293337	0.195487	0.258304	0.296131
superiorparietal L	0.172279	0.302916	0.574565	0.310857	0.906453	0.670342	0.734555	0.211236	0.314624	0.637654	0.43467	0.519251	0.238549	0.108077	0.207217	0.293343	0.661749	0.340153	0.593511	0.368958	0.570176	0.258829	0.560654	0.369667	0.0542585	0.219722	0.47894	0.498498	0.267074	0.30502	0.601128	0.509542	0.345236	0.428425	0.22981	0.462147	0.404125	0.821878	0.491403	0.0670414	0.169985	0.441989	0.246856	0.603293	0.121692	0.5024	0.249821	0.314348	0.632474
superiorparietal R	0.414788	0.202088	0.152086	0.400741	0.471785	0.515893	0.204573	0.337928	0.555709	0.193658	0.485034	0.508653	0.241143	0.364891	0.39209	0.371475	0.364903	0.48586	0.625431	0.206053	0.30002	0.478139	0.38829	0.363233	0.217656	0.33419	0.643481	0.469527	0.226748	0.517862	0.14707	0.384943	0.560519	0.536788	0.196205	0.437905	0.134868	0.330971	0.345944	0.292086	0.432118	0.598417	0.219482	0.142501	0.317012	0.602052	0.459548	0.561819	0.416107
superiortemporal L	0.401165	0.36633	0.241585	0.383551	1.15353	1.12134	0.309551	0.328455	0.282203	0.491234	0.547963	0.671595	0.365814	0.381901	0.674066	0.743753	0.904072	0.891577	1.08701	0.317129	0.605299	0.303664	0.560069	0.342117	0.235343	0.689318	0.342298	0.385398	0.593077	0.88704	0.247792	0.252213	1.00974	1.14513	0.603653	1.03687	0.295923	0.455346	0.466686	0.336051	0.583208	0.411056	0.438909	0.308913	0.346975	0.479105	0.615888	0.286373	1.1691
superiortemporal R	0.427838	1.08229	1.01697	0.478215	0.9362	0.995293	0.487581	0.363345	0.247083	0.170006	1.28545	0.656944	0.414221	0.392164	1.16216	0.938123	0.739923	1.00044	0.873715	0.143	0.284469	0.499335	0.358088	0.205087	0.349975	1.26904	0.480977	0.354468	0.822439	1.0116	0.943569	0.984646	0.859688	0.575937	1.13133	1.01999	1.15927	0.648457	0.285032	0.292577	0.543888	0.881899	0.643763	0.139984	0.345721	0.916342	0.560159	1.20595	0.638871
supramarginal L	0.355498	0.29287	0.777998	0.250542	0.720656	0.628841	0.284199	0.260803	0.369281	0.660075	0.266111	0.370793	0.221396	0.269112	0.279542	0.350392	0.55196	0.437027	1.04544	0.352978	0.595235	0.291607	0.547388	0.384956	0.0840591	0.288523	0.650732	0.586592	0.281013	0.432115	0.767991	0.588859	0.655045	0.944282	0.25371	0.519495	0.405416	0.137917	0.448081	0.276982	0.487997	0.172	0.2441	0.311334	0.315701	0.170621	0.467905	0.294385	0.817225
supramarginal R	0.388086	0.278362	0.680884	0.358274	0.565024	0.56088	0.155275	0.31334	0.41153	0.540691	0.167428	0.189349	0.191716	0.352899	0.276253	0.330452	0.438963	0.456845	0.823731	0.295939	0.518647	0.30517	0.470439	0.355512	0.149751	0.263469	0.768188	0.778094	0.234374	0.476343	0.787254	0.980685	0.596224	0.929514	0.212398	0.473193	0.437464	0.153426	0.383219	0.325912	0.424181	0.253616	0.205323	0.263057	0.285903	0.353257	0.470921	0.327756	0.744033
transversetemporal L	0.389034	0.280313	0.421215	0.362246	0.933601	0.875323	0.125987	0.317389	0.32725	0.610204	0.320048	0.639348	0.262453	0.348002	0.474369	0.536196	0.706183	0.664142	1.10086	0.325632	0.600411	0.27239	0.544803	0.359488	0.169666	0.479567	0.531784	0.525259	0.416688	0.665825	0.414198	0.384265	0.904133	1.10172	0.402671	0.753762	0.251772	0.268036	0.443123	0.321753	0.584173	0.298026	0.314753	0.284483	0.364643	0.355504	0.603694	0.235243	1.03029
transversetemporal R	0.451024	0.202303	0.137234	0.444497	0.653013	0.720966	0.233477	0.357015	0.354148	0.228902	0.701536	0.523126	0.172352	0.421075	0.560224	0.505114	0.472049	0.671023	0.744039	0.222433	0.400671	0.263361	0.393785	0.283194	0.282766	0.481425	0.496908	0.538879	0.330487	0.708659	0.158588	0.414841	0.691332	0.708792	0.307409	0.568021	0.0852718	0.361717	0.319617	0.324633	0.471276	0.885751	0.209522	0.194451	0.316789	0.869005	0.531194	0.170591	0.627047
[truncated: 13 more columns]
