# Supplementary material for: The relationship between the interictal epileptiform discharge source connectivity and cortical structural couplings in temporal lobe epilepsy
Source: Front Neurol. 2023 Feb 1;14:1029732. doi: 10.3389/fneur.2023.1029732 (PMC9948620; doi:10.3389/fneur.2023.1029732)
Supplement: Supplementary file 1 [file Data_Sheet_1.ZIP › Connection/BGC/R/17.xlsx]

## Sheet: 0
\	caudalanteriorcingulate L	caudalanteriorcingulate R	caudalmiddlefrontal L	caudalmiddlefrontal R	cuneus L	cuneus R	entorhinal L	entorhinal R	fusiform L	fusiform R	inferiorparietal L	inferiorparietal R	inferiortemporal L	inferiortemporal R	insula L	insula R	isthmuscingulate L	isthmuscingulate R	lateraloccipital L	lateraloccipital R	lateralorbitofrontal L	lateralorbitofrontal R	lingual L	lingual R	medialorbitofrontal L	medialorbitofrontal R	middletemporal L	middletemporal R	paracentral L	paracentral R	parahippocampal L	parahippocampal R	parsopercularis L	parsopercularis R	parsorbitalis L	parsorbitalis R	parstriangularis L	parstriangularis R	pericalcarine L	pericalcarine R	postcentral L	postcentral R	posteriorcingulate L	posteriorcingulate R	precentral L	precentral R	precuneus L	precuneus R	rostralanteriorcingulate L
caudalanteriorcingulate L	0.588625	0.14257	0.179051	0.11656	0.0488048	0.0181552	0.0136252	0.191666	0.373096	0.470216	0.104519	0.0867504	0.0168718	0.158953	0.0454335	0.0386256	0.0169057	0.290832	0.28347	0.195944	0.328931	0.129123	0.111083	0.224863	0.0342241	0.0306596	0.00303409	0.421131	0.0527905	0.061052	0.0632585	0.113783	0.0965691	0.090903	0.249007	0.0493292	0.035219	0.124225	0.43087	0.38298	0.138126	0.136833	0.425071	0.353525	0.0978655	0.0895908	0.0745127	0.00782273	0.485512
caudalanteriorcingulate R	0.136236	0.329248	0.296337	0.0573732	0.089687	0.0209844	0.0151554	0.215797	0.206331	0.299271	0.0647437	0.0187155	0.0194524	0.131605	0.0179067	0.0328516	0.0150401	0.162216	0.0846398	0.130496	0.134919	0.0692811	0.0394017	0.133408	0.00522685	0.0259887	0.00450015	0.329248	0.0417901	0.0879143	0.0785537	0.164085	0.0230966	0.0165935	0.13188	0.00739085	0.0256228	0.0641834	0.156232	0.186303	0.0591623	0.0648617	0.252695	0.190175	0.033594	0.0347206	0.100826	0.00970881	0.197137
caudalmiddlefrontal L	0.217897	0.238929	0.520763	0.129562	0.147957	0.119744	0.120007	0.0868575	0.299658	0.520763	0.215632	0.0550879	0.054969	0.14195	0.188522	0.0819969	0.129665	0.173949	0.141365	0.159484	0.0791722	0.153644	0.120406	0.232174	0.20336	0.0725487	0.0355778	0.482149	0.0925151	0.248505	0.0563387	0.0627694	0.148815	0.0504369	0.173299	0.198023	0.0530496	0.20107	0.339077	0.115185	0.0335522	0.0596279	0.413471	0.198543	0.0493713	0.0339777	0.159181	0.0951665	0.234662
caudalmiddlefrontal R	0.174111	0.142308	0.184742	0.677259	0.148867	0.104864	0.144608	0.270304	0.601105	0.361062	0.347351	0.0990285	0.111851	0.281062	0.311487	0.106089	0.0886639	0.314818	0.443072	0.135319	0.643973	0.119387	0.0735946	0.131688	0.267473	0.120503	0.178494	0.149254	0.0834799	0.200373	0.249831	0.170339	0.512913	0.207343	0.677259	0.344617	0.0624388	0.307025	0.358525	0.385545	0.271062	0.391437	0.562179	0.309116	0.410395	0.310321	0.134592	0.101845	0.630328
cuneus L	0.231321	0.183777	0.0748781	0.120813	0.503363	0.0357616	0.0310374	0.109125	0.27083	0.299594	0.315931	0.130193	0.0416415	0.12421	0.297532	0.0656433	0.0231915	0.240412	0.271848	0.123697	0.290977	0.112839	0.0988772	0.148975	0.305309	0.0977601	0.0293735	0.232348	0.0357652	0.144758	0.0649806	0.0700702	0.165091	0.228033	0.193513	0.322647	0.0412696	0.151833	0.3886	0.346036	0.218544	0.184128	0.284817	0.23128	0.078982	0.120469	0.0959248	0.0321147	0.436116
cuneus R	0.166031	0.142949	0.0864148	0.100193	0.105343	0.458081	0.0408981	0.13166	0.334771	0.310847	0.441382	0.139172	0.0535192	0.159402	0.327045	0.0739374	0.041326	0.278824	0.273673	0.104117	0.392381	0.0819015	0.00783429	0.147197	0.258809	0.062518	0.0566358	0.189586	0.0278528	0.179927	0.0780535	0.0611562	0.221315	0.250766	0.159592	0.36612	0.0360068	0.184974	0.281859	0.389225	0.24038	0.289772	0.326173	0.256303	0.188458	0.22222	0.094615	0.057847	0.458081
entorhinal L	0.149145	0.134237	0.0923199	0.0514355	0.158406	0.0675932	0.609344	0.129052	0.486109	0.334543	0.232707	0.0902016	0.0795971	0.142049	0.217249	0.0734373	0.0263741	0.201016	0.275345	0.0945407	0.609344	0.0457939	0.110132	0.104001	0.190315	0.120713	0.202626	0.140787	0.0592634	0.153767	0.104952	0.0592771	0.302149	0.192832	0.494595	0.230305	0.0261498	0.197506	0.335117	0.284173	0.253967	0.275443	0.386899	0.201411	0.311447	0.206918	0.131625	0.0889808	0.444244
entorhinal R	0.160766	0.161184	0.0244391	0.118757	0.114737	0.175484	0.114156	0.675171	0.39869	0.675171	0.163205	0.0654285	0.0558558	0.39816	0.133585	0.0790442	0.185481	0.164246	0.202891	0.167474	0.0911096	0.183919	0.168527	0.262194	0.168787	0.105139	0.0462324	0.491747	0.0891145	0.204378	0.0462679	0.0591893	0.0877342	0.0202913	0.106868	0.168686	0.0746923	0.175738	0.321696	0.117199	0.00919363	0.039786	0.44983	0.199449	0.0585079	0.0161281	0.124756	0.0702776	0.35883
fusiform L	0.186365	0.173621	0.136489	0.141622	0.13398	0.177154	0.116582	0.192636	1.0177	0.615149	0.249076	0.0266195	0.100316	0.202886	0.245808	0.105624	0.177713	0.224625	0.0709117	0.091029	0.709394	0.198347	0.144536	0.338019	0.242528	0.156	0.12817	0.35737	0.0921778	0.191263	0.1543	0.0258297	0.135627	0.149512	0.665552	0.288205	0.0740011	0.271339	0.313462	0.204078	0.175891	0.183113	0.189282	0.22917	0.140664	0.157907	0.129986	0.11115	0.176185
fusiform R	0.145317	0.155993	0.2409	0.0609207	0.112051	0.175052	0.124168	0.301964	1.0177	1.0843	0.198396	0.0277556	0.100573	0.32753	0.192538	0.0698486	0.166346	0.234995	0.163328	0.051692	1.0375	0.148527	0.146694	0.144783	0.18525	0.0869753	0.175094	0.166505	0.0738125	0.152502	0.497284	0.147138	0.336834	0.150457	1.0843	0.21717	0.104345	0.285112	0.472212	0.28949	0.174704	0.301166	0.210964	0.232506	0.236609	0.261924	0.105727	0.0862164	0.50137
inferiorparietal L	0.24082	0.253443	0.0406467	0.1724	0.0705451	0.100484	0.105236	0.116779	0.400421	0.443174	0.493374	0.16631	0.0455923	0.128087	0.304665	0.0993956	0.122862	0.180145	0.29285	0.149621	0.304721	0.171248	0.127199	0.244344	0.374413	0.116654	0.0253127	0.338445	0.119577	0.103852	0.0517411	0.0210698	0.202327	0.128939	0.275704	0.398743	0.0633815	0.258239	0.481091	0.351611	0.121639	0.157763	0.409969	0.164747	0.0708792	0.083033	0.0898364	0.0933964	0.481432
inferiorparietal R	0.207144	0.161279	0.315504	0.0218407	0.0933264	0.0417092	0.0789714	0.401991	0.46338	0.316358	0.401476	0.651351	0.0359499	0.424217	0.335955	0.0734525	0.0402078	0.469742	0.398626	0.0875856	0.563059	0.0217663	0.0524062	0.073473	0.275495	0.0648753	0.094008	0.142078	0.0399649	0.258056	0.284539	0.203556	0.451518	0.231147	0.531491	0.29897	0.0479421	0.37746	0.316186	0.482263	0.274764	0.42263	0.381284	0.450245	0.337089	0.363948	0.114587	0.0626335	0.651351
inferiortemporal L	0.138405	0.130315	0.0626315	0.153254	0.128795	0.114948	0.0345411	0.0921621	0.460689	0.403023	0.249767	0.139531	0.540017	0.10319	0.222839	0.0787644	0.0420256	0.188435	0.337765	0.173053	0.496249	0.115505	0.0451897	0.244811	0.187854	0.046266	0.00507446	0.261909	0.0362653	0.129267	0.0465967	0.0333368	0.225404	0.190634	0.340849	0.254109	0.0422484	0.147014	0.328192	0.341281	0.23248	0.224031	0.431804	0.184716	0.202348	0.150649	0.101321	0.0654515	0.482174
inferiortemporal R	0.103699	0.124993	0.0960538	0.0809535	0.11551	0.198795	0.0450984	0.553367	0.223893	0.446292	0.124257	0.0488597	0.0671601	0.567847	0.0850572	0.0636656	0.19201	0.151867	0.150605	0.103277	0.0402719	0.149736	0.184862	0.173938	0.10467	0.0724393	0.0681088	0.315802	0.0904302	0.16478	0.0369754	0.0271874	0.0767543	0.0199602	0.0981348	0.105794	0.088036	0.121005	0.174248	0.142641	0.00647175	0.0182939	0.264832	0.164229	0.0477159	0.00857149	0.118736	0.0572109	0.24448
insula L	0.0463312	0.112531	0.0394587	0.193675	0.0680516	0.125985	0.120327	0.0762637	0.504817	0.594412	0.0789364	0.203519	0.0649716	0.100869	0.708775	0.109866	0.16199	0.179662	0.409613	0.21187	0.460826	0.201711	0.128421	0.311369	0.187084	0.0898228	0.0382996	0.442968	0.140315	0.0449466	0.0546682	0.0468168	0.256555	0.10185	0.335409	0.169937	0.0987659	0.101457	0.388426	0.502802	0.137808	0.185669	0.548968	0.169251	0.10991	0.120523	0.0820827	0.041287	0.606294
insula R	0.122731	0.117189	0.141692	0.161804	0.0678628	0.0328146	0.0533244	0.226776	0.531256	0.536619	0.412051	0.210262	0.0369937	0.231889	0.34695	0.630934	0.0390089	0.354504	0.442076	0.247426	0.530312	0.177103	0.0575446	0.278797	0.269541	0.0165767	0.0339427	0.377628	0.033084	0.184677	0.107072	0.124573	0.339467	0.195654	0.414556	0.391114	0.0557332	0.254675	0.382197	0.455882	0.238601	0.281424	0.551755	0.347863	0.218471	0.249206	0.0550537	0.0274754	0.630934
isthmuscingulate L	0.163515	0.13886	0.0799916	0.174071	0.14873	0.145556	0.0487176	0.123484	0.459309	0.415391	0.3205	0.25349	0.135264	0.143731	0.265886	0.127434	0.552912	0.231595	0.384144	0.199917	0.488319	0.126789	0.0695801	0.247237	0.225645	0.0927521	0.103191	0.274731	0.0545797	0.151305	0.0852984	0.0738036	0.296673	0.251866	0.377009	0.303125	0.0429325	0.168852	0.354629	0.398044	0.267819	0.302616	0.469351	0.220568	0.268327	0.219972	0.125745	0.067938	0.552912
isthmuscingulate R	0.164473	0.130361	0.025991	0.165148	0.0987674	0.161695	0.108958	0.111215	0.372633	0.529324	0.14143	0.12217	0.0612392	0.146017	0.167917	0.0985919	0.175233	0.529324	0.270831	0.159029	0.23515	0.202771	0.167559	0.257647	0.274964	0.0997104	0.0544088	0.402295	0.0968771	0.21588	0.0501218	0.0288528	0.20601	0.0285344	0.236534	0.278314	0.0777519	0.317371	0.337097	0.389216	0.0155143	0.0906078	0.414347	0.0869226	0.0450553	0.0574761	0.110836	0.0863424	0.463783
lateraloccipital L	0.192293	0.179058	0.212802	0.0286383	0.072139	0.118851	0.0338927	0.264483	0.140531	0.0340108	0.260066	0.0631969	0.0734058	0.265425	0.240281	0.0703753	0.101574	0.286283	0.607399	0.0138175	0.361141	0.0516122	0.105093	0.0332482	0.218479	0.0954456	0.117157	0.0236529	0.0619072	0.177708	0.209499	0.10559	0.210676	0.184532	0.291317	0.236313	0.0947249	0.283298	0.139986	0.286543	0.227717	0.291378	0.0680877	0.287632	0.196431	0.208969	0.0866875	0.0758758	0.366589
lateraloccipital R	0.134149	0.123563	0.120562	0.00357202	0.108623	0.107698	0.0544053	0.177026	0.392617	0.222627	0.24543	0.0384224	0.0803022	0.216043	0.2092	0.0596651	0.107711	0.237826	0.247761	0.610826	0.610826	0.00965324	0.0640452	0.0113948	0.17032	0.0489364	0.145922	0.0737953	0.0541974	0.153087	0.21403	0.0976881	0.333662	0.216673	0.505529	0.206401	0.0589228	0.22042	0.311642	0.312408	0.233916	0.406812	0.299523	0.220384	0.319278	0.302706	0.10078	0.119228	0.425919
lateralorbitofrontal L	0.209336	0.188651	0.0772146	0.150813	0.132988	0.188757	0.122544	0.112194	0.545835	0.878013	0.249585	0.0828881	0.0939508	0.11859	0.228022	0.11346	0.199026	0.252136	0.21063	0.189309	1.07566	0.213489	0.167829	0.327657	0.222133	0.137131	0.0918438	0.543328	0.116767	0.253164	0.131655	0.140004	0.19647	0.0735727	0.30446	0.233111	0.0969023	0.221222	0.349649	0.0749759	0.0398565	0.0234147	0.63902	0.278445	0.0420176	0.0209189	0.147555	0.11761	0.393903
lateralorbitofrontal R	0.137691	0.127057	0.150233	0.17739	0.135536	0.131417	0.144024	0.199735	0.705261	0.493146	0.235186	0.184593	0.120567	0.201268	0.211209	0.0741793	0.0856672	0.23127	0.507657	0.207917	0.685154	0.726179	0.0891897	0.247338	0.185511	0.0878431	0.193442	0.26025	0.064573	0.143023	0.217554	0.165543	0.5632	0.206365	0.722822	0.23008	0.093377	0.212985	0.645835	0.401834	0.288567	0.359343	0.709173	0.231699	0.430341	0.245653	0.112237	0.0746022	0.726179
lingual L	0.169322	0.140666	0.118974	0.131852	0.0984719	0.0480974	0.107564	0.151862	0.384213	0.349673	0.311309	0.21386	0.0855825	0.169464	0.250033	0.111083	0.0076933	0.254776	0.352391	0.155084	0.441823	0.099815	0.551158	0.168438	0.225914	0.0943572	0.0884682	0.235342	0.0465993	0.148693	0.124246	0.110213	0.271306	0.261572	0.337903	0.266664	0.0661457	0.170718	0.331062	0.402904	0.272595	0.272307	0.381602	0.24221	0.214123	0.188066	0.0893804	0.0506138	0.544835
lingual R	0.15106	0.138694	0.178009	0.0210167	0.115474	0.161956	0.0914647	0.23384	0.759056	0.33125	0.254585	0.0351934	0.132664	0.263895	0.228816	0.0793797	0.161305	0.260511	0.307272	0.0383514	0.74064	0.0557361	0.112473	0.855709	0.197669	0.0817606	0.22411	0.0534488	0.073628	0.163264	0.321145	0.165089	0.524821	0.212394	0.855709	0.242064	0.102808	0.258137	0.408069	0.371625	0.245229	0.404804	0.616627	0.250184	0.379462	0.307309	0.10797	0.0968505	0.632108
medialorbitofrontal L	0.00193141	0.0761091	0.0864907	0.184147	0.0650211	0.141707	0.125311	0.154677	0.552892	0.648344	0.127637	0.226241	0.0462386	0.148325	0.12963	0.107421	0.183979	0.29345	0.490064	0.244776	0.543232	0.214057	0.15198	0.332856	0.738658	0.115462	0.0223555	0.483617	0.108419	0.0672609	0.0613099	0.0795732	0.335865	0.100827	0.376775	0.0395011	0.0897844	0.132132	0.38929	0.30783	0.167776	0.219282	0.611477	0.321863	0.171735	0.17592	0.0735003	0.0143203	0.696737
medialorbitofrontal R	0.120318	0.116661	0.12514	0.209052	0.120508	0.0564686	0.145383	0.180969	0.590139	0.568477	0.282019	0.360532	0.0340724	0.173782	0.250543	0.0679992	0.00990848	0.261941	0.579936	0.299015	0.592642	0.2005	0.0850671	0.323763	0.20486	0.702814	0.0360877	0.428011	0.0100676	0.131155	0.103929	0.124936	0.425405	0.19894	0.473631	0.244504	0.0593195	0.190502	0.394927	0.466982	0.290606	0.303939	0.625193	0.270695	0.335532	0.223789	0.088574	0.0392574	0.702814
middletemporal L	0.155071	0.137674	0.047746	0.107115	0.161609	0.0610411	0.149116	0.0828709	0.397272	0.311772	0.243249	0.132752	0.0357078	0.0934858	0.228402	0.0857724	0.0944251	0.181577	0.244318	0.125215	0.458459	0.0666237	0.100493	0.180698	0.198084	0.0670988	0.469334	0.171762	0.0508779	0.153193	0.0375854	0.0152726	0.175336	0.184784	0.267398	0.255137	0.0308536	0.159849	0.431686	0.260907	0.241016	0.208858	0.317271	0.179306	0.218324	0.14439	0.131488	0.0913259	0.358346
middletemporal R	0.118655	0.12626	0.201472	0.021344	0.101559	0.128521	0.14879	0.250867	0.692196	0.305211	0.178024	0.0433795	0.095477	0.295031	0.161672	0.0478463	0.12152	0.227341	0.261652	0.0562147	0.913617	0.0646883	0.0983452	0.0451429	0.140927	0.0417375	0.186807	0.913617	0.0550624	0.130198	0.571917	0.318673	0.43056	0.187911	0.832891	0.159951	0.106293	0.240366	0.518463	0.326816	0.20009	0.418795	0.484202	0.214094	0.34065	0.336992	0.0933902	0.0739399	0.546931
paracentral L	0.212357	0.168468	0.0478728	0.179704	0.167105	0.0814804	0.0267374	0.0915489	0.397792	0.396183	0.415254	0.249012	0.070363	0.105359	0.378793	0.200377	0.13038	0.218357	0.349088	0.176124	0.383325	0.152484	0.0761288	0.239843	0.351274	0.142655	0.0294038	0.286906	0.514342	0.169145	0.0425402	0.0417428	0.2293	0.221998	0.150106	0.514342	0.0501319	0.154753	0.482034	0.372055	0.244576	0.223572	0.413654	0.213019	0.187103	0.157392	0.154857	0.0625877	0.506456
paracentral R	0.156324	0.201216	0.0421432	0.164195	0.0885262	0.121806	0.0214105	0.0867953	0.333005	0.425478	0.0977868	0.159441	0.0300068	0.102012	0.196067	0.0702718	0.145287	0.262746	0.29359	0.172199	0.269269	0.183137	0.142073	0.234634	0.256457	0.0690293	0.0159601	0.356861	0.0729715	0.492347	0.0300291	0.0426903	0.0793358	0.109544	0.104188	0.252676	0.0610135	0.18102	0.45288	0.369082	0.11748	0.127999	0.370556	0.274669	0.0604208	0.0845864	0.0901451	0.0323641	0.465763
parahippocampal L	0.162376	0.155463	0.0462174	0.0636414	0.162865	0.0491845	0.0348907	0.0802892	0.0559948	0.219645	0.191864	0.0173339	0.0384519	0.0936964	0.179575	0.0733768	0.0263807	0.155391	0.0833704	0.0881238	0.349349	0.10049	0.117726	0.131601	0.178345	0.0967426	0.0223343	0.324143	0.0657592	0.173003	0.571917	0.124775	0.0856206	0.139047	0.0478283	0.194066	0.0229276	0.187332	0.141695	0.0927838	0.166347	0.119161	0.0926655	0.159763	0.152117	0.112558	0.144978	0.087858	0.0639323
parahippocampal R	0.119286	0.118502	0.0595754	0.00685173	0.129696	0.0421196	0.00187923	0.0810242	0.0428876	0.0504791	0.128574	0.0313612	0.0532424	0.106261	0.1178	0.0493634	0.0185398	0.123661	0.132637	0.0115895	0.437409	0.035084	0.0990983	0.0303214	0.10788	0.0460775	0.0665431	0.178335	0.0501359	0.122972	0.261582	0.456719	0.163205	0.167636	0.177103	0.113223	0.0474422	0.143647	0.211373	0.13519	0.174336	0.226308	0.024574	0.122366	0.229096	0.182749	0.11583	0.057884	0.155052
parsopercularis L	0.178126	0.15594	0.111352	0.0526284	0.0963152	0.172313	0.0134068	0.149199	0.0467992	0.0274016	0.234096	0.0327609	0.0724567	0.150273	0.22595	0.0856369	0.16138	0.206413	0.0678967	0.021383	0.329581	0.131166	0.144431	0.0830582	0.210999	0.0995913	0.0989634	0.0407323	0.0731345	0.173877	0.113319	0.0520569	0.5632	0.173219	0.125706	0.231907	0.0667654	0.188658	0.171074	0.294269	0.189629	0.188969	0.0140897	0.213097	0.0756597	0.105485	0.10124	0.0913305	0.395213
parsopercularis R	0.0344628	0.119805	0.186749	0.00634979	0.00216083	0.00308826	0.0341108	0.168046	0.0859654	0.0807141	0.0681137	0.0068487	0.00725107	0.107947	0.0543308	0.00349396	0.00269648	0.153039	0.0164865	0.0545832	0.116484	0.000259712	0.0100354	0.034281	0.0408266	0.00349373	0.0157355	0.121354	0.00305437	0.0309473	0.106028	0.141028	0.00616845	0.276414	0.0782725	0.0440046	0.00647485	0.114235	0.101319	0.151867	0.140227	0.14869	0.0831532	0.171429	0.0240575	0.0319289	0.00339692	0.0267559	0.0848547
parsorbitalis L	0.217558	0.172173	0.0500097	0.119895	0.19128	0.0832573	0.0934627	0.0946743	0.498612	0.621601	0.276664	0.0393243	0.131031	0.0983155	0.251459	0.129606	0.204382	0.215661	0.0591995	0.094822	0.41042	0.197736	0.178115	0.251948	0.232311	0.173751	0.125436	0.418631	0.122149	0.235888	0.0308258	0.0243643	0.0410737	0.160816	1.0843	0.257567	0.097322	0.175208	0.417429	0.195832	0.16934	0.114153	0.367193	0.220098	0.0858536	0.0801519	0.183967	0.127165	0.0999083
parsorbitalis R	0.0052189	0.072662	0.0673556	0.169165	0.0208238	0.0644625	0.157906	0.136369	0.654387	0.704472	0.148978	0.206663	0.0797301	0.138128	0.0763765	0.134335	0.207873	0.245348	0.488329	0.276167	0.528605	0.255734	0.149632	0.358179	0.000692936	0.122706	0.0582543	0.497009	0.12188	0.0415778	0.0734182	0.0796278	0.365021	0.114887	0.449175	0.716451	0.0560142	0.141924	0.400793	0.257342	0.178545	0.244037	0.683622	0.240212	0.176357	0.196304	0.0282607	0.0205044	0.716451
parstriangularis L	0.182473	0.148153	0.0626655	0.212505	0.219035	0.244864	0.0085851	0.102276	0.422421	0.358975	0.259798	0.261749	0.141408	0.10917	0.242061	0.139191	0.0443974	0.19196	0.392515	0.190985	0.491918	0.186095	0.197703	0.23636	0.225407	0.2391	0.0883979	0.242605	0.0777208	0.165955	0.0517025	0.046413	0.277053	0.209792	0.3434	0.275882	0.589246	0.151863	0.506758	0.35086	0.282408	0.223561	0.419883	0.193321	0.287505	0.135158	0.180712	0.089989	0.538176
parstriangularis R	0.0739679	0.0413021	0.0157801	0.140586	0.0708856	0.195455	0.119478	0.0604863	0.422241	0.595014	0.121751	0.107459	0.0870916	0.0797684	0.0912804	0.0892747	0.219918	0.12766	0.298164	0.215433	0.102795	0.221846	0.17423	0.296453	0.120494	0.0855482	0.0914876	0.442997	0.108805	0.1956	0.0592205	0.0553834	0.241482	0.0261493	0.12796	0.142068	0.0807908	0.711096	0.292779	0.207402	0.0286111	0.100785	0.479708	0.157399	0.0542852	0.109073	0.0870221	0.0788676	0.554584
pericalcarine L	0.195025	0.203741	0.305292	0.147817	0.12045	0.154181	0.120575	0.492406	0.269841	0.607878	0.229397	0.0584335	0.0771786	0.468449	0.252422	0.0989255	0.159917	0.281424	0.155043	0.131237	1.07566	0.206889	0.142441	0.256677	0.276017	0.118387	0.101227	0.431967	0.0895199	0.200334	0.237973	0.065891	0.19687	0.0951122	0.399799	0.318128	0.0737561	0.424271	1.07566	0.105027	0.0990074	0.129031	0.317712	0.283306	0.0958079	0.159323	0.121616	0.120741	0.206906
pericalcarine R	0.207977	0.216584	0.391367	0.144877	0.0765223	0.157422	0.0927448	0.660039	0.330932	0.397613	0.230535	0.110986	0.0672628	0.567847	0.291362	0.0992662	0.156355	0.428181	0.239629	0.10601	0.476368	0.189834	0.140218	0.218354	0.332948	0.136631	0.0928896	0.276996	0.0813536	0.205579	0.201463	0.0862345	0.235739	0.0417929	0.357189	0.388464	0.0715361	0.711096	0.212597	0.711096	0.0228591	0.108494	0.310565	0.417657	0.0662213	0.154008	0.0889623	0.118066	0.488516
postcentral L	0.0236123	0.0893951	0.200085	0.00641515	0.0762269	0.028712	0.0348193	0.181696	0.0707867	0.0552437	0.0881485	0.0648961	0.0170713	0.150528	0.0554928	0.0131593	0.0166146	0.182201	0.09862	0.0160322	0.072568	0.001798	0.0966193	0.00648011	0.0447386	0.0096231	0.0311762	0.0498632	0.0104455	0.0368969	0.165572	0.129462	0.0354554	0.108141	0.0693285	0.0461554	0.0270673	0.121005	0.131992	0.115627	0.298908	0.0464751	0.0604648	0.180358	0.189885	0.0435796	0.0553985	0.0194087	0.0571422
postcentral R	0.136533	0.187875	0.270809	0.0563702	0.0222801	0.0853488	0.0222495	0.304752	0.0908084	0.0743454	0.165722	0.081475	0.0255114	0.228791	0.176124	0.0377489	0.0819303	0.24783	0.127845	0.027204	0.180946	0.0845694	0.0703286	0.0630685	0.176445	0.0653109	0.0531257	0.0749484	0.0340992	0.123113	0.145784	0.0966951	0.0775598	0.0486851	0.135722	0.208919	0.0238154	0.300551	0.0629634	0.0953916	0.0372671	0.442574	0.0755605	0.270052	0.0608351	0.0640217	0.0309511	0.0730584	0.111351
posteriorcingulate L	0.181032	0.162391	0.173866	0.143815	0.138405	0.161024	0.113972	0.258582	0.478578	0.101903	0.274555	0.0332269	0.115605	0.279753	0.25997	0.100899	0.171789	0.258277	0.141047	0.0753779	0.747545	0.212911	0.13127	0.290534	0.241734	0.0992627	0.161987	0.277276	0.094916	0.197913	0.322712	0.0715281	0.251216	0.165664	0.82219	0.293632	0.0871052	0.299182	0.433667	0.244358	0.194372	0.294586	0.82219	0.252926	0.220382	0.237938	0.135236	0.125806	0.335555
posteriorcingulate R	0.162515	0.12009	0.027616	0.173997	0.0995274	0.147284	0.116435	0.133947	0.375895	0.541229	0.11441	0.13483	0.0538376	0.191455	0.154455	0.090335	0.17143	0.098398	0.281866	0.180397	0.246136	0.21404	0.154144	0.277176	0.255272	0.0840044	0.046494	0.442073	0.0920826	0.223742	0.0483425	0.0308637	0.218859	0.022673	0.231921	0.249275	0.0807108	0.328294	0.518131	0.353288	0.019162	0.0944789	0.433515	0.541229	0.0532453	0.0573061	0.112406	0.079516	0.471015
precentral L	0.147743	0.154936	0.184041	0.0113275	0.0318046	0.0151377	0.0196961	0.209777	0.0877666	0.0307753	0.206976	0.0430364	0.0375453	0.199795	0.186264	0.0380504	0.0766379	0.240358	0.0206152	0.00760678	0.238185	0.019244	0.0964106	0.00736944	0.165937	0.0426379	0.074108	0.0211671	0.0313989	0.133839	0.168859	0.103145	0.0301332	0.173762	0.143468	0.174749	0.0478558	0.200481	0.117218	0.266573	0.222569	0.209425	0.0415122	0.242546	0.619299	0.116673	0.0416457	0.0586745	0.22567
precentral R	0.088759	0.115613	0.180705	0.0636775	0.0280562	0.119485	0.03357	0.179829	0.104473	0.122442	0.117901	0.0685385	0.0425285	0.140319	0.125298	0.0380264	0.120138	0.15373	0.153181	0.0439056	0.0960272	0.111227	0.0965888	0.0933236	0.1371	0.0533685	0.0686073	0.100447	0.0489824	0.0990517	0.11335	0.0694647	0.0581381	0.00753418	0.115658	0.171156	0.0404452	0.228978	0.060028	0.0619638	0.0124019	0.0489737	0.0971954	0.163496	0.0393609	0.402551	0.035539	0.0753527	0.142943
precuneus L	0.232064	0.18014	0.0775615	0.136932	0.115031	0.0283372	0.0224241	0.110495	0.317971	0.349398	0.359216	0.155889	0.0312008	0.123693	0.320241	0.062178	0.02241	0.249924	0.298777	0.147872	0.317819	0.130765	0.141145	0.180073	0.333718	0.0849508	0.0181141	0.272308	0.0433779	0.147518	0.0567287	0.0679448	0.1945	0.214291	0.104244	0.357304	0.039209	0.15174	0.427656	0.373493	0.215553	0.185685	0.33573	0.242841	0.0905927	0.124995	0.530064	0.028048	0.473359
precuneus R	0.160262	0.177091	0.0181095	0.116021	0.0454061	0.0658838	0.0756011	0.0499203	0.31166	0.347007	0.157604	0.177908	0.0463336	0.0601967	0.182573	0.0608338	0.0788755	0.140278	0.291881	0.142225	0.125501	0.117775	0.0631598	0.18597	0.191729	0.0718367	0.06248	0.261218	0.0121609	0.0739223	0.0505833	0.0161626	0.170411	0.211995	0.205063	0.288143	0.0134715	0.138079	0.419944	0.325311	0.188167	0.257876	0.323317	0.130681	0.163732	0.175827	0.0355821	0.419944	0.419743
rostralanteriorcingulate L	0.169522	0.163271	0.12612	0.103036	0.101587	0.19854	0.0668262	0.179041	0.0710624	0.205246	0.215571	0.0527293	0.0862837	0.175523	0.211384	0.0903902	0.198027	0.198571	0.107275	0.0652746	0.362542	0.224932	0.171856	0.184829	0.207508	0.107181	0.109592	0.166396	0.0909848	0.181941	0.105745	0.0396623	0.204056	0.114811	0.149649	0.237043	0.0820183	0.234088	0.0770216	0.278662	0.109807	0.110829	0.131181	0.207384	0.0313975	0.0954708	0.109189	0.1052	0.726179
rostralanteriorcingulate R	0.164644	0.143345	0.16219	0.0234968	0.122658	0.131509	0.0597892	0.206311	0.371449	0.236697	0.247089	0.0910364	0.0866389	0.195681	0.229984	0.069166	0.0927582	0.23765	0.484897	0.0857045	0.520474	0.0175931	0.0913174	0.0698204	0.208829	0.0895639	0.135366	0.128099	0.0543996	0.156558	0.179652	0.138869	0.508408	0.214064	0.437557	0.232753	0.0580887	0.211077	0.386979	0.407082	0.298908	0.302683	0.317311	0.245208	0.407321	0.187828	0.106827	0.0736081	0.677539
rostralmiddlefrontal L	0.248735	0.185523	0.0879837	0.0710948	0.217687	0.0799014	0.094436	0.108829	0.240969	0.461409	0.297698	0.0341556	0.104423	0.0902644	0.256714	0.123062	0.177138	0.244873	0.0564488	0.102191	0.266479	0.134354	0.17144	0.175172	0.220851	0.154284	0.0762279	0.398123	0.122628	0.280392	0.0309351	0.0870763	0.0482602	0.145051	0.199331	0.223466	0.0654117	0.169408	0.174772	0.0609445	0.134442	0.0571379	0.337555	0.254671	0.0627174	0.0574067	0.215606	0.128689	0.0511987
rostralmiddlefrontal R	0.112586	0.111568	0.0416244	0.0107165	0.12735	0.0543341	0.00528165	0.0776085	0.221732	0.192739	0.146674	0.0860422	0.0494334	0.0933675	0.125954	0.0370737	0.0132482	0.134006	0.22839	0.0173995	0.436472	0.00294239	0.0585917	0.0289768	0.10271	0.0231714	0.0628933	0.114523	0.0375853	0.111315	0.138793	0.0320615	0.217675	0.18082	0.236398	0.123087	0.0250453	0.134474	0.336781	0.171652	0.211283	0.265041	0.214195	0.130157	0.2687	0.192023	0.106643	0.0594331	0.279047
superiorfrontal L	0.191877	0.158908	0.0457719	0.224295	0.175871	0.0993031	0.112009	0.0921384	0.443002	0.44758	0.357026	0.327911	0.0553247	0.102985	0.350127	0.203696	0.0418561	0.207075	0.428817	0.230523	0.415766	0.195926	0.122363	0.289747	0.332686	0.138145	0.0186587	0.34264	0.0133324	0.154557	0.0416233	0.0444321	0.284433	0.190489	0.165071	0.50731	0.0716144	0.148366	0.504047	0.363113	0.261678	0.216871	0.463187	0.206257	0.249184	0.14984	0.147709	0.0670525	0.545104
superiorfrontal R	0.164797	0.13926	0.121696	0.14878	0.0494634	0.0204475	0.0184301	0.174211	0.409034	0.489315	0.278335	0.184003	0.015223	0.158305	0.288213	0.0323377	0.0166407	0.334763	0.392302	0.222659	0.393141	0.169765	0.0398564	0.260738	0.307914	0.0250063	0.0056405	0.417465	0.0467214	0.1768	0.0550598	0.0957688	0.271007	0.132028	0.119495	0.218776	0.0523528	0.18358	0.486828	0.41467	0.193597	0.167035	0.461426	0.395852	0.128094	0.128538	0.0376131	0.00890184	0.559963
superiorparietal L	0.237136	0.192556	0.0758385	0.119628	0.0316832	0.0295663	0.0186097	0.1067	0.252186	0.283451	0.218095	0.107237	0.0287476	0.115834	0.233452	0.0507296	0.0221953	0.213902	0.285807	0.129545	0.114356	0.105369	0.0774113	0.146998	0.261372	0.0896737	0.0169892	0.237765	0.0316205	0.103738	0.0544872	0.0680007	0.0636446	0.207254	0.171483	0.257114	0.0259666	0.143425	0.337725	0.322834	0.222024	0.160659	0.269217	0.216379	0.0576729	0.0938036	0.0277136	0.0339682	0.420647
superiorparietal R	0.114232	0.153276	0.0349176	0.0469992	0.0414029	0.0126783	0.0355521	0.0307947	0.143223	0.166462	0.0159415	0.131691	0.0178664	0.021645	0.040969	0.0336983	0.0178703	0.0484213	0.212418	0.0504352	0.179525	0.0612751	0.0241201	0.0777281	0.0627831	0.0247446	0.0204769	0.145315	0.00386212	0.0382167	0.118026	0.0779717	0.0850463	0.200371	0.101297	0.0841183	0.00799497	0.070347	0.242686	0.16041	0.159887	0.276402	0.166583	0.053897	0.166525	0.146518	0.035659	0.0276327	0.224545
superiortemporal L	0.225458	0.215954	0.0553817	0.115022	0.162637	0.135501	0.12401	0.104584	0.39766	0.649124	0.265271	0.0403393	0.0650222	0.116751	0.237947	0.0990684	0.14095	0.21693	0.112567	0.148817	0.0887196	0.148614	0.12699	0.244499	0.243986	0.119907	0.0427213	0.482201	0.0972347	0.248982	0.150793	0.178948	0.129833	0.0967698	0.172905	0.249389	0.052479	0.246771	0.251667	0.0642815	0.0860218	0.0283343	0.45032	0.228332	0.0600415	0.0323736	0.16658	0.112524	0.145109
superiortemporal R	0.122991	0.120226	0.152719	0.0219753	0.108673	0.0872238	0.164727	0.217395	0.622346	0.415577	0.221742	0.0779134	0.0955615	0.25281	0.191929	0.0449541	0.0727384	0.244331	0.363465	0.181954	0.735225	0.0223837	0.0558424	0.108292	0.156545	0.0352407	0.189097	0.231637	0.0466007	0.138245	0.308655	0.205532	0.463876	0.21783	0.68722	0.192817	0.0779764	0.243489	0.363645	0.344513	0.240587	0.437291	0.532578	0.230107	0.393723	0.346578	0.0952856	0.082511	0.585419
supramarginal L	0.170631	0.178485	0.236877	0.125478	0.060373	0.125883	0.0793481	0.359877	0.259391	0.290779	0.231138	0.144179	0.0733185	0.327746	0.239356	0.077262	0.137484	0.318705	0.346523	0.105245	0.169271	0.157122	0.11676	0.214559	0.244844	0.0901339	0.104153	0.220024	0.0745474	0.189527	0.164849	0.0709227	0.230855	0.0662115	0.273822	0.278781	0.0892927	0.453486	0.117009	0.0362874	0.0208923	0.125678	0.255592	0.319175	0.0906957	0.131572	0.0754981	0.107222	0.341494
supramarginal R	0.178868	0.238993	0.273999	0.0599959	0.0240807	0.0666695	0.0234934	0.334908	0.0693772	0.0460998	0.208939	0.0819458	0.0164758	0.252537	0.213864	0.0391872	0.0626745	0.296485	0.0883086	0.0231228	0.223381	0.0871399	0.054732	0.0433615	0.203937	0.0661191	0.0435256	0.0599576	0.0270977	0.149654	0.152461	0.114154	0.0546493	0.0874293	0.12843	0.229953	0.0151312	0.32949	0.0758863	0.125021	0.0913748	0.0620411	0.0546051	0.330121	0.066652	0.0640689	0.0329096	0.074727	0.0927911
transversetemporal L	0.108516	0.112406	0.16296	0.032475	0.183454	0.0473818	0.0846456	0.0783698	0.108862	0.153661	0.0732272	0.0219163	0.0242577	0.0464416	0.0198744	0.0476111	0.0247087	0.0299064	0.0786774	0.0656686	0.0204494	0.033511	0.105581	0.0574828	0.0324926	0.0381966	0.00788809	0.172189	0.04387	0.0839641	0.151322	0.162348	0.0666957	0.07148	0.0434226	0.0296593	0.0175031	0.0161611	0.164056	0.0764139	0.0932327	0.0276036	0.119885	0.02084	0.126118	0.012078	0.154279	0.0221587	0.0754601
transversetemporal R	0.0639963	0.100516	0.018118	0.0661941	0.0311141	0.00897013	0.0286095	0.054036	0.233578	0.246599	0.094809	0.111047	0.0158969	0.0882135	0.0628013	0.00503387	0.0252013	0.141113	0.319231	0.0863459	0.325377	0.0866861	0.0144742	0.103759	0.0378746	0.00779911	0.0253561	0.168425	0.0100071	0.0431744	0.107816	0.048389	0.257253	0.234463	0.180639	0.0513102	0.00532295	0.10931	0.321643	0.295514	0.184042	0.442574	0.227165	0.117913	0.251853	0.402551	0.0208221	0.0603135	0.400971
[truncated: 13 more columns]
