# Supplementary material for: The relationship between the interictal epileptiform discharge source connectivity and cortical structural couplings in temporal lobe epilepsy
Source: Front Neurol. 2023 Feb 1;14:1029732. doi: 10.3389/fneur.2023.1029732 (PMC9948620; doi:10.3389/fneur.2023.1029732)
Supplement: Supplementary file 1 [file Data_Sheet_1.ZIP › Connection/BGC/R/19.xlsx]

## Sheet: 0
\	caudalanteriorcingulate L	caudalanteriorcingulate R	caudalmiddlefrontal L	caudalmiddlefrontal R	cuneus L	cuneus R	entorhinal L	entorhinal R	fusiform L	fusiform R	inferiorparietal L	inferiorparietal R	inferiortemporal L	inferiortemporal R	insula L	insula R	isthmuscingulate L	isthmuscingulate R	lateraloccipital L	lateraloccipital R	lateralorbitofrontal L	lateralorbitofrontal R	lingual L	lingual R	medialorbitofrontal L	medialorbitofrontal R	middletemporal L	middletemporal R	paracentral L	paracentral R	parahippocampal L	parahippocampal R	parsopercularis L	parsopercularis R	parsorbitalis L	parsorbitalis R	parstriangularis L	parstriangularis R	pericalcarine L	pericalcarine R	postcentral L	postcentral R	posteriorcingulate L	posteriorcingulate R	precentral L	precentral R	precuneus L	precuneus R	rostralanteriorcingulate L
caudalanteriorcingulate L	0.94021	0.278656	0.293055	0.17837	0.237353	0.46318	0.259752	0.488884	0.234551	0.215018	0.267688	0.479208	0.281203	0.552572	0.244469	0.305772	0.259671	0.443494	0.359061	0.36551	0.228163	0.275023	0.226061	0.241222	0.235032	0.302263	0.2952	0.273424	0.280392	0.276094	0.286104	0.304765	0.27768	0.404428	0.369849	0.279097	0.142368	0.365727	0.220947	0.207354	0.564309	0.685836	0.201938	0.257983	0.132014	0.500174	0.42315	0.27571	0.33303
caudalanteriorcingulate R	0.255843	1.78855	0.280117	0.507219	0.519357	0.470607	0.42099	0.472872	0.491615	0.263626	0.242055	0.281188	0.358452	0.523005	0.352858	0.307599	0.588165	0.512955	0.575049	0.245187	0.146672	0.57296	0.26319	0.159694	0.339528	0.656608	0.256624	0.289969	0.307886	0.305708	0.27608	0.314482	0.348885	0.765762	0.26551	0.192966	0.318242	0.429079	0.167135	0.324723	1.78855	1.35732	0.194561	0.541355	0.205371	0.73075	0.297097	0.504336	0.218754
caudalmiddlefrontal L	0.337427	0.611991	1.56883	0.688017	0.733825	0.611212	0.312704	0.742936	0.431552	0.22433	0.194584	0.411839	0.262495	0.592921	0.5416	0.517775	0.762279	0.866021	0.759437	0.325204	0.165448	0.225257	0.204708	0.172814	0.610997	0.193423	0.265763	0.301665	0.591351	0.481825	0.308266	0.322464	0.151387	0.939857	0.28062	0.225412	0.524718	0.466869	0.15201	0.260931	1.56883	1.2686	0.175981	0.30147	0.371342	0.806493	0.349504	0.796814	0.300543
caudalmiddlefrontal R	0.18755	0.659794	0.443185	1.53372	0.491583	0.302887	0.706029	0.219214	0.591521	0.363804	0.5354	0.25294	0.68039	0.363954	0.368818	0.607252	0.698605	0.360519	0.400478	0.175766	0.0971226	0.696444	0.307848	0.149693	0.252035	0.560846	0.420832	0.462108	0.513666	0.330017	0.786066	0.38417	0.548298	0.624863	0.229567	0.166554	0.193998	0.380808	0.189443	0.403739	1.53372	1.02058	0.142218	0.65916	0.165289	0.745526	0.181511	0.238865	0.157765
cuneus L	0.179375	0.439422	0.502942	0.248968	1.57726	0.42298	0.279142	0.788149	0.374701	0.234193	0.416686	0.420631	0.337841	0.540407	0.425466	0.492072	0.547121	1.50903	0.504839	0.396979	0.140842	0.373443	0.325001	0.238881	0.425629	0.564651	0.179191	0.216897	0.488966	0.146161	0.21701	0.217052	0.450109	0.507403	0.41705	0.307119	0.136304	0.301554	0.237984	0.2789	0.916371	0.821343	0.162885	0.340875	0.0825354	0.484816	0.22075	0.729569	0.228121
cuneus R	0.228267	0.268078	0.338804	0.179371	0.503183	0.726149	0.396536	0.229422	0.459165	0.33001	0.474856	0.200178	0.414967	0.21697	0.353224	0.330909	0.459131	0.38145	0.726149	0.348031	0.190731	0.333571	0.270162	0.249766	0.236254	0.318005	0.396304	0.350762	0.427053	0.339228	0.354289	0.374611	0.315405	0.362901	0.290411	0.272904	0.185659	0.348238	0.238724	0.372497	0.69938	0.412739	0.23102	0.380244	0.182427	0.260653	0.156309	0.196604	0.187884
entorhinal L	0.322289	0.692322	0.384993	0.67169	0.433728	0.342686	1.2918	0.451283	0.685146	0.192622	0.332454	0.312492	0.512957	0.533537	0.430831	0.422695	0.374659	0.552691	0.650841	0.266967	0.161622	0.315907	0.371724	0.14954	0.524068	0.271628	0.161879	0.491657	0.381168	0.361772	0.380956	0.317789	0.486146	0.890752	0.236482	0.170031	0.476512	0.539616	0.182483	0.309887	1.2918	0.911749	0.176924	0.233858	0.332874	0.510548	0.424117	0.563853	0.302791
entorhinal R	0.346889	0.736434	0.537945	0.196754	1.04897	0.346717	0.449607	1.31994	0.453512	0.284586	0.524678	0.247398	0.537999	0.42212	0.863933	1.00401	1.31994	0.769264	0.373017	0.252011	0.122005	0.599417	0.316937	0.175014	0.866639	0.759593	0.278533	0.304772	0.799864	0.537327	0.370269	0.282515	0.583536	0.429341	0.367131	0.213001	0.201076	0.307691	0.201697	0.322042	0.704347	0.693082	0.192989	0.52706	0.208733	0.42559	0.205362	0.20235	0.290803
fusiform L	0.42435	1.015	0.763214	0.599792	0.708455	0.416425	0.609333	0.580715	1.36248	0.203237	0.716363	0.416616	0.854176	0.568045	0.71094	0.779291	0.649584	0.824461	0.762088	0.305008	0.212804	0.768366	0.241071	0.191302	0.748749	0.531936	0.172488	0.474887	0.70299	0.52621	0.416521	0.288642	0.770941	0.94548	0.236677	0.267726	0.456039	0.489357	0.148226	0.234534	1.36248	0.981797	0.170844	0.441028	0.334648	0.56815	0.594677	0.666662	0.384616
fusiform R	0.445322	0.776315	0.556862	0.566757	0.591637	0.242836	0.351042	0.420207	0.195241	0.985392	0.514562	0.324443	0.639165	0.49274	0.596687	0.566578	0.506677	0.651398	0.545437	0.242952	0.182657	0.506816	0.366883	0.188225	0.645499	0.397286	0.216323	0.766623	0.545917	0.490114	0.445054	0.298244	0.616339	0.76328	0.192322	0.150565	0.435069	0.496971	0.272337	0.223792	0.812315	0.65539	0.147783	0.394507	0.327618	0.386639	0.711349	0.566395	0.402548
inferiorparietal L	0.324648	0.487185	0.155229	0.64753	0.587813	0.671621	0.257534	0.658687	0.37464	0.191932	1.64809	0.465382	0.13512	0.618502	0.447877	0.372264	0.469812	0.775728	0.869098	0.342626	0.154954	0.209624	0.157925	0.171151	0.55908	0.173099	0.218115	0.263465	0.385172	0.419334	0.270136	0.286409	0.135347	0.92825	0.288868	0.24362	0.463881	0.430827	0.133693	0.236408	1.64809	1.19242	0.158377	0.276295	0.319089	0.733454	0.381664	0.780805	0.297712
inferiorparietal R	0.766695	0.335175	0.359487	0.179327	0.427019	0.196549	0.24181	0.167137	0.26952	0.216594	0.312499	0.815722	0.29313	0.413517	0.489804	0.434205	0.434882	0.384194	0.39673	0.398615	0.197369	0.287526	0.29344	0.308161	0.516225	0.35907	0.272255	0.215443	0.48323	0.572028	0.233955	0.235588	0.320246	0.174526	0.395833	0.350521	0.257035	0.26201	0.287994	0.245239	0.303083	0.202002	0.228828	0.27674	0.214556	0.166775	0.723754	0.197041	0.815722
inferiortemporal L	0.283467	0.554326	0.231367	0.705751	0.431614	0.52338	0.38572	0.572738	0.537134	0.243478	0.13434	0.359957	1.60384	0.55722	0.356728	0.345612	0.372038	0.598122	0.706763	0.272528	0.136466	0.299741	0.220348	0.165218	0.482199	0.303603	0.21152	0.22962	0.297841	0.334118	0.247869	0.281607	0.372304	0.829679	0.245649	0.236147	0.474781	0.450919	0.151272	0.307864	1.60384	1.14427	0.161692	0.323827	0.299227	0.662941	0.334393	0.67483	0.264693
inferiortemporal R	0.470334	0.366509	0.320759	0.361015	0.377144	0.135907	0.249636	0.187834	0.220084	0.206793	0.29021	0.257952	0.303435	0.618502	0.41766	0.39222	0.367922	0.336856	0.28178	0.3246	0.27773	0.284866	0.218225	0.282286	0.540058	0.325566	0.288027	0.245596	0.37708	0.417241	0.284178	0.28957	0.320768	0.159215	0.48324	0.304295	0.493685	0.316525	0.229267	0.204825	0.204861	0.208103	0.268358	0.264191	0.401077	0.190496	0.578634	0.269522	0.561776
insula L	0.227326	0.312496	0.35568	0.292543	0.488984	0.490649	0.287349	0.823785	0.367427	0.224382	0.296871	0.386263	0.294034	0.552518	1.16206	0.328415	0.502038	1.04508	0.5064	0.327244	0.155635	0.336277	0.27873	0.195754	0.523062	0.538226	0.256498	0.239239	0.290289	0.240668	0.2582	0.27883	0.328862	0.610471	0.331832	0.250198	0.205953	0.364303	0.19409	0.258675	1.07348	0.970252	0.179604	0.317323	0.135173	0.575908	0.288876	0.583725	0.221033
insula R	0.251532	0.203609	0.2882	0.329989	0.558871	0.489059	0.266848	0.509483	0.335306	0.222096	0.183904	0.304549	0.231328	0.509077	0.377552	1.62991	0.54844	0.69071	0.514769	0.273967	0.175707	0.300318	0.281528	0.181622	0.423559	0.491934	0.23935	0.267484	0.256281	0.316914	0.231641	0.299918	0.264962	0.693778	0.329269	0.22047	0.231241	0.370849	0.191835	0.267898	1.62991	1.27831	0.206648	0.336418	0.175444	0.65565	0.341629	0.4633	0.214099
isthmuscingulate L	0.250813	0.359953	0.519339	0.365802	0.598346	0.538456	0.250746	0.790915	0.349094	0.216341	0.321211	0.416208	0.265562	0.553913	0.543581	0.531576	1.48775	1.15674	0.584647	0.363612	0.168941	0.30694	0.323609	0.222956	0.602354	0.520313	0.210932	0.235302	0.287574	0.25549	0.218158	0.258985	0.377064	0.694386	0.393806	0.279549	0.24623	0.340801	0.227505	0.265279	1.48775	1.1527	0.180639	0.308718	0.171781	0.626047	0.338771	0.627576	0.247934
isthmuscingulate R	0.19402	0.499883	0.542061	0.137422	1.30112	0.411584	0.365289	0.516684	0.443112	0.255319	0.497649	0.302506	0.431898	0.504029	0.891668	0.75028	1.24027	1.50903	0.451966	0.336307	0.130634	0.476678	0.339214	0.207157	0.589917	0.692136	0.247024	0.24317	0.828776	0.45673	0.273067	0.252153	0.508674	0.523731	0.419216	0.25852	0.0667971	0.31124	0.227435	0.304966	0.781141	0.769447	0.180481	0.433342	0.0763459	0.472542	0.166047	0.268545	0.218668
lateraloccipital L	0.94021	0.619487	0.597767	0.34452	1.34494	0.343281	0.476668	0.42082	0.487033	0.428211	0.690236	0.365009	0.591704	0.380892	1.02697	0.802766	1.02938	1.10275	1.34494	0.360049	0.30475	0.484999	0.288786	0.374184	0.900028	0.512121	0.350343	0.482124	1.01211	1.18703	0.396425	0.382643	0.533183	0.451739	0.366564	0.419339	0.298997	0.377808	0.368753	0.468664	0.678891	0.643251	0.271929	0.502013	0.276418	0.460572	0.633472	0.549284	0.748556
lateraloccipital R	0.892547	0.803522	0.740694	0.461655	1.16652	0.247061	0.462193	0.378296	0.418904	0.34774	0.77982	0.370302	0.715312	0.402245	0.981859	0.876528	1.02203	0.897752	0.454877	1.16652	0.29262	0.584738	0.243227	0.270045	0.855316	0.620656	0.359463	0.54602	1.03806	1.13801	0.458314	0.400919	0.683595	0.839972	0.178839	0.367574	0.390537	0.456207	0.108696	0.292306	0.566908	0.606072	0.274124	0.503461	0.335012	0.431295	0.902482	0.552564	0.686073
lateralorbitofrontal L	0.41447	0.495362	0.394755	0.627963	0.411762	0.141973	0.311843	0.270092	0.243489	0.215442	0.372765	0.232051	0.417234	0.551437	0.451321	0.418277	0.388532	0.413794	0.334466	0.232947	0.753776	0.336615	0.258289	0.235453	0.530988	0.347856	0.28413	0.305276	0.407264	0.407751	0.476123	0.458708	0.424712	0.707486	0.240396	0.210626	0.570364	0.712458	0.25685	0.205273	0.329245	0.345178	0.169676	0.29901	0.448041	0.263673	0.753776	0.406368	0.390746
lateralorbitofrontal R	0.312572	0.833442	0.290274	0.533821	0.47232	0.369173	0.243752	0.426314	0.491059	0.25759	0.279833	0.29688	0.413984	0.506694	0.445471	0.40593	0.394625	0.585722	0.593775	0.235872	0.164558	1.60978	0.324287	0.167458	0.495582	0.319452	0.18109	0.362595	0.385084	0.35919	0.236761	0.312446	0.371492	0.732906	0.223216	0.190835	0.358998	0.41825	0.184749	0.352428	1.60978	1.11932	0.194593	0.251459	0.256404	0.514199	0.412327	0.544087	0.276802
lingual L	0.641775	0.907842	0.741918	0.478338	0.997737	0.389001	0.519497	0.516929	0.433025	0.415377	0.727314	0.40216	0.694157	0.503315	0.944663	1.02824	1.00905	0.942956	0.74915	0.339557	0.295262	0.672727	1.26905	0.292532	0.869421	0.679921	0.235195	0.554006	1.04875	0.86115	0.395542	0.302919	0.671591	0.88148	0.266364	0.372599	0.385091	0.410161	0.285441	0.479328	1.26905	0.926541	0.198017	0.584554	0.307937	0.534693	0.883596	0.616177	0.525269
lingual R	0.673777	0.906704	0.779878	0.534791	0.905071	0.231345	0.557098	0.434672	0.473663	0.462483	0.776541	0.335497	0.81265	0.453291	0.855339	0.836864	0.840044	0.803732	0.553042	0.367589	0.317007	0.702375	0.323606	1.00876	0.819552	0.653262	0.37079	0.749701	0.866347	0.827904	0.53411	0.432148	0.775572	0.95097	0.245555	0.239876	0.444068	0.519976	0.240197	0.337223	0.629703	0.604123	0.246778	0.581745	0.355644	0.398203	1.00876	0.590362	0.556506
medialorbitofrontal L	0.18616	0.286773	0.280355	0.22278	0.515549	0.426203	0.283894	0.53724	0.289668	0.211693	0.268556	0.317908	0.308613	0.535668	0.411604	0.322389	0.523051	0.687828	0.380373	0.254528	0.185669	0.31199	0.212621	0.157294	1.10579	0.432796	0.283452	0.267648	0.315902	0.298083	0.289651	0.314714	0.301473	0.553298	0.301577	0.203492	0.145138	0.389738	0.145894	0.218056	0.85212	0.859629	0.214697	0.298676	0.13847	0.526664	0.277445	0.31506	0.150882
medialorbitofrontal R	0.343012	0.934864	0.278364	0.509812	0.670144	0.463147	0.251235	0.552592	0.314034	0.214081	0.299316	0.339259	0.399059	0.524002	0.651369	0.682308	0.624157	0.788101	0.623374	0.265462	0.194577	0.348261	0.247982	0.163728	0.645479	1.674	0.20866	0.380207	0.576066	0.440563	0.267336	0.330932	0.288066	0.749375	0.248285	0.203187	0.365305	0.430337	0.155155	0.238483	1.674	1.25794	0.202487	0.204537	0.258904	0.605885	0.426704	0.607443	0.290867
middletemporal L	0.372118	0.433589	0.324049	0.717495	0.39127	0.169697	0.260745	0.359279	0.441131	0.356994	0.308372	0.271514	0.328136	0.591118	0.435795	0.428693	0.398613	0.443457	0.558782	0.353346	0.159479	0.327205	0.480859	0.290238	0.523497	0.335559	0.894014	0.335522	0.397579	0.383829	0.323449	0.27796	0.335556	0.894014	0.323744	0.271411	0.636475	0.793058	0.387702	0.448858	0.658749	0.51295	0.199572	0.267362	0.458553	0.370998	0.412507	0.412992	0.380238
middletemporal R	0.326426	0.451297	0.305237	0.578739	0.346968	0.195745	0.307053	0.280903	0.261934	0.514406	0.276996	0.262318	0.297505	0.470302	0.361065	0.314673	0.291871	0.417609	0.413184	0.186002	0.0973281	0.28275	0.354725	0.204881	0.419906	0.2771	0.118681	0.823377	0.316563	0.322306	0.394978	0.214514	0.351291	0.563807	0.167363	0.204348	0.423085	0.463838	0.273707	0.421658	0.729655	0.56557	0.131997	0.283934	0.313021	0.317041	0.52979	0.453396	0.299223
paracentral L	0.243359	0.240747	0.418239	0.403777	0.557096	0.600338	0.258064	0.665435	0.351889	0.207372	0.252487	0.436254	0.209074	0.582366	0.341108	0.281337	0.291411	0.893366	0.632908	0.383411	0.173669	0.276081	0.286944	0.210461	0.478757	0.411847	0.259498	0.245474	1.37705	0.374034	0.243937	0.285864	0.235773	0.881934	0.383789	0.267093	0.30062	0.384205	0.207801	0.247976	1.37705	1.14149	0.185554	0.306316	0.22456	0.703739	0.323606	0.565323	0.22715
paracentral R	0.346929	0.18288	0.322688	0.218752	0.275589	0.563379	0.224258	0.427353	0.25445	0.204769	0.247012	0.510064	0.204793	0.547964	0.255532	0.280098	0.189388	0.648687	0.487828	0.441282	0.204415	0.234454	0.281681	0.267871	0.437271	0.286633	0.263323	0.226327	0.343002	1.45835	0.221377	0.268811	0.222641	0.54581	0.43984	0.328687	0.193767	0.338957	0.258044	0.227239	0.895773	0.91128	0.202493	0.260809	0.170587	0.590704	0.291118	0.360705	0.351483
parahippocampal L	0.296471	0.33033	0.278628	0.79614	0.358437	0.2871	0.501175	0.333665	0.640321	0.31091	0.278259	0.273485	0.293823	0.535112	0.344679	0.328908	0.362365	0.392756	0.614063	0.278235	0.108762	0.308536	0.386552	0.172059	0.400616	0.301692	0.205729	0.379646	0.329474	0.325989	1.28319	0.32359	0.281228	0.819253	0.255083	0.176057	0.539663	0.597871	0.232126	0.403655	1.28319	0.837833	0.153048	0.314648	0.35396	0.46456	0.339804	0.424199	0.28236
parahippocampal R	0.338748	0.344577	0.29132	0.66979	0.320606	0.157612	0.232012	0.240816	0.314655	0.406065	0.271498	0.241246	0.283139	0.503997	0.354782	0.318887	0.310743	0.350012	0.45295	0.283093	0.124005	0.242301	0.385229	0.281433	0.413612	0.267129	0.100193	0.285117	0.325997	0.325694	0.331232	0.755068	0.297365	0.567041	0.256722	0.267101	0.565417	0.755068	0.339816	0.398234	0.559839	0.451485	0.13606	0.223694	0.416157	0.284512	0.498905	0.354788	0.334206
parsopercularis L	0.308279	0.639525	0.144801	0.706768	0.600938	0.552284	0.372352	0.643947	0.468795	0.240209	0.161365	0.351224	0.409818	0.558809	0.447356	0.429781	0.602121	0.700018	0.710688	0.288736	0.153999	0.271705	0.22066	0.162602	0.523777	0.24348	0.252738	0.307348	0.384596	0.391077	0.305113	0.326199	1.66918	0.861842	0.259587	0.212129	0.516204	0.473514	0.148513	0.285973	1.66918	1.29008	0.180743	0.332505	0.338464	0.756452	0.328044	0.726036	0.275925
parsopercularis R	0.789911	1.12318	0.853649	0.69184	1.57726	0.220663	0.700075	0.642504	0.580792	0.371078	0.938486	0.327757	0.94216	0.261656	1.16206	1.19318	1.39743	1.48677	0.3652	0.21145	0.149764	0.788991	0.345674	0.148757	1.10579	0.786267	0.490852	0.544607	1.34967	1.45835	0.770176	0.476794	0.889828	1.57726	0.345009	0.187704	0.707804	0.732444	0.207208	0.372404	0.343277	0.353928	0.110164	0.655053	0.585527	0.266477	0.508711	0.846455	0.658096
parsorbitalis L	0.896396	1.00192	0.847138	0.558902	1.31866	0.2471	0.617193	0.604059	0.513049	0.474478	0.897512	0.398691	0.906212	0.565579	1.11906	1.07365	1.19811	1.11782	0.501902	0.164831	0.409241	0.759343	0.258358	0.187459	1.07505	0.7536	0.477451	0.782261	1.14123	1.18443	0.612494	0.554075	0.832551	0.984667	1.31866	0.307474	0.501088	0.588016	0.0941329	0.338639	0.504894	0.576272	0.306877	0.592462	0.395017	0.423441	0.91573	0.677936	0.732474
parsorbitalis R	0.635256	0.938677	0.762821	0.595749	0.904378	0.209377	0.551963	0.460597	0.423998	0.363487	0.781456	0.413563	0.904307	0.511811	0.850156	0.790546	0.79832	0.846903	0.526292	0.396786	0.286354	0.68873	0.279618	0.168314	0.81665	0.599274	0.353913	0.823377	0.831167	0.818637	0.563117	0.478444	0.80954	0.750722	0.239978	1.05176	0.477005	0.61983	0.18647	0.215394	0.529087	0.527832	0.147167	0.487517	0.372572	0.334294	0.924595	0.644061	0.517357
parstriangularis L	0.188666	0.526824	0.463741	0.177604	0.549007	0.33621	0.591588	0.240132	0.54943	0.329327	0.556342	0.300207	0.695575	0.340066	0.407715	0.532363	0.721779	0.329072	0.464138	0.230964	0.111798	0.576581	0.28215	0.168577	0.218502	0.560261	0.410078	0.404302	0.502291	0.313956	0.636012	0.383622	0.563891	0.6098	0.263687	0.192222	1.46304	0.371375	0.179232	0.358155	1.46304	1.08197	0.153868	0.542087	0.248297	0.626545	0.16642	0.155012	0.150314
parstriangularis R	0.221465	0.294987	0.281985	0.505234	0.264155	0.138749	0.393834	0.0996744	0.47108	0.488514	0.28012	0.193858	0.308547	0.411844	0.276288	0.28077	0.299009	0.221578	0.313538	0.189889	0.169369	0.347885	0.424217	0.233286	0.259316	0.31367	0.255345	0.580812	0.271821	0.236459	0.421134	0.537357	0.31137	0.383231	0.209003	0.238718	0.479453	0.793058	0.316305	0.483484	0.602555	0.424164	0.163975	0.319599	0.358583	0.236793	0.308427	0.192141	0.202184
pericalcarine L	0.641074	0.88424	0.765359	0.496507	0.896597	0.300338	0.498588	0.437611	0.434931	0.44901	0.757196	0.339022	0.750741	0.467665	0.848732	0.880886	0.868993	0.811022	0.668333	0.276612	0.31471	0.674909	0.337238	0.267541	0.794944	0.646674	0.306795	0.656609	0.907083	0.816008	0.453409	0.355139	0.72061	0.976135	0.197951	0.282249	0.410943	0.449728	0.976135	0.360057	0.909759	0.766966	0.225654	0.556829	0.332381	0.481532	0.938357	0.57299	0.522298
pericalcarine R	0.491217	0.903957	0.700759	0.54458	0.700246	0.29562	0.479434	0.457571	0.331211	0.277297	0.666565	0.363087	0.756131	0.530867	0.699771	0.724674	0.647227	0.731234	0.679224	0.277649	0.234149	0.686972	0.44365	0.157415	0.715111	0.525017	0.246308	0.667652	0.688782	0.583121	0.462269	0.303633	0.724456	0.895559	0.195483	0.159102	0.428005	0.475553	0.201834	1.0313	1.02354	0.790339	0.176028	0.52721	0.327658	0.455018	0.781885	0.587503	0.432181
postcentral L	0.614841	0.516444	0.471332	0.265915	1.01415	0.367121	0.537685	0.555423	0.619008	0.514929	0.543674	0.357089	0.526754	0.356705	0.742031	0.692175	0.796443	1.04824	0.402048	0.372934	0.274213	0.551247	0.467359	0.393214	0.778867	0.542462	0.368689	0.536127	0.677973	0.64681	0.394961	0.420494	0.444242	0.211067	0.337518	0.397135	0.284638	0.352341	0.443433	0.583772	1.82791	0.484765	0.297999	0.582063	0.295994	0.462328	0.327193	0.529092	0.578554
postcentral R	0.31075	0.475343	0.377472	0.346943	0.743506	0.142974	0.466901	0.311056	0.471692	0.378493	0.45571	0.187724	0.48478	0.173504	0.528892	0.543936	0.650976	0.620465	0.241827	0.214103	0.182087	0.517785	0.290169	0.208655	0.492176	0.487625	0.371763	0.50345	0.492601	0.372212	0.445039	0.453757	0.410655	0.188398	0.220776	0.238994	0.435906	0.446244	0.215185	0.393407	0.536283	1.35732	0.270666	0.495559	0.476515	0.616243	0.182826	0.359442	0.301187
posteriorcingulate L	0.581267	0.653605	0.549716	0.607431	0.603064	0.150227	0.43556	0.313632	0.349218	0.293262	0.529909	0.246781	0.574953	0.474336	0.65481	0.600157	0.578783	0.570431	0.494953	0.40144	0.218094	0.481697	0.380595	0.352673	0.668048	0.488683	0.428448	0.444513	0.607577	0.597593	0.57542	0.469988	0.573024	0.677451	0.34453	0.256818	0.526533	0.659457	0.371326	0.27088	0.46285	0.394735	1.01519	0.395222	0.431479	0.255793	1.01519	0.452597	0.537354
posteriorcingulate R	0.382531	0.840932	0.46851	0.559018	0.561302	0.347141	0.230263	0.435708	0.369735	0.262073	0.443147	0.334122	0.508096	0.543645	0.532992	0.537473	0.508296	0.631325	0.701119	0.259977	0.189165	0.333072	0.374483	0.14674	0.57183	0.275698	0.168525	0.42592	0.505667	0.448343	0.283736	0.307454	0.504201	0.796102	0.21915	0.175491	0.39107	0.431837	0.166202	0.279624	1.62729	1.09444	0.186664	1.62729	0.284454	0.515031	0.49026	0.556013	0.344296
precentral L	0.244283	0.426682	0.492442	0.219441	0.586526	0.332609	0.522395	0.304633	0.519132	0.30998	0.599299	0.278213	0.636181	0.294754	0.41817	0.47526	0.691245	0.404725	0.593201	0.276975	0.0976073	0.491742	0.276919	0.174843	0.253509	0.491951	0.407552	0.374854	0.536926	0.367573	0.55201	0.355767	0.537548	0.587538	0.260387	0.186899	0.329718	0.335956	0.187707	0.347069	1.53604	0.99205	0.139173	0.519573	1.53604	0.660404	0.205841	0.263413	0.204574
precentral R	0.300185	0.747879	0.512354	0.442041	0.913366	0.146512	0.639561	0.420317	0.566534	0.38355	0.631928	0.165573	0.707571	0.115214	0.638976	0.796973	0.916078	0.772884	0.295206	0.163769	0.13268	0.694283	0.299741	0.156517	0.522949	0.624344	0.460584	0.539792	0.676445	0.466525	0.67913	0.491098	0.591925	0.278537	0.221407	0.184998	0.625247	0.569568	0.185794	0.40129	1.03199	0.71223	0.173623	0.641126	0.599648	1.03199	0.189339	0.48937	0.25639
precuneus L	0.722778	0.283135	0.386263	0.128347	0.356693	0.438333	0.26562	0.492471	0.331252	0.3061	0.345385	0.693181	0.294894	0.450002	0.387526	0.435906	0.438652	0.623297	0.339667	0.419142	0.269973	0.313968	0.391158	0.404248	0.461138	0.390708	0.186878	0.282466	0.520556	0.508991	0.207486	0.220141	0.308587	0.237524	0.400892	0.433397	0.109875	0.250109	0.403732	0.331481	0.43017	0.54121	0.228257	0.294202	0.0994297	0.404552	1.01519	0.335933	0.671414
precuneus R	0.19039	0.739799	0.708339	0.242848	1.27524	0.371961	0.545034	0.16645	0.535557	0.302614	0.861619	0.276612	0.759311	0.408828	0.730625	0.675275	1.15254	0.494918	0.492766	0.266474	0.0916678	0.63247	0.283837	0.16504	0.288228	0.701263	0.260618	0.326428	0.851292	0.409552	0.436787	0.261237	0.765056	0.533111	0.315548	0.224288	0.100849	0.294786	0.177008	0.342122	0.886668	0.80528	0.143317	0.584249	0.126126	0.495551	0.15936	1.27524	0.132809
rostralanteriorcingulate L	0.324996	0.303365	0.282734	0.194114	0.337137	0.410093	0.26997	0.443312	0.226607	0.216854	0.275844	0.43315	0.310179	0.556072	0.304683	0.286133	0.280854	0.423861	0.297119	0.293901	0.242915	0.27814	0.187933	0.202505	0.205887	0.286992	0.286273	0.296087	0.270083	0.279109	0.30253	0.3186	0.291712	0.390096	0.331148	0.245348	0.14986	0.375962	0.178203	0.194224	0.496271	0.613092	0.204783	0.252141	0.144961	0.461975	0.401951	0.244345	0.815722
rostralanteriorcingulate R	0.170294	0.746712	0.555263	0.213258	0.711824	0.421753	0.470166	0.469031	0.479527	0.279174	0.530582	0.264487	0.57902	0.485692	0.71025	0.991977	1.34453	0.329401	0.438392	0.238575	0.132446	0.605906	0.282675	0.161413	0.245907	0.797166	0.297271	0.295452	0.719891	0.342854	0.366494	0.299944	0.635604	0.634674	0.295306	0.201138	0.103319	0.366806	0.174104	0.318199	1.1113	1.00712	0.199814	0.526137	0.121351	0.581019	0.195396	0.248945	0.143217
rostralmiddlefrontal L	0.251221	0.185795	0.209656	0.754394	0.422407	0.416007	0.567887	0.340216	0.545172	0.298949	0.228493	0.259184	0.376101	0.521714	0.325687	0.262388	0.430764	0.388526	0.636121	0.270874	0.137681	0.376254	0.287326	0.170081	0.321538	0.319548	0.282449	0.345316	0.285457	0.291757	0.362423	0.341176	0.242077	0.824526	0.264549	0.197874	0.453005	0.522014	0.179411	0.33986	1.82791	1.30407	0.200637	0.387638	0.27121	0.663466	0.2736	0.420126	0.220695
rostralmiddlefrontal R	0.25207	0.306026	0.279284	0.6436	0.266161	0.155306	0.315638	0.147469	0.439776	0.471479	0.271362	0.201071	0.290735	0.48765	0.289036	0.281721	0.291097	0.25463	0.387287	0.224595	0.111306	0.309609	0.445205	0.237272	0.300885	0.303182	0.142481	0.462902	0.28133	0.262602	0.312239	0.27489	0.306878	0.521347	0.224087	0.232046	0.491886	0.572189	0.329598	0.481952	0.694802	0.494234	0.161369	0.279537	0.36816	0.271995	0.376524	0.277706	0.231253
superiorfrontal L	0.252948	0.299064	0.409812	0.394996	0.660377	0.516292	0.329333	0.697544	0.402008	0.229092	0.329438	0.324117	0.352342	0.539864	0.4949	0.252461	0.932669	0.858952	0.568811	0.305961	0.165764	0.372498	0.249833	0.173827	0.371955	0.599786	0.289796	0.280717	0.536517	0.330937	0.29705	0.323406	0.365403	0.799941	0.3146	0.220144	0.281071	0.432425	0.16873	0.262832	1.28416	1.10774	0.202788	0.350765	0.191497	0.670086	0.292382	0.559248	0.202924
superiorfrontal R	0.410918	0.273375	0.290797	0.162395	0.215506	0.428006	0.261504	0.290281	0.230297	0.216676	0.267266	0.430656	0.280425	0.526436	0.259999	0.294351	0.260631	0.208492	0.323143	0.365811	0.239405	0.27217	0.224873	0.254083	0.170761	0.293122	0.321735	0.272474	0.28019	0.303247	0.300199	0.319127	0.278284	0.340923	0.351654	0.288849	0.136918	0.378884	0.230717	0.205115	0.383813	0.522619	0.212765	0.258846	0.140476	0.457245	0.344577	0.145273	0.315375
superiorparietal L	0.322507	0.500482	0.483414	0.483219	0.810119	0.619536	0.237765	0.756816	0.282439	0.203786	0.374254	0.533352	0.24119	0.614717	0.718743	0.526381	0.697255	1.16967	0.751455	0.436126	0.192807	0.268396	0.263279	0.239127	0.714516	0.310704	0.198676	0.261144	1.13079	0.462068	0.229742	0.256065	0.300416	0.854055	0.403525	0.313322	0.349105	0.369409	0.21397	0.232235	1.63465	1.19791	0.17577	0.293996	0.253492	0.69841	0.4253	0.711818	0.300802
superiorparietal R	0.648304	0.70743	0.655309	0.308667	1.56794	0.170853	0.448441	0.242945	0.46262	0.275234	0.6644	0.17865	0.598586	0.277286	0.987776	0.809005	1.08029	0.927646	0.366708	0.330591	0.0978776	0.561359	0.332725	0.196349	0.855125	0.6875	0.264594	0.299331	0.952052	0.903644	0.383941	0.245679	0.643886	0.245774	0.423911	0.250293	0.348157	0.29244	0.221548	0.312092	0.344115	0.275666	0.162822	0.501357	0.317549	0.108657	0.378312	0.420727	0.578416
superiortemporal L	0.334814	0.299703	0.303446	0.43838	0.342768	0.10839	0.316104	0.251503	0.492765	0.413728	0.307236	0.279947	0.304414	0.611714	0.377986	0.360347	0.378424	0.345582	0.478248	0.319991	0.21311	0.307766	0.473501	0.307046	0.395496	0.33232	0.293016	0.355335	0.372069	0.342653	0.206677	0.249539	0.290776	0.439692	0.311854	0.298719	0.508028	0.30346	0.397381	0.482099	0.53606	0.344736	0.157727	0.280862	0.413067	0.251802	0.31099	0.280955	0.341578
superiortemporal R	0.280663	0.52028	0.182018	0.511523	0.354901	0.293396	0.302279	0.340708	0.458448	0.322612	0.140236	0.26308	0.0761755	0.481627	0.327627	0.278017	0.290655	0.459609	0.48136	0.186621	0.12636	0.479069	0.329703	0.161505	0.392806	0.341927	0.145159	0.268463	0.27031	0.293758	0.235322	0.259513	0.190665	0.628302	0.1954	0.181803	0.330752	0.356051	0.196763	0.411201	1.44643	0.984225	0.171013	0.413362	0.237056	0.435335	0.381334	0.492927	0.252544
supramarginal L	0.285815	0.388629	0.46143	0.104327	0.5885	0.124626	0.570694	0.34839	0.642783	0.441747	0.573719	0.21345	0.569131	0.184347	0.454328	0.499641	0.636897	0.461747	0.640161	0.383948	0.207103	0.514472	0.416018	0.319537	0.307748	0.502585	0.481362	0.444069	0.554594	0.419725	0.463247	0.418522	0.446469	0.322541	0.344194	0.31973	0.0920734	0.353479	0.350502	0.513741	1.55258	0.439863	0.247364	0.595783	0.113121	0.207655	0.192839	0.233008	0.238109
supramarginal R	0.175817	0.275238	0.259664	0.248474	0.429469	0.127481	0.346744	0.176065	0.385359	0.355644	0.312943	0.136471	0.32785	0.145725	0.308621	0.301594	0.378016	0.344389	0.255654	0.243992	0.188832	0.351298	0.276865	0.23246	0.262401	0.318747	0.300399	0.444213	0.300049	0.217529	0.342723	0.411052	0.27496	0.193405	0.21623	0.270373	0.305577	0.404665	0.230347	0.366141	0.344257	0.327505	0.277676	0.344975	0.336739	0.361578	0.125299	0.206019	0.17304
transversetemporal L	0.302552	0.301871	0.371626	0.0664617	0.467361	0.0913767	0.532363	0.30142	0.656784	0.483171	0.430283	0.301826	0.433013	0.175231	0.388844	0.420334	0.514832	0.397231	0.538656	0.358027	0.233165	0.449104	0.479219	0.340001	0.300738	0.430427	0.445818	0.456188	0.462909	0.383351	0.361454	0.40664	0.342764	0.259015	0.338566	0.342877	0.123034	0.270475	0.400925	0.564	0.996962	0.292948	0.23151	0.502232	0.0979882	0.177493	0.207992	0.200569	0.271262
transversetemporal R	0.18149	0.822247	0.444782	0.266746	0.377079	0.323864	0.639638	0.143016	0.563604	0.353043	0.469835	0.226658	0.601184	0.46015	0.294087	0.551855	0.611332	0.257812	0.383173	0.177764	0.0958117	0.848209	0.312299	0.154658	0.269754	0.713193	0.24433	0.37635	0.378858	0.227561	0.43411	0.279272	0.608917	0.552997	0.2406	0.188805	0.151664	0.329281	0.18985	0.401574	1.54589	1.27606	0.16352	0.718746	0.101664	0.578383	0.201876	0.269878	0.176345
[truncated: 13 more columns]
