# Supplementary material for: The relationship between the interictal epileptiform discharge source connectivity and cortical structural couplings in temporal lobe epilepsy
Source: Front Neurol. 2023 Feb 1;14:1029732. doi: 10.3389/fneur.2023.1029732 (PMC9948620; doi:10.3389/fneur.2023.1029732)
Supplement: Supplementary file 1 [file Data_Sheet_1.ZIP › Connection/BGC/R/22.xlsx]

## Sheet: 0
\	caudalanteriorcingulate L	caudalanteriorcingulate R	caudalmiddlefrontal L	caudalmiddlefrontal R	cuneus L	cuneus R	entorhinal L	entorhinal R	fusiform L	fusiform R	inferiorparietal L	inferiorparietal R	inferiortemporal L	inferiortemporal R	insula L	insula R	isthmuscingulate L	isthmuscingulate R	lateraloccipital L	lateraloccipital R	lateralorbitofrontal L	lateralorbitofrontal R	lingual L	lingual R	medialorbitofrontal L	medialorbitofrontal R	middletemporal L	middletemporal R	paracentral L	paracentral R	parahippocampal L	parahippocampal R	parsopercularis L	parsopercularis R	parsorbitalis L	parsorbitalis R	parstriangularis L	parstriangularis R	pericalcarine L	pericalcarine R	postcentral L	postcentral R	posteriorcingulate L	posteriorcingulate R	precentral L	precentral R	precuneus L	precuneus R	rostralanteriorcingulate L
caudalanteriorcingulate L	1.03313	0.332246	0.466635	0.274411	0.0836621	0.122177	0.106157	0.11665	0.136402	0.25866	0.197682	0.113912	0.143051	0.342646	0.0413671	0.15147	0.0803472	0.0820871	0.131636	0.232206	0.181303	0.102685	0.123808	0.119722	0.457116	0.4066	0.125155	0.160449	0.16517	0.401878	0.449489	0.50979	0.126564	0.360446	0.203076	0.152305	0.165798	0.205639	0.181802	0.109182	0.150894	0.361809	0.115179	0.175347	0.156944	0.23717	0.066237	0.168187	0.26806
caudalanteriorcingulate R	0.473046	0.783165	0.132635	0.108017	0.382733	0.261932	0.0617963	0.0814651	0.150838	0.113375	0.128975	0.585274	0.152381	0.116572	0.110266	0.111681	0.119039	0.180872	0.59141	0.327886	0.176137	0.12535	0.149607	0.161294	0.14124	0.184345	0.159909	0.144445	0.206863	0.138506	0.495894	0.783165	0.244958	0.114933	0.207864	0.162964	0.165567	0.35983	0.178045	0.282798	0.567269	0.125484	0.103206	0.165891	0.583085	0.299759	0.528417	0.0955856	0.230554
caudalmiddlefrontal L	0.570988	0.273641	0.859985	0.392825	0.381376	0.47214	0.60626	0.803075	0.234471	0.30915	0.348495	0.294679	0.251241	0.357306	0.780048	0.490056	0.378	0.495912	0.397112	0.21493	0.123079	0.0858997	0.156426	0.139438	0.859985	0.269452	0.203922	0.288461	0.220125	0.497026	0.103692	0.130343	0.129355	0.0788206	0.124804	0.124202	0.135234	0.270625	0.111405	0.105633	0.342645	0.380307	0.668772	0.702247	0.353906	0.315097	0.353595	0.539951	0.145808
caudalmiddlefrontal R	0.277487	0.288968	0.48872	0.902495	0.22904	0.208781	0.177279	0.0807672	0.181914	0.390856	0.158649	0.285071	0.186048	0.393731	0.110213	0.0479097	0.0980994	0.0993376	0.444326	0.418509	0.476812	0.284273	0.306384	0.320559	0.298344	0.0377472	0.20752	0.144714	0.101191	0.229449	0.077753	0.096101	0.303139	0.3413	0.122121	0.159036	0.20939	0.450868	0.431836	0.367314	0.461346	0.271381	0.103605	0.163225	0.456262	0.289894	0.295905	0.133997	0.589496
cuneus L	0.246139	0.335455	0.429806	0.315297	0.896223	0.239504	0.216457	0.197907	0.124764	0.285911	0.216074	0.235016	0.120944	0.349797	0.142336	0.104758	0.0330314	0.0418237	0.196167	0.247334	0.200887	0.141642	0.16137	0.169809	0.608293	0.221938	0.13552	0.119	0.10348	0.434737	0.357371	0.372777	0.237607	0.314946	0.147295	0.16578	0.210675	0.198613	0.217061	0.183282	0.190659	0.382553	0.174552	0.268655	0.210203	0.213014	0.222059	0.184177	0.259228
cuneus R	0.170163	0.308935	0.481296	0.197553	0.162869	1.00365	0.134534	0.114693	0.158713	0.332114	0.13021	0.209892	0.156849	0.396356	0.101968	0.322603	0.15163	0.193521	0.137002	0.239401	0.236477	0.172776	0.189806	0.194778	0.543014	0.279631	0.168795	0.156537	0.192866	0.452503	0.292169	0.309758	0.237123	0.344356	0.162899	0.18253	0.187032	0.193148	0.246674	0.186621	0.15898	0.289612	0.080175	0.200504	0.17348	0.194884	0.187885	0.0852906	0.27564
entorhinal L	0.253839	0.338765	0.515872	0.364124	0.306038	0.323672	1.09982	0.159865	0.214358	0.393416	0.25884	0.282729	0.222814	0.403886	0.129262	0.0199807	0.0794293	0.148053	0.481585	0.337539	0.455701	0.278503	0.303297	0.303873	0.377934	0.0530276	0.234036	0.184776	0.0627287	0.331909	0.103311	0.157326	0.295028	0.347198	0.137017	0.182094	0.12696	0.38167	0.397737	0.322352	0.46786	0.39121	0.245616	0.26444	0.465695	0.290406	0.329217	0.458247	0.499587
entorhinal R	0.239724	0.329939	0.652776	0.200843	0.179579	0.23921	0.106794	1.16702	0.235627	0.434252	0.187427	0.187698	0.243427	0.447744	0.161359	0.128104	0.117969	0.0808454	0.368613	0.342043	0.463595	0.291426	0.318981	0.316779	0.544632	0.118542	0.24678	0.217569	0.0831092	0.390175	0.150732	0.207671	0.274505	0.394478	0.156455	0.201041	0.123952	0.346025	0.413514	0.301433	0.38415	0.303362	0.285449	0.267375	0.38759	0.238418	0.210014	0.451835	0.50561
fusiform L	0.757932	0.421955	0.540215	0.856118	0.62024	0.68967	1.05357	1.12851	1.12851	0.419231	0.700446	0.449282	0.240667	0.419793	0.948836	0.445315	0.458416	0.620147	0.657434	0.437025	0.61738	0.586852	0.237552	0.255332	1.08426	0.163015	0.27017	0.13564	0.230544	0.672308	0.262206	0.403409	0.405517	0.381834	0.0455256	0.228665	0.247303	0.484683	0.354158	0.245121	0.591484	0.763792	0.857733	0.842584	0.589767	0.413807	0.567366	0.829299	0.573062
fusiform R	0.537713	0.343645	0.471066	0.588332	0.452482	0.538876	0.805453	1.03094	0.248107	1.03094	0.584735	0.33602	0.26303	0.190785	0.771629	0.439358	0.418075	0.520448	0.554266	0.315438	0.364287	0.167119	0.186574	0.14921	0.783566	0.186594	0.221017	0.249706	0.219705	0.580132	0.129322	0.205146	0.203263	0.232504	0.120169	0.12306	0.200306	0.409197	0.0717559	0.136954	0.489284	0.49979	0.77288	0.71961	0.484004	0.277897	0.422327	0.759987	0.579908
inferiorparietal L	0.254387	0.420352	0.394862	0.279287	0.193318	0.197264	0.189261	0.169361	0.124645	0.304398	0.880617	0.262055	0.129617	0.317585	0.123293	0.0842365	0.0417687	0.0864314	0.356346	0.374446	0.291937	0.177113	0.214025	0.219302	0.349966	0.0792964	0.125323	0.121067	0.0254925	0.255562	0.138458	0.154213	0.156277	0.296768	0.0869628	0.110643	0.188893	0.426029	0.330402	0.233171	0.350081	0.682172	0.142803	0.196006	0.341461	0.52889	0.238884	0.156505	0.386306
inferiorparietal R	0.305275	0.301573	0.314364	0.384832	0.342532	0.359927	0.288465	0.261874	0.0616418	0.174548	0.345077	0.684208	0.0607949	0.232396	0.190826	0.0232074	0.0509756	0.117778	0.54624	0.249135	0.124487	0.0669105	0.0818979	0.0893522	0.542416	0.0766809	0.0624846	0.0651345	0.0414715	0.384256	0.363272	0.409043	0.137608	0.255521	0.10002	0.097618	0.189878	0.218439	0.137444	0.11894	0.396678	0.420242	0.249977	0.313759	0.455851	0.181523	0.4424	0.290951	0.224945
inferiortemporal L	0.746946	0.435455	0.537534	0.902495	0.607129	0.685755	1.09982	1.16702	0.230244	0.407999	0.725069	0.434251	1.16702	0.412147	0.962878	0.450128	0.462083	0.620999	0.63603	0.423129	0.598139	0.544473	0.225481	0.242524	1.10379	0.161224	0.184731	0.168413	0.22605	0.679938	0.267214	0.41653	0.380212	0.379489	0.0473538	0.236169	0.256759	0.469756	0.336887	0.233642	0.570647	0.806227	0.87425	0.847911	0.568033	0.435294	0.55035	0.854241	0.556527
inferiortemporal R	0.529192	0.351767	0.463172	0.512471	0.422954	0.518465	0.693556	0.963287	0.206378	0.135148	0.495335	0.32569	0.219281	0.963287	0.745571	0.463975	0.410913	0.518979	0.483563	0.252392	0.224466	0.137272	0.138646	0.119145	0.680995	0.201217	0.188035	0.24062	0.215044	0.563444	0.110734	0.169028	0.184133	0.220013	0.121531	0.120681	0.179372	0.318517	0.0732342	0.12774	0.418996	0.461415	0.749273	0.71901	0.422824	0.293491	0.39499	0.694467	0.328738
insula L	0.139293	0.334867	0.56719	0.235522	0.113109	0.199239	0.0676738	0.13618	0.150187	0.350519	0.126969	0.105996	0.156659	0.384709	1.03986	0.57977	0.262533	0.107117	0.253774	0.29756	0.301693	0.170137	0.203582	0.200727	0.54793	0.29463	0.14988	0.154149	0.180138	0.453085	0.1961	0.241454	0.161007	0.321898	0.140803	0.148738	0.131607	0.297257	0.308261	0.176529	0.268075	0.341882	0.389268	0.343468	0.266403	0.27055	0.110835	0.235145	0.393581
insula R	0.636607	0.348876	0.643399	0.488093	0.576731	0.833505	0.326577	0.592	0.174489	0.40097	0.353355	0.30965	0.177312	0.436767	1.03674	1.0625	0.414746	0.978818	0.512706	0.348022	0.404048	0.249238	0.257929	0.261025	0.869589	0.215359	0.188433	0.168396	0.115121	0.739276	0.270343	0.314022	0.278823	0.390295	0.161025	0.19585	0.183685	0.338514	0.363119	0.257602	0.455687	0.437584	0.840255	1.0625	0.474972	0.248391	0.472162	0.550706	0.473438
isthmuscingulate L	0.413313	0.382103	0.62373	0.546367	0.28626	0.45793	0.376333	0.597961	0.180476	0.412259	0.271212	0.219929	0.182578	0.44181	0.660809	0.323521	0.7549	0.368148	0.369739	0.343645	0.363738	0.235192	0.246324	0.250079	0.7549	0.255457	0.188303	0.181496	0.19571	0.616037	0.275133	0.306052	0.23053	0.371747	0.191791	0.201353	0.252713	0.319899	0.355061	0.222436	0.342767	0.505078	0.701663	0.675519	0.352314	0.310622	0.27633	0.535547	0.443229
isthmuscingulate R	0.265188	0.345111	0.594976	0.286609	0.0991288	0.373602	0.167306	0.18848	0.161311	0.378268	0.163797	0.121868	0.162657	0.430431	0.214429	0.62508	0.208177	0.978818	0.239972	0.293205	0.299432	0.192296	0.210012	0.212243	0.673076	0.325234	0.166615	0.164895	0.209114	0.592975	0.285372	0.309674	0.203323	0.367575	0.169893	0.180561	0.197914	0.256281	0.300305	0.182173	0.242415	0.366452	0.24655	0.576771	0.251766	0.238221	0.117891	0.196383	0.366011
lateraloccipital L	0.119916	0.30814	0.229067	0.354821	0.0484747	0.0658193	0.289823	0.222197	0.0735351	0.130026	0.312183	0.312033	0.0719056	0.174643	0.129175	0.0244426	0.0277997	0.0390127	0.814772	0.188471	0.0861411	0.0683655	0.11419	0.126984	0.461287	0.043856	0.0770645	0.0593102	0.0273984	0.312145	0.312157	0.370932	0.176619	0.201181	0.0814623	0.0943787	0.185103	0.145204	0.13318	0.245524	0.191673	0.421297	0.164907	0.170683	0.251116	0.187016	0.117445	0.219837	0.126016
lateraloccipital R	0.27966	0.295422	0.131186	0.51861	0.189885	0.250739	0.551443	0.508677	0.184868	0.121318	0.585143	0.154896	0.192582	0.0817908	0.342855	0.163431	0.19987	0.224035	0.299247	0.585143	0.154209	0.160891	0.264765	0.277362	0.483132	0.0660107	0.180689	0.141076	0.110411	0.346301	0.175036	0.236545	0.13894	0.129073	0.0879692	0.123553	0.178124	0.183902	0.329193	0.339362	0.251566	0.445874	0.390906	0.354274	0.243848	0.165523	0.188416	0.508043	0.0875963
lateralorbitofrontal L	0.44319	0.374105	0.360235	0.582044	0.339174	0.399259	0.859326	0.81018	0.380014	0.306226	0.433989	0.243924	0.387068	0.273251	0.535633	0.275108	0.25122	0.335197	0.502719	0.394734	1.06938	0.18887	0.409142	0.369024	1.06938	0.123566	0.393604	0.293291	0.134126	0.432802	0.136924	0.211285	0.150127	0.238084	0.102302	0.142372	0.159426	0.457871	0.186302	0.144367	0.480071	0.561483	0.52199	0.50108	0.473351	0.376705	0.324578	0.557684	0.678675
lateralorbitofrontal R	0.60862	0.353229	0.456424	0.557598	0.470449	0.517889	0.750001	0.831522	0.601458	0.325742	0.479102	0.36292	0.556746	0.341462	0.703425	0.343973	0.328229	0.453261	0.625146	0.460138	0.452539	0.923269	0.155499	0.141433	0.923269	0.171643	0.443063	0.543209	0.183745	0.522206	0.158322	0.247966	0.225315	0.327064	0.130965	0.202466	0.162857	0.512483	0.248764	0.172565	0.589699	0.523615	0.63662	0.647213	0.582307	0.3122	0.453913	0.599684	0.59033
lingual L	0.583384	0.352699	0.429883	0.714708	0.523121	0.58705	0.925155	1.03118	0.172013	0.295513	0.668877	0.379652	0.187069	0.298622	0.788759	0.384988	0.394301	0.518243	0.683133	0.453132	0.662467	0.155492	1.03118	0.270522	0.92112	0.135354	0.137711	0.110249	0.192815	0.597387	0.188265	0.297771	0.271882	0.289057	0.0522359	0.0576747	0.211931	0.551403	0.371069	0.154656	0.623513	0.61037	0.766047	0.72576	0.612912	0.329771	0.492475	0.775621	0.656396
lingual R	0.564612	0.349666	0.422801	0.703389	0.514527	0.570241	0.897403	0.986775	0.188814	0.261189	0.657375	0.374781	0.202593	0.280685	0.745915	0.366133	0.380631	0.497714	0.689129	0.45023	0.591371	0.139102	0.260292	0.986775	0.895429	0.129547	0.157787	0.119798	0.191839	0.569168	0.19426	0.299467	0.29829	0.283707	0.0608449	0.0665137	0.21128	0.547883	0.355012	0.170942	0.631252	0.600563	0.731507	0.692647	0.620675	0.318774	0.488467	0.755345	0.641979
medialorbitofrontal L	0.0978489	0.217721	0.579092	0.156608	0.0571649	0.0904906	0.316201	0.465473	0.218105	0.432865	0.13102	0.0757376	0.228191	0.475709	0.284215	0.246853	0.170474	0.145894	0.145262	0.297936	0.366116	0.213199	0.27942	0.270284	1.14289	0.154681	0.218246	0.217209	0.0973663	0.336417	0.0983591	0.136629	0.193068	0.331674	0.124753	0.156792	0.084625	0.324177	0.3777	0.221326	0.209043	0.148887	0.30025	0.208493	0.209808	0.267063	0.0690865	0.257929	0.430855
medialorbitofrontal R	1.03313	0.322849	0.590104	0.656862	0.809644	0.903513	0.599314	0.813441	0.101373	0.367782	0.493023	0.482887	0.104972	0.41325	1.03986	0.403802	0.500749	0.819023	0.649825	0.368406	0.399331	0.215682	0.213896	0.21891	1.05306	1.05306	0.119458	0.0964076	0.324888	0.755748	0.305565	0.35125	0.298141	0.377381	0.133387	0.156228	0.189536	0.3795	0.348254	0.245727	0.555641	0.53051	0.845091	0.987248	0.57601	0.297544	0.711159	0.668229	0.506798
middletemporal L	0.698306	0.441639	0.544244	0.888766	0.588121	0.648408	1.07863	1.11004	0.227848	0.397479	0.667928	0.42037	0.152494	0.411218	0.86783	0.399543	0.409419	0.561915	0.645556	0.444646	0.546743	0.439461	0.192798	0.212884	1.14289	0.133169	1.14289	0.148391	0.19799	0.634769	0.269597	0.407598	0.384014	0.374685	0.0373621	0.266863	0.242066	0.489449	0.332034	0.201672	0.583455	0.813612	0.796052	0.773492	0.583712	0.457843	0.539006	0.79956	0.551307
middletemporal R	0.851136	0.404723	0.544227	0.703378	0.655043	0.725418	0.879326	0.973324	0.176121	0.497802	0.631079	0.488065	0.217512	0.484148	0.968876	0.485344	0.4986	0.671371	0.662466	0.42964	0.678054	0.669765	0.263055	0.275022	0.887951	0.223045	0.223047	0.973324	0.280992	0.639854	0.236683	0.367453	0.392002	0.424571	0.12468	0.130656	0.245163	0.487033	0.384112	0.282305	0.602244	0.63349	0.840787	0.877003	0.599547	0.320669	0.599947	0.760668	0.612029
paracentral L	0.68475	0.406846	0.605227	0.759664	0.500406	0.647234	0.62532	0.764042	0.150384	0.401266	0.393414	0.314725	0.149257	0.431277	0.797319	0.209402	0.34933	0.564483	0.457548	0.363324	0.367456	0.230312	0.229053	0.23603	0.917404	0.244173	0.160556	0.153844	0.917404	0.612622	0.365508	0.377448	0.243303	0.371254	0.207902	0.204525	0.351173	0.34877	0.348229	0.214833	0.403908	0.628764	0.697503	0.743171	0.418098	0.357555	0.452216	0.620461	0.470725
paracentral R	0.274231	0.16608	0.572745	0.107044	0.149757	0.262279	0.214691	0.399761	0.169501	0.354538	0.149632	0.13821	0.174785	0.409767	0.538622	0.60313	0.455772	0.516003	0.0982271	0.176162	0.254081	0.16374	0.193137	0.18851	0.376575	0.265931	0.167918	0.179769	0.235843	0.766924	0.156983	0.17329	0.165419	0.338341	0.145123	0.147191	0.152876	0.161115	0.251841	0.148695	0.103381	0.0784076	0.694221	0.766924	0.11552	0.150961	0.135799	0.34458	0.276187
parahippocampal L	0.833028	0.440191	0.478187	0.509171	0.896223	0.862022	0.418647	0.490293	0.116807	0.334799	0.436748	0.673048	0.117767	0.382184	0.606774	0.416954	0.462362	0.692387	0.70946	0.385064	0.414754	0.249128	0.209585	0.223283	0.419272	0.281466	0.142722	0.0823287	0.407129	0.453044	0.896223	0.346837	0.292358	0.368293	0.156259	0.128636	0.132375	0.418311	0.309832	0.296501	0.579158	0.594844	0.595064	0.70034	0.566655	0.283436	0.837319	0.518779	0.496357
parahippocampal R	0.769491	0.565928	0.453589	0.289978	0.723727	0.630829	0.224133	0.299064	0.109915	0.273445	0.224828	0.639391	0.113981	0.349709	0.380964	0.282738	0.284479	0.46725	0.663924	0.375152	0.318355	0.179932	0.178463	0.191144	0.30397	0.238588	0.125447	0.0797858	0.278282	0.310619	0.248975	0.783165	0.237217	0.405303	0.127934	0.104079	0.06807	0.400901	0.26711	0.271634	0.549944	0.494287	0.367939	0.471955	0.542242	0.268452	0.744656	0.314858	0.425184
parsopercularis L	0.468349	0.428936	0.462788	0.719567	0.462949	0.473215	0.797424	0.734708	0.160956	0.299331	0.461677	0.319203	0.1548	0.34166	0.494067	0.202795	0.213028	0.328744	0.650011	0.441723	0.251529	0.146248	0.163973	0.20166	0.960903	0.0503271	0.191613	0.119511	0.107419	0.452962	0.256124	0.350419	0.960903	0.322369	0.0752063	0.162667	0.193231	0.423607	0.260904	0.171753	0.611703	0.714439	0.498837	0.498504	0.632084	0.420348	0.447056	0.557515	0.466967
parsopercularis R	0.647089	0.267587	0.144188	0.245131	0.398547	0.478501	0.30343	0.421597	0.17976	0.102943	0.231674	0.325519	0.190218	0.116047	0.584916	0.432615	0.336158	0.482592	0.398301	0.222751	0.140819	0.072657	0.102401	0.0946689	0.325965	0.29772	0.15676	0.259755	0.218583	0.330663	0.16643	0.154477	0.148124	0.832484	0.153293	0.111704	0.120181	0.25694	0.0724052	0.115353	0.356172	0.291798	0.489669	0.615832	0.368224	0.278868	0.36714	0.365066	0.179868
parsorbitalis L	0.931744	0.371143	0.52473	0.760812	0.721652	0.744094	0.810064	0.872227	0.0315748	0.354831	0.54296	0.535678	0.0369587	0.381628	0.854688	0.377574	0.437007	0.63449	0.703278	0.428936	0.427047	0.233698	0.169292	0.183276	0.941075	0.188	0.064655	0.0659116	0.287106	0.614723	0.289298	0.37948	0.305587	0.353395	0.941075	0.111873	0.180303	0.449433	0.321954	0.227312	0.614538	0.693857	0.749135	0.801341	0.616854	0.401212	0.690252	0.691446	0.549777
parsorbitalis R	0.874901	0.334045	0.511758	0.620815	0.679311	0.701432	0.764456	0.867063	0.205857	0.375131	0.536015	0.532347	0.215975	0.396823	0.87851	0.416525	0.433591	0.617269	0.740603	0.463023	0.505607	0.310887	0.201476	0.216035	0.919069	0.226495	0.274514	0.0995915	0.27382	0.628943	0.223006	0.314227	0.477662	0.367703	0.119668	0.919069	0.191011	0.49195	0.360299	0.291134	0.681855	0.544999	0.757098	0.814791	0.690108	0.298197	0.655315	0.661427	0.584526
parstriangularis L	0.601991	0.30243	0.459439	0.754739	0.672415	0.695257	0.575061	0.570762	0.0830019	0.317851	0.500109	0.49952	0.0852901	0.332905	0.587358	0.234834	0.389215	0.544231	0.674093	0.392791	0.418976	0.216485	0.202874	0.214272	0.607087	0.0785022	0.111541	0.0615264	0.293746	0.500717	0.099893	0.174266	0.281387	0.296959	0.0602969	0.102427	0.789371	0.448539	0.331511	0.275997	0.579797	0.62973	0.60651	0.638584	0.565928	0.401735	0.641866	0.605974	0.549706
parstriangularis R	0.242433	0.342534	0.222911	0.639001	0.122647	0.182679	0.593358	0.573481	0.316635	0.207049	0.508143	0.0966543	0.335226	0.163789	0.314815	0.134725	0.148778	0.1654	0.240021	0.203759	0.252229	0.256727	0.425399	0.447628	0.638097	0.0502227	0.34415	0.201053	0.0826212	0.35909	0.187975	0.262589	0.24794	0.167793	0.119452	0.189812	0.16917	0.782245	0.43326	0.565122	0.205178	0.585111	0.35872	0.317204	0.197409	0.379536	0.123258	0.468562	0.212076
pericalcarine L	0.509551	0.317232	0.281624	0.636372	0.437383	0.512936	0.827942	0.951091	0.175516	0.0590577	0.665694	0.307034	0.187558	0.122242	0.702296	0.357854	0.372215	0.46463	0.622396	0.424148	0.248619	0.0945201	0.246916	0.225434	0.760028	0.132489	0.15542	0.130964	0.183432	0.536765	0.156859	0.243179	0.169053	0.186515	0.0713089	0.0780605	0.202066	0.565172	0.951091	0.135183	0.568118	0.51947	0.71666	0.655645	0.548676	0.262005	0.412851	0.758404	0.679223
pericalcarine R	0.500758	0.339354	0.346712	0.67966	0.459863	0.498503	0.797065	0.794623	0.105964	0.1774	0.621311	0.321356	0.118147	0.228653	0.595322	0.253405	0.282305	0.391321	0.731946	0.470445	0.201416	0.0663412	0.066055	0.0855502	0.815374	0.0661678	0.0839832	0.0723601	0.127971	0.501278	0.231197	0.329534	0.174653	0.253503	0.0375474	0.0650054	0.205485	0.524957	0.201617	0.815374	0.691342	0.612255	0.599753	0.5806	0.690159	0.303035	0.450483	0.646666	0.455999
postcentral L	0.113688	0.359436	0.187198	0.501664	0.0732822	0.114311	0.433749	0.317562	0.0770987	0.0895749	0.427195	0.16057	0.0765061	0.12117	0.170412	0.0511415	0.0744815	0.0771046	0.245366	0.184252	0.0800215	0.0699542	0.109937	0.12286	0.476119	0.0201482	0.0839909	0.0598604	0.0556945	0.299243	0.313889	0.388389	0.161445	0.163216	0.0783979	0.0963057	0.218301	0.137104	0.122125	0.265317	0.790737	0.613383	0.221626	0.201766	0.112545	0.23192	0.0906399	0.321856	0.106103
postcentral R	0.221466	0.244997	0.338086	0.231125	0.18438	0.119698	0.163839	0.0941022	0.157478	0.293033	0.330942	0.318845	0.161857	0.306381	0.0666306	0.034755	0.0596128	0.0632239	0.438947	0.410013	0.337208	0.220161	0.257023	0.272135	0.148907	0.0352592	0.176578	0.120514	0.079885	0.131435	0.163386	0.176704	0.255543	0.272336	0.100471	0.13623	0.167779	0.439465	0.356683	0.362309	0.493487	0.813612	0.0592105	0.0835933	0.474681	0.267718	0.280731	0.0999894	0.418581
posteriorcingulate L	0.146507	0.301389	0.623648	0.154332	0.0559426	0.0896792	0.137291	0.228558	0.171765	0.386408	0.0986203	0.103948	0.176509	0.415176	0.358234	0.478665	0.351941	0.0838205	0.201946	0.290881	0.332285	0.201423	0.231187	0.230819	0.586563	0.232078	0.173926	0.173885	0.176909	0.550016	0.176592	0.206034	0.184129	0.343736	0.151258	0.162669	0.166656	0.282112	0.331788	0.197899	0.224742	0.281428	0.87425	0.175151	0.22607	0.255325	0.0879411	0.129052	0.408904
posteriorcingulate R	0.125914	0.284393	0.612772	0.123976	0.0478367	0.0926636	0.0947999	0.125695	0.156399	0.354848	0.0921266	0.0902054	0.160754	0.41161	0.264541	0.653227	0.35027	0.382216	0.128284	0.243296	0.275142	0.165386	0.192074	0.189881	0.553823	0.300998	0.156118	0.165824	0.209051	0.633546	0.221354	0.247215	0.166216	0.348735	0.15015	0.152804	0.151029	0.221082	0.271733	0.156271	0.156889	0.234634	0.105428	1.0625	0.161831	0.210542	0.0618277	0.09806	0.335901
precentral L	0.112087	0.388964	0.208402	0.527871	0.080589	0.119307	0.419824	0.312696	0.0843181	0.0987919	0.416711	0.186865	0.0824846	0.136065	0.160918	0.0519043	0.0758238	0.0763673	0.303637	0.18158	0.0892229	0.0763955	0.109299	0.121658	0.489027	0.0301036	0.092933	0.0675713	0.0707034	0.304447	0.351871	0.431454	0.191773	0.180516	0.0981845	0.113414	0.226396	0.125552	0.118746	0.267656	0.112884	0.648068	0.217973	0.200875	0.834138	0.245434	0.102838	0.320883	0.122349
precentral R	0.102978	0.228381	0.223318	0.660027	0.0518135	0.0406245	0.448613	0.336309	0.175876	0.257035	0.603689	0.146059	0.181629	0.230629	0.150497	0.0793027	0.109977	0.0657739	0.198641	0.364661	0.319617	0.219351	0.283916	0.299651	0.250786	0.0301706	0.192966	0.130143	0.0728544	0.148302	0.154863	0.193038	0.231178	0.16164	0.0955151	0.136432	0.196335	0.445384	0.377815	0.391168	0.27808	0.536571	0.18234	0.113609	0.264839	0.660027	0.107025	0.350434	0.370914
precuneus L	0.220002	0.347886	0.374007	0.368815	0.210694	0.241783	0.255839	0.221331	0.0872263	0.225687	0.271824	0.322375	0.0842619	0.289532	0.135347	0.050957	0.0297114	0.0499655	0.249175	0.232165	0.15593	0.0983099	0.118231	0.12638	0.578013	0.15702	0.0920242	0.0872792	0.0790278	0.381941	0.418032	0.443135	0.191091	0.287802	0.131957	0.131868	0.216514	0.185183	0.170886	0.155512	0.204059	0.43132	0.18961	0.24635	0.230283	0.210757	0.837646	0.230908	0.230356
precuneus R	0.20462	0.323317	0.571819	0.179272	0.0853346	0.0942695	0.347439	0.400253	0.214831	0.440684	0.127173	0.164921	0.219432	0.449031	0.196434	0.234879	0.219161	0.0595802	0.249408	0.350449	0.376774	0.26166	0.285617	0.290047	0.479051	0.16547	0.218953	0.213759	0.150409	0.357044	0.163894	0.187972	0.222997	0.370188	0.179927	0.197789	0.215184	0.32394	0.399314	0.25479	0.263928	0.331297	0.138485	0.182069	0.266389	0.311563	0.145533	0.854241	0.444537
rostralanteriorcingulate L	0.333971	0.327255	0.162042	0.500696	0.202008	0.272089	0.752628	0.719283	0.380531	0.358846	0.419696	0.140209	0.388691	0.167773	0.439753	0.222359	0.203577	0.248418	0.307383	0.201198	0.492363	0.300675	0.567741	0.554002	0.828339	0.100272	0.38332	0.298546	0.108188	0.373882	0.117604	0.165694	0.203222	0.123217	0.119997	0.193902	0.149324	0.273756	0.540343	0.311239	0.265883	0.482743	0.44699	0.408641	0.268056	0.327881	0.19152	0.499244	0.828339
rostralanteriorcingulate R	0.103879	0.181206	0.305115	0.429953	0.0651841	0.0369475	0.471369	0.322118	0.269122	0.343603	0.396409	0.164574	0.277499	0.301485	0.137988	0.0622293	0.0761155	0.0452433	0.253919	0.355272	0.478628	0.308964	0.401132	0.414183	0.28212	0.0416385	0.298121	0.189968	0.0643264	0.127167	0.111049	0.128755	0.335583	0.190646	0.120981	0.196768	0.149052	0.463007	0.489659	0.50798	0.352848	0.380366	0.14715	0.0903382	0.340072	0.153771	0.128249	0.270799	0.592887
rostralmiddlefrontal L	0.259271	0.120957	0.519727	0.305973	0.119333	0.185242	0.528388	0.601726	0.257374	0.446616	0.214268	0.101831	0.270544	0.491948	0.411057	0.301804	0.213455	0.237997	0.122431	0.158734	0.307852	0.195447	0.270812	0.25693	1.03087	0.209493	0.252449	0.269023	0.132056	0.307946	0.0866133	0.110284	0.166703	0.289681	0.135386	0.15621	0.103768	0.201537	0.313888	0.173414	0.141461	0.224831	0.40931	0.372013	0.15431	0.262172	0.113487	0.371775	0.319406
rostralmiddlefrontal R	0.985331	0.318713	0.551976	0.537008	0.827695	0.785675	0.58854	0.635425	0.14222	0.415853	0.480234	0.684208	0.152992	0.438285	0.794106	0.413644	0.508936	0.682952	0.814772	0.468707	0.539073	0.307844	0.251364	0.267353	0.652357	0.344445	0.192621	0.0876749	0.48024	0.5161	0.156419	0.214364	0.421971	0.385242	0.307933	0.148531	0.215888	0.507957	0.391557	0.346471	0.712505	0.498686	0.672352	0.757104	0.726099	0.291093	0.837646	0.578641	0.636562
superiorfrontal L	0.509434	0.314839	0.595763	0.638715	0.467051	0.599703	0.512666	0.779995	0.132395	0.377878	0.377455	0.308081	0.135553	0.400517	0.91447	0.0651949	0.41156	0.505149	0.491665	0.355146	0.409172	0.223235	0.235555	0.24069	0.886461	0.0815761	0.148384	0.121023	0.120334	0.63889	0.187005	0.227645	0.244419	0.341296	0.119918	0.146875	0.178636	0.381515	0.362231	0.248182	0.443712	0.497314	0.82471	0.758614	0.446923	0.337064	0.422403	0.665759	0.533161
superiorfrontal R	0.224766	0.304242	0.612411	0.27379	0.108128	0.244423	0.109426	0.11624	0.151742	0.344932	0.180025	0.0806243	0.157859	0.421604	0.0544529	0.215064	0.0931608	0.0853803	0.194533	0.276443	0.273415	0.149521	0.179713	0.175299	0.697955	0.380499	0.144426	0.172797	0.145536	0.543095	0.359684	0.391421	0.150382	0.390737	0.182976	0.154004	0.172468	0.264463	0.265721	0.14725	0.213918	0.35164	0.143865	0.379147	0.219651	0.251096	0.0736602	0.18829	0.370417
superiorparietal L	0.35365	0.387851	0.48846	0.455232	0.548761	0.575899	0.33013	0.331822	0.128643	0.322376	0.273153	0.148289	0.124305	0.380766	0.258485	0.12082	0.0371061	0.121248	0.294931	0.280362	0.238096	0.1564	0.170352	0.17806	0.729401	0.282164	0.135963	0.128696	0.141909	0.467989	0.42738	0.432684	0.219963	0.333883	0.17869	0.186675	0.26788	0.232549	0.245954	0.164654	0.251728	0.493352	0.292596	0.398448	0.271324	0.260125	0.238934	0.298958	0.318007
superiorparietal R	0.161705	0.263929	0.147087	0.475249	0.0804465	0.113346	0.473447	0.404534	0.162138	0.212418	0.631629	0.13001	0.168653	0.166207	0.243748	0.125558	0.156682	0.137195	0.131778	0.419854	0.221241	0.176274	0.252107	0.264358	0.340269	0.0555284	0.163142	0.129669	0.087791	0.259856	0.152747	0.198122	0.152389	0.132691	0.085001	0.119848	0.180078	0.399039	0.353893	0.312066	0.150019	0.382938	0.28766	0.228809	0.149927	0.125313	0.106026	0.439638	0.219541
superiortemporal L	0.91225	0.280524	0.236376	0.323752	0.840122	1.00365	0.358716	0.555399	0.0765013	0.104423	0.346838	0.580412	0.0827761	0.152916	0.85856	0.631799	0.592497	0.926088	0.654978	0.337938	0.163597	0.0682536	0.0812609	0.0894816	0.408561	0.374847	0.0787668	0.0682606	0.379903	0.582578	0.152602	0.194305	0.190881	0.20222	0.118748	0.0798441	0.133596	0.344333	0.126937	0.184918	0.551936	0.385637	0.767428	0.987714	0.549441	0.291756	0.697104	0.541859	0.268001
superiortemporal R	0.8245	0.389939	0.612291	0.783591	0.845399	0.841046	0.728255	0.717377	0.262743	0.492103	0.635027	0.6267	0.270083	0.4914	0.795129	0.338919	0.595192	0.724569	0.761602	0.42924	0.62015	0.424223	0.360973	0.370816	0.668863	0.141643	0.307327	0.227176	0.524391	0.530766	0.248464	0.315627	0.490196	0.426617	0.265412	0.274155	0.30287	0.455076	0.458212	0.397922	0.657347	0.591001	0.729312	0.766352	0.675628	0.293051	0.823681	0.714749	0.638918
supramarginal L	0.389589	0.381982	0.339179	0.691391	0.334222	0.384056	0.785794	0.686999	0.0906613	0.191784	0.543053	0.200137	0.0932588	0.237449	0.460511	0.168532	0.18209	0.265331	0.682672	0.383135	0.139504	0.0897479	0.131608	0.159651	0.824476	0.0313639	0.0913172	0.0699089	0.0658653	0.444675	0.269556	0.363954	0.0969914	0.254472	0.0492557	0.0941365	0.224028	0.377887	0.195531	0.336343	0.64186	0.702043	0.477174	0.462618	0.643452	0.35007	0.319846	0.539373	0.331958
supramarginal R	0.325275	0.385035	0.395865	0.077123	0.293907	0.221072	0.0953414	0.0886892	0.168671	0.332188	0.14444	0.424335	0.172967	0.360196	0.106607	0.0543001	0.0672931	0.123722	0.529601	0.401616	0.344777	0.236947	0.26222	0.275999	0.196216	0.0642241	0.184938	0.139551	0.101669	0.191874	0.191739	0.191755	0.255893	0.343751	0.117601	0.149706	0.128357	0.410902	0.362061	0.342773	0.533477	0.501945	0.102134	0.166723	0.522591	0.253961	0.396781	0.0853523	0.423016
transversetemporal L	0.328702	0.418841	0.410158	0.597461	0.435576	0.397011	0.487911	0.441878	0.0763625	0.237567	0.395046	0.230186	0.0713806	0.299406	0.287581	0.0776659	0.102546	0.187586	0.49462	0.309416	0.165063	0.0955619	0.107393	0.119471	0.715535	0.0484906	0.0762586	0.0762178	0.0860633	0.397424	0.401304	0.461579	0.155499	0.30077	0.144015	0.145769	0.2356	0.247376	0.187353	0.137622	0.374274	0.63494	0.341852	0.366821	0.428821	0.306385	0.432459	0.415492	0.304923
transversetemporal R	0.147546	0.174264	0.42674	0.465504	0.0963457	0.0514669	0.35934	0.218359	0.240556	0.395921	0.450312	0.208405	0.249968	0.398494	0.0967194	0.0513761	0.0692686	0.0371008	0.323153	0.380741	0.444065	0.29586	0.354121	0.364673	0.177177	0.0411758	0.260956	0.187491	0.0636372	0.112592	0.134766	0.154316	0.288314	0.319783	0.130665	0.180364	0.182731	0.413545	0.456833	0.415665	0.390289	0.194796	0.0865234	0.0596901	0.377789	0.225639	0.17501	0.19823	0.519512
[truncated: 13 more columns]
