# Supplementary material for: The relationship between the interictal epileptiform discharge source connectivity and cortical structural couplings in temporal lobe epilepsy
Source: Front Neurol. 2023 Feb 1;14:1029732. doi: 10.3389/fneur.2023.1029732 (PMC9948620; doi:10.3389/fneur.2023.1029732)
Supplement: Supplementary file 1 [file Data_Sheet_1.ZIP › Connection/BGC/R/23.xlsx]

## Sheet: 0
\	caudalanteriorcingulate L	caudalanteriorcingulate R	caudalmiddlefrontal L	caudalmiddlefrontal R	cuneus L	cuneus R	entorhinal L	entorhinal R	fusiform L	fusiform R	inferiorparietal L	inferiorparietal R	inferiortemporal L	inferiortemporal R	insula L	insula R	isthmuscingulate L	isthmuscingulate R	lateraloccipital L	lateraloccipital R	lateralorbitofrontal L	lateralorbitofrontal R	lingual L	lingual R	medialorbitofrontal L	medialorbitofrontal R	middletemporal L	middletemporal R	paracentral L	paracentral R	parahippocampal L	parahippocampal R	parsopercularis L	parsopercularis R	parsorbitalis L	parsorbitalis R	parstriangularis L	parstriangularis R	pericalcarine L	pericalcarine R	postcentral L	postcentral R	posteriorcingulate L	posteriorcingulate R	precentral L	precentral R	precuneus L	precuneus R	rostralanteriorcingulate L
caudalanteriorcingulate L	1.7465	1.43092	0.159575	1.27348	0.329036	0.337377	1.33581	0.555907	1.52582	0.711096	0.427357	0.419733	1.50742	1.50582	1.15792	0.581729	1.37654	0.418061	0.227432	0.205858	0.461299	1.7465	0.546833	0.853513	0.493211	0.944902	1.20978	1.55743	1.25803	0.365632	0.560319	0.495339	0.276557	0.105059	1.4204	0.605776	0.589171	0.138797	0.453286	0.625225	0.183593	0.324433	1.43813	0.705277	0.237537	0.233292	0.393292	0.445331	0.542004
caudalanteriorcingulate R	0.808162	1.85655	1.23037	0.938111	0.74881	0.744698	1.00229	0.463896	0.256649	0.341211	0.461499	0.878681	1.02565	0.240845	0.307996	0.461585	0.858957	0.501932	0.819104	1.069	0.274653	0.183529	0.277587	0.123552	0.357288	1.01307	0.397646	0.557998	0.407	0.372221	0.419347	0.297909	0.897224	1.1248	0.404048	0.497754	0.715106	0.996389	0.34915	0.47048	1.02737	1.1036	0.479828	0.256654	1.06698	1.17121	0.667611	0.513459	0.608705
caudalmiddlefrontal L	0.200671	1.85655	1.97982	1.58008	0.475617	0.123599	1.61692	0.355032	1.67827	0.650791	0.516303	0.181354	1.7052	1.37585	1.28789	0.494841	1.63403	0.467038	0.159177	0.242058	0.528213	1.97982	0.531969	0.71941	0.493093	1.07591	1.31664	1.82731	1.45931	0.374816	0.373926	0.338169	0.767141	0.374702	1.72353	0.307687	0.694607	0.246812	0.464892	0.264954	0.198425	0.718501	1.70063	0.639533	0.0863503	0.486437	0.181219	0.540047	0.502885
caudalmiddlefrontal R	0.829581	0.924821	1.36251	1.65792	0.79694	0.753883	1.22272	0.363782	0.317733	0.248866	0.469988	0.89922	0.538569	0.171112	0.655793	0.543741	1.31183	0.45155	0.855236	1.19167	0.279912	0.850368	0.221929	0.0991322	0.329725	0.980304	0.313922	0.304224	0.890981	0.368873	0.3425	0.227712	1.09728	1.39029	0.506653	0.566956	0.646664	1.14877	0.296923	0.406939	1.14964	1.25298	0.691115	0.216455	1.17522	1.37486	0.687676	0.534651	0.635349
cuneus L	0.299262	1.36234	0.477546	1.09485	1.40773	0.375567	1.31502	0.246229	0.970672	0.533997	0.381055	0.281766	1.12222	0.783666	1.15763	0.549111	1.33557	0.473289	0.413301	0.705829	0.395577	1.11709	0.386103	0.374281	0.426523	0.906982	0.914989	1.10114	1.39712	0.502996	0.192082	0.250701	0.530217	0.585471	1.06642	0.36976	0.191052	0.358611	0.314721	0.124971	0.443605	0.302691	1.40773	0.393725	0.363465	0.395305	0.395686	0.494073	0.501686
cuneus R	0.555202	1.76465	0.237155	1.57078	0.423764	2.04913	1.52489	0.481458	1.98406	0.789126	0.463808	0.596279	1.85955	1.572	1.30159	0.494463	1.60784	0.471161	0.100083	0.289242	0.52467	2.04913	0.656021	0.784166	0.603202	0.930798	1.56376	1.93039	1.45482	0.457341	0.504319	0.47823	0.68901	0.295526	1.96719	0.363957	0.619885	0.755673	0.547209	0.511947	0.212057	0.487723	1.69873	0.791119	0.24034	0.387635	0.441359	0.504854	0.566563
entorhinal L	1.04962	1.42308	1.27269	1.43389	0.695981	0.824112	1.81557	0.52225	0.703102	0.481113	0.498031	0.977128	1.81557	0.651446	0.336671	0.380445	0.198663	0.427811	0.900086	1.07518	0.305436	0.543819	0.401985	0.219463	0.465287	0.89339	0.716344	1.10276	0.519033	0.539837	0.491966	0.362639	1.03045	1.19621	0.963616	0.568538	0.796143	1.21919	0.455678	0.521219	1.1431	1.18216	1.18147	0.367485	1.20289	1.26548	0.800341	0.522791	0.663687
entorhinal R	0.649077	0.390787	0.287067	0.412584	0.147807	0.307767	0.498671	1.33504	0.951183	0.375684	0.0743894	0.299782	0.505934	1.33504	0.321742	0.505461	0.567307	0.21032	0.277952	0.253913	0.567797	0.861561	0.471587	0.953308	0.291316	0.495644	0.763815	0.702704	0.370344	0.486461	0.0919322	0.18125	0.435914	0.294794	0.693983	0.910583	0.0932424	0.416962	0.368239	0.221655	0.308885	0.237742	0.366291	0.548417	0.319084	0.263898	0.425672	0.149126	0.51776
fusiform L	1.16193	0.200797	1.02459	0.642274	0.697565	0.693841	0.356258	0.506419	1.98406	0.569508	0.445298	0.830268	0.369702	0.311253	0.217307	0.435334	0.492822	0.391222	0.723684	0.913968	0.365417	0.555512	0.494148	0.183407	0.410849	0.526008	0.765412	0.845495	0.2253	0.551021	0.408903	0.351824	1.04666	0.978919	0.289656	0.705037	0.575246	1.18751	0.467862	0.41927	0.947259	0.949268	0.232085	0.298957	0.996917	1.00208	0.80974	0.538504	0.55702
fusiform R	1.24791	0.439031	0.804516	0.369167	0.469906	0.676824	0.842663	0.496007	1.59038	1.59038	0.338492	0.76911	0.411762	1.16055	0.372254	0.564572	1.04264	0.214498	0.66759	0.711176	0.517384	1.57066	0.402871	0.560111	0.328334	0.823465	0.997016	0.834407	0.470691	0.540337	0.35788	0.317376	1.08867	0.781099	0.837935	0.842327	0.394615	1.17086	0.41523	0.417292	0.85715	0.711373	0.372598	0.420948	0.903222	0.775486	0.869025	0.407874	0.65457
inferiorparietal L	0.52139	1.69541	1.04335	1.3711	0.594805	0.636348	1.53595	0.201807	1.18583	0.534491	1.69541	0.69041	1.51164	0.833402	1.23843	0.539347	1.621	0.500676	0.759074	1.19183	0.459116	1.5105	0.365983	0.413396	0.403123	1.04338	0.996934	1.37186	1.51086	0.440145	0.130021	0.271966	0.841047	0.926594	1.36921	0.458329	0.176296	0.757486	0.284691	0.108601	0.886868	0.965506	1.69167	0.371516	0.802811	1.01192	0.555849	0.71871	0.576558
inferiorparietal R	0.40434	1.65935	0.281255	1.41776	0.330269	0.549312	1.56881	0.368066	1.80108	0.647225	0.436603	2.02404	1.66056	1.50116	1.23129	0.59129	1.67329	0.452063	0.547349	0.148651	0.631391	2.02404	0.510072	0.781308	0.495048	1.01782	1.37541	1.78707	1.43487	0.487234	0.414001	0.354343	0.699588	0.379645	1.78049	0.456631	0.579579	0.520009	0.433214	0.41114	0.483251	0.295019	1.59183	0.635906	0.359814	0.250825	0.540318	0.462162	0.547318
inferiortemporal L	0.850714	0.751946	1.37605	0.759639	0.846597	0.802777	1.65931	0.425901	0.247811	0.296582	0.531259	0.949402	2.09639	0.115147	0.564448	0.439293	1.66636	0.418802	0.90651	1.20042	0.34541	0.82775	0.262371	0.131436	0.256592	1.04908	0.269316	0.258249	0.740157	0.360189	0.504345	0.335019	1.07156	1.31845	0.300283	0.52605	0.780562	1.1847	0.34299	0.52062	1.15737	1.27861	0.482469	0.243069	1.16244	1.36544	0.730009	0.595901	0.576217
inferiortemporal R	0.948671	0.236729	0.687271	0.568806	0.559116	0.511929	0.307229	0.771993	0.290231	0.535357	0.389594	0.638636	0.327344	1.59761	0.24563	0.499487	0.369363	0.338835	0.520183	0.69433	0.38126	0.43579	0.449277	0.361763	0.462134	0.457641	0.364098	0.665605	0.236733	0.626699	0.329552	0.282034	0.764713	0.729997	0.240162	0.914279	0.437861	0.874184	0.474893	0.359952	0.645394	0.701265	0.257764	0.507143	0.678615	0.719726	0.615916	0.471927	0.5639
insula L	0.591976	0.414606	0.752708	0.806049	0.57759	0.549484	0.171537	0.490009	0.423276	0.37749	0.456537	0.656391	0.89591	0.422473	1.30735	0.379397	0.166067	0.436317	0.562711	0.713056	0.334489	0.230059	0.335832	0.249961	0.332732	0.508591	0.504649	0.625709	0.0875395	0.325765	0.449246	0.342158	0.505052	0.701223	0.508545	0.369815	0.598437	0.668157	0.400907	0.483795	0.6431	0.758776	0.734148	0.316504	0.678334	0.767995	0.493903	0.475706	0.552357
insula R	0.647995	1.37723	0.530636	1.2786	0.483493	0.506549	0.844821	0.530044	1.091	0.51181	0.429065	0.656243	1.49614	1.12961	1.02532	1.49614	0.775704	0.420583	0.455703	0.538197	0.375115	1.14767	0.426961	0.680129	0.592928	0.410348	0.946962	1.27271	1.1098	0.442494	0.395922	0.310712	0.247876	0.456155	1.19829	0.426439	0.569977	0.572263	0.4382	0.469941	0.487765	0.639815	1.40647	0.50271	0.583673	0.615998	0.437844	0.437383	0.46789
isthmuscingulate L	1.16207	1.42624	1.29078	1.65792	0.668984	0.895277	0.2156	0.554985	0.896643	0.561376	0.494027	1.01177	2.09639	0.76461	0.373637	0.405651	2.09639	0.443745	0.976251	1.09106	0.266023	0.79659	0.478002	0.221247	0.493719	0.483646	0.869049	1.33673	0.57979	0.588018	0.514092	0.39857	1.14129	1.1893	1.28273	0.631725	0.798936	1.2823	0.523813	0.520737	1.21968	1.15997	1.28	0.427095	1.26862	1.25541	0.916592	0.515863	0.638382
isthmuscingulate R	0.178056	0.56927	0.237413	0.432003	0.21992	0.233174	0.571112	0.154316	0.247845	0.309129	0.208957	0.183619	0.416703	0.179429	0.851416	0.479572	0.493563	0.851416	0.222307	0.280458	0.171446	0.296641	0.332261	0.117146	0.408136	0.548227	0.316893	0.320317	0.755556	0.452813	0.112401	0.146171	0.239263	0.265317	0.33857	0.266611	0.119566	0.1679	0.332742	0.1129	0.218638	0.149805	0.630213	0.294249	0.192744	0.180671	0.256922	0.219841	0.388124
lateraloccipital L	0.426321	1.81824	0.302491	1.6171	0.475471	0.109342	1.58303	0.453931	1.98104	0.774573	0.498264	0.632454	1.89761	1.54508	1.30215	0.468494	1.66233	0.471867	2.08211	0.35638	0.531755	2.08211	0.638672	0.74395	0.569756	0.970111	1.5371	1.97525	1.45391	0.421996	0.507888	0.463769	0.685282	0.369683	2.00742	0.332903	0.693089	0.66893	0.540036	0.45166	0.26037	0.677616	1.70661	0.745594	0.308343	0.560381	0.257742	0.540032	0.540801
lateraloccipital R	0.254572	1.58215	0.248253	1.34434	0.565904	0.280768	1.47921	0.329239	1.52678	0.60619	0.496975	0.167502	1.48203	1.33416	1.20183	0.548279	1.52957	0.440287	0.312682	1.69385	0.649526	1.69385	0.478712	0.713465	0.480374	0.967819	1.21449	1.57379	1.39849	0.489389	0.358382	0.319104	0.511449	0.31584	1.55397	0.349474	0.594714	0.245451	0.41735	0.282896	0.312652	0.514053	1.50366	0.542959	0.234816	0.292453	0.338911	0.496932	0.49826
lateralorbitofrontal L	0.329894	0.66373	0.343892	0.886853	0.603827	0.23559	0.442519	0.425409	0.974557	0.642103	0.41081	0.292764	0.800216	1.00104	0.604884	0.386673	0.412555	0.431614	0.22959	0.366246	1.04446	0.605721	0.615294	0.40424	0.561207	0.340619	1.04446	1.02763	0.561068	0.455491	0.311948	0.332607	0.136524	0.30724	0.92491	0.324022	0.402521	0.313008	0.584066	0.268405	0.242318	0.45142	0.665914	0.687647	0.269581	0.393371	0.254759	0.496764	0.424908
lateralorbitofrontal R	1.20042	0.300296	1.30142	1.06986	0.748169	0.768979	0.309039	0.46773	0.690382	0.477605	0.474506	0.98709	1.02391	0.601854	0.205099	0.483254	0.44381	0.437894	0.845936	1.14681	0.244018	2.1651	0.372548	0.0807538	0.497884	0.689032	0.715819	1.22824	0.207002	0.608217	0.417495	0.295746	1.20074	1.26724	1.10551	0.728905	0.700387	1.33494	0.409395	0.448814	1.17179	1.22142	0.336177	0.283876	1.24517	1.3117	0.818364	0.518025	0.700038
lingual L	1.17881	0.29564	0.52208	0.315862	0.374504	0.493439	0.446969	0.450188	0.895525	0.411385	0.229897	0.506113	0.302957	0.842447	0.294587	0.510857	0.528903	0.223996	0.452581	0.472994	0.509226	0.744048	1.17881	0.697422	0.376786	0.559776	0.677872	0.471806	0.304988	0.6212	0.227713	0.248109	0.764163	0.472622	0.48418	0.849044	0.292577	0.764757	0.351017	0.294244	0.542115	0.448164	0.275111	0.431412	0.569292	0.46962	0.730886	0.287214	0.618353
lingual R	0.50012	0.444046	0.418833	0.697782	0.619313	0.329716	0.248642	0.352658	0.519059	0.540519	0.393962	0.387596	0.57676	0.660553	0.453482	0.479864	0.221224	0.429555	0.314833	0.467432	0.20696	0.273449	0.459452	0.972946	0.605397	0.234144	0.767557	0.723846	0.394698	0.647354	0.268516	0.259067	0.299606	0.382623	0.547126	0.641045	0.379791	0.432324	0.477872	0.267161	0.339993	0.469968	0.481614	0.430485	0.360853	0.435889	0.372741	0.522229	0.476845
medialorbitofrontal L	0.25309	0.466865	0.222071	0.6115	0.238671	0.25566	0.290876	0.64216	0.666043	0.452392	0.299735	0.277328	0.742546	0.725333	0.393472	0.290503	0.285856	0.356088	0.215275	0.220841	0.405812	0.49732	0.470042	0.550065	0.742546	0.203105	0.665026	0.72431	0.354111	0.344863	0.401636	0.37621	0.160417	0.1867	0.638592	0.350543	0.325748	0.196248	0.539751	0.395845	0.212587	0.240005	0.535831	0.497294	0.23089	0.224881	0.292155	0.332227	0.408357
medialorbitofrontal R	1.05999	1.65382	1.12293	1.30098	0.654781	0.7961	1.20673	0.575736	0.988827	0.502938	0.483181	0.960824	1.62175	0.940943	0.89849	0.42378	0.613155	0.429304	0.837744	0.954646	0.35471	1.06828	0.435728	0.371763	0.525256	1.65382	0.870104	1.1791	0.996502	0.799463	0.470401	0.355186	0.820325	0.995636	1.22305	0.467477	0.761273	1.13758	0.484216	0.523578	1.03621	1.1079	1.35643	0.447188	1.13717	1.15862	0.787452	0.512734	0.65932
middletemporal L	1.07929	0.218374	0.813048	0.461245	0.60049	0.60546	0.384168	0.455486	0.798657	0.560762	0.403826	0.714887	0.239928	0.341285	0.223761	0.46363	0.500698	0.361035	0.609175	0.730438	0.39915	0.688629	0.346181	0.348152	0.383938	0.519783	1.56376	0.557316	0.249217	0.528011	0.340316	0.292735	0.856318	0.731855	0.271703	0.710712	0.467834	0.984754	0.356285	0.376388	0.780655	0.749845	0.227353	0.217472	0.837235	0.783256	0.727043	0.5319	0.543778
middletemporal R	1.24071	0.289587	1.15486	0.377913	0.604522	0.799031	0.885568	0.441733	0.511685	0.444808	0.434755	0.918085	0.188432	0.312939	0.332786	0.635581	1.15683	0.347107	0.846595	0.968935	0.328836	1.28525	0.296061	0.168697	0.411737	0.886014	0.423847	2.01079	0.421333	0.536578	0.493911	0.360103	1.3746	1.19617	0.490181	0.825869	0.589183	1.40932	0.366556	0.481394	1.15805	1.03834	0.249713	0.233495	1.22886	1.15563	0.914945	0.472496	0.743962
paracentral L	0.697253	0.561688	0.881738	1.10694	0.616435	0.664699	0.334689	0.496087	0.384003	0.378762	0.457624	0.766156	1.18827	0.369683	0.0854577	0.45389	0.326703	0.449165	0.687275	0.870762	0.248702	0.201198	0.31166	0.181079	0.392726	0.627289	0.483741	0.693851	1.57447	0.372212	0.428434	0.323904	0.626869	0.838527	0.542004	0.476014	0.623398	0.805887	0.377268	0.466146	0.786524	0.865638	1.57447	0.290407	0.820927	0.900438	0.605511	0.483671	0.558086
paracentral R	0.175294	0.818423	0.201822	0.982044	0.318088	0.225007	0.539191	0.608003	0.868346	0.483619	0.338785	0.29308	1.09739	0.925764	0.66751	0.281179	0.515598	0.436881	0.178817	0.264788	0.358882	0.831582	0.428514	0.787887	0.58659	0.48705	0.802972	1.01115	0.699435	1.09739	0.372229	0.341882	0.110689	0.174869	0.893583	0.569105	0.352726	0.173239	0.482924	0.394945	0.164172	0.255195	1.01071	0.578644	0.183885	0.226741	0.201411	0.38291	0.731685
parahippocampal L	0.951344	1.17444	0.943308	1.05963	0.254837	0.778633	1.35065	0.187256	1.78121	0.635461	0.064401	0.890261	1.2824	1.21057	0.778735	0.517019	1.55127	0.326378	0.804173	0.686268	0.584088	2.13617	0.423282	0.638345	0.268023	0.993482	1.31029	1.89497	0.985413	0.371515	2.13617	0.380829	1.15066	0.752306	1.64431	0.596602	0.26056	1.21639	0.3141	0.281414	1.09494	0.694062	1.06252	0.487202	1.18764	0.819047	0.812131	0.245457	0.571834
parahippocampal R	1.20943	0.766611	0.767078	0.684878	0.290807	0.725626	1.10923	0.199096	1.75275	0.603748	0.140789	0.778318	0.847491	1.2639	0.565938	0.577551	1.32351	0.160442	0.696194	0.614719	0.593669	1.86995	0.386701	0.664982	0.264009	0.928056	1.20693	1.48031	0.731382	0.46344	0.353986	1.86995	1.12229	0.701518	1.2213	0.771518	0.288792	1.21963	0.290868	0.433385	0.898742	0.607384	0.692951	0.477667	0.9572	0.694512	0.905207	0.14792	0.639828
parsopercularis L	0.470495	1.76761	1.19706	1.50003	0.606035	0.684802	1.64658	0.475428	1.74883	0.646687	0.522992	0.803457	1.70978	1.53697	1.30735	0.523343	1.68855	0.446155	0.771692	0.724978	0.421911	2.08989	0.574098	0.844449	0.601541	1.10169	1.32852	1.70238	1.41858	0.463199	0.479213	0.382846	2.08989	0.719475	1.76265	0.317067	0.827184	0.921051	0.538228	0.455154	1.11043	1.1708	1.61379	0.746047	1.18815	1.22889	0.450856	0.550482	0.572686
parsopercularis R	0.158815	1.57613	0.444029	1.36104	0.558212	0.311906	1.45793	0.307046	1.38279	0.540789	0.511759	0.372112	1.47911	1.28127	1.20944	0.544185	1.46695	0.419753	0.392059	0.348878	0.526285	1.61302	0.40738	0.693464	0.48029	0.955489	1.05933	1.47376	1.37484	0.419788	0.349418	0.281204	0.49483	1.61302	1.37129	0.28891	0.631084	0.13858	0.352707	0.292052	0.394799	0.925782	1.51649	0.504649	0.355998	0.75348	0.254359	0.546166	0.452965
parsorbitalis L	1.03281	0.259469	1.26672	0.813755	0.822644	0.778736	0.491418	0.437869	0.195105	0.391012	0.511589	0.973292	0.394153	0.153405	0.229479	0.425628	0.656331	0.444884	0.844924	1.0901	0.285866	0.941875	0.238121	0.108837	0.362854	0.63071	0.313719	0.805817	0.291855	0.463834	0.425667	0.292277	1.01501	1.09128	2.00742	0.580425	0.730102	1.18872	0.298417	0.453049	1.1242	1.17819	0.284292	0.201126	1.205	1.23011	0.78373	0.63094	0.524692
parsorbitalis R	0.910977	1.5436	0.534887	1.28451	0.468899	0.592417	1.33274	0.705671	1.29241	0.553379	0.448375	0.791831	1.58564	1.37228	1.25416	0.665928	1.22397	0.392801	0.524005	0.540384	0.45644	1.47592	0.454903	0.972946	0.625649	0.76655	1.02492	1.36128	1.31721	0.740314	0.450864	0.353464	0.227275	0.409288	1.32993	1.58564	0.631311	0.699971	0.449903	0.561791	0.542242	0.710957	1.50061	0.628527	0.675584	0.667191	0.58564	0.45604	0.480778
parstriangularis L	0.567913	1.65061	1.21	1.51807	0.229632	0.558453	1.45241	0.296183	1.43349	0.605826	0.245127	0.596609	1.5091	1.009	0.955565	0.490036	1.58486	0.457523	0.692971	0.690364	0.452449	1.97999	0.438628	0.533461	0.345195	1.04122	1.18949	1.85035	1.20772	0.308461	0.264576	0.345881	1.04956	0.75916	1.66579	0.440041	1.97999	0.810762	0.356974	0.0300627	1.10464	0.741099	1.43947	0.485742	1.14889	0.900393	0.534062	0.450829	0.5125
parstriangularis R	0.168271	1.57291	0.198198	1.36092	0.381157	0.628166	1.56836	0.373089	1.55339	0.585732	0.506482	0.562091	1.59987	1.44168	1.2337	0.589034	1.63596	0.415261	0.439653	0.210276	0.531146	1.89364	0.400744	0.811062	0.468575	1.04732	1.13001	1.62162	1.4062	0.404364	0.508483	0.365904	0.695759	0.112622	1.47575	0.443617	0.694104	1.89364	0.330313	0.58926	0.419876	0.558492	1.53817	0.559242	0.443329	0.381677	0.485974	0.499277	0.510332
pericalcarine L	1.09261	0.307419	0.406441	0.324315	0.322897	0.419557	0.39927	0.396099	0.653695	0.373281	0.181119	0.407559	0.327869	0.682342	0.320122	0.552391	0.450639	0.188337	0.367904	0.386376	0.423792	0.608147	0.300926	0.691329	0.42797	0.544926	0.532882	0.471339	0.309994	0.763156	0.194009	0.235428	0.646744	0.360883	0.44279	0.951447	0.24256	0.578797	1.24197	0.253914	0.413696	0.351308	0.293366	0.505323	0.428092	0.360967	0.659397	0.220126	0.705373
pericalcarine R	0.803962	1.36261	0.716476	1.19388	0.228286	0.913303	1.37856	0.351906	1.78765	0.702493	0.179121	0.869666	1.50548	1.27054	1.02717	0.554475	1.52513	0.485763	0.83233	0.535403	0.614562	1.8441	0.501919	0.659475	0.394925	0.960652	1.35338	1.67901	1.20757	0.474848	0.425618	0.510806	0.978942	0.572249	1.71508	0.5733	0.155157	0.956508	0.394986	1.8441	0.910878	0.47864	1.3354	0.578612	0.898447	0.572932	0.856984	0.357098	0.599903
postcentral L	0.294965	1.83387	0.258108	1.62522	0.453921	0.149529	1.60606	0.405732	1.86935	0.710737	0.497024	0.445642	1.83603	1.50853	1.27216	0.464859	1.67006	0.461211	0.182013	0.324352	0.506525	2.1651	0.574389	0.7583	0.52477	1.01558	1.43486	1.97143	1.43647	0.376036	0.462163	0.402608	0.801817	0.329966	1.88303	0.308129	0.725303	0.559287	0.492861	0.382265	2.1651	0.735331	1.69919	0.705044	0.494755	0.629286	0.171552	0.530211	0.503727
postcentral R	0.241448	1.60888	0.677165	1.4085	0.310553	0.344499	1.52278	0.265452	1.41349	0.544874	0.57734	0.195068	1.55174	1.22533	1.17426	0.525747	1.59017	0.439347	0.479802	0.326042	0.615451	1.76091	0.401988	0.659119	0.403635	0.98831	1.08956	1.60801	1.4032	0.385643	0.314858	0.263579	0.844045	0.806036	1.42355	0.365417	0.581192	0.43358	0.338552	0.232635	0.703984	1.76091	1.561	0.479211	0.501232	1.09011	0.359501	0.545965	0.468855
posteriorcingulate L	0.675354	0.400845	1.00337	0.742551	0.677277	0.670392	0.921882	0.455581	0.224801	0.313411	0.4588	0.774176	0.681778	0.198622	0.553612	0.499632	0.820986	0.479217	0.719403	0.96058	0.255753	0.179798	0.271356	0.124661	0.31749	0.868377	0.355318	0.435649	1.28474	0.355044	0.403463	0.296706	0.730775	0.967445	0.356211	0.480107	0.618681	0.836205	0.348701	0.444161	0.852844	0.93774	1.70661	0.247888	0.869678	0.988413	0.598378	0.481858	0.588581
posteriorcingulate R	0.729027	0.205754	0.336298	0.280676	0.3171	0.298248	0.226351	0.33716	0.308214	0.326501	0.175372	0.299656	0.22802	0.459092	0.257019	0.454737	0.251087	0.262532	0.272692	0.315704	0.501776	0.294124	0.424424	0.694032	0.476587	0.310195	0.234982	0.292796	0.220266	0.650836	0.175662	0.204487	0.457218	0.322819	0.220902	0.807872	0.216276	0.479616	0.479984	0.21659	0.320284	0.300959	0.218887	0.924405	0.328943	0.306938	0.452694	0.230812	0.541302
precentral L	0.285601	1.77574	0.112991	1.58157	0.39579	0.131863	1.57288	0.382269	1.8031	0.693572	0.492949	0.332523	1.77108	1.46293	1.22211	0.480693	1.65631	0.459084	0.158861	0.217946	0.501327	2.16001	0.53896	0.749907	0.50365	1.02437	1.39478	1.95759	1.39846	0.355395	0.487732	0.403566	0.903002	0.280433	1.8219	0.339308	0.749868	0.442886	0.456051	0.402448	0.449028	0.531989	1.65039	0.66305	2.16001	0.37451	0.220797	0.520985	0.503784
precentral R	0.189574	1.65265	0.416316	1.43944	0.390453	0.275007	1.55228	0.283425	1.47478	0.556624	0.558552	0.188398	1.59279	1.28487	1.20605	0.524052	1.60733	0.438456	0.386954	0.182758	0.599958	1.81907	0.415803	0.687573	0.425869	1.00419	1.12353	1.64365	1.42039	0.384779	0.341529	0.276979	0.840352	0.638396	1.47657	0.340295	0.637861	0.295948	0.353675	0.268207	0.582851	1.04881	1.58819	0.508717	0.360188	1.81907	0.304321	0.546421	0.464846
precuneus L	0.632079	1.62108	0.237656	1.49976	0.413691	0.407465	1.35367	0.567975	1.84986	0.796667	0.443608	0.544963	1.76557	1.59761	1.21665	0.394272	1.44	0.456432	0.215263	0.323227	0.453725	1.92171	0.739402	0.872013	0.629047	0.8285	1.50939	1.80347	1.33483	0.402762	0.506299	0.487784	0.42323	0.213648	1.77279	0.343216	0.59559	0.481529	0.671199	0.533559	0.173444	0.453672	1.60919	0.924405	0.280478	0.372546	1.92171	0.483836	0.546474
precuneus R	0.50908	1.4101	0.949422	1.11169	0.641988	0.614445	1.42366	0.151157	0.96083	0.483544	0.458929	0.659796	1.17	0.708619	1.11271	0.573988	1.56322	0.348451	0.708013	1.13912	0.386238	1.25464	0.3623	0.318429	0.363032	1.00819	0.86185	1.08357	1.4386	0.462239	0.133568	0.15716	0.836598	0.991648	1.08702	0.493852	0.219313	0.743951	0.284243	0.161104	0.829931	0.89072	1.47656	0.377555	0.753193	0.960454	0.563736	1.56322	0.569075
rostralanteriorcingulate L	0.687931	1.27744	0.531257	1.11153	0.465348	0.521422	0.84589	0.668341	0.981562	0.537233	0.44477	0.650881	1.35371	1.01061	1.22272	0.453359	0.690272	0.385187	0.469159	0.514767	0.398358	0.978942	0.488841	0.575037	0.568155	0.538017	0.869575	1.10694	1.04514	0.952824	0.503087	0.40644	0.290234	0.417104	1.04093	0.289888	0.63054	0.563191	0.544635	0.567974	0.500806	0.641337	1.32719	0.532081	0.594531	0.604135	0.528067	0.463628	1.35371
rostralanteriorcingulate R	1.00278	1.62649	1.04809	1.25906	0.638518	0.773212	0.938515	0.577818	0.905266	0.490723	0.478032	0.928113	1.5742	0.873653	0.916718	0.397161	0.502796	0.432238	0.800678	0.908075	0.356751	0.896461	0.423478	0.36363	0.528799	0.280123	0.821497	1.11817	0.98487	0.760385	0.472873	0.357033	0.741163	0.918929	1.12024	0.465163	0.744877	1.05729	0.474212	0.532634	0.96459	1.04718	1.36287	0.430964	1.06398	1.084	0.751804	0.506746	0.713675
rostralmiddlefrontal L	1.07001	0.623332	0.549281	0.583488	0.238993	0.542467	0.785885	0.119472	1.49898	0.680764	0.105562	0.573454	0.678784	1.18274	0.430797	0.513643	0.929725	0.195781	0.507954	0.438441	0.506981	1.5334	0.347776	0.575324	0.26609	0.724841	1.30795	1.24643	0.549095	0.383621	0.223438	0.312459	0.802785	0.489173	1.26169	0.684924	0.215476	0.882804	0.198906	0.339886	0.658738	0.449106	0.541064	0.384123	0.728243	0.499914	0.701486	0.155729	0.571496
rostralmiddlefrontal R	0.953376	0.905193	0.829315	0.896891	0.300153	0.620811	1.18478	0.118464	1.21788	0.513062	0.193175	0.755736	0.977615	0.959922	0.687644	0.500727	1.31352	0.177984	0.644866	0.628149	0.473523	1.85355	0.287437	0.447334	0.283913	0.916587	0.877342	1.95263	0.85853	0.364059	0.421779	0.201487	1.05845	0.839	1.08472	0.610169	0.300896	1.29496	0.206353	0.385799	0.939043	0.762958	0.846269	0.331609	1.03454	0.876999	0.670019	0.142771	0.618092
superiorfrontal L	0.731526	0.682144	1.03778	0.87732	0.66975	0.68977	0.463874	0.503706	0.364824	0.371412	0.449646	0.813517	1.04432	0.360722	0.172354	0.406179	0.452948	0.48818	0.736485	0.918954	0.300308	0.187267	0.314314	0.180231	0.344411	0.908729	0.475364	0.637499	0.39539	0.384388	0.448071	0.329847	0.72053	0.905486	0.499389	0.425404	0.694814	0.853239	0.381207	0.49045	0.879381	0.970098	0.936807	0.298029	0.928015	0.999464	0.618406	0.505453	0.528207
superiorfrontal R	0.945184	1.48547	0.472014	1.27067	0.46102	0.586317	1.25906	0.752938	1.27386	0.617173	0.46397	0.734452	1.54223	1.31169	1.27302	0.571422	1.17921	0.399956	0.481796	0.487283	0.413795	1.42471	0.544394	0.783175	0.567101	0.817097	1.05365	1.35185	1.3238	0.680804	0.533415	0.441526	0.18405	0.329743	1.30169	0.286679	0.671269	0.608804	0.577724	0.628115	0.482113	0.656272	1.49999	0.697016	0.615662	0.597428	0.639319	0.476308	0.472244
superiorparietal L	0.704761	0.952394	0.144979	0.987719	0.235558	0.201772	0.880924	0.549647	1.56011	0.743634	0.29493	0.177589	1.1956	1.43309	0.72511	0.412104	0.974224	0.468186	0.140111	0.153732	0.468599	1.37659	0.714753	0.86387	0.372058	0.676901	1.33182	1.34042	0.796083	0.345486	0.393618	0.469659	0.561348	0.163515	1.32189	0.579331	0.244182	0.3013	0.588345	0.348086	0.155496	0.123254	0.992451	0.910956	0.136865	0.119618	0.676815	0.385511	0.48617
superiorparietal R	0.148653	0.42989	0.206931	0.388976	0.317303	0.189937	0.33985	0.334345	0.251711	0.261254	0.286534	0.201883	0.416605	0.219696	0.583983	0.315746	0.276308	0.556537	0.176953	0.295104	0.134799	0.2291	0.231148	0.217579	0.421723	0.380499	0.314715	0.358008	0.537482	0.311152	0.200974	0.22275	0.149279	0.21689	0.338331	0.262887	0.179324	0.156926	0.299829	0.156794	0.177859	0.196387	0.472016	0.220423	0.167816	0.200953	0.184375	0.383815	0.362348
superiortemporal L	0.804482	0.524091	0.298462	0.518299	0.142544	0.333325	0.585249	0.267349	1.05749	0.447597	0.081962	0.318695	0.587557	1.05122	0.362949	0.602999	0.677033	0.273468	0.291766	0.265702	0.4599	1.05432	0.340195	0.630234	0.28869	0.594691	0.937424	0.889118	0.449767	0.379479	0.10622	0.289049	0.510106	0.277655	0.876889	0.760531	0.0792442	0.441064	0.227427	0.1781	0.340574	0.241291	0.472816	0.376295	0.358566	0.262529	0.489876	0.165893	0.560976
superiortemporal R	0.913836	0.395006	1.16236	0.33867	0.613778	0.726152	0.910549	0.363245	0.379611	0.28746	0.470751	0.862075	0.397783	0.230479	0.442208	0.614951	1.04569	0.393761	0.799054	0.974668	0.283742	0.910216	0.218903	0.102674	0.382065	0.805065	0.358357	0.365495	0.566739	0.41295	0.38696	0.264895	1.13755	1.3034	0.60148	0.639575	0.594264	1.22056	0.279973	0.433437	1.10333	1.1146	0.32636	0.189289	1.15405	1.24162	0.719845	0.478343	0.662486
supramarginal L	0.336298	1.77616	0.477268	1.60706	0.369148	0.29785	1.55226	0.383562	1.8569	0.726067	0.477412	0.194459	1.8306	1.43043	1.21993	0.465579	1.64135	0.478535	0.649274	0.260671	0.568986	2.08886	0.561746	0.702495	0.478708	0.983001	1.43426	2.01079	1.40161	0.36491	0.458395	0.418096	0.899207	0.515286	1.90168	0.346466	0.653848	0.547405	0.472354	0.313414	1.1754	0.47163	1.66716	0.661954	0.650311	0.464476	0.358007	0.531613	0.491873
supramarginal R	0.273803	1.60955	0.419524	1.38443	0.313378	0.423857	1.5564	0.289062	1.5797	0.564313	0.518675	0.270263	1.58198	1.36671	1.18338	0.553189	1.65208	0.432555	0.574153	0.189339	0.640354	1.91018	0.426496	0.741142	0.423687	1.01594	1.18977	1.67982	1.4026	0.412396	0.371053	0.281222	0.844577	0.460022	1.56331	0.409247	0.647713	0.457414	0.362489	0.323697	0.744516	0.257479	1.54739	0.527781	0.529965	0.266751	0.425636	0.493653	0.493891
transversetemporal L	0.959259	1.04302	0.54325	0.965928	0.182739	0.609204	1.0581	0.282434	1.56416	0.637972	0.133895	0.621402	1.08182	1.20107	0.672108	0.517699	1.21351	0.395479	0.569486	0.408042	0.52164	1.77251	0.408279	0.640868	0.287837	0.855373	1.31858	1.5817	0.839277	0.33237	0.33715	0.417288	0.893425	0.44739	1.55067	0.601472	0.0684099	0.870756	0.307498	0.146113	0.732248	0.377437	0.942718	0.496556	0.826209	0.435344	0.732836	0.285888	0.548228
transversetemporal R	0.473218	1.49819	1.06532	1.34342	0.080028	0.563929	1.51243	0.223329	1.24551	0.516551	0.403107	0.536633	1.42479	1.06924	1.1696	0.615592	1.61273	0.445152	0.699996	0.706896	0.57298	1.65338	0.353786	0.555946	0.393504	1.03977	0.965081	1.54827	1.40408	0.437469	0.25741	0.242332	1.09385	1.22931	1.24119	0.50308	0.343831	0.911951	0.282894	0.173741	1.00402	0.970548	1.51225	0.409723	0.900758	1.26572	0.54662	0.42631	0.560806
[truncated: 13 more columns]
