# Supplementary material for: The relationship between the interictal epileptiform discharge source connectivity and cortical structural couplings in temporal lobe epilepsy
Source: Front Neurol. 2023 Feb 1;14:1029732. doi: 10.3389/fneur.2023.1029732 (PMC9948620; doi:10.3389/fneur.2023.1029732)
Supplement: Supplementary file 1 [file Data_Sheet_1.ZIP › Connection/BGC/R/24.xlsx]

## Sheet: 0
\	caudalanteriorcingulate L	caudalanteriorcingulate R	caudalmiddlefrontal L	caudalmiddlefrontal R	cuneus L	cuneus R	entorhinal L	entorhinal R	fusiform L	fusiform R	inferiorparietal L	inferiorparietal R	inferiortemporal L	inferiortemporal R	insula L	insula R	isthmuscingulate L	isthmuscingulate R	lateraloccipital L	lateraloccipital R	lateralorbitofrontal L	lateralorbitofrontal R	lingual L	lingual R	medialorbitofrontal L	medialorbitofrontal R	middletemporal L	middletemporal R	paracentral L	paracentral R	parahippocampal L	parahippocampal R	parsopercularis L	parsopercularis R	parsorbitalis L	parsorbitalis R	parstriangularis L	parstriangularis R	pericalcarine L	pericalcarine R	postcentral L	postcentral R	posteriorcingulate L	posteriorcingulate R	precentral L	precentral R	precuneus L	precuneus R	rostralanteriorcingulate L
caudalanteriorcingulate L	0.733509	0.290516	0.419402	0.185949	0.202034	0.427948	0.398958	0.383088	0.687972	0.187075	0.560959	0.259796	0.201832	0.340143	0.203152	0.271692	0.733509	0.306588	0.413219	0.357059	0.532377	0.212759	0.430779	0.367574	0.158896	0.265073	0.266572	0.332516	0.231476	0.246641	0.702316	0.569996	0.550346	0.475912	0.262013	0.383026	0.510142	0.566666	0.371128	0.515364	0.497626	0.128062	0.226192	0.205116	0.444909	0.685517	0.338342	0.593097	0.424065
caudalanteriorcingulate R	0.629311	1.06543	0.635516	0.361878	0.345404	0.453252	0.380642	0.878172	0.813107	0.461413	1.06543	0.418805	0.487427	0.399526	0.341649	0.317671	0.750309	0.474728	0.544358	0.530549	0.861599	0.594632	0.867077	0.743998	0.471684	0.250124	0.671173	0.837624	0.271881	0.419418	0.585772	0.551031	0.675135	0.556683	0.422964	0.362439	0.654443	0.59898	0.671917	0.785493	0.573126	0.126729	0.515393	0.380548	0.610127	0.867466	0.584553	0.470661	0.698589
caudalmiddlefrontal L	0.301193	0.301797	0.895524	0.391883	0.335577	0.430836	0.382005	0.235212	0.268822	0.421845	0.621879	0.513611	0.405866	0.284449	0.347631	0.394676	0.721395	0.403727	0.528121	0.40959	0.207455	0.487727	0.883392	0.895524	0.294523	0.283275	0.668738	0.850757	0.285322	0.278033	0.751716	0.569787	0.703427	0.231819	0.612012	0.285926	0.698986	0.402643	0.783864	0.502607	0.399844	0.252364	0.564199	0.235377	0.409145	0.650839	0.445733	0.613001	0.338281
caudalmiddlefrontal R	0.493739	0.30842	0.637593	1.00931	0.209595	0.42509	0.279018	0.667956	0.811182	0.352522	1.00931	0.34874	0.355347	0.412606	0.356088	0.289905	0.778685	0.36578	0.484917	0.51396	0.846692	0.817766	0.861675	0.695875	0.449669	0.274808	0.626417	0.843477	0.355061	0.342862	0.737372	0.562131	0.737054	0.534207	0.418183	0.326897	0.853588	0.552962	0.586737	0.748177	0.497464	0.134929	0.459363	0.315212	0.534683	0.854485	0.466165	0.685263	0.714845
cuneus L	0.559943	0.340728	0.607149	0.212211	0.92797	0.419185	0.371232	0.791085	0.790667	0.471541	0.914027	0.41801	0.598483	0.445854	0.409589	0.378652	0.707897	0.436113	0.493149	0.49067	0.81937	0.481005	0.712748	0.542487	0.528479	0.338974	0.470112	0.668398	0.30562	0.33232	0.814939	0.58105	0.750672	0.521277	0.4374	0.382339	0.868564	0.544404	0.474355	0.655383	0.526854	0.15113	0.300751	0.342068	0.566838	0.842298	0.523187	0.623243	0.681224
cuneus R	0.383919	0.350763	0.379617	0.466762	0.382153	0.750746	0.40815	0.607583	0.331635	0.505098	0.470777	0.480588	0.449777	0.268893	0.350198	0.434151	0.483751	0.416714	0.492299	0.223878	0.571707	0.585879	0.69085	0.642667	0.337941	0.374434	0.589681	0.750746	0.329008	0.309428	0.489124	0.448896	0.46231	0.31975	0.594795	0.364649	0.497253	0.484087	0.592453	0.526971	0.351455	0.232228	0.564138	0.27724	0.458349	0.310113	0.462293	0.461909	0.342718
entorhinal L	0.64948	0.295416	0.494836	0.248385	0.252251	0.434537	1.13655	0.540036	0.754108	0.247426	0.884526	0.456668	0.2427	0.451352	0.376895	0.22634	1.13655	0.563893	0.644833	0.447789	0.632594	0.348752	0.697193	0.673329	0.395485	0.313804	0.599933	0.612343	0.310942	0.518968	0.740763	0.56491	0.711958	0.55893	0.612856	0.344623	0.720083	0.728675	0.673958	0.660421	0.622292	0.116253	0.415134	0.400668	0.7174	0.90992	0.693536	0.647325	0.524135
entorhinal R	0.429604	0.308123	0.497414	0.362106	0.364752	0.447245	0.286648	0.893302	0.76188	0.442484	0.532894	0.332169	0.311404	0.452068	0.368849	0.329137	0.466	0.36902	0.353435	0.560156	0.788063	0.308274	0.295538	0.269789	0.453689	0.281803	0.248459	0.247685	0.315044	0.35046	0.7805	0.595847	0.62076	0.480449	0.301499	0.363786	0.516319	0.415059	0.277337	0.485897	0.42479	0.202076	0.291245	0.344622	0.383478	0.576244	0.408316	0.561534	0.587319
fusiform L	0.402161	0.279408	0.168871	0.338404	0.314376	0.590743	0.288724	0.512671	0.860934	0.36988	0.292468	0.340535	0.307319	0.339401	0.309008	0.323452	0.264204	0.370592	0.311371	0.300668	0.221105	0.349784	0.299487	0.291714	0.358493	0.280892	0.291753	0.328288	0.290936	0.307062	0.346548	0.640034	0.288928	0.263814	0.320728	0.334755	0.303775	0.29669	0.283175	0.225984	0.439251	0.256739	0.317818	0.305944	0.360167	0.228019	0.42052	0.281668	0.163893
fusiform R	0.52293	0.338992	0.655319	0.378308	0.462841	0.42349	0.304315	0.756601	0.78683	0.994063	0.936334	0.40962	0.22475	0.454227	0.388475	0.348942	0.724788	0.415145	0.56365	0.558853	0.903983	0.292312	0.760627	0.542455	0.498352	0.289168	0.43305	0.667525	0.352806	0.370605	0.84263	0.593648	0.994063	0.579974	0.451141	0.389342	0.915402	0.645194	0.522118	0.707827	0.490868	0.145768	0.474476	0.353342	0.561719	0.829065	0.494183	0.926496	0.749373
inferiorparietal L	0.392215	0.277993	0.568048	0.254345	0.282904	0.475571	0.203782	0.631116	0.730396	0.342541	1.08923	0.260755	0.341796	0.284881	0.19721	0.195866	0.315464	0.26758	0.386769	0.463663	0.760092	0.380723	0.620037	0.506916	0.196359	0.149916	0.421625	0.555133	0.13973	0.162812	0.420767	0.4849	0.399671	0.444731	0.304685	0.207132	0.385294	0.427071	0.462834	0.631564	0.465943	0.132529	0.338517	0.154263	0.380252	0.672159	0.392454	0.279858	0.616644
inferiorparietal R	0.380453	0.169161	0.472173	0.180074	0.174146	0.437301	0.265471	0.382869	0.698479	0.225884	0.709436	1.01294	0.267677	0.315218	0.319942	0.305546	1.01294	0.306737	0.69756	0.427913	0.596262	0.240649	0.580788	0.557328	0.317413	0.168808	0.335387	0.4053	0.11326	0.315386	0.803005	0.600442	0.613604	0.544413	0.279364	0.24037	0.590084	0.730722	0.613094	0.618435	0.570178	0.127734	0.225045	0.235915	0.529657	0.833901	0.52074	0.590421	0.504836
inferiortemporal L	0.483692	0.342026	0.607683	0.39757	0.595423	0.428856	0.286306	0.642353	0.763065	0.167102	0.864505	0.403861	0.971984	0.416583	0.333216	0.333949	0.705295	0.400242	0.540252	0.539633	0.808372	0.198485	0.684654	0.497822	0.437208	0.271401	0.416379	0.576535	0.377461	0.326254	0.858239	0.558171	0.909717	0.562658	0.448224	0.346172	0.920237	0.610779	0.470047	0.669707	0.485874	0.1481	0.34499	0.307969	0.552959	0.837401	0.480235	0.802531	0.689959
inferiortemporal R	0.57524	0.327536	0.461568	0.491526	0.391277	0.388443	0.481373	0.893302	0.857969	0.546553	0.257553	0.56596	0.485334	0.893302	0.437711	0.496446	0.281566	0.492073	0.691942	0.377951	0.631733	0.64227	0.784247	0.765286	0.590344	0.461461	0.700814	0.831879	0.303377	0.289268	0.437514	0.55448	0.351213	0.522044	0.693288	0.50123	0.359309	0.739211	0.732102	0.658915	0.544649	0.131482	0.609134	0.318622	0.67987	0.301983	0.599803	0.297227	0.454061
insula L	0.544098	0.316977	0.510622	0.45419	0.417076	0.422536	0.373977	0.825139	0.784343	0.490727	0.630126	0.460731	0.471142	0.509587	1.0773	0.370954	1.0773	0.376348	0.628095	0.445335	0.665977	0.597127	0.793168	0.755036	0.84106	0.420946	0.723742	0.821346	0.398407	0.640695	0.457712	0.569442	0.465047	0.528557	0.654947	0.264119	0.489814	0.666944	0.71671	0.695624	0.630153	0.118043	0.600462	0.38896	0.593208	0.781627	0.561961	0.365388	0.529371
insula R	0.545924	0.228984	0.533366	0.21971	0.230621	0.416146	0.202247	0.51067	0.752369	0.239484	0.819443	0.459447	0.240749	0.363836	0.378971	1.06597	1.06597	0.416496	0.66328	0.47297	0.664207	0.328397	0.754975	0.740562	0.382405	0.345355	0.595056	0.630881	0.213715	0.435667	0.753507	0.588175	0.649485	0.578218	0.606961	0.255146	0.632832	0.754856	0.747374	0.72194	0.598075	0.123854	0.388875	0.328237	0.60644	0.874352	0.607636	0.623166	0.561966
isthmuscingulate L	0.340729	0.355864	0.586549	0.394827	0.350976	0.518139	0.330975	0.691156	0.706449	0.454251	0.271733	0.380124	0.444196	0.238201	0.281334	0.303897	1.13655	0.273353	0.551045	0.466775	0.789425	0.533506	0.797162	0.718971	0.193713	0.306544	0.638366	0.774496	0.281586	0.149906	0.369825	0.531996	0.331803	0.497857	0.569392	0.208748	0.463145	0.577437	0.667789	0.730042	0.54317	0.12349	0.524326	0.110896	0.486366	0.525764	0.426079	0.295131	0.630046
isthmuscingulate R	0.453135	0.262382	0.447701	0.206173	0.211181	0.439157	0.43148	0.464615	0.721927	0.237078	0.585607	0.330885	0.265529	0.330906	0.169909	0.316681	0.913222	0.913222	0.610917	0.396128	0.57239	0.279032	0.577265	0.541721	0.247549	0.30226	0.414084	0.472881	0.200382	0.218545	0.760564	0.572547	0.60037	0.519608	0.384855	0.310486	0.581099	0.693207	0.555807	0.586882	0.597253	0.125775	0.283768	0.177866	0.611402	0.766772	0.511012	0.546979	0.464798
lateraloccipital L	0.270712	0.212422	0.414003	0.131683	0.123093	0.458776	0.362015	0.185611	0.547382	0.176825	0.767219	0.529848	0.196865	0.28988	0.342041	0.349456	0.982615	0.401974	0.982615	0.407069	0.50824	0.184619	0.230463	0.240492	0.278044	0.178847	0.301295	0.252323	0.177936	0.296454	0.837186	0.633356	0.688273	0.489978	0.385031	0.245114	0.734327	0.499821	0.248645	0.466393	0.488578	0.142756	0.205686	0.234444	0.249703	0.840827	0.404559	0.636109	0.467079
lateraloccipital R	0.325745	0.303117	0.24197	0.261247	0.235083	0.374303	0.379831	0.168954	0.20243	0.235683	0.791789	0.472633	0.244478	0.2581	0.333196	0.382377	0.953113	0.39225	0.481786	0.953113	0.235861	0.291176	0.421804	0.454236	0.271273	0.256387	0.358074	0.392909	0.253534	0.300066	0.936066	0.531665	0.786832	0.180693	0.523779	0.301805	0.728367	0.393032	0.456512	0.47871	0.303966	0.197059	0.320775	0.245336	0.403477	0.791494	0.445153	0.823546	0.247627
lateralorbitofrontal L	0.297126	0.253498	0.225033	0.446626	0.341064	0.453755	0.329075	0.465273	0.335546	0.521898	0.467994	0.452898	0.422555	0.32505	0.328484	0.373541	0.529186	0.373396	0.402689	0.432361	1.01531	0.618657	0.869574	0.744042	0.314433	0.272866	0.625529	1.01531	0.26225	0.251595	0.525601	0.565148	0.475689	0.282553	0.519353	0.283751	0.494178	0.321589	0.615576	0.349158	0.416136	0.269058	0.621325	0.225585	0.343319	0.47615	0.398645	0.430102	0.22619
lateralorbitofrontal R	0.460784	0.372685	0.65535	0.693679	0.474627	0.425791	0.289548	0.509573	0.766378	0.18182	0.973321	0.349279	0.169712	0.433781	0.36857	0.333404	0.754513	0.379774	0.504275	0.560017	0.882673	0.981915	0.791202	0.550286	0.444096	0.259293	0.333913	0.702007	0.41166	0.372437	0.776268	0.56111	0.89939	0.555459	0.382	0.349014	0.911945	0.5898	0.480575	0.739542	0.47108	0.143675	0.395085	0.340467	0.50639	0.83905	0.437822	0.862928	0.75335
lingual L	0.34553	0.324178	0.670047	0.409668	0.342091	0.437611	0.357216	0.148826	0.60357	0.370773	0.770856	0.465461	0.358745	0.33	0.350053	0.406975	0.760465	0.400214	0.282036	0.542505	0.872019	0.438864	1.0958	0.499779	0.322702	0.279337	0.471125	0.492272	0.311308	0.299694	0.897436	0.652892	0.864778	0.499298	0.496105	0.302017	0.782669	0.368841	0.326169	0.589135	0.44258	0.180456	0.546182	0.258475	0.325158	0.749757	0.395222	0.800045	0.811478
lingual R	0.34577	0.333266	0.617542	0.350476	0.302001	0.448587	0.357854	0.189525	0.637306	0.234205	0.854873	0.468421	0.265552	0.342313	0.357481	0.400973	0.843642	0.397549	0.321644	0.520146	0.770179	0.297903	0.547953	0.980674	0.32866	0.261383	0.33825	0.277652	0.314112	0.312053	0.880475	0.637376	0.889839	0.533141	0.472832	0.294927	0.870608	0.491642	0.242382	0.675947	0.448073	0.159316	0.43784	0.262411	0.345594	0.814154	0.385617	0.817167	0.719369
medialorbitofrontal L	0.391069	0.252719	0.576274	0.363264	0.323475	0.451441	0.262827	0.848057	0.860934	0.411548	0.490601	0.411595	0.346613	0.524267	0.646481	0.298392	0.840154	0.322532	0.60631	0.485452	0.732047	0.500216	0.824806	0.747254	0.860934	0.268706	0.595688	0.795105	0.296732	0.577585	0.432042	0.514108	0.396601	0.557162	0.506144	0.184916	0.367712	0.670671	0.704066	0.781062	0.589796	0.134744	0.49068	0.502217	0.5146	0.718125	0.441495	0.333848	0.575077
medialorbitofrontal R	0.526106	0.303246	0.586009	0.258533	0.265136	0.415745	0.318452	0.591839	0.775286	0.230845	0.936705	0.434381	0.217522	0.376787	0.352369	0.406766	0.900939	0.440206	0.582255	0.518991	0.738578	0.338126	0.803197	0.729867	0.338221	0.936705	0.57433	0.683019	0.418452	0.449445	0.705412	0.537164	0.719144	0.577909	0.517931	0.330104	0.706616	0.66706	0.703087	0.777414	0.571239	0.126301	0.418843	0.375796	0.616769	0.887309	0.559264	0.640625	0.620476
middletemporal L	0.386136	0.311073	0.556462	0.367858	0.280328	0.453278	0.354503	0.315117	0.707868	0.174696	0.821864	0.381048	0.217023	0.376254	0.335034	0.406326	0.799275	0.393906	0.435012	0.497618	0.709308	0.174476	0.567956	0.382268	0.339121	0.249127	0.964979	0.369475	0.31482	0.296427	0.862376	0.602938	0.843041	0.535037	0.377219	0.322058	0.878972	0.554549	0.348141	0.605032	0.463177	0.150755	0.636062	0.259799	0.44335	0.8317	0.401541	0.738625	0.639412
middletemporal R	0.383757	0.359073	0.667516	0.465686	0.399084	0.430404	0.322335	0.249084	0.706812	0.380135	0.863674	0.371326	0.353072	0.409294	0.378847	0.379084	0.780087	0.379832	0.37511	0.551902	0.871561	0.436336	0.57956	0.35052	0.399211	0.273935	0.323241	1.01531	0.348753	0.343687	0.883861	0.595694	0.981481	0.543125	0.355807	0.330168	0.873442	0.508068	0.33608	0.663811	0.428488	0.159024	0.547566	0.300538	0.383997	0.804371	0.38671	0.894607	0.775412
paracentral L	0.563649	0.268215	0.572235	0.418137	0.324031	0.420755	0.383437	0.768209	0.787347	0.455573	0.876387	0.342238	0.533983	0.402368	0.407658	0.293166	0.819957	0.416232	0.472505	0.46224	0.756411	0.608682	0.77932	0.695995	0.53249	0.343944	0.710946	0.775799	0.893423	0.296933	0.713149	0.541008	0.692319	0.500231	0.417202	0.309106	0.627929	0.530481	0.635638	0.692035	0.544726	0.132229	0.550714	0.296232	0.531077	0.893423	0.528492	0.519272	0.621702
paracentral R	0.451901	0.39141	0.514383	0.442306	0.352171	0.415165	0.516452	0.802839	0.783145	0.486538	0.448906	0.387128	0.477884	0.408973	0.548351	0.402303	0.77474	0.2448	0.564925	0.418997	0.680064	0.59511	0.754883	0.714261	0.565397	0.518931	0.691893	0.77747	0.291033	0.802839	0.522875	0.542964	0.493946	0.50084	0.653025	0.248609	0.494621	0.623115	0.675541	0.663143	0.555604	0.125767	0.560741	0.253326	0.482292	0.70274	0.397187	0.352701	0.534799
parahippocampal L	0.646407	0.25395	0.501792	0.231931	0.217228	0.596861	0.467343	0.267849	0.689976	0.178416	0.355151	0.478481	0.236701	0.333312	0.258335	0.416436	0.280202	0.536017	0.527672	0.591602	0.625698	0.235051	0.427801	0.414672	0.287065	0.305581	0.363444	0.343719	0.269788	0.301549	1.12684	0.552138	0.276612	0.54306	0.504389	0.441716	0.246116	0.571437	0.431265	0.580365	0.50128	0.174574	0.296137	0.317335	0.566238	0.464479	0.578364	0.51143	0.549286
parahippocampal R	0.61082	0.274974	0.180595	0.217747	0.213829	0.247027	0.472813	0.243686	0.375494	0.198956	0.353277	0.383925	0.237662	0.233601	0.232435	0.412537	0.358325	0.502241	0.333025	0.202168	0.236851	0.215614	0.238111	0.241814	0.249898	0.318278	0.252658	0.233173	0.253901	0.254168	0.597088	0.654114	0.375068	0.270973	0.348104	0.475426	0.355619	0.313219	0.252348	0.238237	0.392328	0.194193	0.235924	0.281891	0.378409	0.262239	0.467289	0.474964	0.17373
parsopercularis L	0.545629	0.245575	0.5972	0.14389	0.143455	0.585225	0.38393	0.529739	0.742103	0.180743	0.441209	0.402186	0.195656	0.326619	0.25638	0.312929	0.328875	0.443559	0.503056	0.570505	0.789906	0.195458	0.53358	0.437006	0.252415	0.223262	0.330457	0.429906	0.208089	0.289313	0.370196	0.518066	0.994063	0.535373	0.421373	0.33354	0.254151	0.544995	0.424279	0.654808	0.549848	0.136715	0.222935	0.27262	0.562985	0.557676	0.545825	0.261264	0.656676
parsopercularis R	0.375742	0.280498	0.165092	0.213944	0.198158	0.395827	0.437393	0.135447	0.301766	0.190522	0.688333	0.514394	0.223771	0.275304	0.339923	0.386913	0.900222	0.459994	0.561572	0.243558	0.204088	0.229467	0.329913	0.399156	0.259537	0.24765	0.371193	0.32469	0.239921	0.305509	0.959586	0.628203	0.804236	0.969259	0.611178	0.324229	0.78483	0.644136	0.419941	0.187261	0.427971	0.170436	0.287323	0.257751	0.606549	0.830504	0.585385	0.708663	0.212741
parsorbitalis L	0.373406	0.207709	0.499927	0.172761	0.164454	0.444535	0.349263	0.402162	0.738922	0.165217	0.87594	0.305877	0.189843	0.407884	0.318891	0.427947	0.93959	0.363362	0.482163	0.459161	0.645798	0.218731	0.603277	0.545847	0.325006	0.233609	0.390416	0.432833	0.236028	0.342725	0.794046	0.541436	0.734414	0.551424	0.941406	0.330312	0.750855	0.641055	0.54937	0.627687	0.484291	0.119074	0.28687	0.279922	0.549453	0.883888	0.408713	0.671719	0.549035
parsorbitalis R	0.628231	0.285548	0.520194	0.20523	0.218981	0.408085	0.290349	0.470767	0.723851	0.219146	0.711302	0.388879	0.209814	0.342004	0.274172	0.201961	1.01109	0.465603	0.620618	0.467156	0.634892	0.268335	0.643189	0.586085	0.285561	0.265683	0.398746	0.500077	0.222925	0.43549	0.712914	0.59472	0.631177	0.590492	0.387392	1.01109	0.60174	0.764125	0.593636	0.696434	0.642498	0.135785	0.295088	0.393649	0.609298	0.826886	0.560292	0.61377	0.528229
parstriangularis L	0.542143	0.170071	0.656505	0.240156	0.287032	0.556556	0.35301	0.741327	0.802725	0.366088	0.604239	0.425057	0.386292	0.340214	0.257701	0.296531	0.457731	0.458113	0.567516	0.573667	0.873465	0.398482	0.772025	0.647923	0.237425	0.175857	0.542531	0.691537	0.172916	0.283808	0.354964	0.548686	0.275903	0.576131	0.434276	0.310491	0.920237	0.602427	0.597677	0.79086	0.629918	0.126351	0.390443	0.259711	0.636906	0.682063	0.609919	0.267677	0.709376
parstriangularis R	0.362399	0.253306	0.391426	0.163342	0.159185	0.422965	0.457404	0.143636	0.492357	0.160706	0.742101	0.578296	0.188307	0.289451	0.337825	0.411809	0.90789	0.499524	0.492098	0.385659	0.429834	0.186164	0.203656	0.286104	0.259874	0.229488	0.313911	0.249168	0.229249	0.323317	0.911088	0.65311	0.777656	0.548782	0.604273	0.330323	0.769585	0.971995	0.320782	0.318244	0.414399	0.140716	0.231776	0.270729	0.514053	0.85913	0.563002	0.696117	0.449757
pericalcarine L	0.336513	0.318711	0.562729	0.287795	0.244742	0.449711	0.369004	0.185225	0.611892	0.195975	0.849317	0.515735	0.220903	0.322081	0.35353	0.402007	0.871115	0.406994	0.329068	0.494342	0.700839	0.233665	0.371525	0.231494	0.310033	0.254814	0.287503	0.255458	0.296471	0.303646	0.871523	0.653572	0.834423	0.522337	0.495016	0.282086	0.86002	0.520746	0.957042	0.648016	0.467904	0.157936	0.334723	0.252339	0.34912	0.823779	0.3955	0.768069	0.656072
pericalcarine R	0.321191	0.34285	0.477747	0.370207	0.320948	0.456028	0.395321	0.149839	0.389923	0.327175	0.787419	0.528772	0.332768	0.289089	0.352821	0.424673	0.84918	0.415519	0.444286	0.52017	0.433058	0.398253	0.505432	0.647197	0.300267	0.29937	0.482914	0.518445	0.311303	0.30826	0.934307	0.611972	0.850652	0.280071	0.593991	0.310503	0.786887	0.27465	0.629753	0.934307	0.366522	0.195582	0.468038	0.257577	0.36108	0.757453	0.429699	0.817883	0.635571
postcentral L	0.204472	0.196367	0.184136	0.158475	0.154502	0.348518	0.347149	0.144742	0.33083	0.166099	0.483574	0.386892	0.214862	0.295129	0.17027	0.275901	0.714462	0.324433	0.419583	0.180187	0.225692	0.182644	0.22184	0.265492	0.107351	0.173693	0.289125	0.240591	0.146244	0.148539	0.910786	0.56726	0.655873	0.254195	0.399281	0.218187	0.618253	0.294136	0.285918	0.207488	0.910786	0.119948	0.224406	0.107549	0.446798	0.666728	0.472154	0.559771	0.190453
postcentral R	0.329193	0.203827	0.279973	0.156579	0.142284	0.466591	0.324258	0.16603	0.164504	0.165315	0.518783	0.361515	0.190719	0.18342	0.185542	0.269798	0.722765	0.318002	0.482653	0.454853	0.268909	0.199374	0.360222	0.374156	0.119299	0.166667	0.308199	0.308683	0.137348	0.155969	1.12684	0.320595	0.697992	0.464398	0.432278	0.237295	0.589577	0.505942	0.390939	0.43793	0.46727	1.12684	0.229719	0.123219	0.51712	0.761274	0.469138	0.713842	0.292227
posteriorcingulate L	0.431598	0.296407	0.611312	0.311507	0.225601	0.425585	0.300798	0.470888	0.754633	0.288763	0.889534	0.321353	0.2099	0.381715	0.346726	0.34592	0.778605	0.357886	0.453284	0.492124	0.781629	0.330658	0.784777	0.605071	0.382033	0.258209	0.71057	0.718212	0.309781	0.302343	0.806517	0.599772	0.779558	0.515236	0.391036	0.319786	0.851853	0.532204	0.483784	0.684558	0.48816	0.146434	0.964823	0.269974	0.492398	0.840577	0.43077	0.708056	0.69051
posteriorcingulate R	0.479643	0.341996	0.494045	0.394685	0.324713	0.420903	0.495844	0.734182	0.777783	0.42951	0.504318	0.412076	0.412686	0.429165	0.344841	0.403894	0.814449	0.283493	0.593348	0.415581	0.641942	0.534443	0.726524	0.693696	0.59898	0.481033	0.653093	0.729211	0.261792	0.318373	0.543617	0.554512	0.500997	0.511543	0.633186	0.307294	0.497009	0.656018	0.666236	0.653137	0.576361	0.125328	0.518803	0.814449	0.533429	0.709558	0.420571	0.402474	0.508334
precentral L	0.275088	0.192384	0.367521	0.154499	0.148633	0.455097	0.337016	0.19957	0.547029	0.173409	0.642641	0.317638	0.227786	0.2872	0.273378	0.244513	0.998327	0.398004	0.209612	0.342087	0.450742	0.184231	0.232504	0.211061	0.218087	0.145885	0.282354	0.217551	0.129189	0.268538	0.930867	0.654114	0.707996	0.465472	0.405752	0.240076	0.693849	0.506886	0.214803	0.400242	0.473119	0.125723	0.228736	0.215066	0.998327	0.89025	0.507598	0.625934	0.396388
precentral R	0.409312	0.250435	0.487177	0.207641	0.200508	0.622614	0.315981	0.357915	0.466573	0.261567	0.399295	0.338124	0.270572	0.220104	0.202031	0.251254	0.51981	0.31865	0.486325	0.503181	0.568495	0.292425	0.54903	0.495139	0.142983	0.181055	0.401459	0.46815	0.154728	0.158513	0.719235	0.48487	0.662917	0.509429	0.439728	0.241316	0.614062	0.534965	0.479293	0.618617	0.569649	0.122284	0.300664	0.137098	0.523587	0.90992	0.479236	0.649522	0.533674
precuneus L	0.256502	0.202919	0.368786	0.171331	0.171282	0.435851	0.380348	0.265159	0.59002	0.186253	0.536313	0.388437	0.244457	0.278477	0.165699	0.32222	0.836603	0.322525	0.387697	0.345386	0.467374	0.191393	0.309473	0.256088	0.138912	0.201435	0.226756	0.234445	0.154022	0.16067	0.836704	0.616604	0.591389	0.474384	0.302868	0.199724	0.570429	0.55503	0.266977	0.440043	0.572206	0.127713	0.202975	0.117928	0.527366	0.731631	0.836704	0.552323	0.388344
precuneus R	0.625132	0.198932	0.557982	0.180921	0.130765	0.503663	0.395032	0.603602	0.735034	0.199553	0.407627	0.431615	0.197101	0.359823	0.256026	0.363772	0.351755	0.458684	0.503636	0.525398	0.772985	0.239976	0.526103	0.423835	0.312318	0.261108	0.321332	0.41897	0.193244	0.267372	0.70177	0.566154	0.34769	0.509899	0.438577	0.388969	0.337918	0.536871	0.416094	0.606237	0.527471	0.157972	0.241775	0.288849	0.546738	0.713731	0.547614	0.926496	0.63114
rostralanteriorcingulate L	0.289791	0.259215	0.337858	0.394181	0.306933	0.462098	0.364281	0.288435	0.246238	0.425911	0.517529	0.499401	0.388694	0.296194	0.326036	0.379047	0.653198	0.382508	0.560527	0.400755	0.182145	0.526797	1.0958	0.980674	0.279752	0.275098	0.713616	0.95407	0.250384	0.241902	0.63018	0.560845	0.572925	0.265732	0.637701	0.280284	0.583939	0.463687	0.859661	0.658657	0.408148	0.267494	0.595464	0.209602	0.420204	0.575696	0.439594	0.504479	1.0958
rostralanteriorcingulate R	0.487654	0.232806	0.671457	0.373488	0.321206	0.549688	0.29198	0.850884	0.808509	0.455315	0.441236	0.41135	0.43861	0.362594	0.217445	0.255495	0.88439	0.361768	0.66069	0.555446	0.904997	0.55677	0.962724	0.860039	0.179557	0.253393	0.727553	0.915574	0.251437	0.22554	0.35012	0.543272	0.259317	0.604259	0.604103	0.222509	0.255952	0.698546	0.796159	0.886069	0.67632	0.138018	0.561316	0.18386	0.617383	0.777731	0.578485	0.232562	0.711222
rostralmiddlefrontal L	0.335747	0.199017	0.399987	0.134996	0.123289	0.693981	0.307895	0.182973	0.219636	0.154075	0.410373	0.342855	0.186826	0.208218	0.207276	0.233649	0.629466	0.309526	0.535314	0.527028	0.364405	0.184788	0.428445	0.43366	0.132455	0.151711	0.335829	0.361597	0.126698	0.159602	0.922339	0.300787	0.773851	0.569573	0.411928	0.219604	0.76026	0.579638	0.443423	0.553657	0.640841	0.151133	0.229893	0.129531	0.572818	0.563242	0.476314	0.530631	0.404594
rostralmiddlefrontal R	0.352451	0.285925	0.531354	0.176816	0.177515	0.4189	0.457333	0.23544	0.670212	0.169912	0.837365	0.547129	0.183717	0.33294	0.3215	0.499416	0.824392	0.465028	0.331673	0.473404	0.656417	0.196539	0.435446	0.293179	0.282476	0.276308	0.264408	0.187035	0.325402	0.324014	0.814386	0.602351	0.763368	0.531443	0.82305	0.338871	0.788426	0.52661	0.330164	0.634022	0.443606	0.137809	0.249064	0.274076	0.366365	0.844758	0.364897	0.698802	0.598453
superiorfrontal L	0.525103	0.354961	0.636454	0.334934	0.314341	0.485789	0.288963	0.846898	0.809678	0.432198	0.727983	0.344848	0.429641	0.355506	0.281395	0.230421	0.622908	0.388736	0.528382	0.527397	0.862409	0.521077	0.835123	0.717835	0.307761	0.185512	0.619869	0.800618	0.188721	0.321607	0.423439	0.528935	0.457491	0.545173	0.429732	0.267671	0.444744	0.576499	0.651014	0.787465	0.591312	0.127278	0.47173	0.2673	0.552807	0.790873	0.540453	0.265383	0.688067
superiorfrontal R	0.477718	0.298661	0.513811	0.300402	0.275737	0.414002	0.350913	0.646739	0.769547	0.332032	0.529613	0.353323	0.301853	0.389881	0.243898	0.300633	0.784881	0.306291	0.577243	0.43989	0.644434	0.415846	0.704843	0.655886	0.280994	0.361969	0.538446	0.65724	0.235946	0.297647	0.55394	0.551756	0.493666	0.537879	0.515739	0.330736	0.470832	0.675035	0.632388	0.684589	0.582404	0.135252	0.413041	0.260629	0.515433	0.72499	0.405576	0.445251	0.518535
superiorparietal L	0.365767	0.273186	0.389377	0.198593	0.209535	0.440191	0.386315	0.409748	0.671578	0.219627	0.427087	0.24029	0.256845	0.308384	0.169096	0.280681	0.600086	0.352045	0.445906	0.338579	0.505459	0.237228	0.44816	0.396054	0.167131	0.267384	0.30001	0.365771	0.231229	0.155456	0.665835	0.512703	0.523016	0.44966	0.274819	0.311396	0.499485	0.548874	0.398141	0.489465	0.478444	0.124439	0.235572	0.1371	0.495805	0.58332	0.359998	0.447069	0.39806
superiorparietal R	0.299569	0.18922	0.306361	0.159178	0.138852	0.537456	0.293727	0.168211	0.165027	0.166367	0.56711	0.356809	0.180488	0.183725	0.176776	0.267317	0.723181	0.290916	0.478197	0.524822	0.293639	0.206831	0.372512	0.379684	0.119267	0.159463	0.293575	0.318334	0.128733	0.149246	0.9853	0.27216	0.633185	0.438688	0.402358	0.221614	0.511083	0.460161	0.392835	0.47193	0.397638	0.0952312	0.226949	0.115046	0.428984	0.620106	0.415533	0.750682	0.317682
superiortemporal L	0.427343	0.295346	0.158471	0.240352	0.250526	0.616371	0.295342	0.30718	0.337389	0.225956	0.279427	0.311379	0.224336	0.314144	0.28276	0.282258	0.235199	0.354907	0.305049	0.268958	0.197078	0.234776	0.238559	0.238166	0.34004	0.260899	0.239685	0.238467	0.283808	0.326807	0.278288	0.517292	0.234346	0.266287	0.291053	0.323633	0.250893	0.29704	0.243241	0.21469	0.453579	0.238122	0.240408	0.324622	0.373457	0.150227	0.419838	0.268754	0.154218
superiortemporal R	0.585735	0.35014	0.660686	0.247515	0.270107	0.448623	0.332878	0.847931	0.834615	0.422463	1.08923	0.420805	0.243325	0.473658	0.409774	0.345707	0.784534	0.446339	0.535048	0.546707	0.909802	0.56881	0.859802	0.657425	0.539707	0.299274	0.455443	0.849569	0.393115	0.42781	0.713791	0.568814	0.775582	0.552608	0.428978	0.40627	0.903107	0.590748	0.55723	0.767289	0.503969	0.134445	0.302247	0.414663	0.577259	0.872283	0.514921	0.768416	0.745003
supramarginal L	0.480592	0.231716	0.242566	0.18166	0.197912	0.684212	0.412073	0.139314	0.191354	0.167227	0.307284	0.375994	0.217913	0.250285	0.2196	0.325215	0.271161	0.442662	0.369948	0.382026	0.24378	0.181669	0.22428	0.247647	0.228396	0.247781	0.258817	0.224476	0.216195	0.241841	0.468674	0.440548	0.328887	0.329231	0.362439	0.347595	0.302812	0.336418	0.261338	0.288956	0.469404	0.249924	0.216193	0.246858	0.419867	0.147866	0.485	0.363229	0.245327
supramarginal R	0.33132	0.276419	0.240082	0.19301	0.182083	0.415076	0.386418	0.148467	0.335459	0.183484	0.801726	0.479237	0.19663	0.274533	0.343352	0.367487	1.01921	0.418313	0.455577	0.372204	0.260735	0.217526	0.343752	0.407512	0.272999	0.220129	0.31189	0.331278	0.227401	0.317609	0.968997	0.608281	0.812206	0.361136	0.487011	0.299033	0.785699	0.303908	0.422636	0.231898	0.337389	0.154836	0.251258	0.257309	0.432832	0.871394	0.493983	0.78553	0.287904
transversetemporal L	0.459248	0.252151	0.171013	0.187852	0.189707	0.285115	0.442795	0.181096	0.360684	0.172386	0.39385	0.403866	0.22433	0.194543	0.21416	0.34171	0.463168	0.452995	0.34193	0.176441	0.225643	0.190538	0.21039	0.230758	0.196071	0.256261	0.265307	0.220475	0.215593	0.221647	0.76054	0.54858	0.536772	0.247085	0.385452	0.360688	0.48116	0.291958	0.243855	0.211091	0.420241	0.112988	0.229128	0.209578	0.43295	0.358865	0.530227	0.483247	0.167991
transversetemporal R	0.499619	0.190499	0.427908	0.175232	0.154025	0.61991	0.366734	0.295174	0.431629	0.2028	0.31293	0.413566	0.227994	0.218517	0.187841	0.303826	0.403923	0.406631	0.540746	0.515046	0.489943	0.240753	0.486526	0.455799	0.14201	0.193225	0.380323	0.397482	0.144271	0.158251	0.857419	0.55486	0.558092	0.548233	0.49265	0.306936	0.47172	0.602578	0.46133	0.571869	0.631165	0.12931	0.274794	0.155521	0.647326	0.163239	0.607897	0.567394	0.466376
[truncated: 13 more columns]
