# Supplementary material for: The relationship between the interictal epileptiform discharge source connectivity and cortical structural couplings in temporal lobe epilepsy
Source: Front Neurol. 2023 Feb 1;14:1029732. doi: 10.3389/fneur.2023.1029732 (PMC9948620; doi:10.3389/fneur.2023.1029732)
Supplement: Supplementary file 1 [file Data_Sheet_1.ZIP › Connection/BGC/R/25.xlsx]

## Sheet: 0
\	caudalanteriorcingulate L	caudalanteriorcingulate R	caudalmiddlefrontal L	caudalmiddlefrontal R	cuneus L	cuneus R	entorhinal L	entorhinal R	fusiform L	fusiform R	inferiorparietal L	inferiorparietal R	inferiortemporal L	inferiortemporal R	insula L	insula R	isthmuscingulate L	isthmuscingulate R	lateraloccipital L	lateraloccipital R	lateralorbitofrontal L	lateralorbitofrontal R	lingual L	lingual R	medialorbitofrontal L	medialorbitofrontal R	middletemporal L	middletemporal R	paracentral L	paracentral R	parahippocampal L	parahippocampal R	parsopercularis L	parsopercularis R	parsorbitalis L	parsorbitalis R	parstriangularis L	parstriangularis R	pericalcarine L	pericalcarine R	postcentral L	postcentral R	posteriorcingulate L	posteriorcingulate R	precentral L	precentral R	precuneus L	precuneus R	rostralanteriorcingulate L
caudalanteriorcingulate L	1.88805	0.869305	0.849046	0.736218	0.666399	0.967037	0.398862	1.11578	0.612627	0.488735	0.294704	0.960109	0.520719	0.648303	0.801573	0.997629	0.225367	0.472092	0.523556	0.709334	0.59847	0.641179	0.640419	0.639734	0.665475	0.829034	0.612635	0.547951	0.411123	1.06764	0.465493	0.297985	0.415326	0.73922	0.448669	0.400934	0.630305	0.581149	0.751517	0.74165	0.4656	0.46048	0.368677	1.05565	0.526426	0.579713	0.505944	0.202953	1.20764
caudalanteriorcingulate R	1.52997	1.60722	0.926435	0.661227	0.125059	1.60722	0.406111	1.59044	0.482988	0.458463	0.515396	0.213618	0.498162	0.615578	0.32556	0.190025	0.307729	0.762334	0.384792	0.76715	0.838139	0.331069	0.416176	0.481091	1.2831	0.374461	0.51477	0.48023	0.244632	1.50603	0.473292	0.321262	0.494943	0.856239	0.489824	0.534775	0.83093	0.941163	0.769059	0.653833	0.411438	0.471751	0.714875	0.174519	0.407999	0.654994	0.517266	0.226438	0.270161
caudalmiddlefrontal L	1.0121	0.45127	2.11143	0.662351	0.816008	1.62544	0.443537	1.06221	0.622655	0.503942	0.226172	0.789543	0.534921	0.578671	0.298468	0.72094	0.274063	0.536349	0.55966	0.66246	0.597513	0.643032	0.648567	0.636106	0.222227	0.63403	0.633752	0.535826	0.278793	0.441011	0.469785	0.346963	0.451168	0.655249	0.430741	0.408483	0.579357	0.57985	0.698044	0.679217	0.477268	0.46395	0.209282	0.779824	0.534576	0.602664	0.489637	0.196397	0.94109
caudalmiddlefrontal R	1.35098	0.389759	1.27377	1.70879	0.194672	1.30945	0.39501	1.16534	0.455862	0.405405	0.774861	0.270712	0.293165	0.477848	0.54497	0.295525	0.337737	0.685747	0.241568	0.608851	0.865437	0.267891	0.650391	0.547287	0.698033	0.28298	0.504701	0.51871	0.332051	1.02839	0.436083	0.301749	0.617004	0.635468	0.225222	0.452673	0.393061	1.53523	0.790627	0.910811	0.405193	0.36486	0.739332	0.31165	0.339291	0.547082	0.442361	0.507025	0.472639
cuneus L	1.66642	0.401818	1.75896	0.759948	1.75896	1.63512	0.617116	1.38896	0.62197	0.582769	0.629347	0.160604	0.613831	0.713867	0.502968	0.261508	0.540898	0.692863	0.391554	0.844605	1.00159	0.408847	0.432128	0.581717	0.839869	0.346287	0.725861	0.537884	0.351359	1.2752	0.664254	0.471128	0.485549	0.971991	0.589339	0.606346	0.900097	1.1644	0.91637	0.737334	0.733796	0.393231	0.68576	0.293763	0.629937	0.580844	0.696245	0.477292	1.07096
cuneus R	0.738349	0.741232	1.29888	0.615433	0.714904	1.90834	0.526757	0.257867	0.591608	0.539827	0.278023	0.841254	0.517411	0.652782	0.669986	0.802886	0.280791	0.163496	0.491308	0.576765	0.508195	0.591423	0.539957	0.588497	0.702143	0.688251	0.640834	0.534774	0.380868	0.773033	0.594318	0.469661	0.353668	0.609666	0.45257	0.43	0.49393	0.520358	0.649264	0.638648	0.544378	0.354256	0.36789	0.821417	0.535566	0.441033	0.645753	0.197029	0.920553
entorhinal L	1.54193	0.968021	1.66144	0.981456	0.917473	1.59171	1.66144	1.44188	0.611303	0.598603	0.990052	0.965438	0.538599	0.26892	1.007	1.0305	0.129487	0.960491	0.918882	0.822505	0.751397	0.87317	0.705884	0.609403	1.2468	0.904981	0.55601	0.435681	0.554732	1.51693	0.448487	0.322925	0.505773	0.63027	0.480195	0.717373	0.953834	1.34217	0.647932	0.620194	1.17061	0.304473	1.12095	0.987549	1.07048	0.42235	0.488986	0.407678	1.18837
entorhinal R	1.25457	1.03757	1.18493	0.810772	0.68836	0.235804	0.410326	1.83585	0.681184	0.534263	0.549333	1.0242	0.573407	0.7701	1.14573	1.09074	0.243233	0.280983	0.566625	0.741178	0.539935	0.708747	0.691992	0.708146	1.16813	0.88888	0.681771	0.611275	0.559268	1.83585	0.485243	0.280814	0.36671	0.776404	0.495748	0.405402	0.665252	0.644674	0.802564	0.817341	0.554989	0.394002	0.759535	1.09271	0.606814	0.485833	0.547136	0.275837	1.20806
fusiform L	1.87535	0.960055	2.0582	0.853163	0.785711	1.73547	0.487373	1.53239	2.0582	0.424557	0.94774	0.807208	0.115404	0.585636	0.957936	1.07763	0.321248	0.846013	0.85158	0.645212	0.989405	1.12168	0.612818	0.137842	1.32932	0.995873	0.86237	0.528389	0.382519	1.66659	0.628316	0.342006	0.53234	0.95081	0.196678	0.603578	0.943299	1.25148	0.752215	0.510623	1.17376	0.322618	1.04597	0.983164	1.0866	0.463353	0.662051	0.475737	1.53111
fusiform R	1.72552	1.23341	1.8623	1.00328	1.01476	1.62538	0.726987	1.51225	0.605383	1.8623	0.992675	1.10896	0.493245	0.565272	1.17383	1.32547	0.239603	0.889317	1.00415	0.79245	0.976756	1.0915	0.752282	0.602787	1.50592	1.22157	0.697288	0.1284	0.570867	1.67434	0.785627	0.417521	0.514564	0.948814	0.552791	0.727321	1.05966	1.33662	0.717136	0.61513	1.27531	0.312716	1.1633	1.21016	1.17377	0.44368	0.84408	0.450034	1.51342
inferiorparietal L	0.534778	0.233108	0.310548	0.747011	0.144598	0.661846	0.23545	0.858585	0.335811	0.251291	1.03466	0.200528	0.234082	0.602505	0.375207	0.228354	0.192951	0.979944	0.355481	0.852154	0.740147	0.268619	0.408922	0.376166	0.287591	0.229501	0.360765	0.31669	0.259567	0.340826	0.351697	0.199116	0.392468	0.850319	0.203933	0.618278	0.685077	0.878306	0.830299	0.697594	0.318104	0.433247	0.174731	0.240269	0.375999	0.578186	0.400913	0.211302	0.287996
inferiorparietal R	1.68444	0.493083	1.36952	0.789825	0.12607	1.71855	0.54381	1.5353	0.561051	0.528026	0.615432	1.71855	0.560591	0.722055	0.542985	0.457922	0.454849	0.730429	0.401788	0.883717	0.979155	0.369596	0.449102	0.542858	1.06702	0.45225	0.647858	0.512836	0.321065	1.55409	0.604409	0.422251	0.47656	1.00222	0.570971	0.599382	0.915637	1.1453	0.930971	0.76645	0.546805	0.422832	0.750967	0.668398	0.530546	0.61457	0.644948	0.386845	0.836783
inferiortemporal L	1.83329	1.20586	1.87202	0.731183	0.883546	1.73875	0.502585	1.57351	0.178887	0.383959	0.977346	1.01974	1.87202	0.545411	1.09929	1.32225	0.350015	0.893498	0.746906	0.651137	0.896668	0.787476	0.420322	0.171413	1.53808	1.21776	0.421144	0.270404	0.44922	1.75514	0.572347	0.344119	0.515159	0.87341	0.311266	0.607729	0.860336	1.12129	0.678549	0.481743	1.05391	0.330448	1.13919	1.16723	0.93607	0.471293	0.610151	0.480333	1.47946
inferiortemporal R	1.76804	0.929514	1.98789	1.22058	0.65971	1.47038	0.0524138	1.41281	0.477559	0.185032	1.0027	0.793234	0.296806	1.98789	1.02549	0.974811	0.137431	0.844831	0.806109	1.00626	1.0341	0.720695	0.677621	0.56501	1.24902	0.865119	0.339325	0.399036	0.454624	1.55267	0.425267	0.243992	0.546386	1.08395	0.28433	0.74829	1.01935	1.89568	0.79868	0.700267	1.09912	0.301138	1.083	0.9259	1.0636	0.416349	0.391316	0.434195	1.35463
insula L	1.18679	0.198587	0.582194	0.708508	0.132796	1.26814	0.359363	1.4756	0.432548	0.388766	0.57137	0.207726	0.376735	0.664037	1.4756	0.20921	0.232009	0.822715	0.361622	0.813651	0.814856	0.298041	0.423316	0.453054	1.38592	0.230256	0.475141	0.428479	0.320828	1.38724	0.462174	0.285629	0.42833	0.922522	0.365716	0.53559	0.751019	0.892571	0.839046	0.713017	0.33067	0.479459	1.08991	0.23508	0.365868	0.653154	0.513597	0.188659	0.259782
insula R	1.73844	0.353817	1.40109	0.748514	0.14477	1.79513	0.552861	1.53991	0.679623	0.616226	0.619257	0.387782	0.720449	0.726572	0.464054	1.79513	0.427682	0.73112	0.385822	0.84749	0.949581	0.464169	0.490351	0.648429	1.01105	0.391076	0.728342	0.622452	0.245564	1.56529	0.583932	0.415911	0.514091	0.984955	0.569609	0.55804	0.888895	1.07469	0.908078	0.777581	0.50047	0.443259	0.759411	0.396264	0.472905	0.634702	0.626373	0.345987	0.668013
isthmuscingulate L	1.05211	0.587164	0.991239	0.638662	0.5818	1.16928	0.0991041	1.13212	0.220852	0.089082	0.80663	0.574191	0.192495	0.341608	0.590622	0.558227	1.20585	0.962079	0.705915	0.648218	0.711527	0.352699	0.382577	0.240815	0.810561	0.500326	0.21871	0.112359	0.414196	1.03133	0.269501	0.185398	0.493333	0.622999	0.334586	0.656185	0.776972	0.975172	0.540494	0.424706	0.897468	0.317838	0.866138	0.571466	0.772917	0.445154	0.32714	0.407324	0.645796
isthmuscingulate R	0.461479	0.465537	0.460609	0.703581	0.216818	0.113259	0.191209	0.245003	0.379338	0.262541	0.996373	0.368783	0.262033	0.693997	0.784439	0.425827	0.146728	1.06447	0.311464	0.758862	0.748203	0.324	0.433554	0.42694	0.668218	0.378997	0.386737	0.357842	0.328676	0.556561	0.316696	0.138741	0.299854	0.9676	0.202802	0.655853	0.555809	0.609236	0.868431	0.753453	0.273716	0.396407	0.932899	0.433481	0.335217	0.507502	0.386639	0.362819	0.520733
lateraloccipital L	1.32415	0.354669	1.40582	0.546549	0.146146	1.345	0.494572	1.13261	0.545699	0.473947	0.61983	0.176439	0.402603	0.54086	0.458322	0.21219	0.472123	0.632604	1.56731	0.649176	0.927339	0.357304	0.611005	0.571622	0.64347	0.269711	0.610723	0.496254	0.360755	0.940241	0.535969	0.390129	0.567807	0.751486	0.372682	0.526864	0.827422	1.1963	0.724002	0.603202	1.18259	0.385567	0.61693	0.233312	1.11766	0.580082	0.551291	0.531364	0.458749
lateraloccipital R	1.22043	0.387274	1.13855	0.58723	0.184955	1.16197	0.349759	1.07877	0.217835	0.282478	0.74419	0.264233	0.154566	0.452777	0.537449	0.290629	0.310997	0.649596	0.252689	1.82752	0.909743	0.166727	0.365969	0.260001	0.678359	0.27797	0.257519	0.35641	0.308298	0.949697	0.419389	0.30838	0.614286	0.565908	0.159904	0.477093	0.388639	1.82752	0.766789	0.579097	0.435559	0.350045	0.705258	0.319221	0.427312	0.524247	0.413924	0.496271	0.490459
lateralorbitofrontal L	1.06038	0.564362	0.843733	0.784832	0.211686	0.716245	0.0971149	0.902608	0.326567	0.177649	0.983829	0.343316	0.193103	0.59691	0.800631	0.439456	0.115946	0.888037	0.35155	0.727503	1.14193	0.319898	0.470035	0.405946	0.92119	0.4521	0.282124	0.31102	0.34339	0.915641	0.201979	0.1493	0.505592	0.932517	0.154741	0.436749	0.623066	0.864664	0.908031	0.817398	0.352103	0.401063	0.968472	0.445765	0.40601	0.53995	0.204773	0.424976	0.648719
lateralorbitofrontal R	1.88805	0.66326	2.11143	0.71403	0.509965	1.84196	0.585333	1.52079	1.00137	0.659685	0.841598	0.508426	0.677655	0.643587	0.724497	0.675444	0.409206	0.780041	0.612225	0.729085	0.969781	2.11143	0.264811	0.88386	1.10515	0.602723	0.962402	0.738818	0.328888	1.5675	0.610856	0.388395	0.587009	0.928887	0.266436	0.551774	0.917159	1.12208	0.847716	0.677625	1.05935	0.366939	0.913906	0.657003	0.893083	0.532088	0.638897	0.481634	1.36742
lingual L	1.69774	0.597499	1.93217	0.985219	0.356082	1.58367	0.480296	1.35782	0.519848	0.445124	0.835187	0.410102	0.296659	0.591319	0.703543	0.516413	0.395726	0.741753	0.821706	0.825073	1.06125	0.18619	1.93217	0.592547	0.989063	0.491922	0.640372	0.50108	0.362392	1.34561	0.579909	0.359305	0.560044	0.942813	0.250499	0.558962	1.07061	1.28028	0.954355	0.720332	1.19722	0.348115	0.863457	0.539534	1.17049	0.516853	0.600245	0.535454	1.09767
lingual R	1.82577	0.888133	2.04889	0.95105	0.716785	1.6676	0.500382	1.47342	0.141773	0.425429	0.925915	0.724464	0.110755	0.659301	0.913266	0.961475	0.341156	0.810814	0.890746	0.689391	1.08878	0.991291	0.708212	2.04889	1.25507	0.899724	0.634274	0.533206	0.382769	1.58254	0.674333	0.357176	0.535312	1.06852	0.198253	0.617176	1.01319	1.31711	0.908512	0.657524	1.20854	0.323661	1.00387	0.902016	1.14082	0.468831	0.711785	0.495217	1.49324
medialorbitofrontal L	0.973649	0.815752	0.337014	0.692203	0.209003	1.16204	0.362733	1.42836	0.498309	0.43556	0.262075	0.405241	0.452892	0.681444	0.979091	0.485472	0.235614	0.72835	0.373823	0.789762	0.859158	0.404964	0.487128	0.519989	1.53808	0.584788	0.513218	0.493573	0.48824	1.01123	0.470722	0.279575	0.446284	0.928068	0.437375	0.541997	0.764946	0.73541	0.819772	0.72876	0.288885	0.533165	0.432238	0.468889	0.345413	0.717777	0.533767	0.196459	0.416444
medialorbitofrontal R	1.74203	0.501891	1.41637	0.670829	0.157347	1.77719	0.49392	1.55682	0.603866	0.569043	0.625152	0.34677	0.657514	0.647519	0.465539	0.36216	0.369384	0.751914	0.406262	0.78216	0.902842	0.38697	0.428422	0.576947	1.08054	1.77719	0.635298	0.585776	0.223571	1.50222	0.532955	0.377951	0.547217	0.903003	0.498552	0.544876	0.878193	1.01062	0.809184	0.686802	0.54208	0.45005	0.769051	0.441153	0.47832	0.634605	0.569578	0.319989	0.737758
middletemporal L	1.88267	0.937013	2.01298	0.854504	0.764209	1.76815	0.384407	1.57336	0.726364	0.471971	0.958542	0.820657	0.240016	0.427092	0.967427	1.0438	0.248634	0.893133	0.802742	0.59013	0.891972	0.954415	0.632696	0.499176	1.314	0.935085	2.01298	0.707092	0.362	1.69727	0.547342	0.29583	0.522885	0.782248	0.192416	0.600272	0.869549	1.2705	0.537454	0.342802	1.09771	0.314342	1.06323	0.958517	1.0228	0.443418	0.573984	0.419963	1.4092
middletemporal R	1.81246	1.22364	2.0399	1.19659	0.99323	1.63008	0.595904	1.50246	0.703852	0.138557	0.972532	1.06802	0.328727	0.808576	1.13998	1.35938	0.26701	0.839146	1.11793	0.891546	1.13921	1.28283	0.898426	0.759871	1.48869	1.28584	0.967052	2.0399	0.531671	1.6732	0.876147	0.428499	0.524686	1.19762	0.409063	0.73839	1.21361	1.48715	0.906133	0.811876	1.39062	0.317358	1.11827	1.23024	1.31364	0.454503	0.928289	0.485522	1.70717
paracentral L	1.17942	0.363927	0.846633	0.668292	0.200687	1.30141	0.290181	1.3725	0.252095	0.254588	0.757762	0.219936	0.209825	0.523176	0.63113	0.197029	0.27721	0.907332	0.496587	0.753081	0.796366	0.18417	0.324059	0.270757	1.13014	0.218178	0.30338	0.268915	1.38225	1.21621	0.394249	0.250802	0.447503	0.793834	0.239273	0.605686	0.88133	1.02532	0.689855	0.544048	0.598999	0.391103	1.05792	0.253953	0.56245	0.550057	0.441073	0.321081	0.363645
paracentral R	1.12784	0.783732	0.353041	0.630564	0.438516	1.06962	0.368779	1.68872	0.504258	0.422474	0.196334	0.792967	0.435337	0.646569	0.917161	0.77905	0.228318	0.525705	0.357601	0.665059	0.699985	0.470696	0.488564	0.52255	0.751128	0.626497	0.526948	0.465058	0.415183	1.83585	0.45837	0.290576	0.401456	0.794827	0.407215	0.510935	0.542973	0.596211	0.743726	0.678666	0.291095	0.448947	0.255883	0.827973	0.352039	0.587464	0.507221	0.188811	0.790767
parahippocampal L	1.69807	0.887134	1.90689	1.11578	0.803101	1.67332	0.273253	1.50136	0.697479	0.534119	0.981684	0.886359	0.494922	0.411975	0.983551	0.962522	0.129514	0.968067	0.83023	0.947619	0.64978	0.818663	0.746679	0.734623	1.1682	0.829382	0.697992	0.61849	0.471902	1.59418	1.90689	0.260717	0.5041	0.610867	0.378478	0.716055	0.926881	1.60018	0.771508	0.777843	1.07522	0.315423	1.07506	0.938875	1.026	0.432359	0.623548	0.371004	1.21377
parahippocampal R	1.2629	0.913073	1.44543	1.10634	0.990487	1.29562	0.417262	1.17164	0.669469	0.577643	0.821343	0.976745	0.597949	0.432783	0.861496	1.01285	0.266446	0.853655	1.04271	0.992683	0.630848	0.908564	0.811207	0.684953	1.02812	0.90796	0.623853	0.541479	0.556856	1.22682	0.384193	1.48261	0.528214	0.654883	0.567162	0.616415	1.06387	1.48261	0.793262	0.760787	1.26491	0.307963	0.927663	0.979627	1.1739	0.425567	0.517995	0.433619	1.15708
parsopercularis L	0.286033	0.292818	0.406874	0.690184	0.497447	0.321945	0.326943	0.216612	0.37574	0.346869	0.194973	0.333275	0.316543	0.412168	0.2282	0.320638	0.503671	0.178634	0.747403	0.792535	0.41658	0.40137	0.476336	0.399875	0.238428	0.341633	0.386642	0.351297	0.323027	0.271546	0.271765	0.277693	1.24765	0.476693	0.393804	0.174352	0.73022	0.825281	0.663927	0.584949	0.891945	0.335191	0.203899	0.322085	0.753174	0.452914	0.29994	0.310745	0.361523
parsopercularis R	1.53024	0.680912	1.43017	0.832959	0.328157	1.14319	0.112424	1.22856	0.319605	0.171433	1.03466	0.491299	0.186552	0.729926	0.89887	0.610498	0.129954	0.852383	0.412494	0.644209	1.03721	0.384981	0.45104	0.402595	1.05322	0.562362	0.242931	0.324951	0.361173	1.30002	0.298795	0.207179	0.548139	1.53024	0.166719	0.562783	0.620273	1.45309	0.509772	0.660873	0.570978	0.317672	1.04973	0.607858	0.576997	0.421026	0.264776	0.422735	0.913221
parsorbitalis L	1.5256	0.894195	1.32152	0.587731	0.55828	1.61983	0.349838	1.53788	0.174934	0.342643	0.757805	0.702606	0.192672	0.501111	0.879893	0.728232	0.336038	0.85914	0.591288	0.634353	0.797806	0.201848	0.269499	0.182245	1.33448	0.643231	0.246295	0.282642	0.339934	1.50292	0.429047	0.31269	0.562767	0.761907	1.61983	0.610932	0.78696	0.985149	0.603554	0.438168	0.84005	0.362701	0.955512	0.750694	0.700627	0.506155	0.470813	0.347793	0.818907
parsorbitalis R	1.0682	0.835266	0.860378	0.788055	0.332039	0.578591	0.154642	0.841359	0.464069	0.307759	1.0145	0.538826	0.342485	0.779708	1.0484	0.705185	0.146564	1.06447	0.430123	0.719499	0.57177	0.484727	0.548135	0.52209	1.23187	0.699628	0.428166	0.445164	0.47206	1.06041	0.246413	0.0576648	0.25236	0.951827	0.289786	1.23187	0.67048	0.742697	0.758551	0.771242	0.416331	0.413689	1.19497	0.676526	0.475325	0.512234	0.345018	0.438543	0.916039
parstriangularis L	1.22622	0.398795	1.04588	0.28236	0.18249	1.18187	0.372958	1.10135	0.428877	0.382806	0.71433	0.23539	0.291845	0.417567	0.508372	0.269522	0.362434	0.685125	0.355799	0.375894	0.656765	0.297931	0.575144	0.491408	0.679163	0.305108	0.45903	0.462005	0.394747	0.890853	0.394961	0.29671	0.56635	0.486488	0.27535	0.435246	1.54113	1.38624	0.522412	0.586725	0.279097	0.345039	0.694481	0.278189	0.292805	0.496785	0.399923	0.58626	0.399991
parstriangularis R	0.78728	0.31245	0.55246	1.15257	0.402021	0.968064	0.388575	0.879351	0.56864	0.436405	0.535131	0.328888	0.408685	0.459208	0.36444	0.330096	0.32414	0.575769	0.85412	1.00826	0.506455	0.514122	0.802762	0.636606	0.3845	0.327676	0.577152	0.521806	0.328821	0.606574	0.364949	0.296814	0.80828	0.468142	0.311843	0.364068	1.13761	1.93571	0.743968	0.849564	0.643159	0.453792	0.476463	0.321581	0.716639	0.630556	0.369233	0.417198	0.339724
pericalcarine L	1.49791	0.533305	1.49439	1.04714	0.292013	1.29738	0.262719	1.25201	0.258585	0.211633	0.899198	0.398879	0.13899	0.446512	0.713418	0.475502	0.218909	0.748248	0.412083	0.86041	1.08965	0.295874	0.443168	0.362993	0.883279	0.427894	0.180435	0.344302	0.307415	1.20814	0.375202	0.266144	0.556595	0.572981	0.129209	0.524505	0.673124	1.76935	1.76935	0.891377	0.665783	0.307095	0.873682	0.485737	0.649904	0.430936	0.35626	0.441996	0.771276
pericalcarine R	1.63554	0.604633	1.75025	1.36095	0.350787	1.44497	0.332356	1.32262	0.20932	0.262891	0.903036	0.450691	0.123202	0.438072	0.757901	0.549465	0.26337	0.75889	0.5558	0.751762	1.14193	0.314966	0.435334	0.320178	0.9804	0.50068	0.159966	0.414258	0.332016	1.32231	0.473695	0.294177	0.553323	0.883824	0.143135	0.554224	0.903503	1.76692	1.09661	1.76692	0.901895	0.312348	0.910052	0.55722	0.872857	0.448133	0.476374	0.47266	0.940817
postcentral L	1.1302	0.259407	1.04244	0.448452	0.353449	1.27514	0.47847	1.04482	0.58634	0.485898	0.496669	0.185693	0.460536	0.495113	0.3239	0.200362	0.452395	0.594379	0.912464	0.552215	0.709157	0.506921	0.693725	0.605853	0.452976	0.271365	0.620018	0.504576	0.329504	0.741578	0.481097	0.378805	0.574274	0.603482	0.416199	0.462395	0.462945	0.993757	0.628774	0.594148	1.61718	0.397147	0.482473	0.177428	0.512594	0.576284	0.492832	0.454927	0.210447
postcentral R	0.236927	0.25763	0.245607	0.675151	0.193456	0.166613	0.188892	0.205242	0.227103	0.176004	0.384465	0.194208	0.15687	0.420642	0.300765	0.204481	0.239759	0.250954	0.516388	0.780587	0.522386	0.219712	0.40893	0.271386	0.265823	0.225621	0.220542	0.226645	0.316454	0.230928	0.260642	0.191376	0.315005	0.526446	0.162242	0.20146	0.796812	0.737205	0.566357	0.480945	0.409722	0.796812	0.302553	0.22133	0.490313	0.402664	0.271265	0.516603	0.253071
posteriorcingulate L	0.57701	0.368311	0.279382	0.709163	0.155302	0.759837	0.276236	0.993058	0.381353	0.308103	0.150179	0.277572	0.296237	0.655296	0.836946	0.327275	0.197156	0.815472	0.332695	0.803454	0.825523	0.296996	0.414975	0.413966	0.412993	0.318443	0.410394	0.369522	0.394767	0.388625	0.401118	0.220585	0.393681	0.926692	0.259889	0.600287	0.686668	0.785961	0.836208	0.709064	0.284168	0.465715	1.19497	0.342115	0.344721	0.62981	0.463038	0.197898	0.38436
posteriorcingulate R	1.82709	0.32216	1.43879	0.711205	0.159194	1.8372	0.484792	1.59737	0.572041	0.515457	0.614135	0.562305	0.58201	0.651164	0.468782	0.337842	0.3792	0.746868	0.375486	0.810587	0.886696	0.39717	0.459251	0.556048	1.01003	0.428617	0.624113	0.517757	0.260896	1.63195	0.53024	0.367327	0.495837	0.898547	0.536247	0.541663	0.845086	1.06766	0.83751	0.70889	0.456461	0.440621	0.763445	1.8372	0.442245	0.627971	0.564156	0.324625	0.786081
precentral L	1.25543	0.295233	1.21824	0.446319	0.279521	1.34492	0.456045	1.11365	0.590782	0.468762	0.582449	0.205108	0.439689	0.488974	0.38677	0.213387	0.41871	0.632412	0.944803	0.583112	0.741075	0.471417	0.765864	0.624039	0.540088	0.261009	0.62463	0.505263	0.339308	0.865199	0.47016	0.351203	0.595667	0.616348	0.373414	0.4583	0.56556	1.06934	0.648585	0.615362	0.600082	0.397151	0.570122	0.206125	1.63913	0.580661	0.480293	0.482368	0.277152
precentral R	0.288489	0.287057	0.267701	0.699987	0.175531	0.191723	0.186118	0.260216	0.232588	0.177282	0.469185	0.198537	0.156527	0.444352	0.356039	0.21715	0.225267	0.311661	0.467462	0.81034	0.53098	0.220393	0.416305	0.281849	0.323949	0.238818	0.221216	0.236645	0.326323	0.279449	0.265487	0.191321	0.40383	0.545452	0.156594	0.236616	0.785916	0.673749	0.58994	0.50727	0.355533	0.310624	0.376403	0.233756	0.438783	0.81034	0.274996	0.521142	0.272193
precuneus L	1.76707	0.84294	1.94951	0.973134	0.716186	1.70764	0.221957	1.54737	0.591632	0.464766	0.921826	0.815602	0.41841	0.318515	0.944501	0.911425	0.105748	0.928928	0.71921	0.797816	0.608843	0.72487	0.62071	0.619621	1.16315	0.778213	0.583867	0.536082	0.411215	1.60508	0.535553	0.314596	0.508285	0.487587	0.314896	0.698711	0.824101	1.53365	0.61291	0.633626	0.983143	0.301645	1.03341	0.879573	0.922234	0.412087	1.94951	0.330955	1.18222
precuneus R	0.732848	0.225546	0.566577	0.711111	0.231642	0.873111	0.156046	0.914206	0.209272	0.127425	0.513258	0.20361	0.128826	0.462361	0.269558	0.196834	0.172885	0.976853	0.560368	0.800007	0.748268	0.204065	0.363222	0.244045	0.46459	0.209374	0.23042	0.177493	0.218489	0.64679	0.302782	0.169216	0.426125	0.7374	0.124559	0.655922	0.897364	1.0501	0.665449	0.530122	0.608602	0.36916	0.532643	0.229437	0.604169	0.515335	0.357087	1.08292	0.306527
rostralanteriorcingulate L	1.88789	0.256342	1.63893	0.679356	0.596745	1.90834	0.486455	1.51857	0.716684	0.571465	0.550516	0.580244	0.670654	0.627056	0.335886	0.50482	0.339701	0.729746	0.41421	0.776028	0.813998	0.673857	0.648183	0.712346	0.688569	0.56143	0.715649	0.612728	0.241236	1.43988	0.508851	0.363122	0.540727	0.824325	0.480181	0.475034	0.773019	0.947973	0.802517	0.738904	0.328662	0.480809	0.679675	0.629609	0.349539	0.667728	0.535109	0.282014	1.90834
rostralanteriorcingulate R	1.71639	0.25378	1.11587	0.671047	0.245318	1.74154	0.458126	1.56437	0.615191	0.539311	0.505818	0.520583	0.619665	0.64084	0.281639	0.717562	0.325914	0.736217	0.383123	0.7786	0.849872	0.50027	0.516959	0.609222	0.882238	0.924567	0.627398	0.572317	0.235419	1.43508	0.504042	0.352926	0.519198	0.867041	0.511899	0.509945	0.809883	0.921324	0.800141	0.710271	0.364913	0.485979	0.67038	0.520622	0.372042	0.673807	0.541771	0.243344	0.25386
rostralmiddlefrontal L	0.34744	0.55613	0.169675	0.628539	0.149992	0.575596	0.229961	0.797454	0.348836	0.296076	0.297584	0.25308	0.291838	0.613363	0.642432	0.324851	0.195882	0.694946	0.357953	0.717785	0.737991	0.292627	0.399884	0.382934	0.422038	0.42981	0.351784	0.362544	0.586437	0.21133	0.357351	0.166755	0.41533	0.82903	0.295254	0.587302	0.72911	0.63949	0.715285	0.619404	0.278377	0.55671	0.429446	0.332665	0.332274	0.728459	0.434439	0.356921	0.361299
rostralmiddlefrontal R	1.77136	0.937648	1.7137	0.649928	0.678122	1.81286	0.570656	1.59363	0.375029	0.631205	0.815039	0.718053	0.647648	0.596582	0.846587	0.956681	0.444246	0.824854	0.610451	0.68025	0.911863	0.200983	0.281965	0.314584	1.33523	0.929879	0.521769	0.54133	0.306278	1.64832	0.566771	0.396437	0.567994	0.885304	0.286542	0.598809	0.871506	1.03604	0.721394	0.539226	0.941019	0.359533	0.955246	0.862406	0.776795	0.510793	0.602024	0.436448	1.14124
superiorfrontal L	1.47407	0.517695	0.942754	0.606077	0.114976	1.57991	0.364367	1.58231	0.397824	0.409621	0.535149	0.165768	0.430931	0.561169	0.420959	0.114595	0.289437	0.784822	0.393706	0.711055	0.790013	0.246319	0.347176	0.395413	1.31506	0.214284	0.431926	0.422036	0.23277	1.47153	0.436287	0.294779	0.50665	0.789757	0.47084	0.541615	0.8109	0.9199	0.694348	0.572702	0.458126	0.454455	0.721394	0.181793	0.428412	0.626405	0.479898	0.219526	0.2729
superiorfrontal R	1.54795	0.999435	0.619259	0.638411	0.318093	1.622	0.393615	1.60391	0.539465	0.467383	0.311024	0.711943	0.525396	0.594537	0.288678	0.767357	0.276909	0.708413	0.383476	0.728656	0.775006	0.473741	0.505565	0.546908	0.543089	0.844963	0.544093	0.505064	0.33607	1.30427	0.454622	0.307205	0.494559	0.790939	0.488478	0.488405	0.735441	0.783424	0.734398	0.661336	0.296032	0.508251	0.447164	0.87024	0.342115	0.688742	0.495519	0.187801	0.485303
superiorparietal L	1.6223	0.537631	1.03414	0.6839	0.259267	1.52334	0.478856	1.62537	0.501123	0.459405	0.358279	0.477266	0.44659	0.721635	0.318193	0.43564	0.334046	0.70508	0.303932	0.775485	0.872097	0.38936	0.42598	0.500782	0.554429	0.453455	0.577387	0.463256	0.293286	1.49391	0.578801	0.393674	0.415938	0.932788	0.478844	0.628706	0.62305	0.907732	0.870466	0.7288	0.297799	0.413047	0.438917	0.399458	0.342477	0.579981	0.618184	0.219518	0.3952
superiorparietal R	0.282425	0.182495	0.300074	0.584796	0.252095	0.354878	0.12453	0.32706	0.188774	0.125723	0.157823	0.190031	0.134384	0.322269	0.16798	0.180354	0.235222	0.278759	0.601399	0.677292	0.557098	0.204744	0.349771	0.219414	0.170897	0.18962	0.189657	0.157829	0.244894	0.222793	0.18321	0.0900189	0.414347	0.486627	0.155685	0.352541	0.717623	0.864352	0.504145	0.409539	0.596865	0.312909	0.151109	0.19782	0.605799	0.422343	0.219039	0.386218	0.231415
superiortemporal L	1.44279	0.74854	1.71563	0.937887	0.758322	1.52074	0.46196	1.31133	0.633075	0.554093	0.843601	0.786808	0.484497	0.47272	0.841034	0.796988	0.192676	0.82871	0.744992	0.820181	0.50091	0.706215	0.667537	0.661143	0.952934	0.695899	0.643953	0.578217	0.446412	1.33312	0.504811	0.271962	0.494295	0.459869	0.388422	0.604862	0.79101	1.41361	0.659373	0.688358	0.974262	0.344106	0.896819	0.812959	0.912832	0.462087	0.428934	0.344756	1.00809
superiortemporal R	1.64789	1.24526	1.6456	0.907075	0.90657	1.57641	0.740206	1.49156	0.498082	0.621636	0.905234	1.05995	0.49156	0.777373	1.11498	1.26822	0.492312	0.831715	0.859205	0.845136	1.09879	0.689042	0.573818	0.448725	1.51892	1.18803	0.65519	0.426912	0.525082	1.6119	0.763127	0.506758	0.504445	1.15526	0.523863	0.720354	1.06791	1.19544	0.925426	0.72946	1.10625	0.342347	1.09507	1.14223	0.996985	0.497056	0.817077	0.495036	1.33308
supramarginal L	0.120316	0.325505	0.34896	0.722094	0.664947	0.113222	0.530951	0.118929	0.553812	0.530245	0.151709	0.416515	0.481833	0.430266	0.223198	0.421726	0.492232	0.197748	0.80741	0.657433	0.356285	0.603756	0.612222	0.561858	0.21649	0.451144	0.569717	0.502704	0.281733	0.153092	0.411688	0.526641	0.427839	0.398275	0.480517	0.319971	0.698993	0.800211	0.560016	0.594086	0.973005	0.32357	0.151404	0.396192	0.844282	0.384962	0.423282	0.237245	0.47848
supramarginal R	0.267791	0.218957	0.239464	0.707027	0.36733	0.363923	0.37521	0.34991	0.421657	0.376681	0.278539	0.247878	0.330827	0.453105	0.211335	0.236385	0.371614	0.341627	0.741484	0.964224	0.410261	0.376352	0.533599	0.456025	0.202977	0.251816	0.448353	0.415317	0.276593	0.239595	0.343652	0.311402	0.927858	0.45941	0.296858	0.321424	0.636485	0.5399	0.762553	0.698095	0.670718	0.452732	0.234059	0.235078	0.68365	0.543816	0.349346	0.365071	0.246088
transversetemporal L	0.280734	0.366903	0.559707	0.84597	0.703458	0.262063	0.534144	0.126442	0.576257	0.53823	0.198224	0.480496	0.488735	0.442805	0.277929	0.464413	0.441382	0.167704	0.852039	0.792712	0.346002	0.625414	0.656166	0.5914	0.28175	0.467511	0.588913	0.518108	0.294432	0.293386	0.395827	0.523834	0.388421	0.41422	0.454378	0.276292	0.816762	1.08154	0.633078	0.660137	1.03396	0.284923	0.213361	0.457959	0.920664	0.333435	0.404159	0.231349	0.546239
transversetemporal R	0.722848	0.37087	0.644693	0.829311	0.340009	0.816855	0.176696	0.821984	0.307495	0.179385	0.405524	0.344057	0.219056	0.541563	0.370834	0.338001	0.161662	0.805457	0.633435	0.881535	0.809036	0.328316	0.47111	0.345921	0.487579	0.345777	0.322677	0.236536	0.340849	0.648552	0.338551	0.186405	0.434705	0.856188	0.202616	0.67538	0.987824	1.12804	0.770773	0.63842	0.665659	0.363144	0.497616	0.375358	0.674284	0.51738	0.410893	0.324399	0.452129
[truncated: 13 more columns]
