# Supplementary material for: The relationship between the interictal epileptiform discharge source connectivity and cortical structural couplings in temporal lobe epilepsy
Source: Front Neurol. 2023 Feb 1;14:1029732. doi: 10.3389/fneur.2023.1029732 (PMC9948620; doi:10.3389/fneur.2023.1029732)
Supplement: Supplementary file 1 [file Data_Sheet_1.ZIP › Connection/BGC/R/26.xlsx]

## Sheet: 0
\	caudalanteriorcingulate L	caudalanteriorcingulate R	caudalmiddlefrontal L	caudalmiddlefrontal R	cuneus L	cuneus R	entorhinal L	entorhinal R	fusiform L	fusiform R	inferiorparietal L	inferiorparietal R	inferiortemporal L	inferiortemporal R	insula L	insula R	isthmuscingulate L	isthmuscingulate R	lateraloccipital L	lateraloccipital R	lateralorbitofrontal L	lateralorbitofrontal R	lingual L	lingual R	medialorbitofrontal L	medialorbitofrontal R	middletemporal L	middletemporal R	paracentral L	paracentral R	parahippocampal L	parahippocampal R	parsopercularis L	parsopercularis R	parsorbitalis L	parsorbitalis R	parstriangularis L	parstriangularis R	pericalcarine L	pericalcarine R	postcentral L	postcentral R	posteriorcingulate L	posteriorcingulate R	precentral L	precentral R	precuneus L	precuneus R	rostralanteriorcingulate L
caudalanteriorcingulate L	1.44813	0.348358	0.202402	0.204612	0.681716	0.466727	0.188889	0.16759	0.223814	0.470351	0.642244	0.367991	0.434239	0.485831	1.12417	0.172197	0.591196	1.12083	0.279548	0.384999	0.485342	0.345036	0.403188	0.419331	0.341671	0.101615	0.22513	0.319718	0.548937	1.44813	0.287457	0.513837	0.217714	0.624855	0.0714857	0.247993	0.280463	0.800543	0.431435	0.628767	0.372081	0.690462	0.353853	0.137092	0.390282	0.712901	0.264404	0.363629	0.175166
caudalanteriorcingulate R	0.444077	1.14225	0.132236	0.20514	0.889377	0.455332	0.238304	0.2367	0.279119	0.438187	0.612591	0.369731	0.749456	0.48344	1.08105	0.374367	0.636446	0.894952	0.307281	0.385569	0.480719	0.383127	0.431366	0.435567	0.389647	0.0919851	0.268078	0.369858	0.739251	1.14225	0.311045	0.545513	0.24766	0.635568	0.198363	0.285135	0.28077	0.825646	0.45719	0.633138	0.362691	0.663359	0.804658	0.151621	0.381966	0.669288	0.285371	0.352564	0.229259
caudalmiddlefrontal L	0.198709	0.11513	0.752689	0.0621404	0.521651	0.577813	0.24123	0.445682	0.18999	0.365161	0.725701	0.183402	0.22041	0.410016	0.286724	0.148579	0.464637	0.483656	0.363951	0.593982	0.435121	0.394308	0.408394	0.424281	0.305178	0.0965312	0.322121	0.451112	0.326417	0.42946	0.400573	0.483387	0.267534	0.511024	0.169789	0.301853	0.306331	0.652489	0.31565	0.561362	0.384306	0.716907	0.233586	0.115436	0.357965	0.752689	0.415827	0.493359	0.15318
caudalmiddlefrontal R	0.500123	0.397918	0.402746	0.924763	0.752716	0.403794	0.489523	0.599919	0.435952	0.3775	0.476554	0.234262	0.651938	0.433395	0.574211	0.521513	0.599038	0.607233	0.432279	0.38895	0.467222	0.527618	0.505653	0.486973	0.749702	0.276492	0.40038	0.481233	0.624508	0.694503	0.404087	0.700273	0.391453	0.59632	0.441001	0.458245	0.355249	0.390404	0.564133	0.60005	0.294215	0.54933	0.598862	0.420178	0.296432	0.486034	0.507066	0.310599	0.448559
cuneus L	0.470722	0.658463	0.368097	0.0868985	1.28602	0.483781	0.21252	0.447901	0.134309	0.343139	0.591733	0.191857	0.143759	0.413699	0.136841	0.280282	0.307035	0.36073	0.22177	0.471005	0.417592	0.276479	0.288743	0.351676	0.234587	0.145429	0.213171	0.293186	0.198172	0.272449	0.305045	0.419925	0.168608	0.483988	0.233704	0.201305	0.261341	0.658968	0.230266	0.517806	0.266527	0.596305	0.205725	0.157978	0.264223	0.619107	0.34165	0.411031	0.36688
cuneus R	0.780969	0.656531	0.315726	0.149413	0.328689	1.07989	0.44371	0.403087	0.188097	0.276929	0.459236	0.228216	0.411324	0.355536	0.538601	0.615649	0.575713	0.242295	0.202595	0.18815	0.28661	0.195202	0.207954	0.227051	0.433914	0.325886	0.161892	0.131292	0.615454	0.446605	0.244262	0.264852	0.148446	0.477348	0.862788	0.17705	0.352645	0.742031	0.226524	0.459991	0.224146	0.452382	0.622506	0.343766	0.231333	0.511602	0.288316	0.284563	1.07989
entorhinal L	0.0930437	0.086117	0.0714211	0.134252	0.168127	0.45375	0.836219	0.148178	0.144775	0.34356	0.359897	0.146543	0.291197	0.57066	0.232814	0.0796622	0.5193	0.429886	0.0862958	0.378524	0.478939	0.241347	0.267515	0.380853	0.248429	0.558514	0.124274	0.251705	0.332209	0.291402	0.339102	0.482652	0.138364	0.569795	0.169263	0.197245	0.331096	0.53213	0.301116	0.537222	0.199553	0.338822	0.192724	0.188842	0.20162	0.327912	0.0736922	0.322074	0.135036
entorhinal R	0.0943735	0.081699	0.302618	0.0967988	0.511979	0.513038	0.153875	0.795899	0.159897	0.333014	0.71487	0.249443	0.145167	0.422145	0.202452	0.0684129	0.375328	0.477078	0.349689	0.444799	0.418055	0.35432	0.396532	0.448216	0.210428	0.0656234	0.252545	0.344505	0.227106	0.354251	0.264261	0.535639	0.23386	0.533803	0.0845277	0.248425	0.269588	0.595941	0.338709	0.563404	0.393002	0.747945	0.128004	0.0798361	0.387018	0.761811	0.387567	0.437351	0.0812339
fusiform L	0.195336	0.183738	0.102318	0.141831	0.26927	0.34919	0.262547	0.222001	0.576769	0.329073	0.366703	0.104363	0.290282	0.53777	0.269956	0.223633	0.419732	0.41232	0.0924527	0.303385	0.483033	0.301912	0.269318	0.373054	0.294707	0.521362	0.251313	0.391553	0.331211	0.342508	0.375367	0.475936	0.213167	0.572778	0.228524	0.218683	0.315433	0.420444	0.279276	0.544909	0.190435	0.335213	0.274049	0.290964	0.192558	0.316173	0.109068	0.269997	0.214105
fusiform R	0.965316	0.640843	0.33877	0.163665	0.423051	0.437046	0.286537	0.50887	0.152349	1.1012	0.595285	0.231929	0.339516	0.445839	0.614196	0.514224	0.488434	0.578391	0.218968	0.275768	0.362077	0.200446	0.2356	0.23288	0.962259	0.215969	0.119253	0.11363	0.530277	0.654353	0.16345	0.305529	0.133425	0.633002	0.631496	0.155636	0.399277	0.539704	0.272904	0.685491	0.277573	0.750338	0.544563	0.247379	0.292135	0.774633	0.317576	0.438642	1.1012
inferiorparietal L	0.399196	0.336566	0.287478	0.198814	0.321261	0.316892	0.347914	0.377157	0.192505	0.254263	0.755507	0.308787	0.333642	0.563762	0.351408	0.3022	0.368521	0.328423	0.223989	0.23706	0.631182	0.232944	0.216248	0.410073	0.5701	0.232975	0.232994	0.182083	0.332565	0.36315	0.331038	0.501033	0.192447	0.334528	0.356907	0.213695	0.455875	0.479686	0.218075	0.297953	0.316926	0.293328	0.321896	0.236577	0.327905	0.395495	0.284927	0.302945	0.447677
inferiorparietal R	0.385507	0.307789	0.275486	0.121732	0.554509	0.470742	0.292146	0.433377	0.193833	0.376436	0.557505	0.735697	0.380626	0.514186	0.396471	0.317961	0.458152	0.507489	0.41652	0.407805	0.578277	0.334775	0.329262	0.46725	0.591056	0.163891	0.281309	0.343491	0.424658	0.526134	0.324729	0.682503	0.231721	0.44677	0.309301	0.270189	0.310421	0.314339	0.267002	0.483084	0.21473	0.598331	0.391377	0.199421	0.213968	0.533855	0.42018	0.388388	0.35364
inferiortemporal L	0.296453	0.573493	0.0935677	0.17553	0.135301	0.435553	0.269805	0.142735	0.167736	0.363398	0.559319	0.231353	0.915718	0.502637	0.207444	0.621311	0.48129	0.413549	0.160288	0.451015	0.457056	0.248694	0.262607	0.391963	0.256136	0.391418	0.169923	0.268689	0.317004	0.253179	0.361489	0.456456	0.14355	0.575812	0.355503	0.181673	0.372424	0.687054	0.285879	0.567468	0.271398	0.523805	0.253208	0.444797	0.282475	0.534318	0.0976762	0.356012	0.463913
inferiortemporal R	0.425799	0.340006	0.287514	0.180789	0.371757	0.290674	0.199624	0.526189	0.135046	0.231144	0.309281	0.163202	0.249566	1.85473	0.351171	0.284851	0.334658	0.407619	0.172963	0.233619	0.263496	0.245832	0.311806	0.486611	1.33882	0.13153	0.126632	0.11425	0.328625	0.421728	0.127043	0.654547	0.167409	0.542246	0.313745	0.172316	0.283901	0.222822	0.312643	0.48171	0.207688	0.394474	0.317247	0.163999	0.220531	0.376002	0.276075	0.296428	0.411472
insula L	1.011	0.941067	0.214083	0.147223	0.208605	0.552018	0.192233	0.185817	0.161247	0.410375	0.669422	0.276717	0.190407	0.493061	2.06957	0.524216	0.504828	0.596687	0.219972	0.467747	0.463542	0.268697	0.310133	0.383151	0.286907	0.173011	0.162439	0.242195	0.191466	0.294386	0.278338	0.442058	0.159665	0.622557	0.435466	0.189407	0.351133	0.804293	0.337002	0.633212	0.336207	0.681913	0.305783	0.187186	0.349578	0.719481	0.193642	0.469214	1.34394
insula R	0.112111	0.253095	0.0642592	0.163668	0.372939	0.431581	0.121607	0.149376	0.156572	0.418829	0.488722	0.241222	0.73927	0.600157	0.657033	0.73927	0.72589	0.679316	0.135303	0.299056	0.545038	0.285858	0.327621	0.408131	0.238978	0.128831	0.162823	0.263539	0.719663	0.56375	0.225174	0.519634	0.157775	0.715748	0.116672	0.187299	0.25576	0.684426	0.363878	0.701219	0.237231	0.52933	0.646956	0.110272	0.256981	0.506504	0.0863731	0.323484	0.165499
isthmuscingulate L	0.768108	0.732608	0.243274	0.161454	0.194563	0.442795	0.32089	0.245031	0.164538	0.37795	0.540235	0.24201	0.331726	0.500291	0.384997	0.668962	1.38946	0.252177	0.178677	0.364033	0.405309	0.214689	0.252317	0.330543	0.309048	0.297479	0.131406	0.149606	0.553813	0.211496	0.205761	0.39324	0.140385	0.582503	0.96165	0.171693	0.312276	0.83442	0.288877	0.580128	0.251856	0.528225	0.635906	0.297068	0.265999	0.573498	0.221954	0.351243	1.38608
isthmuscingulate R	1.24946	0.750896	0.33893	0.150784	0.351828	0.563131	0.241345	0.511578	0.152083	0.422478	0.6285	0.238404	0.271249	0.473363	0.576956	0.482549	0.270132	1.33386	0.224841	0.387788	0.417817	0.22046	0.263437	0.310455	0.708942	0.180367	0.133821	0.167052	0.442425	0.796092	0.206097	0.33294	0.135087	0.580507	0.54819	0.160105	0.345627	0.62138	0.290279	0.646575	0.299065	0.70672	0.504286	0.217117	0.310215	0.739032	0.304073	0.451769	1.10165
lateraloccipital L	0.198038	0.19311	0.225512	0.143229	0.360914	0.430437	0.207599	0.324949	0.137293	0.316949	0.593281	0.207468	0.203171	0.388036	0.22527	0.140085	0.365242	0.362409	0.593281	0.433713	0.405358	0.26763	0.268215	0.357018	0.270701	0.101393	0.255528	0.328559	0.273289	0.32137	0.323468	0.471038	0.190331	0.411774	0.158506	0.211029	0.228478	0.540341	0.17853	0.450151	0.217616	0.554003	0.21468	0.108543	0.189579	0.554927	0.271778	0.374032	0.169072
lateraloccipital R	0.414147	0.407016	0.154093	0.120862	0.157611	0.202965	0.449216	0.214199	0.175982	0.211124	0.325229	0.182645	0.298899	0.382057	0.268786	0.418524	0.303819	0.206661	0.128342	0.785581	0.29322	0.164703	0.169535	0.260553	0.299104	0.313506	0.174917	0.124864	0.355773	0.246501	0.302804	0.33224	0.144592	0.367243	0.545127	0.152096	0.287053	0.739332	0.168229	0.350773	0.170312	0.287595	0.364912	0.336455	0.172504	0.32689	0.137061	0.238815	0.5997
lateralorbitofrontal L	0.234252	0.192856	0.183517	0.236752	0.278086	0.24222	0.151623	0.310341	0.134645	0.230291	0.251938	0.132787	0.191444	0.387922	0.247889	0.168078	0.254101	0.337979	0.117433	0.194742	0.887513	0.278654	0.382846	0.388363	0.501901	0.101458	0.138125	0.141184	0.228521	0.297173	0.114608	0.528117	0.212003	0.612062	0.18616	0.179853	0.172829	0.142531	0.393483	0.438903	0.191907	0.293744	0.210165	0.121542	0.210203	0.273376	0.180669	0.24065	0.21913
lateralorbitofrontal R	0.211591	0.153279	0.15126	0.170486	0.279907	0.363228	0.198486	0.278603	0.115781	0.302921	0.238115	0.0996041	0.251918	0.626506	0.2803	0.174327	0.384078	0.407708	0.095881	0.294486	0.508727	0.626506	0.312529	0.38123	0.388158	0.125128	0.158105	0.37413	0.30963	0.35183	0.297904	0.528994	0.239311	0.452209	0.220566	0.160769	0.324127	0.214833	0.283337	0.455292	0.0981481	0.17531	0.254644	0.114419	0.100456	0.186335	0.154906	0.291373	0.198657
lingual L	0.253718	0.198403	0.178943	0.174966	0.31407	0.378685	0.253922	0.321411	0.158772	0.296799	0.225005	0.0996651	0.294084	0.662116	0.311706	0.222554	0.412315	0.407072	0.11379	0.329526	0.574447	0.365527	0.662116	0.408927	0.425268	0.141089	0.190217	0.415033	0.353704	0.378048	0.351407	0.567084	0.255007	0.454158	0.26654	0.205429	0.342894	0.203474	0.249573	0.451027	0.0915183	0.155277	0.302129	0.171392	0.0912881	0.173507	0.187177	0.300688	0.23703
lingual R	0.0987711	0.0696942	0.128725	0.121068	0.11037	0.372475	0.162919	0.202569	0.143954	0.207445	0.302014	0.0811833	0.132564	0.638671	0.118061	0.0636852	0.245975	0.189114	0.104726	0.327961	0.53251	0.277125	0.33025	0.684469	0.234387	0.0731099	0.257679	0.309333	0.165239	0.160864	0.249262	0.684469	0.204032	0.388905	0.104845	0.213694	0.224952	0.177795	0.259484	0.327496	0.10935	0.262717	0.114403	0.085848	0.109426	0.255357	0.119724	0.391031	0.0797563
medialorbitofrontal L	0.201445	0.190446	0.250772	0.273332	0.470908	0.588089	0.181182	0.233747	0.20538	0.62424	0.565446	0.376167	0.261884	0.497726	0.319454	0.163095	0.513764	0.9794	0.319458	0.413735	0.545409	0.347802	0.428477	0.401976	1.37689	0.113155	0.21065	0.275208	0.234346	0.495865	0.231265	0.45805	0.243137	0.564763	0.122011	0.244161	0.350044	0.459457	0.464562	0.579653	0.44332	0.647857	0.18899	0.145312	0.454823	0.63316	0.306902	0.387477	0.156788
medialorbitofrontal R	0.244341	0.121698	0.121902	0.141181	0.403086	0.454037	0.806243	0.252461	0.576769	0.394872	0.382004	0.210078	0.915718	0.601698	0.524482	0.346976	0.7399	0.602847	0.155538	0.378815	0.5283	0.369325	0.388088	0.407794	0.391079	0.915718	0.301121	0.387313	0.672001	0.555215	0.319003	0.545426	0.220425	0.692117	0.357772	0.302903	0.370017	0.450467	0.43341	0.64887	0.229601	0.404982	0.531142	0.368929	0.235577	0.370695	0.16136	0.320461	0.22784
middletemporal L	0.153591	0.0971809	0.106797	0.118242	0.220996	0.427029	0.193446	0.213421	0.134495	0.315026	0.25283	0.0993137	0.263737	0.579101	0.264342	0.133489	0.42976	0.406667	0.0942017	0.371464	0.474475	0.254965	0.258086	0.382958	0.311326	0.182272	0.579101	0.372596	0.316708	0.321324	0.346721	0.506654	0.204433	0.438866	0.199626	0.130419	0.342226	0.291096	0.229917	0.42906	0.134385	0.193956	0.233653	0.0980091	0.139461	0.195233	0.112551	0.325204	0.156233
middletemporal R	0.148983	0.113874	0.124025	0.192825	0.192099	0.310604	0.209394	0.208775	0.195896	0.237498	0.220521	0.110385	0.191187	0.65243	0.200182	0.132131	0.29625	0.315469	0.0948453	0.300969	0.494372	0.463292	0.469969	0.363509	0.283828	0.202945	0.307362	0.65243	0.256884	0.26849	0.198201	0.493281	0.360075	0.382068	0.182864	0.356325	0.258197	0.201591	0.373415	0.286306	0.108761	0.195091	0.20374	0.16217	0.112723	0.194691	0.122431	0.29665	0.140678
paracentral L	0.531019	0.720464	0.171534	0.16209	0.148375	0.419927	0.257948	0.183455	0.181702	0.399646	0.519509	0.251433	0.235789	0.523092	0.18093	0.589287	0.53347	0.516408	0.1758	0.383249	0.440279	0.250233	0.30112	0.366856	0.27142	0.242046	0.160218	0.222394	1.54712	0.191028	0.272289	0.456497	0.150097	0.602885	0.640365	0.189486	0.324912	0.832801	0.336091	0.611903	0.247551	0.52694	0.603674	0.25646	0.263063	0.555835	0.197389	0.326204	0.95498
paracentral R	1.2426	0.780631	0.260571	0.160714	0.292816	0.535977	0.206901	0.345452	0.166162	0.433563	0.610089	0.256188	0.19945	0.460187	0.268553	0.361976	0.338618	0.713301	0.210784	0.449066	0.424091	0.259722	0.31142	0.35824	0.343961	0.150426	0.170402	0.238347	0.178511	1.44813	0.261364	0.430612	0.154025	0.560886	0.387313	0.184491	0.31134	0.669483	0.328168	0.613811	0.285535	0.670128	0.28315	0.182797	0.299531	0.698047	0.255883	0.446615	0.893291
parahippocampal L	0.0717421	0.0533781	0.0793096	0.103779	0.107686	0.410515	0.191854	0.150481	0.157131	0.252021	0.207168	0.10898	0.15727	0.490218	0.141454	0.0500042	0.327383	0.301527	0.0658218	0.530573	0.353213	0.210921	0.221711	0.360768	0.213567	0.162815	0.236961	0.146997	0.193789	0.188908	0.580864	0.489903	0.195919	0.332573	0.0921236	0.199917	0.218808	0.284528	0.226767	0.28869	0.139719	0.163147	0.118601	0.119789	0.145702	0.185621	0.0664595	0.36992	0.0676754
parahippocampal R	0.0943296	0.0733193	0.148162	0.120067	0.126767	0.41986	0.160293	0.198668	0.155474	0.185724	0.429059	0.0935447	0.122291	0.649166	0.101666	0.0686295	0.243067	0.200355	0.1418	0.351846	0.480151	0.323223	0.381074	0.565566	0.212007	0.0777963	0.264541	0.340716	0.155971	0.150462	0.250201	0.710335	0.231835	0.456008	0.0969457	0.239751	0.246201	0.226618	0.302271	0.40954	0.175835	0.384365	0.106944	0.0914566	0.172328	0.380803	0.1545	0.371135	0.0782887
parsopercularis L	0.203062	0.138392	0.140228	0.124371	0.306319	0.373867	0.23678	0.271599	0.180766	0.337596	0.264786	0.102529	0.325151	0.607198	0.312874	0.191643	0.443303	0.446179	0.104034	0.293808	0.517497	0.392178	0.369536	0.382484	0.368207	0.12321	0.238841	0.400516	0.340382	0.374722	0.30181	0.523145	0.607198	0.554211	0.212681	0.18708	0.311016	0.292139	0.294132	0.546398	0.143326	0.233219	0.274583	0.101306	0.149548	0.217989	0.149202	0.278104	0.197613
parsopercularis R	0.450544	0.356436	0.285892	0.217311	0.457612	0.355027	0.300845	0.484267	0.151998	0.351286	0.232286	0.14769	0.338488	0.438346	0.439889	0.355981	0.45792	0.509478	0.169786	0.250637	0.887513	0.241917	0.239031	0.487328	1.13115	0.186972	0.175184	0.219774	0.426802	0.500452	0.30828	0.65003	0.155996	1.37602	0.385826	0.194519	0.404603	0.143014	0.234932	0.513429	0.139924	0.202154	0.403926	0.213258	0.155427	0.18318	0.292442	0.294722	0.457716
parsorbitalis L	0.0663546	0.155749	0.123292	0.189762	0.341571	0.422562	0.229508	0.152657	0.226161	0.440089	0.548196	0.334443	0.463549	0.547923	0.623796	0.180563	0.857969	0.732509	0.218168	0.303161	0.48257	0.296789	0.352757	0.380512	0.29958	0.177218	0.192009	0.263104	0.726015	0.521019	0.295057	0.476871	0.186536	0.675898	0.96165	0.225422	0.353216	0.903882	0.410646	0.643153	0.34193	0.56963	0.3686	0.171099	0.361981	0.587358	0.173814	0.292766	0.174314
parsorbitalis R	0.215279	0.148103	0.138946	0.160382	0.289034	0.379323	0.251917	0.268294	0.106593	0.321801	0.27296	0.11765	0.284836	0.592179	0.303561	0.183364	0.43625	0.439262	0.103087	0.297096	0.489883	0.241332	0.261584	0.372205	0.392557	0.13962	0.153705	0.378692	0.347798	0.378382	0.284587	0.519453	0.104863	0.512664	0.241523	0.613413	0.349903	0.239782	0.241434	0.49836	0.133036	0.22215	0.279866	0.112923	0.136288	0.210453	0.147433	0.293402	0.204173
parstriangularis L	0.223401	0.22137	0.192066	0.183452	0.178992	0.576346	0.288593	0.22258	0.177242	0.412042	0.257499	0.314339	0.270639	0.339446	0.252599	0.192351	0.271964	0.21137	0.145732	0.3585	0.288658	0.245701	0.259557	0.281317	0.205208	0.233085	0.179607	0.15001	0.258305	0.164863	0.164681	0.346894	0.185724	0.428131	0.336396	0.215295	0.84849	0.436798	0.284049	0.376135	0.261665	0.301733	0.243587	0.200725	0.281012	0.303734	0.164875	0.682319	0.261341
parstriangularis R	0.442878	0.384636	0.320887	0.137981	0.468444	0.430776	0.462496	0.401635	0.324665	0.293869	0.568347	0.160663	0.459194	0.727735	0.428286	0.454252	0.510964	0.453307	0.362031	0.499736	0.826321	0.509067	0.482578	0.524161	0.5047	0.35553	0.415572	0.478589	0.47508	0.496562	0.490286	0.675516	0.370879	0.591964	0.422725	0.438343	0.33098	0.903882	0.39915	0.560601	0.379642	0.470512	0.445037	0.353735	0.344256	0.463734	0.369653	0.33012	0.473738
pericalcarine L	0.299098	0.252846	0.210805	0.265627	0.386396	0.344216	0.310903	0.371321	0.201491	0.31421	0.262349	0.112003	0.331262	0.527747	0.344844	0.276345	0.439765	0.427777	0.135308	0.283054	0.498724	0.36122	0.318695	0.412607	0.480811	0.174461	0.277348	0.375061	0.385674	0.410743	0.319874	0.575141	0.249639	0.591974	0.296108	0.243479	0.330906	0.264169	0.68428	0.548336	0.0979932	0.217559	0.342419	0.220721	0.0970139	0.197413	0.23157	0.265033	0.284813
pericalcarine R	0.589518	0.443393	0.325666	0.18573	0.449254	0.366897	0.347319	0.540199	0.180314	0.360671	0.217616	0.141011	0.362293	0.511908	0.478288	0.407425	0.497402	0.499488	0.195746	0.321149	0.637362	0.209202	0.210412	0.423743	1.37689	0.201915	0.175732	0.203763	0.482915	0.554285	0.343221	0.604345	0.158577	0.432996	0.47188	0.182529	0.50494	0.169628	0.247476	1.37689	0.16624	0.267217	0.45993	0.250412	0.18057	0.243865	0.328798	0.324428	0.587918
postcentral L	0.29577	0.253289	0.249779	0.192156	0.429098	0.43127	0.335381	0.374314	0.187461	0.334446	0.653133	0.134078	0.334424	0.437167	0.33851	0.252282	0.441578	0.408016	0.239451	0.415579	0.535724	0.296515	0.286842	0.428895	0.437538	0.178233	0.27492	0.330979	0.368293	0.397754	0.367124	0.558191	0.221304	0.445217	0.288756	0.244654	0.286213	0.462112	0.211798	0.510855	0.653133	0.595788	0.322416	0.200216	0.160255	0.568848	0.316546	0.394157	0.276665
postcentral R	0.626107	0.489606	0.365717	0.176507	0.524478	0.34929	0.438983	0.529051	0.217229	0.34997	0.372776	0.226197	0.426676	0.608509	0.522623	0.47311	0.5345	0.510397	0.279327	0.26322	0.746991	0.242217	0.203418	0.460178	0.98733	0.283371	0.24045	0.222589	0.521589	0.583057	0.385955	0.596621	0.186503	0.379586	0.544775	0.230279	0.531566	0.286677	0.186216	0.455019	0.241425	0.98733	0.508326	0.30845	0.249994	0.262548	0.396355	0.296065	0.695559
posteriorcingulate L	0.338185	0.746655	0.113865	0.164491	0.21765	0.434723	0.206551	0.159419	0.186025	0.386013	0.552429	0.262349	0.274365	0.53353	0.323705	0.577263	0.587304	0.578007	0.174391	0.381879	0.472722	0.273862	0.321016	0.382324	0.273936	0.192087	0.173634	0.26146	0.617294	0.372415	0.295959	0.474651	0.155342	0.640446	0.323279	0.198234	0.314999	0.841472	0.356769	0.641852	0.264058	0.566269	1.23249	0.202114	0.281546	0.585059	0.137804	0.341227	0.702463
posteriorcingulate R	0.160424	0.114058	0.0890901	0.135072	0.314194	0.378207	0.284237	0.200687	0.312213	0.342418	0.398869	0.16461	0.656602	0.576366	0.331096	0.212157	0.528127	0.472485	0.0992708	0.337104	0.514411	0.325958	0.343418	0.386019	0.296186	0.270964	0.243893	0.36952	0.439218	0.399954	0.340787	0.498539	0.16558	0.668586	0.205819	0.237168	0.29935	0.547172	0.375237	0.63399	0.185489	0.405471	0.327647	0.668586	0.192665	0.384402	0.101331	0.277318	0.187794
precentral L	0.30661	0.262952	0.24044	0.204426	0.436483	0.423185	0.359832	0.371745	0.199908	0.338276	0.638537	0.138098	0.346056	0.432155	0.35138	0.271036	0.453537	0.415271	0.219887	0.404281	0.533866	0.304036	0.289056	0.426937	0.446029	0.195449	0.281108	0.337131	0.384801	0.406445	0.377991	0.555436	0.226351	0.469111	0.309116	0.252763	0.303372	0.426408	0.211486	0.534859	0.157391	0.611805	0.339593	0.217952	0.638537	0.569884	0.303478	0.387687	0.292104
precentral R	0.587245	0.468187	0.350684	0.162484	0.50134	0.374675	0.453844	0.504335	0.230335	0.337546	0.467873	0.204254	0.430566	0.6304	0.504835	0.460836	0.532633	0.493446	0.263253	0.279021	0.760742	0.262282	0.223292	0.463407	0.856087	0.296065	0.260764	0.248018	0.504952	0.557534	0.396781	0.593003	0.204087	0.405665	0.523731	0.250779	0.503846	0.308875	0.191078	0.455877	0.215923	0.283273	0.48968	0.314015	0.220444	0.856087	0.376566	0.338572	0.658185
precuneus L	0.166437	0.166988	0.33897	0.0847259	0.451227	0.507362	0.201107	0.373893	0.146603	0.347715	0.631351	0.168097	0.158923	0.394696	0.191583	0.111204	0.38448	0.410883	0.272597	0.503783	0.399985	0.31162	0.324453	0.362145	0.25416	0.0964834	0.26729	0.359212	0.246237	0.348187	0.331113	0.44984	0.209061	0.446311	0.118752	0.236118	0.24876	0.615211	0.239159	0.494953	0.272382	0.61572	0.162341	0.0982643	0.256714	0.633645	0.633645	0.433765	0.130297
precuneus R	0.749299	0.591761	0.320048	0.160831	0.360169	0.276273	0.402207	0.448105	0.178115	0.182256	0.472719	0.242884	0.384709	0.320531	0.536748	0.529205	0.526108	0.355307	0.208413	0.174901	0.27338	0.196096	0.211198	0.232002	0.638768	0.294416	0.16416	0.126473	0.53317	0.498453	0.253875	0.338513	0.151873	0.478414	0.742519	0.174577	0.84849	0.660179	0.232406	0.441591	0.239695	0.481611	0.538869	0.30583	0.250755	0.576426	0.299273	1.02027	1.02027
rostralanteriorcingulate L	0.186257	0.18296	0.174522	0.217181	0.573482	0.491809	0.2295	0.180403	0.246295	0.614159	0.572439	0.379641	0.659811	0.544144	2.06957	0.270892	1.06104	1.33386	0.255782	0.347594	0.522751	0.336388	0.396722	0.411047	0.332616	0.115593	0.212145	0.292649	1.08664	1.24294	0.265573	0.515617	0.219529	0.675378	0.180863	0.243851	0.294765	0.772822	0.447733	0.664934	0.360274	0.624054	0.811862	0.172527	0.380059	0.629873	0.239592	0.351823	2.06957
rostralanteriorcingulate R	0.110885	0.100082	0.0926198	0.183423	0.426014	0.53713	0.267717	0.169289	0.242698	0.541597	0.476538	0.307617	0.910769	0.57631	1.26709	0.284018	1.38946	0.96169	0.189771	0.351231	0.52261	0.31472	0.366562	0.405865	0.29908	0.125725	0.190673	0.277146	1.54712	0.796508	0.253081	0.518097	0.195276	0.690694	0.30815	0.228135	0.301056	0.767952	0.419183	0.66574	0.290364	0.517261	1.23249	0.179865	0.309517	0.503671	0.145361	0.373317	0.0993671
rostralmiddlefrontal L	0.156846	0.156589	0.219521	0.271442	0.312776	0.526679	0.164522	0.194017	0.187475	0.379239	0.535082	0.303473	0.173412	0.578835	0.161827	0.126162	0.289876	0.474731	0.278005	0.352884	0.486445	0.36157	0.456524	0.395039	0.280544	0.107758	0.218769	0.288581	0.16055	0.228585	0.225771	0.376276	0.255325	0.56383	0.107735	0.25027	0.295575	0.343088	0.472313	0.574273	0.445334	0.58341	0.134653	0.128229	0.450994	0.568802	0.247203	0.338924	0.1284
rostralmiddlefrontal R	0.188954	0.0825677	0.103905	0.140104	0.318457	0.505156	0.836219	0.22216	0.288501	0.396948	0.326659	0.17522	0.633116	0.613284	0.455971	0.207555	0.729202	0.582266	0.116506	0.423638	0.513916	0.339095	0.362023	0.397186	0.364687	0.19658	0.257019	0.332533	0.581025	0.492205	0.292248	0.540381	0.20604	0.632266	0.310725	0.288133	0.387804	0.382785	0.37641	0.600916	0.200682	0.333809	0.420427	0.199353	0.200735	0.304212	0.123519	0.352693	0.178839
superiorfrontal L	0.0914702	0.163795	0.109823	0.177432	0.226995	0.57717	0.325361	0.162508	0.22737	0.467114	0.403498	0.293028	0.386868	0.551116	0.400475	0.159355	1.15589	0.69523	0.17664	0.366942	0.464024	0.308122	0.358202	0.38437	0.271843	0.232435	0.208216	0.242212	0.664944	0.387682	0.253209	0.496108	0.209098	0.625571	0.179194	0.247301	0.289455	0.801575	0.395697	0.597162	0.259476	0.420221	0.252408	0.213444	0.276838	0.41716	0.129157	0.346809	0.124368
superiorfrontal R	0.639576	0.383514	0.302882	0.284164	1.28602	0.462096	0.289538	0.48696	0.344167	0.448831	0.632385	0.456665	0.635217	0.439404	0.82869	0.439378	0.595279	0.953208	0.498709	0.407969	0.436987	0.445579	0.497213	0.472011	0.5538	0.140674	0.328099	0.422553	0.671977	1.33847	0.330094	0.607679	0.317452	0.571815	0.271913	0.353937	0.273933	0.81201	0.530281	0.58757	0.441968	0.690411	0.694273	0.210184	0.45828	0.701794	0.587002	0.355031	0.288088
superiorparietal L	0.200641	0.214184	0.302052	0.0979743	0.476103	0.492369	0.209169	0.391618	0.144741	0.34918	0.601081	0.186413	0.169241	0.389584	0.210861	0.13019	0.39485	0.411891	0.257099	0.495628	0.399427	0.305895	0.313104	0.362902	0.262105	0.109121	0.264072	0.357562	0.272436	0.350206	0.336712	0.451148	0.205176	0.439816	0.139868	0.234177	0.249991	0.609861	0.225564	0.487276	0.258816	0.585039	0.191016	0.107055	0.2457	0.597727	0.249581	0.41416	0.164533
superiorparietal R	0.685694	0.669432	0.221733	0.136826	0.194762	0.382376	0.32183	0.237126	0.149402	0.346332	0.476619	0.213537	0.308988	0.508673	0.33061	0.599957	0.140411	0.220024	0.159311	0.383129	0.40235	0.202984	0.242147	0.316863	0.321294	0.271437	0.131462	0.151722	0.637062	0.230792	0.201742	0.39331	0.126726	0.555305	0.790209	0.157972	0.294717	0.776011	0.258876	0.565946	0.201989	0.475974	0.631593	0.302	0.215353	0.522384	0.223053	0.303364	1.06278
superiortemporal L	0.247714	0.218154	0.338944	0.0543739	0.19825	0.498894	0.196598	0.783078	0.161174	0.241251	0.45662	0.0438935	0.172992	0.437523	0.219464	0.152805	0.325857	0.300095	0.125245	0.422391	0.40279	0.34035	0.360444	0.130521	0.37487	0.0833024	0.256167	0.344714	0.250565	0.267326	0.286596	0.470908	0.233509	0.405852	0.18467	0.241076	0.280496	0.248187	0.235341	0.398417	0.104488	0.426524	0.199825	0.127671	0.105742	0.429403	0.231891	0.493779	0.199304
superiortemporal R	0.0988792	0.109935	0.0742817	0.133401	0.102368	0.329876	0.362431	0.137237	0.221065	0.214056	0.233182	0.1	0.214497	0.531195	0.137184	0.136644	0.282321	0.259209	0.049356	0.346881	0.394141	0.331657	0.304726	0.343034	0.181541	0.352307	0.298114	0.211116	0.217449	0.180049	0.46301	0.459447	0.287776	0.385883	0.128536	0.320757	0.141964	0.369612	0.29099	0.328158	0.130128	0.202212	0.158065	0.236631	0.141258	0.219563	0.0571275	0.320839	0.118016
supramarginal L	0.13751	0.117474	0.178633	0.148457	0.148667	0.341378	0.25305	0.254276	0.157896	0.165859	0.317785	0.192851	0.221765	0.500099	0.173873	0.108169	0.293627	0.183436	0.109591	0.358252	0.54483	0.225013	0.22562	0.441045	0.227145	0.1265	0.233788	0.217237	0.216172	0.180447	0.323176	0.539517	0.1785	0.302889	0.149947	0.195847	0.219145	0.369897	0.20674	0.281674	0.201249	0.255941	0.168311	0.142336	0.202362	0.279426	0.135915	0.371097	0.123982
supramarginal R	0.646058	0.5116	0.385356	0.151035	0.562762	0.418631	0.465768	0.541935	0.229137	0.368461	0.48127	0.206542	0.462286	0.619786	0.541432	0.495681	0.557849	0.542121	0.302729	0.33556	0.739696	0.248637	0.229419	0.46517	0.898856	0.296632	0.236521	0.249273	0.548939	0.622993	0.378567	0.613322	0.180238	0.406635	0.564352	0.215619	0.555986	0.311129	0.168086	0.439907	0.20376	0.353035	0.534477	0.328646	0.196843	0.249942	0.428369	0.360987	0.710024
transversetemporal L	0.242731	0.211371	0.266345	0.0771616	0.370687	0.52672	0.269811	0.354689	0.165637	0.347899	0.755507	0.0825652	0.267397	0.407563	0.304427	0.18974	0.462364	0.412726	0.277253	0.5454	0.439052	0.310315	0.300657	0.392064	0.28663	0.119288	0.295172	0.385396	0.355568	0.373877	0.405097	0.469195	0.218029	0.46899	0.234705	0.24948	0.30892	0.537456	0.199135	0.509293	0.292888	0.684659	0.28003	0.141657	0.24823	0.714866	0.174253	0.47918	0.217057
transversetemporal R	0.528958	0.456674	0.264526	0.154185	0.340056	0.427844	0.465997	0.378994	0.23027	0.230636	0.223024	0.175759	0.435282	0.454956	0.463835	0.468901	0.596652	0.387227	0.15874	0.257707	0.449174	0.265196	0.245314	0.328086	0.562065	0.339454	0.243781	0.204701	0.495188	0.453758	0.359684	0.436453	0.212964	0.365859	0.524929	0.252396	0.483543	0.617446	0.232183	0.323287	0.174028	0.263565	0.468532	0.334758	0.185965	0.310338	0.241712	0.385871	0.674503
[truncated: 13 more columns]
