# Supplementary material for: The relationship between the interictal epileptiform discharge source connectivity and cortical structural couplings in temporal lobe epilepsy
Source: Front Neurol. 2023 Feb 1;14:1029732. doi: 10.3389/fneur.2023.1029732 (PMC9948620; doi:10.3389/fneur.2023.1029732)
Supplement: Supplementary file 1 [file Data_Sheet_1.ZIP › Connection/BGC/R/27.xlsx]

## Sheet: 0
\	caudalanteriorcingulate L	caudalanteriorcingulate R	caudalmiddlefrontal L	caudalmiddlefrontal R	cuneus L	cuneus R	entorhinal L	entorhinal R	fusiform L	fusiform R	inferiorparietal L	inferiorparietal R	inferiortemporal L	inferiortemporal R	insula L	insula R	isthmuscingulate L	isthmuscingulate R	lateraloccipital L	lateraloccipital R	lateralorbitofrontal L	lateralorbitofrontal R	lingual L	lingual R	medialorbitofrontal L	medialorbitofrontal R	middletemporal L	middletemporal R	paracentral L	paracentral R	parahippocampal L	parahippocampal R	parsopercularis L	parsopercularis R	parsorbitalis L	parsorbitalis R	parstriangularis L	parstriangularis R	pericalcarine L	pericalcarine R	postcentral L	postcentral R	posteriorcingulate L	posteriorcingulate R	precentral L	precentral R	precuneus L	precuneus R	rostralanteriorcingulate L
caudalanteriorcingulate L	0.578829	0.131049	0.0765984	0.108326	0.439191	0.373268	0.125533	0.260583	0.230518	0.187865	0.205454	0.388673	0.204699	0.221872	0.0909289	0.244793	0.16986	0.0901974	0.265122	0.108869	0.19144	0.197431	0.191427	0.240689	0.102325	0.191327	0.204754	0.190464	0.154502	0.078743	0.200893	0.219538	0.216889	0.0536256	0.152782	0.247981	0.100057	0.049362	0.103257	0.164991	0.167665	0.126989	0.0687223	0.240962	0.142568	0.119173	0.44059	0.142213	0.327302
caudalanteriorcingulate R	0.121694	0.414817	0.173815	0.140362	0.251516	0.317942	0.0731164	0.366457	0.149111	0.0762785	0.167432	0.387356	0.188623	0.250856	0.102448	0.142664	0.107662	0.0563515	0.246225	0.158228	0.1553	0.182912	0.159737	0.210306	0.102363	0.126449	0.222152	0.216109	0.0888859	0.0587702	0.230132	0.312574	0.300905	0.0895256	0.140924	0.244311	0.14277	0.17495	0.0780754	0.1485	0.256653	0.154636	0.0558748	0.0835453	0.390015	0.192883	0.253744	0.119856	0.199821
caudalmiddlefrontal L	0.226599	0.205863	0.834756	0.304499	0.147481	0.172112	0.334497	0.474466	0.38411	0.263857	0.260897	0.174354	0.487285	0.385445	0.0894494	0.314948	0.377706	0.152663	0.395237	0.164859	0.395056	0.402157	0.378125	0.285338	0.0564824	0.391747	0.653688	0.468426	0.282356	0.0691724	0.604024	0.646257	0.0678349	0.0934074	0.427472	0.400462	0.3669	0.247554	0.271128	0.166448	0.267651	0.209734	0.136574	0.0805785	0.0737195	0.243291	0.180886	0.148881	0.260471
caudalmiddlefrontal R	0.122791	0.14645	0.58944	0.769028	0.108391	0.064376	0.303897	0.298219	0.337344	0.0846955	0.236057	0.0585878	0.437306	0.189455	0.109018	0.249141	0.332472	0.09719	0.328061	0.285582	0.352645	0.331945	0.392486	0.276505	0.082716	0.341321	0.606321	0.399181	0.225146	0.05457	0.548249	0.54686	0.124456	0.414726	0.363613	0.206231	0.111753	0.425524	0.265432	0.200028	0.156922	0.163453	0.0828201	0.135013	0.187336	0.460571	0.0826247	0.16138	0.19746
cuneus L	0.275954	0.144753	0.2275	0.227466	0.593016	0.323484	0.115012	0.489694	0.150463	0.593016	0.179391	0.163552	0.171519	0.588823	0.102719	0.252481	0.255152	0.454103	0.385775	0.298622	0.158538	0.167386	0.189174	0.254441	0.0676977	0.198888	0.267855	0.160877	0.245917	0.114147	0.255305	0.315005	0.0855476	0.28318	0.211828	0.508379	0.19312	0.107191	0.0812707	0.130069	0.262401	0.199291	0.415563	0.465119	0.120652	0.267801	0.372163	0.136605	0.19612
cuneus R	0.37117	0.0988189	0.0795735	0.131854	0.272031	0.552088	0.0671305	0.438605	0.149976	0.485063	0.122726	0.0262684	0.156733	0.551493	0.129228	0.183671	0.150927	0.323996	0.355037	0.147861	0.155686	0.165804	0.173687	0.250746	0.126087	0.160267	0.223757	0.184242	0.137263	0.0874186	0.208468	0.260814	0.15723	0.107702	0.170164	0.407379	0.076703	0.0268179	0.0557426	0.0965186	0.0413779	0.120561	0.300255	0.260382	0.0269423	0.122905	0.267571	0.102805	0.166515
entorhinal L	0.134112	0.0652119	0.395425	0.27996	0.22286	0.257529	0.587292	0.28958	0.200003	0.0828217	0.368825	0.338541	0.287991	0.155313	0.15796	0.175795	0.145262	0.0965211	0.278006	0.263052	0.214573	0.257131	0.238527	0.202317	0.136388	0.187822	0.387543	0.31078	0.104617	0.0733581	0.402982	0.493456	0.262696	0.198364	0.255031	0.156759	0.282065	0.334979	0.122648	0.262785	0.587292	0.351999	0.105988	0.0891461	0.559776	0.416119	0.265502	0.213649	0.206152
entorhinal R	0.206516	0.260308	0.299389	0.274387	0.392172	0.480588	0.173986	0.64701	0.257624	0.185352	0.346172	0.476307	0.252637	0.16555	0.138476	0.299051	0.217451	0.162653	0.238428	0.295384	0.222454	0.234223	0.188308	0.254069	0.13217	0.228185	0.240599	0.245967	0.18605	0.0881006	0.275174	0.325941	0.351433	0.152896	0.212711	0.173749	0.292	0.199324	0.0655218	0.268092	0.446686	0.297002	0.186926	0.0997629	0.478839	0.338708	0.415022	0.234038	0.329171
fusiform L	0.311924	0.205986	0.571483	0.409592	0.230932	0.334698	0.271873	0.614606	0.745977	0.742479	0.335353	0.260784	0.227551	0.694765	0.0539851	0.245765	0.370304	0.745977	0.576727	0.624054	0.326533	0.238355	0.50582	0.423841	0.107165	0.258361	0.451795	0.216584	0.363374	0.0705393	0.402737	0.450059	0.164989	0.632835	0.233609	0.505029	0.359497	0.366577	0.324696	0.330321	0.484616	0.395685	0.649743	0.690898	0.341801	0.526419	0.291773	0.326701	0.199043
fusiform R	0.140155	0.205559	0.124362	0.247495	0.456316	0.422603	0.204179	0.209665	0.333899	0.742479	0.323056	0.351263	0.357174	0.169038	0.140775	0.342836	0.344797	0.132184	0.308472	0.137983	0.258892	0.282835	0.31782	0.361546	0.0942371	0.372465	0.369567	0.238602	0.293691	0.133071	0.375549	0.340364	0.265866	0.0847481	0.345592	0.190589	0.261684	0.0597998	0.163473	0.220647	0.276529	0.217156	0.158671	0.284074	0.195376	0.208726	0.455628	0.212176	0.316442
inferiorparietal L	0.196101	0.191881	0.282407	0.106821	0.191377	0.130382	0.296607	0.507331	0.271499	0.163006	0.80806	0.193443	0.343833	0.351353	0.142329	0.219193	0.230625	0.127158	0.474806	0.224533	0.340007	0.289751	0.382189	0.320573	0.141302	0.248539	0.363071	0.400646	0.160325	0.066439	0.382603	0.529483	0.155837	0.172783	0.279941	0.304599	0.101058	0.256357	0.187011	0.154166	0.389587	0.229609	0.107529	0.143376	0.327273	0.278605	0.180873	0.132721	0.20111
inferiorparietal R	0.318445	0.130881	0.0664868	0.13909	0.126604	0.0141095	0.0959545	0.371501	0.130756	0.314716	0.220632	0.509817	0.183593	0.419224	0.0665333	0.145118	0.151913	0.201966	0.247813	0.0963299	0.133344	0.138702	0.143989	0.186009	0.0687463	0.13069	0.263738	0.16439	0.142843	0.0499282	0.248386	0.288727	0.096557	0.0699166	0.138028	0.326913	0.0808616	0.0446869	0.0863346	0.141053	0.0780418	0.144283	0.186333	0.177245	0.0560117	0.108438	0.0844068	0.145054	0.122228
inferiortemporal L	0.287327	0.174543	0.772012	0.465629	0.265682	0.340455	0.285817	0.512123	0.199585	0.612074	0.334225	0.299572	0.817626	0.56635	0.180378	0.244431	0.214097	0.676291	0.465448	0.724535	0.361163	0.234403	0.551796	0.376343	0.148105	0.132139	0.567518	0.238508	0.249663	0.0731813	0.488749	0.3959	0.237481	0.720456	0.142871	0.395918	0.422694	0.496809	0.335525	0.35953	0.563551	0.467361	0.641034	0.568712	0.447543	0.649407	0.319885	0.360468	0.238149
inferiortemporal R	0.157705	0.270025	0.217212	0.24602	0.420715	0.523642	0.173488	0.157008	0.262109	0.147538	0.314796	0.509817	0.250434	0.694765	0.127155	0.33713	0.249372	0.113074	0.250082	0.217493	0.193761	0.217639	0.184432	0.282478	0.11141	0.26061	0.246918	0.200758	0.211321	0.0970528	0.273415	0.279301	0.353358	0.0818591	0.235152	0.239088	0.266127	0.111821	0.05978	0.223327	0.371074	0.246019	0.143594	0.125058	0.370443	0.27148	0.43104	0.202551	0.315418
insula L	0.223274	0.229849	0.358753	0.263235	0.184767	0.118922	0.326529	0.308452	0.649959	0.413012	0.246299	0.0831607	0.733109	0.292292	0.777623	0.305075	0.777623	0.617429	0.430507	0.435745	0.441344	0.403843	0.569884	0.444092	0.123494	0.525594	0.625183	0.387203	0.582603	0.100723	0.565527	0.392648	0.0886356	0.514127	0.502907	0.213414	0.198489	0.244852	0.359026	0.293084	0.197827	0.242518	0.571449	0.558734	0.138611	0.302811	0.131105	0.29746	0.243801
insula R	0.322413	0.168421	0.345512	0.285654	0.204829	0.257278	0.177461	0.500184	0.191198	0.722217	0.237813	0.186954	0.165707	0.599392	0.0518144	0.763518	0.181931	0.683293	0.457139	0.388143	0.24924	0.210301	0.360454	0.357531	0.0965093	0.122709	0.280315	0.198066	0.250918	0.078452	0.234384	0.305418	0.106154	0.492809	0.13358	0.426597	0.224956	0.224035	0.241268	0.218428	0.288252	0.265679	0.580882	0.763518	0.183846	0.342675	0.190902	0.225302	0.0969073
isthmuscingulate L	0.28383	0.157896	0.48924	0.317853	0.170184	0.212997	0.207593	0.397643	0.32881	0.597426	0.234902	0.188446	0.178374	0.474933	0.170686	0.140205	0.777623	0.682477	0.392532	0.652112	0.281714	0.208052	0.449968	0.348274	0.123827	0.13532	0.236665	0.21101	0.371284	0.0768948	0.162486	0.226494	0.146492	0.63048	0.157655	0.305986	0.291336	0.368287	0.328399	0.262279	0.362629	0.313347	0.588893	0.578939	0.273103	0.435765	0.180462	0.265927	0.135303
isthmuscingulate R	0.183276	0.186635	0.0994524	0.246156	0.360397	0.30334	0.225081	0.236932	0.452057	0.218454	0.301883	0.266782	0.47806	0.178626	0.0989279	0.388626	0.460002	0.815586	0.29234	0.164221	0.31311	0.313788	0.39623	0.349173	0.0607383	0.431968	0.495023	0.286238	0.410763	0.140365	0.472717	0.395557	0.143306	0.124387	0.41432	0.203816	0.250692	0.0661362	0.2606	0.231236	0.239741	0.205949	0.370601	0.405609	0.131509	0.194437	0.353367	0.227574	0.351445
lateraloccipital L	0.290532	0.144532	0.557324	0.431572	0.433208	0.448032	0.163098	0.376175	0.397077	0.548022	0.391386	0.376587	0.454143	0.516585	0.226494	0.391076	0.358153	0.50066	0.577474	0.498358	0.300991	0.345594	0.199052	0.227398	0.243056	0.412284	0.480106	0.323629	0.285259	0.107186	0.51219	0.468463	0.415046	0.37076	0.441022	0.45864	0.470874	0.311691	0.0627367	0.355017	0.576972	0.434802	0.52806	0.274267	0.577474	0.539369	0.429801	0.329427	0.399603
lateraloccipital R	0.164173	0.200728	0.110565	0.391583	0.171873	0.168458	0.218118	0.307368	0.263957	0.123771	0.304302	0.177417	0.307658	0.239044	0.0497704	0.236327	0.290061	0.0857567	0.26834	0.724535	0.270054	0.257723	0.304413	0.257455	0.0365797	0.267358	0.357683	0.27102	0.25088	0.0805699	0.360856	0.400334	0.107986	0.172139	0.302708	0.2664	0.290813	0.199135	0.252394	0.257473	0.171545	0.34538	0.0843978	0.125117	0.0921454	0.284198	0.168615	0.378441	0.203384
lateralorbitofrontal L	0.288593	0.14661	0.73481	0.426054	0.373086	0.423328	0.150398	0.573221	0.391001	0.700486	0.276462	0.354408	0.586425	0.684322	0.14679	0.344494	0.373618	0.651935	0.446245	0.620107	0.846775	0.29034	0.670383	0.427677	0.157103	0.404215	0.514305	0.208059	0.296908	0.0792291	0.537779	0.378357	0.407627	0.624831	0.491297	0.497372	0.509329	0.468933	0.119057	0.273983	0.660271	0.410757	0.63211	0.548546	0.641771	0.60043	0.398387	0.254319	0.331699
lateralorbitofrontal R	0.276826	0.170924	0.684939	0.38726	0.365297	0.435187	0.194062	0.574924	0.272177	0.579318	0.275483	0.358277	0.345629	0.647606	0.127472	0.302211	0.264448	0.545107	0.466121	0.524777	0.216211	0.684939	0.440874	0.369873	0.145407	0.341233	0.396874	0.365798	0.229352	0.0591791	0.38726	0.379372	0.372441	0.544681	0.395672	0.493204	0.487406	0.44377	0.141678	0.225578	0.651412	0.370046	0.542941	0.453974	0.620199	0.552347	0.394106	0.211263	0.323822
lingual L	0.291608	0.131997	0.762916	0.469669	0.449172	0.447024	0.139531	0.494503	0.560468	0.739458	0.32599	0.370269	0.817626	0.625185	0.196246	0.426018	0.492174	0.743519	0.369935	0.636404	0.846775	0.623991	0.846775	0.092871	0.213658	0.576094	0.781405	0.493058	0.379729	0.103091	0.780712	0.560277	0.493752	0.677458	0.715607	0.587802	0.527016	0.481424	0.0568704	0.324605	0.643327	0.436825	0.737375	0.655411	0.654131	0.621046	0.449518	0.310928	0.412496
lingual R	0.296604	0.142279	0.633808	0.411328	0.468808	0.468535	0.13424	0.52309	0.464489	0.723582	0.288746	0.390784	0.593459	0.673204	0.166189	0.399037	0.411532	0.66946	0.373879	0.537916	0.511371	0.482812	0.0568048	0.723582	0.191854	0.49442	0.591464	0.367353	0.323738	0.0903531	0.59702	0.493066	0.498659	0.534327	0.555756	0.622414	0.472343	0.386035	0.0553858	0.26754	0.587244	0.374657	0.666928	0.577291	0.619335	0.534225	0.456279	0.255857	0.397122
medialorbitofrontal L	0.197463	0.20497	0.171408	0.104398	0.232247	0.16013	0.241212	0.287689	0.356794	0.329677	0.174631	0.119846	0.374576	0.257645	0.0907246	0.31184	0.351615	0.371603	0.340621	0.219269	0.324847	0.311226	0.39805	0.368455	0.531389	0.376907	0.37149	0.308287	0.328164	0.1901	0.351111	0.326279	0.0772975	0.296482	0.283962	0.214118	0.0770628	0.145783	0.252145	0.192652	0.110919	0.12342	0.345838	0.531389	0.0786925	0.139748	0.172526	0.173047	0.247354
medialorbitofrontal R	0.25274	0.15748	0.607656	0.381034	0.250734	0.340788	0.216747	0.459801	0.188539	0.542639	0.299587	0.271419	0.14969	0.509049	0.111943	0.244129	0.20239	0.573612	0.447513	0.501818	0.32991	0.299971	0.484554	0.398692	0.150012	0.607656	0.275019	0.287741	0.242665	0.0580999	0.223629	0.311622	0.212367	0.579019	0.171374	0.368528	0.367745	0.382653	0.29851	0.263795	0.492476	0.365294	0.555388	0.556171	0.386037	0.512402	0.295242	0.256552	0.246044
middletemporal L	0.263765	0.118461	0.817537	0.48974	0.290012	0.356305	0.2205	0.343455	0.244053	0.440736	0.282554	0.340153	0.361096	0.383726	0.225914	0.255649	0.193014	0.509348	0.284887	0.685631	0.26428	0.204866	0.421824	0.255342	0.175401	0.137276	0.817537	0.271313	0.154966	0.0863731	0.268218	0.145417	0.260437	0.6131	0.13589	0.255666	0.431972	0.497506	0.23127	0.36801	0.595396	0.528892	0.515137	0.375938	0.499962	0.7275	0.348619	0.375304	0.266828
middletemporal R	0.30438	0.181117	0.660757	0.349602	0.383797	0.43923	0.179636	0.64701	0.314587	0.591707	0.245159	0.356131	0.418325	0.690744	0.123729	0.31108	0.295705	0.555298	0.500631	0.52564	0.129913	0.361299	0.355619	0.304431	0.143834	0.342484	0.502436	0.706062	0.259558	0.0630279	0.489217	0.430505	0.400931	0.554699	0.457762	0.585201	0.452167	0.474946	0.138937	0.195612	0.629371	0.335757	0.55024	0.471516	0.634327	0.517955	0.396151	0.18243	0.337164
paracentral L	0.278813	0.133754	0.460208	0.286974	0.172748	0.184347	0.159537	0.293791	0.370521	0.53078	0.191044	0.175506	0.2693	0.364362	0.182077	0.179192	0.398781	0.702262	0.301554	0.681069	0.248122	0.195103	0.388505	0.292736	0.152789	0.18595	0.185843	0.206313	0.702262	0.102475	0.144089	0.154295	0.125435	0.638332	0.174326	0.234944	0.260947	0.345247	0.309027	0.239157	0.323896	0.284143	0.616064	0.549567	0.242374	0.405184	0.165237	0.248488	0.156472
paracentral R	0.218099	0.143495	0.243316	0.149616	0.19967	0.102831	0.168161	0.21893	0.382592	0.479538	0.118649	0.0679291	0.299576	0.266893	0.06991	0.288439	0.372748	0.815586	0.281638	0.402864	0.240727	0.2033	0.364096	0.295854	0.133371	0.278279	0.271193	0.200311	0.31085	0.815586	0.241854	0.197036	0.0683789	0.538068	0.234764	0.173073	0.124802	0.218688	0.303782	0.150249	0.123346	0.135467	0.64754	0.618084	0.0923773	0.199652	0.135778	0.14574	0.235089
parahippocampal L	0.263338	0.141121	0.756307	0.413016	0.261893	0.327748	0.266664	0.394363	0.220741	0.432797	0.296333	0.31152	0.338178	0.403881	0.195741	0.222847	0.147199	0.481191	0.34028	0.639161	0.328907	0.235277	0.475699	0.303567	0.151615	0.112328	0.266038	0.323766	0.139141	0.0682789	0.811702	0.235258	0.258421	0.590036	0.143696	0.267631	0.421618	0.494524	0.250497	0.328755	0.587608	0.475502	0.480761	0.37213	0.493744	0.655344	0.31054	0.307428	0.24013
parahippocampal R	0.250943	0.140443	0.516694	0.318198	0.294967	0.356842	0.211394	0.353526	0.215292	0.307942	0.248361	0.350679	0.238672	0.309194	0.15306	0.227066	0.161175	0.313024	0.297558	0.469313	0.249436	0.200497	0.361433	0.276664	0.131388	0.144973	0.143941	0.296526	0.143409	0.0753475	0.205721	0.646257	0.299905	0.379798	0.166397	0.168346	0.34989	0.411015	0.158703	0.286551	0.574655	0.380846	0.324066	0.211068	0.555462	0.482654	0.330942	0.239911	0.260564
parsopercularis L	0.209986	0.163403	0.329584	0.367976	0.126354	0.270029	0.123148	0.43306	0.20373	0.501351	0.21452	0.214187	0.253259	0.490036	0.0791525	0.217767	0.2637	0.363084	0.306431	0.332476	0.155993	0.221039	0.1707	0.223253	0.0482143	0.266059	0.314167	0.251106	0.229428	0.0737189	0.325377	0.364669	0.584186	0.174452	0.276091	0.458812	0.386734	0.0651984	0.140654	0.17472	0.419063	0.293069	0.34211	0.255177	0.281381	0.409666	0.196224	0.188033	0.165718
parsopercularis R	0.207924	0.177041	0.231444	0.365178	0.265839	0.256472	0.203341	0.376796	0.401189	0.348609	0.240524	0.241241	0.475181	0.34999	0.0397862	0.339117	0.398866	0.272201	0.268329	0.238633	0.26979	0.31073	0.261478	0.205801	0.0161438	0.396995	0.531557	0.310604	0.323427	0.0655872	0.509208	0.475107	0.123041	0.865835	0.411003	0.359948	0.311403	0.0971919	0.275488	0.161319	0.300411	0.237269	0.32211	0.0670335	0.143888	0.335822	0.301157	0.173397	0.308637
parsorbitalis L	0.221586	0.146355	0.794865	0.47325	0.269534	0.359885	0.272026	0.412738	0.139703	0.497403	0.35157	0.296405	0.0980055	0.466394	0.146089	0.21633	0.189106	0.536298	0.429522	0.572211	0.410984	0.323908	0.566765	0.390769	0.124968	0.162397	0.273425	0.369532	0.197783	0.0528396	0.274407	0.329974	0.258933	0.615062	0.794865	0.311737	0.510105	0.461148	0.285994	0.302473	0.607077	0.456673	0.53674	0.464924	0.493456	0.645786	0.322261	0.295096	0.220883
parsorbitalis R	0.223131	0.212203	0.255687	0.224896	0.338862	0.497549	0.120048	0.199439	0.183504	0.189618	0.21705	0.446788	0.193634	0.264419	0.0891887	0.217504	0.152596	0.151852	0.225995	0.251022	0.169099	0.227738	0.202748	0.316839	0.0938655	0.189365	0.157138	0.265179	0.125244	0.0590489	0.185886	0.167713	0.382677	0.131135	0.15917	0.622414	0.283522	0.177037	0.0672388	0.159759	0.395696	0.217073	0.171652	0.091926	0.491094	0.27913	0.352886	0.144124	0.247753
parstriangularis L	0.100871	0.109635	0.325998	0.151918	0.0960523	0.0411983	0.187717	0.301975	0.235748	0.073057	0.118237	0.0471099	0.302533	0.198176	0.131933	0.201387	0.249488	0.0493116	0.282593	0.0938497	0.248179	0.289372	0.270535	0.21966	0.0685471	0.295605	0.343303	0.368043	0.193052	0.06074	0.363058	0.42992	0.207769	0.141427	0.320403	0.211674	0.537565	0.311825	0.198989	0.127318	0.0674858	0.11907	0.0513887	0.0586988	0.277361	0.134868	0.0657531	0.12566	0.155276
parstriangularis R	0.214929	0.149773	0.486264	0.409191	0.216891	0.255139	0.144603	0.459003	0.339324	0.430514	0.194372	0.236496	0.386795	0.473187	0.0437689	0.315377	0.33939	0.358806	0.329112	0.276714	0.246934	0.2818	0.220121	0.201714	0.0183611	0.350881	0.428982	0.307294	0.270142	0.067058	0.421845	0.440183	0.187808	0.250222	0.3517	0.472646	0.362269	0.659166	0.195476	0.123227	0.439222	0.269449	0.368004	0.166163	0.288127	0.47739	0.288073	0.145007	0.2914
pericalcarine L	0.249748	0.13094	0.821496	0.416628	0.503532	0.449463	0.122337	0.511172	0.627629	0.677674	0.24937	0.344658	0.647758	0.612533	0.0649122	0.449178	0.451914	0.697529	0.396007	0.588563	0.373586	0.423045	0.210829	0.254279	0.0884942	0.531309	0.549601	0.386763	0.345617	0.0702104	0.534972	0.446978	0.584186	0.865835	0.539655	0.59939	0.500678	0.659166	0.865835	0.193194	0.658742	0.340006	0.695293	0.724419	0.685698	0.57561	0.508633	0.197121	0.403776
pericalcarine R	0.126569	0.1583	0.224362	0.114912	0.127756	0.0691473	0.226995	0.31109	0.240826	0.131986	0.118951	0.0737542	0.299833	0.218473	0.0692347	0.176668	0.247405	0.138433	0.316425	0.461168	0.305048	0.257241	0.361252	0.290288	0.072869	0.204207	0.344176	0.30128	0.188404	0.0494994	0.349818	0.466879	0.130827	0.270606	0.246886	0.213542	0.115498	0.307789	0.251511	0.521157	0.200189	0.100612	0.114537	0.166568	0.20336	0.192502	0.0952118	0.168861	0.143225
postcentral L	0.260353	0.177634	0.137191	0.229976	0.108246	0.0672885	0.162875	0.541901	0.276029	0.265392	0.211633	0.115331	0.382154	0.453306	0.125299	0.250394	0.301362	0.156363	0.415646	0.103986	0.278809	0.310267	0.277272	0.26492	0.103802	0.320632	0.447215	0.383002	0.249744	0.077151	0.472809	0.514419	0.116857	0.0677149	0.354424	0.434011	0.0867387	0.174198	0.131046	0.156766	0.660271	0.222836	0.136006	0.115084	0.300206	0.200002	0.0873797	0.162929	0.209959
postcentral R	0.116402	0.161639	0.261805	0.114854	0.102227	0.0538122	0.316351	0.326127	0.267958	0.0927404	0.243364	0.0446251	0.342152	0.212579	0.0758872	0.201525	0.291241	0.0904918	0.3348	0.314551	0.315251	0.270703	0.365151	0.280368	0.0671206	0.254931	0.364506	0.340134	0.223119	0.0560889	0.371225	0.503278	0.131081	0.294894	0.277354	0.226444	0.104458	0.398656	0.23735	0.108919	0.200891	0.685603	0.0736307	0.124015	0.216503	0.29674	0.0737775	0.105346	0.162227
posteriorcingulate L	0.205825	0.176784	0.0693323	0.189624	0.3199	0.260023	0.220279	0.233689	0.50734	0.20707	0.262406	0.235178	0.523539	0.178088	0.056151	0.437461	0.534412	0.35157	0.2654	0.167379	0.316966	0.309838	0.39206	0.322619	0.0598554	0.440635	0.522711	0.293948	0.490238	0.133601	0.492857	0.396262	0.102605	0.197038	0.414537	0.191925	0.19424	0.0811777	0.285377	0.222707	0.190139	0.176674	0.737375	0.516208	0.0955017	0.153377	0.316796	0.216582	0.370816
posteriorcingulate R	0.233434	0.202903	0.22997	0.273443	0.47542	0.360296	0.207834	0.432045	0.484298	0.462958	0.263588	0.326074	0.524803	0.514434	0.09786	0.435838	0.477274	0.466058	0.223783	0.283376	0.304852	0.319913	0.312598	0.289154	0.102681	0.447088	0.540189	0.287657	0.413812	0.103486	0.522301	0.464668	0.270506	0.114046	0.431156	0.481092	0.274363	0.0681193	0.204757	0.224884	0.308269	0.235389	0.581257	0.85424	0.231802	0.28419	0.461009	0.219471	0.400054
precentral L	0.227954	0.150157	0.13733	0.298368	0.0823939	0.137985	0.121429	0.512898	0.248075	0.349692	0.186609	0.151516	0.313949	0.492734	0.101001	0.250539	0.284733	0.226025	0.378583	0.179068	0.2357	0.280472	0.229892	0.254107	0.0562746	0.303073	0.36458	0.343301	0.236463	0.0731527	0.381488	0.430423	0.113228	0.0453122	0.318249	0.474696	0.260441	0.0769723	0.127925	0.139243	0.413238	0.240077	0.210293	0.126545	0.685698	0.307395	0.127738	0.153744	0.203093
precentral R	0.156705	0.18479	0.22006	0.383627	0.106528	0.0863728	0.340035	0.371482	0.305734	0.105452	0.292502	0.0875421	0.379105	0.254185	0.080984	0.245579	0.31223	0.0647281	0.351941	0.150068	0.338847	0.308304	0.367583	0.276835	0.0642329	0.306629	0.453342	0.37925	0.229378	0.0604796	0.4381	0.548335	0.107228	0.253414	0.325601	0.281365	0.217995	0.403287	0.243052	0.137075	0.142341	0.22089	0.049287	0.100505	0.150573	0.762131	0.0932164	0.114944	0.198262
precuneus L	0.276533	0.136474	0.144955	0.192831	0.391796	0.318118	0.111278	0.43671	0.130259	0.589755	0.188815	0.115888	0.151001	0.511836	0.10453	0.160742	0.166083	0.394437	0.34882	0.235303	0.146168	0.157922	0.178941	0.2413	0.0913079	0.153737	0.245589	0.154354	0.172116	0.083044	0.226905	0.287476	0.0870241	0.191025	0.163092	0.433838	0.139555	0.0481693	0.0917647	0.145592	0.14933	0.178147	0.353321	0.415289	0.0440838	0.203232	0.595231	0.14811	0.12732
precuneus R	0.122322	0.139874	0.291632	0.132055	0.130376	0.0691566	0.22954	0.28085	0.290456	0.145076	0.13579	0.0642806	0.341872	0.200545	0.0765103	0.202257	0.295891	0.176314	0.324516	0.604863	0.330818	0.280334	0.398965	0.30311	0.0790756	0.248302	0.400275	0.326458	0.217942	0.0519632	0.391938	0.460463	0.125848	0.366684	0.286261	0.191615	0.136454	0.348039	0.276313	0.191431	0.202796	0.142932	0.14739	0.195716	0.199981	0.255753	0.0941093	0.604863	0.161476
rostralanteriorcingulate L	0.284936	0.173981	0.317264	0.279833	0.223914	0.308164	0.186572	0.508161	0.157951	0.662811	0.26616	0.209249	0.179141	0.558966	0.0563532	0.0910827	0.17832	0.593249	0.466216	0.368888	0.278702	0.24148	0.373351	0.37431	0.0646105	0.152066	0.297473	0.231194	0.230209	0.0705647	0.260936	0.343648	0.0861073	0.39785	0.144583	0.434497	0.214677	0.184513	0.227362	0.244493	0.286125	0.273641	0.510547	0.675183	0.16644	0.332498	0.208542	0.2413	0.676104
rostralanteriorcingulate R	0.248679	0.178663	0.375268	0.245294	0.181127	0.147866	0.228099	0.331471	0.360307	0.436873	0.19964	0.123067	0.34788	0.340688	0.104731	0.248081	0.323277	0.543347	0.363918	0.379901	0.326973	0.302941	0.446366	0.370593	0.156214	0.380613	0.354042	0.302198	0.33332	0.0617799	0.311714	0.295602	0.119303	0.514076	0.270767	0.246883	0.208589	0.269748	0.322035	0.217077	0.239937	0.234187	0.51755	0.566258	0.181867	0.316288	0.131597	0.211706	0.189865
rostralmiddlefrontal L	0.275061	0.242258	0.229857	0.268359	0.437571	0.416287	0.197403	0.286698	0.371984	0.289838	0.311256	0.47028	0.407462	0.273075	0.126478	0.361723	0.370644	0.225042	0.176875	0.288309	0.268454	0.278339	0.209495	0.249935	0.147266	0.340927	0.411528	0.271183	0.336348	0.112551	0.42762	0.420377	0.32281	0.115832	0.313978	0.313488	0.262404	0.117318	0.0888735	0.283996	0.333926	0.271289	0.260483	0.137846	0.299785	0.297943	0.424167	0.259457	0.369814
rostralmiddlefrontal R	0.264539	0.149136	0.662774	0.353329	0.199175	0.262537	0.22666	0.387873	0.21417	0.420492	0.268095	0.23587	0.248461	0.392804	0.190965	0.165252	0.0932862	0.469165	0.363007	0.509208	0.326144	0.298597	0.449485	0.332062	0.15264	0.201131	0.300632	0.351541	0.144513	0.0384108	0.271459	0.307167	0.223046	0.572432	0.187298	0.267787	0.373218	0.422633	0.264764	0.243631	0.473836	0.356393	0.467972	0.411987	0.398582	0.520228	0.230359	0.225072	0.194487
superiorfrontal L	0.251149	0.118895	0.596582	0.367314	0.206002	0.255354	0.165767	0.312443	0.418051	0.507634	0.237336	0.22363	0.320954	0.371946	0.296088	0.201316	0.177893	0.671272	0.332651	0.604808	0.286998	0.218607	0.445532	0.32277	0.172844	0.217685	0.239426	0.238738	0.161936	0.0836872	0.168442	0.184891	0.164946	0.677395	0.175263	0.245434	0.318587	0.386701	0.336539	0.271755	0.398387	0.346022	0.649999	0.566182	0.309424	0.494517	0.22658	0.286083	0.179323
superiorfrontal R	0.276646	0.112972	0.239134	0.201888	0.301594	0.237047	0.114116	0.35321	0.156027	0.667647	0.170127	0.154083	0.134365	0.436534	0.0607543	0.119344	0.122359	0.663629	0.341495	0.326263	0.212741	0.174881	0.298544	0.303098	0.0830536	0.113595	0.190003	0.16783	0.157957	0.0704361	0.163811	0.211605	0.0929942	0.409137	0.103219	0.330956	0.161186	0.174215	0.241961	0.164509	0.185992	0.189057	0.528602	0.85424	0.114145	0.240317	0.225991	0.167589	0.185547
superiorparietal L	0.27617	0.147393	0.209635	0.241393	0.100889	0.288531	0.113285	0.503369	0.207171	0.55549	0.192524	0.181882	0.240593	0.598986	0.0915594	0.27257	0.274237	0.393103	0.36484	0.260793	0.173259	0.204164	0.175043	0.250629	0.061514	0.2584	0.318243	0.226395	0.244272	0.0847092	0.317373	0.363862	0.166095	0.200252	0.260535	0.540137	0.209424	0.0513078	0.0600925	0.127928	0.354861	0.20526	0.362981	0.331257	0.131552	0.275636	0.32135	0.13708	0.231184
superiorparietal R	0.127009	0.170549	0.209961	0.114072	0.12227	0.0643832	0.230086	0.33249	0.231323	0.118526	0.122733	0.0723605	0.297349	0.2285	0.0707835	0.172414	0.248923	0.11441	0.311391	0.360251	0.277086	0.234156	0.33182	0.274586	0.0729718	0.195569	0.311856	0.28504	0.197619	0.054047	0.328039	0.444321	0.13835	0.235329	0.226921	0.225772	0.100417	0.307357	0.227545	0.157206	0.202365	0.112438	0.0949114	0.143528	0.21911	0.19369	0.0921053	0.167442	0.142431
superiortemporal L	0.253958	0.0966953	0.611563	0.502405	0.335641	0.40787	0.175847	0.182994	0.306689	0.259485	0.553528	0.392905	0.394197	0.189426	0.232201	0.287286	0.258638	0.299045	0.189012	0.500704	0.252754	0.305756	0.230029	0.169395	0.197784	0.235583	0.543782	0.331347	0.230343	0.116722	0.537382	0.373447	0.293328	0.367053	0.306979	0.154836	0.427251	0.390617	0.102531	0.473869	0.640273	0.605032	0.330762	0.182168	0.553163	0.670612	0.400181	0.446805	0.326351
superiortemporal R	0.307376	0.205725	0.618812	0.30297	0.268299	0.34635	0.266723	0.579485	0.188482	0.491445	0.257017	0.299463	0.200292	0.563984	0.124648	0.211015	0.182062	0.480008	0.411718	0.512484	0.20501	0.171835	0.386194	0.298654	0.130117	0.132433	0.40307	0.322463	0.197818	0.0511401	0.387814	0.454902	0.294799	0.534287	0.18499	0.435858	0.395216	0.472045	0.188977	0.177211	0.576502	0.312307	0.472471	0.391864	0.527214	0.483822	0.301052	0.156313	0.252329
supramarginal L	0.267731	0.19052	0.186351	0.182124	0.140139	0.054757	0.203701	0.550122	0.284188	0.242516	0.24329	0.0922351	0.386266	0.442292	0.135839	0.248209	0.292972	0.147516	0.438072	0.108696	0.296934	0.306673	0.306181	0.279486	0.125028	0.30966	0.445262	0.388248	0.235672	0.0774641	0.469807	0.519944	0.124494	0.100088	0.344312	0.408014	0.0492541	0.201411	0.146348	0.159057	0.306032	0.217459	0.124707	0.127392	0.291348	0.178292	0.108224	0.160223	0.213696
supramarginal R	0.227795	0.182518	0.363208	0.486839	0.168839	0.215286	0.190207	0.438432	0.32699	0.350424	0.226713	0.214539	0.374948	0.41159	0.0522238	0.300043	0.333462	0.265377	0.344992	0.268424	0.308012	0.290439	0.315564	0.264524	0.0319336	0.324888	0.398944	0.336349	0.271874	0.0925659	0.394072	0.43106	0.0941145	0.0781754	0.326901	0.425043	0.331896	0.1735	0.255738	0.132827	0.398455	0.348349	0.270194	0.118338	0.145534	0.604934	0.222542	0.199926	0.263294
transversetemporal L	0.18277	0.174155	0.245844	0.175163	0.170089	0.103488	0.241382	0.420115	0.242789	0.144842	0.37661	0.193965	0.361884	0.320066	0.148268	0.208732	0.244547	0.0925557	0.344118	0.132617	0.243512	0.307678	0.232118	0.230332	0.134072	0.278949	0.504836	0.353695	0.209792	0.0770485	0.514698	0.586071	0.190381	0.0995781	0.336573	0.332185	0.100777	0.204032	0.111486	0.20795	0.626427	0.21818	0.0815785	0.0990564	0.443029	0.250238	0.161638	0.199636	0.204795
transversetemporal R	0.134386	0.146522	0.430645	0.231341	0.112583	0.0782628	0.283854	0.242444	0.259089	0.169136	0.20401	0.0806317	0.319002	0.177485	0.0983367	0.177563	0.258741	0.21792	0.318072	0.469007	0.304369	0.268782	0.38656	0.283761	0.0775658	0.242636	0.439271	0.333008	0.179673	0.0469539	0.4238	0.472859	0.154208	0.472209	0.268588	0.150688	0.231848	0.442815	0.257456	0.187664	0.286239	0.27961	0.197951	0.202631	0.2642	0.411276	0.0904845	0.108876	0.150037
[truncated: 13 more columns]
