# Supplementary material for: The relationship between the interictal epileptiform discharge source connectivity and cortical structural couplings in temporal lobe epilepsy
Source: Front Neurol. 2023 Feb 1;14:1029732. doi: 10.3389/fneur.2023.1029732 (PMC9948620; doi:10.3389/fneur.2023.1029732)
Supplement: Supplementary file 1 [file Data_Sheet_1.ZIP › Connection/BGC/R/28.xlsx]

## Sheet: 0
\	caudalanteriorcingulate L	caudalanteriorcingulate R	caudalmiddlefrontal L	caudalmiddlefrontal R	cuneus L	cuneus R	entorhinal L	entorhinal R	fusiform L	fusiform R	inferiorparietal L	inferiorparietal R	inferiortemporal L	inferiortemporal R	insula L	insula R	isthmuscingulate L	isthmuscingulate R	lateraloccipital L	lateraloccipital R	lateralorbitofrontal L	lateralorbitofrontal R	lingual L	lingual R	medialorbitofrontal L	medialorbitofrontal R	middletemporal L	middletemporal R	paracentral L	paracentral R	parahippocampal L	parahippocampal R	parsopercularis L	parsopercularis R	parsorbitalis L	parsorbitalis R	parstriangularis L	parstriangularis R	pericalcarine L	pericalcarine R	postcentral L	postcentral R	posteriorcingulate L	posteriorcingulate R	precentral L	precentral R	precuneus L	precuneus R	rostralanteriorcingulate L
caudalanteriorcingulate L	0.826631	0.174649	0.749762	0.538336	0.313589	0.209158	0.496898	0.230277	0.257754	0.120462	0.64923	0.335789	0.229478	0.157777	0.186531	0.215964	0.329997	0.248634	0.497054	0.382641	0.0991444	0.181472	0.170655	0.176389	0.246812	0.171627	0.196843	0.187648	0.233945	0.267083	0.592168	0.440972	0.219709	0.181775	0.197595	0.258214	0.225923	0.516862	0.304674	0.173107	0.812759	0.424328	0.19956	0.214902	0.826631	0.162939	0.650056	0.300546	0.195768
caudalanteriorcingulate R	0.442334	0.830106	0.363411	0.396911	0.321841	0.284869	0.161615	0.349372	0.0981244	0.354167	0.477282	0.339847	0.100866	0.454651	0.514617	0.129027	0.113864	0.284758	0.165062	0.335369	0.342939	0.10228	0.280313	0.223961	0.467686	0.116271	0.191284	0.251823	0.214436	0.642618	0.192316	0.163439	0.218027	0.39809	0.264607	0.141289	0.451859	0.411475	0.329785	0.177644	0.424179	0.355306	0.248587	0.526919	0.419026	0.106597	0.517021	0.338184	0.165302
caudalmiddlefrontal L	0.729733	0.284675	1.03541	0.391461	0.39007	0.459351	0.659382	0.281912	0.256478	0.323684	0.471017	0.635212	0.249233	0.532762	0.221643	0.180549	0.240822	0.242521	0.418408	0.629099	0.136671	0.166325	0.304195	0.0925293	0.246268	0.146003	0.288442	0.284213	0.242534	0.247221	0.914278	0.689692	0.301761	0.159034	0.344516	0.203054	0.405026	0.387957	0.923797	0.234059	0.23092	0.407253	0.277099	0.557134	0.304926	0.166431	0.601812	0.48374	0.143524
caudalmiddlefrontal R	0.653901	0.252435	0.328941	0.705388	0.245648	0.359799	0.592741	0.212811	0.209657	0.14124	0.152559	0.499088	0.211954	0.197881	0.190673	0.182745	0.212023	0.133684	0.339424	0.501088	0.0793954	0.135837	0.16026	0.211336	0.168405	0.132334	0.192196	0.199382	0.279301	0.235459	0.666206	0.525277	0.268824	0.0780465	0.255535	0.145635	0.358185	0.191552	0.645623	0.150836	0.318188	0.457992	0.180462	0.212353	0.340406	0.181211	0.132619	0.42735	0.0827192
cuneus L	0.562551	0.179329	0.608883	0.314341	0.902902	0.446924	0.484238	0.204179	0.245124	0.147337	0.798748	0.586208	0.234489	0.174353	0.121151	0.151136	0.270148	0.148196	0.494213	0.587617	0.032643	0.16132	0.214918	0.114613	0.0822251	0.133171	0.227975	0.21823	0.227109	0.131149	0.902902	0.697789	0.23591	0.0385636	0.212108	0.0821178	0.318449	0.333683	0.823916	0.163737	0.751066	0.212156	0.138863	0.175994	0.724712	0.142546	0.698674	0.371382	0.0507174
cuneus R	0.289899	0.137778	0.629479	0.64255	0.324677	0.721127	0.345238	0.168695	0.240629	0.0888558	0.721127	0.330221	0.228703	0.0839491	0.131257	0.159953	0.285361	0.284202	0.438328	0.303726	0.0518029	0.148742	0.168138	0.144991	0.126419	0.142038	0.191499	0.195943	0.236484	0.171688	0.678998	0.64365	0.204558	0.137808	0.155711	0.173092	0.245263	0.478692	0.491505	0.147855	0.707459	0.5489	0.165958	0.130365	0.702883	0.229846	0.672265	0.107617	0.150948
entorhinal L	0.692089	0.378835	0.611323	0.509351	0.304051	0.387584	0.709557	0.231617	0.251886	0.157851	0.61421	0.652531	0.211656	0.335683	0.483498	0.330518	0.337929	0.35994	0.407333	0.610286	0.255603	0.186852	0.123793	0.21193	0.487247	0.276294	0.11418	0.114402	0.343253	0.574791	0.126403	0.12254	0.189642	0.357286	0.0996291	0.261163	0.437453	0.559874	0.309749	0.124542	0.671924	0.42935	0.282872	0.43075	0.666191	0.140679	0.618361	0.523825	0.305645
entorhinal R	0.727638	0.781628	0.699156	0.540122	0.319656	0.451604	0.675638	0.781628	0.33798	0.401185	0.663037	0.737712	0.256781	0.659022	0.630638	0.649001	0.503008	0.371447	0.478165	0.679847	0.436888	0.249439	0.215894	0.232409	0.453471	0.722021	0.144708	0.197282	0.707425	0.478216	0.739759	0.494609	0.427474	0.460276	0.463063	0.197719	0.423515	0.686541	0.769791	0.0959081	0.738238	0.466115	0.256268	0.574466	0.730321	0.140296	0.671497	0.458528	0.339656
fusiform L	0.734736	0.321654	0.585043	0.500958	0.333731	0.45965	0.661892	0.250443	0.883504	0.46851	0.622112	0.707601	0.213346	0.764636	0.352408	0.343107	0.333755	0.336499	0.322886	0.663323	0.423018	0.0822716	0.319529	0.21357	0.315625	0.41085	0.260812	0.244195	0.272507	0.275436	0.822193	0.624401	0.277156	0.424085	0.373092	0.157784	0.400222	0.720337	0.87838	0.267499	0.628465	0.455883	0.252164	0.683422	0.618123	0.134904	0.651693	0.445457	0.198641
fusiform R	0.577006	0.830106	0.771431	0.621609	0.339315	0.407238	0.46091	0.351429	0.414422	0.94289	0.745575	0.605059	0.339798	0.94289	0.561448	0.620665	0.54334	0.374213	0.494297	0.566485	0.234827	0.413874	0.365211	0.123219	0.46665	0.725139	0.182495	0.231857	0.597343	0.412287	0.477149	0.339645	0.436331	0.308412	0.494253	0.27566	0.44085	0.641962	0.67845	0.370385	0.815163	0.549415	0.235062	0.537057	0.81191	0.187037	0.702248	0.404628	0.440164
inferiorparietal L	0.731018	0.24028	0.300113	0.135137	0.392484	0.397268	0.65124	0.249242	0.220853	0.174386	0.894507	0.592243	0.217854	0.266909	0.166319	0.165069	0.212943	0.155238	0.394523	0.605222	0.0436065	0.160493	0.21025	0.113097	0.156498	0.144938	0.236237	0.233239	0.254833	0.177711	0.894507	0.659203	0.29915	0.0194206	0.28684	0.124258	0.345311	0.171038	0.771725	0.15562	0.408894	0.197819	0.188575	0.27791	0.378664	0.11052	0.159112	0.467378	0.0777215
inferiorparietal R	0.404874	0.132284	0.619088	0.705388	0.311816	0.305114	0.311046	0.159148	0.236618	0.0797625	0.674012	0.737712	0.229632	0.09517	0.147461	0.154013	0.272866	0.414777	0.41198	0.258569	0.100884	0.142	0.142136	0.200401	0.173999	0.131314	0.174007	0.189542	0.247703	0.218105	0.450799	0.540241	0.198854	0.22316	0.143444	0.238013	0.369886	0.481834	0.247474	0.14594	0.671982	0.606374	0.195993	0.180122	0.678628	0.314232	0.617509	0.256482	0.232184
inferiortemporal L	0.734386	0.3533	0.588184	0.515067	0.326242	0.458486	0.634926	0.197325	0.225523	0.41575	0.63247	0.712223	0.886137	0.729225	0.366521	0.355722	0.305731	0.342673	0.346077	0.66163	0.388159	0.189826	0.266614	0.193988	0.326776	0.478698	0.222623	0.208072	0.303437	0.281256	0.819854	0.620405	0.256257	0.415217	0.347459	0.157806	0.400726	0.689225	0.886137	0.188747	0.636725	0.470204	0.24191	0.654363	0.627167	0.139094	0.6419	0.439127	0.212031
inferiortemporal R	0.418089	0.707764	0.562792	0.452461	0.354317	0.358534	0.281744	0.303881	0.327408	0.582279	0.596444	0.419817	0.259432	0.94289	0.505199	0.61715	0.451571	0.269063	0.36397	0.406442	0.0491622	0.328236	0.388029	0.112909	0.469841	0.581244	0.202891	0.223275	0.484591	0.408626	0.206745	0.172285	0.303249	0.0573322	0.3596	0.28609	0.358755	0.509164	0.337263	0.309072	0.602672	0.430899	0.232836	0.38234	0.591739	0.169122	0.611686	0.314206	0.351426
insula L	0.246446	0.431221	0.196219	0.291565	0.222856	0.196817	0.122524	0.364742	0.247079	0.348462	0.290677	0.200345	0.229991	0.448424	0.639979	0.256355	0.196504	0.25373	0.145477	0.190427	0.315069	0.21602	0.286521	0.241978	0.357366	0.251016	0.213917	0.249066	0.354387	0.282946	0.142686	0.136255	0.281698	0.36089	0.27479	0.164396	0.33104	0.196255	0.265182	0.305172	0.235567	0.252017	0.230735	0.529684	0.236768	0.0835246	0.295863	0.179111	0.17432
insula R	0.558769	0.238679	0.389957	0.402474	0.339452	0.365117	0.274428	0.282212	0.195519	0.511779	0.47983	0.463538	0.175823	0.740387	0.340494	0.740387	0.175111	0.281712	0.193342	0.454562	0.448505	0.194328	0.360538	0.275143	0.318426	0.0911642	0.246443	0.23193	0.0958955	0.274183	0.39588	0.291674	0.119501	0.434778	0.188187	0.152102	0.439585	0.476139	0.538066	0.269349	0.443578	0.35318	0.286348	0.719161	0.440015	0.105637	0.552676	0.379023	0.170898
isthmuscingulate L	0.723928	0.300673	0.541998	0.473249	0.367666	0.473034	0.661906	0.310583	0.2726	0.540982	0.596251	0.688084	0.232523	0.816858	0.309426	0.250397	0.922466	0.318747	0.191799	0.660688	0.427576	0.135321	0.399582	0.248244	0.292223	0.214183	0.301075	0.30818	0.204993	0.258109	0.821051	0.635658	0.30191	0.417666	0.393104	0.172106	0.408948	0.771166	0.8779	0.32447	0.581021	0.434189	0.278717	0.74625	0.571845	0.136766	0.676601	0.46319	0.171348
isthmuscingulate R	0.404201	0.262912	0.183679	0.128988	0.15361	0.331186	0.576573	0.192616	0.136691	0.121418	0.130967	0.413723	0.128793	0.143985	0.192126	0.18485	0.16762	0.576573	0.180186	0.432802	0.176344	0.0864929	0.113572	0.244148	0.156152	0.139119	0.104301	0.184839	0.307513	0.261697	0.401472	0.377026	0.271786	0.267292	0.273827	0.137008	0.361619	0.153565	0.39117	0.103644	0.176467	0.146847	0.12667	0.114603	0.179731	0.127473	0.144984	0.342418	0.10794
lateraloccipital L	0.753062	0.285921	0.623869	0.503159	0.368469	0.452411	0.709557	0.299803	0.228592	0.429856	0.679089	0.689313	0.239405	0.751087	0.269109	0.220243	0.161708	0.306114	1.05617	0.662211	0.387641	0.150864	0.334583	0.197006	0.268763	0.177555	0.300935	0.310955	0.249302	0.245674	0.981741	0.763176	0.325108	0.373917	0.376734	0.164202	0.383533	0.799135	0.970496	0.21222	0.693181	0.473829	0.252994	0.673942	0.66235	0.141635	0.733324	0.466939	0.144421
lateraloccipital R	0.491686	0.145066	0.559493	0.607824	0.299983	0.276425	0.36248	0.175722	0.231842	0.0899617	0.617357	0.276792	0.223078	0.116218	0.148583	0.159764	0.26901	0.402038	0.379172	0.680635	0.103314	0.137651	0.141435	0.18764	0.177645	0.137092	0.168695	0.196704	0.276439	0.223752	0.446126	0.538269	0.21732	0.223991	0.152014	0.24774	0.374852	0.461406	0.256257	0.138455	0.616119	0.512912	0.208715	0.206085	0.616275	0.25261	0.586364	0.270301	0.242824
lateralorbitofrontal L	0.559722	0.403917	0.491914	0.566148	0.373475	0.371888	0.514495	0.222463	0.190911	0.16796	0.694989	0.508761	0.150125	0.443119	0.29566	0.354481	0.286912	0.383501	0.290089	0.491373	0.694989	0.236043	0.109234	0.227226	0.260805	0.380774	0.0798677	0.204123	0.320032	0.282796	0.509336	0.391122	0.260771	0.358539	0.318716	0.165323	0.363399	0.550136	0.601026	0.137642	0.583192	0.575854	0.196538	0.471395	0.561009	0.190069	0.65171	0.367256	0.201967
lateralorbitofrontal R	0.732486	0.366652	0.580361	0.477044	0.297494	0.458073	0.646185	0.241537	0.173805	0.498688	0.586125	0.72978	0.269674	0.773381	0.353317	0.40789	0.282307	0.331981	0.292277	0.680635	0.590509	0.891178	0.3172	0.268661	0.326344	0.514811	0.353373	0.231925	0.334697	0.282291	0.828903	0.620599	0.312409	0.433674	0.394256	0.150694	0.407043	0.659198	0.88278	0.191838	0.612997	0.428107	0.210519	0.624304	0.605336	0.126541	0.605324	0.458896	0.25591
lingual L	0.611463	0.739103	0.909691	0.69058	0.338826	0.421552	0.476672	0.236324	0.435579	0.494742	0.809739	0.65533	0.362237	0.84627	0.545833	0.600407	0.588723	0.412042	0.614721	0.599329	0.338778	0.379816	0.943882	0.199529	0.425118	0.711963	0.101002	0.123806	0.603642	0.409703	0.721577	0.532874	0.427724	0.41495	0.448161	0.248038	0.42949	0.753183	0.931633	0.291131	0.939947	0.603816	0.257498	0.613262	0.943882	0.194281	0.751106	0.409979	0.354742
lingual R	0.639719	0.382358	0.635254	0.653872	0.347191	0.401638	0.612581	0.202753	0.196562	0.202991	0.748462	0.611799	0.173815	0.654004	0.290357	0.310954	0.292822	0.385874	0.303629	0.586434	0.594936	0.169327	0.126652	0.797341	0.282269	0.330371	0.148501	0.204746	0.344111	0.253094	0.685466	0.539096	0.329451	0.536895	0.377023	0.201784	0.434938	0.591308	0.762485	0.125343	0.719619	0.599125	0.226983	0.619216	0.711505	0.17875	0.688127	0.417581	0.29231
medialorbitofrontal L	0.115154	0.414376	0.169799	0.220967	0.144123	0.127928	0.127107	0.365218	0.28393	0.452869	0.198089	0.128395	0.263408	0.486735	0.206292	0.352496	0.24709	0.208977	0.216015	0.121931	0.47482	0.386456	0.364062	0.374404	0.572699	0.572699	0.301749	0.229191	0.227779	0.153878	0.127634	0.122781	0.235491	0.397727	0.283935	0.101039	0.146164	0.106221	0.225447	0.31914	0.188241	0.19828	0.166522	0.502098	0.190097	0.095804	0.170576	0.0950051	0.107474
medialorbitofrontal R	0.584413	0.21898	0.345248	0.386355	0.280539	0.376517	0.332515	0.289265	0.235148	0.495796	0.44394	0.532917	0.278884	0.641867	0.314775	0.19368	0.094263	0.29375	0.113669	0.515461	0.517314	0.353109	0.380216	0.322961	0.322785	0.755737	0.374216	0.213083	0.129404	0.278832	0.432713	0.305726	0.171525	0.427634	0.250564	0.115692	0.391968	0.448202	0.566878	0.327809	0.396406	0.34066	0.208377	0.600727	0.393878	0.101555	0.48829	0.405486	0.181339
middletemporal L	0.69187	0.628646	0.757897	0.598418	0.326419	0.454862	0.563446	0.198146	0.385871	0.349168	0.736141	0.731752	0.330372	0.712644	0.488603	0.547517	0.486166	0.364117	0.535777	0.66348	0.320199	0.443895	0.113319	0.218604	0.410156	0.755737	0.971483	0.212447	0.510817	0.356297	0.9105	0.700913	0.39242	0.40526	0.407445	0.196157	0.405145	0.707148	0.971483	0.113226	0.808938	0.539772	0.222252	0.577773	0.802396	0.1604	0.694262	0.435801	0.293471
middletemporal R	0.690514	0.823655	0.823369	0.621171	0.322895	0.435313	0.572831	0.282702	0.435508	0.380127	0.730513	0.713003	0.358628	0.713608	0.639979	0.639037	0.60487	0.426816	0.582683	0.655195	0.467728	0.325355	0.158332	0.258285	0.430911	0.686685	0.223348	0.845741	0.757557	0.498858	0.794455	0.619918	0.501347	0.498543	0.506914	0.232219	0.45593	0.718925	0.843929	0.251432	0.845741	0.526336	0.270399	0.576201	0.845114	0.171499	0.712308	0.451086	0.377758
paracentral L	0.670565	0.401772	0.459876	0.468667	0.390041	0.464397	0.406957	0.414949	0.129804	0.437969	0.576362	0.618555	0.148464	0.573666	0.432294	0.187211	0.114016	0.336936	0.197162	0.617289	0.332835	0.103157	0.362947	0.229183	0.343608	0.0920371	0.247213	0.358343	0.757557	0.368931	0.410263	0.327672	0.185874	0.411027	0.275376	0.173374	0.485468	0.569403	0.551966	0.298112	0.518466	0.430783	0.267876	0.642819	0.512066	0.148372	0.633768	0.490616	0.1929
paracentral R	0.207531	0.680251	0.208332	0.291264	0.262196	0.230162	0.197397	0.371899	0.209171	0.378102	0.290028	0.198774	0.193626	0.447993	0.174012	0.218035	0.182972	0.258246	0.152285	0.192242	0.284696	0.175966	0.323938	0.230912	0.245469	0.191037	0.210566	0.289777	0.453583	0.680251	0.173087	0.19421	0.315385	0.35946	0.326824	0.21048	0.285882	0.190068	0.287426	0.296307	0.236407	0.260033	0.214428	0.567699	0.238908	0.113241	0.296709	0.147546	0.218572
parahippocampal L	0.586502	0.378409	0.839428	0.619041	0.313072	0.47629	0.0923503	0.187418	0.322984	0.088489	0.754509	0.736385	0.272766	0.236306	0.454538	0.417158	0.461252	0.343012	0.587209	0.625616	0.147348	0.246196	0.194769	0.184565	0.446615	0.359347	0.236492	0.175269	0.344131	0.489796	0.981741	0.334188	0.166183	0.263881	0.153098	0.251362	0.405677	0.644595	0.417686	0.208948	0.898283	0.521295	0.258698	0.368172	0.897223	0.173582	0.705184	0.411718	0.257105
parahippocampal R	0.629147	0.553998	0.866639	0.661108	0.324347	0.449578	0.276063	0.171305	0.365788	0.120345	0.772871	0.733381	0.311332	0.36971	0.563105	0.49197	0.518139	0.403064	0.599943	0.65097	0.226231	0.263453	0.182084	0.209861	0.454146	0.444247	0.209167	0.19223	0.498864	0.567511	0.549649	0.906945	0.251352	0.350088	0.253733	0.248285	0.465123	0.690977	0.689843	0.238906	0.90552	0.554016	0.289091	0.45812	0.906945	0.193337	0.733124	0.444417	0.293322
parsopercularis L	0.685509	0.4523	0.473868	0.459123	0.308014	0.424554	0.428047	0.171111	0.108766	0.23697	0.558923	0.654009	0.0857399	0.432021	0.473903	0.320338	0.175203	0.326032	0.249473	0.621303	0.275913	0.107118	0.142315	0.201023	0.449558	0.286726	0.109172	0.147807	0.256221	0.411709	0.358107	0.217626	0.685509	0.36449	0.311265	0.171847	0.403881	0.542802	0.509258	0.0593012	0.536423	0.416297	0.176202	0.439123	0.529192	0.122401	0.571936	0.450273	0.221088
parsopercularis R	0.563875	0.328986	0.353116	0.519625	0.372273	0.39693	0.511255	0.171005	0.132906	0.113175	0.54271	0.509006	0.115806	0.244186	0.24982	0.251804	0.201562	0.40201	0.19914	0.498836	0.202937	0.092511	0.0906867	0.222574	0.249936	0.206304	0.0827136	0.161556	0.285835	0.275014	0.467309	0.372711	0.241628	0.563875	0.281981	0.222812	0.426094	0.404287	0.563181	0.102863	0.397007	0.520532	0.214754	0.355825	0.386198	0.210233	0.535745	0.379159	0.301519
parsorbitalis L	0.662763	0.49399	0.4345	0.436892	0.280578	0.371023	0.231207	0.128228	0.110362	0.186562	0.510983	0.58069	0.0891881	0.377349	0.500153	0.305288	0.163955	0.327349	0.210102	0.548706	0.272201	0.108638	0.0913687	0.180424	0.499213	0.249277	0.0729931	0.0816466	0.265196	0.489074	0.255632	0.134952	0.206068	0.352496	0.662763	0.233901	0.394481	0.465661	0.408483	0.0514899	0.490018	0.384695	0.189532	0.396105	0.487464	0.133953	0.525167	0.452371	0.295583
parsorbitalis R	0.177628	0.315419	0.325229	0.287279	0.203859	0.187879	0.288938	0.231984	0.155551	0.266384	0.300105	0.156689	0.126353	0.389854	0.219078	0.300294	0.237319	0.207465	0.255076	0.154338	0.352659	0.114635	0.188907	0.232399	0.153067	0.198614	0.107292	0.205431	0.275624	0.325577	0.208044	0.203397	0.167344	0.414919	0.185874	0.44545	0.150322	0.262629	0.288318	0.156613	0.338953	0.249607	0.263196	0.44545	0.338518	0.118915	0.29394	0.11589	0.0836835
parstriangularis L	0.124789	0.288706	0.358732	0.413646	0.225852	0.100936	0.456617	0.169195	0.137452	0.11073	0.441287	0.181797	0.128347	0.193976	0.134573	0.162556	0.150871	0.301154	0.204825	0.190049	0.184687	0.107492	0.102422	0.186926	0.21692	0.158	0.12186	0.103598	0.230521	0.209384	0.25692	0.215327	0.291184	0.262056	0.324477	0.356898	0.552876	0.295746	0.18945	0.0962874	0.416306	0.352146	0.198605	0.228732	0.419111	0.201261	0.420282	0.295346	0.244732
parstriangularis R	0.619606	0.240859	0.396613	0.271881	0.294707	0.463708	0.483266	0.257188	0.403355	0.372735	0.27642	0.607717	0.369097	0.524175	0.197432	0.195287	0.438441	0.173038	0.682168	0.59688	0.193429	0.274121	0.371053	0.150776	0.200207	0.167462	0.353143	0.264792	0.229298	0.203996	0.821385	0.647187	0.256654	0.154447	0.269914	0.131441	0.403646	1.08413	0.961983	0.291133	0.350864	0.249013	0.216744	0.51483	0.358814	0.0986323	0.351424	0.436163	0.0974424
pericalcarine L	0.284352	0.24442	0.918355	0.657285	0.34499	0.382231	0.061048	0.131149	0.307822	0.102853	0.839633	0.357076	0.258568	0.0826603	0.33482	0.338009	0.452177	0.309291	0.617667	0.307584	0.0483026	0.2147	0.25644	0.1271	0.349101	0.289949	0.215802	0.154237	0.256864	0.382707	0.24815	0.379654	0.133493	0.141023	0.120896	0.246423	0.328003	0.661719	0.98864	0.207284	0.98864	0.568211	0.208559	0.196807	0.984433	0.207344	0.786761	0.240365	0.229313
pericalcarine R	0.683969	0.553428	0.869494	0.652543	0.3408	0.427914	0.60653	0.153532	0.437155	0.607064	0.767281	0.670644	0.354257	0.913373	0.48614	0.491016	0.57095	0.424972	0.571737	0.621478	0.501863	0.30996	0.368596	0.232768	0.372561	0.620412	0.208939	0.274719	0.516876	0.365853	0.882168	0.708433	0.372582	0.499082	0.435946	0.228641	0.435656	0.783454	0.947103	0.947103	0.876758	0.577762	0.299303	0.730514	0.882066	0.185543	0.737655	0.427818	0.308993
postcentral L	0.727876	0.26018	0.160494	0.346173	0.412108	0.427192	0.653203	0.266786	0.232707	0.271524	0.514019	0.605853	0.226115	0.448155	0.193387	0.166239	0.219736	0.217748	0.437999	0.602878	0.0895157	0.163789	0.268576	0.0859534	0.214858	0.145061	0.26653	0.260398	0.233147	0.210742	0.906998	0.67072	0.296337	0.0885073	0.321323	0.169944	0.368035	0.302698	0.861726	0.196681	0.98864	0.381102	0.248894	0.470993	0.107646	0.150144	0.685465	0.462283	0.119389
postcentral R	0.683518	0.225613	0.348222	0.40149	0.20434	0.372273	0.585262	0.201355	0.201753	0.129474	0.219586	0.53313	0.206827	0.164694	0.160642	0.160413	0.20061	0.115464	0.343126	0.533984	0.0747099	0.130814	0.162479	0.209973	0.132202	0.118243	0.199294	0.195449	0.267987	0.195318	0.699087	0.553905	0.265847	0.0747134	0.240662	0.111896	0.378141	0.201345	0.643534	0.142104	0.37293	0.699087	0.141633	0.168663	0.387518	0.132642	0.145249	0.446815	0.0644277
posteriorcingulate L	0.162778	0.763539	0.228222	0.179133	0.150219	0.216983	0.243128	0.323444	0.272422	0.323819	0.179906	0.186035	0.233439	0.368737	0.422438	0.390218	0.309772	0.145656	0.220836	0.196598	0.228419	0.236436	0.28514	0.21987	0.257845	0.37711	0.181069	0.230071	0.447007	0.333538	0.150518	0.159362	0.346758	0.258556	0.395211	0.224851	0.207839	0.218779	0.232305	0.29093	0.215033	0.175511	0.763539	0.502233	0.217396	0.124792	0.209561	0.157388	0.215624
posteriorcingulate R	0.289553	0.740384	0.410304	0.349827	0.302966	0.323306	0.262092	0.288518	0.3107	0.32727	0.422977	0.322369	0.262043	0.321553	0.485265	0.464009	0.381806	0.239877	0.29124	0.324355	0.115746	0.266091	0.310327	0.152505	0.349841	0.46264	0.186813	0.195544	0.479727	0.386386	0.173011	0.156882	0.36014	0.0786255	0.41726	0.264042	0.312934	0.395435	0.301406	0.299823	0.42182	0.343562	0.280675	0.74625	0.417999	0.166608	0.456384	0.256503	0.286025
precentral L	0.719987	0.267595	0.247356	0.367182	0.396468	0.428406	0.651565	0.264216	0.23193	0.268516	0.491918	0.599849	0.227182	0.449012	0.199511	0.167894	0.217391	0.22224	0.415241	0.598753	0.0912374	0.157854	0.263231	0.0858389	0.223275	0.14164	0.264154	0.257238	0.235752	0.223653	0.882236	0.653897	0.295367	0.0913877	0.326292	0.185522	0.379984	0.296345	0.856147	0.19984	0.120848	0.406594	0.255933	0.477148	0.990604	0.163029	0.606974	0.466698	0.129416
precentral R	0.540761	0.213159	0.43631	0.57074	0.158929	0.320317	0.556564	0.188796	0.196715	0.107724	0.469756	0.436995	0.19486	0.124994	0.130678	0.159206	0.211983	0.171026	0.345121	0.439298	0.114486	0.126962	0.131749	0.245973	0.0850746	0.118946	0.161136	0.175037	0.273892	0.163716	0.549094	0.465622	0.244512	0.193586	0.204945	0.0760156	0.308568	0.303385	0.465666	0.127225	0.494185	0.432111	0.114325	0.122918	0.498924	0.57074	0.361681	0.398991	0.0252282
precuneus L	0.6707	0.216065	0.533281	0.128159	0.411492	0.458103	0.562682	0.239894	0.259656	0.236693	0.158256	0.629052	0.24592	0.332221	0.145583	0.16078	0.278124	0.153095	0.5369	0.618898	0.0568663	0.174857	0.274675	0.0896492	0.132085	0.14016	0.268336	0.249024	0.227214	0.155192	0.97355	0.727808	0.264419	0.0348362	0.265379	0.113085	0.358145	0.216613	0.927091	0.193026	0.710121	0.149851	0.18866	0.335765	0.624232	0.101523	0.97355	0.431538	0.0745894
precuneus R	0.336836	0.144556	0.486686	0.563147	0.328946	0.200976	0.515219	0.176661	0.187739	0.0985942	0.58815	0.281375	0.179984	0.142915	0.103584	0.135589	0.220097	0.439515	0.324618	0.299271	0.139405	0.110784	0.117574	0.223763	0.13701	0.107108	0.129738	0.181758	0.289639	0.159947	0.399276	0.450585	0.212816	0.279937	0.142298	0.243791	0.420097	0.406991	0.284297	0.104792	0.549978	0.475787	0.184874	0.212508	0.547632	0.222598	0.549705	0.58815	0.244975
rostralanteriorcingulate L	0.126621	0.351278	0.208443	0.270837	0.134142	0.137939	0.322296	0.235694	0.110191	0.251346	0.237373	0.132196	0.0967499	0.343855	0.19288	0.198427	0.133019	0.298874	0.141379	0.137553	0.344763	0.126662	0.175321	0.250208	0.165102	0.206382	0.106617	0.187044	0.228971	0.295505	0.173752	0.17609	0.224268	0.480158	0.307303	0.201521	0.15286	0.138678	0.21469	0.129896	0.233547	0.235699	0.244606	0.389969	0.23656	0.126091	0.196221	0.131114	0.480158
rostralanteriorcingulate R	0.338883	0.304076	0.343668	0.36949	0.141784	0.223994	0.518739	0.180436	0.148569	0.152648	0.354091	0.282029	0.134938	0.216604	0.183173	0.200523	0.187791	0.328716	0.231319	0.299591	0.220199	0.089661	0.123191	0.213044	0.126109	0.15237	0.103209	0.160753	0.29389	0.259492	0.367654	0.332096	0.226792	0.342156	0.233045	0.151257	0.245056	0.239017	0.343204	0.112474	0.383881	0.316588	0.190029	0.232709	0.385851	0.160316	0.295195	0.311948	0.0447381
rostralmiddlefrontal L	0.181797	0.181284	0.883599	0.321391	0.286177	0.215449	0.22763	0.209314	0.357214	0.278037	0.53692	0.199952	0.300573	0.260952	0.20246	0.319085	0.494951	0.1253	0.69114	0.185201	0.0676826	0.274831	0.342934	0.143286	0.227326	0.260963	0.308021	0.199814	0.187261	0.183992	0.544625	0.416508	0.150713	0.042507	0.159452	0.172684	0.129414	0.608368	0.544679	0.280762	0.845274	0.285666	0.131379	0.202218	0.850871	0.0975634	0.623995	0.116003	0.134363
rostralmiddlefrontal R	0.394401	0.210245	0.907009	0.588929	0.267973	0.276647	0.483456	0.299189	0.377767	0.178653	0.660537	0.30751	0.345647	0.146762	0.182666	0.244619	0.450104	0.200023	0.660091	0.333959	0.0634794	0.252238	0.26413	0.164001	0.163517	0.205878	0.288172	0.298908	0.291254	0.218191	0.826921	0.690397	0.243693	0.129742	0.209434	0.174498	0.159588	0.569642	0.55832	0.271532	0.949494	0.446256	0.184107	0.182407	0.960539	0.1665	0.646028	0.224972	0.129479
superiorfrontal L	0.612011	0.215219	0.482459	0.4448	0.32647	0.341212	0.216171	0.126112	0.108445	0.187489	0.564913	0.508911	0.0863653	0.331774	0.402778	0.198637	0.175565	0.305832	0.261811	0.496723	0.251764	0.0880071	0.123846	0.205021	0.472182	0.15152	0.080653	0.110542	0.210264	0.504855	0.15167	0.142941	0.147373	0.34598	0.119751	0.22839	0.427952	0.505103	0.290096	0.0547916	0.547427	0.39882	0.207864	0.390577	0.539931	0.117564	0.588786	0.462942	0.225551
superiorfrontal R	0.353759	0.204188	0.21226	0.294315	0.285786	0.284906	0.190353	0.273007	0.325464	0.495905	0.304667	0.296046	0.285042	0.64747	0.172983	0.360832	0.330438	0.218365	0.217095	0.291726	0.329889	0.245914	0.406414	0.227608	0.273206	0.295962	0.295143	0.228263	0.244996	0.144364	0.325272	0.284119	0.187219	0.320217	0.203611	0.136165	0.375748	0.180307	0.47044	0.322691	0.245009	0.26488	0.246911	0.745385	0.247811	0.106003	0.334979	0.248992	0.119571
superiorparietal L	0.665541	0.208508	0.484919	0.110392	0.412422	0.447207	0.558816	0.23593	0.251746	0.224532	0.146618	0.621276	0.240431	0.316193	0.14069	0.154228	0.263581	0.150126	0.524559	0.608829	0.0556645	0.173948	0.265842	0.0946355	0.130155	0.138123	0.264563	0.243375	0.221039	0.148485	0.968619	0.719249	0.262265	0.0314321	0.25891	0.109933	0.344723	0.211464	0.904796	0.186043	0.682188	0.131907	0.184953	0.319952	0.58653	0.0955855	0.18828	0.423017	0.0727162
superiorparietal R	0.62792	0.192584	0.425106	0.431455	0.114936	0.392437	0.535166	0.195018	0.215738	0.111495	0.47875	0.622049	0.216427	0.119438	0.12687	0.148253	0.226623	0.160579	0.368186	0.630011	0.0467497	0.132804	0.169998	0.153833	0.0788511	0.114643	0.203657	0.205097	0.266724	0.150828	0.771487	0.635538	0.254129	0.0709771	0.214877	0.0710276	0.358048	0.276927	0.64391	0.139357	0.481914	0.37027	0.124126	0.12736	0.475249	0.199013	0.348774	0.43948	0.0433468
superiortemporal L	0.293454	0.36494	0.973623	0.549271	0.320458	0.336094	0.0997454	0.175975	0.413129	0.135137	0.735463	0.388755	0.329836	0.0723189	0.440455	0.513518	0.625725	0.25312	0.724717	0.344952	0.0435321	0.298129	0.261169	0.135018	0.388818	0.434036	0.228789	0.14717	0.349946	0.410252	0.14675	0.18665	0.171714	0.118685	0.171553	0.232292	0.258664	0.649624	0.167474	0.27362	0.984466	0.47384	0.218002	0.220063	0.990604	0.156658	0.712311	0.260548	0.208367
superiortemporal R	0.679756	0.421756	0.779584	0.625827	0.322277	0.406228	0.299012	0.224991	0.357354	0.163531	0.706012	0.677256	0.315735	0.397953	0.533468	0.367897	0.466497	0.444189	0.550456	0.611752	0.333597	0.227811	0.116598	0.266955	0.416698	0.308105	0.130458	0.202916	0.44281	0.584833	0.247806	0.109261	0.171309	0.463039	0.159995	0.23329	0.442611	0.649792	0.421998	0.192689	0.81904	0.505949	0.302045	0.466439	0.819136	0.172467	0.697068	0.458321	0.285696
supramarginal L	0.750171	0.254917	0.290875	0.277558	0.402565	0.419843	0.656179	0.257444	0.225799	0.22748	0.4041	0.600192	0.216395	0.377297	0.185693	0.168336	0.221137	0.193873	0.453313	0.602727	0.0560709	0.161274	0.236991	0.0933922	0.19816	0.148103	0.239643	0.246781	0.235855	0.199332	0.894224	0.654403	0.289996	0.0471131	0.306036	0.156622	0.36082	0.183765	0.830074	0.179501	0.614176	0.318152	0.237232	0.404401	0.503698	0.139222	0.476452	0.468285	0.103665
supramarginal R	0.740469	0.237669	0.220244	0.50623	0.283385	0.421734	0.609276	0.210028	0.205708	0.157976	0.225936	0.625145	0.21667	0.244011	0.189142	0.167227	0.192012	0.189411	0.326089	0.615575	0.0703538	0.130128	0.189806	0.166567	0.178331	0.119638	0.22564	0.213929	0.272119	0.223012	0.804019	0.626187	0.284011	0.0271154	0.271936	0.124132	0.420228	0.14948	0.78996	0.152485	0.181378	0.468903	0.182282	0.279373	0.206016	0.142831	0.231869	0.476447	0.0840301
transversetemporal L	0.175414	0.145029	1.03541	0.308961	0.215589	0.188796	0.210215	0.171321	0.345434	0.22504	0.503564	0.190374	0.281541	0.236301	0.17479	0.263206	0.523581	0.131097	0.742423	0.176234	0.0338925	0.219413	0.275658	0.103258	0.128338	0.20572	0.228579	0.183049	0.184376	0.166442	0.572993	0.443338	0.122224	0.0345904	0.128099	0.115735	0.129968	0.522558	0.616012	0.242062	0.977484	0.246946	0.129741	0.219247	0.980995	0.111668	0.602758	0.100169	0.0828513
transversetemporal R	0.239108	0.177109	0.657888	0.7047	0.318303	0.110654	0.486485	0.215746	0.268564	0.100433	0.66162	0.213044	0.258317	0.130957	0.140799	0.172831	0.301955	0.388388	0.461872	0.253969	0.147804	0.164504	0.139854	0.244273	0.16361	0.143959	0.176121	0.206103	0.300961	0.213898	0.462805	0.487463	0.239175	0.285253	0.169663	0.225843	0.277876	0.489933	0.274257	0.163124	0.726817	0.520551	0.202796	0.208863	0.734172	0.261423	0.625662	0.34962	0.200799
[truncated: 13 more columns]
