# Supplementary material for: The relationship between the interictal epileptiform discharge source connectivity and cortical structural couplings in temporal lobe epilepsy
Source: Front Neurol. 2023 Feb 1;14:1029732. doi: 10.3389/fneur.2023.1029732 (PMC9948620; doi:10.3389/fneur.2023.1029732)
Supplement: Supplementary file 1 [file Data_Sheet_1.ZIP › Connection/BGC/R/29.xlsx]

## Sheet: 0
\	caudalanteriorcingulate L	caudalanteriorcingulate R	caudalmiddlefrontal L	caudalmiddlefrontal R	cuneus L	cuneus R	entorhinal L	entorhinal R	fusiform L	fusiform R	inferiorparietal L	inferiorparietal R	inferiortemporal L	inferiortemporal R	insula L	insula R	isthmuscingulate L	isthmuscingulate R	lateraloccipital L	lateraloccipital R	lateralorbitofrontal L	lateralorbitofrontal R	lingual L	lingual R	medialorbitofrontal L	medialorbitofrontal R	middletemporal L	middletemporal R	paracentral L	paracentral R	parahippocampal L	parahippocampal R	parsopercularis L	parsopercularis R	parsorbitalis L	parsorbitalis R	parstriangularis L	parstriangularis R	pericalcarine L	pericalcarine R	postcentral L	postcentral R	posteriorcingulate L	posteriorcingulate R	precentral L	precentral R	precuneus L	precuneus R	rostralanteriorcingulate L
caudalanteriorcingulate L	0.774886	0.686733	0.212674	0.144975	0.5045	0.230941	0.219013	0.718757	0.234323	0.0901732	0.185622	0.152692	0.278381	0.674934	0.155998	0.774886	0.585834	0.565101	0.173785	0.215799	0.501889	0.0591023	0.623197	0.0687787	0.450191	0.584394	0.122728	0.232035	0.170335	0.474251	0.122228	0.124292	0.179887	0.23369	0.177108	0.4341	0.21755	0.131086	0.127134	0.379012	0.101265	0.330602	0.224488	0.416618	0.102017	0.338406	0.154773	0.189179	0.482047
caudalanteriorcingulate R	0.580019	1.14041	0.122174	0.196499	0.307306	0.385022	0.218675	0.727104	0.234676	0.0811776	0.11987	0.364136	0.212865	0.71665	0.275573	0.695488	0.513679	0.215989	0.188215	0.373973	0.570592	0.0578766	0.705215	0.0642775	0.817975	0.565682	0.107743	0.212026	0.124619	0.642865	0.14885	0.150359	0.110391	0.343206	0.139175	0.415316	0.317818	0.310937	0.141428	0.582282	0.304513	0.435018	0.226985	0.718069	0.309813	0.570816	0.446006	0.23983	0.320742
caudalmiddlefrontal L	0.53691	0.209124	1.04762	0.214378	0.119567	0.303982	0.0930136	0.609287	0.157524	0.22051	0.23009	0.387178	0.123965	0.771273	0.299497	0.147425	0.13697	0.115732	0.172847	0.435435	0.322187	0.0909958	0.617581	0.101675	0.594289	0.151829	0.0891984	0.381573	0.235507	0.585026	0.408561	0.437841	0.274953	0.167897	0.105825	0.216276	0.410339	0.275071	0.120971	0.335578	0.339645	0.440415	0.212312	0.602231	0.331441	0.521319	0.488683	0.241723	0.269328
caudalmiddlefrontal R	0.1048	0.116444	0.123953	1.13088	0.121432	0.202151	0.19062	0.163279	0.22152	0.0967113	0.332612	0.278531	0.303354	0.15832	0.160872	0.156198	0.162095	0.112695	0.327444	0.217166	0.294955	0.117177	0.20369	0.0797767	0.0755428	0.286132	0.152838	0.109311	0.29558	0.0939643	0.472097	0.409599	0.0791605	0.597067	0.222244	0.119308	0.447919	0.436298	0.297293	0.587282	0.314462	0.479293	0.173043	0.0823699	0.33119	0.663267	0.145247	0.390952	0.127745
cuneus L	0.584893	0.531779	0.368922	0.257799	1.15068	0.369978	0.127439	0.950537	0.288293	0.161258	0.338984	0.489934	0.0873971	0.9651	0.754395	0.111114	0.271709	0.579662	0.202025	0.612055	0.658158	0.0747636	1.15068	0.104367	0.749625	0.131997	0.0717286	0.355486	0.5883	0.659468	0.297509	0.290876	0.0953597	0.492229	0.0409918	0.248209	0.41475	0.590646	0.155565	0.864861	0.494057	0.525026	0.320376	0.709463	0.509973	0.839393	0.613458	0.290283	0.598067
cuneus R	0.165002	0.255677	0.184227	0.207055	0.431611	0.885478	0.117343	0.799311	0.300312	0.196108	0.16769	0.118261	0.1637	0.885478	0.161579	0.37752	0.319622	0.390953	0.246972	0.269799	0.447365	0.0712492	0.877814	0.122067	0.239779	0.309969	0.0731317	0.412588	0.183043	0.0998951	0.247905	0.256942	0.143218	0.237894	0.1084	0.278459	0.272477	0.10448	0.184528	0.332989	0.0732822	0.320162	0.327595	0.106268	0.0775339	0.290432	0.376913	0.234404	0.22203
entorhinal L	0.576996	0.740009	0.622562	0.425837	0.592739	0.381247	1.96831	0.849776	0.217185	0.0906893	1.96831	0.537256	1.07351	0.954647	1.43529	0.486207	0.502524	0.703074	0.563212	1.12513	0.77679	0.0617671	1.04233	0.09945	0.62976	0.786992	0.0970436	0.226843	1.49976	0.585746	0.618525	0.547614	0.491051	0.782198	1.05579	0.183203	0.772739	0.780053	0.265182	0.984039	0.616539	0.467518	0.337633	0.628761	0.638733	0.750963	0.63533	0.483309	0.876365
entorhinal R	0.681537	0.841514	0.376396	0.438257	0.672073	0.444252	0.223514	0.973378	0.270161	0.0562734	0.638194	0.390636	0.428386	0.0948967	0.905224	0.811092	0.607487	0.827167	0.228578	0.762571	0.481319	0.0497978	0.202924	0.0576773	0.572146	0.869355	0.128392	0.162485	0.820397	0.604258	0.111853	0.0909589	0.245993	0.122839	0.265356	0.382216	0.501504	0.206709	0.139874	0.0792386	0.337471	0.257403	0.19969	0.563614	0.31842	0.178163	0.634688	0.447452	0.914376
fusiform L	0.649889	0.894895	0.704287	0.499017	0.891075	0.408247	0.320271	0.924131	1.65377	0.142305	1.60247	0.536784	0.830217	0.988461	1.3702	0.795598	0.759974	0.914571	0.565028	1.19963	1.07891	0.0695529	1.2727	0.0507149	0.635387	1.05964	0.33345	0.281307	1.50046	0.64987	0.903964	0.780283	0.577105	0.897444	0.652645	0.379686	1.00553	0.6667	0.217434	0.94968	0.618923	0.458625	0.40028	0.686447	0.632531	0.708685	0.691626	0.617463	1.02552
fusiform R	0.62253	0.845051	0.800992	0.567536	0.845989	0.39629	0.31022	0.793543	0.275861	1.80685	1.79869	0.56561	0.831423	0.96796	1.42427	0.743339	0.711102	0.860887	0.736392	1.39719	0.809058	0.118192	1.02913	0.142658	0.59639	0.940963	0.315923	0.233799	1.51089	0.59329	1.05844	0.930884	0.71071	0.789813	0.815018	0.400915	1.0653	0.783719	0.405643	0.787772	0.672209	0.488229	0.476376	0.627661	0.693411	0.666226	0.691898	0.707843	0.955949
inferiorparietal L	0.333548	0.147278	0.211752	0.201893	0.0800509	0.308141	0.515501	0.589385	0.170558	0.0617539	2.06921	0.393978	0.896091	0.495024	0.392244	0.143857	0.314353	0.0741798	0.218511	0.641572	0.39207	0.158645	0.654435	0.0824173	0.479783	0.218893	0.312415	0.0891888	0.305883	0.359345	0.0712595	0.0598703	0.0791834	0.446023	0.319034	0.213038	0.272138	0.500779	0.163202	0.855133	0.413203	0.438638	0.163812	0.399443	0.422317	0.693145	0.356692	0.248857	0.167673
inferiorparietal R	0.111589	0.102147	0.220248	0.258327	0.145944	0.286305	0.117362	0.421328	0.209624	0.303413	0.193195	0.770529	0.160075	0.676592	0.114435	0.195207	0.145143	0.119935	0.360977	0.324936	0.26608	0.137131	0.457774	0.141334	0.230492	0.219097	0.119358	0.415602	0.157005	0.162845	0.686826	0.770529	0.140774	0.157695	0.145465	0.207435	0.512302	0.178701	0.239464	0.162126	0.144613	0.378272	0.244614	0.170968	0.175001	0.246248	0.11965	0.296282	0.113749
inferiortemporal L	0.477354	0.471996	0.467638	0.321048	0.229013	0.364891	0.454986	0.833372	0.205059	0.0458888	1.57794	0.516177	1.57794	0.852696	1.07583	0.178597	0.114518	0.38832	0.436382	0.908394	0.660423	0.117386	0.95394	0.103736	0.552133	0.264379	0.206507	0.133221	1.09715	0.489414	0.262082	0.232801	0.261761	0.684563	0.136921	0.148497	0.534496	0.726713	0.221072	0.982439	0.58012	0.456444	0.269206	0.52257	0.597087	0.750812	0.547403	0.362121	0.562758
inferiortemporal R	0.623597	0.743473	0.574568	0.43293	0.690061	0.503763	0.183339	0.0900553	0.241599	0.103357	0.463044	0.532629	0.311351	1.00054	0.668563	0.828369	0.559611	0.76303	0.350887	0.587469	0.258083	0.0565998	0.139499	0.0705552	0.509756	0.689691	0.110032	0.27109	0.573812	0.42191	0.06846	0.0719323	0.365932	0.0989534	0.230143	0.467661	0.437466	0.341296	0.176317	0.0908758	0.498885	0.315159	0.180015	0.406002	0.478347	0.268785	0.749568	0.424233	0.764099
insula L	0.257694	0.173089	0.126856	0.161628	0.336399	0.299136	0.34394	0.708192	0.212257	0.0510008	0.252924	0.299915	0.568774	0.555205	1.57537	0.509569	0.595669	0.211148	0.190064	0.309197	0.531247	0.0750169	0.69001	0.0632283	0.583573	0.704816	0.191958	0.129184	0.263663	0.368726	0.088948	0.0792951	0.116689	0.409392	0.266633	0.338291	0.21226	0.306806	0.162941	0.778471	0.269853	0.395242	0.203255	0.433501	0.274883	0.566038	0.256131	0.200994	0.193222
insula R	0.642331	0.867617	0.462087	0.250491	0.200723	0.433998	0.104409	0.80779	0.267568	0.128522	0.518265	0.541856	0.0923235	0.928676	1.10186	1.10186	0.107362	0.745125	0.292506	0.62604	0.768237	0.0516097	0.84382	0.0794438	0.723494	0.18313	0.0664449	0.301494	0.909562	0.701115	0.320758	0.323656	0.182818	0.537222	0.0666969	0.382687	0.49039	0.647077	0.160023	0.795393	0.542225	0.478667	0.300546	0.723603	0.563515	0.759101	0.731727	0.300823	0.982049
isthmuscingulate L	0.582263	0.708634	0.483095	0.278728	0.420883	0.37852	0.164243	0.902807	0.248359	0.121364	0.834514	0.515722	0.0999586	0.935582	1.20225	0.185928	1.20225	0.700116	0.319272	0.760785	0.731092	0.0657891	1.05995	0.0778702	0.733455	0.285287	0.0754807	0.286609	1.1145	0.631809	0.331394	0.315549	0.233188	0.603981	0.0523523	0.276559	0.484955	0.69536	0.165757	0.993268	0.55458	0.500622	0.295613	0.687242	0.575211	0.838305	0.625826	0.325063	0.829662
isthmuscingulate R	0.55623	0.325284	0.175582	0.230644	0.465257	0.401872	0.16021	0.973378	0.287048	0.125908	0.152914	0.433751	0.142867	0.93531	0.411167	0.438508	0.489248	1.1574	0.194841	0.473484	0.666254	0.0613626	1.06481	0.0873081	0.751656	0.233215	0.0801226	0.306575	0.215908	0.680789	0.210128	0.20901	0.0816708	0.421209	0.073224	0.33322	0.362995	0.414774	0.154383	0.73903	0.378194	0.499483	0.29874	0.715161	0.387434	0.71876	0.605675	0.267931	0.359707
lateraloccipital L	0.613953	0.59363	0.411944	0.366548	0.266785	0.418111	0.139901	0.606459	0.199331	0.253971	0.566237	0.521515	0.286792	0.712111	0.734921	0.231512	0.178964	0.503081	1.11726	0.682129	0.31275	0.117424	0.698579	0.127115	0.666817	0.359596	0.170981	0.332401	0.679168	0.671342	0.987933	0.949817	0.116222	0.273642	0.212917	0.103648	0.803688	0.700372	0.34959	0.477373	0.572811	0.591253	0.233954	0.697043	0.606856	0.90601	0.639347	0.402294	0.655646
lateraloccipital R	0.141128	0.121888	0.147385	0.152339	0.180029	0.240169	0.330364	0.368468	0.205176	0.108402	0.501858	0.31138	0.523232	0.259853	0.121244	0.219129	0.292105	0.137777	0.261821	1.44019	0.359627	0.155713	0.386547	0.0806208	0.174999	0.389741	0.223901	0.126679	0.405439	0.14682	0.300779	0.275986	0.0838154	0.517829	0.309726	0.177596	0.100355	0.440914	0.214115	0.856732	0.330157	0.512785	0.167434	0.148305	0.344402	0.740388	0.179338	0.187492	0.107586
lateralorbitofrontal L	0.690006	0.820751	0.482231	0.466451	0.636903	0.456508	0.211822	0.755074	0.283771	0.0673384	1.0325	0.500442	0.540092	0.648495	1.15215	0.67926	0.545094	0.776166	0.255069	1.07839	1.35887	0.0430208	0.870949	0.0548466	0.657905	0.861918	0.161006	0.14293	1.13163	0.705244	0.455828	0.357045	0.291634	0.106516	0.331477	0.293302	0.794797	0.390772	0.107801	0.331639	0.503601	0.37249	0.156498	0.736287	0.495885	0.476389	0.675227	0.545434	0.948329
lateralorbitofrontal R	0.624909	0.860415	0.756266	0.513995	0.834798	0.394699	0.359376	0.814026	0.256667	0.168501	2.06921	0.54682	1.08004	0.943232	1.52637	0.724083	0.724272	0.871145	0.687938	1.32259	0.875034	2.06921	1.053	0.109326	0.615562	1.00449	0.596364	0.297971	1.63793	0.618704	1.05758	0.935497	0.694813	0.875084	1.13036	0.33672	0.972789	0.789292	0.361493	0.919558	0.639583	0.464817	0.466881	0.65713	0.663188	0.699673	0.687691	0.624038	0.992192
lingual L	0.649342	0.828124	0.480759	0.486913	0.91312	0.470855	0.257901	0.311788	0.286597	0.0926931	0.800809	0.40764	0.481506	0.131493	1.0103	0.746306	0.722914	0.971515	0.292634	0.865744	0.366229	0.0807001	1.2727	0.0876379	0.620053	0.777865	0.159293	0.217283	1.01344	0.59012	0.118503	0.102214	0.321455	0.137099	0.313731	0.391784	0.537695	0.247045	0.168251	0.133614	0.374452	0.308432	0.234597	0.600311	0.355996	0.261944	0.744182	0.468535	0.84743
lingual R	0.635822	0.886306	0.795722	0.489348	0.908145	0.395171	0.418508	0.830537	0.219524	0.190884	1.93985	0.549023	1.03925	0.968028	1.46304	0.775359	0.782298	0.918424	0.697107	1.26426	0.953802	0.100522	1.08355	1.93985	0.596252	1.04182	0.501015	0.317455	1.61367	0.62935	0.98491	0.862731	0.725846	0.900108	0.933674	0.372986	0.949671	0.766748	0.344283	0.908192	0.653368	0.462196	0.602597	0.661272	0.677171	0.698395	0.700709	0.6185	1.00477
medialorbitofrontal L	0.277717	0.582098	0.16296	0.0987993	0.361729	0.180255	0.203657	0.614828	0.273801	0.0489352	0.280286	0.171956	0.311292	0.394274	0.517377	0.584294	0.406658	0.447579	0.221355	0.152437	0.705404	0.0496978	0.435867	0.0608711	0.869253	0.869253	0.104929	0.130632	0.425987	0.231841	0.0981161	0.0853511	0.127639	0.402204	0.192566	0.301481	0.147033	0.158971	0.188008	0.50161	0.123489	0.269479	0.217491	0.273706	0.131384	0.349978	0.200681	0.142741	0.743133
medialorbitofrontal R	0.594888	0.70565	0.41248	0.271996	0.158332	0.43175	0.180799	0.730556	0.261108	0.0768733	0.585621	0.55182	0.0979081	0.766017	1.39355	0.131975	0.135204	0.423156	0.362186	0.671474	0.715787	0.0600593	0.765938	0.0755417	0.677247	1.39355	0.076411	0.192106	1.01653	0.648332	0.216411	0.212354	0.183071	0.60637	0.0901243	0.313933	0.44912	0.670784	0.225845	0.861868	0.562914	0.49137	0.265111	0.695888	0.583919	0.774417	0.647263	0.313079	0.923105
middletemporal L	0.523198	0.616318	0.563415	0.403676	0.467644	0.361254	0.0676789	0.864172	0.188361	0.0480614	1.54534	0.510587	0.636674	0.986683	1.13095	0.387157	0.347302	0.565669	0.531773	1.02807	0.719806	0.219429	1.06142	0.123899	0.555738	0.575245	1.54534	0.156501	1.22507	0.523626	0.596926	0.50853	0.412821	0.725101	0.56652	0.169527	0.785441	0.730117	0.254367	0.918636	0.600094	0.449179	0.328	0.556752	0.619129	0.71545	0.578893	0.474321	0.723212
middletemporal R	0.634134	0.861949	0.828915	0.587608	0.885065	0.402274	0.300536	0.767673	0.277126	0.0924042	1.59318	0.573532	0.742796	0.962911	1.3808	0.789218	0.733704	0.889266	0.703805	1.39221	0.723304	0.104745	1.00686	0.123251	0.601737	0.933139	0.275982	1.72771	1.42696	0.589633	0.817562	0.685395	0.704927	0.668793	0.658976	0.443396	1.04074	0.748531	0.374324	0.677089	0.681294	0.496448	0.351726	0.622291	0.698017	0.638689	0.706251	0.721255	0.963987
paracentral L	0.290214	0.075015	0.124189	0.217546	0.200647	0.292487	0.314753	0.631668	0.198793	0.0356161	0.217296	0.333634	0.488603	0.496455	0.320019	0.294943	0.447469	0.0568569	0.185705	0.584352	0.469319	0.0780087	0.71182	0.0495563	0.551859	0.445948	0.165156	0.102306	1.63793	0.385971	0.0802826	0.0661903	0.0590213	0.484487	0.204736	0.244956	0.265008	0.392853	0.17179	1.02466	0.329197	0.475946	0.182284	0.464796	0.337407	0.724584	0.279767	0.274594	0.0865176
paracentral R	0.315989	0.547545	0.180412	0.181469	0.638343	0.179995	0.218898	0.953969	0.296333	0.0844631	0.319796	0.140471	0.34539	0.592363	0.378975	0.559407	0.610759	0.762416	0.200056	0.277705	0.61873	0.0641105	1.0256	0.0820753	0.359017	0.566582	0.118969	0.220697	0.449849	1.0256	0.10453	0.0965696	0.144415	0.371379	0.170543	0.293443	0.191184	0.1344	0.162703	0.674149	0.0975842	0.383185	0.281621	0.191886	0.0985285	0.441442	0.228781	0.216636	0.43543
parahippocampal L	0.466577	0.446061	0.553232	0.550942	0.307191	0.359895	0.0982099	0.575833	0.194925	0.184817	0.608359	0.549914	0.16571	0.568841	0.694924	0.284176	0.2127	0.389597	0.639249	1.05919	0.422663	0.14903	0.607768	0.108725	0.472376	0.300266	0.0995481	0.120155	0.664711	0.432142	1.05919	0.407251	0.377691	0.531401	0.213797	0.19969	0.991089	0.741816	0.35531	0.567865	0.6415	0.500395	0.203653	0.45596	0.663079	0.619616	0.532564	0.658923	0.481692
parahippocampal R	0.502716	0.524839	0.612684	0.581932	0.388614	0.367613	0.115401	0.608966	0.213794	0.194042	0.760544	0.565429	0.245438	0.636875	0.811763	0.371598	0.285057	0.469452	0.682771	1.16851	0.446683	0.14675	0.65361	0.114746	0.501618	0.401421	0.114859	0.136137	0.777223	0.457074	0.523318	1.16851	0.45045	0.556883	0.290889	0.257449	1.03946	0.775988	0.389325	0.576526	0.65623	0.511164	0.222335	0.482856	0.680369	0.61977	0.565455	0.729135	0.57108
parsopercularis L	0.625893	0.541368	0.484198	0.235662	0.174655	0.352399	0.103684	0.688014	0.141705	0.182892	0.427578	0.464404	0.145706	0.791566	0.705665	0.153153	0.118885	0.409409	0.10635	0.599861	0.37222	0.0884929	0.727338	0.0950232	0.751874	0.220366	0.0998499	0.309134	0.565042	0.642488	0.482592	0.495594	1.01255	0.251299	0.109878	0.167429	0.506263	0.541359	0.105675	0.501077	0.48257	0.424435	0.198244	0.692572	0.487725	0.655652	0.584029	0.275786	0.635222
parsopercularis R	0.662057	0.768088	0.393305	0.505385	0.569051	0.447898	0.239836	0.436946	0.278193	0.124731	1.03862	0.524635	0.562283	0.522203	1.13497	0.525078	0.463022	0.716738	0.248668	1.02948	0.1211	0.103658	0.561832	0.101189	0.698309	0.757514	0.217284	0.154831	1.16937	0.73374	0.67375	0.577621	0.219735	1.60762	0.363909	0.197371	0.874152	0.416979	0.203269	0.35994	0.522252	0.417654	0.162891	0.77567	0.516908	0.596363	0.656388	0.586619	0.896072
parsorbitalis L	0.520429	0.507217	0.457085	0.403003	0.217888	0.382087	0.511265	0.653031	0.126101	0.0634466	1.08763	0.511949	0.141858	0.719999	1.10543	0.182393	0.0898844	0.401911	0.349764	0.946361	0.427709	0.196385	0.762534	0.102058	0.609543	0.299803	0.182589	0.0965057	0.984776	0.543172	0.326194	0.287383	0.230923	0.478774	1.13036	0.151864	0.644803	0.670982	0.152588	0.726452	0.569976	0.4646	0.162186	0.586817	0.581743	0.703447	0.571667	0.429356	0.62094
parsorbitalis R	0.770005	1.14041	0.814602	0.310909	0.883895	0.445212	0.148986	0.700215	0.293453	0.218484	1.23832	0.579622	0.418903	0.812489	1.57537	0.958207	0.686056	1.1574	0.550837	0.828586	0.778853	0.102788	0.808203	0.131654	0.750972	1.01307	0.175405	0.388146	1.47167	0.781344	0.63539	0.63051	0.642647	0.690364	0.404064	1.57537	0.657168	0.848885	0.223482	0.898311	0.631673	0.467687	0.3705	0.807959	0.660936	0.781015	0.837268	0.369335	1.30132
parstriangularis L	0.202514	0.113637	0.290594	0.447432	0.0760899	0.247934	0.124889	0.195727	0.184278	0.149674	0.123253	0.404595	0.121555	0.170024	0.124845	0.103045	0.0772082	0.0931376	0.478267	0.273388	0.253951	0.141706	0.182549	0.0964962	0.272464	0.135342	0.115346	0.123766	0.124756	0.191798	0.647892	0.598016	0.178827	0.415141	0.144066	0.116661	1.0653	0.586834	0.327027	0.416247	0.619742	0.44751	0.149891	0.202364	0.654802	0.574446	0.252643	0.271924	0.108894
parstriangularis R	0.445254	0.214835	0.104077	0.248612	0.153941	0.358505	0.147262	0.337693	0.181031	0.206517	0.36081	0.390405	0.237922	0.500123	0.329223	0.157958	0.154318	0.178886	0.331741	0.458249	0.14399	0.139334	0.384867	0.132963	0.471733	0.234611	0.165723	0.222443	0.358444	0.574496	0.752594	0.775556	0.124841	0.125738	0.200318	0.15369	0.612806	0.848885	0.423579	0.107655	0.283713	0.39752	0.163508	0.558536	0.236537	0.312058	0.467164	0.279889	0.254475
pericalcarine L	0.69281	0.892272	0.762464	0.42562	0.815448	0.422859	0.236723	0.749681	0.177026	0.246967	1.24453	0.539356	0.589074	0.791543	1.24518	0.656702	0.610322	0.905148	0.724421	0.963314	0.649926	0.125412	0.898303	0.126735	0.708212	0.843638	0.282875	0.348275	1.31943	0.720508	1.03405	0.959808	0.605499	0.869041	0.474598	0.239468	0.927312	0.811109	1.34634	1.0389	0.641836	0.513792	0.283069	0.752288	0.670998	0.911055	0.744897	0.50455	1.01033
pericalcarine R	0.624868	0.800463	0.331847	0.502499	0.65155	0.411692	0.375018	0.28697	0.194729	0.101966	1.34797	0.401524	0.802352	0.370309	1.20651	0.584303	0.62507	0.767612	0.188901	1.24605	0.142214	0.137006	0.418754	0.0777847	0.610881	0.885619	0.30447	0.114926	1.56291	0.703408	0.574006	0.47412	0.228094	0.146776	0.482704	0.26763	0.788539	0.219234	0.165894	1.61563	0.356076	0.412266	0.129817	0.732888	0.341979	0.525509	0.599355	0.603134	0.894798
postcentral L	0.164555	0.0766358	0.124655	0.212127	0.0656868	0.241109	0.0898675	0.386321	0.155736	0.257216	0.2005	0.182088	0.129861	0.54725	0.151752	0.0958672	0.0753095	0.0568683	0.386609	0.300234	0.196749	0.126892	0.427967	0.110526	0.293904	0.141772	0.118118	0.28848	0.175984	0.249669	0.874862	0.964206	0.124752	0.129178	0.124786	0.123851	0.514979	0.109116	0.29654	0.131276	0.964206	0.344808	0.163438	0.262374	0.310118	0.22139	0.14741	0.192772	0.109527
postcentral R	0.212991	0.191295	0.0786637	0.236093	0.157677	0.284089	0.226799	0.11777	0.173848	0.121362	0.459844	0.180697	0.382773	0.210868	0.316824	0.176189	0.194371	0.171104	0.242186	0.456093	0.171252	0.13247	0.188774	0.0793717	0.27489	0.321559	0.202839	0.119597	0.440728	0.2797	0.648041	0.571918	0.0577231	0.339056	0.256306	0.113945	0.631215	0.223907	0.247052	0.312891	0.11558	1.28914	0.135089	0.289352	0.114204	0.339874	0.208274	0.62862	0.224626
posteriorcingulate L	0.63768	0.840099	0.673956	0.490025	0.782484	0.406801	0.27689	0.690225	0.213384	0.170905	1.51937	0.531507	0.73228	0.767618	1.31732	0.689682	0.63933	0.848168	0.487102	1.21644	0.642143	0.0962471	0.931372	0.194079	0.59273	0.895142	0.305537	0.202682	1.43906	0.63977	0.69195	0.570998	0.502128	0.506998	0.557753	0.306705	0.881223	0.603423	0.170283	0.604554	0.59982	0.422335	1.51937	0.670419	0.609884	0.586986	0.688352	0.608414	0.951998
posteriorcingulate R	0.290658	0.659592	0.17602	0.150648	0.584575	0.168541	0.251729	0.814686	0.269921	0.0618616	0.394828	0.141474	0.415697	0.497065	0.557649	0.599131	0.629239	0.712933	0.200461	0.25667	0.597358	0.0634344	0.801717	0.067629	0.346539	0.711487	0.136	0.168615	0.635108	0.162938	0.0911327	0.0804429	0.145756	0.386215	0.211116	0.306018	0.160203	0.140742	0.164854	0.72575	0.100832	0.360166	0.242252	0.814686	0.102756	0.434533	0.201058	0.19516	0.580563
precentral L	0.2039	0.0940259	0.118222	0.219829	0.0685969	0.263078	0.0966497	0.375386	0.146737	0.246307	0.218176	0.230236	0.140126	0.537315	0.174478	0.0990007	0.0786597	0.0669685	0.365767	0.324286	0.185091	0.130932	0.417648	0.106506	0.318083	0.154575	0.120888	0.266195	0.196162	0.294194	0.897184	0.969513	0.121382	0.129459	0.135348	0.116109	0.548208	0.0966463	0.286527	0.131698	0.356878	0.370792	0.152979	0.301676	0.969513	0.238008	0.195761	0.201864	0.130826
precentral R	0.42304	0.412356	0.131556	0.474712	0.273067	0.318265	0.230981	0.148459	0.211853	0.103486	0.620693	0.244232	0.43861	0.239192	0.607607	0.279749	0.274029	0.354484	0.216982	0.672099	0.200663	0.115641	0.231958	0.0801048	0.480729	0.468221	0.19307	0.115056	0.71348	0.532222	0.564288	0.484185	0.0770501	0.473123	0.283303	0.140737	0.710183	0.100153	0.248308	0.415428	0.134282	0.37365	0.153771	0.555428	0.106053	1.51585	0.390514	0.583315	0.472472
precuneus L	0.202386	0.201978	0.201726	0.202468	0.514968	0.257447	0.125766	0.865864	0.287417	0.188771	0.150731	0.17244	0.157557	1.00054	0.130904	0.397947	0.363656	0.397177	0.215122	0.286663	0.469443	0.0709322	0.948895	0.115454	0.410373	0.271129	0.0774965	0.416233	0.135992	0.347956	0.238104	0.247469	0.172887	0.240811	0.101176	0.318737	0.292403	0.114467	0.167348	0.379954	0.108307	0.374597	0.318513	0.330534	0.106498	0.37329	1.00054	0.221705	0.177784
precuneus R	0.141004	0.0929142	0.203738	0.509953	0.091319	0.223493	0.223643	0.153048	0.154523	0.169409	0.238637	0.365219	0.292876	0.182644	0.0865523	0.118348	0.130554	0.0870747	0.382341	0.197317	0.205097	0.168701	0.188245	0.0911373	0.137675	0.195428	0.212474	0.150585	0.173113	0.119808	0.874927	0.767001	0.104231	0.321187	0.224262	0.116065	0.307654	0.496959	0.255928	0.339835	0.433202	0.517176	0.140143	0.112056	0.441867	0.453081	0.196976	0.874927	0.0851417
rostralanteriorcingulate L	0.52583	0.268201	0.141502	0.183769	0.276977	0.381558	0.229937	0.671218	0.23583	0.0705978	0.0961543	0.365602	0.230066	0.661055	0.279102	0.71013	0.454638	0.206494	0.205749	0.326674	0.589258	0.0598815	0.622664	0.0640776	0.791141	0.859745	0.112649	0.182644	0.0984793	0.559352	0.122931	0.125832	0.11663	0.3599	0.161687	0.421569	0.285809	0.31623	0.159464	0.571314	0.311172	0.4171	0.218229	0.640249	0.317999	0.552936	0.393966	0.224508	1.30132
rostralanteriorcingulate R	0.634237	0.621535	0.272608	0.23228	0.11324	0.395043	0.182714	0.643406	0.211952	0.116981	0.300358	0.485754	0.130906	0.74421	0.712845	0.252432	0.240424	0.27817	0.185417	0.516353	0.495908	0.0730046	0.673674	0.0775459	0.758467	0.202377	0.10153	0.253785	0.444901	0.656106	0.266514	0.274534	0.108319	0.327033	0.128969	0.647487	0.426533	0.491512	0.142816	0.555464	0.440712	0.452572	0.219487	0.710216	0.449445	0.63956	0.616111	0.273854	0.739789
rostralmiddlefrontal L	0.110057	0.207905	0.391979	0.119328	0.284448	0.116476	0.181629	0.472994	0.12431	0.129111	0.175467	0.0875124	0.213273	0.591149	0.119607	0.391171	0.351017	0.218204	0.141748	0.207396	0.256118	0.0747464	0.411634	0.0709055	0.262092	0.246156	0.139872	0.262976	0.124879	0.157805	0.195433	0.209878	0.344596	0.0955633	0.185852	0.464727	0.23385	0.112487	0.0969378	0.173784	0.0416234	0.221522	0.143217	0.15827	0.048961	0.186159	0.257131	0.169148	0.190494
rostralmiddlefrontal R	0.544709	0.617058	0.528804	0.447702	0.32138	0.396703	0.0620759	0.7379	0.267193	0.0518315	1.56051	0.561044	0.224957	0.76082	1.36169	0.2695	0.176341	0.514203	0.589526	1.19953	0.752683	0.0589304	0.837909	0.0773564	0.575068	0.461946	0.038976	0.137321	1.4724	0.58249	0.346416	0.283632	0.353388	0.814628	0.237358	0.137397	0.678059	0.787832	0.331321	0.950078	0.63218	0.479438	0.291118	0.627349	0.66251	0.747152	0.608291	0.489202	0.733827
superiorfrontal L	0.354318	0.142057	0.197844	0.271838	0.0610996	0.327879	0.318011	0.583442	0.192702	0.0352545	0.0761249	0.40489	0.294227	0.512333	0.639065	0.151777	0.220243	0.0565265	0.255077	0.672273	0.461798	0.0919031	0.621049	0.0553959	0.575084	0.431887	0.14161	0.0832981	0.354115	0.448372	0.106715	0.0948516	0.0761661	0.502221	0.220848	0.232179	0.357709	0.483223	0.199326	0.8363	0.42139	0.46397	0.171388	0.525514	0.433668	0.712084	0.368677	0.314208	0.182688
superiorfrontal R	0.553616	0.117113	0.117086	0.213729	0.270773	0.378923	0.220739	0.686611	0.23769	0.0804925	0.13485	0.374168	0.196282	0.688505	0.315776	0.592898	0.477549	0.170227	0.188895	0.402286	0.548347	0.0630176	0.692456	0.0656945	0.805021	0.61412	0.104752	0.205752	0.155119	0.650328	0.155925	0.156481	0.100256	0.350091	0.141343	0.410301	0.339907	0.327311	0.149037	0.59031	0.32115	0.454064	0.221938	0.727285	0.327248	0.597666	0.445047	0.255299	0.319643
superiorparietal L	0.177491	0.2784	0.287293	0.179365	0.635952	0.131536	0.146956	0.899744	0.277499	0.178109	0.176699	0.112515	0.18664	0.969155	0.171444	0.414957	0.430487	0.498029	0.216868	0.254635	0.438928	0.0749544	1.02858	0.114952	0.339308	0.28847	0.0905157	0.39286	0.174933	0.156312	0.206418	0.212359	0.215508	0.221672	0.119379	0.326909	0.246485	0.101904	0.166073	0.356548	0.0602705	0.308502	0.307584	0.18919	0.0593643	0.303092	0.738922	0.192723	0.226354
superiorparietal R	0.39932	0.31522	0.409843	0.55795	0.243563	0.376094	0.149324	0.275861	0.186411	0.276459	0.269096	0.572087	0.193967	0.28241	0.348415	0.251703	0.198687	0.291876	0.516186	0.665709	0.267773	0.154361	0.241119	0.135015	0.387046	0.264865	0.133829	0.283695	0.344442	0.346965	0.587209	0.64908	0.228274	0.261078	0.181778	0.195411	0.467367	0.517684	0.257006	0.256389	0.546853	0.463095	0.204891	0.351789	0.558176	0.425018	0.480338	0.531928	0.308975
superiortemporal L	0.500126	0.522094	0.708582	0.454618	0.498833	0.315358	0.157723	0.208937	0.154663	0.205117	0.477145	0.421328	0.278129	0.217183	0.58596	0.49348	0.410222	0.509851	0.355054	0.693911	0.226089	0.0970395	0.150998	0.101521	0.464142	0.406688	0.134847	0.36503	0.51647	0.381951	0.0915072	0.107181	0.495288	0.131027	0.220662	0.371057	0.459215	0.388071	0.18523	0.121691	0.490807	0.306402	0.149481	0.397562	0.487545	0.298845	0.517813	0.427623	0.532938
superiortemporal R	0.589931	0.76664	0.703946	0.5714	0.660661	0.393305	0.210918	0.78658	0.282357	0.0689472	1.92357	0.561401	0.781504	0.907701	1.43907	0.574145	0.530625	0.745736	0.724816	1.44019	0.83033	0.110046	0.92987	0.129357	0.582072	0.796352	0.212322	0.155939	1.55799	0.590467	0.968041	0.805299	0.596322	0.821587	0.792632	0.277039	1.02674	0.791031	0.398084	0.843246	0.642668	0.484327	0.398099	0.62945	0.667781	0.678866	0.663904	0.662519	0.873666
supramarginal L	0.394745	0.144189	0.0830815	0.243687	0.0954138	0.293878	0.0797794	0.570326	0.206308	0.256154	0.220235	0.413594	0.124181	0.737573	0.24597	0.128991	0.099661	0.0909883	0.440393	0.395793	0.289954	0.0983677	0.610978	0.121543	0.497725	0.166828	0.0900925	0.365406	0.222563	0.489703	0.661545	0.706016	0.142322	0.163592	0.104492	0.162434	0.487411	0.183858	0.313853	0.237054	0.344069	0.43921	0.227238	0.500244	0.340814	0.434546	0.394191	0.233207	0.199093
supramarginal R	0.316666	0.268454	0.0842072	0.273944	0.198241	0.304355	0.233596	0.148256	0.193798	0.128045	0.519881	0.206907	0.401412	0.256444	0.422544	0.213105	0.226565	0.233953	0.248277	0.551943	0.175324	0.134	0.225144	0.0867839	0.385677	0.377641	0.201464	0.13214	0.538792	0.413367	0.663635	0.591694	0.0620033	0.349173	0.27031	0.129696	0.716007	0.149902	0.264655	0.303985	0.0827412	0.296576	0.144897	0.427588	0.0600442	0.193793	0.299753	0.658185	0.313395
transversetemporal L	0.240345	0.204118	0.550183	0.27917	0.219766	0.222098	0.0899772	0.291677	0.165603	0.262741	0.160166	0.344421	0.118674	0.495038	0.167412	0.235931	0.181204	0.212725	0.402171	0.221984	0.231602	0.11153	0.315738	0.111389	0.232683	0.176527	0.0928532	0.358149	0.157049	0.164259	0.365044	0.453574	0.368873	0.136035	0.116409	0.251165	0.186894	0.313302	0.246771	0.116544	0.472467	0.17456	0.174495	0.16022	0.460656	0.179404	0.31111	0.12388	0.191152
transversetemporal R	0.340303	0.226955	0.331573	0.508877	0.125765	0.343751	0.162707	0.518154	0.237923	0.107469	0.233637	0.509375	0.200006	0.41739	0.325369	0.149515	0.129798	0.1747	0.509655	0.952489	0.476317	0.11264	0.494022	0.0907429	0.394326	0.185889	0.119958	0.127308	0.29872	0.354381	0.270062	0.255097	0.19065	0.65609	0.195072	0.139234	0.299983	0.693852	0.324528	0.704991	0.565208	0.501203	0.221264	0.381648	0.586382	0.675226	0.384279	0.390695	0.223344
[truncated: 13 more columns]
