# Supplementary material for: The relationship between the interictal epileptiform discharge source connectivity and cortical structural couplings in temporal lobe epilepsy
Source: Front Neurol. 2023 Feb 1;14:1029732. doi: 10.3389/fneur.2023.1029732 (PMC9948620; doi:10.3389/fneur.2023.1029732)
Supplement: Supplementary file 1 [file Data_Sheet_1.ZIP › Connection/BGC/R/30.xlsx]

## Sheet: 0
\	caudalanteriorcingulate L	caudalanteriorcingulate R	caudalmiddlefrontal L	caudalmiddlefrontal R	cuneus L	cuneus R	entorhinal L	entorhinal R	fusiform L	fusiform R	inferiorparietal L	inferiorparietal R	inferiortemporal L	inferiortemporal R	insula L	insula R	isthmuscingulate L	isthmuscingulate R	lateraloccipital L	lateraloccipital R	lateralorbitofrontal L	lateralorbitofrontal R	lingual L	lingual R	medialorbitofrontal L	medialorbitofrontal R	middletemporal L	middletemporal R	paracentral L	paracentral R	parahippocampal L	parahippocampal R	parsopercularis L	parsopercularis R	parsorbitalis L	parsorbitalis R	parstriangularis L	parstriangularis R	pericalcarine L	pericalcarine R	postcentral L	postcentral R	posteriorcingulate L	posteriorcingulate R	precentral L	precentral R	precuneus L	precuneus R	rostralanteriorcingulate L
caudalanteriorcingulate L	0.607312	0.295923	0.129179	0.176608	0.221193	0.425524	0.218512	0.258324	0.391451	0.225532	0.268489	0.183508	0.247028	0.226324	0.341239	0.345772	0.27741	0.362958	0.196927	0.207285	0.219754	0.262356	0.20388	0.236767	0.416844	0.34377	0.275637	0.219613	0.278355	0.53681	0.27385	0.229713	0.254629	0.184131	0.350215	0.416397	0.607312	0.199855	0.217658	0.193982	0.23143	0.216544	0.201824	0.43736	0.144507	0.14632	0.299512	0.267646	0.38415
caudalanteriorcingulate R	0.405484	0.662503	0.662503	0.63691	0.306343	0.372958	0.271175	0.28332	0.187071	0.265532	0.323662	0.205798	0.27887	0.252468	0.360728	0.33843	0.319771	0.359704	0.189872	0.365637	0.288792	0.284382	0.281343	0.27467	0.434214	0.361194	0.287965	0.250115	0.320635	0.576071	0.339221	0.262779	0.397761	0.415735	0.380446	0.423853	0.380087	0.43949	0.317517	0.304172	0.231005	0.249843	0.309382	0.402746	0.336465	0.306339	0.277048	0.281847	0.392804
caudalmiddlefrontal L	0.417451	0.321795	0.944705	0.540103	0.285367	0.277242	0.307645	0.281396	0.195928	0.285679	0.303655	0.221937	0.29684	0.209681	0.208866	0.282661	0.338358	0.284793	0.325159	0.342988	0.325936	0.264902	0.322849	0.303462	0.226558	0.279917	0.284198	0.267558	0.250888	0.41627	0.292753	0.260107	0.452844	0.431464	0.265283	0.304379	0.721392	0.503253	0.355547	0.383788	0.402726	0.274645	0.351737	0.255841	0.398431	0.363818	0.237103	0.274306	0.259352
caudalmiddlefrontal R	0.403582	0.341741	0.620283	0.924065	0.26413	0.438079	0.321533	0.271393	0.244795	0.283395	0.251107	0.24173	0.297146	0.220286	0.219536	0.264213	0.3123	0.298116	0.367623	0.780547	0.321915	0.257642	0.319363	0.288333	0.258542	0.244405	0.263508	0.271829	0.258582	0.544422	0.290552	0.265894	0.416377	0.268542	0.23129	0.274727	0.570361	0.463353	0.255073	0.382368	0.429071	0.304632	0.326322	0.285648	0.37094	0.358348	0.309048	0.255405	0.238746
cuneus L	0.314033	0.325643	0.772964	0.660976	0.772964	0.260004	0.246084	0.16669	0.275946	0.174133	0.213628	0.160631	0.188535	0.11679	0.212766	0.191062	0.186939	0.196932	0.338347	0.616598	0.234172	0.178736	0.27736	0.206917	0.241923	0.173483	0.167384	0.17827	0.224976	0.38349	0.245346	0.179145	0.280191	0.575519	0.189293	0.21524	0.423977	0.363185	0.516296	0.264003	0.468159	0.389174	0.284543	0.212884	0.382214	0.396637	0.231145	0.183042	0.201128
cuneus R	0.365262	0.287919	0.400081	0.410953	0.273444	0.681722	0.256905	0.267284	0.404131	0.250337	0.262064	0.215571	0.25673	0.24937	0.262655	0.330069	0.291045	0.349631	0.254219	0.636748	0.249461	0.265941	0.282144	0.259065	0.320229	0.293484	0.273663	0.24747	0.306704	0.190451	0.295575	0.274462	0.320234	0.416077	0.304935	0.321736	0.681722	0.298563	0.495448	0.252324	0.340125	0.28656	0.249021	0.344446	0.258027	0.331675	0.286805	0.276788	0.300047
entorhinal L	0.315887	0.33142	0.785148	0.779507	0.380665	0.317191	0.871143	0.366816	0.389554	0.355537	0.453983	0.255161	0.309983	0.337316	0.468268	0.354738	0.342401	0.414527	0.49715	0.565205	0.28867	0.439376	0.423415	0.321747	0.413218	0.409803	0.361171	0.397771	0.513073	0.477701	0.263769	0.309139	0.366961	0.871143	0.530199	0.433048	0.484028	0.64256	0.613693	0.30269	0.431255	0.395362	0.26608	0.446399	0.367568	0.363027	0.380596	0.396104	0.44364
entorhinal R	0.331606	0.352499	0.872353	0.888979	0.273301	0.298797	0.28698	0.888979	0.394614	0.251769	0.264712	0.226704	0.304794	0.233125	0.45901	0.297176	0.298032	0.33449	0.439141	0.732205	0.288151	0.223071	0.430182	0.569789	0.366772	0.359264	0.237042	0.223927	0.315742	0.476981	0.292523	0.264919	0.549255	0.823968	0.546325	0.415503	0.501022	0.727854	0.7397	0.575355	0.432875	0.273206	0.492223	0.401973	0.366487	0.332326	0.347505	0.150481	0.407933
fusiform L	0.327767	0.274306	0.436681	0.37474	0.3837	0.348676	0.210332	0.28125	0.576645	0.239366	0.347027	0.214393	0.253617	0.257099	0.420031	0.386018	0.316827	0.426535	0.382853	0.29393	0.213911	0.281373	0.24272	0.262634	0.426155	0.382993	0.298238	0.234291	0.361176	0.492938	0.218712	0.24945	0.353278	0.327274	0.390622	0.441699	0.435383	0.332266	0.256794	0.2357	0.438345	0.340864	0.224218	0.489852	0.333925	0.38454	0.22701	0.335936	0.441821
fusiform R	0.319503	0.361043	0.847436	0.870763	0.284343	0.29573	0.300063	0.279941	0.404068	0.870763	0.274912	0.235524	0.113094	0.242598	0.434327	0.289616	0.260211	0.346747	0.454021	0.686607	0.300814	0.389122	0.482588	0.213069	0.360862	0.343435	0.161271	0.313733	0.381578	0.457133	0.267155	0.248481	0.469729	0.860828	0.514884	0.398328	0.480378	0.727368	0.732762	0.45288	0.43032	0.292858	0.627543	0.393296	0.366004	0.341247	0.358846	0.248644	0.391839
inferiorparietal L	0.300865	0.375495	0.813685	0.751181	0.249721	0.257858	0.290238	0.203583	0.440119	0.171965	0.813685	0.214884	0.230321	0.203703	0.278984	0.2531	0.200972	0.209745	0.37774	0.718969	0.266198	0.194152	0.349268	0.274861	0.232514	0.198999	0.207285	0.159202	0.491539	0.413506	0.34358	0.342415	0.286667	0.6969	0.313271	0.267594	0.465713	0.405965	0.659611	0.305106	0.454193	0.332747	0.333787	0.243811	0.361085	0.339427	0.318723	0.377172	0.222434
inferiorparietal R	0.285587	0.346479	0.708205	0.57647	0.254804	0.265646	0.199938	0.204381	0.181272	0.194947	0.249554	0.708205	0.181898	0.116998	0.262466	0.233241	0.218493	0.242512	0.577824	0.486123	0.206236	0.211832	0.230941	0.200084	0.246081	0.240825	0.186695	0.191845	0.186165	0.37535	0.248727	0.239852	0.280338	0.448628	0.230943	0.276143	0.405541	0.356698	0.361578	0.241342	0.353512	0.23205	0.279171	0.269666	0.38055	0.393497	0.298431	0.214884	0.256826
inferiortemporal L	0.313594	0.359984	0.829802	0.871008	0.305148	0.297313	0.280231	0.352729	0.412216	0.14538	0.348167	0.245871	0.871008	0.267196	0.460212	0.333554	0.308157	0.364677	0.451188	0.636013	0.256714	0.484386	0.425396	0.284178	0.378147	0.396587	0.373006	0.180846	0.427929	0.459924	0.291244	0.270707	0.557279	0.844971	0.554308	0.435868	0.477888	0.749418	0.689491	0.445649	0.442562	0.319358	0.497769	0.421596	0.357603	0.335841	0.369863	0.323376	0.429368
inferiortemporal R	0.302789	0.326577	0.606605	0.522546	0.211397	0.267248	0.235811	0.25228	0.34537	0.224655	0.223265	0.133067	0.244417	0.606605	0.277349	0.309879	0.244721	0.308892	0.286235	0.454659	0.221019	0.269362	0.32139	0.244191	0.247178	0.291535	0.254598	0.239995	0.220743	0.385946	0.162751	0.200861	0.269027	0.51187	0.226277	0.343238	0.35786	0.3682	0.366336	0.308733	0.30205	0.2697	0.304187	0.346816	0.320682	0.345355	0.275749	0.251126	0.316433
insula L	0.341894	0.320756	0.710669	0.66245	0.243779	0.27811	0.261687	0.284001	0.413408	0.25171	0.237768	0.177628	0.270432	0.201493	0.788322	0.43158	0.487049	0.512166	0.3156	0.788322	0.257841	0.254096	0.323282	0.286843	0.252633	0.437726	0.299068	0.229958	0.275125	0.419987	0.269033	0.246166	0.738171	0.6343	0.355158	0.354216	0.661315	0.520767	0.64831	0.363666	0.397167	0.259876	0.28875	0.190909	0.330255	0.311697	0.286514	0.260381	0.477551
insula R	0.361484	0.339465	0.860317	0.826772	0.275432	0.322707	0.248311	0.248863	0.394737	0.223276	0.265851	0.223327	0.244534	0.229576	0.706232	0.860317	0.425984	0.381036	0.403491	0.805338	0.239581	0.252732	0.304638	0.228081	0.509854	0.430304	0.263261	0.228149	0.289001	0.505379	0.308997	0.277874	0.835763	0.679034	0.557452	0.557731	0.583947	0.604363	0.651858	0.347436	0.437865	0.280227	0.260729	0.463386	0.365132	0.329795	0.34094	0.228797	0.510401
isthmuscingulate L	0.307581	0.360462	0.868652	0.867157	0.255493	0.289062	0.267462	0.282068	0.447358	0.231026	0.220917	0.231032	0.272704	0.242969	0.631593	0.439725	0.868652	0.346014	0.418569	0.793906	0.265122	0.277286	0.321446	0.245631	0.396302	0.784917	0.305066	0.243139	0.289919	0.453836	0.321989	0.288501	0.653514	0.767199	0.600015	0.465376	0.514029	0.674729	0.706048	0.354825	0.437857	0.285392	0.263082	0.369324	0.36271	0.33077	0.356435	0.176023	0.47024
isthmuscingulate R	0.320369	0.345265	0.786112	0.747205	0.255535	0.296639	0.261857	0.250397	0.445913	0.234762	0.21447	0.219631	0.250428	0.238197	0.540014	0.332599	0.280507	0.85096	0.370754	0.85096	0.250211	0.250016	0.295595	0.238273	0.487722	0.234345	0.265597	0.232193	0.24333	0.462954	0.320306	0.282276	0.488886	0.624972	0.227482	0.469739	0.599173	0.454318	0.631014	0.269482	0.425896	0.274662	0.247167	0.333046	0.347647	0.322919	0.341848	0.228097	0.418649
lateraloccipital L	0.300911	0.301046	0.48507	0.412521	0.308394	0.254739	0.18795	0.178268	0.23333	0.170566	0.20159	0.31315	0.172704	0.146717	0.202935	0.195341	0.180657	0.202964	0.577824	0.353031	0.186156	0.192909	0.19115	0.172292	0.236626	0.189686	0.177472	0.17687	0.275946	0.355034	0.314018	0.308467	0.224653	0.31799	0.241397	0.211411	0.318859	0.255432	0.2735	0.196837	0.327333	0.387697	0.20813	0.210336	0.354229	0.333081	0.249956	0.185528	0.195306
lateraloccipital R	0.424412	0.227068	0.200031	0.353526	0.290138	0.426162	0.239562	0.218371	0.154589	0.215322	0.255265	0.20871	0.218372	0.130415	0.210183	0.247736	0.275977	0.298834	0.258257	0.889616	0.247228	0.208534	0.255658	0.245303	0.205368	0.210267	0.207939	0.211305	0.29867	0.373109	0.237268	0.228983	0.352306	0.378628	0.19775	0.220171	0.382084	0.347647	0.403904	0.274517	0.386226	0.329704	0.256017	0.262005	0.307618	0.362328	0.194858	0.282724	0.21587
lateralorbitofrontal L	0.311976	0.343451	0.900164	0.875951	0.34225	0.293685	0.285078	0.338446	0.430544	0.334752	0.410896	0.242579	0.257539	0.288968	0.428652	0.307766	0.32747	0.378111	0.564455	0.692444	0.900164	0.503361	0.397193	0.286599	0.366081	0.369606	0.324366	0.441919	0.476804	0.463606	0.276783	0.284977	0.408787	0.878156	0.510869	0.39386	0.498039	0.717161	0.708547	0.342811	0.429741	0.342481	0.501414	0.400714	0.384222	0.3569	0.370271	0.351179	0.399213
lateralorbitofrontal R	0.341269	0.343112	0.910414	0.902434	0.305744	0.302126	0.371898	0.220813	0.377836	0.384782	0.264685	0.227425	0.448187	0.241224	0.41772	0.304832	0.298626	0.321989	0.467587	0.730643	0.478185	0.910414	0.49905	0.443775	0.357764	0.350949	0.249089	0.326673	0.348477	0.491101	0.30849	0.286065	0.498933	0.835326	0.474446	0.386405	0.517945	0.670422	0.753154	0.464017	0.435114	0.272023	0.674024	0.401221	0.374877	0.33575	0.341427	0.19755	0.398586
lingual L	0.325855	0.338273	0.737646	0.711738	0.379359	0.343936	0.391438	0.50466	0.401188	0.521742	0.481058	0.266411	0.439909	0.286759	0.537829	0.40743	0.404044	0.448228	0.447627	0.565621	0.385877	0.524336	0.833778	0.446539	0.448972	0.477887	0.45432	0.539848	0.532874	0.465166	0.272961	0.316937	0.335569	0.833778	0.593615	0.442518	0.489059	0.486153	0.631947	0.256434	0.441487	0.406063	0.296679	0.465471	0.365136	0.369182	0.365657	0.473144	0.482528
lingual R	0.310281	0.367093	0.870713	0.874979	0.307843	0.288163	0.288214	0.615549	0.428533	0.219787	0.379682	0.238627	0.27874	0.252049	0.482563	0.292451	0.278606	0.343692	0.451971	0.727679	0.275662	0.440637	0.412794	0.874979	0.372944	0.400408	0.237676	0.270068	0.401632	0.453741	0.303863	0.280443	0.529742	0.84247	0.614571	0.404463	0.498274	0.679209	0.738178	0.4264	0.443046	0.307788	0.452463	0.395073	0.370192	0.344731	0.360512	0.30509	0.415447
medialorbitofrontal L	0.387539	0.2945	0.566432	0.51302	0.199785	0.283565	0.236785	0.260517	0.36879	0.234485	0.213398	0.180978	0.250118	0.187157	0.2482	0.371838	0.343258	0.532603	0.2442	0.621624	0.239979	0.246794	0.269439	0.251483	0.665067	0.34035	0.269375	0.221444	0.263106	0.311845	0.247127	0.220075	0.506438	0.490233	0.297382	0.418485	0.665067	0.401064	0.492357	0.289178	0.347763	0.238473	0.249215	0.659418	0.29648	0.287189	0.285553	0.235626	0.40058
medialorbitofrontal R	0.340698	0.342857	0.830972	0.78863	0.237737	0.297965	0.25344	0.267638	0.403525	0.231101	0.194834	0.209084	0.270468	0.212085	0.55422	0.390026	0.715795	0.253885	0.382938	0.760363	0.250413	0.267883	0.318092	0.265459	0.366157	0.830972	0.301656	0.223691	0.233539	0.471986	0.305321	0.275146	0.72251	0.678632	0.46694	0.360277	0.535734	0.602849	0.652293	0.424243	0.428564	0.267718	0.285366	0.368993	0.35796	0.316937	0.327333	0.207069	0.406242
middletemporal L	0.318642	0.365815	0.82425	0.847456	0.277272	0.292469	0.299196	0.267019	0.417944	0.161135	0.297916	0.233042	0.352215	0.244363	0.444803	0.317231	0.341763	0.332512	0.423502	0.66012	0.290129	0.28852	0.417252	0.245345	0.353128	0.379014	0.847456	0.120374	0.392995	0.45926	0.307298	0.279341	0.541449	0.809162	0.555135	0.390906	0.477663	0.651379	0.697512	0.421188	0.444436	0.304648	0.467364	0.397041	0.354194	0.328687	0.355037	0.265807	0.410732
middletemporal R	0.325506	0.356138	0.867366	0.881581	0.30186	0.29747	0.338025	0.253609	0.383858	0.311085	0.269001	0.2357	0.142996	0.250491	0.417434	0.302905	0.267146	0.343113	0.470493	0.693307	0.40143	0.351099	0.512989	0.25436	0.359856	0.342927	0.116342	0.881581	0.377135	0.468872	0.264577	0.245091	0.469048	0.863447	0.489922	0.408426	0.487597	0.711758	0.732111	0.443392	0.429684	0.283317	0.742014	0.399754	0.372825	0.343541	0.35552	0.227354	0.393929
paracentral L	0.338561	0.297879	0.840753	0.781318	0.237616	0.281955	0.357186	0.217502	0.358296	0.262995	0.480559	0.14947	0.29854	0.164126	0.280544	0.247781	0.279075	0.226173	0.320827	0.819954	0.366489	0.214598	0.425647	0.3145	0.303597	0.190909	0.266113	0.243618	0.840753	0.425132	0.189272	0.153212	0.404745	0.763435	0.227569	0.249567	0.5136	0.514125	0.749691	0.38556	0.41375	0.252969	0.417962	0.247798	0.35005	0.326726	0.245211	0.400814	0.236984
paracentral R	0.388642	0.358926	0.202403	0.155508	0.281952	0.134073	0.267188	0.267211	0.335028	0.255702	0.26733	0.263536	0.279341	0.299439	0.216392	0.288237	0.275058	0.286154	0.396101	0.283617	0.278172	0.27605	0.235285	0.258893	0.181071	0.282536	0.283562	0.25113	0.270369	0.621089	0.368502	0.298564	0.256421	0.168316	0.266244	0.32874	0.621089	0.212166	0.182834	0.236906	0.420382	0.284822	0.26421	0.279407	0.302611	0.304302	0.457993	0.253486	0.267136
parahippocampal L	0.333906	0.394336	0.767824	0.766495	0.449758	0.307643	0.254229	0.277569	0.311961	0.239314	0.393802	0.281666	0.242913	0.198664	0.378353	0.324866	0.325699	0.34844	0.476755	0.53724	0.2524	0.286754	0.307819	0.269294	0.367969	0.365914	0.280222	0.221097	0.311642	0.472744	0.767824	0.366581	0.447814	0.683154	0.364115	0.396259	0.456746	0.543874	0.519654	0.319228	0.462285	0.415545	0.335203	0.384144	0.359378	0.37643	0.334169	0.302312	0.390569
parahippocampal R	0.343578	0.371596	0.808701	0.80044	0.301234	0.310354	0.314896	0.286045	0.285798	0.261074	0.439385	0.245567	0.256839	0.209492	0.375037	0.327992	0.338092	0.342799	0.443502	0.58467	0.315001	0.297742	0.367171	0.297528	0.367127	0.373991	0.281289	0.239436	0.25131	0.469462	0.327699	0.808701	0.462388	0.737019	0.359953	0.3997	0.431486	0.57717	0.575505	0.366717	0.427411	0.272495	0.415528	0.372481	0.360478	0.35491	0.304819	0.312209	0.39232
parsopercularis L	0.296313	0.357425	0.871736	0.851583	0.244159	0.302648	0.267535	0.350999	0.475881	0.29622	0.187353	0.22155	0.3485	0.239318	0.530492	0.670756	0.507175	0.453162	0.427294	0.889616	0.276682	0.288288	0.233878	0.326245	0.377957	0.545059	0.332828	0.284343	0.257119	0.423224	0.302201	0.271768	0.889616	0.654052	0.403824	0.710259	0.554104	0.465849	0.605648	0.214242	0.417468	0.261049	0.208682	0.371066	0.364241	0.336882	0.351863	0.244155	0.522414
parsopercularis R	0.327659	0.274344	0.686034	0.350154	0.288788	0.344356	0.45153	0.471142	0.225764	0.474068	0.354611	0.189885	0.4413	0.190881	0.413568	0.431709	0.471231	0.431159	0.333125	0.622061	0.455349	0.432414	0.495488	0.467279	0.348945	0.422654	0.408725	0.463456	0.410114	0.461584	0.279108	0.299966	0.459127	0.878156	0.422631	0.401868	0.486085	0.489324	0.250406	0.555642	0.378559	0.348608	0.475203	0.393447	0.367268	0.384062	0.253703	0.423172	0.398224
parsorbitalis L	0.361349	0.306001	0.757943	0.70139	0.189736	0.292023	0.310117	0.396627	0.357891	0.343333	0.27174	0.17884	0.37542	0.173784	0.342758	0.440925	0.650346	0.215942	0.299223	0.701872	0.337028	0.298753	0.394103	0.439684	0.313686	0.477425	0.417121	0.298315	0.229143	0.438169	0.232393	0.213932	0.674099	0.699394	0.757943	0.294214	0.516693	0.609599	0.671951	0.5057	0.400954	0.242511	0.414468	0.229977	0.338876	0.295743	0.273755	0.356997	0.22774
parsorbitalis R	0.380518	0.335737	0.851009	0.767691	0.258879	0.324102	0.245478	0.297015	0.37391	0.257734	0.233057	0.224838	0.286602	0.225394	0.493067	0.478545	0.372238	0.411408	0.396339	0.742684	0.256588	0.289962	0.271841	0.263278	0.53109	0.327725	0.305802	0.255208	0.26145	0.517353	0.326011	0.288708	0.782117	0.578422	0.311853	0.851009	0.576512	0.507263	0.551125	0.321146	0.444321	0.283639	0.25372	0.396064	0.37403	0.32205	0.345183	0.240571	0.365129
parstriangularis L	0.286028	0.268054	0.453002	0.479691	0.429694	0.252285	0.428602	0.49319	0.259513	0.473407	0.548114	0.246919	0.480486	0.244545	0.35568	0.574867	0.601166	0.521697	0.314845	0.336146	0.488001	0.462511	0.473684	0.530026	0.253573	0.488873	0.509802	0.45308	0.521853	0.240842	0.4115	0.382552	0.697521	0.674577	0.436328	0.486575	0.721392	0.624625	0.618597	0.551635	0.429674	0.421763	0.521603	0.388746	0.182573	0.316555	0.246877	0.544799	0.420727
parstriangularis R	0.316632	0.322132	0.883165	0.819704	0.237786	0.319431	0.357452	0.43911	0.367236	0.405944	0.221956	0.211153	0.406485	0.223414	0.431698	0.458115	0.485662	0.390161	0.43225	0.813026	0.38976	0.345977	0.273196	0.398452	0.351997	0.429159	0.344567	0.378333	0.3167	0.423379	0.277007	0.265664	0.388978	0.592783	0.407422	0.422971	0.523415	0.944091	0.480908	0.607229	0.407583	0.281868	0.347766	0.346602	0.383183	0.354316	0.32461	0.319597	0.386018
pericalcarine L	0.377993	0.301164	0.616603	0.42929	0.396092	0.448846	0.336028	0.501364	0.258032	0.457683	0.472776	0.25509	0.416822	0.220574	0.588796	0.514811	0.517466	0.558428	0.375857	0.49405	0.383644	0.459889	0.371129	0.470138	0.507529	0.538607	0.435627	0.447859	0.529571	0.494417	0.286649	0.319528	0.475629	0.410793	0.582434	0.512961	0.496359	0.411477	0.759222	0.444406	0.441831	0.416199	0.372823	0.548607	0.362055	0.38326	0.302913	0.503459	0.554167
pericalcarine R	0.322601	0.365762	0.850882	0.893885	0.32073	0.331724	0.318384	0.546059	0.421951	0.387525	0.368965	0.259653	0.354213	0.256332	0.605397	0.4433	0.4546	0.437309	0.465098	0.700295	0.354987	0.390354	0.270747	0.397429	0.465082	0.583307	0.353428	0.376493	0.427547	0.4623	0.278734	0.275581	0.375533	0.860232	0.62736	0.478845	0.497777	0.944091	0.721058	0.944091	0.448959	0.340168	0.246737	0.450638	0.37962	0.357032	0.378493	0.397535	0.526385
postcentral L	0.2985	0.197227	0.802537	0.728773	0.348866	0.265654	0.235275	0.225986	0.235409	0.216379	0.315685	0.203093	0.21863	0.171421	0.262749	0.252422	0.272467	0.274467	0.304082	0.52164	0.244995	0.219502	0.270401	0.23649	0.286825	0.268481	0.226381	0.202566	0.287414	0.439894	0.257641	0.235223	0.372737	0.523486	0.292523	0.292166	0.395735	0.434076	0.443373	0.290555	0.802537	0.291828	0.292701	0.281719	0.358303	0.346165	0.224419	0.248571	0.281454
postcentral R	0.350633	0.267054	0.944705	0.851025	0.392676	0.304274	0.328076	0.199922	0.27971	0.208246	0.335903	0.189213	0.213415	0.19568	0.318233	0.251735	0.25772	0.274238	0.378658	0.751152	0.307354	0.195066	0.375869	0.233869	0.359951	0.266585	0.193219	0.195926	0.296598	0.451884	0.244595	0.158076	0.384039	0.728651	0.308193	0.307951	0.48167	0.496918	0.654394	0.322221	0.430006	0.944705	0.350302	0.30199	0.389545	0.381832	0.231584	0.256919	0.310551
posteriorcingulate L	0.306845	0.375992	0.861121	0.82503	0.357591	0.301112	0.316218	0.585402	0.468275	0.693595	0.489835	0.254068	0.546845	0.280417	0.509451	0.351007	0.348297	0.389845	0.50985	0.701206	0.485826	0.692447	0.332249	0.504307	0.405964	0.454071	0.521994	0.774172	0.524133	0.451481	0.282621	0.305334	0.336153	0.852308	0.619698	0.401924	0.507768	0.607278	0.699462	0.22886	0.445783	0.373958	0.861121	0.405549	0.391913	0.375868	0.37073	0.479836	0.437795
posteriorcingulate R	0.328985	0.339732	0.715598	0.660813	0.248807	0.303886	0.256536	0.257889	0.451234	0.234221	0.219037	0.212141	0.253995	0.232966	0.183302	0.329871	0.26972	0.284429	0.340712	0.777514	0.244309	0.258961	0.278506	0.237502	0.520661	0.295452	0.275444	0.231158	0.256935	0.445179	0.318773	0.27628	0.380969	0.547428	0.236553	0.338009	0.624218	0.373427	0.562643	0.24734	0.41686	0.273851	0.234421	0.777514	0.336882	0.313335	0.336651	0.231326	0.274299
precentral L	0.275043	0.255095	0.832348	0.732338	0.307007	0.177296	0.26043	0.235762	0.185343	0.236262	0.298377	0.208895	0.243679	0.18871	0.210217	0.239505	0.283856	0.251529	0.344758	0.401056	0.276569	0.227055	0.286456	0.252931	0.205717	0.252076	0.241223	0.220408	0.248672	0.342677	0.279287	0.241322	0.394213	0.48231	0.252455	0.26851	0.380963	0.455213	0.397714	0.319331	0.412644	0.25904	0.311832	0.239754	0.832348	0.294545	0.227831	0.242746	0.24717
precentral R	0.232692	0.194279	0.823004	0.81803	0.361971	0.162672	0.344599	0.240216	0.218508	0.261294	0.308617	0.280081	0.268078	0.207576	0.18195	0.222726	0.288147	0.22406	0.289037	0.708793	0.335654	0.235625	0.392405	0.280828	0.168625	0.218299	0.239023	0.250258	0.257492	0.274563	0.280928	0.256341	0.413054	0.698373	0.189419	0.22172	0.351445	0.514387	0.647461	0.372387	0.340943	0.332232	0.362259	0.196061	0.176661	0.823004	0.219215	0.272367	0.206602
precuneus L	0.299914	0.31102	0.467975	0.395517	0.23459	0.2796	0.176141	0.209329	0.183281	0.193994	0.252216	0.248993	0.194993	0.214193	0.271485	0.245768	0.21694	0.254022	0.349415	0.32362	0.19261	0.21956	0.186958	0.197564	0.28455	0.247335	0.211554	0.191794	0.263894	0.362136	0.26473	0.266932	0.248523	0.285422	0.28947	0.280172	0.365365	0.266592	0.231363	0.201998	0.403595	0.230856	0.207739	0.279837	0.350719	0.378045	0.467975	0.229624	0.261746
precuneus R	0.307823	0.365107	0.853622	0.810841	0.277826	0.269158	0.30817	0.122721	0.441698	0.197225	0.427438	0.220838	0.245744	0.243836	0.397978	0.256672	0.192559	0.265895	0.403895	0.778292	0.289773	0.175027	0.399818	0.254654	0.312818	0.271492	0.206332	0.181899	0.435616	0.437058	0.32509	0.307175	0.40525	0.789836	0.511906	0.322695	0.503616	0.543788	0.7405	0.37518	0.446327	0.320807	0.393426	0.309706	0.361688	0.340521	0.333872	0.853622	0.338935
rostralanteriorcingulate L	0.335188	0.338245	0.757563	0.691996	0.235681	0.294616	0.239216	0.258883	0.419512	0.225587	0.200311	0.200103	0.251733	0.208911	0.501548	0.323355	0.338222	0.362964	0.349895	0.766162	0.233936	0.258143	0.273527	0.237887	0.363937	0.34557	0.283605	0.219358	0.239945	0.449594	0.297408	0.264886	0.651896	0.585716	0.23015	0.297269	0.58385	0.459004	0.580936	0.28967	0.417565	0.26491	0.233538	0.303511	0.346878	0.31116	0.319899	0.23395	0.766162
rostralanteriorcingulate R	0.383262	0.316449	0.772256	0.711314	0.224829	0.308311	0.264951	0.266692	0.366988	0.245901	0.199342	0.202739	0.271171	0.192585	0.594457	0.53672	0.574375	0.303877	0.326569	0.6969	0.269705	0.22468	0.336978	0.298987	0.447402	0.442525	0.270861	0.221416	0.256775	0.462911	0.265454	0.243344	0.756311	0.664226	0.376636	0.262052	0.562129	0.590822	0.630573	0.427152	0.417353	0.26791	0.326612	0.319154	0.344384	0.306822	0.30237	0.216621	0.403369
rostralmiddlefrontal L	0.39006	0.327722	0.773052	0.685907	0.203157	0.280453	0.32895	0.376778	0.309212	0.34685	0.421125	0.168307	0.38603	0.151433	0.287745	0.41468	0.553317	0.288588	0.219185	0.624079	0.370883	0.318202	0.398611	0.438899	0.398649	0.412215	0.424409	0.310033	0.278393	0.407461	0.218403	0.194659	0.663895	0.693753	0.360045	0.318379	0.574802	0.601609	0.640406	0.48186	0.344905	0.265762	0.434516	0.256241	0.330779	0.278155	0.283425	0.447919	0.307704
rostralmiddlefrontal R	0.336752	0.366582	0.63378	0.543716	0.249768	0.376716	0.263424	0.307829	0.431849	0.270056	0.238349	0.232401	0.313807	0.244573	0.194654	0.369575	0.338728	0.360393	0.376247	0.704509	0.270826	0.302456	0.215371	0.284778	0.285772	0.329865	0.320211	0.267414	0.255498	0.407185	0.333226	0.282922	0.235898	0.31151	0.237397	0.410801	0.610458	0.189975	0.327566	0.210554	0.435561	0.284618	0.221539	0.282368	0.353462	0.322048	0.3739	0.258549	0.265878
superiorfrontal L	0.3475	0.332888	0.842552	0.793959	0.234737	0.294464	0.282429	0.216118	0.405413	0.221361	0.196271	0.191658	0.263684	0.194635	0.486052	0.292888	0.437715	0.266836	0.355318	0.764642	0.277333	0.173744	0.37224	0.306435	0.344724	0.195839	0.242776	0.189657	0.232999	0.468107	0.276662	0.251868	0.576309	0.74014	0.598563	0.295471	0.561787	0.593352	0.716211	0.43443	0.425202	0.261069	0.357023	0.335737	0.352564	0.312237	0.302374	0.203866	0.385604
superiorfrontal R	0.323799	0.35558	0.684709	0.621679	0.242019	0.332519	0.243956	0.244797	0.46527	0.219161	0.214224	0.218437	0.25112	0.230929	0.193007	0.315872	0.243764	0.405212	0.352078	0.740722	0.229978	0.257052	0.244084	0.221351	0.436363	0.277632	0.274946	0.219235	0.253282	0.431231	0.322947	0.274916	0.276221	0.474002	0.236608	0.332179	0.60335	0.294787	0.486547	0.206264	0.425044	0.276891	0.205336	0.358471	0.342304	0.31487	0.355229	0.234254	0.239011
superiorparietal L	0.285351	0.323792	0.371802	0.344084	0.306403	0.270101	0.186905	0.212619	0.207671	0.200872	0.245395	0.228948	0.206016	0.232439	0.238417	0.237493	0.22305	0.244985	0.259547	0.247969	0.204949	0.218222	0.189795	0.204091	0.273777	0.240286	0.217338	0.196247	0.28631	0.357191	0.283982	0.263662	0.255516	0.253284	0.280996	0.269651	0.284528	0.26189	0.208748	0.210376	0.205318	0.30967	0.215962	0.256341	0.309099	0.236274	0.350528	0.218116	0.245458
superiorparietal R	0.331107	0.282782	0.809366	0.735958	0.218489	0.265788	0.338755	0.201695	0.345537	0.24215	0.373133	0.167032	0.265228	0.179193	0.213479	0.20018	0.253414	0.189023	0.282213	0.829473	0.331826	0.195545	0.402032	0.281438	0.281819	0.164986	0.229228	0.227643	0.17799	0.372684	0.20004	0.158088	0.385034	0.736216	0.145816	0.203057	0.45518	0.485496	0.728485	0.359471	0.411636	0.248675	0.376869	0.198957	0.34527	0.348373	0.237171	0.316266	0.189438
superiortemporal L	0.339887	0.342106	0.764046	0.795892	0.474245	0.322385	0.229894	0.294084	0.393131	0.272314	0.400511	0.269641	0.270016	0.362575	0.443964	0.374332	0.32974	0.404802	0.496571	0.501176	0.267376	0.299012	0.291042	0.276537	0.430456	0.402357	0.311205	0.263006	0.467628	0.565062	0.328832	0.398482	0.455425	0.696692	0.443549	0.456369	0.495322	0.573646	0.48936	0.307547	0.446305	0.474333	0.314097	0.476295	0.361042	0.378857	0.386865	0.344627	0.459747
superiortemporal R	0.346649	0.344438	0.932491	0.924065	0.373217	0.310808	0.317148	0.273557	0.366025	0.356369	0.38857	0.239221	0.389074	0.254644	0.466456	0.323411	0.343065	0.341126	0.478554	0.742979	0.373996	0.368848	0.46786	0.749602	0.400458	0.383464	0.379297	0.240299	0.37327	0.504731	0.305459	0.290104	0.544615	0.836553	0.5546	0.423221	0.541351	0.714227	0.747916	0.523969	0.449464	0.286666	0.626602	0.420737	0.389844	0.347022	0.348153	0.205796	0.429289
supramarginal L	0.279275	0.253351	0.60199	0.58126	0.308141	0.234812	0.210968	0.210683	0.210463	0.20297	0.270088	0.16781	0.206638	0.167576	0.226408	0.229591	0.247434	0.249223	0.36185	0.400246	0.22	0.203832	0.234831	0.215592	0.233842	0.238006	0.212662	0.191882	0.262922	0.395318	0.257261	0.236602	0.334462	0.415684	0.260005	0.257719	0.30976	0.373083	0.352607	0.262356	0.530079	0.287393	0.257844	0.247859	0.35687	0.195868	0.217064	0.220649	0.244208
supramarginal R	0.334914	0.244633	0.931878	0.817721	0.489782	0.302515	0.26961	0.224258	0.225404	0.215109	0.338628	0.256106	0.215158	0.176786	0.309724	0.268964	0.272128	0.287148	0.377138	0.653961	0.266127	0.220797	0.31742	0.238772	0.345684	0.289162	0.211512	0.203431	0.284878	0.437943	0.213461	0.157105	0.382693	0.643784	0.308867	0.32642	0.43923	0.481707	0.548392	0.305586	0.365694	0.24331	0.317889	0.308471	0.399897	0.385585	0.210909	0.257178	0.318212
transversetemporal L	0.344849	0.336333	0.624502	0.669615	0.338887	0.309992	0.232452	0.266246	0.21452	0.243723	0.329457	0.20234	0.259598	0.181634	0.335846	0.316708	0.319555	0.350929	0.271681	0.371778	0.252106	0.255349	0.258444	0.260247	0.383991	0.34432	0.27933	0.225413	0.325432	0.570514	0.287364	0.252297	0.427037	0.456962	0.371681	0.386299	0.373651	0.457047	0.345482	0.298489	0.13975	0.32038	0.276567	0.377815	0.357305	0.329351	0.298372	0.274869	0.373541
transversetemporal R	0.374993	0.315439	0.936952	0.902924	0.452002	0.324424	0.417954	0.262778	0.320046	0.346766	0.625274	0.229204	0.377972	0.220577	0.461654	0.307982	0.326435	0.354389	0.415495	0.742836	0.495852	0.318158	0.498974	0.388061	0.441013	0.381156	0.336802	0.324727	0.378307	0.502321	0.25046	0.258372	0.509497	0.838691	0.486496	0.403817	0.564191	0.641483	0.759222	0.451259	0.451646	0.315786	0.55915	0.400118	0.379465	0.356369	0.298593	0.406552	0.459934
[truncated: 13 more columns]
