# Supplementary material for: The relationship between the interictal epileptiform discharge source connectivity and cortical structural couplings in temporal lobe epilepsy
Source: Front Neurol. 2023 Feb 1;14:1029732. doi: 10.3389/fneur.2023.1029732 (PMC9948620; doi:10.3389/fneur.2023.1029732)
Supplement: Supplementary file 1 [file Data_Sheet_1.ZIP › Connection/BGC/R/31.xlsx]

## Sheet: 0
\	caudalanteriorcingulate L	caudalanteriorcingulate R	caudalmiddlefrontal L	caudalmiddlefrontal R	cuneus L	cuneus R	entorhinal L	entorhinal R	fusiform L	fusiform R	inferiorparietal L	inferiorparietal R	inferiortemporal L	inferiortemporal R	insula L	insula R	isthmuscingulate L	isthmuscingulate R	lateraloccipital L	lateraloccipital R	lateralorbitofrontal L	lateralorbitofrontal R	lingual L	lingual R	medialorbitofrontal L	medialorbitofrontal R	middletemporal L	middletemporal R	paracentral L	paracentral R	parahippocampal L	parahippocampal R	parsopercularis L	parsopercularis R	parsorbitalis L	parsorbitalis R	parstriangularis L	parstriangularis R	pericalcarine L	pericalcarine R	postcentral L	postcentral R	posteriorcingulate L	posteriorcingulate R	precentral L	precentral R	precuneus L	precuneus R	rostralanteriorcingulate L
caudalanteriorcingulate L	0.541793	0.179906	0.349417	0.285572	0.250279	0.317876	0.156455	0.345535	0.112435	0.121811	0.200326	0.330266	0.131513	0.0864282	0.262264	0.251832	0.303798	0.270117	0.250782	0.0968568	0.11591	0.130716	0.146619	0.0902831	0.230701	0.173571	0.0976207	0.128689	0.244861	0.134858	0.159684	0.147127	0.29355	0.100313	0.18265	0.221774	0.199611	0.106704	0.0991964	0.115657	0.123199	0.284311	0.289608	0.190675	0.121105	0.272181	0.282961	0.206255	0.276979
caudalanteriorcingulate R	0.341429	0.823246	0.354164	0.404987	0.318447	0.364578	0.233053	0.644642	0.0712722	0.192026	0.436767	0.823246	0.307529	0.21903	0.636704	0.304818	0.505287	0.275527	0.506175	0.249977	0.062772	0.286569	0.265604	0.123902	0.371677	0.263629	0.0908667	0.137486	0.46555	0.136946	0.394584	0.113598	0.544857	0.206599	0.214229	0.377345	0.301659	0.442773	0.164112	0.154016	0.469096	0.410793	0.369012	0.278533	0.481222	0.413028	0.317907	0.271581	0.376241
caudalmiddlefrontal L	0.405668	0.177544	0.460024	0.324017	0.110003	0.351576	0.160978	0.340969	0.0791901	0.105976	0.250583	0.428296	0.1382	0.0765884	0.230667	0.235651	0.302135	0.27913	0.36695	0.0827496	0.0847834	0.133415	0.138024	0.0693459	0.16922	0.195326	0.0770373	0.108645	0.230181	0.12523	0.156441	0.111027	0.354748	0.124333	0.168572	0.154208	0.235758	0.221949	0.0862559	0.0956897	0.393926	0.29538	0.259073	0.174647	0.361645	0.290181	0.126106	0.17951	0.146942
caudalmiddlefrontal R	0.41049	0.312752	0.345828	0.652614	0.320917	0.411899	0.51748	0.39639	0.110154	0.387447	0.385155	0.652614	0.316553	0.247303	0.498165	0.278192	0.529772	0.285091	0.507382	0.249026	0.0829914	0.27417	0.274783	0.169659	0.352793	0.286906	0.154982	0.357292	0.343356	0.187116	0.38859	0.198989	0.408755	0.232714	0.242386	0.32235	0.254214	0.367023	0.212699	0.2619	0.450287	0.410617	0.323487	0.276266	0.436787	0.406494	0.336948	0.20745	0.339474
cuneus L	0.226937	0.181042	0.126544	0.257675	0.601631	0.420055	0.159266	0.35412	0.0917148	0.122318	0.300889	0.559275	0.141282	0.0872604	0.225472	0.216857	0.277284	0.263459	0.601631	0.143479	0.0948206	0.143021	0.170915	0.0878667	0.129243	0.163051	0.0970017	0.129372	0.23698	0.112241	0.158189	0.144674	0.482159	0.182605	0.165315	0.202942	0.200405	0.252098	0.108247	0.121185	0.495405	0.30818	0.217039	0.194657	0.430859	0.30784	0.281071	0.218066	0.121331
cuneus R	0.428797	0.175755	0.342326	0.190753	0.424157	0.676692	0.154089	0.27077	0.173608	0.167242	0.263546	0.262751	0.145036	0.159738	0.258356	0.251802	0.235401	0.212709	0.676692	0.20953	0.11201	0.162558	0.183513	0.144894	0.345536	0.184343	0.158277	0.168477	0.218491	0.211658	0.164897	0.234058	0.0815887	0.298207	0.205557	0.327586	0.124721	0.315831	0.145877	0.159525	0.444971	0.228974	0.268561	0.206951	0.409287	0.21961	0.394658	0.202676	0.316932
entorhinal L	0.37556	0.267209	0.38166	0.608453	0.349449	0.394483	0.865742	0.716226	0.0682843	0.309189	0.482935	0.865742	0.213485	0.257731	0.646434	0.299383	0.635649	0.316426	0.55255	0.258609	0.073632	0.199048	0.219088	0.142103	0.408836	0.20396	0.106369	0.212446	0.378983	0.174939	0.315766	0.0565955	0.592141	0.257492	0.221409	0.352415	0.419258	0.455615	0.168382	0.189143	0.437909	0.457098	0.368344	0.252238	0.447919	0.464716	0.33422	0.393375	0.410188
entorhinal R	0.386142	0.360568	0.272778	0.281872	0.28948	0.387521	0.349411	0.77434	0.0798479	0.284231	0.267525	0.432982	0.271431	0.151867	0.503649	0.285454	0.336747	0.32285	0.374252	0.159664	0.0744425	0.27411	0.248314	0.112638	0.384243	0.365749	0.113134	0.281005	0.359983	0.214352	0.362341	0.144285	0.292721	0.164331	0.224845	0.25077	0.240177	0.252934	0.162386	0.207472	0.373053	0.31732	0.299708	0.287256	0.345229	0.304033	0.308184	0.173482	0.380379
fusiform L	0.273773	0.369765	0.44459	0.504164	0.385611	0.331285	0.33765	0.70879	0.715249	0.252705	0.50439	0.655873	0.246827	0.397413	0.715249	0.424112	0.619933	0.305841	0.46332	0.237067	0.205135	0.246627	0.260126	0.253368	0.453848	0.299916	0.15857	0.280253	0.495622	0.12202	0.348874	0.373328	0.548838	0.369169	0.297363	0.319066	0.412317	0.401154	0.197703	0.270594	0.320248	0.463783	0.515305	0.361821	0.312764	0.470678	0.37927	0.435087	0.509483
fusiform R	0.333591	0.338815	0.408545	0.586449	0.369723	0.38258	0.401935	0.771479	0.0923952	0.884369	0.517117	0.884369	0.0950409	0.279731	0.720842	0.370796	0.647247	0.329243	0.55312	0.300093	0.0964673	0.237687	0.189854	0.135398	0.43588	0.225793	0.205216	0.675859	0.499191	0.147257	0.249317	0.250316	0.683781	0.265701	0.26186	0.393385	0.46094	0.566412	0.198265	0.299616	0.417663	0.489534	0.45935	0.286648	0.442465	0.497904	0.35037	0.505708	0.468186
inferiorparietal L	0.385167	0.27645	0.356557	0.32932	0.367827	0.201665	0.366852	0.31136	0.154612	0.301095	0.580139	0.136374	0.256515	0.224233	0.312777	0.272158	0.348274	0.211765	0.290072	0.271851	0.136657	0.246218	0.250624	0.17646	0.333506	0.265083	0.18697	0.291148	0.306496	0.178883	0.286726	0.373161	0.104667	0.337339	0.249612	0.322054	0.433636	0.304148	0.208546	0.242982	0.417468	0.197692	0.304625	0.261826	0.395249	0.191555	0.354703	0.363514	0.320588
inferiorparietal R	0.348097	0.244489	0.353679	0.285426	0.380518	0.185737	0.268566	0.357386	0.205476	0.260391	0.153814	0.938473	0.223737	0.244784	0.32509	0.282176	0.332353	0.299985	0.276789	0.275919	0.166288	0.225449	0.250617	0.193513	0.326914	0.245295	0.201374	0.253831	0.29248	0.143221	0.247638	0.382244	0.0911083	0.394198	0.268843	0.375545	0.257415	0.408257	0.202549	0.228423	0.514084	0.25166	0.31103	0.265097	0.499315	0.245374	0.389466	0.319746	0.31415
inferiortemporal L	0.301648	0.417591	0.388039	0.476267	0.344727	0.363633	0.28523	0.67666	0.0889376	0.077184	0.459249	0.804098	0.804098	0.244933	0.674426	0.42839	0.543823	0.291282	0.520105	0.260856	0.0832822	0.414805	0.194643	0.114973	0.405436	0.262174	0.144647	0.0918046	0.498788	0.135994	0.357016	0.186966	0.617056	0.213877	0.268096	0.381235	0.383646	0.459568	0.137172	0.0878913	0.395515	0.415107	0.489035	0.363892	0.415472	0.422178	0.330325	0.35226	0.441877
inferiortemporal R	0.244628	0.547676	0.460024	0.587754	0.378532	0.389394	0.531016	0.77434	0.37817	0.472928	0.567206	0.702081	0.472642	0.77959	0.77959	0.615388	0.667002	0.32095	0.475638	0.247918	0.373933	0.472254	0.412838	0.504234	0.472336	0.466899	0.516629	0.53006	0.600847	0.112404	0.534312	0.461394	0.677941	0.289084	0.423974	0.367829	0.569162	0.443841	0.482469	0.518097	0.25959	0.525533	0.628953	0.526722	0.256657	0.536377	0.387737	0.51959	0.569364
insula L	0.373362	0.269368	0.228428	0.384042	0.202781	0.377804	0.234755	0.581282	0.0618258	0.17912	0.290321	0.438527	0.21436	0.107419	0.77959	0.293796	0.33712	0.296842	0.395453	0.138583	0.067126	0.220577	0.192207	0.0784986	0.296591	0.348165	0.0812166	0.170096	0.251635	0.198424	0.273398	0.078282	0.372307	0.143103	0.208146	0.263307	0.26301	0.226581	0.113743	0.134842	0.323336	0.32532	0.258029	0.23165	0.304895	0.319812	0.235841	0.145308	0.269817
insula R	0.389473	0.238749	0.378782	0.302143	0.297779	0.365343	0.202354	0.470919	0.0831067	0.144421	0.351519	0.776831	0.234661	0.179274	0.490178	0.776831	0.352111	0.280684	0.464041	0.19097	0.0821415	0.251988	0.317598	0.117456	0.364029	0.4371	0.0994518	0.135349	0.315712	0.130414	0.243203	0.127135	0.467736	0.176223	0.352713	0.332419	0.24945	0.370609	0.162957	0.142749	0.470956	0.34738	0.402628	0.338279	0.467733	0.345553	0.300354	0.236203	0.353807
isthmuscingulate L	0.449656	0.350309	0.312927	0.481743	0.305818	0.440043	0.438291	0.417799	0.0921493	0.337277	0.359449	0.558802	0.308029	0.197187	0.373374	0.323939	0.667002	0.308955	0.554906	0.227758	0.0746484	0.28873	0.264993	0.140987	0.353758	0.330404	0.136529	0.316911	0.316588	0.239333	0.382931	0.169037	0.439436	0.194676	0.237074	0.333107	0.298367	0.31833	0.192927	0.236636	0.416061	0.368424	0.278394	0.279039	0.398123	0.369232	0.316699	0.167728	0.318742
isthmuscingulate R	0.355573	0.392227	0.368297	0.408125	0.360976	0.297943	0.347481	0.622124	0.0863382	0.275111	0.134094	0.199917	0.287727	0.121215	0.638341	0.407284	0.531851	0.638341	0.294459	0.135779	0.0825624	0.298007	0.287598	0.107919	0.357584	0.405367	0.124786	0.284057	0.472536	0.234497	0.376805	0.193998	0.130065	0.153677	0.295344	0.25125	0.33296	0.199944	0.172286	0.225726	0.333532	0.190667	0.515512	0.371459	0.303046	0.177112	0.351625	0.266229	0.470059
lateraloccipital L	0.251918	0.197807	0.293483	0.226401	0.377445	0.423748	0.179812	0.281415	0.147595	0.176995	0.114831	0.141937	0.156382	0.137914	0.257815	0.25488	0.261845	0.212615	0.676692	0.190555	0.118212	0.170254	0.191115	0.132972	0.279401	0.189697	0.146586	0.183972	0.24338	0.171339	0.183935	0.234829	0.182652	0.257684	0.208417	0.284935	0.167584	0.165515	0.145648	0.169867	0.381195	0.18051	0.267275	0.220159	0.329336	0.173984	0.355365	0.245695	0.272687
lateraloccipital R	0.243044	0.347442	0.414273	0.424239	0.406967	0.381999	0.349865	0.575047	0.198613	0.30808	0.470216	0.799949	0.284401	0.183441	0.57825	0.425739	0.501616	0.299941	0.476383	0.799949	0.195569	0.289569	0.31651	0.150202	0.392002	0.319849	0.232974	0.309602	0.420882	0.109941	0.347434	0.38163	0.649208	0.221583	0.357222	0.310553	0.417949	0.533159	0.222881	0.272867	0.284147	0.431652	0.470454	0.361104	0.296202	0.436895	0.410645	0.395289	0.453113
lateralorbitofrontal L	0.216763	0.250687	0.367083	0.419558	0.319738	0.26699	0.233231	0.613553	0.117132	0.129839	0.54483	0.531063	0.124506	0.246284	0.572271	0.319413	0.503741	0.289951	0.434704	0.162878	0.630556	0.140287	0.150575	0.151859	0.416231	0.207376	0.0600168	0.151513	0.370878	0.100942	0.209846	0.226881	0.476017	0.362084	0.182691	0.235093	0.351662	0.343423	0.0727902	0.110346	0.254804	0.457094	0.406522	0.241578	0.248522	0.464815	0.306887	0.312406	0.448227
lateralorbitofrontal R	0.28347	0.376201	0.380067	0.443701	0.323972	0.358725	0.273615	0.667504	0.101612	0.212838	0.474081	0.851675	0.413476	0.225481	0.683452	0.438374	0.536986	0.288708	0.494747	0.267441	0.0971712	0.851675	0.237989	0.103899	0.402861	0.172992	0.135385	0.177572	0.486415	0.122118	0.392674	0.241955	0.593843	0.217609	0.279442	0.382542	0.344762	0.51295	0.119196	0.18948	0.424093	0.43404	0.509082	0.381933	0.455424	0.438421	0.313896	0.387234	0.442784
lingual L	0.289841	0.316014	0.396132	0.409098	0.356474	0.368836	0.256396	0.63209	0.107746	0.163274	0.455771	0.824054	0.184497	0.185971	0.629362	0.525854	0.487638	0.299978	0.541819	0.2516	0.0962152	0.227034	0.824054	0.113972	0.398453	0.144914	0.146158	0.159407	0.423502	0.121344	0.231207	0.227194	0.63432	0.194308	0.217677	0.410505	0.349067	0.514535	0.132413	0.131464	0.450149	0.423643	0.51793	0.412572	0.492694	0.428038	0.338987	0.342366	0.438098
lingual R	0.258116	0.414937	0.439451	0.498574	0.376659	0.373886	0.39303	0.69715	0.238264	0.30933	0.515276	0.740456	0.30088	0.499097	0.707704	0.501005	0.59194	0.301835	0.493152	0.201106	0.262496	0.297558	0.301726	0.740456	0.449475	0.339188	0.34411	0.345505	0.508722	0.114214	0.391214	0.406022	0.637927	0.32545	0.329325	0.318495	0.44991	0.480494	0.23719	0.314911	0.295022	0.462962	0.550307	0.417459	0.29773	0.471799	0.373363	0.424636	0.52109
medialorbitofrontal L	0.215669	0.146132	0.119896	0.240596	0.077145	0.338539	0.118784	0.326016	0.0705457	0.0848102	0.213859	0.301884	0.109425	0.0629813	0.225179	0.174319	0.263259	0.33545	0.268116	0.0531546	0.101566	0.107425	0.107504	0.0588532	0.472336	0.173532	0.0636699	0.0870693	0.194153	0.156065	0.133185	0.0696719	0.225108	0.100778	0.128965	0.111625	0.167069	0.159821	0.0673376	0.0809805	0.22541	0.285031	0.209663	0.144994	0.220919	0.272344	0.100733	0.138242	0.317324
medialorbitofrontal R	0.305198	0.284839	0.37895	0.404434	0.295785	0.360755	0.229303	0.666527	0.0842639	0.120899	0.429335	0.83279	0.195856	0.149017	0.729769	0.551478	0.510316	0.286463	0.473391	0.192002	0.0926275	0.103996	0.0973072	0.0763684	0.400336	0.83279	0.0966698	0.112726	0.460774	0.12422	0.253526	0.169108	0.543908	0.178192	0.221637	0.357685	0.335389	0.405734	0.08575	0.10543	0.42216	0.412822	0.595255	0.628729	0.438057	0.414184	0.287603	0.315704	0.450244
middletemporal L	0.282065	0.346726	0.428871	0.499331	0.377508	0.3399	0.316922	0.692727	0.114872	0.287104	0.491707	0.743606	0.241979	0.538822	0.699679	0.393483	0.608658	0.29334	0.486976	0.30955	0.0873317	0.223256	0.260411	0.340547	0.435066	0.261089	0.743606	0.275993	0.491704	0.122423	0.327867	0.395817	0.581654	0.350757	0.270952	0.336073	0.394869	0.496846	0.292445	0.316676	0.37197	0.442367	0.493906	0.336761	0.37797	0.449679	0.368102	0.454762	0.481308
middletemporal R	0.366244	0.26305	0.41358	0.555354	0.387314	0.388537	0.281905	0.759084	0.0848602	0.621212	0.496266	0.921266	0.0897057	0.303876	0.691128	0.346938	0.62059	0.337785	0.575452	0.302123	0.0903859	0.187076	0.177672	0.147859	0.43987	0.199364	0.162558	0.921266	0.446624	0.157817	0.176324	0.207316	0.675512	0.267679	0.234086	0.398815	0.410509	0.579046	0.173251	0.216351	0.458867	0.475619	0.434972	0.255987	0.485797	0.483366	0.36269	0.426229	0.462248
paracentral L	0.419067	0.38865	0.354616	0.382447	0.352944	0.388377	0.248926	0.563489	0.0791946	0.259373	0.373552	0.671497	0.328859	0.196386	0.448288	0.358798	0.392423	0.274883	0.553071	0.234343	0.0589999	0.315596	0.28388	0.130737	0.350662	0.365145	0.113596	0.221589	0.671497	0.165814	0.39721	0.0867232	0.484659	0.186386	0.228036	0.375886	0.286712	0.370475	0.187525	0.209917	0.492427	0.357961	0.306791	0.280958	0.476844	0.360806	0.362683	0.155609	0.332504
paracentral R	0.232074	0.170636	0.368466	0.196047	0.339626	0.257042	0.11016	0.309946	0.0640826	0.0933417	0.148515	0.147618	0.119375	0.0660804	0.323856	0.264244	0.246588	0.208627	0.252416	0.0925451	0.0756867	0.133428	0.154272	0.0693552	0.341242	0.192425	0.0568497	0.099368	0.231565	0.371281	0.151729	0.0694673	0.102131	0.126427	0.190548	0.224278	0.111682	0.0945252	0.0839997	0.097206	0.189631	0.201006	0.318802	0.203781	0.155371	0.189774	0.333519	0.115785	0.371281
parahippocampal L	0.343837	0.451039	0.369416	0.487462	0.33662	0.370832	0.31796	0.694579	0.0778678	0.139326	0.454187	0.813898	0.275292	0.217496	0.672532	0.364502	0.54431	0.296246	0.533883	0.25491	0.0723829	0.32031	0.193676	0.115154	0.397385	0.254148	0.113633	0.0921141	0.496972	0.149026	0.813898	0.139218	0.601326	0.205853	0.209181	0.39011	0.386461	0.444393	0.151421	0.115064	0.432589	0.421115	0.418672	0.275296	0.449812	0.426721	0.318481	0.310802	0.413563
parahippocampal R	0.36472	0.218983	0.400104	0.495161	0.380184	0.38853	0.115467	0.65926	0.158878	0.192053	0.580139	0.862273	0.133077	0.239129	0.559179	0.302826	0.55363	0.348023	0.592156	0.272277	0.103357	0.183839	0.191718	0.199938	0.42982	0.202546	0.242887	0.191436	0.319987	0.190353	0.184297	0.878988	0.699041	0.334108	0.227224	0.359366	0.380862	0.548533	0.189838	0.198423	0.419716	0.539208	0.36711	0.240836	0.428595	0.55305	0.358014	0.400772	0.430357
parsopercularis L	0.313637	0.359774	0.381974	0.360812	0.424843	0.166111	0.361391	0.406567	0.259215	0.378976	0.337644	0.296004	0.32128	0.296274	0.409311	0.392677	0.425516	0.247062	0.372404	0.351324	0.274559	0.327866	0.362368	0.280896	0.329092	0.328027	0.263005	0.399541	0.398134	0.145243	0.374896	0.457806	0.699041	0.413528	0.391208	0.432717	0.304341	0.39121	0.293497	0.350786	0.543969	0.290535	0.389699	0.383197	0.523456	0.276416	0.43331	0.480439	0.353347
parsopercularis R	0.169757	0.340363	0.30949	0.444382	0.355396	0.231156	0.409868	0.519879	0.24415	0.32759	0.484055	0.378393	0.275286	0.195795	0.4688	0.339687	0.50106	0.249811	0.296106	0.198592	0.216974	0.272595	0.260385	0.206085	0.27982	0.301439	0.247272	0.342675	0.390242	0.0538657	0.336674	0.409037	0.369709	0.635298	0.262589	0.248111	0.486365	0.156544	0.221296	0.264813	0.198032	0.46048	0.381342	0.306375	0.143373	0.470444	0.332196	0.397361	0.354691
parsorbitalis L	0.26613	0.242113	0.353497	0.358797	0.290689	0.346362	0.24938	0.553625	0.11247	0.194032	0.44472	0.829881	0.232662	0.176602	0.539904	0.514188	0.417733	0.280837	0.502072	0.263868	0.0988586	0.226856	0.186543	0.108966	0.367282	0.217644	0.121882	0.176081	0.333482	0.115983	0.222961	0.229951	0.598293	0.180409	0.829881	0.481988	0.318087	0.507909	0.127012	0.118729	0.488479	0.388795	0.454794	0.245313	0.53435	0.393178	0.281614	0.304603	0.401205
parsorbitalis R	0.200944	0.231496	0.306259	0.299739	0.283107	0.340261	0.223966	0.42326	0.137756	0.177665	0.406549	0.729739	0.191836	0.112973	0.404358	0.300595	0.356524	0.265668	0.394935	0.119771	0.13429	0.15676	0.214495	0.091212	0.285555	0.215408	0.140841	0.171723	0.304167	0.111378	0.22831	0.256814	0.548313	0.145205	0.324569	0.729739	0.287758	0.38653	0.118365	0.157254	0.310271	0.373405	0.334901	0.275607	0.351332	0.37441	0.297317	0.314582	0.292457
parstriangularis L	0.402031	0.318214	0.383625	0.415493	0.353019	0.429285	0.391607	0.493882	0.127301	0.350258	0.481129	0.859509	0.293402	0.307691	0.540101	0.318	0.534289	0.312071	0.559582	0.320266	0.106668	0.27344	0.311031	0.205593	0.38315	0.319335	0.160177	0.314397	0.369488	0.190279	0.387007	0.211351	0.484045	0.322322	0.298091	0.400142	0.859509	0.447872	0.226147	0.259211	0.487262	0.445734	0.362095	0.331637	0.485085	0.455044	0.368056	0.266249	0.38121
parstriangularis R	0.217322	0.240571	0.379311	0.295995	0.433806	0.322012	0.271648	0.380371	0.185834	0.232866	0.337229	0.507107	0.192828	0.174899	0.330673	0.27024	0.332227	0.218139	0.301403	0.22045	0.147521	0.211168	0.215501	0.14376	0.281784	0.233261	0.180038	0.236293	0.279212	0.0652782	0.228163	0.368721	0.559105	0.199934	0.259855	0.338001	0.326561	0.593616	0.159373	0.192553	0.356326	0.320849	0.30556	0.241119	0.334745	0.325148	0.380007	0.329553	0.330345
pericalcarine L	0.274863	0.379924	0.419014	0.476378	0.362892	0.36842	0.33417	0.677464	0.136392	0.288008	0.490379	0.814189	0.242204	0.368702	0.68575	0.472787	0.564205	0.293957	0.51008	0.299442	0.1175	0.225381	0.230709	0.159102	0.427086	0.262222	0.242705	0.27838	0.489861	0.116904	0.347572	0.347	0.651637	0.265673	0.280103	0.337812	0.402481	0.566588	0.814189	0.321754	0.363326	0.441514	0.524572	0.3915	0.385591	0.448678	0.351563	0.408153	0.482675
pericalcarine R	0.300263	0.328356	0.397314	0.495979	0.361339	0.368508	0.29077	0.704149	0.117907	0.304978	0.50632	0.841616	0.0891679	0.364901	0.679705	0.380986	0.579949	0.303815	0.546311	0.318397	0.0790843	0.211051	0.16445	0.184048	0.415704	0.203674	0.208975	0.233749	0.484108	0.128554	0.243634	0.27639	0.660607	0.260196	0.202691	0.370924	0.388824	0.593616	0.270496	0.841616	0.415363	0.457194	0.476243	0.288836	0.444873	0.464465	0.340554	0.399289	0.4519
postcentral L	0.135659	0.296826	0.366713	0.313427	0.532539	0.338681	0.267866	0.384846	0.169921	0.227491	0.301555	0.555507	0.217192	0.135536	0.317059	0.334676	0.334919	0.227066	0.494461	0.203043	0.150927	0.251854	0.263283	0.147279	0.21621	0.266686	0.186281	0.24097	0.318353	0.0756552	0.251203	0.286761	0.621114	0.154505	0.328324	0.344048	0.304271	0.258554	0.182132	0.217925	0.621114	0.295633	0.329175	0.31428	0.399334	0.296007	0.43708	0.334496	0.301633
postcentral R	0.435323	0.285009	0.402213	0.334517	0.42724	0.304226	0.414563	0.381331	0.182053	0.347961	0.204885	0.273255	0.271927	0.250913	0.366503	0.289642	0.362491	0.232671	0.377067	0.276977	0.146022	0.261315	0.265681	0.199759	0.420736	0.278446	0.21012	0.342447	0.305754	0.216493	0.30748	0.422667	0.128831	0.32397	0.259416	0.336247	0.462109	0.333045	0.223497	0.261482	0.463149	0.539208	0.326487	0.270867	0.431356	0.200605	0.405879	0.385768	0.383219
posteriorcingulate L	0.434368	0.218318	0.329654	0.331482	0.256179	0.390458	0.170042	0.438267	0.0685375	0.141928	0.316282	0.5954	0.218185	0.134376	0.36431	0.327899	0.314414	0.277075	0.482007	0.157175	0.0635461	0.241271	0.236997	0.0909534	0.314674	0.418228	0.0844814	0.12877	0.245569	0.147561	0.218641	0.0858097	0.441113	0.152266	0.243118	0.304777	0.245744	0.292471	0.130387	0.13417	0.432476	0.325856	0.628953	0.275655	0.407717	0.3249	0.294749	0.167248	0.275154
posteriorcingulate R	0.333705	0.269916	0.358781	0.348109	0.328631	0.36268	0.228117	0.574398	0.0841954	0.150546	0.40542	0.784194	0.260507	0.188559	0.567205	0.404098	0.412306	0.281179	0.519559	0.229315	0.069513	0.286744	0.323653	0.118012	0.36698	0.523325	0.104194	0.133853	0.332192	0.128151	0.235401	0.152058	0.558422	0.182164	0.183385	0.402532	0.301168	0.428363	0.165877	0.130573	0.494152	0.381683	0.454762	0.784194	0.509321	0.38429	0.320222	0.276308	0.374301
precentral L	0.159926	0.299024	0.380366	0.312517	0.509726	0.33203	0.277274	0.38259	0.182178	0.241425	0.300488	0.541565	0.223883	0.153319	0.323765	0.331574	0.336025	0.223068	0.464908	0.232835	0.157795	0.266784	0.274769	0.161343	0.23986	0.274146	0.198401	0.253701	0.312497	0.066197	0.256606	0.30978	0.625021	0.159776	0.346181	0.384368	0.313082	0.307586	0.194556	0.229224	0.445145	0.294553	0.327286	0.313432	0.625021	0.294905	0.425169	0.342677	0.316008
precentral R	0.420435	0.280656	0.390365	0.329523	0.413975	0.306606	0.410094	0.38022	0.1824	0.343516	0.194978	0.268992	0.267372	0.249612	0.366061	0.284838	0.363572	0.223866	0.366225	0.273778	0.146445	0.256262	0.261023	0.19925	0.413382	0.273119	0.208621	0.338313	0.302398	0.212114	0.303438	0.422468	0.130901	0.324219	0.254409	0.32941	0.470512	0.324365	0.220207	0.257532	0.449339	0.206642	0.321286	0.266529	0.418171	0.55305	0.39484	0.382836	0.377511
precuneus L	0.275359	0.200792	0.181538	0.286672	0.297491	0.394975	0.178313	0.390264	0.0953508	0.126842	0.30974	0.623311	0.147728	0.085286	0.286225	0.236986	0.309041	0.269449	0.555368	0.13553	0.0966036	0.145305	0.166759	0.0847972	0.18957	0.167726	0.102783	0.133102	0.264962	0.113898	0.165644	0.158228	0.504878	0.165617	0.167767	0.212408	0.2365	0.264326	0.106844	0.121437	0.476715	0.312367	0.261117	0.205417	0.429895	0.312798	0.623311	0.240389	0.1681
precuneus R	0.429445	0.23371	0.364632	0.393202	0.395333	0.393984	0.375089	0.494506	0.16491	0.410117	0.516905	0.825966	0.257391	0.290528	0.411847	0.289323	0.396797	0.30779	0.649647	0.314163	0.0967432	0.264725	0.249325	0.214101	0.383958	0.247596	0.238263	0.34451	0.21852	0.204042	0.249407	0.282928	0.608217	0.296342	0.224857	0.42272	0.22912	0.553319	0.245116	0.270347	0.528508	0.457229	0.291823	0.237669	0.540508	0.467567	0.373429	0.825966	0.361811
rostralanteriorcingulate L	0.30643	0.150848	0.13914	0.268755	0.10126	0.361369	0.122895	0.409804	0.0666424	0.0885949	0.259505	0.416441	0.120082	0.0717113	0.249751	0.169287	0.278524	0.334756	0.320512	0.0701008	0.0885636	0.117673	0.114299	0.0576309	0.33148	0.198357	0.0650142	0.0882087	0.20472	0.138584	0.139552	0.0725256	0.30286	0.12058	0.139003	0.134489	0.186984	0.2008	0.0712121	0.0839762	0.304667	0.311569	0.2102	0.147862	0.287201	0.301494	0.1172	0.146193	0.569364
rostralanteriorcingulate R	0.275453	0.254086	0.255878	0.21197	0.253049	0.379734	0.323354	0.425162	0.0819987	0.252655	0.320317	0.402996	0.215632	0.164316	0.397678	0.25135	0.368242	0.362185	0.346112	0.180077	0.0818362	0.210361	0.204914	0.116545	0.314893	0.256583	0.109907	0.242805	0.272648	0.216801	0.273873	0.158982	0.276141	0.192259	0.198331	0.26609	0.285653	0.244763	0.145563	0.179216	0.334883	0.403576	0.266268	0.223781	0.313233	0.38759	0.277077	0.185444	0.293007
rostralmiddlefrontal L	0.359039	0.336615	0.359897	0.315012	0.363034	0.421844	0.467722	0.433802	0.19509	0.525211	0.550288	0.938473	0.394391	0.396799	0.478906	0.315187	0.455114	0.294225	0.611456	0.36227	0.172076	0.330716	0.371216	0.278446	0.355692	0.300083	0.229223	0.512363	0.374762	0.189717	0.451796	0.48258	0.600381	0.40485	0.330077	0.398166	0.186148	0.521432	0.313678	0.404971	0.487616	0.481055	0.348663	0.352384	0.493147	0.493832	0.368253	0.545871	0.352604
rostralmiddlefrontal R	0.403746	0.189166	0.368029	0.199055	0.39145	0.395177	0.239912	0.393604	0.201764	0.350809	0.535388	0.868281	0.247962	0.338194	0.411616	0.246408	0.330443	0.308412	0.636144	0.284437	0.159341	0.200063	0.242378	0.228322	0.377337	0.199	0.192736	0.338907	0.263062	0.240624	0.273989	0.813609	0.49887	0.386998	0.238281	0.355922	0.0733845	0.548905	0.212331	0.255378	0.499722	0.455042	0.301061	0.233785	0.502954	0.465261	0.371096	0.39909	0.350851
superiorfrontal L	0.3752	0.127664	0.355991	0.313361	0.246968	0.378056	0.128098	0.595989	0.0577331	0.106679	0.346432	0.658666	0.154353	0.124182	0.660482	0.364633	0.379144	0.282195	0.448584	0.159969	0.0638178	0.163107	0.154247	0.0751102	0.354584	0.290731	0.0626772	0.0916235	0.24283	0.135844	0.152477	0.0744056	0.440307	0.158437	0.167023	0.332577	0.242277	0.309762	0.0928523	0.0886212	0.413993	0.359371	0.347239	0.133519	0.398598	0.357394	0.273219	0.154206	0.361155
superiorfrontal R	0.327062	0.141846	0.305396	0.274691	0.147547	0.358419	0.118095	0.417826	0.0613815	0.083152	0.288073	0.516144	0.125695	0.0891886	0.295843	0.210992	0.278595	0.296575	0.363553	0.0981873	0.0741501	0.128448	0.136418	0.0637458	0.275654	0.21386	0.0605753	0.0804975	0.208128	0.115763	0.131502	0.0814862	0.381484	0.132164	0.169135	0.196391	0.196525	0.246691	0.0805682	0.0809139	0.382136	0.322342	0.255712	0.159041	0.357155	0.316768	0.194289	0.153294	0.19146
superiorparietal L	0.247115	0.2322	0.27968	0.312055	0.422661	0.370095	0.222057	0.418442	0.122741	0.161383	0.364278	0.721694	0.166853	0.0871219	0.368913	0.2657	0.34894	0.269555	0.566613	0.150991	0.115965	0.172563	0.172599	0.0923175	0.256032	0.175238	0.139676	0.167088	0.284466	0.109154	0.187845	0.222883	0.592369	0.172894	0.172179	0.198185	0.290733	0.342827	0.122799	0.148332	0.56751	0.339368	0.31717	0.225112	0.574349	0.342257	0.365475	0.297183	0.258345
superiorparietal R	0.440038	0.277255	0.363104	0.283064	0.390153	0.445652	0.411728	0.329493	0.194067	0.359009	0.533142	0.596146	0.273745	0.269339	0.348262	0.292072	0.318486	0.242121	0.673108	0.305256	0.146752	0.268255	0.269692	0.211843	0.368629	0.276675	0.230165	0.337794	0.2916	0.256085	0.292296	0.425425	0.470626	0.334034	0.260701	0.38142	0.361646	0.460503	0.237566	0.27069	0.505915	0.494036	0.307694	0.271179	0.496971	0.504875	0.383927	0.390471	0.343419
superiortemporal L	0.297317	0.280105	0.429439	0.421637	0.396545	0.217697	0.249874	0.585428	0.238889	0.306938	0.517357	0.517489	0.261789	0.315436	0.596535	0.341004	0.536295	0.325779	0.39844	0.288723	0.267022	0.235034	0.280004	0.263279	0.418466	0.259731	0.19279	0.304718	0.382041	0.131931	0.309501	0.324272	0.41227	0.431037	0.286642	0.34805	0.273462	0.373306	0.24108	0.289523	0.377366	0.480924	0.419408	0.308181	0.361953	0.483291	0.387487	0.357582	0.446703
superiortemporal R	0.395088	0.178275	0.405594	0.474366	0.390801	0.380896	0.269692	0.698064	0.0882754	0.674883	0.450422	0.925799	0.344323	0.332608	0.644564	0.281187	0.553163	0.322053	0.561153	0.296362	0.0837434	0.189496	0.248355	0.17344	0.427858	0.167819	0.133543	0.530219	0.391291	0.163728	0.408575	0.16019	0.587477	0.259322	0.208454	0.391063	0.297052	0.542283	0.219048	0.282474	0.509024	0.42721	0.392039	0.234031	0.530257	0.432746	0.369601	0.3273	0.432506
supramarginal L	0.3018	0.260474	0.378763	0.271729	0.385316	0.204541	0.232136	0.419036	0.206787	0.291635	0.432451	0.488304	0.235457	0.269352	0.442371	0.327482	0.367406	0.279199	0.396873	0.28261	0.214677	0.234792	0.270159	0.234313	0.370458	0.246139	0.194919	0.301197	0.320881	0.155351	0.278742	0.372823	0.4149	0.385645	0.273919	0.357007	0.139065	0.359947	0.226778	0.269639	0.402282	0.396243	0.357952	0.293005	0.384088	0.401809	0.377312	0.313501	0.378128
supramarginal R	0.371384	0.262152	0.362352	0.300053	0.381051	0.266734	0.324324	0.376929	0.200733	0.301069	0.479556	0.334886	0.24275	0.257766	0.3441	0.290511	0.346461	0.236504	0.452962	0.299703	0.175443	0.245685	0.261596	0.200481	0.354841	0.260818	0.207846	0.293917	0.301	0.190687	0.269416	0.438482	0.175441	0.415883	0.271703	0.367157	0.331136	0.469389	0.21574	0.245522	0.475227	0.257	0.317972	0.270822	0.465628	0.250081	0.378901	0.34899	0.336146
transversetemporal L	0.128498	0.349166	0.411035	0.350844	0.484155	0.291123	0.292988	0.405665	0.159733	0.245323	0.261138	0.406642	0.249818	0.131978	0.342145	0.412825	0.372539	0.256285	0.340824	0.199589	0.146065	0.268153	0.287857	0.147885	0.26624	0.308093	0.17613	0.266499	0.39483	0.0831132	0.307036	0.267884	0.552241	0.170302	0.365668	0.356299	0.299388	0.223475	0.188523	0.235082	0.217759	0.289691	0.406062	0.370912	0.179604	0.285458	0.445901	0.351947	0.330141
transversetemporal R	0.541793	0.242108	0.411346	0.172657	0.40193	0.439512	0.541728	0.443868	0.145223	0.474359	0.396367	0.799833	0.299923	0.303943	0.478592	0.264556	0.375667	0.346307	0.608081	0.294394	0.102729	0.261128	0.271405	0.207349	0.43989	0.25805	0.190318	0.453587	0.240793	0.251813	0.326294	0.384376	0.486789	0.282825	0.237329	0.368027	0.230257	0.468869	0.236868	0.287294	0.524367	0.405014	0.314629	0.24628	0.517457	0.410907	0.38566	0.332054	0.403081
[truncated: 13 more columns]
