# Supplementary material for: The relationship between the interictal epileptiform discharge source connectivity and cortical structural couplings in temporal lobe epilepsy
Source: Front Neurol. 2023 Feb 1;14:1029732. doi: 10.3389/fneur.2023.1029732 (PMC9948620; doi:10.3389/fneur.2023.1029732)
Supplement: Supplementary file 1 [file Data_Sheet_1.ZIP › Connection/BGC/R/32.xlsx]

## Sheet: 0
\	caudalanteriorcingulate L	caudalanteriorcingulate R	caudalmiddlefrontal L	caudalmiddlefrontal R	cuneus L	cuneus R	entorhinal L	entorhinal R	fusiform L	fusiform R	inferiorparietal L	inferiorparietal R	inferiortemporal L	inferiortemporal R	insula L	insula R	isthmuscingulate L	isthmuscingulate R	lateraloccipital L	lateraloccipital R	lateralorbitofrontal L	lateralorbitofrontal R	lingual L	lingual R	medialorbitofrontal L	medialorbitofrontal R	middletemporal L	middletemporal R	paracentral L	paracentral R	parahippocampal L	parahippocampal R	parsopercularis L	parsopercularis R	parsorbitalis L	parsorbitalis R	parstriangularis L	parstriangularis R	pericalcarine L	pericalcarine R	postcentral L	postcentral R	posteriorcingulate L	posteriorcingulate R	precentral L	precentral R	precuneus L	precuneus R	rostralanteriorcingulate L
caudalanteriorcingulate L	1.2206	0.88712	0.683801	0.485204	1.10666	0.608481	0.556805	0.715549	0.833861	0.862183	1.10183	0.447137	0.542091	0.91435	0.454329	0.418547	0.475126	0.581212	0.293626	0.166006	0.66325	0.618401	0.560748	0.663292	0.272227	0.50069	0.615583	0.872244	0.460305	0.344594	1.03659	1.02688	1.16262	0.318145	0.664625	0.557625	1.2206	0.49096	0.371897	0.355872	0.0847298	0.863806	0.696001	0.617024	0.244662	1.18633	0.572814	0.603328	0.215841
caudalanteriorcingulate R	0.398788	1.20628	0.549358	0.652541	0.885975	0.530605	0.835852	0.561521	0.949548	0.544767	0.657695	0.695548	0.769262	0.626784	0.537354	0.678736	0.838922	0.34093	0.700429	0.467983	0.569704	0.792064	0.700559	0.604783	0.315008	0.813001	0.793741	0.64244	0.664821	0.348123	1.05638	0.601546	1.20628	0.575703	0.573829	0.819484	1.03522	0.630205	0.679568	0.448952	0.559028	0.217416	0.585863	0.769497	0.699909	0.41104	0.592464	0.43309	0.302753
caudalmiddlefrontal L	0.353726	0.370247	1.01808	0.455311	0.339388	0.615616	0.460674	0.464907	0.704542	0.471839	0.224504	0.226528	0.405585	0.87273	0.312896	0.334869	0.42513	0.391294	0.33072	0.366665	0.47213	0.544088	0.537805	0.663191	0.237374	0.395917	0.535175	0.682633	0.345749	0.268019	0.719533	0.467277	0.622561	0.552893	0.591422	0.431779	0.445183	0.252682	0.366379	0.463483	0.155229	0.207682	0.632123	0.610599	0.316458	0.389545	0.200365	0.124117	0.18656
caudalmiddlefrontal R	0.359758	0.808584	0.709569	1.16463	0.358584	0.734435	0.260123	0.536263	0.448714	0.729974	0.389337	0.492998	0.186999	0.660283	0.113176	0.221101	0.285186	0.410126	0.499082	0.453107	0.685148	0.418552	0.705281	0.708074	0.235097	0.209482	0.290467	1.16463	0.147677	0.17717	0.665366	0.955797	0.571824	0.690945	0.605949	0.218551	0.299709	0.442816	0.605201	0.774997	0.327746	0.63968	0.748535	0.498532	0.564267	0.613305	0.457184	0.482941	0.17422
cuneus L	0.426025	0.838049	0.657775	0.319492	1.47747	0.550457	0.367514	0.613458	0.387713	0.773601	0.606786	0.805758	0.585245	0.780457	0.612977	0.767018	0.417641	0.347737	0.307095	0.409599	0.670101	0.382427	0.372107	0.503039	0.340391	0.497344	0.337047	0.676591	0.717561	0.362323	0.391905	0.819851	0.356761	0.653905	0.506244	0.500716	0.409005	0.771441	0.298727	0.514893	0.520031	1.17358	0.647702	0.369235	0.29303	0.935792	0.717883	0.861705	0.340974
cuneus R	0.346669	0.55767	0.696002	0.476182	0.49443	0.795017	0.453383	0.416266	0.718526	0.711789	0.406387	0.160702	0.392155	0.785346	0.279708	0.275176	0.384162	0.372975	0.27186	0.186503	0.656205	0.562942	0.57185	0.724576	0.198251	0.361099	0.549289	0.771547	0.309343	0.231432	0.795017	0.661371	0.751834	0.373328	0.657138	0.418652	0.583732	0.22748	0.361709	0.287566	0.0588481	0.339975	0.70885	0.625574	0.232386	0.541522	0.30869	0.210281	0.134241
entorhinal L	0.419104	0.861032	0.853224	0.323685	0.509482	0.761836	1.08211	0.630551	0.908198	0.883732	0.581699	0.734143	0.175906	0.809434	0.272392	0.435112	0.918385	0.44938	0.396695	0.439558	0.875918	0.633143	0.536226	0.764005	0.299884	0.537352	0.689948	0.964283	0.357053	0.261787	1.05291	0.946836	1.08211	0.736014	0.817908	0.457358	0.356341	0.723883	0.23332	0.735815	0.585272	0.903555	0.854693	0.520166	0.430306	0.813647	0.656197	0.762703	0.249825
entorhinal R	0.504869	0.792982	0.637848	0.496474	1.03082	0.414922	0.571308	1.17548	0.866796	0.863194	0.959175	0.231227	0.546143	0.964748	0.433697	0.424689	0.495795	0.478144	0.33109	0.203851	0.635721	0.638349	0.575927	0.66776	0.319715	0.506351	0.633323	0.891475	0.457423	0.330715	1.08444	1.03625	1.17548	0.368373	0.667711	0.563704	1.12233	0.252502	0.388033	0.30374	0.107042	0.658952	0.648686	0.642034	0.299252	1.00604	0.307026	0.37689	0.2604
fusiform L	0.417695	0.870842	0.857458	0.273483	0.194485	0.698726	0.78758	0.628995	1.21266	0.962897	0.289669	0.743938	0.562014	0.852975	0.379137	0.526917	0.868901	0.418555	0.56214	0.400677	0.91789	0.327911	0.282006	0.647662	0.302286	0.674306	0.506583	1.14318	0.492008	0.288681	1.02925	1.00766	0.56456	0.679227	0.653571	0.588337	0.131797	0.723434	0.327099	0.639732	0.588371	0.802931	0.828113	0.274663	0.584821	0.610744	0.655257	0.733301	0.264094
fusiform R	0.446448	0.343061	0.50104	0.541251	0.479377	0.620023	0.556145	0.634607	0.869634	1.04974	0.287942	0.374788	0.494253	0.691464	0.366474	0.413147	0.528696	0.39598	0.449692	0.569994	0.598894	0.639706	0.598707	0.645227	0.307017	0.489514	0.618022	0.845724	0.416514	0.296831	1.04974	0.58994	0.893286	0.588716	0.564609	0.525049	0.606961	0.325022	0.489904	0.516971	0.308686	0.184658	0.675418	0.684912	0.461239	0.355177	0.30059	0.134326	0.251206
inferiorparietal L	0.429328	0.813602	0.617502	0.320045	0.682824	0.515039	0.4647	0.614162	0.486488	0.731601	1.48764	0.825479	0.63898	0.762222	0.634101	0.742787	0.491877	0.326758	0.352028	0.384658	0.632624	0.40337	0.398546	0.507607	0.348944	0.550729	0.400225	0.659939	0.698015	0.371612	0.483032	0.688997	0.458219	0.592653	0.503247	0.598049	1.21541	0.771137	0.329728	0.46525	0.538341	1.24401	0.610055	0.396243	0.330468	0.815465	0.737854	0.929773	0.347338
inferiorparietal R	0.428434	0.772911	0.432796	0.512213	1.35578	0.452987	0.753851	0.488317	0.883141	0.488221	1.36156	1.50179	0.806077	0.380687	0.689531	0.706784	0.693165	0.485801	0.501394	0.331151	0.472176	0.663707	0.562609	0.535121	0.410531	0.764792	0.701035	0.712815	0.726686	0.468855	1.01628	0.821959	1.27632	0.481638	0.572064	0.834328	1.50179	0.331598	0.484961	0.377034	0.329797	0.949566	0.428226	0.618284	0.460669	1.2333	0.317534	0.826865	0.383359
inferiortemporal L	0.426892	0.879708	0.870488	0.321418	0.794142	0.770893	0.231325	0.646959	0.770752	0.914928	0.805145	0.809043	1.22454	0.845298	0.315198	0.612424	0.187656	0.457538	0.200683	0.450695	0.884325	0.543397	0.49283	0.749429	0.314682	0.480947	0.569945	0.953902	0.491605	0.273583	0.952459	0.95694	1.22454	0.775206	0.795501	0.410739	0.47504	0.828997	0.216728	0.752726	0.66872	1.0129	0.869287	0.493595	0.219315	0.935306	0.708299	0.851189	0.273571
inferiortemporal R	0.510509	0.499737	0.968278	0.553407	0.798435	0.68385	0.595514	0.753663	0.899827	0.82399	0.583465	0.336777	0.544769	1.14373	0.410531	0.446179	0.552048	0.415754	0.446342	0.55134	0.757572	0.679929	0.62347	0.694595	0.346402	0.52636	0.64908	0.868423	0.456809	0.324499	1.14373	0.927374	1.12408	0.662943	0.663736	0.571219	0.8874	0.293441	0.4889	0.684335	0.303869	0.235213	0.840994	0.69878	0.444365	0.51042	0.227576	0.101537	0.286407
insula L	0.415333	0.900689	0.882458	0.386347	1.3019	0.775148	0.447979	0.646968	0.819848	0.951852	1.29983	0.836829	0.446549	0.885952	1.31829	0.155907	0.221183	0.461247	0.110325	0.374484	0.876848	0.599664	0.581071	0.78694	0.336207	0.20784	0.602115	0.972649	0.159541	0.279445	1.00288	1.01476	1.13185	0.661174	0.795641	0.397119	1.30971	0.815439	0.259624	0.768527	0.457367	1.10715	0.878769	0.604111	0.0831622	1.20975	0.746374	0.865244	0.342781
insula R	0.379387	0.893839	0.774096	0.459227	1.41362	0.708179	0.589704	0.601842	0.857091	0.860381	1.29458	0.780334	0.711057	0.814151	0.160296	1.41362	0.395721	0.384879	0.128426	0.327732	0.776576	0.657891	0.596193	0.736312	0.267848	0.544428	0.648832	0.932943	0.887217	0.155772	1.03538	0.984793	1.31016	0.573317	0.750126	0.721394	1.09957	0.797602	0.315477	0.685939	0.530126	1.07755	0.780454	0.62372	0.0716812	1.15039	0.702186	0.858763	0.224517
isthmuscingulate L	0.397552	0.820849	0.744675	0.433526	0.621238	0.723239	0.892456	0.58964	0.947511	0.765027	0.678967	0.696483	0.181143	0.71778	0.118779	0.310642	1.09108	0.417817	0.251668	0.449139	0.742063	0.668522	0.571024	0.679153	0.276728	0.252493	0.743111	0.868771	0.153295	0.218645	1.05093	0.904914	1.09108	0.722149	0.69896	0.308147	0.466165	0.687163	0.282635	0.722523	0.547714	0.905832	0.767312	0.567855	0.290561	0.873935	0.625803	0.739138	0.224599
isthmuscingulate R	0.565861	0.678267	0.789482	0.44491	0.662194	0.640706	0.441775	0.803793	0.765853	0.840413	0.61568	0.45372	0.37477	0.830232	0.216849	0.171414	0.313243	0.896536	0.160052	0.186014	0.802944	0.59899	0.608491	0.800788	0.285338	0.295897	0.575782	0.896536	0.237967	0.165784	0.884384	0.801966	0.866089	0.366105	0.761164	0.392902	0.734267	0.457314	0.308674	0.627011	0.170354	0.614115	0.765579	0.645917	0.120323	0.868368	0.485255	0.426968	0.217684
lateraloccipital L	0.334293	0.743987	0.503044	0.529796	0.54824	0.566217	0.483049	0.481093	0.790905	0.569875	0.602894	0.566097	0.234565	0.539124	0.138647	0.165772	0.321549	0.381836	1.01628	0.344001	0.485391	0.771432	0.603061	0.534939	0.223144	0.254232	0.637355	0.8233	0.169888	0.157634	0.922663	0.835426	0.926383	0.557136	0.547846	0.305013	0.459537	0.546531	0.416776	0.516679	0.452112	0.780078	0.538495	0.655216	0.50602	0.76534	0.507522	0.613426	0.15996
lateraloccipital R	0.298344	0.523984	0.483573	0.323265	0.209418	0.37862	0.242624	0.364595	0.355624	0.794333	0.195953	0.179931	0.191894	0.582513	0.146978	0.157419	0.247754	0.386529	0.149278	0.794333	0.671038	0.308312	0.368755	0.526993	0.236591	0.20963	0.271379	0.7239	0.154767	0.193879	0.459111	0.606957	0.386382	0.268199	0.399142	0.205156	0.20434	0.197586	0.287816	0.264541	0.075828	0.295035	0.365897	0.357736	0.157317	0.37326	0.174503	0.162769	0.160508
lateralorbitofrontal L	0.412865	0.391181	0.584756	0.486468	0.21062	0.72211	0.493804	0.558311	0.743299	0.576749	0.123414	0.360567	0.413833	0.709847	0.312674	0.343159	0.446576	0.461185	0.363965	0.535942	0.953528	0.628788	0.61225	0.817366	0.283101	0.418754	0.601344	0.555292	0.350086	0.282633	0.602663	0.365591	0.501475	0.639435	0.751866	0.458203	0.327361	0.349912	0.38599	0.522133	0.259226	0.218837	0.71562	0.710348	0.372449	0.35505	0.32431	0.202571	0.223017
lateralorbitofrontal R	0.412524	0.831179	0.844606	0.359479	0.225615	0.781439	0.448487	0.60868	0.34378	0.828896	0.276181	0.609454	0.293194	0.748522	0.256641	0.370402	0.571052	0.458477	0.673133	0.402489	0.862223	1.01706	0.18541	0.691014	0.288462	0.434092	0.406145	0.94499	0.32031	0.255144	0.526292	0.904595	0.508727	0.686162	0.787883	0.464215	0.175011	0.562603	0.553874	0.736931	0.462175	0.652162	0.859366	0.514353	0.729637	0.547787	0.557644	0.573033	0.231093
lingual L	0.395808	0.728375	0.77663	0.565314	0.193872	0.729166	0.390091	0.573087	0.287294	0.731531	0.238694	0.571324	0.280785	0.674258	0.262225	0.351248	0.485721	0.434196	0.553267	0.405619	0.81436	0.197251	1.04667	0.703956	0.273928	0.388774	0.238852	1.04667	0.309532	0.251376	0.519615	0.889168	0.389004	0.668463	0.637582	0.417281	0.152852	0.522449	0.667115	0.71039	0.429148	0.59562	0.796186	0.315609	0.641326	0.521463	0.511995	0.507798	0.221177
lingual R	0.396713	0.572158	0.793722	0.546535	0.102255	0.721954	0.464979	0.562961	0.490504	0.680024	0.102625	0.469951	0.374136	0.635422	0.291773	0.358223	0.480246	0.428191	0.470538	0.383631	0.895567	0.526863	0.591261	0.895567	0.273092	0.410886	0.504226	0.797826	0.338479	0.260817	0.363147	0.705582	0.274357	0.570533	0.0878452	0.448881	0.147757	0.412525	0.536379	0.63741	0.353319	0.379568	0.813907	0.706782	0.520498	0.372549	0.41654	0.332908	0.219465
medialorbitofrontal L	0.340615	0.922511	0.797512	0.491254	1.20075	0.729561	0.549177	0.682718	0.879304	0.968181	1.20653	0.541299	0.533244	0.98124	0.476889	0.370905	0.433668	0.370728	0.232254	0.165174	0.788633	0.644404	0.596073	0.747735	1.34651	0.468896	0.637237	0.967962	0.438855	0.386659	1.10126	1.09407	1.2317	0.311734	0.748297	0.549608	1.34651	0.538259	0.354778	0.521301	0.140228	0.926529	0.801481	0.647906	0.17573	1.28208	0.639883	0.662578	0.221301
medialorbitofrontal R	0.411658	0.929673	0.857399	0.385945	0.878926	0.783242	0.607162	0.632991	0.906051	0.902438	0.908348	0.748749	0.556049	0.82997	0.117904	0.435957	0.289472	0.440582	0.213753	0.425687	0.855361	0.65288	0.584334	0.765798	0.29702	1.4326	0.650337	0.970833	0.264639	0.225091	1.10217	1.00576	1.4326	0.716466	0.800347	0.651574	0.605861	0.753401	0.27827	0.781808	0.582826	1.02766	0.866107	0.600587	0.199816	1.04497	0.681462	0.827402	0.241278
middletemporal L	0.421261	0.880506	0.896164	0.263736	0.327311	0.767745	0.659424	0.632258	0.654413	0.925875	0.396959	0.736299	0.447169	0.826394	0.321868	0.457165	0.844515	0.449416	0.59256	0.428417	0.953528	0.530988	0.348971	0.794166	0.301888	0.559357	1.09643	1.05508	0.41957	0.272616	0.926913	0.975712	0.775468	0.733429	0.898515	0.580772	0.224676	0.733472	0.242629	0.740853	0.60066	0.840545	0.88272	0.305102	0.628687	0.696587	0.651374	0.746109	0.253967
middletemporal R	0.44151	0.519151	0.762883	0.772444	0.177156	0.692246	0.565405	0.639891	0.925418	0.822659	0.110141	0.551176	0.471793	0.733113	0.348541	0.421769	0.583501	0.425444	0.576666	0.458437	0.671874	0.687124	0.805954	0.685024	0.309512	0.497292	0.622904	1.16463	0.404616	0.290826	0.777674	0.678282	0.434511	0.600407	0.314565	0.518184	0.282921	0.476389	0.730921	0.56367	0.418642	0.36541	0.79577	0.851629	0.614754	0.330102	0.474391	0.360301	0.257119
paracentral L	0.410755	0.884963	0.838787	0.452898	1.22936	0.751481	0.558617	0.62724	0.840956	0.901781	1.13714	0.795106	0.622005	0.835726	0.184571	0.76177	0.296507	0.44903	0.156646	0.41096	0.84786	0.681533	0.631227	0.794784	0.305512	0.421203	0.673573	0.965426	1.27366	0.276004	0.993062	0.975267	1.20041	0.698687	0.817194	0.549112	0.873302	0.828822	0.308501	0.735708	0.53119	1.10159	0.83685	0.64768	0.117308	1.12918	0.711391	0.870248	0.265584
paracentral R	0.394419	0.857379	0.809006	0.476518	1.12564	0.729223	0.529283	0.616862	0.842241	0.919494	1.14392	0.736335	0.498885	0.86988	0.389561	0.234587	0.383556	0.417087	0.15945	0.242029	0.794702	0.643557	0.610802	0.769066	0.318867	0.416435	0.634803	0.954466	0.36713	1.30471	1.01468	0.991691	1.11096	0.445312	0.762201	0.504893	1.23774	0.696905	0.334101	0.64024	0.325599	1.0275	0.810738	0.650218	0.0988746	1.25771	0.738221	0.785906	0.401206
parahippocampal L	0.413417	0.880899	0.756615	0.312118	0.0997195	0.626322	0.814101	0.619103	0.909829	0.929412	0.14192	0.751545	0.648911	0.851624	0.425272	0.582365	0.84305	0.38489	0.581938	0.383715	0.75852	0.343685	0.357789	0.465854	0.302935	0.739961	0.639372	0.917811	0.552174	0.301696	1.22803	1.08051	0.207587	0.630033	0.442445	0.671936	0.200591	0.716634	0.407953	0.556338	0.583096	0.727905	0.741344	0.368693	0.594734	0.494724	0.659209	0.716357	0.274056
parahippocampal R	0.430827	0.569584	0.625867	0.618087	0.654151	0.575625	0.762921	0.621362	0.935155	0.748693	0.326402	0.714652	0.670308	0.760257	0.472912	0.595666	0.784559	0.364562	0.65539	0.427463	0.610963	0.746244	0.723114	0.652085	0.32079	0.70253	0.740671	0.747152	0.575688	0.329329	1.12847	1.12847	1.01382	0.556545	0.491359	0.701613	0.761083	0.638259	0.655564	0.50109	0.540329	0.331906	0.663534	0.801315	0.663476	0.317382	0.597896	0.482221	0.296614
parsopercularis L	0.392274	0.969091	0.659944	0.284739	0.128291	0.566573	0.822808	0.580656	0.512051	0.796461	0.151206	0.769536	0.90111	0.771749	0.512118	0.745383	0.841441	0.366864	0.557194	0.37406	0.646327	0.339569	0.301828	0.397997	0.303794	0.978112	0.542526	0.650905	0.726998	0.324316	0.272943	0.962726	1.49312	0.623611	0.411063	1.0196	0.317367	0.751045	0.366916	0.508485	0.60273	0.875196	0.658338	0.301067	0.549498	0.553221	0.683044	0.824596	0.288568
parsopercularis R	0.441122	0.566099	1.01808	0.328515	0.24052	0.6845	0.271371	0.567148	0.355637	1.00079	0.217086	0.231645	0.229914	0.942564	0.216388	0.195109	0.258917	0.587286	0.146722	0.251481	0.814582	0.342163	0.369207	0.509901	0.348372	0.238362	0.293129	0.667531	0.195162	0.284693	0.440434	0.601914	0.405637	1.01808	0.487585	0.241203	0.257938	0.240128	0.278068	0.543536	0.0867625	0.300549	0.817127	0.361983	0.136123	0.434085	0.281303	0.198863	0.241081
parsorbitalis L	0.429433	0.666588	0.799941	0.488619	0.0879655	0.760401	0.497317	0.605347	0.407103	0.698297	0.0948179	0.539766	0.396224	0.705032	0.312657	0.375906	0.50077	0.476995	0.491763	0.414274	0.83306	0.642317	0.516323	0.0862994	0.303647	0.449941	0.573959	0.385997	0.364064	0.289683	0.254383	0.525854	0.274766	0.667109	0.928723	0.458451	0.137725	0.495525	0.505398	0.652458	0.388993	0.429194	0.818886	0.738463	0.54277	0.416316	0.50016	0.433594	0.244833
parsorbitalis R	0.385252	0.886002	0.846629	0.306184	0.774116	0.715501	0.50231	0.602072	0.867386	0.924459	0.804171	0.711625	0.435576	0.835143	0.275729	0.569858	0.349226	0.418349	0.272709	0.410545	0.882383	0.709664	0.620526	0.820259	0.278733	0.593558	0.756813	1.0235	0.419072	0.247929	1.02971	0.994892	1.36283	0.694163	0.848256	1.36283	0.472532	0.699963	0.228603	0.688338	0.547641	0.961708	0.830157	0.628861	0.277994	0.935531	0.645029	0.766846	0.237938
parstriangularis L	0.420765	0.812819	0.635143	0.21808	0.32612	0.526444	0.2008	0.58302	0.233639	0.738463	0.841595	0.855593	0.303585	0.736991	0.719873	0.736312	0.26565	0.329482	0.216159	0.371205	0.632261	0.25406	0.250751	0.437487	0.36553	0.279208	0.195032	0.646012	0.623981	0.410146	0.371541	0.797373	0.418999	0.64749	0.426315	0.202583	1.50179	0.798436	0.202917	0.50662	0.590337	1.17039	0.627806	0.231555	0.215908	1.06115	0.730888	0.850179	0.41058
parstriangularis R	0.627995	1.03499	0.703678	0.619761	1.47747	0.572658	0.930659	0.589657	1.0661	0.786654	1.48764	0.462885	0.978692	0.666438	0.776304	0.921973	0.879172	0.621096	0.658959	0.352864	0.693101	0.822084	0.716629	0.728298	0.528067	0.952912	0.850143	0.931554	0.880836	0.530724	1.22803	1.03252	1.49312	0.473374	0.746123	1.01357	1.47975	1.49312	0.596372	0.452683	0.48771	1.13123	0.667145	0.780208	0.606544	1.34816	0.578789	0.707007	0.473761
pericalcarine L	0.342854	0.716653	0.538096	0.560744	0.370533	0.616008	0.218055	0.491579	0.49964	0.587919	0.408523	0.507995	0.159913	0.554031	0.0948881	0.179749	0.23498	0.377592	0.395246	0.464275	0.506167	0.564004	0.719095	0.577566	0.227132	0.199704	0.28494	0.974474	0.13212	0.161142	0.711931	0.847544	0.611416	0.66856	0.531116	0.18973	0.318493	0.47138	0.974474	0.638962	0.368065	0.656748	0.58702	0.603503	0.553365	0.627855	0.452616	0.503054	0.169065
pericalcarine R	0.318722	0.440529	0.62571	0.435062	0.218379	0.366422	0.352864	0.377345	0.501942	0.700555	0.172885	0.147698	0.261026	0.793904	0.149251	0.171169	0.283302	0.365724	0.202092	0.15313	0.505785	0.500468	0.554962	0.647286	0.227295	0.248163	0.440432	0.560825	0.179245	0.152647	0.501177	0.516967	0.444857	0.3239	0.564959	0.319472	0.283315	0.203007	0.311648	0.793904	0.0627613	0.213028	0.620564	0.574098	0.179934	0.365376	0.236181	0.136578	0.147864
postcentral L	0.301208	0.744499	0.417367	0.618004	1.08323	0.374997	0.877738	0.314817	0.939318	0.521819	1.09161	0.437312	0.907454	0.435287	0.599443	0.725175	0.827406	0.446496	0.64852	0.295005	0.459295	0.774177	0.651083	0.590423	0.387206	0.891001	0.787979	0.778978	0.726021	0.459716	1.02954	0.801489	1.23629	0.436671	0.620823	0.924807	1.11781	0.428029	0.59572	0.285005	1.23629	0.898881	0.399669	0.696839	0.564276	0.969826	0.505606	0.737278	0.348363
postcentral R	0.57633	0.554531	0.714081	0.380075	1.1	0.65224	0.552712	0.772798	0.66112	0.762553	1.25073	0.830037	0.638819	0.77176	0.710012	0.752041	0.569894	0.446993	0.462815	0.422454	0.672229	0.484835	0.482434	0.593447	0.502757	0.58291	0.485345	0.755858	0.683607	0.514448	0.797629	0.64534	0.923045	0.567184	0.544392	0.620271	1.29524	0.74887	0.411204	0.525458	0.609674	1.30319	0.720201	0.495865	0.448901	1.08136	0.72482	0.64029	0.47237
posteriorcingulate L	0.335456	0.448801	0.655077	0.472784	0.407001	0.654094	0.464883	0.483236	0.734905	0.673384	0.293343	0.175237	0.403948	0.831917	0.29836	0.315661	0.413058	0.387073	0.310496	0.262548	0.585168	0.560734	0.563926	0.718765	0.21182	0.386077	0.552755	0.77651	0.331409	0.255354	0.788447	0.579396	0.702951	0.481615	0.6297	0.434441	0.508065	0.231734	0.369656	0.482767	0.100292	0.234628	0.88272	0.631239	0.285171	0.426617	0.202255	0.132856	0.163008
posteriorcingulate R	0.401357	0.796647	0.844107	0.368885	0.222099	0.73699	0.397898	0.591663	0.310592	0.827357	0.271086	0.600508	0.304003	0.733899	0.279787	0.375043	0.526857	0.432785	0.572558	0.398882	0.904501	0.552078	0.331612	0.839678	0.279061	0.412022	0.221204	1.09377	0.332886	0.258997	0.579132	0.967186	0.433273	0.661555	0.928723	0.419841	0.161034	0.547581	0.545839	0.692556	0.444419	0.645268	0.836631	1.09377	0.634334	0.556263	0.547437	0.553219	0.227447
precentral L	0.342268	0.769637	0.534748	0.612702	0.619271	0.599657	0.480603	0.49621	0.752625	0.612964	0.685843	0.556275	0.268538	0.568539	0.16967	0.174317	0.355493	0.437342	0.492768	0.330708	0.513393	0.788285	0.672701	0.600156	0.232547	0.255324	0.587575	0.875015	0.172328	0.214282	0.900507	0.857354	0.909372	0.538458	0.602721	0.32955	0.531967	0.518664	0.549021	0.516139	0.372555	0.832959	0.567683	0.697589	1.0625	0.86093	0.510758	0.626908	0.157533
precentral R	0.597678	0.524589	0.663123	0.28516	0.677625	0.613618	0.31302	0.794735	0.449752	0.727379	0.60709	0.778794	0.331508	0.802251	0.610927	0.525629	0.318101	0.436974	0.259975	0.399572	0.617986	0.35497	0.367479	0.495557	0.51645	0.308126	0.324506	0.627756	0.425376	0.538654	0.525014	0.506781	0.555553	0.611759	0.476388	0.306653	0.794261	0.709349	0.277683	0.478957	0.52709	0.770412	0.673217	0.36947	0.253459	1.38856	0.704564	0.605104	0.486621
precuneus L	0.462671	0.673682	0.586934	0.57132	1.16372	0.695929	0.724519	0.517143	0.839693	0.482821	1.17959	0.312891	0.732474	0.357326	0.583954	0.636108	0.689914	0.429579	0.541771	0.454618	0.571671	0.684503	0.593915	0.570283	0.405275	0.719324	0.686128	0.691033	0.645916	0.405366	0.947706	0.724245	1.16244	0.587584	0.608068	0.766232	1.33858	0.329825	0.552441	0.614727	0.379373	0.779344	0.697141	0.638529	0.509674	1.03563	1.33858	0.598102	0.346018
precuneus R	0.49536	0.645343	0.710935	0.627276	1.27893	0.629112	0.839127	0.637274	0.935422	0.664342	1.32839	0.790785	0.85602	0.564559	0.665664	0.75707	0.793846	0.421344	0.619842	0.513844	0.723928	0.775376	0.683587	0.701934	0.432373	0.836097	0.761575	0.823575	0.745588	0.444628	1.03595	0.717528	1.27185	0.611255	0.713238	0.919439	1.4745	0.550647	0.621015	0.555668	0.550349	0.70962	0.712633	0.725815	0.590117	0.996913	0.635115	1.4745	0.393386
rostralanteriorcingulate L	0.377609	0.950505	0.770495	0.490009	1.32063	0.740022	0.566941	0.671935	0.863308	0.904303	1.34714	0.674546	0.571374	0.911065	0.590801	0.414583	0.451742	0.455321	0.234053	0.174454	0.753526	0.640291	0.582622	0.715388	0.293549	0.502297	0.633847	0.924768	0.487797	0.513108	1.07274	1.0672	1.24761	0.325886	0.721938	0.588125	1.48322	0.64374	0.357919	0.543629	0.191795	1.03647	0.787085	0.631482	0.167399	1.31913	0.722195	0.78558	1.48322
rostralanteriorcingulate R	0.471414	0.824331	0.695318	0.294949	0.788482	0.552474	0.216311	0.633825	0.379488	0.823563	0.978527	0.812405	0.184004	0.810367	0.559922	0.387144	0.201108	0.334127	0.147286	0.394733	0.714202	0.353314	0.334782	0.575971	0.41124	0.197479	0.257338	0.811855	0.259761	0.449331	0.665351	0.919243	0.713452	0.683106	0.552379	0.198965	0.931035	0.75313	0.222954	0.542204	0.480851	1.16503	0.670098	0.32361	0.138836	1.38856	0.736475	0.798877	0.450319
rostralmiddlefrontal L	0.406867	0.396105	0.404831	0.571862	0.628322	0.497088	0.635606	0.552687	0.838898	0.302188	0.43363	0.461012	0.591503	0.373717	0.44714	0.503839	0.617861	0.347061	0.532235	0.542679	0.64249	0.676767	0.575608	0.555311	0.296153	0.606399	0.66529	0.623565	0.517887	0.323827	1.0107	0.625594	1.11089	0.639964	0.669357	0.613572	0.791458	0.431315	0.555732	0.427028	0.373469	0.219049	0.486272	0.647845	0.539231	0.439573	0.418314	0.214541	0.264123
rostralmiddlefrontal R	0.39033	0.595563	0.503645	0.599905	0.693622	0.518035	0.913867	0.553639	1.04574	0.522616	0.392894	0.684901	0.792481	0.604195	0.511487	0.695231	0.918234	0.340146	0.753288	0.426309	0.493433	0.777619	0.65817	0.486485	0.304192	0.872561	0.856025	0.484931	0.664814	0.33103	1.17567	0.146124	1.21954	0.576534	0.440006	0.869256	0.871206	0.65688	0.673145	0.442077	0.579634	0.306735	0.559159	0.755558	0.744274	0.303544	0.567013	0.495794	0.293234
superiorfrontal L	0.397482	0.944775	0.866236	0.366267	1.41135	0.70481	0.452189	0.614607	0.915507	0.969401	1.30319	0.816976	0.478725	0.876563	0.518417	0.853648	0.248536	0.439745	0.172775	0.411063	0.905931	0.655702	0.614797	0.845855	0.313731	0.258847	0.676999	1.06835	0.684577	0.309964	1.08925	1.08816	1.19281	0.723405	0.862715	0.333542	0.926718	0.825273	0.261012	0.69192	0.547337	1.19015	0.834871	0.626779	0.152431	1.28354	0.718309	0.886675	0.302758
superiorfrontal R	0.373762	0.956171	0.717943	0.503234	1.43649	0.70795	0.626574	0.61811	0.869342	0.823949	1.42247	0.809066	0.695863	0.816329	0.853015	0.590844	0.498071	0.4814	0.244559	0.203952	0.702706	0.652295	0.575999	0.680889	0.250409	0.610312	0.650057	0.886102	0.686006	0.265714	1.06028	1.0231	1.30907	0.365893	0.692488	0.712014	1.4539	0.839755	0.374195	0.560406	0.304491	1.1472	0.738375	0.620518	0.15977	1.29023	0.762347	0.915996	0.163703
superiorparietal L	0.31407	0.774077	0.494486	0.506343	1.0155	0.512392	0.816548	0.470337	0.894934	0.582023	1.00379	0.656313	0.871319	0.554594	0.321399	0.498019	0.713897	0.39309	0.389639	0.213056	0.490303	0.656989	0.537647	0.534327	0.213351	0.850612	0.721176	0.742612	0.539295	0.227854	1.00564	0.82724	1.23392	0.40133	0.556641	0.863226	0.893467	0.67788	0.423363	0.387948	0.610427	0.939204	0.510272	0.586032	0.249854	0.957107	0.613592	0.771341	0.144848
superiorparietal R	0.521799	0.576171	0.676403	0.295268	0.555438	0.60433	0.321633	0.723844	0.446172	0.746813	0.400801	0.679234	0.346568	0.796406	0.633522	0.519916	0.319693	0.410456	0.24899	0.38606	0.653207	0.381353	0.38227	0.518719	0.442569	0.310645	0.335112	0.652288	0.442219	0.480878	0.507094	0.528059	0.521876	0.594186	0.518813	0.314965	0.69499	0.649948	0.277896	0.483174	0.455661	0.703578	0.674735	0.383838	0.237524	0.188609	0.620819	0.572608	0.409229
superiortemporal L	0.391255	0.359126	0.577706	0.577625	0.43707	0.55089	0.592222	0.553543	0.77802	0.626562	0.251283	0.443285	0.544853	0.682854	0.407725	0.470267	0.59682	0.357353	0.529837	0.448226	0.545081	0.630272	0.559871	0.582871	0.278466	0.553877	0.61194	0.60573	0.47805	0.29885	0.882223	0.358798	0.831074	0.541568	0.588799	0.558851	0.582543	0.392683	0.566184	0.453508	0.358608	0.246123	0.626728	0.631813	0.551209	0.384506	0.404652	0.229526	0.239675
superiortemporal R	0.418768	0.660404	0.68626	0.478858	0.193337	0.615678	0.713193	0.615928	0.928038	0.828842	0.119597	0.671309	0.577654	0.790369	0.404156	0.534769	0.778204	0.384224	0.645536	0.417422	0.628226	0.531309	0.546406	0.439112	0.303012	0.644295	0.668264	0.57135	0.500171	0.299592	1.01635	0.827203	0.385212	0.613583	0.350791	0.618435	0.318916	0.616134	0.577174	0.537012	0.528084	0.5081	0.705888	0.636762	0.656194	0.362577	0.572078	0.531123	0.270797
supramarginal L	0.31394	0.709522	0.445659	0.619828	0.504006	0.511421	0.323011	0.440429	0.610451	0.57677	0.558034	0.452905	0.212286	0.510304	0.155263	0.163565	0.250059	0.400943	0.110882	0.327916	0.443182	0.653498	0.651184	0.664175	0.218528	0.207041	0.415749	0.950144	0.162364	0.19467	0.783249	0.82292	0.741409	0.504775	0.640325	0.243461	0.452609	0.414708	0.526009	0.424442	0.282903	0.703774	0.468316	0.610905	0.124209	0.728692	0.414259	0.502776	0.146461
supramarginal R	0.400364	0.709761	0.635945	0.312629	0.490992	0.547573	0.66386	0.572031	0.634301	0.734154	0.201342	0.781131	0.732634	0.711539	0.524143	0.712323	0.715079	0.342218	0.500628	0.3762	0.638413	0.368987	0.375851	0.473793	0.315624	0.755803	0.469698	0.622262	0.661554	0.339603	0.671342	0.707653	0.818353	0.59979	0.444773	0.774914	0.589951	0.752192	0.363591	0.500011	0.629561	0.696516	0.642047	0.396017	0.516178	0.423969	0.643025	0.703292	0.313159
transversetemporal L	0.389621	0.675138	0.592671	0.606862	0.617944	0.527002	0.762617	0.560796	0.85834	0.668265	0.352385	0.647337	0.691507	0.690433	0.484693	0.598244	0.777003	0.334015	0.64285	0.401139	0.587688	0.75559	0.64581	0.500936	0.293744	0.725053	0.74372	0.524956	0.598074	0.32074	0.920823	0.296738	1.04123	0.533472	0.499812	0.712591	0.791554	0.56121	0.630293	0.452878	0.498711	0.333749	0.61566	0.72781	0.648731	0.386328	0.604531	0.468287	0.272653
transversetemporal R	0.442988	0.664294	0.623605	0.354687	0.821867	0.566077	0.665566	0.621807	0.672033	0.709486	0.355522	0.817538	0.782224	0.742966	0.58538	0.781694	0.714053	0.362478	0.517822	0.406686	0.602274	0.40934	0.430426	0.500287	0.356915	0.777769	0.48623	0.604989	0.717999	0.379134	0.794941	0.502665	0.969422	0.595826	0.445741	0.849572	0.843762	0.770898	0.405702	0.498887	0.635553	0.608685	0.648995	0.450092	0.523779	0.333821	0.678186	0.697038	0.356108
[truncated: 13 more columns]
