# Supplementary material for: The relationship between the interictal epileptiform discharge source connectivity and cortical structural couplings in temporal lobe epilepsy
Source: Front Neurol. 2023 Feb 1;14:1029732. doi: 10.3389/fneur.2023.1029732 (PMC9948620; doi:10.3389/fneur.2023.1029732)
Supplement: Supplementary file 1 [file Data_Sheet_1.ZIP › Connection/BGC/R/34.xlsx]

## Sheet: 0
\	caudalanteriorcingulate L	caudalanteriorcingulate R	caudalmiddlefrontal L	caudalmiddlefrontal R	cuneus L	cuneus R	entorhinal L	entorhinal R	fusiform L	fusiform R	inferiorparietal L	inferiorparietal R	inferiortemporal L	inferiortemporal R	insula L	insula R	isthmuscingulate L	isthmuscingulate R	lateraloccipital L	lateraloccipital R	lateralorbitofrontal L	lateralorbitofrontal R	lingual L	lingual R	medialorbitofrontal L	medialorbitofrontal R	middletemporal L	middletemporal R	paracentral L	paracentral R	parahippocampal L	parahippocampal R	parsopercularis L	parsopercularis R	parsorbitalis L	parsorbitalis R	parstriangularis L	parstriangularis R	pericalcarine L	pericalcarine R	postcentral L	postcentral R	posteriorcingulate L	posteriorcingulate R	precentral L	precentral R	precuneus L	precuneus R	rostralanteriorcingulate L
caudalanteriorcingulate L	1.29754	0.166855	0.730114	0.577916	0.95568	0.777762	0.828131	0.966675	0.878486	0.627826	0.937897	0.410343	0.994923	0.249811	1.29754	1.14398	1.0113	0.963983	0.696344	0.199585	0.657009	1.02767	0.866906	0.655746	0.973747	1.10379	0.575529	0.708293	1.12983	0.933243	0.917185	0.835297	1.02881	0.198797	1.13053	0.762458	0.626214	0.512809	0.698092	0.615613	0.61582	0.419787	1.03873	0.58114	0.670126	0.470084	0.834597	0.545761	0.0969959
caudalanteriorcingulate R	0.16206	1.33878	0.787824	0.591599	0.979856	0.834454	0.883025	0.990541	0.885679	0.623962	0.974506	0.438395	1.02208	0.210295	1.33878	1.1813	1.03788	0.976363	0.722841	0.207304	0.661218	1.05107	0.879189	0.65996	0.993833	1.13569	0.566941	0.712335	1.1645	0.973594	0.922796	0.852748	1.07014	0.204654	1.16853	0.765846	0.65002	0.503406	0.709275	0.620707	0.647993	0.40895	1.06559	0.597527	0.696412	0.456986	0.889513	0.570644	0.0971993
caudalmiddlefrontal L	0.73766	0.742296	1.24729	0.707523	0.826515	0.388491	0.366918	0.946283	0.97555	0.958	0.908354	0.152134	0.96127	0.716164	1.24729	0.957622	0.880629	0.52809	0.423597	0.473481	0.755244	0.934729	0.850099	0.952915	0.454935	0.951023	0.95587	1.01829	1.07235	0.587437	0.982111	1.01403	0.751386	0.421204	0.956827	1.01033	0.324508	0.291535	0.688759	0.913744	0.272978	0.391509	0.940003	0.362104	0.36069	0.379256	0.421255	0.633665	0.392534
caudalmiddlefrontal R	0.846288	0.837154	0.743435	1.04775	0.57016	0.789241	0.747952	0.900858	0.315897	0.271208	0.533736	0.471993	0.47474	0.570057	1.03735	0.825943	0.605327	0.958569	0.492757	0.167315	0.288996	0.558476	0.411135	0.255362	1.04402	0.677465	0.306328	0.320104	0.768811	0.986844	0.467946	0.368816	0.705489	0.150561	0.668113	0.26585	0.485628	0.65199	0.337775	0.252424	0.501631	0.339091	0.618572	0.602259	0.50426	0.365651	0.70302	0.567474	0.34848
cuneus L	0.69978	0.688748	0.558127	0.561408	1.22266	0.774547	0.897661	0.365101	0.871427	1.20169	0.508211	0.666104	0.478682	0.649661	0.495652	0.645801	0.240417	0.556764	0.504331	0.533303	0.904867	0.270261	0.812028	1.13567	0.580356	0.257962	1.04773	1.15255	0.36291	0.641044	0.803376	0.825388	1.0654	0.404345	0.285184	1.22266	0.493836	0.530592	0.697991	1.08622	0.641962	0.358089	0.304353	0.466518	0.520379	0.372811	0.951385	0.477986	0.505656
cuneus R	0.623745	0.611601	0.342808	0.582767	0.885406	1.02462	0.320467	0.679947	0.865614	0.873928	0.701781	0.264064	0.789314	0.56541	0.919425	0.968412	0.92352	0.371265	0.427725	0.508354	0.73623	0.866659	0.827427	0.86817	0.256316	0.924997	0.830679	0.897137	1.02462	0.346462	0.797926	0.825214	0.838421	0.46671	0.929878	0.940515	0.345782	0.286144	0.694915	0.83341	0.310657	0.361986	0.93781	0.336202	0.360607	0.364515	0.372811	0.491047	0.386954
entorhinal L	0.675261	0.670792	0.300731	0.705035	0.965796	0.246436	1.02406	0.646103	0.917463	0.917185	0.831192	0.475803	0.900084	0.573811	0.768987	0.879788	0.998766	0.32446	0.387575	0.523732	0.749281	0.89231	0.872406	0.892474	0.237694	0.908612	0.861001	0.939946	0.981337	0.235457	0.901923	0.914877	1.02406	0.430277	1.01443	0.941324	0.260227	0.29832	0.703548	0.854815	0.273176	0.414263	0.996484	0.305214	0.293064	0.419685	0.36209	0.599267	0.413043
entorhinal R	0.784542	0.775972	0.759826	0.693608	0.348786	0.743087	0.567177	1.18033	0.874333	1.02369	0.656882	0.486168	0.681245	0.740474	0.679579	0.450266	0.362862	0.827706	0.30716	0.435198	0.753734	0.590771	0.621153	1.04215	0.977242	0.405294	1.03924	1.18033	0.259873	1.03103	0.995782	1.12114	0.348513	0.345236	0.374568	1.08942	0.332948	0.717578	0.573366	1.01445	0.332811	0.401348	0.402951	0.630522	0.327378	0.415054	0.476511	0.536222	0.514802
fusiform L	0.714429	0.698976	0.573803	0.390386	0.78279	0.734757	0.825775	0.667209	1.43046	1.43046	0.397175	0.586965	0.635618	0.65133	0.82016	0.89958	0.820913	0.715442	0.655525	0.362421	0.408044	0.796198	0.718713	1.31791	0.804135	0.849816	1.10158	1.42294	0.732707	0.714456	0.744366	0.737243	0.913238	0.188567	0.774889	1.10729	0.628597	0.581388	0.376026	1.19435	0.675765	0.359419	0.808218	0.484467	0.644422	0.37397	0.831683	0.397384	0.508513
fusiform R	0.766121	0.740836	0.540499	0.37547	0.78173	0.616418	0.649148	0.783824	1.27661	1.47477	0.745005	0.488709	0.935895	0.628481	0.851905	0.850068	0.806924	0.832852	0.626289	0.0875622	0.717871	0.91786	0.936482	1.39237	0.88812	0.857018	0.905362	0.532367	0.805862	0.6959	0.491147	0.536178	0.732307	0.0952688	0.803202	0.863565	0.599192	0.616624	0.734897	0.931061	0.574837	0.398229	0.848006	0.494418	0.621244	0.415533	0.652953	0.466694	0.447187
inferiorparietal L	0.82929	0.806892	0.73445	0.608627	0.56625	0.954697	0.984041	0.878879	0.437981	0.931349	1.61174	0.634906	0.350359	0.705765	1.301	1.10838	0.630156	0.897001	0.528301	0.380797	0.427507	0.536901	0.352308	0.806699	1.00947	0.840477	0.973785	1.19003	0.987796	0.976843	1.37896	1.61174	0.825171	0.257485	0.818363	0.71596	0.529352	0.674067	0.339434	0.832599	0.616668	0.399009	0.660046	0.596207	0.550233	0.421359	0.929177	0.42009	0.510998
inferiorparietal R	0.540797	0.534525	0.199061	0.625033	1.12962	0.432098	0.68186	0.77998	0.838034	0.625842	0.805071	1.26333	0.90056	0.355742	1.00549	1.11446	1.14854	0.474163	0.848409	0.436233	0.700203	0.999156	0.927145	0.678256	0.415287	1.09024	0.604317	0.672633	1.08112	0.418198	0.698157	0.723721	1.26333	0.359744	1.18057	0.751573	0.589277	0.278169	0.783102	0.643725	0.581285	0.342278	1.09992	0.193061	0.701787	0.332109	1.00145	0.567301	0.33149
inferiortemporal L	0.751033	0.732892	0.685506	0.535131	0.551788	0.923607	0.9998	0.681927	0.795639	1.25501	0.349456	0.678102	1.65344	0.698946	1.05081	1.15569	0.666	0.787114	0.517701	0.419722	0.554412	0.803941	0.405636	1.16696	0.893553	1.31932	1.146	1.65344	0.891743	0.876793	1.02195	1.36301	0.921027	0.259083	1.24778	1.09852	0.516153	0.643444	0.393262	1.13338	0.628697	0.365699	0.785164	0.562537	0.537119	0.379627	0.972599	0.398801	0.515141
inferiortemporal R	0.479227	0.432004	0.567709	0.516181	0.852129	0.574191	0.575131	0.890324	1.1495	1.06512	0.863366	0.278421	1.00539	1.29015	1.07367	0.968999	0.88898	1.1125	0.582727	0.290057	0.826789	1.00035	0.945033	1.10142	0.984919	0.970281	1.04319	1.28307	0.95627	0.841513	1.21735	1.29015	0.78211	0.324307	0.923409	1.05141	0.509963	0.640329	0.79116	1.01602	0.460957	0.336223	0.932803	0.611947	0.544988	0.373458	0.588143	0.492387	0.18798
insula L	0.761251	0.75164	0.713416	0.757115	0.478016	0.813785	0.606664	0.592105	1.07631	1.26757	0.904486	0.561078	0.975054	0.728682	1.63559	0.303782	0.539706	0.527808	0.274954	0.481618	0.826533	0.816045	0.771899	1.25093	0.523889	0.663755	1.21956	1.4182	0.806172	0.879236	1.12054	1.2927	0.297	0.365751	0.615608	1.27914	0.308966	0.574364	0.640899	1.20872	0.350101	0.409028	0.685873	0.560191	0.316916	0.419147	0.499554	0.644144	0.497467
insula R	0.708513	0.697732	0.611615	0.656152	0.642854	0.857545	0.792169	0.486896	1.07182	1.20803	0.703395	0.646278	0.925993	0.684819	0.329178	1.32464	0.777293	0.525677	0.274153	0.478367	0.854897	0.990913	0.885508	1.17568	0.519978	0.924825	1.08572	1.32464	0.93765	0.714851	0.952521	1.10662	0.363567	0.365583	0.733375	1.27079	0.32986	0.546688	0.69744	1.11695	0.383024	0.384521	0.992306	0.50612	0.322995	0.397626	0.701713	0.540657	0.480288
isthmuscingulate L	0.706827	0.695283	0.57368	0.589401	0.241075	0.802533	0.926736	0.37556	0.984866	1.26961	0.557525	0.673554	0.578654	0.660191	0.556834	0.785158	1.30284	0.5709	0.463509	0.531183	0.875824	0.302381	0.837505	1.2068	0.608005	0.248603	1.09711	1.28636	0.397253	0.669983	0.864241	0.937788	1.04271	0.390768	0.306547	1.30284	0.473531	0.539871	0.646956	1.15017	0.624559	0.36614	0.377338	0.475263	0.500216	0.381219	0.962542	0.498181	0.505175
isthmuscingulate R	0.809501	0.797118	0.278874	0.538117	0.541684	0.250266	0.22762	0.72145	1.01123	1.08995	0.747619	0.145593	0.800421	0.738425	0.494351	0.465679	0.560872	1.21036	0.335644	0.473212	0.860344	0.73433	0.763576	1.20124	0.231976	0.61106	1.21036	1.13929	0.606884	0.253044	1.01773	1.08567	0.399691	0.430968	0.575078	1.17769	0.30438	0.651556	0.708742	1.18996	0.252125	0.341459	0.624409	0.484212	0.310325	0.352547	0.249061	0.47081	0.495508
lateraloccipital L	0.639831	0.634978	0.332719	0.528616	0.542174	0.347622	0.376028	0.409199	0.532011	0.66472	0.517121	0.536561	0.472844	0.487806	0.331194	0.329941	0.500974	0.361593	0.848409	0.524111	0.610901	0.423762	0.537899	0.624843	0.284945	0.394325	0.641987	0.576248	0.456058	0.310279	0.639542	0.569162	0.383484	0.420329	0.432943	0.639658	0.533246	0.345408	0.599338	0.620354	0.552697	0.328862	0.472638	0.315177	0.395497	0.338788	0.365249	0.481701	0.433993
lateraloccipital R	0.417718	0.412428	0.194675	0.351526	0.447731	0.24212	0.236933	0.396747	0.462096	0.188135	0.419523	0.178425	0.453961	0.259714	0.322418	0.359437	0.436172	0.330892	0.390834	0.66121	0.579231	0.456152	0.553884	0.274949	0.290282	0.407983	0.368295	0.251986	0.396637	0.24793	0.416486	0.341659	0.36517	0.388667	0.410373	0.282551	0.349388	0.271764	0.66121	0.260233	0.290364	0.375954	0.451148	0.205789	0.368709	0.381217	0.276033	0.415138	0.403201
lateralorbitofrontal L	0.643552	0.638554	0.354162	0.442308	0.568796	0.441501	0.504455	0.493555	0.440527	0.826703	0.497176	0.415674	0.45894	0.485584	0.469027	0.526889	0.543058	0.486401	0.581754	0.469109	0.935232	0.44826	0.561688	0.665877	0.512666	0.462621	0.759893	0.505196	0.490551	0.421633	0.624808	0.507301	0.502095	0.190506	0.468072	0.423301	0.582912	0.406689	0.482227	0.742791	0.526571	0.369206	0.536379	0.311634	0.59784	0.385542	0.510607	0.52405	0.512602
lateralorbitofrontal R	0.705207	0.690443	0.641557	0.565116	0.314299	0.880589	0.954621	0.563926	0.946752	1.26782	0.499769	0.693494	0.741405	0.682708	0.813355	1.04362	0.349683	0.699261	0.458458	0.467191	0.653743	1.44414	0.41284	1.18336	0.786431	1.04922	1.06459	1.44414	0.708627	0.794698	0.893498	1.10004	0.778417	0.289787	0.569752	1.28357	0.464739	0.609859	0.424076	1.12554	0.613192	0.360091	0.518255	0.528529	0.485963	0.373597	0.961264	0.469145	0.504885
lingual L	0.702528	0.690467	0.55072	0.472961	0.731462	0.719509	0.822307	0.535115	0.724158	1.26535	0.386859	0.61957	0.405494	0.64487	0.659673	0.787625	0.715827	0.62762	0.634649	0.51802	0.74116	0.364738	1.26535	1.17906	0.699804	0.574658	1.02929	1.12711	0.58268	0.656101	0.747123	0.744096	0.861977	0.303821	0.470541	1.22114	0.597194	0.55214	0.460686	1.11335	0.682214	0.35389	0.65302	0.465883	0.618557	0.368305	0.839036	0.435642	0.515058
lingual R	0.726995	0.710391	0.519002	0.33139	0.716654	0.61651	0.666134	0.726241	1.0842	1.36649	0.607793	0.503489	0.800672	0.63987	0.780606	0.795497	0.735746	0.751641	0.636645	0.155805	0.596115	0.806913	0.833655	1.41787	0.831533	0.774041	0.712859	0.26012	0.725187	0.658093	0.528856	0.290414	0.70656	0.101453	0.722057	0.370594	0.621242	0.574712	0.679601	0.645761	0.593142	0.378249	0.763805	0.459447	0.639583	0.395095	0.664933	0.430202	0.486776
medialorbitofrontal L	0.93297	0.948842	0.364932	0.700318	0.568365	0.242196	0.22541	0.924508	1.00595	1.04545	0.800735	0.172609	0.875759	0.885816	0.511891	0.485418	0.596626	0.257898	0.302721	0.414647	0.832307	0.798112	0.794858	1.0807	1.14998	0.657925	1.0836	1.14998	0.645804	0.20989	1.06937	1.10941	0.384896	0.35287	0.606598	1.09325	0.276199	0.742132	0.678421	1.04017	0.23026	0.43068	0.666504	0.603556	0.276367	0.425555	0.233149	0.601077	0.46087
medialorbitofrontal R	0.715175	0.702113	0.624533	0.623903	0.275946	0.875205	0.934495	0.406544	1.07054	1.31256	0.683532	0.694541	1.15772	0.679124	0.688088	0.981349	0.264947	0.616696	0.390695	0.503351	0.768084	1.05498	0.680452	1.24543	0.673573	1.46908	1.12446	1.46908	0.536258	0.752521	0.981201	1.19397	0.44856	0.334534	0.257399	1.32302	0.408476	0.570035	0.537523	1.18557	0.549558	0.372134	0.574999	0.509268	0.429348	0.384542	0.914308	0.522327	0.494624
middletemporal L	0.666027	0.647639	0.43077	0.383025	0.667134	0.508228	0.573096	0.694028	0.916467	0.880773	0.636521	0.382319	0.767477	0.525205	0.758848	0.732371	0.690558	0.702122	0.558068	0.107934	0.645889	0.762621	0.748671	0.653022	0.723002	0.737419	1.29745	0.4261	0.700607	0.566943	0.242814	0.440688	0.658058	0.120831	0.719833	0.642889	0.543696	0.475149	0.666038	0.542743	0.502698	0.456903	0.717779	0.365873	0.563788	0.488097	0.559918	0.425944	0.372208
middletemporal R	0.745242	0.715926	0.673317	0.354226	0.876455	0.794261	0.854439	0.85519	1.18141	0.493937	0.88314	0.62097	1.10182	0.694556	1.01275	1.02983	0.92427	0.891102	0.700339	0.128538	0.405547	1.0299	0.915619	0.240146	1.0078	1.01415	0.520996	1.67708	0.917363	0.848151	0.486681	0.461658	0.932156	0.0957563	0.94072	0.441359	0.687504	0.695498	0.553053	0.211628	0.699496	0.35276	0.957225	0.589489	0.698703	0.367931	0.853566	0.504294	0.474634
paracentral L	0.736414	0.720993	0.635287	0.669954	0.379726	0.931105	0.875745	0.282399	1.1207	1.37954	0.703198	0.619615	0.887846	0.689807	0.865549	1.03301	0.422673	0.625011	0.391829	0.547771	0.884712	0.817812	0.780703	1.36342	0.675039	0.597293	1.26831	1.5712	1.5712	0.820899	1.08952	1.30469	0.500878	0.410922	0.555432	1.42091	0.414582	0.578961	0.660213	1.3107	0.481902	0.379272	0.559461	0.516628	0.423562	0.396021	0.828569	0.555283	0.519739
paracentral R	0.752032	0.744846	0.422134	0.641537	0.706753	0.296824	0.23351	0.907514	1.04282	1.14234	0.872245	0.170057	0.943821	0.714808	1.05701	0.783403	0.75739	0.328296	0.358416	0.50458	0.823935	0.900455	0.837177	1.15033	0.146502	0.855432	1.14475	1.22112	0.96782	1.22112	1.04563	1.14709	0.549896	0.450834	0.818797	1.18571	0.31672	0.386881	0.706639	1.11897	0.281871	0.365102	0.844444	0.508527	0.330124	0.366425	0.272465	0.57819	0.430628
parahippocampal L	0.80077	0.755055	0.705682	0.358267	0.836269	0.842211	0.923165	0.841831	0.668775	0.272497	0.853635	0.550782	0.940821	0.648174	1.15235	1.07819	0.909255	0.92595	0.667328	0.0888653	0.393954	0.975813	0.701271	0.324402	0.956742	1.07899	0.135229	0.336463	0.998739	0.902732	1.37896	0.487267	1.02496	0.0960908	1.1043	0.456931	0.646983	0.636688	0.496712	0.278767	0.68281	0.43073	0.948636	0.584849	0.665526	0.459308	0.900192	0.430799	0.316251
parahippocampal R	0.756933	0.723516	0.736795	0.341185	0.868008	0.907436	0.986432	0.881317	0.652661	0.395796	1.0047	0.649467	1.07994	0.699075	1.16075	1.15836	0.964341	0.930166	0.675926	0.137543	0.317493	1.0935	0.70908	0.203885	1.03314	1.17358	0.440528	0.379607	1.01659	0.938587	0.522349	1.61174	1.0864	0.10467	1.13707	0.326636	0.657953	0.694507	0.446348	0.207621	0.723172	0.357651	1.01542	0.61499	0.674526	0.37607	0.975813	0.514842	0.438326
parsopercularis L	0.696132	0.685699	0.462908	0.668234	0.98792	0.643109	0.844956	0.346278	0.989571	1.20714	0.706033	0.629543	0.769458	0.611959	0.277288	0.322142	0.977311	0.415789	0.339154	0.547342	0.839177	0.617344	0.878259	1.13552	0.379542	0.361026	1.07804	1.17841	0.482965	0.470248	0.931544	0.984218	1.26333	0.406108	0.550148	1.16906	0.422392	0.437658	0.668871	1.09674	0.611742	0.373232	0.738222	0.392802	0.463524	0.387948	0.846812	0.573048	0.490444
parsopercularis R	0.485237	0.486866	0.167867	0.422646	0.469884	0.214221	0.207731	0.407668	0.373557	0.296727	0.426267	0.147982	0.399832	0.298047	0.313277	0.365321	0.453194	0.303146	0.392847	0.543391	0.382437	0.407783	0.449961	0.321533	0.255512	0.39411	0.451816	0.313751	0.413362	0.224575	0.528697	0.405688	0.379012	0.543391	0.378469	0.286178	0.328369	0.266576	0.451048	0.329408	0.257923	0.432047	0.450097	0.193118	0.348049	0.431027	0.250186	0.478119	0.44162
parsorbitalis L	0.696706	0.68204	0.554053	0.729626	0.333688	0.813766	0.931611	0.348741	1.15575	1.47477	0.795756	0.61952	1.23772	0.628889	0.635105	0.81382	0.347325	0.555334	0.473245	0.533264	0.819798	0.575085	0.60997	1.41787	0.5982	0.238521	1.29745	1.67388	0.49731	0.674542	1.14608	1.40987	0.65692	0.331075	1.67388	1.47313	0.463684	0.509344	0.532257	1.35708	0.592338	0.356384	0.479861	0.447843	0.500143	0.371531	0.922881	0.625712	0.50491
parsorbitalis R	0.677147	0.66246	0.526914	0.364835	0.877537	0.663676	0.713789	0.76852	0.935343	1.05704	0.588113	0.525737	0.781989	0.612566	0.819999	0.893374	0.885595	0.737735	0.734521	0.207974	0.430952	0.929037	0.98019	0.43188	0.817976	0.87081	0.709402	0.541398	0.80322	0.67856	0.636943	0.473901	0.81515	0.113928	0.808638	1.47313	0.680441	0.584895	0.626942	0.551531	0.660495	0.358381	0.889413	0.453325	0.709804	0.374184	0.745958	0.45372	0.475138
parstriangularis L	0.665679	0.666088	0.208852	0.650473	0.552374	0.193363	0.18664	0.431736	0.613016	0.68836	0.622949	0.379748	0.547057	0.432687	0.394359	0.404121	0.536699	0.301933	0.496845	0.569853	0.623925	0.474513	0.57347	0.658394	0.219822	0.431424	0.686748	0.622238	0.498391	0.217803	0.775847	0.684948	0.520549	0.460121	0.505217	0.651724	0.775847	0.269358	0.586499	0.658832	0.393041	0.371319	0.52326	0.229566	0.305637	0.387573	0.215991	0.559429	0.425103
parstriangularis R	0.682818	0.65801	0.199483	0.53026	0.806162	0.266146	0.279135	0.970501	1.15245	1.0549	0.818891	0.170316	0.968933	0.59271	0.838482	0.8066	0.832456	0.851237	0.448685	0.4555	0.935232	0.981826	0.987448	1.17695	0.808076	0.876091	1.1369	1.13849	0.880149	0.382729	1.00005	1.07189	0.598894	0.467543	0.80708	1.28491	0.373438	1.28491	0.841369	1.12968	0.297699	0.297257	0.885585	0.191444	0.394902	0.32059	0.327922	0.49485	0.339337
pericalcarine L	0.682464	0.674339	0.433242	0.415891	0.491799	0.517367	0.583125	0.447609	0.395779	0.799027	0.373859	0.518104	0.392918	0.562312	0.450484	0.502192	0.453359	0.524038	0.617666	0.547354	0.556958	0.340726	0.42668	0.684636	0.540846	0.375368	0.730297	0.567368	0.428143	0.483126	0.64107	0.541879	0.460269	0.279214	0.340853	0.559583	0.621897	0.467033	0.841369	0.703309	0.592405	0.346518	0.435677	0.385791	0.630551	0.359451	0.579373	0.423817	0.497069
pericalcarine R	0.741346	0.725145	0.497769	0.33006	0.694759	0.591188	0.634187	0.723539	0.983297	0.936756	0.611928	0.479041	0.779231	0.649426	0.767081	0.773272	0.714264	0.74668	0.615081	0.133824	0.658793	0.786785	0.802336	0.631543	0.8241	0.756577	0.615217	0.210544	0.710588	0.639968	0.487619	0.275952	0.680035	0.102093	0.705712	0.477917	0.599013	0.561876	0.693221	1.35708	0.565002	0.397464	0.741236	0.444925	0.619827	0.416144	0.632633	0.424797	0.476798
postcentral L	0.665084	0.669065	0.241708	0.59938	0.706364	0.263257	0.298107	0.49657	0.582031	0.581201	0.616426	0.457549	0.570863	0.452999	0.552425	0.529362	0.693697	0.381385	0.573276	0.494144	0.567135	0.568483	0.604212	0.567024	0.29669	0.564343	0.586468	0.544875	0.619232	0.310156	0.686154	0.594166	0.768957	0.438664	0.651833	0.602522	0.423623	0.288513	0.559279	0.558052	0.768957	0.406529	0.658393	0.262202	0.556907	0.410099	0.340013	0.49734	0.390478
postcentral R	0.261725	0.264788	0.320293	0.552551	0.597623	0.379471	0.449183	0.594861	0.445361	0.267246	0.587875	0.198022	0.529046	0.145059	0.652372	0.630258	0.608736	0.636381	0.515529	0.111195	0.353969	0.547867	0.496267	0.318553	0.626903	0.59145	0.322317	0.331908	0.624867	0.473202	0.514491	0.446682	0.651544	0.109154	0.604633	0.348311	0.461792	0.357158	0.415483	0.304741	0.365433	0.652372	0.596098	0.208263	0.501432	0.263466	0.455515	0.574026	0.150689
posteriorcingulate L	0.717789	0.704092	0.592889	0.613616	0.327478	0.842637	0.935074	0.415173	1.1315	1.39854	0.603421	0.646616	0.724273	0.669092	0.717773	1.04857	0.398106	0.616853	0.4567	0.546396	0.86446	0.556474	0.816332	1.35419	0.677434	0.627863	1.19953	1.54311	0.523627	0.729091	0.972168	1.1431	0.814307	0.379245	0.532215	1.45114	0.464948	0.55787	0.616009	1.28372	0.59866	0.368238	1.54311	0.486712	0.487694	0.384747	0.956155	0.522781	0.5121
posteriorcingulate R	0.802529	0.791623	0.356822	0.569611	0.78568	0.427363	0.396658	0.915666	1.03722	1.02445	0.899977	0.162119	0.974082	0.745038	1.11673	0.908337	0.833477	0.907731	0.449252	0.420138	0.783624	0.943271	0.863766	1.045	0.79705	0.926198	1.04203	1.11421	0.981269	0.814605	1.05773	1.11473	0.693694	0.391723	0.898782	1.08211	0.367882	0.289992	0.714333	1.0055	0.312767	0.293526	0.896865	1.11673	0.401005	0.306354	0.438771	0.536139	0.339492
precentral L	0.677819	0.679513	0.270896	0.577007	0.579502	0.239982	0.252268	0.445511	0.551516	0.615665	0.570805	0.477832	0.51122	0.470056	0.42701	0.41245	0.559213	0.34516	0.399175	0.525584	0.577386	0.464394	0.548049	0.583963	0.260165	0.434161	0.62094	0.548967	0.500044	0.266989	0.699734	0.601894	0.551508	0.435154	0.504742	0.588386	0.355787	0.309935	0.547087	0.583811	0.504268	0.384328	0.530751	0.280757	0.709804	0.394346	0.245761	0.498593	0.422396
precentral R	0.261201	0.263037	0.31458	0.522985	0.551069	0.361151	0.415534	0.560863	0.399948	0.230293	0.535499	0.179774	0.477162	0.146925	0.60299	0.58298	0.559219	0.622658	0.471133	0.102675	0.326489	0.49901	0.454049	0.282302	0.600066	0.538496	0.289013	0.294072	0.578587	0.460211	0.456137	0.400183	0.593747	0.107355	0.539557	0.3069	0.428544	0.364554	0.385093	0.269176	0.329136	0.208992	0.546613	0.211541	0.457051	0.622658	0.418729	0.55516	0.151759
precuneus L	0.640532	0.633738	0.350106	0.613037	0.928368	0.332393	0.387289	0.545106	0.787389	0.823319	0.670313	0.637838	0.702568	0.54674	0.632259	0.70839	0.925351	0.340992	0.401254	0.514622	0.715407	0.750819	0.794413	0.804725	0.239872	0.767241	0.780824	0.803803	0.820236	0.284344	0.75344	0.740029	0.936425	0.440531	0.828205	0.867001	0.329633	0.317544	0.68168	0.77593	0.300066	0.371302	0.878069	0.332885	0.323529	0.377367	1.02087	0.513366	0.411927
precuneus R	0.929305	0.914404	0.775756	0.763371	0.53141	0.820452	0.76228	0.910464	0.39739	0.541031	0.398657	0.517129	0.395109	0.682534	1.06749	0.806245	0.561692	0.971328	0.493512	0.331902	0.415089	0.489783	0.402928	0.506598	1.07409	0.621967	0.617734	0.632059	0.72697	1.03284	0.934224	0.765946	0.672848	0.278609	0.597374	0.477079	0.489292	0.699708	0.389417	0.514903	0.499064	0.40348	0.564233	0.637707	0.501838	0.43087	0.700642	1.11353	0.469812
rostralanteriorcingulate L	0.262997	0.260349	0.148861	0.515214	0.480713	0.196128	0.193914	0.544119	0.672869	0.444258	0.570481	0.145974	0.576189	0.163362	0.351326	0.386793	0.474679	0.323547	0.328808	0.196947	0.766448	0.538774	0.630787	0.557128	0.313342	0.452946	0.5413	0.507858	0.449823	0.203382	0.518758	0.574826	0.353964	0.246365	0.448478	0.569476	0.286958	0.182536	0.622826	0.532744	0.234919	0.384903	0.502322	0.150901	0.300492	0.44651	0.227956	0.516028	0.766448
rostralanteriorcingulate R	0.690145	0.678928	0.514337	0.594944	0.541832	0.706194	0.817649	0.419147	1.07983	1.31658	0.574795	0.611918	0.664825	0.625362	0.532661	0.679535	0.581387	0.545736	0.541879	0.548117	0.794606	0.358216	0.833492	1.22068	0.575293	0.375027	1.07984	1.30053	0.476858	0.59597	0.894877	1.00024	0.800629	0.333783	0.32605	1.3247	0.513469	0.500515	0.508815	1.16489	0.661169	0.358921	0.542699	0.43003	0.548676	0.37333	0.851617	0.537814	0.494197
rostralmiddlefrontal L	0.254204	0.250905	0.257552	0.566081	0.65244	0.332349	0.354447	0.788209	0.922833	0.852348	0.725384	0.212759	0.792251	0.192501	0.671852	0.65336	0.669302	0.634573	0.428619	0.211842	0.786687	0.768397	0.789407	0.864242	0.755086	0.694314	1.04797	0.802542	0.685221	0.402533	0.947465	0.842176	0.530761	0.21939	0.66007	0.890197	0.387034	0.384228	0.679013	0.837738	0.335884	0.408144	0.705628	0.208815	0.409433	0.468522	0.375082	0.523543	0.120839
rostralmiddlefrontal R	0.70596	0.691044	0.612866	0.568874	0.482259	0.848162	0.924954	0.603477	0.808048	1.35175	0.478705	0.646228	0.604091	0.66963	0.833274	1.0144	0.578958	0.701942	0.531885	0.45085	0.598264	0.596915	0.25967	1.20789	0.774031	0.967064	1.0772	1.54846	0.715896	0.772549	0.945425	1.16616	0.893321	0.257641	0.70528	1.34239	0.515189	0.587447	0.352408	1.14869	0.655271	0.358921	0.652845	0.502984	0.540042	0.373922	0.955788	0.487079	0.49245
superiorfrontal L	0.754192	0.737694	0.661157	0.709763	0.327486	0.893601	0.794235	0.393657	1.08565	1.3588	0.89002	0.582285	0.986231	0.683678	0.985116	0.689315	0.332602	0.708323	0.375429	0.52266	0.764269	0.563791	0.582529	1.33379	0.792527	0.363505	1.24985	1.67708	0.285016	0.875857	1.22648	1.54874	0.4374	0.346274	0.366742	1.33318	0.391307	0.606138	0.542349	1.28348	0.456229	0.368704	0.32992	0.534511	0.402201	0.385282	0.72651	0.613491	0.517072
superiorfrontal R	0.731726	0.722856	0.559863	0.736187	0.830498	0.541976	0.370149	0.974385	1.15483	1.23484	0.953475	0.4492	1.11014	0.685358	1.63559	1.08536	0.921335	0.316032	0.326997	0.519838	0.876041	1.05693	0.956333	1.21782	0.215998	1.04075	1.14973	1.35204	1.30356	0.489022	1.06675	1.22009	0.565984	0.410744	0.994414	1.26275	0.315114	0.439616	0.752004	1.16347	0.286827	0.410948	1.04352	0.461501	0.312405	0.416839	0.328938	0.670204	0.464092
superiorparietal L	0.653225	0.647219	0.389543	0.593415	0.836911	0.44876	0.580749	0.463022	0.710541	0.822245	0.607195	0.671214	0.591464	0.55195	0.461691	0.426335	0.780769	0.353541	0.326311	0.514569	0.709093	0.591193	0.722314	0.786096	0.259543	0.545327	0.776963	0.762402	0.595202	0.324605	0.723868	0.685669	0.720798	0.42647	0.619709	0.837479	0.40769	0.361248	0.656601	0.763833	0.428551	0.363322	0.707163	0.354712	0.350395	0.372677	0.663494	0.499728	0.437074
superiorparietal R	0.242084	0.251591	0.498716	0.513439	0.776674	0.625775	0.719586	0.741276	0.531335	0.279999	0.710646	0.444451	0.669396	0.144412	0.931609	0.866635	0.804364	0.706362	0.678195	0.117729	0.400607	0.723573	0.615233	0.346219	0.812908	0.815089	0.294552	0.347188	0.84519	0.656873	0.503121	0.463036	0.921848	0.127826	0.891653	0.411269	0.579106	0.366306	0.482854	0.329807	0.571724	0.4217	0.792883	0.289681	0.640134	0.43453	0.752093	0.527536	0.102452
superiortemporal L	0.0851243	0.0849805	0.498713	0.534952	0.792636	0.551115	0.637192	0.793182	0.91223	0.732005	0.839273	0.306135	0.905567	0.196654	1.04021	0.902447	0.840179	0.815275	0.55785	0.19845	0.669031	0.895357	0.804942	0.75249	0.770142	0.920116	0.716258	0.815739	0.920262	0.695483	1.04763	0.924938	0.822207	0.206522	0.944526	0.82051	0.516146	0.423763	0.67058	0.699132	0.479997	0.421559	0.879215	0.388154	0.545782	0.47939	0.603749	0.465768	0.0780154
superiortemporal R	0.715095	0.693854	0.712114	0.371127	0.822369	0.933729	1.02335	0.852873	0.199119	0.890074	0.561333	0.696128	1.0721	0.699959	1.09619	1.21157	0.994809	0.86373	0.612467	0.278759	0.278329	1.31737	0.528639	0.633165	0.998201	1.32175	0.782144	1.24097	0.971555	0.913989	0.691771	0.90981	1.15254	0.174728	1.17935	0.534833	0.59596	0.68378	0.318491	0.659035	0.70319	0.345592	1.08443	0.58965	0.614232	0.360583	1.02087	0.395505	0.494815
supramarginal L	0.6355	0.638961	0.237235	0.582602	0.609923	0.274919	0.28875	0.493335	0.507065	0.507434	0.57777	0.427818	0.509453	0.409423	0.536963	0.488439	0.599853	0.387446	0.511841	0.481838	0.496439	0.502722	0.523269	0.496865	0.300648	0.503072	0.520669	0.477911	0.564768	0.321261	0.633917	0.537586	0.648417	0.437322	0.573784	0.530497	0.393072	0.280525	0.490653	0.492643	0.267258	0.362261	0.576064	0.249843	0.539563	0.368086	0.332117	0.497278	0.378723
supramarginal R	0.781196	0.787699	0.718879	0.690117	0.768279	0.792493	0.83105	0.996	0.512	0.253941	0.835362	0.520364	0.731821	0.4187	1.14704	0.996353	0.814675	0.95467	0.627378	0.126711	0.364653	0.76676	0.596574	0.314274	1.07937	0.885295	0.216774	0.356503	0.955972	0.944248	0.387223	0.47745	0.907555	0.133269	0.905667	0.370875	0.577587	0.584862	0.454166	0.287649	0.592732	0.375051	0.831247	0.561508	0.618465	0.413722	0.800764	0.780326	0.231033
transversetemporal L	0.355825	0.401401	0.716713	0.53553	0.797405	0.810965	0.958239	0.822825	0.586296	0.360321	0.753934	0.448733	0.726985	0.208893	1.14109	0.987289	0.84402	0.802111	0.64345	0.148327	0.446162	0.791289	0.634082	0.412707	0.86932	0.912817	0.370268	0.409347	0.972879	0.849102	0.627075	0.524721	0.997089	0.161535	0.993626	0.497031	0.626505	0.39593	0.504285	0.395161	0.67454	0.475464	0.856921	0.413137	0.656102	0.503304	0.883985	0.48286	0.0882718
transversetemporal R	0.782993	0.770543	0.705021	0.619636	0.429053	0.746768	0.621886	0.931139	0.705921	0.853715	0.485085	0.451302	0.530226	0.687482	0.88798	0.643415	0.448299	0.861611	0.385075	0.423648	0.67761	0.512195	0.533979	0.859737	0.954381	0.500104	0.908253	0.997206	0.504597	0.977914	0.954338	1.01395	0.506538	0.34921	0.473007	0.887639	0.394859	0.677389	0.539915	0.847022	0.370324	0.381403	0.45378	0.592827	0.388211	0.40138	0.539765	0.357119	0.501057
[truncated: 13 more columns]
