# Supplementary material for: The relationship between the interictal epileptiform discharge source connectivity and cortical structural couplings in temporal lobe epilepsy
Source: Front Neurol. 2023 Feb 1;14:1029732. doi: 10.3389/fneur.2023.1029732 (PMC9948620; doi:10.3389/fneur.2023.1029732)
Supplement: Supplementary file 1 [file Data_Sheet_1.ZIP › Connection/PCA.xls]

## Sheet: Sheet1
			重新标度
	1	2	3	4	5	6
Lcaudalanteriorcingulate	0.559	0.504	-0.294	0.103	-0.273	-0.223	Lcaudalanteriorcingulate	55.9	50.4	-29.4	10.3	-27.3	-22.3
Lcaudalmiddlefrontal	0.78	-0.098	0.135	-0.013	0	0.342	Lcaudalmiddlefrontal	78	-9.8	13.5	-1.3	0	34.2
Lcuneus	0.764	0.017	0.162	-0.28	0.172	0.007	Lcuneus	76.4	1.7	16.2	-28	17.2	0.7
Lentorhinal	0.503	-0.342	-0.401	0.542	-0.119	-0.142	Lentorhinal	50.3	-34.2	-40.1	54.2	-11.9	-14.2
Lfusiform	0.74	0.214	0.113	0.072	-0.241	0.054	Lfusiform	74	21.4	11.3	7.2	-24.1	5.4
Linferiorparietal	0.956	-0.012	0.022	-0.206	-0.069	0.052	Linferiorparietal	95.6	-1.2	2.2	-20.6	-6.9	5.2
Linferiortemporal	0.858	-0.311	-0.049	-0.136	-0.148	-0.145	Linferiortemporal	85.8	-31.1	-4.9	-13.6	-14.8	-14.5
Listhmuscingulate	0.129	0.625	-0.045	-0.136	0.034	0.186	Listhmuscingulate	12.9	62.5	-4.5	-13.6	3.4	18.6
Llateraloccipital	0.86	-0.173	-0.074	-0.319	-0.093	-0.185	Llateraloccipital	86	-17.3	-7.4	-31.9	-9.3	-18.5
Llateralorbitofrontal	0.785	-0.026	0.136	-0.162	-0.358	0.006	Llateralorbitofrontal	78.5	-2.6	13.6	-16.2	-35.8	0.6
Llingual	0.587	0.19	0.254	-0.029	0.318	-0.021	Llingual	58.7	19	25.4	-2.9	31.8	-2.1
Lmedialorbitofrontal	0.666	0.373	-0.349	0.164	-0.074	0.181	Lmedialorbitofrontal	66.6	37.3	-34.9	16.4	-7.4	18.1
Lmiddletemporal	0.66	-0.607	0.186	-0.085	-0.121	0.013	Lmiddletemporal	66	-60.7	18.6	-8.5	-12.1	1.3
Lparahippocampal	0.072	-0.105	0.839	0.455	-0.178	0.08	Lparahippocampal	7.2	-10.5	83.9	45.5	-17.8	8
Lparacentral	0.504	0.555	-0.145	0.333	0.014	0.381	Lparacentral	50.4	55.5	-14.5	33.3	1.4	38.1
Lparsopercularis	0.79	0.11	0.05	0.148	-0.037	0.067	Lparsopercularis	79	11	5	14.8	-3.7	6.7
Lparsorbitalis	0.554	0.312	-0.289	0.248	-0.101	0.154	Lparsorbitalis	55.4	31.2	-28.9	24.8	-10.1	15.4
Lparstriangularis	0.784	-0.025	-0.154	-0.005	0.004	0.363	Lparstriangularis	78.4	-2.5	-15.4	-0.5	0.4	36.3
Lpericalcarine	0.268	0.03	0.229	0.057	0.402	0.301	Lpericalcarine	26.8	3	22.9	5.7	40.2	30.1
Lpostcentral	0.753	-0.418	0.057	-0.082	-0.025	0.231	Lpostcentral	75.3	-41.8	5.7	-8.2	-2.5	23.1
Lposteriorcingulate	0.413	0.696	-0.077	0.145	-0.293	-0.062	Lposteriorcingulate	41.3	69.6	-7.7	14.5	-29.3	-6.2
Lprecentral	0.805	-0.149	0.095	-0.01	0.059	0.14	Lprecentral	80.5	-14.9	9.5	-1	5.9	14
Lprecuneus	0.626	0.603	0.029	-0.067	0.054	0.208	Lprecuneus	62.6	60.3	2.9	-6.7	5.4	20.8
Lrostralanteriorcingulate	0.42	0.332	-0.335	0.278	-0.199	-0.224	Lrostralanteriorcingulate	42	33.2	-33.5	27.8	-19.9	-22.4
Lrostralmiddlefrontal	0.859	-0.012	0.035	0.205	-0.021	0.223	Lrostralmiddlefrontal	85.9	-1.2	3.5	20.5	-2.1	22.3
Lsuperiorfrontal	0.835	0.161	-0.146	0.145	-0.193	0.251	Lsuperiorfrontal	83.5	16.1	-14.6	14.5	-19.3	25.1
Lsuperiorparietal	0.747	-0.04	0.055	-0.392	-0.038	0.172	Lsuperiorparietal	74.7	-4	5.5	-39.2	-3.8	17.2
Lsuperiortemporal	0.764	-0.245	0.163	-0.008	-0.075	0.087	Lsuperiortemporal	76.4	-24.5	16.3	-0.8	-7.5	8.7
Lsupramarginal	0.741	-0.413	0.333	-0.022	-0.091	0.078	Lsupramarginal	74.1	-41.3	33.3	-2.2	-9.1	7.8
Ltransversetemporal	0.005	0.097	0.411	0.397	0.515	0.021	Ltransversetemporal	0.5	9.7	41.1	39.7	51.5	2.1
Linsula	0.464	0.321	0.261	0.083	-0.385	0.111	Linsula	46.4	32.1	26.1	8.3	-38.5	11.1
Rcaudalanteriorcingulate	0.369	0.369	0.075	0.061	-0.269	-0.515	Rcaudalanteriorcingulate	36.9	36.9	7.5	6.1	-26.9	-51.5
Rcaudalmiddlefrontal	0.786	0.033	0.053	0.194	0.041	0.288	Rcaudalmiddlefrontal	78.6	3.3	5.3	19.4	4.1	28.8
Rcuneus	0.766	0.049	0.203	-0.312	0.159	0.165	Rcuneus	76.6	4.9	20.3	-31.2	15.9	16.5
Rentorhinal	0.585	-0.334	-0.377	0.298	0.323	-0.11	Rentorhinal	58.5	-33.4	-37.7	29.8	32.3	-11
Rfusiform	0.492	0.342	0.158	0.132	0.107	-0.268	Rfusiform	49.2	34.2	15.8	13.2	10.7	-26.8
Rinferiorparietal	0.888	-0.007	0.032	-0.202	-0.138	0.081	Rinferiorparietal	88.8	-0.7	3.2	-20.2	-13.8	8.1
Rinferiortemporal	0.803	-0.102	0.054	-0.286	0.142	-0.321	Rinferiortemporal	80.3	-10.2	5.4	-28.6	14.2	-32.1
Risthmuscingulate	0.128	0.746	0.229	-0.034	-0.138	-0.011	Risthmuscingulate	12.8	74.6	22.9	-3.4	-13.8	-1.1
Rlateraloccipital	0.853	-0.113	-0.007	-0.328	-0.071	-0.184	Rlateraloccipital	85.3	-11.3	-0.7	-32.8	-7.1	-18.4
Rlateralorbitofrontal	0.802	-0.094	0.116	-0.218	-0.005	-0.205	Rlateralorbitofrontal	80.2	-9.4	11.6	-21.8	-0.5	-20.5
Rlingual	0.638	0.106	0.314	0.011	0.325	-0.084	Rlingual	63.8	10.6	31.4	1.1	32.5	-8.4
Rmedialorbitofrontal	0.368	0.627	-0.11	0.225	0.196	0.126	Rmedialorbitofrontal	36.8	62.7	-11	22.5	19.6	12.6
Rmiddletemporal	0.465	-0.502	0.326	-0.083	0.178	-0.299	Rmiddletemporal	46.5	-50.2	32.6	-8.3	17.8	-29.9
Rparahippocampal	0.045	0.265	0.696	0.253	0.079	-0.36	Rparahippocampal	4.5	26.5	69.6	25.3	7.9	-36
Rparacentral	0.534	0.473	-0.114	0.043	0.152	0.27	Rparacentral	53.4	47.3	-11.4	4.3	15.2	27
Rparsopercularis	0.761	0.126	0.078	0.042	0.143	-0.085	Rparsopercularis	76.1	12.6	7.8	4.2	14.3	-8.5
Rparsorbitalis	0.591	0.356	0.129	-0.13	0.266	-0.377	Rparsorbitalis	59.1	35.6	12.9	-13	26.6	-37.7
Rparstriangularis	0.802	0.081	0.134	0.022	0.098	0.048	Rparstriangularis	80.2	8.1	13.4	2.2	9.8	4.8
Rpericalcarine	0.203	-0.305	0.151	0.196	0.334	0.421	Rpericalcarine	20.3	-30.5	15.1	19.6	33.4	42.1
Rpostcentral	0.725	-0.224	-0.065	0.153	0.195	0.129	Rpostcentral	72.5	-22.4	-6.5	15.3	19.5	12.9
Rposteriorcingulate	0.221	0.676	0.255	0.095	-0.148	-0.225	Rposteriorcingulate	22.1	67.6	25.5	9.5	-14.8	-22.5
Rprecentral	0.73	-0.317	0.059	-0.098	0.061	0.199	Rprecentral	73	-31.7	5.9	-9.8	6.1	19.9
Rprecuneus	0.652	0.462	0.111	-0.304	0.041	0.115	Rprecuneus	65.2	46.2	11.1	-30.4	4.1	11.5
Rrostralanteriorcingulate	0.075	0.555	-0.307	0.268	0.378	-0.124	Rrostralanteriorcingulate	7.5	55.5	-30.7	26.8	37.8	-12.4
Rrostralmiddlefrontal	0.738	0.232	0.056	-0.203	0.308	0.006	Rrostralmiddlefrontal	73.8	23.2	5.6	-20.3	30.8	0.6
Rsuperiorfrontal	0.873	0.352	-0.039	0.046	-0.085	0.17	Rsuperiorfrontal	87.3	35.2	-3.9	4.6	-8.5	17
Rsuperiorparietal	0.841	-0.127	0.001	-0.353	-0.186	0.043	Rsuperiorparietal	84.1	-12.7	0.1	-35.3	-18.6	4.3
Rsuperiortemporal	0.76	-0.152	0.227	0.051	0.305	-0.033	Rsuperiortemporal	76	-15.2	22.7	5.1	30.5	-3.3
Rsupramarginal	0.81	-0.36	0.064	0.089	0.14	0.08	Rsupramarginal	81	-36	6.4	8.9	14	8
Rtransversetemporal	0.074	0.219	0.375	-0.216	0.522	-0.131	Rtransversetemporal	7.4	21.9	37.5	-21.6	52.2	-13.1
Rinsula	0.416	0.399	0.066	-0.106	0.32	0.053	Rinsula	41.6	39.9	6.6	-10.6	32	5.3
提取方法 :主成份。
a. 已提取了 6 个成份。

## Sheet: Sheet2
			重新标度
	1	2	3	4	5	6
Lcaudalanteriorcingulate	0.812	-0.214	-0.326	0.185	0.051	0.097		81.2	-21.4	-32.6	18.5	5.1	9.7
Lcaudalmiddlefrontal	0.598	0.504	0.021	-0.204	0.14	0.2		59.8	50.4	2.1	-20.4	14	20
Lcuneus	0.496	0.057	0.034	0.295	-0.025	-0.33		49.6	5.7	3.4	29.5	-2.5	-33
Lentorhinal	0.217	-0.374	0.633	-0.493	-0.3	-0.098		21.7	-37.4	63.3	-49.3	-30	-9.8
Lfusiform	0.767	-0.065	0.19	0.053	0.234	-0.036		76.7	-6.5	19	5.3	23.4	-3.6
Linferiorparietal	0.721	0.432	0.115	0.103	0.088	-0.167		72.1	43.2	11.5	10.3	8.8	-16.7
Linferiortemporal	0.579	0.51	0.235	-0.073	-0.31	-0.377		57.9	51	23.5	-7.3	-31	-37.7
Listhmuscingulate	0.655	-0.361	0.034	0.285	0.204	-0.172		65.5	-36.1	3.4	28.5	20.4	-17.2
Llateraloccipital	0.74	0.32	-0.11	-0.047	0.175	-0.18		74	32	-11	-4.7	17.5	-18
Llateralorbitofrontal	0.615	0.397	-0.052	-0.205	-0.077	-0.408		61.5	39.7	-5.2	-20.5	-7.7	-40.8
Llingual	0.582	0.026	-0.168	0.525	0.087	0.153		58.2	2.6	-16.8	52.5	8.7	15.3
Lmedialorbitofrontal	0.743	-0.099	-0.44	-0.415	0.032	-0.015		74.3	-9.9	-44	-41.5	3.2	-1.5
Lmiddletemporal	0.223	0.706	0.397	0.012	-0.21	-0.216		22.3	70.6	39.7	1.2	-21	-21.6
Lparahippocampal	0.16	-0.384	0.782	0.222	-0.162	0.107		16	-38.4	78.2	22.2	-16.2	10.7
Lparacentral	0.669	-0.427	-0.206	0.04	0.04	-0.119		66.9	-42.7	-20.6	4	4	-11.9
Lparsopercularis	0.732	0.427	-0.103	-0.214	-0.192	-0.124		73.2	42.7	-10.3	-21.4	-19.2	-12.4
Lparsorbitalis	0.644	0.219	-0.012	-0.409	-0.124	0.257		64.4	21.9	-1.2	-40.9	-12.4	25.7
Lparstriangularis	0.659	0.443	0.029	-0.241	-0.028	0.221		65.9	44.3	2.9	-24.1	-2.8	22.1
Lpericalcarine	0.128	0.14	0.162	0.488	-0.043	-0.206		12.8	14	16.2	48.8	-4.3	-20.6
Lpostcentral	0.243	0.497	-0.015	-0.117	-0.15	-0.064		24.3	49.7	-1.5	-11.7	-15	-6.4
Lposteriorcingulate	0.656	-0.379	-0.241	0.037	-0.006	-0.304		65.6	-37.9	-24.1	3.7	-0.6	-30.4
Lprecentral	0.625	0.317	0.432	0.061	0.039	0.346		62.5	31.7	43.2	6.1	3.9	34.6
Lprecuneus	0.871	0.006	-0.193	0.149	0.031	-0.18		87.1	0.6	-19.3	14.9	3.1	-18
Lrostralanteriorcingulate	0.639	-0.497	-0.354	-0.116	-0.06	-0.019		63.9	-49.7	-35.4	-11.6	-6	-1.9
Lrostralmiddlefrontal	0.843	0.283	0.085	-0.178	0.018	0.076		84.3	28.3	8.5	-17.8	1.8	7.6
Lsuperiorfrontal	0.933	-0.065	-0.142	0.054	0.03	0.023		93.3	-6.5	-14.2	5.4	3	2.3
Lsuperiorparietal	0.738	0.335	0.094	0.113	0.073	-0.052		73.8	33.5	9.4	11.3	7.3	-5.2
Lsuperiortemporal	0.578	0.339	0.235	-0.102	-0.377	-0.132		57.8	33.9	23.5	-10.2	-37.7	-13.2
Lsupramarginal	0.452	0.608	0.306	0.075	-0.04	-0.113		45.2	60.8	30.6	7.5	-4	-11.3
Ltransversetemporal	0.506	0.178	0.471	-0.213	-0.14	0.407		50.6	17.8	47.1	-21.3	-14	40.7
Linsula	0.761	-0.18	0.239	-0.051	0.095	0.292		76.1	-18	23.9	-5.1	9.5	29.2
Rcaudalanteriorcingulate	0.344	-0.575	0.072	0.232	-0.389	-0.072		34.4	-57.5	7.2	23.2	-38.9	-7.2
Rcaudalmiddlefrontal	0.692	0.13	-0.022	-0.151	0.098	0.589		69.2	13	-2.2	-15.1	9.8	58.9
Rcuneus	0.525	0.162	0.238	0.496	0.282	-0.066		52.5	16.2	23.8	49.6	28.2	-6.6
Rentorhinal	-0.127	-0.208	0.381	-0.494	0.669	-0.167		-12.7	-20.8	38.1	-49.4	66.9	-16.7
Rfusiform	0.751	0.091	0.273	0.204	0.107	0.057		75.1	9.1	27.3	20.4	10.7	5.7
Rinferiorparietal	0.811	0.386	0.033	0.011	-0.02	-0.083		81.1	38.6	3.3	1.1	-2	-8.3
Rinferiortemporal	0.419	0.326	0.538	-0.157	0.073	-0.265		41.9	32.6	53.8	-15.7	7.3	-26.5
Risthmuscingulate	0.639	-0.347	0.061	0.355	-0.01	-0.256		63.9	-34.7	6.1	35.5	-1	-25.6
Rlateraloccipital	0.687	0.277	0.098	-0.098	0.293	-0.008		68.7	27.7	9.8	-9.8	29.3	-0.8
Rlateralorbitofrontal	0.63	0.47	-0.094	-0.018	-0.036	-0.136		63	47	-9.4	-1.8	-3.6	-13.6
Rlingual	0.523	0.064	-0.08	0.34	0.514	0.267		52.3	6.4	-8	34	51.4	26.7
Rmedialorbitofrontal	0.748	-0.324	-0.202	-0.282	0.152	-0.025		74.8	-32.4	-20.2	-28.2	15.2	-2.5
Rmiddletemporal	0.347	0.533	0.511	0.17	-0.205	-0.097		34.7	53.3	51.1	17	-20.5	-9.7
Rparahippocampal	0.212	-0.327	0.653	0.455	0.309	0.125		21.2	-32.7	65.3	45.5	30.9	12.5
Rparacentral	0.745	-0.319	-0.045	-0.191	0.262	-0.012		74.5	-31.9	-4.5	-19.1	26.2	-1.2
Rparsopercularis	0.548	0.012	-0.062	-0.141	-0.23	0.311		54.8	1.2	-6.2	-14.1	-23	31.1
Rparsorbitalis	0.464	0.638	-0.038	0.003	0.199	0.375		46.4	63.8	-3.8	0.3	19.9	37.5
Rparstriangularis	0.731	0.167	0.22	-0.082	-0.033	0.385		73.1	16.7	22	-8.2	-3.3	38.5
Rpericalcarine	0.13	-0.039	-0.06	0.262	-0.108	-0.301		13	-3.9	-6	26.2	-10.8	-30.1
Rpostcentral	0.551	0.339	0.259	0.146	-0.044	0.211		55.1	33.9	25.9	14.6	-4.4	21.1
Rposteriorcingulate	0.773	-0.44	-0.103	0.04	-0.11	-0.079		77.3	-44	-10.3	4	-11	-7.9
Rprecentral	0.638	0.172	0.223	-0.065	-0.047	0.445		63.8	17.2	22.3	-6.5	-4.7	44.5
Rprecuneus	0.915	0.036	-0.086	0.048	0.096	-0.109		91.5	3.6	-8.6	4.8	9.6	-10.9
Rrostralanteriorcingulate	0.446	-0.6	-0.077	-0.188	-0.263	0.293		44.6	-60	-7.7	-18.8	-26.3	29.3
Rrostralmiddlefrontal	0.784	0.237	-0.237	-0.18	0.1	0.095		78.4	23.7	-23.7	-18	10	9.5
Rsuperiorfrontal	0.866	0.005	-0.216	0.012	0.101	0.251		86.6	0.5	-21.6	1.2	10.1	25.1
Rsuperiorparietal	0.771	0.352	0.037	0.032	0.126	0.108		77.1	35.2	3.7	3.2	12.6	10.8
Rsuperiortemporal	0.662	0.237	0.195	-0.087	-0.012	-0.05		66.2	23.7	19.5	-8.7	-1.2	-5
Rsupramarginal	0.63	0.525	0.149	0.06	-0.329	0.005		63	52.5	14.9	6	-32.9	0.5
Rtransversetemporal	0.361	0.275	0.139	0.051	0.317	-0.085		36.1	27.5	13.9	5.1	31.7	-8.5
Rinsula	0.349	-0.226	-0.181	0.077	0.063	-0.241		34.9	-22.6	-18.1	7.7	6.3	-24.1
提取方法 :主成份。
a. 已提取了 6 个成份。
