# Supplementary material for: The relationship between the interictal epileptiform discharge source connectivity and cortical structural couplings in temporal lobe epilepsy
Source: Front Neurol. 2023 Feb 1;14:1029732. doi: 10.3389/fneur.2023.1029732 (PMC9948620; doi:10.3389/fneur.2023.1029732)
Supplement: Supplementary file 1 [file Data_Sheet_1.ZIP › Connection/PLV/L/01.xlsx]

## Sheet: Sheet1
\	caudalanteriorcingulate L	caudalanteriorcingulate R	caudalmiddlefrontal L	caudalmiddlefrontal R	cuneus L	cuneus R	entorhinal L	entorhinal R	fusiform L	fusiform R	inferiorparietal L	inferiorparietal R	inferiortemporal L	inferiortemporal R	insula L	insula R	isthmuscingulate L	isthmuscingulate R	lateraloccipital L	lateraloccipital R	lateralorbitofrontal L	lateralorbitofrontal R	lingual L	lingual R	medialorbitofrontal L	medialorbitofrontal R	middletemporal L	middletemporal R	paracentral L	paracentral R	parahippocampal L	parahippocampal R	parsopercularis L	parsopercularis R	parsorbitalis L	parsorbitalis R	parstriangularis L	parstriangularis R	pericalcarine L	pericalcarine R	postcentral L	postcentral R	posteriorcingulate L	posteriorcingulate R	precentral L	precentral R	precuneus L	precuneus R	rostralanteriorcingulate L
caudalanteriorcingulate L	1	0.728931	0.466189	0.574753	0.0912288	0.166983	0.501965	0.216605	0.222781	0.106896	0.0668043	0.299203	0.393397	0.439222	0.412063	0.473872	0.2261	0.144723	0.128358	0.199275	0.613787	0.613815	0.3322	0.182509	0.425961	0.557906	0.162992	0.265255	0.296696	0.310966	0.105744	0.206137	0.440876	0.181754	0.205276	0.180717	0.564389	0.24335	0.218579	0.25737	0.158494	0.386632	0.313704	0.370607	0.31983	0.372361	0.106656	0.155451	0.467053
caudalanteriorcingulate R	0.728931	1	0.22348	0.934392	0.140639	0.201236	0.803905	0.406546	0.489631	0.140304	0.316728	0.637345	0.723564	0.724223	0.83088	0.881774	0.506673	0.31465	0.51502	0.390752	0.897683	0.891299	0.517885	0.173629	0.799232	0.915724	0.187789	0.440051	0.678246	0.744418	0.243769	0.481827	0.81745	0.293932	0.556749	0.269336	0.42213	0.524754	0.114484	0.597127	0.268195	0.438241	0.74624	0.767724	0.0688063	0.371091	0.506353	0.260374	0.853519
caudalmiddlefrontal L	0.466189	0.22348	1	0.289604	0.330107	0.248342	0.307373	0.237445	0.490889	0.444564	0.0856072	0.304084	0.38926	0.247208	0.358014	0.328849	0.527644	0.125254	0.358897	0.21586	0.153836	0.271585	0.488834	0.165339	0.387764	0.306912	0.236252	0.0530475	0.519038	0.406368	0.21902	0.181636	0.347006	0.271179	0.463305	0.317413	0.328612	0.301497	0.217509	0.447624	0.708089	0.213254	0.38785	0.452892	0.76813	0.443283	0.291397	0.24571	0.343217
caudalmiddlefrontal R	0.574753	0.934392	0.289604	1	0.151696	0.155814	0.839759	0.437677	0.575724	0.230833	0.357954	0.720666	0.804453	0.726923	0.922343	0.948695	0.580379	0.344388	0.612603	0.429103	0.864721	0.902939	0.598428	0.195262	0.880354	0.964368	0.193683	0.451037	0.774747	0.845231	0.305593	0.533824	0.895837	0.369161	0.683134	0.360381	0.313549	0.612919	0.0986878	0.670238	0.401532	0.414492	0.83383	0.877134	0.226054	0.39667	0.595505	0.205434	0.949778
cuneus L	0.0912288	0.140639	0.330107	0.151696	1	0.858319	0.176427	0.20191	0.269022	0.207094	0.374484	0.155729	0.273571	0.0491416	0.245012	0.106034	0.36929	0.199304	0.464871	0.480239	0.266023	0.183484	0.136079	0.420822	0.0374432	0.147595	0.280521	0.197279	0.134012	0.190966	0.277724	0.0826933	0.157268	0.323961	0.322355	0.450495	0.336556	0.206159	0.598592	0.259949	0.564375	0.161751	0.27369	0.201078	0.521142	0.264229	0.219535	0.464473	0.182975
cuneus R	0.166983	0.201236	0.248342	0.155814	0.858319	1	0.195619	0.217401	0.274085	0.311183	0.19862	0.228262	0.250024	0.149045	0.185835	0.0883482	0.403131	0.250768	0.293697	0.629418	0.235062	0.134655	0.100377	0.477913	0.0661813	0.117131	0.184293	0.362523	0.158722	0.185168	0.141556	0.229866	0.0995066	0.204375	0.17722	0.283276	0.278003	0.0966705	0.423093	0.312605	0.472148	0.221979	0.251975	0.219413	0.425395	0.238766	0.128588	0.666979	0.111639
entorhinal L	0.501965	0.803905	0.307373	0.839759	0.176427	0.195619	1	0.554718	0.772691	0.42539	0.179058	0.519681	0.932338	0.570712	0.831407	0.811014	0.771083	0.199419	0.501288	0.279856	0.756837	0.810988	0.738635	0.186922	0.909519	0.880404	0.432471	0.287121	0.844044	0.745338	0.149629	0.312901	0.868688	0.306279	0.495227	0.245634	0.341328	0.535825	0.250568	0.804444	0.393057	0.333521	0.760762	0.894813	0.232857	0.328953	0.457469	0.18865	0.84635
entorhinal R	0.216605	0.406546	0.237445	0.437677	0.20191	0.217401	0.554718	1	0.401107	0.462993	0.21464	0.26286	0.512976	0.299865	0.490571	0.416126	0.478617	0.194444	0.263486	0.107627	0.408672	0.33562	0.395773	0.0908117	0.505695	0.427738	0.29294	0.567707	0.558631	0.449511	0.252411	0.362662	0.527175	0.438648	0.464202	0.512679	0.280638	0.606348	0.304973	0.594139	0.188255	0.470005	0.476892	0.532385	0.0564921	0.377283	0.281822	0.231241	0.459113
fusiform L	0.222781	0.489631	0.490889	0.575724	0.269022	0.274085	0.772691	0.401107	1	0.520869	0.0315302	0.361695	0.849794	0.357757	0.609285	0.588913	0.922257	0.244211	0.437275	0.147296	0.554351	0.61299	0.85108	0.347538	0.702411	0.645604	0.653709	0.0999184	0.743095	0.625037	0.107726	0.141881	0.662629	0.282715	0.321151	0.21299	0.306648	0.358411	0.376122	0.847377	0.58132	0.13613	0.647752	0.780899	0.494535	0.326778	0.389845	0.286097	0.668389
fusiform R	0.106896	0.140304	0.444564	0.230833	0.207094	0.311183	0.42539	0.462993	0.520869	1	0.174898	0.129845	0.447362	0.131211	0.291764	0.187767	0.51706	0.351801	0.124855	0.242067	0.122725	0.246304	0.561811	0.53714	0.376036	0.263358	0.417345	0.405295	0.378216	0.173488	0.156334	0.232618	0.322654	0.304072	0.179487	0.125167	0.0455521	0.275881	0.364538	0.498999	0.255674	0.152547	0.210787	0.371818	0.260814	0.31756	0.0328064	0.346108	0.278911
inferiorparietal L	0.0668043	0.316728	0.0856072	0.357954	0.374484	0.19862	0.179058	0.21464	0.0315302	0.174898	1	0.514183	0.228516	0.471907	0.432126	0.412319	0.0898361	0.655421	0.73913	0.353269	0.37312	0.333567	0.152961	0.55958	0.205121	0.342993	0.554831	0.490451	0.162065	0.410354	0.851028	0.709874	0.291544	0.239525	0.544959	0.194316	0.351839	0.201123	0.634735	0.153884	0.370256	0.286444	0.435097	0.240607	0.25243	0.159018	0.749081	0.472009	0.366985
inferiorparietal R	0.299203	0.637345	0.304084	0.720666	0.155729	0.228262	0.519681	0.26286	0.361695	0.129845	0.514183	1	0.507186	0.773026	0.674711	0.819349	0.309422	0.483652	0.554382	0.74459	0.569848	0.614349	0.431998	0.278745	0.674105	0.702877	0.0847809	0.54735	0.566432	0.768728	0.479355	0.77104	0.645497	0.44276	0.562775	0.34456	0.084056	0.474419	0.121606	0.435654	0.309243	0.425809	0.717162	0.620332	0.204549	0.383835	0.771875	0.441213	0.71286
inferiortemporal L	0.393397	0.723564	0.38926	0.804453	0.273571	0.250024	0.932338	0.512976	0.849794	0.447362	0.228516	0.507186	1	0.53835	0.8583	0.781668	0.831542	0.223843	0.592872	0.23713	0.758453	0.821425	0.730965	0.173441	0.863584	0.856993	0.422914	0.329128	0.856147	0.773664	0.17062	0.349958	0.869723	0.350136	0.577755	0.340411	0.237228	0.549166	0.173826	0.81817	0.538995	0.294968	0.800962	0.917445	0.384031	0.381345	0.524842	0.184911	0.869975
inferiortemporal R	0.439222	0.724223	0.247208	0.726923	0.0491416	0.149045	0.570712	0.299865	0.357757	0.131211	0.471907	0.773026	0.53835	1	0.653249	0.814521	0.385236	0.476955	0.569528	0.451039	0.67095	0.670298	0.356174	0.28545	0.642172	0.724381	0.0313682	0.576289	0.525284	0.773732	0.364902	0.676634	0.621452	0.398977	0.450037	0.299646	0.311272	0.387317	0.0183254	0.51407	0.349488	0.470881	0.756481	0.608778	0.165948	0.330974	0.686324	0.355983	0.691423
insula L	0.412063	0.83088	0.358014	0.922343	0.245012	0.185835	0.831407	0.490571	0.609285	0.291764	0.432126	0.674711	0.8583	0.653249	1	0.896355	0.639118	0.320079	0.697705	0.390353	0.808305	0.840121	0.563409	0.0704048	0.839916	0.913731	0.180046	0.4587	0.82301	0.884565	0.430637	0.531008	0.915349	0.362469	0.77837	0.396258	0.264172	0.617192	0.0565778	0.702955	0.517456	0.351996	0.896305	0.898338	0.332141	0.373288	0.648086	0.150222	0.934946
insula R	0.473872	0.881774	0.328849	0.948695	0.106034	0.0883482	0.811014	0.416126	0.588913	0.187767	0.412319	0.819349	0.781668	0.814521	0.896355	1	0.5761	0.349843	0.694421	0.491298	0.836685	0.865692	0.61707	0.173466	0.891181	0.952831	0.200829	0.458649	0.761271	0.905108	0.323277	0.602486	0.874867	0.32771	0.656423	0.303367	0.292153	0.57504	0.107901	0.695872	0.456602	0.35045	0.891337	0.856581	0.270502	0.357134	0.720403	0.227969	0.94018
isthmuscingulate L	0.2261	0.506673	0.527644	0.580379	0.36929	0.403131	0.771083	0.478617	0.922257	0.51706	0.0898361	0.309422	0.831542	0.385236	0.639118	0.5761	1	0.0982476	0.46948	0.0296778	0.540748	0.587088	0.731852	0.185126	0.663144	0.618664	0.537272	0.191125	0.781983	0.663093	0.0813913	0.149424	0.65127	0.222991	0.369689	0.225846	0.262057	0.329977	0.297847	0.912757	0.66137	0.141616	0.694724	0.80846	0.565582	0.231924	0.387862	0.411818	0.638693
isthmuscingulate R	0.144723	0.31465	0.125254	0.344388	0.199304	0.250768	0.199419	0.194444	0.244211	0.351801	0.655421	0.483652	0.223843	0.476955	0.320079	0.349843	0.0982476	1	0.446461	0.337525	0.310974	0.274159	0.348239	0.798997	0.259924	0.294102	0.467617	0.397069	0.168409	0.355363	0.651448	0.509397	0.242203	0.529028	0.283087	0.318185	0.208597	0.361116	0.50599	0.0885422	0.202555	0.475616	0.379736	0.226334	0.0888751	0.383036	0.611725	0.325029	0.297184
lateraloccipital L	0.128358	0.51502	0.358897	0.612603	0.464871	0.293697	0.501288	0.263486	0.437275	0.124855	0.73913	0.554382	0.592872	0.569528	0.697705	0.694421	0.46948	0.446461	1	0.254538	0.59808	0.601958	0.312398	0.292796	0.538344	0.643255	0.115077	0.424118	0.481065	0.707234	0.591751	0.628887	0.590386	0.244736	0.658356	0.301342	0.213148	0.376112	0.338794	0.54138	0.6915	0.234804	0.746631	0.592304	0.514689	0.341845	0.850376	0.213842	0.681046
lateraloccipital R	0.199275	0.390752	0.21586	0.429103	0.480239	0.629418	0.279856	0.107627	0.147296	0.242067	0.353269	0.74459	0.23713	0.451039	0.390353	0.491298	0.0296778	0.337525	0.254538	1	0.284628	0.365226	0.326176	0.280419	0.473691	0.42812	0.156016	0.415759	0.334248	0.389095	0.400206	0.622985	0.429046	0.386532	0.354787	0.32153	0.151144	0.407549	0.230103	0.109961	0.0818557	0.387973	0.327491	0.308674	0.128157	0.395013	0.447138	0.706171	0.427963
lateralorbitofrontal L	0.613787	0.897683	0.153836	0.864721	0.266023	0.235062	0.756837	0.408672	0.554351	0.122725	0.37312	0.569848	0.758453	0.67095	0.808305	0.836685	0.540748	0.310974	0.59808	0.284628	1	0.900354	0.489635	0.121971	0.734388	0.881081	0.224001	0.508246	0.643918	0.729713	0.27411	0.5018	0.837834	0.322155	0.619073	0.348741	0.403507	0.576387	0.0156235	0.588877	0.35544	0.303165	0.753791	0.738972	0.159152	0.312441	0.539998	0.200132	0.865078
lateralorbitofrontal R	0.613815	0.891299	0.271585	0.902939	0.183484	0.134655	0.810988	0.33562	0.61299	0.246304	0.333567	0.614349	0.821425	0.670298	0.840121	0.865692	0.587088	0.274159	0.601958	0.365226	0.900354	1	0.586581	0.167834	0.814372	0.938479	0.233072	0.43779	0.668377	0.731764	0.24182	0.524051	0.839044	0.336894	0.610038	0.360105	0.337489	0.541295	0.11258	0.619365	0.390295	0.339933	0.740729	0.790909	0.229821	0.400838	0.537982	0.186607	0.90213
lingual L	0.3322	0.517885	0.488834	0.598428	0.136079	0.100377	0.738635	0.395773	0.85108	0.561811	0.152961	0.431998	0.730965	0.356174	0.563409	0.61707	0.731852	0.348239	0.312398	0.326176	0.489635	0.586581	1	0.534951	0.770874	0.661355	0.736143	0.067044	0.723338	0.581588	0.193247	0.168577	0.666452	0.235216	0.293584	0.131081	0.34514	0.385574	0.593881	0.762625	0.394732	0.202332	0.562758	0.734861	0.341728	0.439439	0.31261	0.155845	0.657901
lingual R	0.182509	0.173629	0.165339	0.195262	0.420822	0.477913	0.186922	0.0908117	0.347538	0.53714	0.55958	0.278745	0.173441	0.28545	0.0704048	0.173466	0.185126	0.798997	0.292796	0.280419	0.121971	0.167834	0.534951	1	0.277279	0.179247	0.65667	0.371882	0.205474	0.112228	0.570788	0.332926	0.145586	0.296901	0.111455	0.0765392	0.269749	0.237679	0.750189	0.141356	0.0978646	0.318265	0.130281	0.163549	0.0510092	0.386144	0.396981	0.289691	0.166603
medialorbitofrontal L	0.425961	0.799232	0.387764	0.880354	0.0374432	0.0661813	0.909519	0.505695	0.702411	0.376036	0.205121	0.674105	0.863584	0.642172	0.839916	0.891181	0.663144	0.259924	0.538344	0.473691	0.734388	0.814372	0.770874	0.277279	1	0.91993	0.401313	0.336525	0.868717	0.792213	0.152215	0.436319	0.897603	0.376405	0.587006	0.318082	0.256011	0.638296	0.283776	0.754494	0.405571	0.352518	0.773935	0.905405	0.266632	0.426418	0.532798	0.131758	0.899161
medialorbitofrontal R	0.557906	0.915724	0.306912	0.964368	0.147595	0.117131	0.880404	0.427738	0.645604	0.263358	0.342993	0.702877	0.856993	0.724381	0.913731	0.952831	0.618664	0.294102	0.643255	0.42812	0.881081	0.938479	0.661355	0.179247	0.91993	1	0.267015	0.427723	0.782634	0.833466	0.258783	0.540283	0.918334	0.340925	0.645563	0.324599	0.332496	0.605355	0.133814	0.699307	0.420883	0.369622	0.833475	0.877669	0.244746	0.411229	0.610259	0.192282	0.971738
middletemporal L	0.162992	0.187789	0.236252	0.193683	0.280521	0.184293	0.432471	0.29294	0.653709	0.417345	0.554831	0.0847809	0.422914	0.0313682	0.180046	0.200829	0.537272	0.467617	0.115077	0.156016	0.224001	0.233072	0.736143	0.65667	0.401313	0.267015	1	0.215949	0.47289	0.234909	0.634736	0.232726	0.349439	0.107813	0.20248	0.0808287	0.589086	0.147856	0.745824	0.455785	0.11346	0.0585859	0.225053	0.385083	0.112634	0.201211	0.137776	0.416223	0.268086
middletemporal R	0.265255	0.440051	0.0530475	0.451037	0.197279	0.362523	0.287121	0.567707	0.0999184	0.405295	0.490451	0.54735	0.329128	0.576289	0.4587	0.458649	0.191125	0.397069	0.424118	0.415759	0.508246	0.43779	0.067044	0.371882	0.336525	0.427723	0.215949	1	0.403359	0.50265	0.495015	0.797037	0.467184	0.166435	0.542849	0.323627	0.143715	0.328059	0.2314	0.282527	0.231009	0.38852	0.47427	0.398818	0.154784	0.255545	0.533493	0.487541	0.460124
paracentral L	0.296696	0.678246	0.519038	0.774747	0.134012	0.158722	0.844044	0.558631	0.743095	0.378216	0.162065	0.566432	0.856147	0.525284	0.82301	0.761271	0.781983	0.168409	0.481065	0.334248	0.643918	0.668377	0.723338	0.205474	0.868717	0.782634	0.47289	0.403359	1	0.822298	0.219359	0.373313	0.864249	0.347758	0.613535	0.334421	0.241329	0.61811	0.290947	0.804672	0.511987	0.332275	0.811367	0.93962	0.376968	0.378537	0.470854	0.190323	0.810485
paracentral R	0.310966	0.744418	0.406368	0.845231	0.190966	0.185168	0.745338	0.449511	0.625037	0.173488	0.410354	0.768728	0.773664	0.773732	0.884565	0.905108	0.663093	0.355363	0.707234	0.389095	0.729713	0.731764	0.581588	0.112228	0.792213	0.833466	0.234909	0.50265	0.822298	1	0.380207	0.562422	0.827399	0.263171	0.6747	0.296953	0.279203	0.497919	0.100303	0.760781	0.604114	0.337843	0.985615	0.874382	0.404405	0.292723	0.758213	0.172562	0.860578
parahippocampal L	0.105744	0.243769	0.21902	0.305593	0.277724	0.141556	0.149629	0.252411	0.107726	0.156334	0.851028	0.479355	0.17062	0.364902	0.430637	0.323277	0.0813913	0.651448	0.591751	0.400206	0.27411	0.24182	0.193247	0.570788	0.152215	0.258783	0.634736	0.495015	0.219359	0.380207	1	0.65241	0.280518	0.262455	0.623536	0.274881	0.541226	0.217513	0.620631	0.127069	0.367935	0.297064	0.386601	0.232917	0.327178	0.149506	0.622489	0.442657	0.305139
parahippocampal R	0.206137	0.481827	0.181636	0.533824	0.0826933	0.229866	0.312901	0.362662	0.141881	0.232618	0.709874	0.77104	0.349958	0.676634	0.531008	0.602486	0.149424	0.509397	0.628887	0.622985	0.5018	0.524051	0.168577	0.332926	0.436319	0.540283	0.232726	0.797037	0.373313	0.562422	0.65241	1	0.504883	0.288976	0.590006	0.27468	0.124962	0.322876	0.222386	0.25349	0.312311	0.477483	0.530082	0.423246	0.236327	0.376181	0.763141	0.617555	0.567059
parsopercularis L	0.440876	0.81745	0.347006	0.895837	0.157268	0.0995066	0.868688	0.527175	0.662629	0.322654	0.291544	0.645497	0.869723	0.621452	0.915349	0.874867	0.65127	0.242203	0.590386	0.429046	0.837834	0.839044	0.666452	0.145586	0.897603	0.918334	0.349439	0.467184	0.864249	0.827399	0.280518	0.504883	1	0.38494	0.70845	0.389748	0.291124	0.69057	0.164834	0.706363	0.422626	0.364044	0.829573	0.893204	0.252782	0.443575	0.553098	0.145957	0.950742
parsopercularis R	0.181754	0.293932	0.271179	0.369161	0.323961	0.204375	0.306279	0.438648	0.282715	0.304072	0.239525	0.44276	0.350136	0.398977	0.362469	0.32771	0.222991	0.529028	0.244736	0.386532	0.322155	0.336894	0.235216	0.296901	0.376405	0.340925	0.107813	0.166435	0.347758	0.263171	0.262455	0.288976	0.38494	1	0.440485	0.83897	0.105945	0.776942	0.0733589	0.164152	0.203057	0.589069	0.253857	0.314773	0.187331	0.598321	0.297654	0.178977	0.381043
parsorbitalis L	0.205276	0.556749	0.463305	0.683134	0.322355	0.17722	0.495227	0.464202	0.321151	0.179487	0.544959	0.562775	0.577755	0.450037	0.77837	0.656423	0.369689	0.283087	0.658356	0.354787	0.619073	0.610038	0.293584	0.111455	0.587006	0.645563	0.20248	0.542849	0.613535	0.6747	0.623536	0.590006	0.70845	0.440485	1	0.575326	0.401321	0.646815	0.270163	0.418741	0.545757	0.313107	0.667422	0.640905	0.463117	0.470143	0.592782	0.14108	0.727028
parsorbitalis R	0.180717	0.269336	0.317413	0.360381	0.450495	0.283276	0.245634	0.512679	0.21299	0.125167	0.194316	0.34456	0.340411	0.299646	0.396258	0.303367	0.225846	0.318185	0.301342	0.32153	0.348741	0.360105	0.131081	0.0765392	0.318082	0.324599	0.0808287	0.323627	0.334421	0.296953	0.274881	0.27468	0.389748	0.83897	0.575326	1	0.18845	0.723429	0.255942	0.165663	0.354997	0.571844	0.292484	0.319458	0.351726	0.627466	0.223947	0.107257	0.388978
parstriangularis L	0.564389	0.42213	0.328612	0.313549	0.336556	0.278003	0.341328	0.280638	0.306648	0.0455521	0.351839	0.084056	0.237228	0.311272	0.264172	0.292153	0.262057	0.208597	0.213148	0.151144	0.403507	0.337489	0.34514	0.269749	0.256011	0.332496	0.589086	0.143715	0.241329	0.279203	0.541226	0.124962	0.291124	0.105945	0.401321	0.18845	1	0.162803	0.5075	0.281174	0.154239	0.183328	0.295056	0.246019	0.210574	0.202944	0.137305	0.241936	0.275926
parstriangularis R	0.24335	0.524754	0.301497	0.612919	0.206159	0.0966705	0.535825	0.606348	0.358411	0.275881	0.201123	0.474419	0.549166	0.387317	0.617192	0.57504	0.329977	0.361116	0.376112	0.407549	0.576387	0.541295	0.385574	0.237679	0.638296	0.605355	0.147856	0.328059	0.61811	0.497919	0.217513	0.322876	0.69057	0.776942	0.646815	0.723429	0.162803	1	0.127776	0.37588	0.222043	0.509632	0.499662	0.572672	0.132378	0.62465	0.326558	0.0981884	0.658037
pericalcarine L	0.218579	0.114484	0.217509	0.0986878	0.598592	0.423093	0.250568	0.304973	0.376122	0.364538	0.634735	0.121606	0.173826	0.0183254	0.0565778	0.107901	0.297847	0.50599	0.338794	0.230103	0.0156235	0.11258	0.593881	0.750189	0.283776	0.133814	0.745824	0.2314	0.290947	0.100303	0.620631	0.222386	0.164834	0.0733589	0.270163	0.255942	0.5075	0.127776	1	0.29445	0.190491	0.0650725	0.0885641	0.197718	0.1956	0.145158	0.258295	0.291071	0.0998737
pericalcarine R	0.25737	0.597127	0.447624	0.670238	0.259949	0.312605	0.804444	0.594139	0.847377	0.498999	0.153884	0.435654	0.81817	0.51407	0.702955	0.695872	0.912757	0.0885422	0.54138	0.109961	0.588877	0.619365	0.762625	0.141356	0.754494	0.699307	0.455785	0.282527	0.804672	0.760781	0.127069	0.25349	0.706363	0.164152	0.418741	0.165663	0.281174	0.37588	0.29445	1	0.612468	0.218382	0.78079	0.855097	0.476589	0.21202	0.499427	0.26232	0.709668
postcentral L	0.158494	0.268195	0.708089	0.401532	0.564375	0.472148	0.393057	0.188255	0.58132	0.255674	0.370256	0.309243	0.538995	0.349488	0.517456	0.456602	0.66137	0.202555	0.6915	0.0818557	0.35544	0.390295	0.394732	0.0978646	0.405571	0.420883	0.11346	0.231009	0.511987	0.604114	0.367935	0.312311	0.422626	0.203057	0.545757	0.354997	0.154239	0.222043	0.190491	0.612468	1	0.0999102	0.631008	0.562566	0.919621	0.33141	0.566837	0.183738	0.480288
postcentral R	0.386632	0.438241	0.213254	0.414492	0.161751	0.221979	0.333521	0.470005	0.13613	0.152547	0.286444	0.425809	0.294968	0.470881	0.351996	0.35045	0.141616	0.475616	0.234804	0.387973	0.303165	0.339933	0.202332	0.318265	0.352518	0.369622	0.0585859	0.38852	0.332275	0.337843	0.297064	0.477483	0.364044	0.589069	0.313107	0.571844	0.183328	0.509632	0.0650725	0.218382	0.0999102	1	0.322625	0.340585	0.205666	0.841779	0.308854	0.382006	0.357435
posteriorcingulate L	0.313704	0.74624	0.38785	0.83383	0.27369	0.251975	0.760762	0.476892	0.647752	0.210787	0.435097	0.717162	0.800962	0.756481	0.896305	0.891337	0.694724	0.379736	0.746631	0.327491	0.753791	0.740729	0.562758	0.130281	0.773935	0.833475	0.225053	0.47427	0.811367	0.985615	0.386601	0.530082	0.829573	0.253857	0.667422	0.292484	0.295056	0.499662	0.0885641	0.78079	0.631008	0.322625	1	0.866262	0.411132	0.283054	0.767823	0.161745	0.86009
posteriorcingulate R	0.370607	0.767724	0.452892	0.877134	0.201078	0.219413	0.894813	0.532385	0.780899	0.371818	0.240607	0.620332	0.917445	0.608778	0.898338	0.856581	0.80846	0.226334	0.592304	0.308674	0.738972	0.790909	0.734861	0.163549	0.905405	0.877669	0.385083	0.398818	0.93962	0.874382	0.232917	0.423246	0.893204	0.314773	0.640905	0.319458	0.246019	0.572672	0.197718	0.855097	0.562566	0.340585	0.866262	1	0.411142	0.354255	0.55918	0.19625	0.899416
precentral L	0.31983	0.0688063	0.76813	0.226054	0.521142	0.425395	0.232857	0.0564921	0.494535	0.260814	0.25243	0.204549	0.384031	0.165948	0.332141	0.270502	0.565582	0.0888751	0.514689	0.128157	0.159152	0.229821	0.341728	0.0510092	0.266632	0.244746	0.112634	0.154784	0.376968	0.404405	0.327178	0.236327	0.252782	0.187331	0.463117	0.351726	0.210574	0.132378	0.1956	0.476589	0.919621	0.205666	0.411132	0.411142	1	0.385524	0.387069	0.190736	0.308226
precentral R	0.372361	0.371091	0.443283	0.39667	0.264229	0.238766	0.328953	0.377283	0.326778	0.31756	0.159018	0.383835	0.381345	0.330974	0.373288	0.357134	0.231924	0.383036	0.341845	0.395013	0.312441	0.400838	0.439439	0.386144	0.426418	0.411229	0.201211	0.255545	0.378537	0.292723	0.149506	0.376181	0.443575	0.598321	0.470143	0.627466	0.202944	0.62465	0.145158	0.21202	0.33141	0.841779	0.283054	0.354255	0.385524	1	0.272696	0.242879	0.439845
precuneus L	0.106656	0.506353	0.291397	0.595505	0.219535	0.128588	0.457469	0.281822	0.389845	0.0328064	0.749081	0.771875	0.524842	0.686324	0.648086	0.720403	0.387862	0.611725	0.850376	0.447138	0.539998	0.537982	0.31261	0.396981	0.532798	0.610259	0.137776	0.533493	0.470854	0.758213	0.622489	0.763141	0.553098	0.297654	0.592782	0.223947	0.137305	0.326558	0.258295	0.499427	0.566837	0.308854	0.767823	0.55918	0.387069	0.272696	1	0.32766	0.642237
precuneus R	0.155451	0.260374	0.24571	0.205434	0.464473	0.666979	0.18865	0.231241	0.286097	0.346108	0.472009	0.441213	0.184911	0.355983	0.150222	0.227969	0.411818	0.325029	0.213842	0.706171	0.200132	0.186607	0.155845	0.289691	0.131758	0.192282	0.416223	0.487541	0.190323	0.172562	0.442657	0.617555	0.145957	0.178977	0.14108	0.107257	0.241936	0.0981884	0.291071	0.26232	0.183738	0.382006	0.161745	0.19625	0.190736	0.242879	0.32766	1	0.16152
rostralanteriorcingulate L	0.467053	0.853519	0.343217	0.949778	0.182975	0.111639	0.84635	0.459113	0.668389	0.278911	0.366985	0.71286	0.869975	0.691423	0.934946	0.94018	0.638693	0.297184	0.681046	0.427963	0.865078	0.90213	0.657901	0.166603	0.899161	0.971738	0.268086	0.460124	0.810485	0.860578	0.305139	0.567059	0.950742	0.381043	0.727028	0.388978	0.275926	0.658037	0.0998737	0.709668	0.480288	0.357435	0.86009	0.899416	0.308226	0.439845	0.642237	0.16152	1
rostralanteriorcingulate R	0.476526	0.871696	0.298115	0.92185	0.0832922	0.0946512	0.905136	0.503334	0.664306	0.283652	0.292451	0.729678	0.856286	0.736801	0.88679	0.952754	0.645065	0.274764	0.603165	0.459168	0.806091	0.838358	0.691096	0.169412	0.955733	0.947946	0.319817	0.38223	0.841218	0.866776	0.217714	0.484066	0.903657	0.334227	0.593861	0.285745	0.306455	0.602833	0.199317	0.759504	0.410791	0.361674	0.859617	0.899567	0.2306	0.360387	0.616639	0.183845	0.924189
rostralmiddlefrontal L	0.535509	0.426107	0.594662	0.423469	0.0686436	0.16192	0.308246	0.421907	0.16474	0.190298	0.308676	0.373231	0.29418	0.299311	0.406015	0.395193	0.224629	0.123071	0.347408	0.338035	0.295425	0.329605	0.296089	0.0828871	0.389285	0.38776	0.191995	0.27259	0.436155	0.424813	0.458122	0.369629	0.395442	0.240257	0.596491	0.351615	0.62154	0.407893	0.277893	0.328427	0.321706	0.416374	0.388656	0.421988	0.345838	0.549009	0.37045	0.24038	0.398699
rostralmiddlefrontal R	0.56211	0.905208	0.255005	0.963088	0.155226	0.0958883	0.831635	0.40941	0.589781	0.259306	0.380314	0.691321	0.820393	0.683651	0.912227	0.925819	0.556111	0.326746	0.641043	0.444549	0.896219	0.926961	0.60396	0.192245	0.864204	0.968413	0.205733	0.449386	0.737442	0.801835	0.29536	0.560484	0.923286	0.386065	0.689023	0.359208	0.293559	0.646558	0.0946972	0.632545	0.376959	0.379428	0.80443	0.834668	0.197255	0.427706	0.60195	0.225021	0.971365
superiorfrontal L	0.476709	0.837709	0.264478	0.857826	0.0954628	0.0613445	0.839708	0.44808	0.691477	0.248967	0.23672	0.668296	0.813777	0.70286	0.815536	0.902349	0.630897	0.194153	0.563898	0.41193	0.854489	0.830228	0.703168	0.15041	0.890037	0.915872	0.420195	0.411993	0.788867	0.825792	0.164239	0.481516	0.904762	0.245678	0.549324	0.221745	0.391455	0.562016	0.237244	0.72355	0.397065	0.282185	0.826901	0.832025	0.217645	0.343525	0.573772	0.150328	0.908399
superiorfrontal R	0.498722	0.892302	0.294515	0.94996	0.138734	0.111086	0.86253	0.457506	0.645664	0.238829	0.349953	0.736509	0.844228	0.736729	0.919806	0.965709	0.619685	0.291478	0.662019	0.449706	0.875346	0.884153	0.660372	0.157019	0.909691	0.976202	0.28538	0.462453	0.812484	0.883078	0.272534	0.560144	0.939151	0.312319	0.66203	0.295178	0.311435	0.613264	0.129778	0.719851	0.439707	0.345529	0.88147	0.888739	0.248547	0.378957	0.653393	0.206771	0.977291
superiorparietal L	0.014364	0.405677	0.345036	0.505821	0.391554	0.252171	0.397816	0.23089	0.409605	0.00760225	0.737409	0.599777	0.501867	0.580882	0.579433	0.623836	0.416088	0.568894	0.900398	0.285138	0.480116	0.46949	0.269919	0.40317	0.458384	0.531898	0.144385	0.454804	0.416666	0.676638	0.596617	0.667961	0.483836	0.233327	0.557624	0.201131	0.133848	0.280978	0.344656	0.484694	0.699485	0.214305	0.705509	0.506866	0.534919	0.250555	0.92653	0.230776	0.576997
superiorparietal R	0.22253	0.505554	0.242668	0.56732	0.203837	0.322676	0.36328	0.144039	0.247172	0.145853	0.612349	0.889767	0.362537	0.689556	0.542317	0.682417	0.135391	0.502231	0.543616	0.788625	0.459106	0.504439	0.344122	0.287529	0.514384	0.573328	0.184447	0.530706	0.353941	0.620196	0.5436	0.789716	0.498505	0.371502	0.431118	0.263939	0.0512316	0.357611	0.176588	0.287779	0.221661	0.380567	0.581541	0.438049	0.129295	0.317986	0.766283	0.613725	0.583862
superiortemporal L	0.200742	0.16694	0.106069	0.158718	0.399045	0.24926	0.223658	0.222256	0.331133	0.173357	0.680818	0.187489	0.153976	0.145766	0.267045	0.123266	0.240508	0.504222	0.383264	0.208632	0.190607	0.122966	0.435662	0.565818	0.152259	0.140335	0.835802	0.311479	0.240926	0.217432	0.836222	0.375339	0.214171	0.145108	0.514114	0.236226	0.746425	0.152288	0.70802	0.192741	0.20914	0.125635	0.230225	0.160634	0.212331	0.0986637	0.333403	0.405439	0.14874
superiortemporal R	0.329594	0.557719	0.284093	0.578533	0.208738	0.174952	0.644495	0.827938	0.449183	0.309361	0.222466	0.424096	0.581159	0.47531	0.57832	0.594306	0.477487	0.187564	0.364071	0.232208	0.539125	0.486773	0.481752	0.118981	0.651699	0.591563	0.33849	0.417864	0.626603	0.581456	0.305119	0.291931	0.634401	0.464572	0.550734	0.526062	0.444793	0.652689	0.360311	0.620181	0.228419	0.448739	0.586978	0.612207	0.0750366	0.401756	0.383552	0.156252	0.59145
supramarginal L	0.184364	0.12135	0.255787	0.217334	0.4798	0.339915	0.106306	0.259368	0.030392	0.157825	0.792587	0.395809	0.202586	0.382838	0.344581	0.29066	0.161447	0.565503	0.636657	0.156478	0.213314	0.190765	0.14657	0.571229	0.113861	0.203991	0.492726	0.423349	0.182883	0.376777	0.803981	0.584936	0.191555	0.164581	0.523427	0.260685	0.383164	0.102622	0.639487	0.22429	0.580215	0.181071	0.402111	0.228873	0.533536	0.125688	0.664177	0.282998	0.262148
supramarginal R	0.224806	0.395737	0.134694	0.414125	0.0702571	0.352728	0.282645	0.44429	0.0396912	0.163364	0.588892	0.556454	0.245888	0.459013	0.383524	0.42887	0.173004	0.368613	0.468852	0.569307	0.367856	0.375751	0.112668	0.188852	0.348972	0.402204	0.254235	0.586133	0.300595	0.370084	0.504792	0.747669	0.394214	0.387785	0.480787	0.391758	0.223803	0.503654	0.232002	0.180529	0.117607	0.698394	0.350937	0.310011	0.118314	0.629031	0.516391	0.676198	0.42211
transversetemporal L	0.136367	0.239904	0.395172	0.339381	0.408742	0.264485	0.18187	0.199672	0.0643821	0.0749803	0.750764	0.420209	0.265922	0.303912	0.482944	0.354786	0.156845	0.589162	0.637161	0.270025	0.27366	0.277211	0.0945086	0.506949	0.201853	0.298537	0.498929	0.378825	0.25049	0.429664	0.906853	0.538846	0.305235	0.219815	0.652559	0.300815	0.539296	0.205972	0.573323	0.198213	0.566302	0.233939	0.445336	0.316	0.520537	0.175573	0.619306	0.278776	0.352008
transversetemporal R	0.282781	0.475718	0.208957	0.477802	0.148962	0.204456	0.491838	0.689363	0.240276	0.141777	0.445604	0.393074	0.428114	0.397088	0.51741	0.434633	0.321099	0.349885	0.316359	0.342174	0.434785	0.373976	0.222191	0.148553	0.47466	0.446647	0.352006	0.508155	0.509664	0.479909	0.531828	0.488068	0.527457	0.485763	0.601332	0.547818	0.510411	0.640172	0.371892	0.401043	0.128939	0.652726	0.488579	0.480182	0.0649962	0.569361	0.378492	0.374072	0.452008
[truncated: 13 more columns]
