# Supplementary material for: The relationship between the interictal epileptiform discharge source connectivity and cortical structural couplings in temporal lobe epilepsy
Source: Front Neurol. 2023 Feb 1;14:1029732. doi: 10.3389/fneur.2023.1029732 (PMC9948620; doi:10.3389/fneur.2023.1029732)
Supplement: Supplementary file 1 [file Data_Sheet_1.ZIP › Connection/PLV/L/03.xlsx]

## Sheet: Sheet1
\	caudalanteriorcingulate L	caudalanteriorcingulate R	caudalmiddlefrontal L	caudalmiddlefrontal R	cuneus L	cuneus R	entorhinal L	entorhinal R	fusiform L	fusiform R	inferiorparietal L	inferiorparietal R	inferiortemporal L	inferiortemporal R	insula L	insula R	isthmuscingulate L	isthmuscingulate R	lateraloccipital L	lateraloccipital R	lateralorbitofrontal L	lateralorbitofrontal R	lingual L	lingual R	medialorbitofrontal L	medialorbitofrontal R	middletemporal L	middletemporal R	paracentral L	paracentral R	parahippocampal L	parahippocampal R	parsopercularis L	parsopercularis R	parsorbitalis L	parsorbitalis R	parstriangularis L	parstriangularis R	pericalcarine L	pericalcarine R	postcentral L	postcentral R	posteriorcingulate L	posteriorcingulate R	precentral L	precentral R	precuneus L	precuneus R	rostralanteriorcingulate L
caudalanteriorcingulate L	1	0.419962	0.775612	0.782538	0.916218	0.902623	0.807989	0.717595	0.337415	0.689598	0.672594	0.218729	0.811001	0.760117	0.83569	0.813535	0.214947	0.726277	0.71064	0.732795	0.700579	0.424977	0.576236	0.596964	0.775269	0.85152	0.373359	0.659475	0.912583	0.769229	0.704073	0.865497	0.822501	0.691643	0.535824	0.723353	0.775739	0.784125	0.56628	0.713307	0.192162	0.813256	0.921339	0.708558	0.104773	0.791075	0.250597	0.879083	0.832672
caudalanteriorcingulate R	0.419962	1	0.72065	0.610623	0.367299	0.333337	0.702173	0.768851	0.779367	0.795418	0.367843	0.708811	0.703002	0.745996	0.671889	0.686332	0.402931	0.724096	0.529027	0.713531	0.790257	0.821304	0.901769	0.807183	0.737057	0.64688	0.796871	0.838715	0.464565	0.746519	0.809217	0.318824	0.428543	0.792116	0.690615	0.770588	0.586164	0.71974	0.625309	0.716549	0.121424	0.57924	0.566707	0.787157	0.108157	0.675964	0.76809	0.382714	0.526192
caudalmiddlefrontal L	0.775612	0.72065	1	0.958674	0.640539	0.631601	0.943378	0.986109	0.558422	0.974101	0.412609	0.356445	0.949867	0.942656	0.968079	0.926169	0.377177	0.984541	0.891536	0.983439	0.977706	0.74084	0.884558	0.914582	0.977603	0.930299	0.640314	0.954213	0.720793	0.990517	0.902746	0.585157	0.579798	0.977775	0.855002	0.989759	0.946715	0.938634	0.862709	0.97643	0.272469	0.939535	0.874933	0.984062	0.294994	0.990541	0.425091	0.736495	0.709822
caudalmiddlefrontal R	0.782538	0.610623	0.958674	1	0.63717	0.659095	0.870631	0.940375	0.508756	0.922617	0.472567	0.239409	0.881746	0.858936	0.920028	0.848546	0.401596	0.970264	0.949503	0.975345	0.920817	0.700975	0.81305	0.878465	0.908556	0.870226	0.594595	0.880649	0.680583	0.926057	0.802441	0.629018	0.520186	0.922935	0.850562	0.935729	0.987408	0.855021	0.879706	0.969571	0.410702	0.992671	0.836959	0.928467	0.419231	0.985043	0.316618	0.795558	0.631216
cuneus L	0.916218	0.367299	0.640539	0.63717	1	0.969364	0.701417	0.584925	0.377767	0.560934	0.758359	0.233326	0.705705	0.649345	0.714074	0.708778	0.31343	0.587682	0.556512	0.593952	0.57258	0.354375	0.475561	0.473322	0.650141	0.740984	0.368099	0.537394	0.937808	0.643749	0.60813	0.932639	0.93066	0.559373	0.399627	0.58959	0.622654	0.671631	0.417616	0.573534	0.153135	0.673934	0.826511	0.580081	0.0654775	0.651206	0.265003	0.865064	0.840689
cuneus R	0.902623	0.333337	0.631601	0.659095	0.969364	1	0.66562	0.572533	0.373025	0.545701	0.827661	0.238561	0.674075	0.612625	0.694354	0.666172	0.245211	0.587385	0.595404	0.595616	0.555613	0.345762	0.452259	0.463607	0.6255	0.705934	0.359667	0.513409	0.872512	0.622574	0.562516	0.97969	0.843283	0.544685	0.403326	0.575113	0.65191	0.631052	0.431821	0.575645	0.216794	0.698745	0.789647	0.565127	0.0738696	0.654939	0.280487	0.925459	0.752386
entorhinal L	0.807989	0.702173	0.943378	0.870631	0.701417	0.66562	1	0.926495	0.499803	0.913853	0.415919	0.430857	0.995862	0.987078	0.985294	0.992654	0.286391	0.904909	0.783382	0.904595	0.924755	0.65638	0.831329	0.829734	0.978291	0.985658	0.573664	0.904032	0.796682	0.96216	0.95607	0.604676	0.683415	0.910885	0.74755	0.931807	0.838226	0.992212	0.740831	0.891681	0.144141	0.869995	0.931566	0.92342	0.13545	0.923252	0.475238	0.718072	0.813285
entorhinal R	0.717595	0.768851	0.986109	0.940375	0.584925	0.572533	0.926495	1	0.620737	0.996966	0.371912	0.381381	0.931161	0.94231	0.94137	0.908331	0.410489	0.990753	0.879887	0.987512	0.99785	0.799135	0.927589	0.956035	0.969617	0.901284	0.702811	0.982673	0.674437	0.97816	0.910705	0.523868	0.538767	0.994142	0.894109	0.998306	0.921196	0.930212	0.885446	0.985417	0.250897	0.915257	0.831728	0.995854	0.286548	0.974909	0.451639	0.684637	0.673849
fusiform L	0.337415	0.779367	0.558422	0.508756	0.377767	0.373025	0.499803	0.620737	1	0.649875	0.499649	0.492307	0.506362	0.537756	0.490959	0.476334	0.619029	0.606603	0.508772	0.599413	0.637338	0.897388	0.750229	0.741376	0.549806	0.452591	0.971791	0.670308	0.378182	0.561912	0.578509	0.399214	0.403661	0.639026	0.738704	0.610079	0.48739	0.508808	0.675545	0.617594	0.0674138	0.476705	0.403693	0.626923	0.22615	0.534198	0.556438	0.350591	0.391344
fusiform R	0.689598	0.795418	0.974101	0.922617	0.560934	0.545701	0.913853	0.996966	0.649875	1	0.358565	0.407693	0.918218	0.93642	0.92345	0.895523	0.418391	0.98464	0.860031	0.980372	0.997528	0.823984	0.947376	0.969773	0.959643	0.883018	0.730229	0.991793	0.654714	0.97061	0.914089	0.498277	0.524197	0.996662	0.900504	0.994469	0.901905	0.92094	0.883448	0.980059	0.228685	0.894854	0.809803	0.996449	0.269506	0.95916	0.478914	0.656335	0.658401
inferiorparietal L	0.672594	0.367843	0.412609	0.472567	0.758359	0.827661	0.415919	0.371912	0.499649	0.358565	1	0.469868	0.428168	0.372649	0.451246	0.407687	0.233742	0.394387	0.427182	0.403166	0.35744	0.352968	0.350712	0.334056	0.391958	0.447376	0.447348	0.33493	0.624263	0.397367	0.345927	0.871136	0.620493	0.350925	0.283489	0.367157	0.468082	0.379631	0.278751	0.389013	0.33384	0.513584	0.523512	0.368189	0.160161	0.446011	0.519524	0.775875	0.505436
inferiorparietal R	0.218729	0.708811	0.356445	0.239409	0.233326	0.238561	0.430857	0.381381	0.492307	0.407693	0.469868	1	0.417217	0.454767	0.362343	0.446141	0.260204	0.326746	0.149602	0.317334	0.402823	0.428226	0.527907	0.396035	0.407319	0.398099	0.462747	0.464286	0.31041	0.417659	0.538178	0.281299	0.332214	0.408697	0.261956	0.391689	0.204773	0.454663	0.185717	0.311795	0.549821	0.230535	0.348839	0.410295	0.453435	0.303185	0.967851	0.264629	0.418767
inferiortemporal L	0.811001	0.703002	0.949867	0.881746	0.705705	0.674075	0.995862	0.931161	0.506362	0.918218	0.428168	0.417217	1	0.982356	0.991174	0.984377	0.292151	0.912457	0.792832	0.912748	0.928509	0.663725	0.835449	0.835574	0.980171	0.980076	0.58073	0.906471	0.796468	0.967559	0.953438	0.615709	0.680117	0.915141	0.755114	0.935849	0.848891	0.982619	0.749115	0.899534	0.15233	0.882293	0.931381	0.928733	0.147353	0.932145	0.466514	0.73374	0.805856
inferiortemporal R	0.760117	0.745996	0.942656	0.858936	0.649345	0.612625	0.987078	0.94231	0.537756	0.93642	0.372649	0.454767	0.982356	1	0.97042	0.980776	0.299751	0.912337	0.775705	0.909421	0.945778	0.697703	0.869558	0.863281	0.98491	0.963453	0.612729	0.934866	0.751999	0.963938	0.973591	0.550556	0.639896	0.931959	0.776454	0.947133	0.825629	0.992618	0.75863	0.900262	0.137442	0.852287	0.893379	0.940671	0.133862	0.916072	0.502221	0.675865	0.776521
insula L	0.83569	0.671889	0.968079	0.920028	0.714074	0.694354	0.985294	0.94137	0.490959	0.92345	0.451246	0.362343	0.991174	0.97042	1	0.973093	0.303306	0.932403	0.84142	0.93336	0.934338	0.660481	0.825225	0.841805	0.984365	0.979838	0.568641	0.903745	0.794182	0.972583	0.927525	0.64074	0.664179	0.922713	0.774256	0.946129	0.896393	0.973082	0.781052	0.920725	0.207945	0.920641	0.936196	0.935073	0.210142	0.958975	0.416208	0.770073	0.788661
insula R	0.813535	0.686332	0.926169	0.848546	0.708778	0.666172	0.992654	0.908331	0.476334	0.895523	0.407687	0.446141	0.984377	0.980776	0.973093	1	0.2681	0.883859	0.759519	0.883123	0.90686	0.630956	0.812695	0.807429	0.965873	0.993032	0.547962	0.887945	0.808776	0.947847	0.947031	0.601774	0.70108	0.893496	0.721705	0.915109	0.816597	0.993511	0.714481	0.869614	0.126032	0.848274	0.939668	0.905482	0.105961	0.903934	0.475068	0.700669	0.83406
isthmuscingulate L	0.214947	0.402931	0.377177	0.401596	0.31343	0.245211	0.286391	0.410489	0.619029	0.418391	0.233742	0.260204	0.292151	0.299751	0.303306	0.2681	1	0.434073	0.464621	0.430033	0.413401	0.591792	0.4235	0.503596	0.33797	0.268099	0.619625	0.402853	0.323688	0.34728	0.293233	0.231085	0.461195	0.418174	0.615453	0.400659	0.413578	0.289254	0.625642	0.451639	0.572942	0.363393	0.249107	0.405159	0.73293	0.378401	0.229651	0.16938	0.368544
isthmuscingulate R	0.726277	0.724096	0.984541	0.970264	0.587682	0.587385	0.904909	0.990753	0.606603	0.98464	0.394387	0.326746	0.912457	0.912337	0.932403	0.883859	0.434073	1	0.916637	0.999372	0.981803	0.793724	0.903203	0.952985	0.950674	0.885716	0.691207	0.958527	0.664732	0.966552	0.872708	0.545666	0.518072	0.983808	0.907208	0.986903	0.954437	0.902242	0.912365	0.998476	0.317097	0.946671	0.82488	0.985272	0.351155	0.985122	0.40359	0.711891	0.648293
lateraloccipital L	0.71064	0.529027	0.891536	0.949503	0.556512	0.595404	0.783382	0.879887	0.508772	0.860031	0.427182	0.149602	0.792832	0.775705	0.84142	0.759519	0.464621	0.916637	1	0.922662	0.860864	0.702996	0.739303	0.843048	0.834328	0.786028	0.595715	0.813171	0.582631	0.844603	0.708684	0.559406	0.421959	0.858522	0.879058	0.87264	0.950889	0.772161	0.924565	0.926074	0.524788	0.937922	0.745949	0.857627	0.527842	0.920475	0.212664	0.744324	0.532821
lateraloccipital R	0.732795	0.713531	0.983439	0.975345	0.593952	0.595616	0.904595	0.987512	0.599413	0.980372	0.403166	0.317334	0.912748	0.909421	0.93336	0.883123	0.430033	0.999372	0.922662	1	0.977181	0.787414	0.895261	0.947545	0.948124	0.886531	0.684395	0.952167	0.668494	0.964805	0.868769	0.55386	0.519301	0.979216	0.903981	0.983135	0.957691	0.899486	0.911111	0.998401	0.326445	0.954059	0.829088	0.981255	0.356412	0.987018	0.39508	0.721456	0.648557
lateralorbitofrontal L	0.700579	0.790257	0.977706	0.920817	0.57258	0.555613	0.924755	0.99785	0.637338	0.997528	0.35744	0.402823	0.928509	0.945778	0.934338	0.90686	0.413401	0.981803	0.860864	0.977181	1	0.809468	0.93873	0.959796	0.968857	0.895701	0.718155	0.988763	0.666595	0.972991	0.918814	0.504787	0.538403	0.992933	0.892804	0.996214	0.900164	0.931777	0.876711	0.97629	0.222201	0.894407	0.821299	0.994108	0.264858	0.960999	0.47091	0.663383	0.673673
lateralorbitofrontal R	0.424977	0.821304	0.74084	0.700975	0.354375	0.345762	0.65638	0.799135	0.897388	0.823984	0.352968	0.428226	0.663725	0.697703	0.660481	0.630956	0.591792	0.793724	0.702996	0.787414	0.809468	1	0.886834	0.907643	0.72051	0.609332	0.944761	0.834603	0.420128	0.736305	0.720834	0.336905	0.357528	0.818341	0.897439	0.789842	0.682436	0.669007	0.847703	0.805764	0.166934	0.662616	0.535534	0.804598	0.281135	0.721116	0.503326	0.421864	0.433445
lingual L	0.576236	0.901769	0.884558	0.81305	0.475561	0.452259	0.831329	0.927589	0.750229	0.947376	0.350712	0.527907	0.835449	0.869558	0.825225	0.812695	0.4235	0.903203	0.739303	0.895261	0.93873	0.886834	1	0.953614	0.880048	0.786432	0.808304	0.966456	0.574257	0.894163	0.8981	0.417455	0.481649	0.942613	0.854404	0.924515	0.789894	0.845695	0.809469	0.899015	0.111905	0.780901	0.708095	0.938343	0.167852	0.85774	0.600823	0.546027	0.600299
lingual R	0.596964	0.807183	0.914582	0.878465	0.473322	0.463607	0.829734	0.956035	0.741376	0.969773	0.334056	0.396035	0.835574	0.863281	0.841805	0.807429	0.503596	0.952985	0.843048	0.947545	0.959796	0.907643	0.953614	1	0.891361	0.792173	0.818942	0.966388	0.563287	0.905975	0.849287	0.426828	0.442536	0.966837	0.950118	0.94991	0.860474	0.841658	0.92173	0.958454	0.243831	0.842806	0.714418	0.957887	0.312749	0.899428	0.47282	0.579699	0.566764
medialorbitofrontal L	0.775269	0.737057	0.977603	0.908556	0.650141	0.6255	0.978291	0.969617	0.549806	0.959643	0.391958	0.407319	0.980171	0.98491	0.984365	0.965873	0.33797	0.950674	0.834328	0.948124	0.968857	0.72051	0.880048	0.891361	1	0.959355	0.628687	0.949101	0.74456	0.986361	0.951331	0.569627	0.618535	0.958076	0.817543	0.974218	0.884776	0.979566	0.81124	0.940217	0.189459	0.897145	0.893628	0.96622	0.208142	0.956549	0.463401	0.709319	0.754259
medialorbitofrontal R	0.85152	0.64688	0.930299	0.870226	0.740984	0.705934	0.985658	0.901284	0.452591	0.883018	0.447376	0.398099	0.980076	0.963453	0.979838	0.993032	0.268099	0.885716	0.786028	0.886531	0.895701	0.609332	0.786432	0.792173	0.959355	1	0.525085	0.867859	0.829479	0.942344	0.919364	0.645004	0.714644	0.881968	0.715465	0.907792	0.84384	0.980875	0.719535	0.871881	0.150217	0.873947	0.959282	0.895011	0.138235	0.916426	0.427294	0.742568	0.841718
middletemporal L	0.373359	0.796871	0.640314	0.594595	0.368099	0.359667	0.573664	0.702811	0.971791	0.730229	0.447348	0.462747	0.58073	0.612729	0.568641	0.547962	0.619625	0.691207	0.595715	0.684395	0.718155	0.944761	0.808304	0.818942	0.628687	0.525085	1	0.7457	0.400071	0.640196	0.639642	0.371982	0.394185	0.719003	0.815025	0.691544	0.572578	0.582695	0.753061	0.702862	0.0935642	0.560388	0.463749	0.707194	0.241115	0.617981	0.532192	0.37978	0.417496
middletemporal R	0.659475	0.838715	0.954213	0.880649	0.537394	0.513409	0.904032	0.982673	0.670308	0.991793	0.33493	0.464286	0.906471	0.934866	0.903745	0.887945	0.402853	0.958527	0.813171	0.952167	0.988763	0.834603	0.966456	0.966388	0.949101	0.867859	0.7457	1	0.640182	0.959466	0.928353	0.464537	0.521414	0.990427	0.879448	0.983329	0.860984	0.916951	0.85126	0.952216	0.173067	0.850568	0.789912	0.988441	0.216688	0.928869	0.53082	0.613618	0.655775
paracentral L	0.912583	0.464565	0.720793	0.680583	0.937808	0.872512	0.796682	0.674437	0.378182	0.654714	0.624263	0.31041	0.796468	0.751999	0.794182	0.808776	0.323688	0.664732	0.582631	0.668494	0.666595	0.420128	0.574257	0.563287	0.74456	0.829479	0.400071	0.640182	1	0.736323	0.72029	0.820322	0.941494	0.653817	0.478873	0.681228	0.65557	0.775489	0.484686	0.648842	0.111587	0.706965	0.901769	0.672528	0.0896627	0.716718	0.32112	0.784773	0.921178
paracentral R	0.769229	0.746519	0.990517	0.926057	0.643749	0.622574	0.96216	0.97816	0.561912	0.97061	0.397367	0.417659	0.967559	0.963938	0.972583	0.947847	0.34728	0.966552	0.844603	0.964805	0.972991	0.736305	0.894163	0.905975	0.986361	0.942344	0.640196	0.959466	0.736323	1	0.938368	0.572355	0.60483	0.973841	0.829927	0.983559	0.906123	0.958939	0.8259	0.956084	0.20786	0.907108	0.884669	0.982067	0.226366	0.970492	0.482048	0.709399	0.736079
parahippocampal L	0.704073	0.809217	0.902746	0.802441	0.60813	0.562516	0.95607	0.910705	0.578509	0.914089	0.345927	0.538178	0.953438	0.973591	0.927525	0.947031	0.293233	0.872708	0.708684	0.868769	0.918814	0.720834	0.8981	0.849287	0.951331	0.919364	0.639642	0.928353	0.72029	0.938368	1	0.503053	0.629292	0.909068	0.743077	0.915705	0.764222	0.959993	0.711889	0.859729	0.0949991	0.792697	0.84921	0.918492	0.0636161	0.867788	0.587237	0.616986	0.758885
parahippocampal R	0.865497	0.318824	0.585157	0.629018	0.932639	0.97969	0.604676	0.523868	0.399214	0.498277	0.871136	0.281299	0.615709	0.550556	0.64074	0.601774	0.231085	0.545666	0.559406	0.55386	0.504787	0.336905	0.417455	0.426828	0.569627	0.645004	0.371982	0.464537	0.820322	0.572355	0.503053	1	0.793444	0.498538	0.36837	0.525733	0.625959	0.56682	0.397872	0.534452	0.257706	0.669435	0.732438	0.519428	0.111876	0.614563	0.321908	0.91339	0.692304
parsopercularis L	0.822501	0.428543	0.579798	0.520186	0.93066	0.843283	0.683415	0.538767	0.403661	0.524197	0.620493	0.332214	0.680117	0.639896	0.664179	0.70108	0.461195	0.518072	0.421959	0.519301	0.538403	0.357528	0.481649	0.442536	0.618535	0.714644	0.394185	0.521414	0.941494	0.60483	0.629292	0.793444	1	0.52031	0.352571	0.545735	0.496617	0.665205	0.344122	0.50088	0.223822	0.548596	0.789275	0.539911	0.253808	0.565066	0.321844	0.70208	0.916214
parsopercularis R	0.691643	0.792116	0.977775	0.922935	0.559373	0.544685	0.910885	0.994142	0.639026	0.996662	0.350925	0.408697	0.915141	0.931959	0.922713	0.893496	0.418174	0.983808	0.858522	0.979216	0.992933	0.818341	0.942613	0.966837	0.958076	0.881968	0.719003	0.990427	0.653817	0.973841	0.909068	0.498538	0.52031	1	0.896704	0.995226	0.910135	0.918704	0.885129	0.978549	0.238222	0.893488	0.810211	0.998326	0.279073	0.960446	0.479165	0.655034	0.655617
parsorbitalis L	0.535824	0.690615	0.855002	0.850562	0.399627	0.403326	0.74755	0.894109	0.738704	0.900504	0.283489	0.261956	0.755114	0.776454	0.774256	0.721705	0.615453	0.907208	0.879058	0.903981	0.892804	0.897439	0.854404	0.950118	0.817543	0.715465	0.815025	0.879448	0.478873	0.829927	0.743077	0.36837	0.352571	0.896704	1	0.884872	0.837333	0.75537	0.98211	0.920794	0.364276	0.813454	0.639128	0.886043	0.45123	0.8526	0.343046	0.536019	0.47169
parsorbitalis R	0.723353	0.770588	0.989759	0.935729	0.58959	0.575113	0.931807	0.998306	0.610079	0.994469	0.367157	0.391689	0.935849	0.947133	0.946129	0.915109	0.400659	0.986903	0.87264	0.983135	0.996214	0.789842	0.924515	0.94991	0.974218	0.907792	0.691544	0.983329	0.681228	0.983559	0.915705	0.525733	0.545735	0.995226	0.884872	1	0.920293	0.936714	0.877401	0.980286	0.243317	0.910032	0.838369	0.99698	0.277788	0.974287	0.459362	0.683328	0.68221
parstriangularis L	0.775739	0.586164	0.946715	0.987408	0.622654	0.65191	0.838226	0.921196	0.48739	0.901905	0.468082	0.204773	0.848891	0.825629	0.896393	0.816597	0.413578	0.954437	0.950889	0.957691	0.900164	0.682436	0.789894	0.860474	0.884776	0.84384	0.572578	0.860984	0.65557	0.906123	0.764222	0.625959	0.496617	0.910135	0.837333	0.920293	1	0.825378	0.879029	0.952916	0.452158	0.974559	0.811867	0.91201	0.457534	0.970567	0.27882	0.791162	0.603373
parstriangularis R	0.784125	0.71974	0.938634	0.855021	0.671631	0.631052	0.992212	0.930212	0.508808	0.92094	0.379631	0.454663	0.982619	0.992618	0.973082	0.993511	0.289254	0.902242	0.772161	0.899486	0.931777	0.669007	0.845695	0.841658	0.979566	0.980875	0.582695	0.916951	0.775489	0.958939	0.959993	0.56682	0.665205	0.918704	0.75537	0.936714	0.825378	1	0.744047	0.889201	0.128721	0.849088	0.913744	0.927855	0.126255	0.912061	0.491105	0.68147	0.803219
pericalcarine L	0.56628	0.625309	0.862709	0.879706	0.417616	0.431821	0.740831	0.885446	0.675545	0.883448	0.278751	0.185717	0.749115	0.75863	0.781052	0.714481	0.625642	0.912365	0.924565	0.911111	0.876711	0.847703	0.809469	0.92173	0.81124	0.719535	0.753061	0.85126	0.484686	0.8259	0.711889	0.397872	0.344122	0.885129	0.98211	0.877401	0.879029	0.744047	1	0.926689	0.455569	0.844545	0.650699	0.874645	0.528134	0.869212	0.267064	0.575065	0.464915
pericalcarine R	0.713307	0.716549	0.97643	0.969571	0.573534	0.575645	0.891681	0.985417	0.617594	0.980059	0.389013	0.311795	0.899534	0.900262	0.920725	0.869614	0.451639	0.998476	0.926074	0.998401	0.97629	0.805764	0.899015	0.958454	0.940217	0.871881	0.702862	0.952216	0.648842	0.956084	0.859729	0.534452	0.50088	0.978549	0.920794	0.980286	0.952916	0.889201	0.926689	1	0.333738	0.945231	0.810346	0.978796	0.370528	0.978589	0.390067	0.703746	0.630684
postcentral L	0.192162	0.121424	0.272469	0.410702	0.153135	0.216794	0.144141	0.250897	0.0674138	0.228685	0.33384	0.549821	0.15233	0.137442	0.207945	0.126032	0.572942	0.317097	0.524788	0.326445	0.222201	0.166934	0.111905	0.243831	0.189459	0.150217	0.0935642	0.173067	0.111587	0.20786	0.0949991	0.257706	0.223822	0.238222	0.364276	0.243317	0.452158	0.128721	0.455569	0.333738	1	0.406467	0.129467	0.230058	0.919877	0.327787	0.483987	0.346275	0.149692
postcentral R	0.813256	0.57924	0.939535	0.992671	0.673934	0.698745	0.869995	0.915257	0.476705	0.894854	0.513584	0.230535	0.882293	0.852287	0.920641	0.848274	0.363393	0.946671	0.937922	0.954059	0.894407	0.662616	0.780901	0.842806	0.897145	0.873947	0.560388	0.850568	0.706965	0.907108	0.792697	0.669435	0.548596	0.893488	0.813454	0.910032	0.974559	0.849088	0.844545	0.945231	0.406467	1	0.853588	0.901628	0.401433	0.972716	0.3053	0.83192	0.647127
posteriorcingulate L	0.921339	0.566707	0.874933	0.836959	0.826511	0.789647	0.931566	0.831728	0.403693	0.809803	0.523512	0.348839	0.931381	0.893379	0.936196	0.939668	0.249107	0.82488	0.745949	0.829088	0.821299	0.535534	0.708095	0.714418	0.893628	0.959282	0.463749	0.789912	0.901769	0.884669	0.84921	0.732438	0.789275	0.810211	0.639128	0.838369	0.811867	0.913744	0.650699	0.810346	0.129467	0.853588	1	0.826106	0.095412	0.872718	0.371037	0.783064	0.887344
posteriorcingulate R	0.708558	0.787157	0.984062	0.928467	0.580081	0.565127	0.92342	0.995854	0.626923	0.996449	0.368189	0.410295	0.928733	0.940671	0.935073	0.905482	0.405159	0.985272	0.857627	0.981255	0.994108	0.804598	0.938343	0.957887	0.96622	0.895011	0.707194	0.988441	0.672528	0.982067	0.918492	0.519428	0.539911	0.998326	0.886043	0.99698	0.91201	0.927855	0.874645	0.978796	0.230058	0.901628	0.826106	1	0.268095	0.967163	0.482054	0.672491	0.672307
precentral L	0.104773	0.108157	0.294994	0.419231	0.0654775	0.0738696	0.13545	0.286548	0.22615	0.269506	0.160161	0.453435	0.147353	0.133862	0.210142	0.105961	0.73293	0.351155	0.527842	0.356412	0.264858	0.281135	0.167852	0.312749	0.208142	0.138235	0.241115	0.216688	0.0896627	0.226366	0.0636161	0.111876	0.253808	0.279073	0.45123	0.277788	0.457534	0.126255	0.528134	0.370528	0.919877	0.401433	0.095412	0.268095	1	0.341245	0.37148	0.246188	0.167229
precentral R	0.791075	0.675964	0.990541	0.985043	0.651206	0.654939	0.923252	0.974909	0.534198	0.95916	0.446011	0.303185	0.932145	0.916072	0.958975	0.903934	0.378401	0.985122	0.920475	0.987018	0.960999	0.721116	0.85774	0.899428	0.956549	0.916426	0.617981	0.928869	0.716718	0.970492	0.867788	0.614563	0.565066	0.960446	0.8526	0.974287	0.970567	0.912061	0.869212	0.978589	0.327787	0.972716	0.872718	0.967163	0.341245	1	0.377346	0.773915	0.688023
precuneus L	0.250597	0.76809	0.425091	0.316618	0.265003	0.280487	0.475238	0.451639	0.556438	0.478914	0.519524	0.967851	0.466514	0.502221	0.416208	0.475068	0.229651	0.40359	0.212664	0.39508	0.47091	0.503326	0.600823	0.47282	0.463401	0.427294	0.532192	0.53082	0.32112	0.482048	0.587237	0.321908	0.321844	0.479165	0.343046	0.459362	0.27882	0.491105	0.267064	0.390067	0.483987	0.3053	0.371037	0.482054	0.37148	0.377346	1	0.304522	0.397237
precuneus R	0.879083	0.382714	0.736495	0.795558	0.865064	0.925459	0.718072	0.684637	0.350591	0.656335	0.775875	0.264629	0.73374	0.675865	0.770073	0.700669	0.16938	0.711891	0.744324	0.721456	0.663383	0.421864	0.546027	0.579699	0.709319	0.742568	0.37978	0.613618	0.784773	0.709399	0.616986	0.91339	0.70208	0.655034	0.536019	0.683328	0.791162	0.68147	0.575065	0.703746	0.346275	0.83192	0.783064	0.672491	0.246188	0.773915	0.304522	1	0.641187
rostralanteriorcingulate L	0.832672	0.526192	0.709822	0.631216	0.840689	0.752386	0.813285	0.673849	0.391344	0.658401	0.505436	0.418767	0.805856	0.776521	0.788661	0.83406	0.368544	0.648293	0.532821	0.648557	0.673673	0.433445	0.600299	0.566764	0.754259	0.841718	0.417496	0.655775	0.921178	0.736079	0.758885	0.692304	0.916214	0.655617	0.47169	0.68221	0.603373	0.803219	0.464915	0.630684	0.149692	0.647127	0.887344	0.672307	0.167229	0.688023	0.397237	0.641187	1
rostralanteriorcingulate R	0.762176	0.339237	0.461273	0.419837	0.895185	0.824161	0.559406	0.417697	0.460204	0.403099	0.683659	0.247157	0.556694	0.512086	0.547313	0.577527	0.546684	0.401672	0.340865	0.403515	0.416754	0.337121	0.370747	0.341101	0.494199	0.598567	0.420902	0.398566	0.848182	0.47919	0.491576	0.795151	0.938355	0.397266	0.275445	0.422843	0.404568	0.539116	0.263949	0.386412	0.230211	0.45395	0.682454	0.416216	0.298072	0.453185	0.242076	0.66484	0.817618
rostralmiddlefrontal L	0.708208	0.780774	0.973945	0.918474	0.581019	0.563607	0.932358	0.994247	0.626601	0.992164	0.359729	0.39477	0.936179	0.952822	0.941596	0.914634	0.405859	0.976694	0.858413	0.972211	0.997433	0.798932	0.930367	0.951246	0.974352	0.903834	0.708076	0.981974	0.674626	0.96926	0.923678	0.511633	0.547009	0.985119	0.885964	0.991944	0.894602	0.938829	0.869363	0.970986	0.216056	0.89575	0.829175	0.987533	0.258959	0.95861	0.460792	0.671209	0.682332
rostralmiddlefrontal R	0.445899	0.941393	0.773937	0.700602	0.358671	0.338196	0.711816	0.827229	0.815329	0.854152	0.329543	0.58255	0.714601	0.757411	0.701893	0.694446	0.449574	0.804233	0.64269	0.794972	0.840486	0.915968	0.940696	0.897523	0.767035	0.662828	0.850708	0.882185	0.455344	0.783954	0.800731	0.322561	0.384807	0.854684	0.804267	0.824718	0.685102	0.732736	0.75435	0.804179	0.0489415	0.66236	0.581261	0.841824	0.14327	0.742673	0.648377	0.420292	0.494129
superiorfrontal L	0.850303	0.652915	0.966477	0.922592	0.721196	0.700787	0.967423	0.931866	0.475014	0.912698	0.456319	0.365326	0.968021	0.943613	0.983139	0.962125	0.299489	0.928146	0.846136	0.929129	0.921451	0.645208	0.810467	0.830577	0.964899	0.975819	0.550759	0.89193	0.800789	0.968054	0.899748	0.649367	0.668864	0.916473	0.762963	0.938685	0.908925	0.958636	0.77742	0.916069	0.220439	0.91594	0.940074	0.927681	0.220135	0.957416	0.414144	0.76573	0.792019
superiorfrontal R	0.848431	0.650007	0.91737	0.846629	0.739504	0.695021	0.976561	0.888987	0.450056	0.872642	0.432164	0.428994	0.968893	0.954419	0.965149	0.989249	0.265623	0.870067	0.759911	0.870209	0.884055	0.600842	0.781406	0.780898	0.948804	0.993119	0.518925	0.861538	0.838186	0.935132	0.917289	0.631583	0.730687	0.873318	0.696876	0.896979	0.821035	0.975224	0.698809	0.85533	0.120735	0.847058	0.960803	0.885668	0.106218	0.898262	0.446008	0.711207	0.861363
superiorparietal L	0.521364	0.929595	0.767889	0.654227	0.463328	0.418325	0.778203	0.78741	0.653394	0.807983	0.36301	0.719187	0.781594	0.806297	0.746671	0.766687	0.320774	0.746223	0.54007	0.738322	0.801813	0.738167	0.891748	0.784006	0.793319	0.728773	0.68533	0.846079	0.568615	0.813088	0.876665	0.388075	0.521735	0.808426	0.653017	0.794385	0.621081	0.786236	0.595597	0.732852	0.165356	0.631722	0.665904	0.814493	0.0885322	0.72203	0.782343	0.463189	0.620891
superiorparietal R	0.724216	0.79077	0.970759	0.891843	0.604318	0.577224	0.944485	0.969339	0.59497	0.970955	0.366942	0.472495	0.948656	0.958039	0.944361	0.931272	0.344539	0.95086	0.803454	0.947266	0.968099	0.76368	0.923092	0.916943	0.971829	0.915058	0.669169	0.972818	0.70628	0.990531	0.953284	0.528607	0.583358	0.975535	0.826283	0.975607	0.870809	0.94746	0.810439	0.940257	0.1674	0.868398	0.851052	0.981637	0.18824	0.942422	0.537471	0.65991	0.714196
superiortemporal L	0.66499	0.845217	0.932965	0.848851	0.5617	0.530886	0.92071	0.962204	0.659538	0.969776	0.351155	0.486254	0.923887	0.949607	0.910417	0.903174	0.375905	0.928244	0.772166	0.922282	0.973302	0.805762	0.951568	0.930105	0.95303	0.879763	0.732421	0.980502	0.663996	0.946159	0.956759	0.47867	0.560507	0.960694	0.836237	0.961357	0.817019	0.929	0.800581	0.919724	0.119258	0.827808	0.802314	0.964934	0.157561	0.905076	0.549273	0.618723	0.688178
superiortemporal R	0.35078	0.746626	0.431019	0.380597	0.453933	0.471691	0.391104	0.483458	0.907854	0.514179	0.625506	0.580916	0.399362	0.418121	0.379619	0.370399	0.534681	0.467396	0.342644	0.460738	0.499453	0.764675	0.635132	0.599091	0.424901	0.351146	0.8501	0.541711	0.386691	0.442104	0.474953	0.5183	0.433822	0.506876	0.563528	0.47514	0.358904	0.393406	0.501276	0.474109	0.128282	0.362088	0.342125	0.496425	0.168657	0.407322	0.635971	0.396029	0.36807
supramarginal L	0.398334	0.125622	0.443496	0.573242	0.306053	0.410403	0.330492	0.416665	0.117254	0.393233	0.504966	0.470944	0.337686	0.32067	0.394126	0.312197	0.439918	0.476411	0.673553	0.486794	0.38777	0.279594	0.276224	0.388133	0.369944	0.343206	0.186861	0.340552	0.227786	0.383975	0.254493	0.444073	0.163874	0.400281	0.477935	0.410247	0.61148	0.31504	0.567246	0.489425	0.893993	0.576206	0.326048	0.395413	0.782882	0.497313	0.426295	0.551833	0.151751
supramarginal R	0.707415	0.555001	0.903133	0.965818	0.559292	0.594606	0.794609	0.888712	0.514152	0.87299	0.441183	0.194248	0.807286	0.785084	0.848788	0.768641	0.477881	0.931346	0.961117	0.937893	0.867387	0.712653	0.765468	0.85785	0.840542	0.791008	0.602712	0.827079	0.595095	0.86397	0.728148	0.572582	0.426798	0.875659	0.877451	0.882247	0.958469	0.777592	0.913423	0.939077	0.502086	0.954147	0.756855	0.877828	0.517945	0.933572	0.268645	0.744529	0.537481
transversetemporal L	0.585838	0.693551	0.575013	0.452477	0.614738	0.516277	0.706241	0.580698	0.436198	0.592231	0.339589	0.700061	0.699659	0.705882	0.640686	0.723027	0.380575	0.527433	0.327741	0.522899	0.596504	0.470934	0.645579	0.530673	0.648551	0.687929	0.451381	0.628843	0.722825	0.638441	0.771534	0.462854	0.739996	0.585398	0.394492	0.58863	0.402286	0.708589	0.339272	0.509044	0.395684	0.460477	0.696292	0.60022	0.347848	0.53109	0.679998	0.434376	0.797377
transversetemporal R	0.623528	0.859198	0.931358	0.859318	0.502896	0.48038	0.87089	0.963702	0.698	0.977782	0.32297	0.481566	0.874009	0.905185	0.871091	0.854277	0.415532	0.942254	0.791315	0.935108	0.970067	0.861074	0.98019	0.9704	0.920964	0.832297	0.768986	0.991971	0.606081	0.936979	0.914211	0.437085	0.490972	0.980055	0.879311	0.964643	0.844306	0.885974	0.848741	0.937244	0.164128	0.826119	0.753982	0.974539	0.216341	0.904975	0.550619	0.582335	0.622817
[truncated: 13 more columns]
