# Supplementary material for: The relationship between the interictal epileptiform discharge source connectivity and cortical structural couplings in temporal lobe epilepsy
Source: Front Neurol. 2023 Feb 1;14:1029732. doi: 10.3389/fneur.2023.1029732 (PMC9948620; doi:10.3389/fneur.2023.1029732)
Supplement: Supplementary file 1 [file Data_Sheet_1.ZIP › Connection/PLV/L/05.xlsx]

## Sheet: Sheet1
\	caudalanteriorcingulate L	caudalanteriorcingulate R	caudalmiddlefrontal L	caudalmiddlefrontal R	cuneus L	cuneus R	entorhinal L	entorhinal R	fusiform L	fusiform R	inferiorparietal L	inferiorparietal R	inferiortemporal L	inferiortemporal R	insula L	insula R	isthmuscingulate L	isthmuscingulate R	lateraloccipital L	lateraloccipital R	lateralorbitofrontal L	lateralorbitofrontal R	lingual L	lingual R	medialorbitofrontal L	medialorbitofrontal R	middletemporal L	middletemporal R	paracentral L	paracentral R	parahippocampal L	parahippocampal R	parsopercularis L	parsopercularis R	parsorbitalis L	parsorbitalis R	parstriangularis L	parstriangularis R	pericalcarine L	pericalcarine R	postcentral L	postcentral R	posteriorcingulate L	posteriorcingulate R	precentral L	precentral R	precuneus L	precuneus R	rostralanteriorcingulate L
caudalanteriorcingulate L	1	0.852672	0.785576	0.679006	0.2095	0.692433	0.71438	0.715975	0.878672	0.726838	0.708646	0.754245	0.639886	0.73976	0.67431	0.637726	0.899972	0.755101	0.782396	0.748652	0.835513	0.860024	0.82441	0.852237	0.712432	0.630785	0.853427	0.80154	0.597455	0.706609	0.80765	0.856921	0.938992	0.751681	0.478903	0.785813	0.695161	0.753891	0.83495	0.815055	0.815133	0.676007	0.685944	0.864377	0.765933	0.674939	0.790554	0.679364	0.694229
caudalanteriorcingulate R	0.852672	1	0.843514	0.695475	0.2173	0.721011	0.914239	0.919163	0.862008	0.898948	0.661494	0.882363	0.807769	0.942081	0.860822	0.855554	0.824104	0.787833	0.75334	0.746458	0.867938	0.942001	0.859866	0.861553	0.91485	0.834458	0.833539	0.980353	0.826173	0.920536	0.98269	0.99117	0.832742	0.946453	0.49815	0.933346	0.666982	0.910832	0.818351	0.829844	0.898536	0.686403	0.815155	0.860457	0.795886	0.68426	0.966158	0.663813	0.881139
caudalmiddlefrontal L	0.785576	0.843514	1	0.876127	0.199321	0.9346	0.91729	0.916081	0.917234	0.940792	0.822448	0.724083	0.89605	0.908938	0.916329	0.870881	0.812494	0.973664	0.870664	0.911844	0.981102	0.883044	0.9888	0.956522	0.915512	0.873739	0.915682	0.892267	0.831419	0.884818	0.876606	0.812931	0.811283	0.910559	0.585987	0.828445	0.850509	0.82167	0.917281	0.95925	0.733558	0.868696	0.941941	0.912122	0.676528	0.855406	0.841363	0.846244	0.923288
caudalmiddlefrontal R	0.679006	0.695475	0.876127	1	0.179527	0.962828	0.799576	0.792993	0.80476	0.818448	0.948559	0.590742	0.86794	0.772867	0.842283	0.787963	0.697854	0.941475	0.88336	0.951797	0.862455	0.73899	0.863501	0.846085	0.797985	0.819061	0.833885	0.733609	0.754137	0.758343	0.72613	0.673496	0.66696	0.768631	0.649697	0.718622	0.969729	0.719831	0.855443	0.893252	0.628336	0.99874	0.881544	0.788205	0.648593	0.997318	0.689338	0.985104	0.827851
cuneus L	0.2095	0.2173	0.199321	0.179527	1	0.131894	0.171561	0.167522	0.311853	0.158227	0.186102	0.303697	0.0855277	0.173952	0.125332	0.138652	0.326645	0.196359	0.378611	0.275648	0.25374	0.242069	0.237821	0.28894	0.169704	0.112234	0.336003	0.192112	0.179239	0.178714	0.206148	0.195443	0.264798	0.182375	0.206824	0.201398	0.181367	0.18666	0.343288	0.28273	0.342464	0.181233	0.106187	0.302725	0.44503	0.184177	0.223353	0.169173	0.144508
cuneus R	0.692433	0.721011	0.9346	0.962828	0.131894	1	0.848674	0.843158	0.83755	0.875454	0.91199	0.623223	0.91965	0.820502	0.892891	0.839726	0.719192	0.977866	0.872333	0.949613	0.904604	0.768219	0.91375	0.879452	0.844901	0.8629	0.858926	0.77485	0.812935	0.811329	0.763078	0.692673	0.705859	0.815842	0.658386	0.737395	0.931809	0.743848	0.868926	0.919303	0.644056	0.96096	0.943455	0.8169	0.626154	0.948434	0.734806	0.947292	0.87707
entorhinal L	0.71438	0.914239	0.91729	0.799576	0.171561	0.848674	1	0.997523	0.836267	0.981841	0.749423	0.806185	0.948628	0.991348	0.980142	0.967531	0.711269	0.87961	0.781845	0.820954	0.894632	0.895052	0.903837	0.865374	0.998679	0.964013	0.827284	0.956651	0.926598	0.952701	0.955228	0.893214	0.710565	0.989567	0.649031	0.922699	0.766022	0.924679	0.823648	0.869447	0.811651	0.792706	0.939817	0.803285	0.725871	0.78511	0.915288	0.769671	0.990694
entorhinal R	0.715975	0.919163	0.916081	0.792993	0.167522	0.843158	0.997523	1	0.833814	0.985387	0.738972	0.813537	0.944995	0.996095	0.978032	0.973428	0.712753	0.875673	0.770503	0.810169	0.893712	0.895207	0.900718	0.862067	0.998072	0.964595	0.822048	0.960921	0.931443	0.963132	0.958263	0.897334	0.713871	0.992391	0.646111	0.922249	0.759141	0.922785	0.816618	0.861068	0.813707	0.785282	0.937569	0.80371	0.721232	0.777794	0.925961	0.760959	0.988693
fusiform L	0.878672	0.862008	0.917234	0.80476	0.311853	0.83755	0.836267	0.833814	1	0.848936	0.799697	0.703435	0.776989	0.845001	0.806629	0.75689	0.940494	0.897424	0.937603	0.90088	0.958765	0.946848	0.954368	0.982318	0.833901	0.759559	0.993705	0.870594	0.694702	0.78127	0.87897	0.860148	0.905345	0.858863	0.515702	0.877558	0.795097	0.854124	0.981361	0.959061	0.735098	0.799497	0.829626	0.960142	0.694604	0.790152	0.787112	0.785967	0.826939
fusiform R	0.726838	0.898948	0.940792	0.818448	0.158227	0.875454	0.981841	0.985387	0.848936	1	0.759038	0.78576	0.950135	0.979261	0.976956	0.952547	0.73484	0.906068	0.792952	0.83731	0.911947	0.894921	0.920718	0.881365	0.980175	0.943943	0.841046	0.950517	0.911844	0.957445	0.939084	0.872141	0.735819	0.975481	0.626417	0.893747	0.782038	0.889993	0.838332	0.882209	0.784765	0.810185	0.963787	0.82817	0.697227	0.800659	0.910551	0.784286	0.980176
inferiorparietal L	0.708646	0.661494	0.822448	0.948559	0.186102	0.91199	0.749423	0.738972	0.799697	0.759038	1	0.573549	0.820342	0.717268	0.789911	0.737329	0.702855	0.876725	0.889569	0.91663	0.813198	0.73259	0.815863	0.813813	0.748349	0.775987	0.823112	0.686687	0.694444	0.688594	0.686716	0.654036	0.65501	0.720235	0.710501	0.719715	0.979986	0.728429	0.843674	0.851119	0.633399	0.957517	0.825647	0.742926	0.675923	0.957379	0.630185	0.981172	0.7794
inferiorparietal R	0.754245	0.882363	0.724083	0.590742	0.303697	0.623223	0.806185	0.813537	0.703435	0.78576	0.573549	1	0.703892	0.831794	0.75133	0.785912	0.654197	0.67235	0.601505	0.61553	0.73894	0.777736	0.728852	0.712257	0.806601	0.752846	0.678121	0.849124	0.775247	0.836883	0.856012	0.871544	0.704109	0.826486	0.441525	0.801178	0.566067	0.793254	0.659126	0.68819	0.950783	0.589983	0.703446	0.705499	0.841404	0.587954	0.90986	0.583394	0.76781
inferiortemporal L	0.639886	0.807769	0.89605	0.86794	0.0855277	0.91965	0.948628	0.944995	0.776989	0.950135	0.820342	0.703892	1	0.922888	0.986636	0.950234	0.651973	0.906617	0.779441	0.853277	0.844458	0.804929	0.860663	0.813597	0.946946	0.969353	0.783263	0.868664	0.925896	0.916159	0.857561	0.783729	0.63554	0.916782	0.734966	0.835609	0.840732	0.848281	0.79033	0.844428	0.706374	0.863558	0.978419	0.741957	0.642986	0.854062	0.833707	0.847491	0.97076
inferiortemporal R	0.73976	0.942081	0.908938	0.772867	0.173952	0.820502	0.991348	0.996095	0.845001	0.979261	0.717268	0.831794	0.922888	1	0.961954	0.961958	0.734787	0.86167	0.764683	0.796063	0.898064	0.914149	0.900846	0.868959	0.992958	0.947176	0.82786	0.976642	0.92136	0.96774	0.974617	0.921755	0.737781	0.997691	0.616969	0.933384	0.737334	0.92819	0.819135	0.859032	0.831656	0.763918	0.919356	0.821413	0.731994	0.757206	0.943239	0.737559	0.976541
insula L	0.67431	0.860822	0.916329	0.842283	0.125332	0.892891	0.980142	0.978032	0.806629	0.976956	0.789911	0.75133	0.986636	0.961954	1	0.966288	0.681738	0.90666	0.783438	0.843782	0.873162	0.85089	0.886445	0.841664	0.979079	0.981099	0.805856	0.916343	0.933295	0.941929	0.906937	0.836519	0.670552	0.957418	0.702306	0.877862	0.81227	0.884879	0.809727	0.860756	0.752569	0.835989	0.972089	0.774636	0.677032	0.827072	0.876285	0.815203	0.992085
insula R	0.637726	0.855554	0.870881	0.787963	0.138652	0.839726	0.967531	0.973428	0.75689	0.952547	0.737329	0.785912	0.950234	0.961958	0.966288	1	0.628177	0.846859	0.709276	0.769574	0.829754	0.81796	0.840162	0.78959	0.971215	0.98644	0.74743	0.903081	0.97167	0.949563	0.900632	0.838147	0.627161	0.952396	0.727971	0.879341	0.763344	0.896474	0.745235	0.799353	0.772715	0.781348	0.927368	0.718491	0.678977	0.774275	0.890476	0.762812	0.967368
isthmuscingulate L	0.899972	0.824104	0.812494	0.697854	0.326645	0.719192	0.711269	0.712753	0.940494	0.73484	0.702855	0.654197	0.651973	0.734787	0.681738	0.628177	1	0.788542	0.854905	0.796013	0.86478	0.888081	0.85602	0.900793	0.710265	0.630608	0.925113	0.800946	0.579841	0.695574	0.802237	0.834241	0.958337	0.748829	0.469155	0.796329	0.695311	0.760151	0.907042	0.860171	0.678528	0.691462	0.711607	0.939488	0.61517	0.685247	0.738258	0.680426	0.701628
isthmuscingulate R	0.755101	0.787833	0.973664	0.941475	0.196359	0.977866	0.87961	0.875673	0.897424	0.906068	0.876725	0.67235	0.906617	0.86167	0.90666	0.846859	0.788542	1	0.898378	0.955535	0.959485	0.833619	0.96424	0.93849	0.876322	0.866356	0.911414	0.833819	0.810532	0.841354	0.821705	0.757267	0.77734	0.860084	0.604095	0.78367	0.904318	0.779485	0.919405	0.963207	0.689605	0.93513	0.94499	0.888813	0.657802	0.922603	0.785315	0.91115	0.898222
lateraloccipital L	0.782396	0.75334	0.870664	0.88336	0.378611	0.872333	0.781845	0.770503	0.937603	0.792952	0.889569	0.601505	0.779441	0.764683	0.783438	0.709276	0.854905	0.898378	1	0.956314	0.899297	0.859423	0.897567	0.933094	0.777551	0.736548	0.961246	0.770724	0.647311	0.704609	0.776514	0.753081	0.788526	0.778576	0.543513	0.811207	0.87291	0.799215	0.977452	0.944007	0.652091	0.882391	0.816541	0.89204	0.676986	0.875933	0.677719	0.873574	0.790578
lateraloccipital R	0.748652	0.746458	0.911844	0.951797	0.275648	0.949613	0.820954	0.810169	0.90088	0.83731	0.91663	0.61553	0.853277	0.796063	0.843782	0.769574	0.796013	0.955535	0.956314	1	0.917714	0.821574	0.919655	0.925746	0.816779	0.801321	0.929114	0.779734	0.719033	0.755193	0.777356	0.727415	0.75954	0.802298	0.590709	0.769196	0.92743	0.761683	0.944625	0.957703	0.657317	0.950863	0.883136	0.874412	0.671273	0.94168	0.706708	0.93801	0.840715
lateralorbitofrontal L	0.835513	0.867938	0.981102	0.862455	0.25374	0.904604	0.894632	0.893712	0.958765	0.911947	0.813198	0.73894	0.844458	0.898064	0.873162	0.829754	0.86478	0.959485	0.899297	0.917714	1	0.91207	0.997087	0.986879	0.893547	0.828105	0.955822	0.898928	0.779808	0.856956	0.891382	0.840369	0.862515	0.904051	0.530729	0.843669	0.834599	0.827744	0.950738	0.979881	0.756419	0.854845	0.895578	0.954479	0.704069	0.842885	0.840016	0.831336	0.889009
lateralorbitofrontal R	0.860024	0.942001	0.883044	0.73899	0.242069	0.768219	0.895052	0.895207	0.946848	0.894921	0.73259	0.777736	0.804929	0.914149	0.85089	0.81796	0.888081	0.833619	0.859423	0.821574	0.91207	1	0.908965	0.927183	0.893991	0.81036	0.923408	0.950731	0.767423	0.859144	0.955709	0.943448	0.855161	0.927516	0.526837	0.948349	0.724596	0.922646	0.910906	0.893268	0.803382	0.731161	0.836321	0.906184	0.730902	0.726569	0.871044	0.714314	0.873231
lingual L	0.82441	0.859866	0.9888	0.863501	0.237821	0.91375	0.903837	0.900718	0.954368	0.920718	0.815863	0.728852	0.860663	0.900846	0.886445	0.840162	0.85602	0.96424	0.897567	0.919655	0.997087	0.908965	1	0.98472	0.901305	0.840038	0.952308	0.897084	0.792753	0.859325	0.888457	0.832954	0.854124	0.907195	0.548512	0.843739	0.836904	0.831186	0.948808	0.981097	0.74645	0.85616	0.911158	0.945786	0.694045	0.843431	0.834713	0.833442	0.900013
lingual R	0.852237	0.861553	0.956522	0.846085	0.28894	0.879452	0.865374	0.862067	0.982318	0.881365	0.813813	0.712257	0.813597	0.868959	0.841664	0.78959	0.900793	0.93849	0.933094	0.925746	0.986879	0.927183	0.98472	1	0.863228	0.791728	0.983611	0.884526	0.73887	0.820083	0.881733	0.84421	0.882395	0.881215	0.519498	0.854927	0.824945	0.835976	0.981886	0.988504	0.738296	0.838853	0.867588	0.971265	0.699061	0.827907	0.809261	0.818238	0.857842
medialorbitofrontal L	0.712432	0.91485	0.915512	0.797985	0.169704	0.844901	0.998679	0.998072	0.833901	0.980175	0.748349	0.806601	0.946946	0.992958	0.979079	0.971215	0.710265	0.876322	0.777551	0.816779	0.893547	0.893991	0.901305	0.863228	1	0.968419	0.823806	0.957766	0.928114	0.955142	0.955344	0.894363	0.708021	0.991821	0.660817	0.9241	0.769129	0.926331	0.820023	0.865329	0.808825	0.790705	0.937411	0.802117	0.721514	0.783514	0.91695	0.768279	0.991894
medialorbitofrontal R	0.630785	0.834458	0.873739	0.819061	0.112234	0.8629	0.964013	0.964595	0.759559	0.943943	0.775987	0.752846	0.969353	0.947176	0.981099	0.98644	0.630608	0.866356	0.736548	0.801321	0.828105	0.81036	0.840038	0.791728	0.968419	1	0.757146	0.886284	0.9524	0.926498	0.883158	0.818251	0.617237	0.940772	0.764277	0.871188	0.802384	0.889696	0.758618	0.811951	0.74768	0.814065	0.941143	0.71632	0.668652	0.807245	0.859457	0.799501	0.977438
middletemporal L	0.853427	0.833539	0.915682	0.833885	0.336003	0.858926	0.827284	0.822048	0.993705	0.841046	0.823112	0.678121	0.783263	0.82786	0.805856	0.74743	0.925113	0.911414	0.961246	0.929114	0.955822	0.923408	0.952308	0.983611	0.823806	0.757146	1	0.845919	0.683409	0.762409	0.853895	0.82906	0.887154	0.841384	0.516578	0.855226	0.819497	0.834681	0.993514	0.971449	0.712371	0.829569	0.835337	0.957843	0.687857	0.819789	0.75943	0.815215	0.822752
middletemporal R	0.80154	0.980353	0.892267	0.733609	0.192112	0.77485	0.956651	0.960921	0.870594	0.950517	0.686687	0.849124	0.868664	0.976642	0.916343	0.903081	0.800946	0.833819	0.770724	0.779734	0.898928	0.950731	0.897084	0.884526	0.957766	0.886284	0.845919	1	0.870469	0.955751	0.993468	0.962916	0.798808	0.980994	0.549084	0.935764	0.701454	0.918618	0.834985	0.860619	0.85192	0.723213	0.878175	0.87145	0.747719	0.717646	0.958522	0.696607	0.934289
paracentral L	0.597455	0.826173	0.831419	0.754137	0.179239	0.812935	0.926598	0.931443	0.694702	0.911844	0.694444	0.775247	0.925896	0.92136	0.933295	0.97167	0.579841	0.810532	0.647311	0.719033	0.779808	0.767423	0.792753	0.73887	0.928114	0.9524	0.683409	0.870469	1	0.947993	0.860353	0.806061	0.582913	0.90936	0.70935	0.831528	0.719266	0.85143	0.690196	0.750693	0.749214	0.745534	0.898698	0.679205	0.644819	0.737243	0.885731	0.724143	0.92332
paracentral R	0.706609	0.920536	0.884818	0.758343	0.178714	0.811329	0.952701	0.963132	0.78127	0.957445	0.688594	0.836883	0.916159	0.96774	0.941929	0.949563	0.695574	0.841354	0.704609	0.755193	0.856956	0.859144	0.859325	0.820083	0.955142	0.926498	0.762409	0.955751	0.947993	1	0.939136	0.892983	0.703339	0.959518	0.606218	0.877754	0.716706	0.875455	0.762187	0.810468	0.821333	0.747804	0.909014	0.797831	0.70982	0.740147	0.964511	0.718703	0.94218
parahippocampal L	0.80765	0.98269	0.876606	0.72613	0.206148	0.763078	0.955228	0.958263	0.87897	0.939084	0.686716	0.856012	0.857561	0.974617	0.906937	0.900632	0.802237	0.821705	0.776514	0.777356	0.891382	0.955709	0.888457	0.881733	0.955344	0.883158	0.853895	0.993468	0.860353	0.939136	1	0.971954	0.798899	0.979025	0.543572	0.95536	0.694298	0.938579	0.838466	0.857029	0.86896	0.717328	0.862945	0.860399	0.770956	0.713152	0.95137	0.693013	0.927429
parahippocampal R	0.856921	0.99117	0.812931	0.673496	0.195443	0.692673	0.893214	0.897334	0.860148	0.872141	0.654036	0.871544	0.783729	0.921755	0.836519	0.838147	0.834241	0.757267	0.753081	0.727415	0.840369	0.943448	0.832954	0.84421	0.894363	0.818251	0.82906	0.962916	0.806061	0.892983	0.971954	1	0.830646	0.928991	0.510751	0.952906	0.653457	0.93199	0.812562	0.807346	0.8902	0.664994	0.788844	0.840469	0.787426	0.665315	0.946751	0.646774	0.859132
parsopercularis L	0.938992	0.832742	0.811283	0.66696	0.264798	0.705859	0.710565	0.713871	0.905345	0.735819	0.65501	0.704109	0.63554	0.737781	0.670552	0.627161	0.958337	0.77734	0.788526	0.75954	0.862515	0.855161	0.854124	0.882395	0.708021	0.617237	0.887154	0.798808	0.582913	0.703339	0.798899	0.830646	1	0.748232	0.43927	0.754921	0.65719	0.719554	0.860188	0.843753	0.733846	0.660454	0.700914	0.922637	0.653282	0.65217	0.769874	0.647849	0.693016
parsopercularis R	0.751681	0.946453	0.910559	0.768631	0.182375	0.815842	0.989567	0.992391	0.858863	0.975481	0.720235	0.826486	0.916782	0.997691	0.957418	0.952396	0.748829	0.860084	0.778576	0.802298	0.904051	0.927516	0.907195	0.881215	0.991821	0.940772	0.841384	0.980994	0.90936	0.959518	0.979025	0.928991	0.748232	1	0.618138	0.94316	0.739387	0.937038	0.833262	0.869738	0.829481	0.759586	0.915788	0.833311	0.734273	0.752927	0.937357	0.734977	0.97492
parsorbitalis L	0.478903	0.49815	0.585987	0.649697	0.206824	0.658386	0.649031	0.646111	0.515702	0.626417	0.710501	0.441525	0.734966	0.616969	0.702306	0.727971	0.469155	0.604095	0.543513	0.590709	0.530729	0.526837	0.548512	0.519498	0.660817	0.764277	0.516578	0.549084	0.70935	0.606218	0.543572	0.510751	0.43927	0.618138	1	0.608588	0.72815	0.647797	0.523782	0.547451	0.440493	0.653901	0.686849	0.445604	0.408316	0.654699	0.509331	0.688929	0.693011
parsorbitalis R	0.785813	0.933346	0.828445	0.718622	0.201398	0.737395	0.922699	0.922249	0.877558	0.893747	0.719715	0.801178	0.835609	0.933384	0.877862	0.879341	0.796329	0.78367	0.811207	0.769196	0.843669	0.948349	0.843739	0.854927	0.9241	0.871188	0.855226	0.935764	0.831528	0.877754	0.95536	0.952906	0.754921	0.94316	0.608588	1	0.709643	0.994416	0.845878	0.828948	0.827085	0.712261	0.829954	0.804665	0.751247	0.712457	0.8833	0.699573	0.898962
parstriangularis L	0.695161	0.666982	0.850509	0.969729	0.181367	0.931809	0.766022	0.759141	0.795097	0.782038	0.979986	0.566067	0.840732	0.737334	0.81227	0.763344	0.695311	0.904318	0.87291	0.92743	0.834599	0.724596	0.836904	0.824945	0.769129	0.802384	0.819497	0.701454	0.719266	0.716706	0.694298	0.653457	0.65719	0.739387	0.72815	0.709643	1	0.717136	0.840238	0.866497	0.618726	0.973601	0.852394	0.758764	0.655928	0.973775	0.648702	0.986331	0.80325
parstriangularis R	0.753891	0.910832	0.82167	0.719831	0.18666	0.743848	0.924679	0.922785	0.854124	0.889993	0.728429	0.793254	0.848281	0.92819	0.884879	0.896474	0.760151	0.779485	0.799215	0.761683	0.827744	0.922646	0.831186	0.835976	0.926331	0.889696	0.834681	0.918618	0.85143	0.875455	0.938579	0.93199	0.719554	0.937038	0.647797	0.994416	0.717136	1	0.827209	0.816764	0.817763	0.714929	0.835146	0.774228	0.745203	0.71456	0.871552	0.7063	0.903777
pericalcarine L	0.83495	0.818351	0.917281	0.855443	0.343288	0.868926	0.823648	0.816618	0.981361	0.838332	0.843674	0.659126	0.79033	0.819135	0.809727	0.745235	0.907042	0.919405	0.977452	0.944625	0.950738	0.910906	0.948808	0.981886	0.820023	0.758618	0.993514	0.834985	0.690196	0.762187	0.838466	0.812562	0.860188	0.833262	0.523782	0.845878	0.840238	0.827209	1	0.975797	0.696398	0.850492	0.840068	0.951799	0.685502	0.841605	0.747747	0.834967	0.822216
pericalcarine R	0.815055	0.829844	0.95925	0.893252	0.28273	0.919303	0.869447	0.861068	0.959061	0.882209	0.851119	0.68819	0.844428	0.859032	0.860756	0.799353	0.860171	0.963207	0.944007	0.957703	0.979881	0.893268	0.981097	0.988504	0.865329	0.811951	0.971449	0.860619	0.750693	0.810468	0.857029	0.807346	0.843753	0.869738	0.547451	0.828948	0.866497	0.816764	0.975797	1	0.717559	0.887281	0.891085	0.948653	0.69368	0.876009	0.785445	0.866221	0.86946
postcentral L	0.815133	0.898536	0.733558	0.628336	0.342464	0.644056	0.811651	0.813707	0.735098	0.784765	0.633399	0.950783	0.706374	0.831656	0.752569	0.772715	0.678528	0.689605	0.652091	0.657317	0.756419	0.803382	0.74645	0.738296	0.808825	0.74768	0.712371	0.85192	0.749214	0.821333	0.86896	0.8902	0.733846	0.829481	0.440493	0.827085	0.618726	0.817763	0.696398	0.717559	1	0.631548	0.705254	0.72293	0.929602	0.633211	0.902725	0.632943	0.769496
postcentral R	0.676007	0.686403	0.868696	0.99874	0.181233	0.96096	0.792706	0.785282	0.799497	0.810185	0.957517	0.589983	0.863558	0.763918	0.835989	0.781348	0.691462	0.93513	0.882391	0.950863	0.854845	0.731161	0.85616	0.838853	0.790705	0.814065	0.829569	0.723213	0.745534	0.747804	0.717328	0.664994	0.660454	0.759586	0.653901	0.712261	0.973601	0.714929	0.850492	0.887281	0.631548	1	0.875475	0.779103	0.656664	0.998633	0.679529	0.991435	0.821395
posteriorcingulate L	0.685944	0.815155	0.941941	0.881544	0.106187	0.943455	0.939817	0.937569	0.829626	0.963787	0.825647	0.703446	0.978419	0.919356	0.972089	0.927368	0.711607	0.94499	0.816541	0.883136	0.895578	0.836321	0.911158	0.867588	0.937411	0.941143	0.835337	0.878175	0.898698	0.909014	0.862945	0.788844	0.700914	0.915788	0.686849	0.829954	0.852394	0.835146	0.840068	0.891085	0.705254	0.875475	1	0.804912	0.641623	0.863644	0.834233	0.855421	0.959843
posteriorcingulate R	0.864377	0.860457	0.912122	0.788205	0.302725	0.8169	0.803285	0.80371	0.960142	0.82817	0.742926	0.705499	0.741957	0.821413	0.774636	0.718491	0.939488	0.888813	0.89204	0.874412	0.954479	0.906184	0.945786	0.971265	0.802117	0.71632	0.957843	0.87145	0.679205	0.797831	0.860399	0.840469	0.922637	0.833311	0.445604	0.804665	0.758764	0.774228	0.951799	0.948653	0.72293	0.779103	0.804912	1	0.668535	0.76869	0.807556	0.752866	0.79225
precentral L	0.765933	0.795886	0.676528	0.648593	0.44503	0.626154	0.725871	0.721232	0.694604	0.697227	0.675923	0.841404	0.642986	0.731994	0.677032	0.678977	0.61517	0.657802	0.676986	0.671273	0.704069	0.730902	0.694045	0.699061	0.721514	0.668652	0.687857	0.747719	0.644819	0.70982	0.770956	0.787426	0.653282	0.734273	0.408316	0.751247	0.655928	0.745203	0.685502	0.69368	0.929602	0.656664	0.641623	0.668535	1	0.663805	0.779485	0.666525	0.690774
precentral R	0.674939	0.68426	0.855406	0.997318	0.184177	0.948434	0.78511	0.777794	0.790152	0.800659	0.957379	0.587954	0.854062	0.757206	0.827072	0.774275	0.685247	0.922603	0.875933	0.94168	0.842885	0.726569	0.843431	0.827907	0.783514	0.807245	0.819789	0.717646	0.737243	0.740147	0.713152	0.665315	0.65217	0.752927	0.654699	0.712457	0.973775	0.71456	0.841605	0.876009	0.633211	0.998633	0.863644	0.76869	0.663805	1	0.674581	0.990457	0.812973
precuneus L	0.790554	0.966158	0.841363	0.689338	0.223353	0.734806	0.915288	0.925961	0.787112	0.910551	0.630185	0.90986	0.833707	0.943239	0.876285	0.890476	0.738258	0.785315	0.677719	0.706708	0.840016	0.871044	0.834713	0.809261	0.91695	0.859457	0.75943	0.958522	0.885731	0.964511	0.95137	0.946751	0.769874	0.937357	0.509331	0.8833	0.648702	0.871552	0.747747	0.785445	0.902725	0.679529	0.834233	0.807556	0.779485	0.674581	1	0.652371	0.887084
precuneus R	0.679364	0.663813	0.846244	0.985104	0.169173	0.947292	0.769671	0.760959	0.785967	0.784286	0.981172	0.583394	0.847491	0.737559	0.815203	0.762812	0.680426	0.91115	0.873574	0.93801	0.831336	0.714314	0.833442	0.818238	0.768279	0.799501	0.815215	0.696607	0.724143	0.718703	0.693013	0.646774	0.647849	0.734977	0.688929	0.699573	0.986331	0.7063	0.834967	0.866221	0.632943	0.991435	0.855421	0.752866	0.666525	0.990457	0.652371	1	0.80125
rostralanteriorcingulate L	0.694229	0.881139	0.923288	0.827851	0.144508	0.87707	0.990694	0.988693	0.826939	0.980176	0.7794	0.76781	0.97076	0.976541	0.992085	0.967368	0.701628	0.898222	0.790578	0.840715	0.889009	0.873231	0.900013	0.857842	0.991894	0.977438	0.822752	0.934289	0.92332	0.94218	0.927429	0.859132	0.693016	0.97492	0.693011	0.898962	0.80325	0.903777	0.822216	0.86946	0.769496	0.821395	0.959843	0.79225	0.690774	0.812973	0.887084	0.80125	1
rostralanteriorcingulate R	0.634527	0.806063	0.87704	0.851777	0.0780399	0.891637	0.948759	0.946145	0.771473	0.933432	0.81779	0.705483	0.98095	0.924855	0.978591	0.963861	0.64677	0.882428	0.770565	0.838755	0.8299	0.803081	0.844409	0.801175	0.953011	0.989007	0.775705	0.864501	0.925509	0.901496	0.858667	0.790575	0.624066	0.921511	0.784602	0.852273	0.84371	0.869427	0.779816	0.829452	0.707362	0.848313	0.952895	0.72424	0.642232	0.840984	0.822863	0.838346	0.974038
rostralmiddlefrontal L	0.750307	0.956009	0.900953	0.760229	0.200624	0.802422	0.982455	0.985513	0.843355	0.966083	0.707974	0.845954	0.904892	0.993286	0.947428	0.944823	0.740869	0.849566	0.761347	0.788165	0.896455	0.920525	0.896436	0.870622	0.984049	0.930854	0.82449	0.98464	0.911857	0.969931	0.980744	0.934678	0.741303	0.993297	0.595187	0.934486	0.72535	0.927101	0.818348	0.85708	0.849982	0.751435	0.901627	0.833258	0.753668	0.745448	0.951967	0.72547	0.962499
rostralmiddlefrontal R	0.786892	0.578545	0.570717	0.546162	0.252308	0.537739	0.508967	0.510467	0.663759	0.520821	0.620113	0.491461	0.520436	0.517609	0.516679	0.499681	0.746571	0.555976	0.614006	0.575587	0.591373	0.627109	0.594126	0.628468	0.515268	0.522708	0.64859	0.55421	0.462802	0.490343	0.551474	0.605051	0.7634	0.532378	0.710908	0.584924	0.612942	0.575045	0.639684	0.600286	0.531133	0.546793	0.539231	0.657871	0.502272	0.553437	0.526153	0.573291	0.527593
superiorfrontal L	0.652773	0.815343	0.893911	0.858617	0.0932219	0.900233	0.954123	0.949992	0.793906	0.942086	0.82461	0.703332	0.983397	0.929591	0.982465	0.954599	0.669996	0.895851	0.792196	0.857574	0.849428	0.820531	0.864313	0.824059	0.957326	0.981071	0.798469	0.87508	0.914328	0.902969	0.867668	0.798385	0.646351	0.928473	0.76537	0.857915	0.850102	0.870992	0.803407	0.851436	0.708114	0.854946	0.960428	0.749098	0.645827	0.846742	0.825558	0.844067	0.979401
superiorfrontal R	0.706265	0.912442	0.872077	0.753847	0.173611	0.798315	0.976096	0.97486	0.816722	0.941915	0.71965	0.816625	0.909631	0.974092	0.943789	0.963663	0.692118	0.828415	0.749277	0.776168	0.859531	0.885662	0.866457	0.839109	0.979154	0.954556	0.801646	0.94288	0.925606	0.933805	0.950445	0.907437	0.687914	0.977502	0.680224	0.945203	0.737007	0.955188	0.794755	0.837269	0.823986	0.747358	0.893922	0.771408	0.736849	0.742073	0.909084	0.730713	0.960082
superiorparietal L	0.672423	0.889966	0.867	0.752949	0.190532	0.812153	0.94023	0.949105	0.748613	0.940517	0.683953	0.822357	0.916683	0.949756	0.934768	0.950419	0.655775	0.82981	0.679211	0.739627	0.830289	0.824292	0.83632	0.792303	0.941462	0.926784	0.732007	0.925771	0.967882	0.991424	0.91105	0.863329	0.666613	0.939501	0.622119	0.858083	0.709268	0.862157	0.735128	0.788421	0.806674	0.743424	0.903958	0.762052	0.696292	0.73489	0.948685	0.716332	0.929686
superiorparietal R	0.710604	0.651595	0.742879	0.909834	0.202326	0.83346	0.694023	0.684657	0.741177	0.695812	0.95673	0.607437	0.744888	0.669314	0.720117	0.677316	0.667917	0.800481	0.830517	0.849286	0.745698	0.692163	0.742622	0.74769	0.692285	0.711985	0.763412	0.648703	0.629734	0.63948	0.659314	0.65407	0.633824	0.6695	0.667637	0.69847	0.936301	0.701739	0.781174	0.781645	0.678378	0.921953	0.74507	0.692927	0.734184	0.933107	0.614605	0.94742	0.712283
superiortemporal L	0.826208	0.984336	0.873499	0.721565	0.210662	0.755531	0.942711	0.945313	0.89146	0.930831	0.687029	0.849447	0.842216	0.963718	0.892825	0.879814	0.823528	0.818377	0.786935	0.779954	0.89363	0.967014	0.889807	0.889168	0.941785	0.862518	0.865549	0.991512	0.838765	0.926208	0.998013	0.974728	0.817563	0.969504	0.524446	0.953994	0.690586	0.933412	0.849501	0.860952	0.866213	0.712765	0.853223	0.872264	0.771185	0.708922	0.943522	0.688976	0.913481
superiortemporal R	0.867746	0.952769	0.756966	0.662802	0.172336	0.655052	0.833359	0.837075	0.834505	0.811135	0.668797	0.835925	0.734676	0.861986	0.781194	0.783319	0.838809	0.711552	0.743934	0.696064	0.787818	0.917723	0.778594	0.799906	0.835482	0.769224	0.800918	0.907771	0.751535	0.832926	0.922077	0.978292	0.819072	0.870425	0.528835	0.945847	0.66034	0.926094	0.786852	0.760398	0.865424	0.656351	0.735835	0.798097	0.774774	0.662329	0.897664	0.647875	0.801889
supramarginal L	0.752027	0.730764	0.8699	0.936345	0.313978	0.9109	0.786629	0.775308	0.893231	0.797322	0.9439	0.6042	0.815561	0.762361	0.805782	0.736607	0.792121	0.91306	0.976644	0.97139	0.881651	0.818158	0.881249	0.902166	0.783686	0.769881	0.920731	0.75217	0.682325	0.717977	0.755569	0.724724	0.735583	0.771726	0.598554	0.782009	0.933927	0.776936	0.943719	0.927351	0.659619	0.938365	0.840278	0.845932	0.700439	0.934012	0.675922	0.936775	0.804684
supramarginal R	0.672825	0.677853	0.854513	0.995476	0.190251	0.950803	0.781354	0.773282	0.790476	0.797217	0.961073	0.588525	0.851801	0.751681	0.823666	0.768304	0.683849	0.922367	0.878856	0.945222	0.842166	0.722309	0.843052	0.827381	0.778974	0.802363	0.821489	0.711283	0.729861	0.733405	0.707505	0.657671	0.652125	0.747259	0.649938	0.705347	0.97315	0.707895	0.842359	0.876481	0.635223	0.998674	0.861997	0.767867	0.668125	0.998839	0.668359	0.993388	0.809368
transversetemporal L	0.881429	0.937939	0.926053	0.764906	0.232241	0.809836	0.88415	0.886568	0.945023	0.89808	0.731159	0.798476	0.799309	0.904655	0.843579	0.811074	0.896329	0.878401	0.840017	0.836602	0.953586	0.963124	0.947852	0.948603	0.882527	0.797059	0.922987	0.946937	0.770296	0.874744	0.94145	0.919938	0.893939	0.912757	0.48356	0.880482	0.740579	0.855006	0.907071	0.920565	0.814282	0.756264	0.844919	0.946605	0.732901	0.74736	0.895569	0.73418	0.863716
transversetemporal R	0.821121	0.985585	0.887053	0.724272	0.200125	0.763759	0.941658	0.946471	0.873786	0.940925	0.679861	0.85382	0.850547	0.964504	0.899774	0.883269	0.816159	0.827288	0.769688	0.77457	0.897888	0.953494	0.89444	0.885546	0.942445	0.86502	0.847567	0.99743	0.853427	0.947701	0.989092	0.967877	0.816022	0.969681	0.526653	0.928139	0.692891	0.908007	0.83618	0.858405	0.857561	0.713652	0.866051	0.879377	0.752853	0.708223	0.96113	0.687288	0.917736
[truncated: 13 more columns]
