# Supplementary material for: The relationship between the interictal epileptiform discharge source connectivity and cortical structural couplings in temporal lobe epilepsy
Source: Front Neurol. 2023 Feb 1;14:1029732. doi: 10.3389/fneur.2023.1029732 (PMC9948620; doi:10.3389/fneur.2023.1029732)
Supplement: Supplementary file 1 [file Data_Sheet_1.ZIP › Connection/PLV/L/06.xlsx]

## Sheet: Sheet1
\	caudalanteriorcingulate L	caudalanteriorcingulate R	caudalmiddlefrontal L	caudalmiddlefrontal R	cuneus L	cuneus R	entorhinal L	entorhinal R	fusiform L	fusiform R	inferiorparietal L	inferiorparietal R	inferiortemporal L	inferiortemporal R	insula L	insula R	isthmuscingulate L	isthmuscingulate R	lateraloccipital L	lateraloccipital R	lateralorbitofrontal L	lateralorbitofrontal R	lingual L	lingual R	medialorbitofrontal L	medialorbitofrontal R	middletemporal L	middletemporal R	paracentral L	paracentral R	parahippocampal L	parahippocampal R	parsopercularis L	parsopercularis R	parsorbitalis L	parsorbitalis R	parstriangularis L	parstriangularis R	pericalcarine L	pericalcarine R	postcentral L	postcentral R	posteriorcingulate L	posteriorcingulate R	precentral L	precentral R	precuneus L	precuneus R	rostralanteriorcingulate L
caudalanteriorcingulate L	1	0.520467	0.754621	0.70601	0.365718	0.349405	0.44949	0.375972	0.135994	0.645694	0.530187	0.583485	0.5724	0.487442	0.622773	0.52505	0.296749	0.445419	0.663256	0.295408	0.247266	0.19286	0.644366	0.701827	0.388624	0.333238	0.406359	0.681263	0.229543	0.541476	0.494281	0.288046	0.490803	0.501642	0.432201	0.431705	0.634835	0.585683	0.611623	0.62679	0.50278	0.146436	0.266605	0.512072	0.626335	0.161952	0.631284	0.157494	0.411067
caudalanteriorcingulate R	0.520467	1	0.392744	0.262346	0.324248	0.276538	0.201054	0.0658767	0.228792	0.146687	0.213241	0.128178	0.316719	0.0333273	0.262088	0.167953	0.109614	0.29154	0.371448	0.131372	0.369518	0.477434	0.225971	0.28099	0.085456	0.221023	0.0422684	0.135393	0.0872955	0.148524	0.183057	0.153622	0.2854	0.167314	0.107507	0.106098	0.515693	0.109131	0.253652	0.3038	0.348961	0.245018	0.133574	0.173312	0.496808	0.278111	0.258888	0.15028	0.162346
caudalmiddlefrontal L	0.754621	0.392744	1	0.758893	0.47921	0.446589	0.654493	0.270158	0.392367	0.716636	0.597528	0.421043	0.698456	0.392953	0.811235	0.376468	0.219141	0.681691	0.708281	0.232349	0.370113	0.182052	0.749282	0.8741	0.315513	0.294414	0.489075	0.634128	0.371628	0.618465	0.572361	0.269282	0.636082	0.770043	0.553216	0.26191	0.597369	0.514755	0.822562	0.854487	0.629917	0.407132	0.42749	0.750775	0.76038	0.436961	0.693339	0.158023	0.253998
caudalmiddlefrontal R	0.70601	0.262346	0.758893	1	0.33073	0.31268	0.602544	0.485019	0.112395	0.92578	0.623456	0.593032	0.549496	0.677461	0.718323	0.669685	0.339052	0.65768	0.651328	0.224744	0.305968	0.452255	0.828776	0.872261	0.45567	0.320376	0.71964	0.84912	0.423988	0.745918	0.688448	0.261912	0.668782	0.847384	0.735682	0.509728	0.340825	0.798594	0.777702	0.742971	0.55783	0.284707	0.483651	0.749999	0.52726	0.301803	0.751683	0.179042	0.307929
cuneus L	0.365718	0.324248	0.47921	0.33073	1	0.926199	0.321659	0.233135	0.492548	0.351187	0.244419	0.195267	0.366064	0.050287	0.44073	0.156278	0.332956	0.682842	0.605579	0.431822	0.451201	0.106012	0.381603	0.399542	0.201065	0.244357	0.0689875	0.221442	0.35098	0.538255	0.174691	0.400314	0.270316	0.406496	0.161362	0.246908	0.223591	0.148768	0.414085	0.39651	0.615807	0.594519	0.0805364	0.33499	0.347174	0.586017	0.456714	0.513986	0.256848
cuneus R	0.349405	0.276538	0.446589	0.31268	0.926199	1	0.337308	0.208041	0.326907	0.372159	0.291163	0.171221	0.406459	0.046739	0.476958	0.13446	0.391744	0.660148	0.650722	0.350568	0.456794	0.0767943	0.334275	0.357034	0.283502	0.323412	0.0453661	0.231219	0.419518	0.592252	0.199269	0.338395	0.122268	0.387702	0.0911161	0.267148	0.17173	0.0974663	0.287458	0.324008	0.659271	0.607362	0.152396	0.221254	0.368097	0.586217	0.506755	0.568229	0.334817
entorhinal L	0.44949	0.201054	0.654493	0.602544	0.321659	0.337308	1	0.215184	0.505058	0.511448	0.487741	0.326811	0.764819	0.185178	0.868153	0.225339	0.280936	0.471178	0.777691	0.349586	0.0832156	0.209876	0.702214	0.732485	0.27304	0.312393	0.400112	0.452588	0.293719	0.339459	0.441043	0.410708	0.509056	0.675333	0.435674	0.233778	0.499682	0.364667	0.665586	0.766386	0.606948	0.376529	0.454461	0.611339	0.716056	0.415678	0.520394	0.147978	0.224234
entorhinal R	0.375972	0.0658767	0.270158	0.485019	0.233135	0.208041	0.215184	1	0.510759	0.545165	0.681829	0.744726	0.497611	0.875517	0.276184	0.848163	0.725544	0.193069	0.241416	0.819497	0.738643	0.490208	0.421842	0.359252	0.754207	0.544397	0.628016	0.672788	0.483457	0.282095	0.748503	0.84008	0.368041	0.257513	0.506481	0.886869	0.249146	0.765162	0.271099	0.21198	0.342999	0.576595	0.408048	0.306015	0.435924	0.563624	0.43803	0.585844	0.66243
fusiform L	0.135994	0.228792	0.392367	0.112395	0.492548	0.326907	0.505058	0.510759	1	0.0467085	0.338843	0.366279	0.545858	0.331727	0.37031	0.264693	0.479756	0.497768	0.256194	0.777549	0.419788	0.196031	0.176873	0.291427	0.286301	0.333737	0.0446199	0.142399	0.293554	0.146313	0.224848	0.763867	0.295505	0.383212	0.195711	0.412791	0.442265	0.124982	0.40445	0.471639	0.178782	0.653012	0.247363	0.296129	0.533359	0.686705	0.195481	0.494308	0.352896
fusiform R	0.645694	0.146687	0.716636	0.92578	0.351187	0.372159	0.511448	0.545165	0.0467085	1	0.628362	0.611072	0.540983	0.756945	0.669441	0.654518	0.344792	0.663481	0.625592	0.28472	0.360374	0.528213	0.762222	0.818139	0.430392	0.265045	0.720209	0.882131	0.414385	0.818616	0.713271	0.299194	0.588937	0.805832	0.712092	0.51221	0.263249	0.790031	0.725565	0.662582	0.562723	0.250587	0.430433	0.71687	0.464897	0.260771	0.805775	0.166317	0.278539
inferiorparietal L	0.530187	0.213241	0.597528	0.623456	0.244419	0.291163	0.487741	0.681829	0.338843	0.628362	1	0.534312	0.753691	0.669111	0.596345	0.627978	0.596834	0.490246	0.596087	0.606943	0.58431	0.284996	0.54314	0.588623	0.653844	0.60467	0.65418	0.576111	0.679364	0.466093	0.895913	0.623095	0.66769	0.54297	0.616002	0.579515	0.47422	0.561218	0.549127	0.500535	0.556294	0.549302	0.656836	0.580549	0.650745	0.545933	0.728262	0.466187	0.542711
inferiorparietal R	0.583485	0.128178	0.421043	0.593032	0.195267	0.171221	0.326811	0.744726	0.366279	0.611072	0.534312	1	0.437633	0.687939	0.383579	0.781482	0.793958	0.171097	0.346313	0.718723	0.426188	0.38844	0.629537	0.559561	0.757551	0.57869	0.647786	0.8238	0.389696	0.368523	0.651875	0.759378	0.46369	0.359908	0.587231	0.881575	0.35141	0.812577	0.457041	0.401267	0.289868	0.48495	0.46522	0.534783	0.320844	0.468703	0.534233	0.645803	0.735559
inferiortemporal L	0.5724	0.316719	0.698456	0.549496	0.366064	0.406459	0.764819	0.497611	0.545858	0.540983	0.753691	0.437633	1	0.420641	0.820016	0.348856	0.40357	0.497705	0.774579	0.58389	0.431363	0.105261	0.5069	0.59103	0.403753	0.43242	0.345118	0.513613	0.346226	0.465631	0.67605	0.61786	0.422696	0.540535	0.365562	0.402246	0.562236	0.36893	0.495162	0.619786	0.708531	0.515101	0.352052	0.444435	0.852905	0.541829	0.689508	0.303672	0.36595
inferiortemporal R	0.487442	0.0333273	0.392953	0.677461	0.050287	0.046739	0.185178	0.875517	0.331727	0.756945	0.669111	0.687939	0.420641	1	0.364345	0.882522	0.568063	0.254446	0.360551	0.661139	0.631721	0.539857	0.570067	0.536316	0.611033	0.374611	0.763426	0.755925	0.415948	0.487219	0.79667	0.63691	0.489059	0.426817	0.653286	0.744405	0.215022	0.832694	0.464189	0.359636	0.397153	0.318827	0.450731	0.485541	0.375223	0.305945	0.583533	0.396656	0.501037
insula L	0.622773	0.262088	0.811235	0.718323	0.44073	0.476958	0.868153	0.276184	0.37031	0.669441	0.596345	0.383579	0.820016	0.364345	1	0.346946	0.21014	0.581194	0.856341	0.264104	0.199574	0.256891	0.783835	0.814315	0.274526	0.290136	0.438067	0.607575	0.279854	0.552528	0.552312	0.317463	0.529063	0.742316	0.447329	0.258494	0.548502	0.499768	0.702221	0.79254	0.681397	0.371181	0.395895	0.648125	0.743269	0.402797	0.655471	0.089153	0.191535
insula R	0.52505	0.167953	0.376468	0.669685	0.156278	0.13446	0.225339	0.848163	0.264693	0.654518	0.627978	0.781482	0.348856	0.882522	0.346946	1	0.70871	0.214383	0.309576	0.631754	0.57357	0.433863	0.636582	0.561463	0.789514	0.578039	0.794598	0.74112	0.531865	0.365628	0.768603	0.632178	0.577764	0.401353	0.703872	0.873791	0.228206	0.899546	0.501112	0.404628	0.30793	0.389469	0.57841	0.513597	0.298286	0.363539	0.492879	0.561344	0.673267
isthmuscingulate L	0.296749	0.109614	0.219141	0.339052	0.332956	0.391744	0.280936	0.725544	0.479756	0.344792	0.596834	0.793958	0.40357	0.568063	0.21014	0.70871	1	0.305288	0.113653	0.768603	0.527217	0.267921	0.407184	0.307107	0.835384	0.737291	0.582059	0.503912	0.68094	0.150851	0.641723	0.77966	0.480552	0.291772	0.498742	0.831	0.353839	0.596123	0.295851	0.194428	0.176118	0.712789	0.599528	0.416472	0.306612	0.678939	0.310945	0.86607	0.807661
isthmuscingulate R	0.445419	0.29154	0.681691	0.65768	0.682842	0.660148	0.471178	0.193069	0.497768	0.663481	0.490246	0.171097	0.497705	0.254446	0.581194	0.214383	0.305288	1	0.520305	0.32345	0.40848	0.210489	0.5058	0.665671	0.322539	0.40476	0.440997	0.466852	0.577352	0.788056	0.470299	0.340817	0.500897	0.816661	0.521037	0.204212	0.21616	0.365414	0.63087	0.626806	0.582408	0.680449	0.376731	0.542485	0.43184	0.686715	0.653696	0.446222	0.289585
lateraloccipital L	0.663256	0.371448	0.708281	0.651328	0.605579	0.650722	0.777691	0.241416	0.256194	0.625592	0.596087	0.346313	0.774579	0.360551	0.856341	0.309576	0.113653	0.520305	1	0.218159	0.246518	0.165183	0.689784	0.707723	0.197235	0.224161	0.342606	0.588079	0.204205	0.569891	0.519201	0.251694	0.437723	0.588977	0.361224	0.187391	0.532515	0.439996	0.59088	0.657238	0.773146	0.32789	0.274662	0.539557	0.727186	0.343256	0.760055	0.089575	0.120898
lateraloccipital R	0.295408	0.131372	0.232349	0.224744	0.431822	0.350568	0.349586	0.819497	0.777549	0.28472	0.606943	0.718723	0.58389	0.661139	0.264104	0.631754	0.768603	0.32345	0.218159	1	0.637262	0.342406	0.205512	0.146078	0.631212	0.54684	0.383961	0.471943	0.385033	0.121249	0.565717	0.964375	0.171734	0.17372	0.24146	0.752834	0.379159	0.512352	0.0477807	0.147219	0.272373	0.746554	0.265578	0.12882	0.479385	0.74584	0.35792	0.705511	0.671735
lateralorbitofrontal L	0.247266	0.369518	0.370113	0.305968	0.451201	0.456794	0.0832156	0.738643	0.419788	0.360374	0.58431	0.426188	0.431363	0.631721	0.199574	0.57357	0.527217	0.40848	0.246518	0.637262	1	0.556634	0.202453	0.222919	0.530316	0.334805	0.544757	0.325952	0.549292	0.330141	0.623256	0.642028	0.269817	0.295406	0.43043	0.624866	0.389763	0.516007	0.176448	0.19217	0.388411	0.603397	0.351405	0.183241	0.497549	0.607953	0.350889	0.506941	0.4355
lateralorbitofrontal R	0.19286	0.477434	0.182052	0.452255	0.106012	0.0767943	0.209876	0.490208	0.196031	0.528213	0.284996	0.38844	0.105261	0.539857	0.256891	0.433863	0.267921	0.210489	0.165183	0.342406	0.556634	1	0.423185	0.366469	0.330886	0.269617	0.499673	0.505717	0.300173	0.413159	0.374566	0.340286	0.201873	0.40908	0.42366	0.400118	0.241111	0.582242	0.312689	0.243027	0.143775	0.171217	0.160166	0.27927	0.139048	0.178092	0.2709	0.197939	0.230388
lingual L	0.644366	0.225971	0.749282	0.828776	0.381603	0.334275	0.702214	0.421842	0.176873	0.762222	0.54314	0.629537	0.5069	0.570067	0.783835	0.636582	0.407184	0.5058	0.689784	0.205512	0.202453	0.423185	1	0.933532	0.484383	0.315362	0.730958	0.757702	0.365938	0.508497	0.584855	0.227964	0.709175	0.744897	0.736169	0.509139	0.418627	0.768552	0.85339	0.841479	0.470953	0.136909	0.57777	0.84419	0.531936	0.172274	0.642897	0.238277	0.346993
lingual R	0.701827	0.28099	0.8741	0.872261	0.399542	0.357034	0.732485	0.359252	0.291427	0.818139	0.588623	0.559561	0.59103	0.536316	0.814315	0.561463	0.307107	0.665671	0.707723	0.146078	0.222919	0.366469	0.933532	1	0.422916	0.321269	0.694773	0.753929	0.400409	0.604102	0.615155	0.196399	0.731979	0.837323	0.730408	0.423664	0.442402	0.717378	0.922686	0.924389	0.531489	0.276168	0.53759	0.853294	0.602052	0.308978	0.704127	0.138482	0.30008
medialorbitofrontal L	0.388624	0.085456	0.315513	0.45567	0.201065	0.283502	0.27304	0.754207	0.286301	0.430392	0.653844	0.757551	0.403753	0.611033	0.274526	0.789514	0.835384	0.322539	0.197235	0.631212	0.530316	0.330886	0.484383	0.422916	1	0.859804	0.676308	0.580713	0.746006	0.226817	0.720828	0.682879	0.580793	0.379938	0.615072	0.874501	0.313574	0.68668	0.414544	0.326602	0.251575	0.637705	0.642336	0.457354	0.305522	0.611032	0.373645	0.740792	0.893734
medialorbitofrontal R	0.333238	0.221023	0.294414	0.320376	0.244357	0.323412	0.312393	0.544397	0.333737	0.265045	0.60467	0.57869	0.43242	0.374611	0.290136	0.578039	0.737291	0.40476	0.224161	0.54684	0.334805	0.269617	0.315362	0.321269	0.859804	1	0.456965	0.367106	0.735095	0.283005	0.558226	0.576574	0.556456	0.404253	0.446024	0.675047	0.457497	0.435946	0.347349	0.302268	0.183434	0.654514	0.576509	0.341637	0.277988	0.623219	0.282662	0.714646	0.871491
middletemporal L	0.406359	0.0422684	0.489075	0.71964	0.0689875	0.0453661	0.400112	0.628016	0.0446199	0.720209	0.65418	0.647786	0.345118	0.763426	0.438067	0.794598	0.582059	0.440997	0.342606	0.383961	0.544757	0.499673	0.730958	0.694773	0.676308	0.456965	1	0.682047	0.650983	0.40571	0.811661	0.386593	0.762145	0.63328	0.920078	0.655225	0.169411	0.825365	0.722941	0.589783	0.367476	0.31881	0.748531	0.761794	0.340128	0.317719	0.551637	0.408545	0.503582
middletemporal R	0.681263	0.135393	0.634128	0.84912	0.221442	0.231219	0.452588	0.672788	0.142399	0.882131	0.576111	0.8238	0.513613	0.755925	0.607575	0.74112	0.503912	0.466852	0.588079	0.471943	0.325952	0.505717	0.757702	0.753929	0.580713	0.367106	0.682047	1	0.27598	0.71215	0.683615	0.511648	0.498605	0.62889	0.646303	0.710175	0.324626	0.890792	0.621039	0.584708	0.482907	0.226866	0.368817	0.639674	0.425681	0.227822	0.755007	0.316438	0.478716
paracentral L	0.229543	0.0872955	0.371628	0.423988	0.35098	0.419518	0.293719	0.483457	0.293554	0.414385	0.679364	0.389696	0.346226	0.415948	0.279854	0.531865	0.68094	0.577352	0.204205	0.385033	0.549292	0.300173	0.365938	0.400409	0.746006	0.735095	0.650983	0.27598	1	0.433866	0.671136	0.425777	0.659963	0.527664	0.610165	0.532166	0.228494	0.418168	0.46664	0.360761	0.241383	0.654342	0.787838	0.476883	0.279677	0.620828	0.362425	0.692096	0.664974
paracentral R	0.541476	0.148524	0.618465	0.745918	0.538255	0.592252	0.339459	0.282095	0.146313	0.818616	0.466093	0.368523	0.465631	0.487219	0.552528	0.365628	0.150851	0.788056	0.569891	0.121249	0.330141	0.413159	0.508497	0.604102	0.226817	0.283005	0.40571	0.71215	0.433866	1	0.48672	0.138774	0.333129	0.723045	0.432343	0.242039	0.162032	0.526885	0.48696	0.462065	0.599987	0.41927	0.218065	0.457338	0.377833	0.41088	0.731244	0.258074	0.142493
parahippocampal L	0.494281	0.183057	0.572361	0.688448	0.174691	0.199269	0.441043	0.748503	0.224848	0.713271	0.895913	0.651875	0.67605	0.79667	0.552312	0.768603	0.641723	0.470299	0.519201	0.565717	0.623256	0.374566	0.584855	0.615155	0.720828	0.558226	0.811661	0.683615	0.671136	0.48672	1	0.600448	0.683318	0.57259	0.749073	0.70168	0.355632	0.728348	0.577892	0.503567	0.609536	0.483908	0.68924	0.623314	0.611895	0.483716	0.712596	0.459548	0.57174
parahippocampal R	0.288046	0.153622	0.269282	0.261912	0.400314	0.338395	0.410708	0.84008	0.763867	0.299194	0.623095	0.759378	0.61786	0.63691	0.317463	0.632178	0.77966	0.340817	0.251694	0.964375	0.642028	0.340286	0.227964	0.196399	0.682879	0.576574	0.386593	0.511648	0.425777	0.138774	0.600448	1	0.223717	0.242985	0.276348	0.808043	0.346522	0.539909	0.109708	0.204739	0.319654	0.788275	0.321593	0.180484	0.542559	0.79001	0.359013	0.709469	0.71127
parsopercularis L	0.490803	0.2854	0.636082	0.668782	0.270316	0.122268	0.509056	0.368041	0.295505	0.588937	0.66769	0.46369	0.422696	0.489059	0.529063	0.577764	0.480552	0.500897	0.437723	0.171734	0.269817	0.201873	0.709175	0.731979	0.580793	0.556456	0.762145	0.498605	0.659963	0.333129	0.683318	0.223717	1	0.629436	0.796433	0.445157	0.513174	0.57063	0.844825	0.745382	0.388124	0.320834	0.846271	0.842204	0.481984	0.330436	0.53723	0.320213	0.483262
parsopercularis R	0.501642	0.167314	0.770043	0.847384	0.406496	0.387702	0.675333	0.257513	0.383212	0.805832	0.54297	0.359908	0.540535	0.426817	0.742316	0.401353	0.291772	0.816661	0.588977	0.17372	0.295406	0.40908	0.744897	0.837323	0.379938	0.404253	0.63328	0.62889	0.527664	0.723045	0.57259	0.242985	0.629436	1	0.697125	0.294714	0.306119	0.562848	0.786725	0.761241	0.529939	0.523173	0.4923	0.737258	0.496913	0.548238	0.658515	0.290861	0.293504
parsorbitalis L	0.432201	0.107507	0.553216	0.735682	0.161362	0.0911161	0.435674	0.506481	0.195711	0.712092	0.616002	0.587231	0.365562	0.653286	0.447329	0.703872	0.498742	0.521037	0.361224	0.24146	0.43043	0.42366	0.736169	0.730408	0.615072	0.446024	0.920078	0.646303	0.610165	0.432343	0.749073	0.276348	0.796433	0.697125	1	0.5654	0.234759	0.759781	0.799061	0.663331	0.376288	0.311278	0.725384	0.795694	0.356621	0.319338	0.56109	0.34158	0.457438
parsorbitalis R	0.431705	0.106098	0.26191	0.509728	0.246908	0.267148	0.233778	0.886869	0.412791	0.51221	0.579515	0.881575	0.402246	0.744405	0.258494	0.873791	0.831	0.204212	0.187391	0.752834	0.624866	0.400118	0.509139	0.423664	0.874501	0.675047	0.655225	0.710175	0.532166	0.242039	0.70168	0.808043	0.445157	0.294714	0.5654	1	0.208062	0.817183	0.343417	0.285631	0.256143	0.601142	0.489088	0.381143	0.316371	0.578987	0.387665	0.691414	0.791246
parstriangularis L	0.634835	0.515693	0.597369	0.340825	0.223591	0.17173	0.499682	0.249146	0.442265	0.263249	0.47422	0.35141	0.562236	0.215022	0.548502	0.228206	0.353839	0.21616	0.532515	0.379159	0.389763	0.241111	0.418627	0.442402	0.313574	0.457497	0.169411	0.324626	0.228494	0.162032	0.355632	0.346522	0.513174	0.306119	0.234759	0.208062	1	0.183052	0.472699	0.488271	0.41217	0.27225	0.395215	0.474884	0.667519	0.283967	0.431354	0.262854	0.396575
parstriangularis R	0.585683	0.109131	0.514755	0.798594	0.148768	0.0974663	0.364667	0.765162	0.124982	0.790031	0.561218	0.812577	0.36893	0.832694	0.499768	0.899546	0.596123	0.365414	0.439996	0.512352	0.516007	0.582242	0.768552	0.717378	0.68668	0.435946	0.825365	0.890792	0.418168	0.526885	0.728348	0.539909	0.57063	0.562848	0.759781	0.817183	0.183052	1	0.625117	0.563915	0.360918	0.268776	0.499161	0.618946	0.319841	0.253987	0.601191	0.4383	0.560713
pericalcarine L	0.611623	0.253652	0.822562	0.777702	0.414085	0.287458	0.665586	0.271099	0.40445	0.725565	0.549127	0.457041	0.495162	0.464189	0.702221	0.501112	0.295851	0.63087	0.59088	0.0477807	0.176448	0.312689	0.85339	0.922686	0.414544	0.347349	0.722941	0.621039	0.46664	0.48696	0.577892	0.109708	0.844825	0.786725	0.799061	0.343417	0.472699	0.625117	1	0.923814	0.439184	0.279823	0.64157	0.917163	0.551192	0.316381	0.622943	0.128318	0.315761
pericalcarine R	0.62679	0.3038	0.854487	0.742971	0.39651	0.324008	0.766386	0.21198	0.471639	0.662582	0.500535	0.401267	0.619786	0.359636	0.79254	0.404628	0.194428	0.626806	0.657238	0.147219	0.19217	0.243027	0.841479	0.924389	0.326602	0.302268	0.589783	0.584708	0.360761	0.462065	0.503567	0.204739	0.745382	0.761241	0.663331	0.285631	0.488271	0.563915	0.923814	1	0.484691	0.322874	0.530662	0.825523	0.657399	0.36196	0.577765	0.0724587	0.269587
postcentral L	0.50278	0.348961	0.629917	0.55783	0.615807	0.659271	0.606948	0.342999	0.178782	0.562723	0.556294	0.289868	0.708531	0.397153	0.681397	0.30793	0.176118	0.582408	0.773146	0.272373	0.388411	0.143775	0.470953	0.531489	0.251575	0.183434	0.367476	0.482907	0.241383	0.599987	0.609536	0.319654	0.388124	0.529939	0.376288	0.256143	0.41217	0.360918	0.439184	0.484691	1	0.396599	0.299655	0.428943	0.73645	0.411924	0.708753	0.174913	0.13639
postcentral R	0.146436	0.245018	0.407132	0.284707	0.594519	0.607362	0.376529	0.576595	0.653012	0.250587	0.549302	0.48495	0.515101	0.318827	0.371181	0.389469	0.712789	0.680449	0.32789	0.746554	0.603397	0.171217	0.136909	0.276168	0.637705	0.654514	0.31881	0.226866	0.654342	0.41927	0.483908	0.788275	0.320834	0.523173	0.311278	0.601142	0.27225	0.268776	0.279823	0.322874	0.396599	1	0.381761	0.280262	0.471595	0.990127	0.370529	0.81394	0.702408
posteriorcingulate L	0.266605	0.133574	0.42749	0.483651	0.0805364	0.152396	0.454461	0.408048	0.247363	0.430433	0.656836	0.46522	0.352052	0.450731	0.395895	0.57841	0.599528	0.376731	0.274662	0.265578	0.351405	0.160166	0.57777	0.53759	0.642336	0.576509	0.748531	0.368817	0.787838	0.218065	0.68924	0.321593	0.846271	0.4923	0.725384	0.489088	0.395215	0.499161	0.64157	0.530662	0.299655	0.381761	1	0.721725	0.406079	0.377188	0.395797	0.490925	0.511098
posteriorcingulate R	0.512072	0.173312	0.750775	0.749999	0.33499	0.221254	0.611339	0.306015	0.296129	0.71687	0.580549	0.534783	0.444435	0.485541	0.648125	0.513597	0.416472	0.542485	0.539557	0.12882	0.183241	0.27927	0.84419	0.853294	0.457354	0.341637	0.761794	0.639674	0.476883	0.457338	0.623314	0.180484	0.842204	0.737258	0.795694	0.381143	0.474884	0.618946	0.917163	0.825523	0.428943	0.280262	0.721725	1	0.519806	0.312233	0.655749	0.23123	0.348205
precentral L	0.626335	0.496808	0.76038	0.52726	0.347174	0.368097	0.716056	0.435924	0.533359	0.464897	0.650745	0.320844	0.852905	0.375223	0.743269	0.298286	0.306612	0.43184	0.727186	0.479385	0.497549	0.139048	0.531936	0.602052	0.305522	0.277988	0.340128	0.425681	0.279677	0.377833	0.611895	0.542559	0.481984	0.496913	0.356621	0.316371	0.667519	0.319841	0.551192	0.657399	0.73645	0.471595	0.406079	0.519806	1	0.513926	0.618489	0.209584	0.253139
precentral R	0.161952	0.278111	0.436961	0.301803	0.586017	0.586217	0.415678	0.563624	0.686705	0.260771	0.545933	0.468703	0.541829	0.305945	0.402797	0.363539	0.678939	0.686715	0.343256	0.74584	0.607953	0.178092	0.172274	0.308978	0.611032	0.623219	0.317719	0.227822	0.620828	0.41088	0.483716	0.79001	0.330436	0.548238	0.319338	0.578987	0.283967	0.253987	0.316381	0.36196	0.411924	0.990127	0.377188	0.312233	0.513926	1	0.386786	0.766356	0.68062
precuneus L	0.631284	0.258888	0.693339	0.751683	0.456714	0.506755	0.520394	0.43803	0.195481	0.805775	0.728262	0.534233	0.689508	0.583533	0.655471	0.492879	0.310945	0.653696	0.760055	0.35792	0.350889	0.2709	0.642897	0.704127	0.373645	0.282662	0.551637	0.755007	0.362425	0.731244	0.712596	0.359013	0.53723	0.658515	0.56109	0.387665	0.431354	0.601191	0.622943	0.577765	0.708753	0.370529	0.395797	0.655749	0.618489	0.386786	1	0.194259	0.25601
precuneus R	0.157494	0.15028	0.158023	0.179042	0.513986	0.568229	0.147978	0.585844	0.494308	0.166317	0.466187	0.645803	0.303672	0.396656	0.089153	0.561344	0.86607	0.446222	0.089575	0.705511	0.506941	0.197939	0.238277	0.138482	0.740792	0.714646	0.408545	0.316438	0.692096	0.258074	0.459548	0.709469	0.320213	0.290861	0.34158	0.691414	0.262854	0.4383	0.128318	0.0724587	0.174913	0.81394	0.490925	0.23123	0.209584	0.766356	0.194259	1	0.771767
rostralanteriorcingulate L	0.411067	0.162346	0.253998	0.307929	0.256848	0.334817	0.224234	0.66243	0.352896	0.278539	0.542711	0.735559	0.36595	0.501037	0.191535	0.673267	0.807661	0.289585	0.120898	0.671735	0.4355	0.230388	0.346993	0.30008	0.893734	0.871491	0.503582	0.478716	0.664974	0.142493	0.57174	0.71127	0.483262	0.293504	0.457438	0.791246	0.396575	0.560713	0.315761	0.269587	0.13639	0.702408	0.511098	0.348205	0.253139	0.68062	0.25601	0.771767	1
rostralanteriorcingulate R	0.658166	0.315066	0.656237	0.693795	0.201653	0.175556	0.405846	0.58652	0.0797366	0.673751	0.589465	0.736069	0.392215	0.678435	0.515216	0.786515	0.606061	0.367033	0.465637	0.391196	0.299065	0.288881	0.776465	0.766946	0.732847	0.588398	0.788068	0.752654	0.49563	0.382551	0.697246	0.405523	0.772065	0.503403	0.796175	0.68073	0.476271	0.815993	0.768152	0.700771	0.368057	0.21998	0.667939	0.751306	0.448786	0.200197	0.595209	0.431252	0.661097
rostralmiddlefrontal L	0.0258258	0.469682	0.220953	0.199779	0.485036	0.557098	0.0509498	0.594021	0.267032	0.266902	0.451013	0.454882	0.29544	0.466629	0.101095	0.477139	0.620195	0.443254	0.206397	0.531856	0.713506	0.538403	0.168724	0.133966	0.602365	0.500907	0.478436	0.249896	0.625656	0.32618	0.46445	0.569363	0.227446	0.31757	0.407861	0.569083	0.126709	0.399341	0.155611	0.0997673	0.31899	0.663669	0.368856	0.164256	0.286892	0.648148	0.249018	0.659419	0.613187
rostralmiddlefrontal R	0.439208	0.220149	0.467716	0.714694	0.0821358	0.0504787	0.424101	0.508302	0.0515162	0.722057	0.393149	0.565855	0.28708	0.613288	0.513221	0.618363	0.33318	0.426265	0.393819	0.263558	0.467623	0.795535	0.680928	0.651354	0.46394	0.333406	0.695139	0.733837	0.369262	0.550958	0.502861	0.300481	0.423306	0.648759	0.652309	0.541759	0.169855	0.812177	0.571859	0.535903	0.249669	0.178841	0.33651	0.535483	0.18444	0.184541	0.476183	0.222834	0.342495
superiorfrontal L	0.753564	0.343624	0.647606	0.561508	0.173946	0.164373	0.364143	0.49471	0.169151	0.561654	0.509121	0.774494	0.459735	0.531746	0.465724	0.623719	0.585907	0.277134	0.466806	0.46518	0.166355	0.180601	0.621527	0.639726	0.673937	0.634248	0.585567	0.71191	0.351403	0.349486	0.568206	0.470827	0.632019	0.368707	0.599626	0.623173	0.649658	0.667727	0.630847	0.593041	0.344521	0.264458	0.505917	0.629296	0.469246	0.253505	0.588073	0.422153	0.702557
superiorfrontal R	0.55614	0.167709	0.375845	0.490601	0.162063	0.189305	0.2913	0.772163	0.364162	0.462031	0.601491	0.866089	0.46302	0.654913	0.304298	0.803448	0.796979	0.176881	0.247412	0.712782	0.463713	0.249208	0.505903	0.475486	0.871349	0.762455	0.601125	0.673774	0.513662	0.20719	0.69251	0.754678	0.524029	0.27443	0.540836	0.902699	0.411116	0.739782	0.401358	0.376267	0.288233	0.552967	0.524784	0.418191	0.379728	0.531674	0.410883	0.663677	0.859306
superiorparietal L	0.634622	0.266345	0.722449	0.815605	0.322286	0.258047	0.502486	0.480547	0.136505	0.819918	0.759891	0.642762	0.518933	0.6381	0.601998	0.657446	0.511421	0.570784	0.598347	0.31764	0.306145	0.307325	0.803699	0.822515	0.580116	0.465995	0.771218	0.752725	0.560988	0.564652	0.777813	0.320562	0.82895	0.697392	0.791702	0.529311	0.478409	0.714935	0.835382	0.716312	0.499196	0.317458	0.687658	0.887056	0.518281	0.324403	0.824833	0.326605	0.443326
superiorparietal R	0.091806	0.19531	0.278759	0.214454	0.732094	0.813622	0.10623	0.420176	0.347232	0.280738	0.396848	0.37227	0.306788	0.222478	0.236013	0.372109	0.650104	0.64682	0.357146	0.507647	0.53047	0.2258	0.0502881	0.14166	0.60259	0.607911	0.317665	0.107127	0.689906	0.532472	0.345303	0.518037	0.252744	0.395299	0.292557	0.503848	0.0826012	0.232824	0.122956	0.139135	0.405335	0.761309	0.422323	0.106163	0.196383	0.715152	0.34089	0.834386	0.618948
superiortemporal L	0.300574	0.154212	0.400852	0.663324	0.130629	0.0580242	0.500646	0.51631	0.150031	0.654235	0.451523	0.517648	0.213669	0.654523	0.450607	0.658588	0.423502	0.352059	0.325538	0.248299	0.550005	0.619565	0.736684	0.653498	0.527527	0.32087	0.881093	0.605519	0.537331	0.34521	0.610294	0.243435	0.603729	0.610231	0.805801	0.530193	0.180673	0.744435	0.66807	0.570681	0.232332	0.206601	0.610996	0.673708	0.199513	0.212854	0.411304	0.27815	0.363329
superiortemporal R	0.293407	0.220258	0.247228	0.285978	0.359541	0.276326	0.375303	0.77907	0.731363	0.335223	0.512698	0.771758	0.552545	0.611521	0.283697	0.586104	0.700029	0.243166	0.185019	0.893128	0.586588	0.420749	0.254183	0.214299	0.5997	0.459507	0.374485	0.57375	0.330724	0.150072	0.548856	0.945878	0.195565	0.190352	0.269693	0.772352	0.304916	0.573879	0.115059	0.199298	0.297674	0.711831	0.301328	0.194585	0.531431	0.724222	0.319858	0.63378	0.635876
supramarginal L	0.478315	0.209931	0.619333	0.679847	0.315148	0.231973	0.474373	0.495057	0.160367	0.65292	0.812687	0.495173	0.597382	0.58791	0.550884	0.645948	0.528	0.556909	0.524099	0.285553	0.38484	0.231097	0.613027	0.665485	0.658822	0.624747	0.74472	0.543244	0.713604	0.458307	0.854465	0.342457	0.846025	0.642014	0.775689	0.530724	0.381915	0.600701	0.718098	0.619061	0.566949	0.39194	0.78279	0.712697	0.535894	0.390325	0.655127	0.372288	0.533151
supramarginal R	0.311368	0.158092	0.166563	0.307944	0.407416	0.438618	0.298066	0.734248	0.595104	0.296893	0.506777	0.842402	0.426053	0.539266	0.195509	0.689739	0.895251	0.28014	0.0905336	0.811753	0.551679	0.283292	0.352037	0.247028	0.781657	0.669463	0.473422	0.533327	0.519404	0.0909474	0.564374	0.874569	0.335711	0.239703	0.398995	0.876267	0.268269	0.610301	0.185418	0.148164	0.165306	0.761766	0.450812	0.290955	0.352613	0.745573	0.247368	0.818156	0.799344
transversetemporal L	0.408483	0.0991653	0.511553	0.690222	0.0946689	0.0895891	0.405954	0.653996	0.0617366	0.684745	0.781353	0.663477	0.462274	0.738739	0.460174	0.804498	0.673191	0.442903	0.38027	0.428618	0.53975	0.38657	0.680741	0.659874	0.752613	0.574489	0.941688	0.643071	0.740178	0.389958	0.904157	0.463972	0.825315	0.605844	0.883656	0.694334	0.260956	0.774903	0.696601	0.566477	0.462228	0.414442	0.82932	0.756888	0.440151	0.408772	0.584406	0.486438	0.590204
transversetemporal R	0.313384	0.159858	0.235833	0.312328	0.371701	0.334195	0.369246	0.801713	0.680379	0.32855	0.574867	0.829947	0.540939	0.608511	0.276537	0.656796	0.816879	0.2896	0.181168	0.901849	0.595674	0.350241	0.315226	0.248983	0.720577	0.588263	0.442704	0.570414	0.450352	0.128492	0.609488	0.962947	0.27794	0.241622	0.350658	0.854192	0.305024	0.604822	0.151307	0.192039	0.274144	0.769943	0.385332	0.249558	0.479705	0.766104	0.332281	0.737254	0.744165
[truncated: 13 more columns]
