# Supplementary material for: The relationship between the interictal epileptiform discharge source connectivity and cortical structural couplings in temporal lobe epilepsy
Source: Front Neurol. 2023 Feb 1;14:1029732. doi: 10.3389/fneur.2023.1029732 (PMC9948620; doi:10.3389/fneur.2023.1029732)
Supplement: Supplementary file 1 [file Data_Sheet_1.ZIP › Connection/PLV/L/07.xlsx]

## Sheet: Sheet1
\	caudalanteriorcingulate L	caudalanteriorcingulate R	caudalmiddlefrontal L	caudalmiddlefrontal R	cuneus L	cuneus R	entorhinal L	entorhinal R	fusiform L	fusiform R	inferiorparietal L	inferiorparietal R	inferiortemporal L	inferiortemporal R	insula L	insula R	isthmuscingulate L	isthmuscingulate R	lateraloccipital L	lateraloccipital R	lateralorbitofrontal L	lateralorbitofrontal R	lingual L	lingual R	medialorbitofrontal L	medialorbitofrontal R	middletemporal L	middletemporal R	paracentral L	paracentral R	parahippocampal L	parahippocampal R	parsopercularis L	parsopercularis R	parsorbitalis L	parsorbitalis R	parstriangularis L	parstriangularis R	pericalcarine L	pericalcarine R	postcentral L	postcentral R	posteriorcingulate L	posteriorcingulate R	precentral L	precentral R	precuneus L	precuneus R	rostralanteriorcingulate L
caudalanteriorcingulate L	1	0.747638	0.540635	0.454403	0.844719	0.824428	0.363154	0.61545	0.806965	0.74637	0.519482	0.801554	0.183054	0.791575	0.845509	0.935292	0.650744	0.837548	0.155481	0.661202	0.533652	0.466451	0.397834	0.650597	0.682519	0.902376	0.42509	0.624073	0.955566	0.833128	0.196395	0.424904	0.283236	0.720212	0.395847	0.48151	0.158945	0.448673	0.638576	0.660182	0.52981	0.182243	0.89934	0.85401	0.454999	0.213239	0.849611	0.92557	0.908321
caudalanteriorcingulate R	0.747638	1	0.91092	0.517383	0.926992	0.87425	0.0798961	0.835328	0.887842	0.881545	0.871513	0.855546	0.137672	0.965453	0.869804	0.860602	0.603227	0.841741	0.339648	0.519375	0.800988	0.799902	0.497186	0.824092	0.864626	0.792214	0.682394	0.935983	0.731123	0.933811	0.58876	0.824953	0.398133	0.835028	0.374115	0.502143	0.592458	0.833329	0.819505	0.688093	0.870987	0.2171	0.871516	0.94114	0.812066	0.617314	0.934221	0.754812	0.910813
caudalmiddlefrontal L	0.540635	0.91092	1	0.497927	0.793958	0.768352	0.153347	0.836128	0.769629	0.81764	0.945423	0.757572	0.285542	0.856803	0.748252	0.686232	0.519669	0.723755	0.409378	0.400334	0.841948	0.885902	0.503158	0.805774	0.830994	0.616791	0.760516	0.949817	0.539776	0.809351	0.756866	0.955818	0.459712	0.770974	0.359891	0.460166	0.789545	0.935428	0.808498	0.622869	0.926421	0.327872	0.721164	0.803111	0.901032	0.7746	0.80146	0.577647	0.743732
caudalmiddlefrontal R	0.454403	0.517383	0.497927	1	0.5337	0.687678	0.339246	0.775069	0.318259	0.73289	0.461224	0.729305	0.540287	0.590153	0.689193	0.416455	0.164644	0.712316	0.446693	0.786595	0.764406	0.680409	0.982612	0.797528	0.764112	0.273142	0.797361	0.612748	0.496627	0.629645	0.555528	0.466052	0.458941	0.790167	0.452776	0.985512	0.300323	0.373728	0.796202	0.894727	0.352589	0.336622	0.627607	0.595233	0.317337	0.21583	0.57372	0.568936	0.423216
cuneus L	0.844719	0.926992	0.793958	0.5337	1	0.935215	0.169641	0.783002	0.893672	0.879577	0.773287	0.901824	0.150486	0.951907	0.904781	0.913043	0.619643	0.904309	0.336297	0.621336	0.731593	0.693129	0.496019	0.798914	0.827571	0.805561	0.617002	0.835508	0.853654	0.951203	0.448937	0.684373	0.390702	0.827044	0.388151	0.534111	0.463644	0.702977	0.79107	0.73658	0.781926	0.202806	0.935557	0.959268	0.718395	0.481495	0.991023	0.876428	0.905844
cuneus R	0.824428	0.87425	0.768352	0.687678	0.935215	1	0.126124	0.876527	0.768861	0.96312	0.73611	0.990922	0.219945	0.930924	0.976208	0.833344	0.46961	0.98597	0.270619	0.722296	0.813645	0.747807	0.65012	0.906405	0.920888	0.706164	0.719989	0.8479	0.848701	0.967563	0.489001	0.665906	0.30617	0.936636	0.295211	0.685138	0.428963	0.645935	0.898087	0.861641	0.694579	0.197746	0.970223	0.953282	0.629446	0.415707	0.955927	0.896142	0.835012
entorhinal L	0.363154	0.0798961	0.153347	0.339246	0.169641	0.126124	1	0.247007	0.310753	0.123477	0.138758	0.106336	0.920428	0.0659059	0.122117	0.275084	0.544399	0.133523	0.223656	0.176269	0.316178	0.341318	0.430335	0.219285	0.181904	0.425544	0.437351	0.152148	0.344873	0.0916797	0.542176	0.234299	0.372454	0.148513	0.632217	0.257312	0.353132	0.16202	0.230578	0.22603	0.132072	0.159376	0.161678	0.112797	0.160493	0.242261	0.139709	0.280708	0.263599
entorhinal R	0.61545	0.835328	0.836128	0.775069	0.783002	0.876527	0.247007	1	0.613478	0.959904	0.790979	0.899382	0.416926	0.87325	0.879201	0.671694	0.297402	0.86531	0.215337	0.616296	0.978726	0.939272	0.778642	0.991444	0.988833	0.532155	0.925882	0.925067	0.628534	0.879225	0.74422	0.799431	0.269981	0.959207	0.234645	0.73447	0.595342	0.712659	0.992635	0.840184	0.686237	0.0925244	0.824398	0.852637	0.639745	0.533875	0.822573	0.686282	0.700166
fusiform L	0.806965	0.887842	0.769629	0.318259	0.893672	0.768861	0.310753	0.613478	1	0.709152	0.742866	0.724321	0.211522	0.83249	0.763097	0.894334	0.809884	0.741766	0.415927	0.472583	0.570215	0.56931	0.283695	0.61509	0.661058	0.902869	0.43421	0.745044	0.79728	0.817616	0.367969	0.671364	0.521818	0.647054	0.55824	0.324269	0.481453	0.729595	0.606977	0.544035	0.824892	0.211844	0.812655	0.845911	0.768167	0.529253	0.868058	0.786392	0.92055
fusiform R	0.74637	0.881545	0.81764	0.73289	0.879577	0.96312	0.123477	0.959904	0.709152	1	0.776953	0.97373	0.291324	0.933259	0.959166	0.781648	0.394617	0.950068	0.238522	0.676973	0.908641	0.848085	0.711907	0.974847	0.986315	0.645371	0.828217	0.910333	0.757118	0.954207	0.608532	0.74048	0.28172	0.981959	0.248161	0.715219	0.501519	0.689804	0.969914	0.861847	0.702427	0.143966	0.926155	0.933177	0.643025	0.471144	0.913608	0.80909	0.795454
inferiorparietal L	0.519482	0.871513	0.945423	0.461224	0.773287	0.73611	0.138758	0.790979	0.742866	0.776953	1	0.727416	0.275105	0.823842	0.700677	0.674073	0.485517	0.681598	0.438774	0.337797	0.795048	0.841629	0.454863	0.769136	0.787525	0.602736	0.732458	0.915125	0.497846	0.775313	0.730885	0.928098	0.444438	0.737468	0.306466	0.41697	0.781751	0.897601	0.775622	0.570999	0.910806	0.357615	0.682586	0.766888	0.882915	0.787748	0.772441	0.537084	0.714576
inferiorparietal R	0.801554	0.855546	0.757572	0.729305	0.901824	0.990922	0.106336	0.899382	0.724321	0.97373	0.727416	1	0.244088	0.919485	0.976571	0.807028	0.419516	0.986999	0.254777	0.724117	0.835853	0.763498	0.692622	0.931302	0.94048	0.673137	0.75365	0.852282	0.820693	0.954587	0.509071	0.664628	0.283019	0.963112	0.263327	0.72591	0.421619	0.630503	0.923115	0.876006	0.666545	0.195602	0.956101	0.936294	0.601447	0.400816	0.928926	0.873631	0.806465
inferiortemporal L	0.183054	0.137672	0.285542	0.540287	0.150486	0.219945	0.920428	0.416926	0.211522	0.291324	0.275105	0.244088	1	0.177363	0.190826	0.121912	0.476954	0.215623	0.297596	0.223467	0.476494	0.484925	0.626677	0.397156	0.354095	0.26912	0.603043	0.304731	0.196883	0.167358	0.644877	0.363322	0.439551	0.328415	0.630208	0.46173	0.437651	0.283318	0.408693	0.387462	0.228531	0.132	0.151178	0.135954	0.265394	0.331206	0.144669	0.171643	0.118174
inferiortemporal R	0.791575	0.965453	0.856803	0.590153	0.951907	0.930924	0.0659059	0.87325	0.83249	0.933259	0.823842	0.919485	0.177363	1	0.914334	0.879953	0.538868	0.900491	0.30208	0.58795	0.830568	0.798861	0.565119	0.874505	0.904949	0.758544	0.725874	0.921164	0.779626	0.974191	0.568075	0.767578	0.352924	0.890819	0.318789	0.579049	0.525672	0.759489	0.868898	0.753585	0.800314	0.183088	0.920956	0.975475	0.739274	0.533782	0.96855	0.810245	0.892579
insula L	0.845509	0.869804	0.748252	0.689193	0.904781	0.976208	0.122117	0.879201	0.763097	0.959166	0.700677	0.976571	0.190826	0.914334	1	0.832905	0.464366	0.985489	0.213	0.73704	0.811925	0.743383	0.655066	0.907984	0.927639	0.727934	0.716501	0.836225	0.865103	0.959907	0.477974	0.64616	0.261115	0.945626	0.27446	0.689205	0.389231	0.621538	0.898941	0.859797	0.659769	0.174626	0.977333	0.951958	0.590197	0.381004	0.933409	0.907055	0.852582
insula R	0.935292	0.860602	0.686232	0.416455	0.913043	0.833344	0.275084	0.671694	0.894334	0.781648	0.674073	0.807028	0.121912	0.879953	0.832905	1	0.710185	0.818005	0.287865	0.546695	0.610044	0.571155	0.369002	0.688423	0.726581	0.936864	0.496694	0.743032	0.869594	0.877556	0.330527	0.581469	0.384241	0.739031	0.435469	0.427972	0.333004	0.608366	0.679327	0.619692	0.690159	0.114286	0.884355	0.900535	0.621264	0.386607	0.908382	0.854028	0.967124
isthmuscingulate L	0.650744	0.603227	0.519669	0.164644	0.619643	0.46961	0.544399	0.297402	0.809884	0.394617	0.485517	0.419516	0.476954	0.538868	0.464366	0.710185	1	0.445835	0.611393	0.235508	0.270752	0.281048	0.202922	0.294331	0.340233	0.814572	0.1541	0.439552	0.615448	0.515999	0.154547	0.468045	0.759318	0.326715	0.838845	0.145329	0.373054	0.587599	0.286274	0.267686	0.662295	0.275311	0.530183	0.552423	0.662677	0.469535	0.579724	0.55984	0.709098
isthmuscingulate R	0.837548	0.841741	0.723755	0.712316	0.904309	0.98597	0.133523	0.86531	0.741766	0.950068	0.681598	0.986999	0.215623	0.900491	0.985489	0.818005	0.445835	1	0.246667	0.761407	0.79727	0.722494	0.673646	0.900268	0.913045	0.699338	0.708222	0.814192	0.869368	0.948359	0.455855	0.620215	0.276027	0.940827	0.280633	0.715173	0.371472	0.59707	0.890434	0.88368	0.641342	0.217758	0.969698	0.935762	0.573895	0.35609	0.92888	0.920446	0.823477
lateraloccipital L	0.155481	0.339648	0.409378	0.446693	0.336297	0.270619	0.223656	0.215337	0.415927	0.238522	0.438774	0.254777	0.297596	0.30208	0.213	0.287865	0.611393	0.246667	1	0.412499	0.212324	0.223025	0.442188	0.220964	0.213578	0.32889	0.178858	0.291211	0.168274	0.246086	0.19905	0.429467	0.869249	0.209661	0.681091	0.487526	0.511237	0.549586	0.21647	0.366751	0.582361	0.7708	0.21603	0.250848	0.645063	0.624174	0.2963	0.190946	0.272482
lateraloccipital R	0.661202	0.519375	0.400334	0.786595	0.621336	0.722296	0.176269	0.616296	0.472583	0.676973	0.337797	0.724117	0.223467	0.58795	0.73704	0.546695	0.235508	0.761407	0.412499	1	0.565608	0.465925	0.724754	0.65902	0.652523	0.461234	0.531018	0.499136	0.751632	0.660028	0.251504	0.29725	0.26569	0.699307	0.248867	0.838339	0.0746249	0.279496	0.647585	0.859514	0.315479	0.530376	0.721787	0.647484	0.261354	0.0771485	0.642666	0.787108	0.554081
lateralorbitofrontal L	0.533652	0.800988	0.841948	0.764406	0.731593	0.813645	0.316178	0.978726	0.570215	0.908641	0.795048	0.835853	0.476494	0.830568	0.811925	0.610044	0.270752	0.79727	0.212324	0.565608	1	0.96994	0.779302	0.956692	0.949686	0.468742	0.963439	0.91367	0.551796	0.820618	0.816877	0.823537	0.274201	0.905867	0.241626	0.714719	0.661662	0.728223	0.961344	0.79325	0.690988	0.100104	0.754141	0.793792	0.65467	0.573684	0.767616	0.610241	0.640155
lateralorbitofrontal R	0.466451	0.799902	0.885902	0.680409	0.693129	0.747807	0.341318	0.939272	0.56931	0.848085	0.841629	0.763498	0.484925	0.798861	0.743383	0.571155	0.281048	0.722494	0.223025	0.465925	0.96994	1	0.709176	0.900685	0.897924	0.449815	0.944713	0.923999	0.479416	0.772229	0.879995	0.889307	0.281968	0.835643	0.216925	0.619472	0.74987	0.795298	0.907886	0.710749	0.744296	0.18199	0.687682	0.749777	0.71909	0.670454	0.724373	0.532242	0.617939
lingual L	0.397834	0.497186	0.503158	0.982612	0.496019	0.65012	0.430335	0.778642	0.283695	0.711907	0.454863	0.692622	0.626677	0.565119	0.655066	0.369002	0.202922	0.673646	0.442188	0.724754	0.779302	0.709176	1	0.789703	0.755031	0.220986	0.826639	0.610087	0.444888	0.597355	0.627725	0.490069	0.469323	0.768023	0.489468	0.947763	0.353516	0.389661	0.789868	0.861801	0.352934	0.269431	0.588064	0.562232	0.32831	0.251789	0.537245	0.517579	0.383275
lingual R	0.650597	0.824092	0.805774	0.797528	0.798914	0.906405	0.219285	0.991444	0.61509	0.974847	0.769136	0.931302	0.397156	0.874505	0.907984	0.688423	0.294331	0.900268	0.220964	0.65902	0.956692	0.900685	0.789703	1	0.993679	0.544051	0.904076	0.903156	0.666598	0.891705	0.690926	0.757283	0.268662	0.982267	0.237764	0.764325	0.543555	0.674305	0.999275	0.871993	0.659745	0.108598	0.853211	0.863707	0.60783	0.486643	0.838375	0.727811	0.706703
medialorbitofrontal L	0.682519	0.864626	0.830994	0.764112	0.827571	0.920888	0.181904	0.988833	0.661058	0.986315	0.787525	0.94048	0.354095	0.904949	0.927639	0.726581	0.340233	0.913045	0.213578	0.652523	0.949686	0.897924	0.755031	0.993679	1	0.593272	0.881659	0.924387	0.692736	0.919988	0.676355	0.772139	0.266677	0.984824	0.234338	0.733861	0.541493	0.701688	0.991411	0.860969	0.691931	0.102043	0.877175	0.895965	0.636599	0.502163	0.866688	0.749143	0.752859
medialorbitofrontal R	0.902376	0.792214	0.616791	0.273142	0.805561	0.706164	0.425544	0.532155	0.902869	0.645371	0.602736	0.673137	0.26912	0.758544	0.727934	0.936864	0.814572	0.699338	0.32889	0.461234	0.468742	0.449815	0.220986	0.544051	0.593272	1	0.341875	0.640941	0.819651	0.763854	0.224541	0.517766	0.443329	0.604351	0.554694	0.292213	0.286975	0.57324	0.53409	0.490831	0.658328	0.0734004	0.781957	0.79668	0.597193	0.375709	0.796315	0.780276	0.937537
middletemporal L	0.42509	0.682394	0.760516	0.797361	0.617002	0.719989	0.437351	0.925882	0.43421	0.828217	0.732458	0.75365	0.603043	0.725874	0.716501	0.496694	0.1541	0.708222	0.178858	0.531018	0.963439	0.944713	0.826639	0.904076	0.881659	0.341875	1	0.83658	0.4442	0.714935	0.868829	0.772503	0.257113	0.84352	0.262492	0.735227	0.654498	0.652795	0.912315	0.751893	0.600891	0.0722622	0.652117	0.682618	0.574401	0.539328	0.65552	0.509221	0.513912
middletemporal R	0.624073	0.935983	0.949817	0.612748	0.835508	0.8479	0.152148	0.925067	0.745044	0.910333	0.915125	0.852282	0.304731	0.921164	0.836225	0.743032	0.439552	0.814192	0.291211	0.499136	0.91367	0.923999	0.610087	0.903156	0.924387	0.640941	0.83658	1	0.614724	0.886682	0.746004	0.901453	0.340238	0.879631	0.261476	0.576499	0.681339	0.850406	0.904804	0.722327	0.841242	0.198136	0.805538	0.87483	0.793675	0.662712	0.856921	0.656589	0.787964
paracentral L	0.955566	0.731123	0.539776	0.496627	0.853654	0.848701	0.344873	0.628534	0.79728	0.757118	0.497846	0.820693	0.196883	0.779626	0.865103	0.869594	0.615448	0.869368	0.168274	0.751632	0.551796	0.479416	0.444888	0.666598	0.692736	0.819651	0.4442	0.614724	1	0.83103	0.209939	0.417382	0.289542	0.727443	0.389664	0.528004	0.168186	0.439972	0.653229	0.714586	0.52155	0.258341	0.911587	0.848979	0.451164	0.191352	0.85392	0.978049	0.863549
paracentral R	0.833128	0.933811	0.809351	0.629645	0.951203	0.967563	0.0916797	0.879225	0.817616	0.954207	0.775313	0.954587	0.167358	0.974191	0.959907	0.877556	0.515999	0.948359	0.246086	0.660028	0.820618	0.772229	0.597355	0.891705	0.919988	0.763854	0.714935	0.886682	0.83103	1	0.51894	0.709487	0.298848	0.919981	0.293126	0.623921	0.461572	0.697125	0.884271	0.803758	0.743942	0.148251	0.962271	0.993075	0.676016	0.465979	0.976761	0.865183	0.893826
parahippocampal L	0.196395	0.58876	0.756866	0.555528	0.448937	0.489001	0.542176	0.74422	0.367969	0.608532	0.730885	0.509071	0.644877	0.568075	0.477974	0.330527	0.154547	0.455855	0.19905	0.251504	0.816877	0.879995	0.627725	0.690926	0.676355	0.224541	0.868829	0.746004	0.209939	0.51894	1	0.82935	0.229282	0.601453	0.186525	0.466567	0.840061	0.718491	0.704026	0.48392	0.63795	0.35106	0.419959	0.495788	0.645437	0.71993	0.473852	0.259032	0.37742
parahippocampal R	0.424904	0.824953	0.955818	0.466052	0.684373	0.665906	0.234299	0.799431	0.671364	0.74048	0.928098	0.664628	0.363322	0.767578	0.64616	0.581469	0.468045	0.620215	0.429467	0.29725	0.823537	0.889307	0.490069	0.757283	0.772139	0.517766	0.772503	0.901453	0.417382	0.709487	0.82935	1	0.461145	0.701314	0.326973	0.414884	0.862783	0.959812	0.763674	0.546075	0.907732	0.39579	0.613286	0.700507	0.904088	0.850543	0.694085	0.454653	0.639501
parsopercularis L	0.283236	0.398133	0.459712	0.458941	0.390702	0.30617	0.372454	0.269981	0.521818	0.28172	0.444438	0.283019	0.439551	0.352924	0.261115	0.384241	0.759318	0.276027	0.869249	0.26569	0.274201	0.281968	0.469323	0.268662	0.266677	0.443329	0.257113	0.340238	0.289542	0.298848	0.229282	0.461145	1	0.248281	0.854716	0.460099	0.504095	0.575521	0.269031	0.341515	0.607773	0.59607	0.285116	0.313069	0.664651	0.586271	0.350589	0.269223	0.387938
parsopercularis R	0.720212	0.835028	0.770974	0.790167	0.827044	0.936636	0.148513	0.959207	0.647054	0.981959	0.737468	0.963112	0.328415	0.890819	0.945626	0.739031	0.326715	0.940827	0.209661	0.699307	0.905867	0.835643	0.768023	0.982267	0.984824	0.604351	0.84352	0.879631	0.727443	0.919981	0.601453	0.701314	0.248281	1	0.222311	0.771737	0.456474	0.636004	0.976903	0.887331	0.639134	0.137417	0.897081	0.89501	0.576842	0.424519	0.867202	0.787306	0.750876
parsorbitalis L	0.395847	0.374115	0.359891	0.452776	0.388151	0.295211	0.632217	0.234645	0.55824	0.248161	0.306466	0.263327	0.630208	0.318789	0.27446	0.435469	0.838845	0.280633	0.681091	0.248867	0.241626	0.216925	0.489468	0.237764	0.234338	0.554694	0.262492	0.261476	0.389664	0.293126	0.186525	0.326973	0.854716	0.222311	1	0.426712	0.302296	0.449979	0.237704	0.331198	0.498823	0.355311	0.310834	0.317056	0.530648	0.386844	0.348828	0.342038	0.44417
parsorbitalis R	0.48151	0.502143	0.460166	0.985512	0.534111	0.685138	0.257312	0.73447	0.324269	0.715219	0.41697	0.72591	0.46173	0.579049	0.689205	0.427972	0.145329	0.715173	0.487526	0.838339	0.714719	0.619472	0.947763	0.764325	0.733861	0.292213	0.735227	0.576499	0.528004	0.623921	0.466567	0.414884	0.460099	0.771737	0.426712	1	0.237638	0.343077	0.760279	0.889739	0.332199	0.43008	0.633952	0.592151	0.299325	0.175977	0.572905	0.594197	0.430063
parstriangularis L	0.158945	0.592458	0.789545	0.300323	0.463644	0.428963	0.353132	0.595342	0.481453	0.501519	0.781751	0.421619	0.437651	0.525672	0.389231	0.333004	0.373054	0.371472	0.511237	0.0746249	0.661662	0.74987	0.353516	0.543555	0.541493	0.286975	0.654498	0.681339	0.168186	0.461572	0.840061	0.862783	0.504095	0.456474	0.302296	0.237638	1	0.840937	0.554692	0.321396	0.787478	0.582765	0.357205	0.450789	0.831323	0.916326	0.461073	0.206985	0.386795
parstriangularis R	0.448673	0.833329	0.935428	0.373728	0.702977	0.645935	0.16202	0.712659	0.729595	0.689804	0.897601	0.630503	0.283318	0.759489	0.621538	0.608366	0.587599	0.59707	0.549586	0.279496	0.728223	0.795298	0.389661	0.674305	0.701688	0.57324	0.652795	0.850406	0.439972	0.697125	0.718491	0.959812	0.575521	0.636004	0.449979	0.343077	0.840937	1	0.677356	0.49542	0.958762	0.483247	0.606897	0.697828	0.967668	0.880436	0.701206	0.465969	0.668157
pericalcarine L	0.638576	0.819505	0.808498	0.796202	0.79107	0.898087	0.230578	0.992635	0.606977	0.969914	0.775622	0.923115	0.408693	0.868898	0.898941	0.679327	0.286274	0.890434	0.21647	0.647585	0.961344	0.907886	0.789868	0.999275	0.991411	0.53409	0.912315	0.904804	0.653229	0.884271	0.704026	0.763674	0.269031	0.976903	0.237704	0.760279	0.554692	0.677356	1	0.865064	0.660689	0.100897	0.843315	0.855694	0.609915	0.496288	0.830318	0.7148	0.697473
pericalcarine R	0.660182	0.688093	0.622869	0.894727	0.73658	0.861641	0.22603	0.840184	0.544035	0.861847	0.570999	0.876006	0.387462	0.753585	0.859797	0.619692	0.267686	0.88368	0.366751	0.859514	0.79325	0.710749	0.861801	0.871993	0.860969	0.490831	0.751893	0.722327	0.714586	0.803758	0.48392	0.546075	0.341515	0.887331	0.331198	0.889739	0.321396	0.49542	0.865064	1	0.505305	0.329579	0.817025	0.779236	0.451969	0.274067	0.768175	0.784167	0.631763
postcentral L	0.52981	0.870987	0.926421	0.352589	0.781926	0.694579	0.132072	0.686237	0.824892	0.702427	0.910806	0.666545	0.228531	0.800314	0.659769	0.690159	0.662295	0.641342	0.582361	0.315479	0.690988	0.744296	0.352934	0.659745	0.691931	0.658328	0.600891	0.841242	0.52155	0.743942	0.63795	0.907732	0.607773	0.639134	0.498823	0.332199	0.787478	0.958762	0.660689	0.505305	1	0.458011	0.66317	0.75046	0.984352	0.819847	0.767857	0.544334	0.736024
postcentral R	0.182243	0.2171	0.327872	0.336622	0.202806	0.197746	0.159376	0.0925244	0.211844	0.143966	0.357615	0.195602	0.132	0.183088	0.174626	0.114286	0.275311	0.217758	0.7708	0.530376	0.100104	0.18199	0.269431	0.108598	0.102043	0.0734004	0.0722622	0.198136	0.258341	0.148251	0.35106	0.39579	0.59607	0.137417	0.355311	0.43008	0.582765	0.483247	0.100897	0.329579	0.458011	1	0.181626	0.147872	0.529545	0.685939	0.181566	0.268296	0.109282
posteriorcingulate L	0.89934	0.871516	0.721164	0.627607	0.935557	0.970223	0.161678	0.824398	0.812655	0.926155	0.682586	0.956101	0.151178	0.920956	0.977333	0.884355	0.530183	0.969698	0.21603	0.721787	0.754141	0.687682	0.588064	0.853211	0.877175	0.781957	0.652117	0.805538	0.911587	0.962271	0.419959	0.613286	0.285116	0.897081	0.310834	0.633952	0.357205	0.606897	0.843315	0.817025	0.66317	0.181626	1	0.965389	0.592409	0.3631	0.955299	0.938899	0.892583
posteriorcingulate R	0.85401	0.94114	0.803111	0.595233	0.959268	0.953282	0.112797	0.852637	0.845911	0.933177	0.766888	0.936294	0.135954	0.975475	0.951958	0.900535	0.552423	0.935762	0.250848	0.647484	0.793792	0.749777	0.562232	0.863707	0.895965	0.79668	0.682618	0.87483	0.848979	0.993075	0.495788	0.700507	0.313069	0.89501	0.317056	0.592151	0.450789	0.697828	0.855694	0.779236	0.75046	0.147872	0.965389	1	0.682187	0.463797	0.981279	0.875649	0.92031
precentral L	0.454999	0.812066	0.901032	0.317337	0.718395	0.629446	0.160493	0.639745	0.768167	0.643025	0.882915	0.601447	0.265394	0.739274	0.590197	0.621264	0.662677	0.573895	0.645063	0.261354	0.65467	0.71909	0.32831	0.60783	0.636599	0.597193	0.574401	0.793675	0.451164	0.676016	0.645437	0.904088	0.664651	0.576842	0.530648	0.299325	0.831323	0.967668	0.609915	0.451969	0.984352	0.529545	0.592409	0.682187	1	0.869491	0.701971	0.472877	0.666269
precentral R	0.213239	0.617314	0.7746	0.21583	0.481495	0.415707	0.242261	0.533875	0.529253	0.471144	0.787748	0.400816	0.331206	0.533782	0.381004	0.386607	0.469535	0.35609	0.624174	0.0771485	0.573684	0.670454	0.251789	0.486643	0.502163	0.375709	0.539328	0.662712	0.191352	0.465979	0.71993	0.850543	0.586271	0.424519	0.386844	0.175977	0.916326	0.880436	0.496288	0.274067	0.819847	0.685939	0.3631	0.463797	0.869491	1	0.47249	0.214992	0.43953
precuneus L	0.849611	0.934221	0.80146	0.57372	0.991023	0.955927	0.139709	0.822573	0.868058	0.913608	0.772441	0.928926	0.144669	0.96855	0.933409	0.908382	0.579724	0.92888	0.2963	0.642666	0.767616	0.724373	0.537245	0.838375	0.866688	0.796315	0.65552	0.856921	0.85392	0.976761	0.473852	0.694085	0.350589	0.867202	0.348828	0.572905	0.461073	0.701206	0.830318	0.768175	0.767857	0.181566	0.955299	0.981279	0.701971	0.47249	1	0.880611	0.910528
precuneus R	0.92557	0.754812	0.577647	0.568936	0.876428	0.896142	0.280708	0.686282	0.786392	0.80909	0.537084	0.873631	0.171643	0.810245	0.907055	0.854028	0.55984	0.920446	0.190946	0.787108	0.610241	0.532242	0.517579	0.727811	0.749143	0.780276	0.509221	0.656589	0.978049	0.865183	0.259032	0.454653	0.269223	0.787306	0.342038	0.594197	0.206985	0.465969	0.7148	0.784167	0.544334	0.268296	0.938899	0.875649	0.472877	0.214992	0.880611	1	0.849363
rostralanteriorcingulate L	0.908321	0.910813	0.743732	0.423216	0.905844	0.835012	0.263599	0.700166	0.92055	0.795454	0.714576	0.806465	0.118174	0.892579	0.852582	0.967124	0.709098	0.823477	0.272482	0.554081	0.640155	0.617939	0.383275	0.706703	0.752859	0.937537	0.513912	0.787964	0.863549	0.893826	0.37742	0.639501	0.387938	0.750876	0.44417	0.430063	0.386795	0.668157	0.697473	0.631763	0.736024	0.109282	0.892583	0.92031	0.666269	0.43953	0.910528	0.849363	1
rostralanteriorcingulate R	0.823824	0.785999	0.646349	0.208245	0.770661	0.648333	0.430218	0.490351	0.923914	0.592684	0.624008	0.611126	0.304646	0.723122	0.665997	0.885866	0.886115	0.633413	0.432836	0.379419	0.439964	0.44109	0.170409	0.492563	0.54552	0.969138	0.306066	0.627223	0.748698	0.713815	0.247102	0.569253	0.545469	0.543816	0.641356	0.221503	0.371853	0.651637	0.483291	0.425807	0.725049	0.177509	0.718732	0.748384	0.681361	0.47534	0.752242	0.707126	0.900519
rostralmiddlefrontal L	0.7659	0.930317	0.851601	0.676303	0.895985	0.950173	0.0816435	0.938122	0.767876	0.979175	0.802378	0.94917	0.226834	0.952541	0.958854	0.813606	0.453839	0.936015	0.223396	0.651079	0.887023	0.845717	0.656437	0.941587	0.968693	0.707555	0.787013	0.928035	0.767357	0.973548	0.602058	0.765502	0.281538	0.952948	0.262997	0.658435	0.517043	0.729478	0.936509	0.825958	0.745259	0.11824	0.929805	0.960345	0.68189	0.50807	0.930763	0.810801	0.852851
rostralmiddlefrontal R	0.121451	0.352828	0.571728	0.179224	0.201216	0.19207	0.538503	0.413037	0.215935	0.284874	0.556816	0.191409	0.552525	0.278877	0.17103	0.0720964	0.149594	0.144018	0.415196	0.109708	0.490493	0.595217	0.265365	0.353679	0.34772	0.0804125	0.526695	0.469703	0.105201	0.224584	0.795843	0.671251	0.350342	0.259407	0.144508	0.0898343	0.865251	0.639509	0.366933	0.144559	0.550403	0.671004	0.121474	0.208887	0.605156	0.798087	0.206787	0.0656439	0.137427
superiorfrontal L	0.977357	0.798571	0.602858	0.528951	0.869141	0.879017	0.271984	0.701168	0.80289	0.819948	0.577719	0.863528	0.117607	0.843814	0.904022	0.924592	0.596405	0.891917	0.147708	0.686646	0.621033	0.551827	0.479979	0.734043	0.764323	0.866568	0.517261	0.695024	0.947985	0.885209	0.280115	0.492622	0.263445	0.797442	0.34724	0.547368	0.216558	0.502782	0.722894	0.723289	0.568819	0.177246	0.945403	0.900773	0.492844	0.26034	0.883316	0.93644	0.920546
superiorfrontal R	0.81957	0.978008	0.844638	0.460606	0.926865	0.852053	0.160431	0.767227	0.923147	0.837639	0.819085	0.828616	0.08628	0.941475	0.855138	0.91823	0.67023	0.825277	0.332891	0.514444	0.721958	0.714803	0.430313	0.762983	0.80877	0.871591	0.597741	0.875258	0.782679	0.917667	0.492831	0.751908	0.400257	0.791957	0.415037	0.454962	0.508298	0.776384	0.756274	0.647857	0.831845	0.186802	0.876773	0.935815	0.766669	0.556383	0.928512	0.789041	0.961539
superiorparietal L	0.397574	0.766349	0.872825	0.356161	0.649378	0.601582	0.165671	0.689556	0.648193	0.653337	0.956418	0.595113	0.282693	0.704308	0.566794	0.562927	0.467968	0.542415	0.514163	0.185184	0.707444	0.774185	0.357908	0.660883	0.676177	0.514603	0.664113	0.818209	0.362786	0.649661	0.73147	0.902083	0.475198	0.620058	0.301024	0.299699	0.832583	0.88051	0.670872	0.433374	0.868868	0.480892	0.548278	0.641839	0.86707	0.874049	0.645744	0.396649	0.606225
superiorparietal R	0.816061	0.741922	0.6129	0.742874	0.834616	0.923994	0.170305	0.781087	0.676529	0.870838	0.565469	0.923819	0.216646	0.810272	0.924321	0.759424	0.402687	0.952458	0.277225	0.840648	0.709161	0.623434	0.693375	0.824849	0.831219	0.648028	0.629268	0.708205	0.869824	0.870722	0.35164	0.503009	0.261017	0.876307	0.276946	0.761097	0.257169	0.485427	0.812699	0.915241	0.535525	0.322974	0.914963	0.858318	0.468721	0.237297	0.856169	0.928163	0.757048
superiortemporal L	0.607792	0.867944	0.886468	0.719505	0.803187	0.868819	0.227143	0.985538	0.653399	0.947304	0.84171	0.881338	0.38815	0.892902	0.863554	0.6885	0.342135	0.846434	0.230263	0.573824	0.978018	0.957728	0.722057	0.968857	0.973052	0.556613	0.912615	0.956941	0.617569	0.884393	0.766036	0.846902	0.288398	0.92943	0.235779	0.67774	0.648949	0.766874	0.971913	0.801701	0.745585	0.121769	0.815522	0.861718	0.701904	0.59136	0.836838	0.671583	0.721556
superiortemporal R	0.458451	0.789514	0.86837	0.689187	0.675366	0.736313	0.351452	0.934954	0.549776	0.83913	0.841109	0.755051	0.497512	0.78472	0.734698	0.55999	0.240833	0.712562	0.181353	0.456363	0.96002	0.991354	0.719585	0.897615	0.89339	0.44207	0.945308	0.920426	0.464609	0.762201	0.880527	0.874894	0.245912	0.834268	0.189076	0.622883	0.73194	0.771498	0.905876	0.706507	0.718653	0.173561	0.676832	0.738457	0.688135	0.658287	0.709131	0.51811	0.609465
supramarginal L	0.440133	0.77905	0.864502	0.275845	0.693847	0.601059	0.136753	0.604659	0.749488	0.610279	0.881905	0.573349	0.238593	0.708147	0.554013	0.611001	0.652714	0.540698	0.663048	0.222805	0.619513	0.685165	0.282319	0.575794	0.602235	0.599502	0.54315	0.762095	0.415193	0.647098	0.620775	0.873225	0.639455	0.546315	0.497791	0.256949	0.817947	0.938955	0.578967	0.414172	0.959613	0.551109	0.559441	0.651905	0.978623	0.872928	0.67439	0.438935	0.645909
supramarginal R	0.382758	0.327093	0.287442	0.842085	0.396374	0.530595	0.132256	0.524554	0.22097	0.526753	0.226695	0.558193	0.307964	0.401057	0.535274	0.282025	0.220866	0.568697	0.697598	0.832762	0.497322	0.400418	0.797666	0.560179	0.529088	0.169865	0.510701	0.366189	0.463632	0.453155	0.234704	0.242311	0.576822	0.572619	0.47687	0.889535	0.176981	0.261284	0.553159	0.757441	0.272293	0.675616	0.493005	0.42762	0.297596	0.259844	0.422212	0.513212	0.2874
transversetemporal L	0.268586	0.382139	0.427798	0.911408	0.381286	0.528689	0.554982	0.684661	0.180235	0.596201	0.407645	0.572083	0.739824	0.449483	0.522961	0.245727	0.294965	0.544188	0.398989	0.583544	0.700824	0.651346	0.9546	0.690401	0.648735	0.0986784	0.782832	0.522861	0.313861	0.472291	0.64326	0.436331	0.502962	0.655844	0.577619	0.854951	0.357913	0.32794	0.695377	0.741126	0.288849	0.169799	0.45644	0.434177	0.281008	0.250067	0.414782	0.384341	0.250714
transversetemporal R	0.637269	0.47342	0.348502	0.81534	0.565517	0.676667	0.0983961	0.586338	0.417343	0.647108	0.30309	0.699598	0.187858	0.557311	0.695444	0.53297	0.185016	0.722071	0.426414	0.942602	0.539691	0.428054	0.74014	0.633187	0.621168	0.441911	0.519587	0.466497	0.697878	0.6178	0.215292	0.256074	0.288553	0.684574	0.23076	0.882919	0.0742507	0.232364	0.621695	0.820448	0.265826	0.57524	0.681275	0.603799	0.218633	0.104052	0.592137	0.732627	0.521825
[truncated: 13 more columns]
