# Supplementary material for: The relationship between the interictal epileptiform discharge source connectivity and cortical structural couplings in temporal lobe epilepsy
Source: Front Neurol. 2023 Feb 1;14:1029732. doi: 10.3389/fneur.2023.1029732 (PMC9948620; doi:10.3389/fneur.2023.1029732)
Supplement: Supplementary file 1 [file Data_Sheet_1.ZIP › Connection/PLV/L/08.xlsx]

## Sheet: Sheet1
\	caudalanteriorcingulate L	caudalanteriorcingulate R	caudalmiddlefrontal L	caudalmiddlefrontal R	cuneus L	cuneus R	entorhinal L	entorhinal R	fusiform L	fusiform R	inferiorparietal L	inferiorparietal R	inferiortemporal L	inferiortemporal R	insula L	insula R	isthmuscingulate L	isthmuscingulate R	lateraloccipital L	lateraloccipital R	lateralorbitofrontal L	lateralorbitofrontal R	lingual L	lingual R	medialorbitofrontal L	medialorbitofrontal R	middletemporal L	middletemporal R	paracentral L	paracentral R	parahippocampal L	parahippocampal R	parsopercularis L	parsopercularis R	parsorbitalis L	parsorbitalis R	parstriangularis L	parstriangularis R	pericalcarine L	pericalcarine R	postcentral L	postcentral R	posteriorcingulate L	posteriorcingulate R	precentral L	precentral R	precuneus L	precuneus R	rostralanteriorcingulate L
caudalanteriorcingulate L	1	0.854318	0.85982	0.86993	0.508628	0.794403	0.779958	0.946447	0.839879	0.850453	0.90654	0.88664	0.861813	0.851179	0.790624	0.785584	0.785328	0.77514	0.819181	0.828735	0.820822	0.852203	0.83889	0.839142	0.847853	0.770015	0.842789	0.894788	0.831113	0.757492	0.951993	0.873262	0.871964	0.849148	0.832521	0.819103	0.966377	0.791658	0.817553	0.826692	0.88308	0.900081	0.822394	0.782883	0.910515	0.889902	0.950443	0.911481	0.770242
caudalanteriorcingulate R	0.854318	1	0.999043	0.873787	0.679328	0.889431	0.832631	0.767661	0.940873	0.970481	0.871894	0.872569	0.949173	0.9904	0.873365	0.833865	0.752244	0.859801	0.85692	0.874795	0.933746	0.95268	0.959687	0.98219	0.765235	0.863961	0.967476	0.968773	0.779666	0.837383	0.826492	0.986121	0.89252	0.996635	0.716087	0.946027	0.9115	0.9596	0.902926	0.885668	0.904219	0.863395	0.732819	0.83475	0.89774	0.867096	0.872667	0.877825	0.829014
caudalmiddlefrontal L	0.85982	0.999043	1	0.874641	0.672859	0.883835	0.82794	0.770168	0.937855	0.966198	0.875313	0.877455	0.948365	0.985753	0.868776	0.827994	0.747582	0.85382	0.858145	0.873817	0.930778	0.951022	0.956274	0.977303	0.763082	0.857932	0.965106	0.970458	0.776815	0.830524	0.828923	0.985908	0.896067	0.993644	0.72369	0.941396	0.917848	0.954228	0.901167	0.88326	0.910087	0.865055	0.729839	0.829163	0.902404	0.867985	0.877342	0.882229	0.822981
caudalmiddlefrontal R	0.86993	0.873787	0.874641	1	0.656995	0.924616	0.909494	0.83265	0.844144	0.875673	0.980483	0.963011	0.818263	0.880317	0.934148	0.895913	0.867014	0.903367	0.983197	0.98577	0.940761	0.837931	0.913132	0.895177	0.874354	0.899111	0.881318	0.841645	0.902844	0.877789	0.924625	0.864056	0.982018	0.869877	0.619044	0.939502	0.896346	0.867706	0.963693	0.976598	0.955415	0.993669	0.852419	0.904295	0.973283	0.996349	0.937759	0.96848	0.889373
cuneus L	0.508628	0.679328	0.672859	0.656995	1	0.769503	0.73107	0.484095	0.557764	0.637769	0.627576	0.630495	0.54019	0.702276	0.734079	0.751037	0.682907	0.774683	0.635321	0.656754	0.660121	0.561623	0.665217	0.724922	0.624639	0.782566	0.639129	0.607169	0.64041	0.793566	0.555445	0.669587	0.668801	0.694112	0.253528	0.727875	0.580781	0.796819	0.651542	0.68325	0.668589	0.633942	0.61854	0.742697	0.652995	0.646556	0.585051	0.625332	0.760587
cuneus R	0.794403	0.889431	0.883835	0.924616	0.769503	1	0.969242	0.776638	0.829083	0.887495	0.883788	0.861688	0.805423	0.913174	0.98879	0.971444	0.914372	0.988343	0.899288	0.936902	0.932123	0.828563	0.921476	0.933274	0.883978	0.975702	0.891539	0.824862	0.913021	0.970694	0.841744	0.869382	0.897099	0.894411	0.562571	0.972363	0.835997	0.918254	0.929581	0.962602	0.872941	0.911406	0.871782	0.973244	0.88804	0.922783	0.843344	0.870531	0.96218
entorhinal L	0.779958	0.832631	0.82794	0.909494	0.73107	0.969242	1	0.795537	0.777123	0.831359	0.873245	0.844994	0.750899	0.85251	0.983394	0.993182	0.966532	0.986085	0.883467	0.918422	0.895738	0.777349	0.870349	0.871297	0.931641	0.976558	0.838163	0.771623	0.955279	0.979911	0.851972	0.811259	0.871884	0.835677	0.552068	0.930514	0.806568	0.86248	0.898259	0.941933	0.84433	0.905039	0.927533	0.997447	0.866182	0.914419	0.830368	0.856242	0.989475
entorhinal R	0.946447	0.767661	0.770168	0.83265	0.484095	0.776638	0.795537	1	0.770527	0.781806	0.862306	0.819501	0.788096	0.776259	0.784309	0.800718	0.845723	0.773889	0.774248	0.796418	0.768126	0.783376	0.776016	0.768081	0.911647	0.765881	0.774495	0.799473	0.884496	0.763992	0.956465	0.780645	0.802176	0.764357	0.823783	0.771578	0.881698	0.712781	0.767885	0.801811	0.794817	0.873917	0.899786	0.79755	0.840979	0.864479	0.89148	0.853131	0.785725
fusiform L	0.839879	0.940873	0.937855	0.844144	0.557764	0.829083	0.777123	0.770527	1	0.981065	0.824073	0.813571	0.98817	0.941524	0.816676	0.775278	0.710327	0.794099	0.833538	0.854546	0.925783	0.992458	0.962534	0.932226	0.734009	0.791956	0.979538	0.922797	0.745911	0.765879	0.803153	0.926017	0.842919	0.93486	0.780324	0.904104	0.868192	0.864034	0.897818	0.857587	0.837752	0.831413	0.705658	0.77755	0.842649	0.837103	0.823511	0.823289	0.764075
fusiform R	0.850453	0.970481	0.966198	0.875673	0.637769	0.887495	0.831359	0.781806	0.981065	1	0.855083	0.844345	0.976645	0.976618	0.870841	0.832326	0.759367	0.854298	0.858635	0.886438	0.95217	0.98428	0.98473	0.973677	0.772777	0.851993	0.991858	0.940799	0.788146	0.828687	0.824251	0.953948	0.874321	0.968163	0.741894	0.949195	0.886096	0.917685	0.923417	0.8975	0.869819	0.862048	0.745159	0.833722	0.87391	0.868925	0.849247	0.853779	0.822198
inferiorparietal L	0.90654	0.871894	0.875313	0.980483	0.627576	0.883788	0.873245	0.862306	0.824073	0.855083	1	0.989141	0.810944	0.868341	0.897505	0.859826	0.837049	0.86417	0.96342	0.951372	0.905454	0.825531	0.881133	0.874832	0.866356	0.864401	0.8567	0.862194	0.882248	0.84014	0.954806	0.874264	0.982533	0.867504	0.649911	0.904685	0.929634	0.861163	0.924418	0.937969	0.973726	0.987575	0.836714	0.86678	0.989373	0.982073	0.980431	0.996091	0.855468
inferiorparietal R	0.88664	0.872569	0.877455	0.963011	0.630495	0.861688	0.844994	0.819501	0.813571	0.844345	0.989141	1	0.8014	0.860929	0.875349	0.828387	0.794785	0.839689	0.953176	0.93276	0.892655	0.816438	0.869258	0.866396	0.819818	0.842097	0.846823	0.868321	0.839261	0.814171	0.920821	0.876894	0.987712	0.867147	0.626914	0.890546	0.925362	0.863571	0.911142	0.916438	0.988768	0.964691	0.787968	0.836726	0.991977	0.95787	0.975322	0.996554	0.826696
inferiortemporal L	0.861813	0.949173	0.948365	0.818263	0.54019	0.805423	0.750899	0.788096	0.98817	0.976645	0.810944	0.8014	1	0.945058	0.78784	0.755253	0.693197	0.770506	0.800011	0.82075	0.895113	0.993115	0.942907	0.929224	0.728829	0.769209	0.968864	0.948115	0.730235	0.744804	0.806614	0.942848	0.82435	0.943067	0.823859	0.880429	0.886559	0.86295	0.86334	0.825556	0.829337	0.812905	0.698324	0.754049	0.833323	0.815818	0.826908	0.814162	0.742239
inferiortemporal R	0.851179	0.9904	0.985753	0.880317	0.702276	0.913174	0.85251	0.776259	0.941524	0.976618	0.868341	0.860929	0.945058	1	0.890772	0.859659	0.777043	0.883302	0.857912	0.884026	0.939175	0.94723	0.967238	0.99398	0.785749	0.884838	0.968707	0.956047	0.800381	0.862702	0.830194	0.97951	0.887726	0.994661	0.703701	0.958051	0.900206	0.96487	0.911505	0.899509	0.890341	0.869153	0.755749	0.858054	0.890447	0.875127	0.864746	0.869517	0.85191
insula L	0.790624	0.873365	0.868776	0.934148	0.734079	0.98879	0.983394	0.784309	0.816676	0.870841	0.897505	0.875349	0.78784	0.890772	1	0.973667	0.93077	0.986275	0.918983	0.949683	0.936133	0.81531	0.910798	0.909931	0.901555	0.978665	0.878813	0.80856	0.931711	0.965993	0.851946	0.849458	0.905042	0.875498	0.555334	0.966903	0.828639	0.89722	0.937736	0.969913	0.879568	0.921857	0.892045	0.979698	0.894809	0.932081	0.849801	0.882296	0.970905
insula R	0.785584	0.833865	0.827994	0.895913	0.751037	0.971444	0.993182	0.800718	0.775278	0.832326	0.859826	0.828387	0.755253	0.859659	0.973667	1	0.967842	0.987656	0.859225	0.898806	0.879784	0.775764	0.864804	0.876988	0.936187	0.978995	0.834883	0.776948	0.953009	0.986556	0.850505	0.818003	0.859373	0.840481	0.559746	0.925167	0.810813	0.87321	0.879051	0.926932	0.832223	0.894661	0.930071	0.998064	0.85657	0.904177	0.824957	0.843419	0.991222
isthmuscingulate L	0.785328	0.752244	0.747582	0.867014	0.682907	0.914372	0.966532	0.845723	0.710327	0.759367	0.837049	0.794785	0.693197	0.777043	0.93077	0.967842	1	0.940576	0.819012	0.861102	0.81691	0.714546	0.791543	0.791417	0.979118	0.932341	0.761403	0.71258	0.98695	0.947118	0.87019	0.740564	0.811894	0.756586	0.58326	0.853305	0.77897	0.781795	0.82211	0.887732	0.779201	0.881825	0.984366	0.968462	0.817987	0.887518	0.808968	0.816423	0.963177
isthmuscingulate R	0.77514	0.859801	0.85382	0.903367	0.774683	0.988343	0.986085	0.773889	0.794099	0.854298	0.86417	0.839689	0.770506	0.883302	0.986275	0.987656	0.940576	1	0.875617	0.913714	0.903899	0.794642	0.889259	0.902757	0.902286	0.987329	0.858954	0.794731	0.926967	0.988924	0.834167	0.839838	0.872437	0.86591	0.541371	0.948863	0.81266	0.900496	0.901131	0.940889	0.847828	0.894331	0.895383	0.988188	0.865188	0.905132	0.824458	0.849891	0.98451
lateraloccipital L	0.819181	0.85692	0.858145	0.983197	0.635321	0.899288	0.883467	0.774248	0.833538	0.858635	0.96342	0.953176	0.800011	0.857912	0.918983	0.859225	0.819012	0.875617	1	0.987622	0.940656	0.826698	0.900238	0.874545	0.819881	0.875352	0.867471	0.81925	0.857628	0.84497	0.878195	0.84183	0.970041	0.851093	0.579206	0.929955	0.854023	0.8497	0.970258	0.968725	0.94434	0.965202	0.798132	0.872308	0.951011	0.969624	0.905964	0.949998	0.857968
lateraloccipital R	0.828735	0.874795	0.873817	0.98577	0.656754	0.936902	0.918422	0.796418	0.854546	0.886438	0.951372	0.93276	0.82075	0.884026	0.949683	0.898806	0.861102	0.913714	0.987622	1	0.966143	0.847771	0.929544	0.902123	0.854062	0.908441	0.895018	0.82778	0.892718	0.884443	0.886558	0.855152	0.958717	0.870471	0.593941	0.959421	0.858927	0.867245	0.98713	0.993578	0.928329	0.968444	0.836638	0.910692	0.941667	0.977023	0.896415	0.935143	0.893776
lateralorbitofrontal L	0.820822	0.933746	0.930778	0.940761	0.660121	0.932123	0.895738	0.768126	0.925783	0.95217	0.905454	0.892655	0.895113	0.939175	0.936133	0.879784	0.81691	0.903899	0.940656	0.966143	1	0.919997	0.982789	0.948479	0.810647	0.901362	0.962329	0.880036	0.845184	0.873171	0.842034	0.906685	0.926284	0.928235	0.641583	0.983446	0.863155	0.904853	0.989293	0.970226	0.905831	0.917772	0.788426	0.889527	0.911462	0.927911	0.865879	0.895906	0.874983
lateralorbitofrontal R	0.852203	0.95268	0.951022	0.837931	0.561623	0.828563	0.777349	0.783376	0.992458	0.98428	0.825531	0.816438	0.993115	0.94723	0.81531	0.775764	0.714546	0.794642	0.826698	0.847771	0.919997	1	0.958381	0.934932	0.740292	0.791242	0.980883	0.938151	0.749453	0.767326	0.810768	0.937462	0.839129	0.945078	0.793203	0.902066	0.879751	0.869451	0.887857	0.852711	0.840086	0.829007	0.712356	0.777976	0.843845	0.833391	0.831228	0.826794	0.764176
lingual L	0.83889	0.959687	0.956274	0.913132	0.665217	0.921476	0.870349	0.776016	0.962534	0.98473	0.881133	0.869258	0.942907	0.967238	0.910798	0.864804	0.791543	0.889259	0.900238	0.929544	0.982789	0.958381	1	0.973158	0.794207	0.886234	0.992679	0.914612	0.818469	0.860878	0.832815	0.93666	0.90562	0.95536	0.695342	0.977307	0.879182	0.920706	0.962344	0.939599	0.892646	0.89314	0.768167	0.869323	0.897212	0.902532	0.857739	0.875839	0.856478
lingual R	0.839142	0.98219	0.977303	0.895177	0.724922	0.933274	0.871297	0.768081	0.932226	0.973677	0.874832	0.866396	0.929224	0.99398	0.909931	0.876988	0.791417	0.902757	0.874545	0.902123	0.948479	0.934932	0.973158	1	0.792948	0.902386	0.967338	0.936397	0.812274	0.881056	0.826989	0.965581	0.898263	0.983783	0.678451	0.971942	0.888898	0.964833	0.927095	0.918336	0.895415	0.879651	0.764359	0.876283	0.89586	0.88755	0.861082	0.873392	0.868926
medialorbitofrontal L	0.847853	0.765235	0.763082	0.874354	0.624639	0.883978	0.931641	0.911647	0.734009	0.772777	0.866356	0.819818	0.728829	0.785749	0.901555	0.936187	0.979118	0.902286	0.819881	0.854062	0.810647	0.740292	0.794207	0.792948	1	0.897321	0.772087	0.745984	0.990181	0.904	0.920168	0.762197	0.827832	0.767358	0.669739	0.83932	0.827132	0.772266	0.814479	0.87521	0.802654	0.901189	0.99383	0.933514	0.845716	0.901371	0.852611	0.847105	0.927732
medialorbitofrontal R	0.770015	0.863961	0.857932	0.899111	0.782566	0.975702	0.976558	0.765881	0.791956	0.851993	0.864401	0.842097	0.769209	0.884838	0.978665	0.978995	0.932341	0.987329	0.875352	0.908441	0.901362	0.791242	0.886234	0.902386	0.897321	1	0.85766	0.798227	0.918296	0.987573	0.829288	0.844237	0.875367	0.870694	0.532413	0.947503	0.812147	0.912754	0.897531	0.933313	0.853291	0.889642	0.888468	0.977747	0.86734	0.89992	0.824088	0.851037	0.986916
middletemporal L	0.842789	0.967476	0.965106	0.881318	0.639129	0.891539	0.838163	0.774495	0.979538	0.991858	0.8567	0.846823	0.968864	0.968707	0.878813	0.834883	0.761403	0.858954	0.867471	0.895018	0.962329	0.980883	0.992679	0.967338	0.772087	0.85766	1	0.929468	0.7896	0.831046	0.819559	0.945406	0.879942	0.961152	0.732918	0.955043	0.882688	0.912905	0.933144	0.905761	0.874485	0.864997	0.744069	0.837691	0.877079	0.872728	0.845086	0.854768	0.826175
middletemporal R	0.894788	0.968773	0.970458	0.841645	0.607169	0.824862	0.771623	0.799473	0.922797	0.940799	0.862194	0.868321	0.948115	0.956047	0.80856	0.776948	0.71258	0.794731	0.81925	0.82778	0.880036	0.938151	0.914612	0.936397	0.745984	0.798227	0.929468	1	0.747594	0.774615	0.841902	0.987008	0.870998	0.968927	0.777864	0.88439	0.935756	0.917426	0.853535	0.831802	0.894799	0.842623	0.713702	0.775335	0.888224	0.840094	0.889848	0.875429	0.769575
paracentral L	0.831113	0.779666	0.776815	0.902844	0.64041	0.913021	0.955279	0.884496	0.745911	0.788146	0.882248	0.839261	0.730235	0.800381	0.931711	0.953009	0.98695	0.926967	0.857628	0.892718	0.845184	0.749453	0.818469	0.812274	0.990181	0.918296	0.7896	0.747594	1	0.92337	0.91314	0.771024	0.851899	0.781347	0.631256	0.870459	0.823348	0.790386	0.85308	0.912309	0.820867	0.920239	0.986219	0.955565	0.860414	0.923563	0.855872	0.861507	0.944014
paracentral R	0.757492	0.837383	0.830524	0.877789	0.793566	0.970694	0.979911	0.763992	0.765879	0.828687	0.84014	0.814171	0.744804	0.862702	0.965993	0.986556	0.947118	0.988924	0.84497	0.884443	0.873171	0.767326	0.860878	0.881056	0.904	0.987573	0.831046	0.774615	0.92337	1	0.820612	0.820335	0.846406	0.846009	0.52256	0.924272	0.792784	0.891592	0.869244	0.913787	0.822668	0.871821	0.899629	0.984585	0.841062	0.8824	0.804089	0.82599	0.993681
parahippocampal L	0.951993	0.826492	0.828923	0.924625	0.555445	0.841744	0.851972	0.956465	0.803153	0.824251	0.954806	0.920821	0.806614	0.830194	0.851946	0.850505	0.87019	0.834167	0.878195	0.886558	0.842034	0.810768	0.832815	0.826989	0.920168	0.829288	0.819559	0.841902	0.91314	0.820612	1	0.839267	0.903301	0.823979	0.746915	0.843288	0.932241	0.799776	0.851264	0.881228	0.896284	0.95654	0.897758	0.851277	0.933187	0.947934	0.966667	0.946517	0.839945
parahippocampal R	0.873262	0.986121	0.985908	0.864056	0.669587	0.869382	0.811259	0.780645	0.926017	0.953948	0.874264	0.876894	0.942848	0.97951	0.849458	0.818003	0.740564	0.839838	0.84183	0.855152	0.906685	0.937462	0.93666	0.965581	0.762197	0.844237	0.945406	0.987008	0.771024	0.820335	0.839267	1	0.889603	0.988672	0.733641	0.92023	0.929768	0.958214	0.879655	0.863674	0.907592	0.859745	0.727907	0.816031	0.900832	0.860448	0.888388	0.883536	0.811628
parsopercularis L	0.871964	0.89252	0.896067	0.982018	0.668801	0.897099	0.871884	0.802176	0.842919	0.874321	0.982533	0.987712	0.82435	0.887726	0.905042	0.859373	0.811894	0.872437	0.970041	0.958717	0.926284	0.839129	0.90562	0.898263	0.827832	0.875367	0.879942	0.870998	0.851899	0.846406	0.903301	0.889603	1	0.887666	0.617525	0.926624	0.918405	0.889137	0.945242	0.946211	0.990446	0.973428	0.796142	0.866106	0.993132	0.972321	0.952789	0.984419	0.856252
parsopercularis R	0.849148	0.996635	0.993644	0.869877	0.694112	0.894411	0.835677	0.764357	0.93486	0.968163	0.867504	0.867147	0.943067	0.994661	0.875498	0.840481	0.756586	0.86591	0.851093	0.870471	0.928235	0.945078	0.95536	0.983783	0.767358	0.870694	0.961152	0.968927	0.781347	0.846009	0.823979	0.988672	0.887666	1	0.703237	0.945621	0.906327	0.969225	0.89799	0.882987	0.898314	0.859723	0.735484	0.839927	0.892724	0.86375	0.86898	0.873053	0.835822
parsorbitalis L	0.832521	0.716087	0.72369	0.619044	0.253528	0.562571	0.552068	0.823783	0.780324	0.741894	0.649911	0.626914	0.823859	0.703701	0.555334	0.559746	0.58326	0.541371	0.579206	0.593941	0.641583	0.793203	0.695342	0.678451	0.669739	0.532413	0.732918	0.777864	0.631256	0.52256	0.746915	0.733641	0.617525	0.703237	1	0.616058	0.792924	0.585974	0.618547	0.593194	0.637046	0.648565	0.649516	0.55454	0.658567	0.639206	0.718924	0.655681	0.539364
parsorbitalis R	0.819103	0.946027	0.941396	0.939502	0.727875	0.972363	0.930514	0.771578	0.904104	0.949195	0.904685	0.890546	0.880429	0.958051	0.966903	0.925167	0.853305	0.948863	0.929955	0.959421	0.983446	0.902066	0.977307	0.971942	0.83932	0.947503	0.955043	0.88439	0.870459	0.924272	0.843288	0.92023	0.926624	0.945621	0.616058	1	0.866836	0.944427	0.973289	0.974101	0.908095	0.91863	0.818024	0.930038	0.913904	0.929515	0.866377	0.895315	0.920186
parstriangularis L	0.966377	0.9115	0.917848	0.896346	0.580781	0.835997	0.806568	0.881698	0.868192	0.886096	0.929634	0.925362	0.886559	0.900206	0.828639	0.810813	0.77897	0.81266	0.854023	0.858927	0.863155	0.879751	0.879182	0.888898	0.827132	0.812147	0.882688	0.935756	0.823348	0.792784	0.932241	0.929768	0.918405	0.906327	0.792924	0.866836	1	0.870219	0.855015	0.858721	0.940335	0.914717	0.792247	0.808705	0.949683	0.906865	0.964873	0.940693	0.799357
parstriangularis R	0.791658	0.9596	0.954228	0.867706	0.796819	0.918254	0.86248	0.712781	0.864034	0.917685	0.861163	0.863571	0.86295	0.96487	0.89722	0.87321	0.781795	0.900496	0.8497	0.867245	0.904853	0.869451	0.920706	0.964833	0.772266	0.912754	0.912905	0.917426	0.790386	0.891592	0.799776	0.958214	0.889137	0.969225	0.585974	0.944427	0.870219	1	0.882691	0.882974	0.896981	0.852905	0.741713	0.869556	0.887164	0.859127	0.849288	0.865336	0.875236
pericalcarine L	0.817553	0.902926	0.901167	0.963693	0.651542	0.929581	0.898259	0.767885	0.897818	0.923417	0.924418	0.911142	0.86334	0.911505	0.937736	0.879051	0.82211	0.901131	0.970258	0.98713	0.989293	0.887857	0.962344	0.927095	0.814479	0.897531	0.933144	0.853535	0.85308	0.869244	0.851264	0.879655	0.945242	0.89799	0.618547	0.973289	0.855015	0.882691	1	0.982537	0.91848	0.938509	0.793733	0.890504	0.925201	0.948751	0.87374	0.911768	0.87435
pericalcarine R	0.826692	0.885668	0.88326	0.976598	0.68325	0.962602	0.941933	0.801811	0.857587	0.8975	0.937969	0.916438	0.825556	0.899509	0.969913	0.926932	0.887732	0.940889	0.968725	0.993578	0.970226	0.852711	0.939599	0.918336	0.87521	0.933313	0.905761	0.831802	0.912309	0.913787	0.881228	0.863674	0.946211	0.882987	0.593194	0.974101	0.858721	0.882974	0.982537	1	0.916229	0.960518	0.859464	0.936902	0.93186	0.97068	0.886285	0.921672	0.920132
postcentral L	0.88308	0.904219	0.910087	0.955415	0.668589	0.872941	0.84433	0.794817	0.837752	0.869819	0.973726	0.988768	0.829337	0.890341	0.879568	0.832223	0.779201	0.847828	0.94434	0.928329	0.905831	0.840086	0.892646	0.895415	0.802654	0.853291	0.874485	0.894799	0.820867	0.822668	0.896284	0.907592	0.990446	0.898314	0.637046	0.908095	0.940335	0.896981	0.91848	0.916229	1	0.950229	0.765761	0.837923	0.993445	0.946488	0.960478	0.983619	0.830899
postcentral R	0.900081	0.863395	0.865055	0.993669	0.633942	0.911406	0.905039	0.873917	0.831413	0.862048	0.987575	0.964691	0.812905	0.869153	0.921857	0.894661	0.881825	0.894331	0.965202	0.968444	0.917772	0.829007	0.89314	0.879651	0.901189	0.889642	0.864997	0.842623	0.920239	0.871821	0.95654	0.859745	0.973428	0.859723	0.648565	0.91863	0.914717	0.852905	0.938509	0.960518	0.950229	1	0.87927	0.90094	0.97562	0.998751	0.957393	0.976051	0.886719
posteriorcingulate L	0.822394	0.732819	0.729839	0.852419	0.61854	0.871782	0.927533	0.899786	0.705658	0.745159	0.836714	0.787968	0.698324	0.755749	0.892045	0.930071	0.984366	0.895383	0.798132	0.836638	0.788426	0.712356	0.768167	0.764359	0.99383	0.888468	0.744069	0.713702	0.986219	0.899629	0.897758	0.727907	0.796142	0.735484	0.649516	0.818024	0.792247	0.741713	0.793733	0.859464	0.765761	0.87927	1	0.928902	0.811695	0.880412	0.820763	0.815349	0.922897
posteriorcingulate R	0.782883	0.83475	0.829163	0.904295	0.742697	0.973244	0.997447	0.79755	0.77755	0.833722	0.86678	0.836726	0.754049	0.858054	0.979698	0.998064	0.968462	0.988188	0.872308	0.910692	0.889527	0.777976	0.869323	0.876283	0.933514	0.977747	0.837691	0.775335	0.955565	0.984585	0.851277	0.816031	0.866106	0.839927	0.55454	0.930038	0.808705	0.869556	0.890504	0.936902	0.837923	0.90094	0.928902	1	0.861375	0.910681	0.827727	0.849913	0.99019
precentral L	0.910515	0.89774	0.902404	0.973283	0.652995	0.88804	0.866182	0.840979	0.842649	0.87391	0.989373	0.991977	0.833323	0.890447	0.894809	0.85657	0.817987	0.865188	0.951011	0.941667	0.911462	0.843845	0.897212	0.89586	0.845716	0.86734	0.877079	0.888224	0.860414	0.841062	0.933187	0.900832	0.993132	0.892724	0.658567	0.913904	0.949683	0.887164	0.925201	0.93186	0.993445	0.97562	0.811695	0.861375	1	0.971076	0.977093	0.994116	0.85212
precentral R	0.889902	0.867096	0.867985	0.996349	0.646556	0.922783	0.914419	0.864479	0.837103	0.868925	0.982073	0.95787	0.815818	0.875127	0.932081	0.904177	0.887518	0.905132	0.969624	0.977023	0.927911	0.833391	0.902532	0.88755	0.901371	0.89992	0.872728	0.840094	0.923563	0.8824	0.947934	0.860448	0.972321	0.86375	0.639206	0.929515	0.906865	0.859127	0.948751	0.97068	0.946488	0.998751	0.880412	0.910681	0.971076	1	0.946751	0.968716	0.896074
precuneus L	0.950443	0.872667	0.877342	0.937759	0.585051	0.843344	0.830368	0.89148	0.823511	0.849247	0.980431	0.975322	0.826908	0.864746	0.849801	0.824957	0.808968	0.824458	0.905964	0.896415	0.865879	0.831228	0.857739	0.861082	0.852611	0.824088	0.845086	0.889848	0.855872	0.804089	0.966667	0.888388	0.952789	0.86898	0.718924	0.866377	0.964873	0.849288	0.87374	0.886285	0.960478	0.957393	0.820763	0.827727	0.977093	0.946751	1	0.987353	0.817464
precuneus R	0.911481	0.877825	0.882229	0.96848	0.625332	0.870531	0.856242	0.853131	0.823289	0.853779	0.996091	0.996554	0.814162	0.869517	0.882296	0.843419	0.816423	0.849891	0.949998	0.935143	0.895906	0.826794	0.875839	0.873392	0.847105	0.851037	0.854768	0.875429	0.861507	0.82599	0.946517	0.883536	0.984419	0.873053	0.655681	0.895315	0.940693	0.865336	0.911768	0.921672	0.983619	0.976051	0.815349	0.849913	0.994116	0.968716	0.987353	1	0.839552
rostralanteriorcingulate L	0.770242	0.829014	0.822981	0.889373	0.760587	0.96218	0.989475	0.785725	0.764075	0.822198	0.855468	0.826696	0.742239	0.85191	0.970905	0.991222	0.963177	0.98451	0.857968	0.893776	0.874983	0.764176	0.856478	0.868926	0.927732	0.986916	0.826175	0.769575	0.944014	0.993681	0.839945	0.811628	0.856252	0.835822	0.539364	0.920186	0.799357	0.875236	0.87435	0.920132	0.830899	0.886719	0.922897	0.99019	0.85212	0.896074	0.817464	0.839552	1
rostralanteriorcingulate R	0.762062	0.851646	0.845132	0.887441	0.788317	0.967782	0.974475	0.762859	0.777343	0.838544	0.853405	0.830038	0.75569	0.873557	0.970312	0.979151	0.937034	0.983225	0.860885	0.894928	0.886197	0.777119	0.87161	0.890448	0.899866	0.99743	0.843054	0.787509	0.918344	0.990242	0.824085	0.833474	0.86269	0.859584	0.523663	0.935088	0.802497	0.906211	0.882029	0.921022	0.840682	0.879813	0.892525	0.976794	0.855791	0.889945	0.814803	0.839935	0.989838
rostralmiddlefrontal L	0.860351	0.983859	0.984156	0.857105	0.621312	0.861699	0.807608	0.779027	0.968435	0.985331	0.851093	0.847666	0.979054	0.972852	0.848059	0.807089	0.734027	0.829858	0.841358	0.861819	0.931459	0.981536	0.965915	0.963214	0.755003	0.831477	0.982082	0.96153	0.765173	0.804279	0.820055	0.968316	0.86983	0.975992	0.764853	0.930104	0.904037	0.918805	0.897728	0.871189	0.878373	0.84751	0.723865	0.808344	0.875887	0.8513	0.855645	0.855594	0.799303
rostralmiddlefrontal R	0.921534	0.948505	0.954121	0.837652	0.557774	0.804021	0.758766	0.831192	0.915049	0.924126	0.861692	0.864922	0.944178	0.930217	0.790797	0.762083	0.713374	0.774426	0.809623	0.818484	0.864554	0.934577	0.898346	0.908965	0.756934	0.7743	0.91823	0.984359	0.752918	0.752126	0.858534	0.962162	0.863708	0.942537	0.821805	0.861671	0.953186	0.875595	0.839404	0.820945	0.889869	0.845841	0.725496	0.76091	0.887856	0.841095	0.896505	0.875404	0.751371
superiorfrontal L	0.824785	0.863287	0.859323	0.950436	0.704098	0.972277	0.972117	0.826274	0.815858	0.865779	0.9199	0.890777	0.791331	0.882623	0.980185	0.9678	0.944732	0.963589	0.924915	0.955601	0.928125	0.81471	0.902611	0.898971	0.933497	0.957112	0.870393	0.811426	0.958052	0.94782	0.890174	0.84671	0.917142	0.865261	0.588218	0.954422	0.852184	0.879471	0.933872	0.975271	0.88937	0.946383	0.919574	0.971996	0.912318	0.954707	0.877528	0.902807	0.959205
superiorfrontal R	0.716057	0.842681	0.834515	0.836172	0.854622	0.93477	0.919331	0.70087	0.745154	0.814096	0.807366	0.792455	0.72927	0.864711	0.921692	0.936612	0.879107	0.94704	0.808175	0.84012	0.842981	0.746765	0.839326	0.878491	0.836819	0.965013	0.81499	0.780018	0.851481	0.960642	0.769209	0.830509	0.826546	0.855779	0.465576	0.90452	0.771935	0.928228	0.832084	0.868205	0.813325	0.825852	0.826851	0.928778	0.819415	0.836227	0.774967	0.799394	0.947485
superiorparietal L	0.864605	0.902986	0.909431	0.927506	0.671658	0.848709	0.816425	0.764375	0.823618	0.857249	0.957949	0.979636	0.819867	0.883803	0.85509	0.802971	0.742852	0.822951	0.926466	0.903367	0.885998	0.830078	0.87484	0.886199	0.765902	0.830506	0.859905	0.901237	0.784523	0.79832	0.872084	0.911224	0.972187	0.897419	0.629165	0.889707	0.930752	0.897577	0.895685	0.889493	0.992202	0.920821	0.727067	0.809116	0.977208	0.916186	0.951898	0.971523	0.804055
superiorparietal R	0.912035	0.857827	0.860755	0.982774	0.610584	0.885689	0.881586	0.882303	0.819341	0.84845	0.995806	0.978023	0.805803	0.857833	0.899245	0.869642	0.860178	0.868985	0.956668	0.950555	0.899441	0.820292	0.874685	0.86434	0.889018	0.866165	0.849685	0.848948	0.903518	0.846394	0.966416	0.859681	0.973089	0.853598	0.659264	0.898058	0.925188	0.843713	0.919049	0.938901	0.957446	0.994633	0.86422	0.876174	0.981188	0.988873	0.975775	0.98877	0.863035
superiortemporal L	0.868232	0.991747	0.991663	0.858515	0.647774	0.870507	0.811911	0.783152	0.953062	0.97562	0.856016	0.853268	0.969067	0.985107	0.851479	0.816558	0.739423	0.839024	0.83705	0.857652	0.921267	0.965	0.956761	0.975832	0.760989	0.842118	0.970471	0.972968	0.768978	0.81607	0.825716	0.982072	0.875254	0.987553	0.758509	0.929738	0.915221	0.93784	0.889944	0.868827	0.886873	0.850992	0.72859	0.815288	0.883475	0.854134	0.864091	0.861708	0.808553
superiortemporal R	0.951797	0.905597	0.911969	0.83076	0.509532	0.773317	0.737472	0.867112	0.887162	0.891017	0.864448	0.865042	0.917646	0.890957	0.76262	0.741647	0.713044	0.745804	0.794138	0.799927	0.830369	0.90371	0.864711	0.870848	0.767844	0.743883	0.882633	0.957172	0.755707	0.724594	0.881157	0.926198	0.85481	0.899496	0.850794	0.824146	0.967746	0.828211	0.813107	0.798684	0.882323	0.847915	0.739389	0.739555	0.887069	0.839483	0.911779	0.879319	0.729039
supramarginal L	0.893977	0.898341	0.90373	0.962287	0.660193	0.875616	0.850006	0.81302	0.835235	0.867416	0.983511	0.993779	0.826235	0.887184	0.883379	0.837929	0.790645	0.851186	0.94971	0.933566	0.905504	0.837191	0.890507	0.892672	0.816685	0.855661	0.870844	0.8902	0.833832	0.82605	0.912546	0.902714	0.992029	0.892981	0.642853	0.907692	0.942296	0.890606	0.919879	0.921018	0.998319	0.960332	0.780606	0.843697	0.996801	0.955721	0.97126	0.991298	0.835807
supramarginal R	0.906251	0.866375	0.869799	0.984308	0.62448	0.888073	0.877859	0.863353	0.824192	0.8539	0.99526	0.987211	0.809771	0.864804	0.89926	0.865657	0.847526	0.868931	0.958438	0.950595	0.903585	0.82374	0.881136	0.872429	0.872778	0.866674	0.856094	0.856446	0.889646	0.84512	0.951441	0.868138	0.985136	0.861892	0.650003	0.902876	0.928236	0.854446	0.923449	0.939074	0.971577	0.991845	0.846468	0.872318	0.99009	0.986309	0.975307	0.993155	0.859515
transversetemporal L	0.882847	0.949776	0.951853	0.810644	0.529609	0.790751	0.736482	0.802094	0.966874	0.961538	0.815085	0.809083	0.99215	0.940717	0.771913	0.742596	0.684501	0.75594	0.7868	0.804923	0.874961	0.977803	0.924417	0.921838	0.727696	0.75489	0.951281	0.967018	0.723848	0.7312	0.816737	0.952741	0.824827	0.943263	0.846851	0.863781	0.907218	0.859588	0.84412	0.809222	0.838571	0.810658	0.696113	0.740235	0.84042	0.810667	0.842303	0.82239	0.729018
transversetemporal R	0.820438	0.92654	0.922287	0.953962	0.721685	0.978787	0.940672	0.781391	0.888959	0.934465	0.914808	0.897481	0.86187	0.941837	0.97447	0.933513	0.870107	0.954617	0.943329	0.97331	0.980776	0.885153	0.968387	0.959357	0.854486	0.94919	0.940755	0.865773	0.888214	0.929003	0.854354	0.901781	0.933753	0.92603	0.606341	0.996564	0.862875	0.926751	0.978946	0.98742	0.910241	0.933607	0.83536	0.939741	0.919736	0.945013	0.870848	0.902594	0.926624
[truncated: 13 more columns]
