# Supplementary material for: The relationship between the interictal epileptiform discharge source connectivity and cortical structural couplings in temporal lobe epilepsy
Source: Front Neurol. 2023 Feb 1;14:1029732. doi: 10.3389/fneur.2023.1029732 (PMC9948620; doi:10.3389/fneur.2023.1029732)
Supplement: Supplementary file 1 [file Data_Sheet_1.ZIP › Connection/PLV/L/10.xlsx]

## Sheet: Sheet1
\	caudalanteriorcingulate L	caudalanteriorcingulate R	caudalmiddlefrontal L	caudalmiddlefrontal R	cuneus L	cuneus R	entorhinal L	entorhinal R	fusiform L	fusiform R	inferiorparietal L	inferiorparietal R	inferiortemporal L	inferiortemporal R	insula L	insula R	isthmuscingulate L	isthmuscingulate R	lateraloccipital L	lateraloccipital R	lateralorbitofrontal L	lateralorbitofrontal R	lingual L	lingual R	medialorbitofrontal L	medialorbitofrontal R	middletemporal L	middletemporal R	paracentral L	paracentral R	parahippocampal L	parahippocampal R	parsopercularis L	parsopercularis R	parsorbitalis L	parsorbitalis R	parstriangularis L	parstriangularis R	pericalcarine L	pericalcarine R	postcentral L	postcentral R	posteriorcingulate L	posteriorcingulate R	precentral L	precentral R	precuneus L	precuneus R	rostralanteriorcingulate L
caudalanteriorcingulate L	1	0.886986	0.706645	0.511466	0.34066	0.6934	0.700593	0.741866	0.826284	0.856811	0.965582	0.796956	0.792758	0.716977	0.665146	0.662995	0.546425	0.657424	0.818272	0.609244	0.714061	0.737816	0.710563	0.742611	0.691086	0.626374	0.789279	0.738033	0.575506	0.66557	0.746408	0.987861	0.558356	0.754499	0.874257	0.68831	0.947303	0.598943	0.697348	0.736646	0.482448	0.461416	0.538869	0.664785	0.380327	0.454084	0.819749	0.441781	0.669752
caudalanteriorcingulate R	0.886986	1	0.734714	0.667916	0.528802	0.886384	0.885995	0.9137	0.879511	0.899834	0.913861	0.927455	0.918742	0.888617	0.854338	0.854362	0.744726	0.827363	0.96142	0.790859	0.871917	0.888319	0.875269	0.909221	0.870316	0.760273	0.906026	0.89099	0.776242	0.863095	0.925729	0.913389	0.678324	0.923186	0.981436	0.863906	0.915754	0.764368	0.835367	0.8858	0.417524	0.619398	0.707249	0.855567	0.286944	0.604357	0.973471	0.484987	0.854907
caudalmiddlefrontal L	0.706645	0.734714	1	0.288658	0.553597	0.54354	0.541958	0.560755	0.498935	0.536864	0.666237	0.839755	0.546827	0.517849	0.511893	0.530269	0.706356	0.434569	0.754099	0.405211	0.483012	0.497781	0.490464	0.542729	0.516388	0.478421	0.523748	0.503228	0.529025	0.533607	0.592385	0.73366	0.285456	0.574618	0.654773	0.49467	0.60992	0.36411	0.422118	0.494708	0.818201	0.269972	0.438591	0.506954	0.665918	0.26169	0.769789	0.304496	0.529071
caudalmiddlefrontal R	0.511466	0.667916	0.288658	1	0.463669	0.853108	0.854919	0.83918	0.795151	0.764259	0.575613	0.530386	0.821724	0.87235	0.87574	0.857719	0.565167	0.929419	0.630935	0.948963	0.890527	0.873791	0.888656	0.850051	0.874809	0.825178	0.829936	0.872073	0.803332	0.860083	0.813046	0.523807	0.957542	0.827313	0.724935	0.891504	0.645186	0.968468	0.915757	0.877161	0.255445	0.985727	0.867221	0.883331	0.437062	0.982327	0.635379	0.821403	0.856228
cuneus L	0.34066	0.528802	0.553597	0.463669	1	0.613205	0.620705	0.585598	0.431942	0.436169	0.343331	0.605616	0.499134	0.571873	0.639983	0.658167	0.882996	0.550467	0.550762	0.555364	0.544765	0.533529	0.553926	0.562841	0.612153	0.701125	0.485	0.534702	0.763718	0.650961	0.603776	0.359222	0.394646	0.586203	0.487517	0.587433	0.374282	0.510917	0.501752	0.527769	0.440936	0.456343	0.69292	0.625916	0.275634	0.43383	0.592473	0.446506	0.660225
cuneus R	0.6934	0.886384	0.54354	0.853108	0.613205	1	0.993837	0.991434	0.88263	0.877745	0.758868	0.796611	0.95374	0.992606	0.986517	0.982175	0.790285	0.973099	0.880767	0.95899	0.980829	0.978635	0.986361	0.990061	0.98896	0.869506	0.947191	0.979848	0.917612	0.992805	0.989889	0.722344	0.839026	0.986884	0.906176	0.988803	0.795222	0.93346	0.954908	0.976981	0.230797	0.81221	0.86637	0.991519	0.193884	0.795219	0.886294	0.62456	0.977049
entorhinal L	0.700593	0.885995	0.541958	0.854919	0.620705	0.993837	1	0.992462	0.888777	0.877862	0.757162	0.792151	0.955657	0.992191	0.994682	0.992286	0.792342	0.975254	0.865012	0.959549	0.984441	0.977886	0.987612	0.986949	0.997367	0.897968	0.948996	0.975754	0.930216	0.994784	0.989783	0.72538	0.846404	0.986275	0.904749	0.993766	0.798454	0.934653	0.958225	0.975574	0.226595	0.814578	0.882261	0.995007	0.201326	0.798101	0.877279	0.641615	0.990191
entorhinal R	0.741866	0.9137	0.560755	0.83918	0.585598	0.991434	0.992462	1	0.917006	0.909781	0.79975	0.810804	0.978351	0.996049	0.978014	0.973746	0.768961	0.9681	0.888273	0.945164	0.987639	0.988808	0.990218	0.997573	0.987731	0.86775	0.971891	0.988242	0.898072	0.981075	0.995889	0.767546	0.839632	0.998132	0.934598	0.987602	0.836683	0.92335	0.96282	0.987183	0.248129	0.793403	0.847695	0.981805	0.213001	0.777937	0.896871	0.611401	0.971248
fusiform L	0.826284	0.879511	0.498935	0.795151	0.431942	0.88263	0.888777	0.917006	1	0.986534	0.883598	0.726737	0.96493	0.920499	0.86985	0.857575	0.594752	0.903003	0.806682	0.868731	0.932844	0.945039	0.927006	0.928045	0.893796	0.779365	0.971756	0.944515	0.755956	0.861608	0.895465	0.835296	0.841034	0.919379	0.927952	0.904547	0.930176	0.871182	0.940903	0.947621	0.244402	0.737496	0.736517	0.876041	0.269834	0.728397	0.803401	0.558768	0.860013
fusiform R	0.856811	0.899834	0.536864	0.764259	0.436169	0.877745	0.877862	0.909781	0.986534	1	0.916205	0.749359	0.95332	0.908724	0.85601	0.843236	0.608922	0.882109	0.823886	0.846986	0.914866	0.932574	0.911729	0.920979	0.878145	0.756606	0.958449	0.934398	0.745967	0.852834	0.89392	0.87151	0.803171	0.915385	0.936425	0.88752	0.948719	0.844193	0.917669	0.93412	0.270891	0.707135	0.715811	0.862894	0.261567	0.697088	0.824335	0.5345	0.845119
inferiorparietal L	0.965582	0.913861	0.666237	0.575613	0.343331	0.758868	0.757162	0.79975	0.883598	0.916205	1	0.801998	0.854981	0.781159	0.720932	0.714244	0.552617	0.726106	0.849704	0.680481	0.778163	0.803657	0.77686	0.806859	0.746608	0.635939	0.853528	0.80609	0.614419	0.723935	0.801545	0.979385	0.616832	0.809691	0.922432	0.749274	0.981243	0.670147	0.764796	0.804061	0.412198	0.516336	0.566577	0.72558	0.299826	0.505431	0.840464	0.399633	0.716629
inferiorparietal R	0.796956	0.927455	0.839755	0.530386	0.605616	0.796611	0.792151	0.810804	0.726737	0.749359	0.801998	1	0.791242	0.774404	0.762751	0.776279	0.812309	0.698511	0.945313	0.667674	0.742263	0.754686	0.750354	0.796869	0.769548	0.687784	0.770414	0.760528	0.730537	0.782458	0.836529	0.834281	0.51622	0.823277	0.868951	0.752492	0.778464	0.627507	0.685468	0.753364	0.540954	0.492534	0.641549	0.760991	0.370633	0.473932	0.962791	0.400797	0.774213
inferiortemporal L	0.792758	0.918742	0.546827	0.821724	0.499134	0.95374	0.955657	0.978351	0.96493	0.95332	0.854981	0.791242	1	0.976693	0.933617	0.924711	0.683354	0.948281	0.880664	0.916939	0.977678	0.987373	0.976759	0.984806	0.952865	0.820303	0.998703	0.987417	0.828747	0.932017	0.966692	0.814054	0.844954	0.977939	0.958371	0.959331	0.892644	0.906343	0.967071	0.988065	0.254418	0.767857	0.790637	0.939994	0.241162	0.755221	0.876042	0.577723	0.923359
inferiortemporal R	0.716977	0.888617	0.517849	0.87235	0.571873	0.992606	0.992191	0.996049	0.920499	0.908724	0.781159	0.774404	0.976693	1	0.983221	0.976124	0.747708	0.985116	0.863224	0.966919	0.996136	0.995012	0.998017	0.997255	0.991842	0.872557	0.973188	0.994479	0.898761	0.983598	0.986859	0.741039	0.872476	0.991801	0.919985	0.995428	0.824378	0.949804	0.979116	0.993996	0.219942	0.827335	0.861037	0.988548	0.228719	0.812773	0.867856	0.6374	0.973141
insula L	0.665146	0.854338	0.511893	0.87574	0.639983	0.986517	0.994682	0.978014	0.86985	0.85601	0.720932	0.762751	0.933617	0.983221	1	0.997619	0.794983	0.979207	0.83213	0.970917	0.977341	0.965803	0.980346	0.97196	0.996929	0.92302	0.927973	0.963602	0.949895	0.996988	0.972147	0.688278	0.859516	0.97068	0.873847	0.992943	0.766543	0.946397	0.954554	0.963759	0.202334	0.840701	0.913524	0.998619	0.205249	0.824109	0.847696	0.680174	0.996502
insula R	0.662995	0.854362	0.530269	0.857719	0.658167	0.982175	0.992286	0.973746	0.857575	0.843236	0.714244	0.776279	0.924711	0.976124	0.997619	1	0.81338	0.967035	0.835094	0.957738	0.96774	0.955081	0.970544	0.964426	0.994146	0.930196	0.917267	0.952495	0.9587	0.996334	0.969338	0.686882	0.839492	0.967268	0.867153	0.987174	0.75695	0.930901	0.939396	0.952394	0.215908	0.82349	0.915621	0.994887	0.190394	0.806299	0.853787	0.671713	0.999176
isthmuscingulate L	0.546425	0.744726	0.706356	0.565167	0.882996	0.790285	0.792342	0.768961	0.594752	0.608922	0.552617	0.812309	0.683354	0.747708	0.794983	0.81338	1	0.705773	0.765072	0.697335	0.71527	0.709783	0.725752	0.746205	0.776861	0.783406	0.665443	0.71169	0.869544	0.812028	0.792263	0.574961	0.52236	0.771681	0.694992	0.752521	0.566213	0.648253	0.661786	0.703169	0.439709	0.541406	0.762878	0.784643	0.257302	0.518637	0.805549	0.471291	0.812968
isthmuscingulate R	0.657424	0.827363	0.434569	0.929419	0.550467	0.973099	0.975254	0.9681	0.903003	0.882109	0.726106	0.698511	0.948281	0.985116	0.979207	0.967035	0.705773	1	0.795948	0.99449	0.99134	0.982504	0.991513	0.973227	0.983394	0.883131	0.949897	0.980532	0.892965	0.971568	0.951661	0.676251	0.926989	0.959084	0.872237	0.991774	0.782124	0.987175	0.990021	0.982762	0.183152	0.889872	0.885551	0.984674	0.278849	0.877303	0.799928	0.700211	0.964461
lateraloccipital L	0.818272	0.96142	0.754099	0.630935	0.550762	0.880767	0.865012	0.888273	0.806682	0.823886	0.849704	0.945313	0.880664	0.863224	0.83213	0.835094	0.765072	0.795948	1	0.766399	0.834882	0.851633	0.844823	0.88561	0.841848	0.713239	0.865099	0.859634	0.767823	0.851329	0.909069	0.851494	0.619731	0.894814	0.936367	0.834594	0.83954	0.729759	0.789458	0.850842	0.447915	0.586792	0.679785	0.837214	0.286132	0.568245	0.985674	0.431584	0.829342
lateraloccipital R	0.609244	0.790859	0.405211	0.948963	0.555364	0.95899	0.959549	0.945164	0.868731	0.846986	0.680481	0.667674	0.916939	0.966919	0.970917	0.957738	0.697335	0.99449	0.766399	1	0.973489	0.960975	0.974669	0.95058	0.969739	0.883146	0.918872	0.959357	0.893913	0.962317	0.92823	0.629077	0.932872	0.934412	0.83579	0.979003	0.739419	0.993699	0.975293	0.961192	0.171372	0.917253	0.899956	0.976558	0.291718	0.904386	0.770387	0.735082	0.954226
lateralorbitofrontal L	0.714061	0.871917	0.483012	0.890527	0.544765	0.980829	0.984441	0.987639	0.932844	0.914866	0.778163	0.742263	0.977678	0.996136	0.977341	0.96774	0.71527	0.99134	0.834882	0.973489	1	0.996909	0.999165	0.991187	0.988157	0.872296	0.97755	0.994347	0.88379	0.972516	0.973747	0.733066	0.900742	0.981578	0.912893	0.994467	0.828575	0.963407	0.991547	0.9963	0.205632	0.843712	0.858164	0.982535	0.254274	0.830871	0.839184	0.650779	0.965862
lateralorbitofrontal R	0.737816	0.888319	0.497781	0.873791	0.533529	0.978635	0.977886	0.988808	0.945039	0.932574	0.803657	0.754686	0.987373	0.995012	0.965803	0.955081	0.709783	0.982504	0.851633	0.960975	0.996909	1	0.996755	0.994738	0.978825	0.8506	0.987226	0.998989	0.867167	0.963776	0.975689	0.75771	0.886744	0.985139	0.930264	0.986557	0.85052	0.950622	0.98867	0.999173	0.215035	0.824308	0.835768	0.972728	0.248435	0.81149	0.8524	0.626719	0.952612
lingual L	0.710563	0.875269	0.490464	0.888656	0.553926	0.986361	0.987612	0.990218	0.927006	0.911729	0.77686	0.750354	0.976759	0.998017	0.980346	0.970544	0.725752	0.991513	0.844823	0.974669	0.999165	0.996755	1	0.993911	0.989426	0.870608	0.975821	0.995358	0.889217	0.977161	0.978482	0.731713	0.893427	0.984112	0.914219	0.995208	0.824881	0.961975	0.98897	0.996455	0.205922	0.843038	0.860588	0.985781	0.245985	0.829475	0.847627	0.649421	0.967907
lingual R	0.742611	0.909221	0.542729	0.850051	0.562841	0.990061	0.986949	0.997573	0.928045	0.920979	0.806859	0.796869	0.984806	0.997255	0.97196	0.964426	0.746205	0.973227	0.88561	0.95058	0.991187	0.994738	0.993911	1	0.982821	0.852854	0.980577	0.995381	0.882823	0.974679	0.991342	0.768017	0.853162	0.995362	0.938086	0.986357	0.844754	0.932314	0.972315	0.994164	0.237969	0.802528	0.838088	0.978063	0.221828	0.787783	0.888121	0.610371	0.961057
medialorbitofrontal L	0.691086	0.870316	0.516388	0.874809	0.612153	0.98896	0.997367	0.987731	0.893796	0.878145	0.746608	0.769548	0.952865	0.991842	0.996929	0.994146	0.776861	0.983394	0.841848	0.969739	0.988157	0.978825	0.989426	0.982821	1	0.91171	0.947906	0.976078	0.932338	0.993956	0.979714	0.713268	0.86838	0.981365	0.893021	0.997937	0.792024	0.94901	0.966597	0.977009	0.211429	0.835024	0.895746	0.997233	0.217237	0.819576	0.85582	0.66506	0.993315
medialorbitofrontal R	0.626374	0.760273	0.478421	0.825178	0.701125	0.869506	0.897968	0.86775	0.779365	0.756606	0.635939	0.687784	0.820303	0.872557	0.92302	0.930196	0.783406	0.883131	0.713239	0.883146	0.872296	0.8506	0.870608	0.852854	0.91171	1	0.81469	0.845501	0.949853	0.907692	0.856611	0.628936	0.794685	0.863875	0.763563	0.899663	0.684354	0.863702	0.852283	0.848967	0.194508	0.808469	0.961618	0.90996	0.208631	0.793292	0.747025	0.761727	0.937797
middletemporal L	0.789279	0.906026	0.523748	0.829936	0.485	0.947191	0.948996	0.971891	0.971756	0.958449	0.853528	0.770414	0.998703	0.973188	0.927973	0.917267	0.665443	0.949897	0.865099	0.918872	0.97755	0.987226	0.975821	0.980577	0.947906	0.81469	1	0.987054	0.818608	0.924701	0.957976	0.808138	0.857678	0.970635	0.951911	0.956354	0.894396	0.911843	0.97258	0.988518	0.242039	0.775011	0.785979	0.934939	0.249866	0.763176	0.858102	0.581413	0.916078
middletemporal R	0.738033	0.89099	0.503228	0.872073	0.534702	0.979848	0.975754	0.988242	0.944515	0.934398	0.80609	0.760528	0.987417	0.994479	0.963602	0.952495	0.71169	0.980532	0.859634	0.959357	0.994347	0.998989	0.995358	0.995381	0.976078	0.845501	0.987054	1	0.866191	0.963296	0.975423	0.760173	0.881745	0.985586	0.931795	0.984235	0.850255	0.94807	0.986232	0.999161	0.218287	0.823096	0.833866	0.971473	0.246469	0.810061	0.858099	0.624951	0.949654
paracentral L	0.575506	0.776242	0.529025	0.803332	0.763718	0.917612	0.930216	0.898072	0.755956	0.745967	0.614419	0.730537	0.828747	0.898761	0.949895	0.9587	0.869544	0.892965	0.767823	0.893913	0.88379	0.867167	0.889217	0.882823	0.932338	0.949853	0.818608	0.866191	1	0.950076	0.898011	0.599814	0.756632	0.892683	0.774891	0.917834	0.656071	0.858509	0.849914	0.86375	0.225	0.783832	0.947889	0.940937	0.148678	0.76428	0.794719	0.694186	0.959925
paracentral R	0.66557	0.863095	0.533607	0.860083	0.650961	0.992805	0.994784	0.981075	0.861608	0.852834	0.723935	0.782458	0.932017	0.983598	0.996988	0.996334	0.812028	0.971568	0.851329	0.962317	0.972516	0.963776	0.977161	0.974679	0.993956	0.907692	0.924701	0.963296	0.950076	1	0.978274	0.692809	0.839539	0.975288	0.877965	0.989556	0.764296	0.934626	0.944843	0.96137	0.21965	0.824638	0.903065	0.997624	0.189873	0.807167	0.865468	0.659648	0.993461
parahippocampal L	0.746408	0.925729	0.592385	0.813046	0.603776	0.989889	0.989783	0.995889	0.895465	0.89392	0.801545	0.836529	0.966692	0.986859	0.972147	0.969338	0.792263	0.951661	0.909069	0.92823	0.973747	0.975689	0.978482	0.991342	0.979714	0.856611	0.957976	0.975423	0.898011	0.978274	1	0.774217	0.808712	0.993456	0.937953	0.976394	0.832698	0.901163	0.942526	0.973398	0.270592	0.768438	0.836367	0.974851	0.200157	0.751719	0.918103	0.589683	0.965909
parahippocampal R	0.987861	0.913389	0.73366	0.523807	0.359222	0.722344	0.72538	0.767546	0.835296	0.87151	0.979385	0.834281	0.814054	0.741039	0.688278	0.686882	0.574961	0.676251	0.851494	0.629077	0.733066	0.75771	0.731713	0.768017	0.713268	0.628936	0.808138	0.760173	0.599814	0.692809	0.774217	1	0.562375	0.780827	0.897156	0.709978	0.950565	0.61435	0.71046	0.757112	0.494073	0.472852	0.551409	0.689462	0.378942	0.463734	0.852181	0.426289	0.691829
parsopercularis L	0.558356	0.678324	0.285456	0.957542	0.394646	0.839026	0.846404	0.839632	0.841034	0.803171	0.616832	0.51622	0.844954	0.872476	0.859516	0.839492	0.52236	0.926989	0.619731	0.932872	0.900742	0.886744	0.893427	0.853162	0.86838	0.794685	0.857678	0.881745	0.756632	0.839539	0.808712	0.562375	1	0.82803	0.746764	0.888055	0.693191	0.959782	0.935568	0.889906	0.291968	0.924212	0.803735	0.867323	0.467877	0.927559	0.623633	0.753957	0.839529
parsopercularis R	0.754499	0.923186	0.574618	0.827313	0.586203	0.986884	0.986275	0.998132	0.919379	0.915385	0.809691	0.823277	0.977939	0.991801	0.97068	0.967268	0.771681	0.959084	0.894814	0.934412	0.981578	0.985139	0.984112	0.995362	0.981365	0.863875	0.970635	0.985586	0.892683	0.975288	0.993456	0.780827	0.82803	1	0.939007	0.981022	0.843212	0.912338	0.955358	0.98365	0.260643	0.781082	0.840416	0.974785	0.213785	0.76568	0.906446	0.603569	0.965308
parsorbitalis L	0.874257	0.981436	0.654773	0.724935	0.487517	0.906176	0.904749	0.934598	0.927952	0.936425	0.922432	0.868951	0.958371	0.919985	0.873847	0.867153	0.694992	0.872237	0.936367	0.83579	0.912893	0.930264	0.914219	0.938086	0.893021	0.763563	0.951911	0.931795	0.774891	0.877965	0.937953	0.897156	0.746764	0.939007	1	0.89456	0.942038	0.818198	0.891577	0.928658	0.344101	0.670982	0.719886	0.878533	0.249938	0.657358	0.934966	0.503971	0.866276
parsorbitalis R	0.68831	0.863906	0.49467	0.891504	0.587433	0.988803	0.993766	0.987602	0.904547	0.88752	0.749274	0.752492	0.959331	0.995428	0.992943	0.987174	0.752521	0.991774	0.834594	0.979003	0.994467	0.986557	0.995208	0.986357	0.997937	0.899663	0.956354	0.984235	0.917834	0.989556	0.976394	0.709978	0.888055	0.981022	0.89456	1	0.79731	0.962789	0.978652	0.985272	0.2027	0.850224	0.889128	0.995913	0.234683	0.835787	0.844359	0.669832	0.985391
parstriangularis L	0.947303	0.915754	0.60992	0.645186	0.374282	0.795222	0.798454	0.836683	0.930176	0.948719	0.981243	0.778464	0.892644	0.824378	0.766543	0.75695	0.566213	0.782124	0.83954	0.739419	0.828575	0.85052	0.824881	0.844754	0.792024	0.684354	0.894396	0.850255	0.656071	0.764296	0.832698	0.950565	0.693191	0.843212	0.942038	0.79731	1	0.73403	0.824618	0.850116	0.346752	0.585921	0.619512	0.77073	0.273674	0.575851	0.83336	0.449811	0.759841
parstriangularis R	0.598943	0.764368	0.36411	0.968468	0.510917	0.93346	0.934653	0.92335	0.871182	0.844193	0.670147	0.627507	0.906343	0.949804	0.946397	0.930901	0.648253	0.987175	0.729759	0.993699	0.963407	0.950622	0.961975	0.932314	0.94901	0.863702	0.911843	0.94807	0.858509	0.934626	0.901163	0.61435	0.959782	0.912338	0.818198	0.962789	0.73403	1	0.975822	0.951896	0.19238	0.935298	0.880523	0.953823	0.341528	0.925955	0.732739	0.746654	0.927923
pericalcarine L	0.697348	0.835367	0.422118	0.915757	0.501752	0.954908	0.958225	0.96282	0.940903	0.917669	0.764796	0.685468	0.967071	0.979116	0.954554	0.939396	0.661786	0.990021	0.789458	0.975293	0.991547	0.98867	0.98897	0.972315	0.966597	0.852283	0.97258	0.986232	0.849914	0.944843	0.942526	0.71046	0.935568	0.955358	0.891577	0.978652	0.824618	0.975822	1	0.990103	0.196325	0.868467	0.843152	0.961395	0.302881	0.858337	0.789458	0.670758	0.938122
pericalcarine R	0.736646	0.8858	0.494708	0.877161	0.527769	0.976981	0.975574	0.987183	0.947621	0.93412	0.804061	0.753364	0.988065	0.993996	0.963759	0.952394	0.703169	0.982762	0.850842	0.961192	0.9963	0.999173	0.996455	0.994164	0.977009	0.848967	0.988518	0.999161	0.86375	0.96137	0.973398	0.757112	0.889906	0.98365	0.928658	0.985272	0.850116	0.951896	0.990103	1	0.215515	0.827768	0.835453	0.971038	0.253637	0.815179	0.850436	0.630243	0.950043
postcentral L	0.482448	0.417524	0.818201	0.255445	0.440936	0.230797	0.226595	0.248129	0.244402	0.270891	0.412198	0.540954	0.254418	0.219942	0.202334	0.215908	0.439709	0.183152	0.447915	0.171372	0.205632	0.215035	0.205922	0.237969	0.211429	0.194508	0.242039	0.218287	0.225	0.21965	0.270592	0.494073	0.291968	0.260643	0.344101	0.2027	0.346752	0.19238	0.196325	0.215515	1	0.274822	0.188629	0.202485	0.926994	0.297653	0.456072	0.366068	0.214322
postcentral R	0.461416	0.619398	0.269972	0.985727	0.456343	0.81221	0.814578	0.793403	0.737496	0.707135	0.516336	0.492534	0.767857	0.827335	0.840701	0.82349	0.541406	0.889872	0.586792	0.917253	0.843712	0.824308	0.843038	0.802528	0.835024	0.808469	0.775011	0.823096	0.783832	0.824638	0.768438	0.472852	0.924212	0.781082	0.670982	0.850224	0.585921	0.935298	0.868467	0.827768	0.274822	1	0.862747	0.846998	0.461624	0.997317	0.593893	0.870043	0.822163
posteriorcingulate L	0.538869	0.707249	0.438591	0.867221	0.69292	0.86637	0.882261	0.847695	0.736517	0.715811	0.566577	0.641549	0.790637	0.861037	0.913524	0.915621	0.762878	0.885551	0.679785	0.899956	0.858164	0.835768	0.860588	0.838088	0.895746	0.961618	0.785979	0.833866	0.947889	0.903065	0.836367	0.551409	0.803735	0.840416	0.719886	0.889128	0.619512	0.880523	0.843152	0.835453	0.188629	0.862747	1	0.906333	0.243709	0.846291	0.707218	0.815329	0.918482
posteriorcingulate R	0.664785	0.855567	0.506954	0.883331	0.625916	0.991519	0.995007	0.981805	0.876041	0.862894	0.72558	0.760991	0.939994	0.988548	0.998619	0.994887	0.784643	0.984674	0.837214	0.976558	0.982535	0.972728	0.985781	0.978063	0.997233	0.90996	0.934939	0.971473	0.940937	0.997624	0.974851	0.689462	0.867323	0.974785	0.878533	0.995913	0.77073	0.953823	0.961395	0.971038	0.202485	0.846998	0.906333	1	0.211626	0.83073	0.849204	0.67654	0.992391
precentral L	0.380327	0.286944	0.665918	0.437062	0.275634	0.193884	0.201326	0.213001	0.269834	0.261567	0.299826	0.370633	0.241162	0.228719	0.205249	0.190394	0.257302	0.278849	0.286132	0.291718	0.254274	0.248435	0.245985	0.221828	0.217237	0.208631	0.249866	0.246469	0.148678	0.189873	0.200157	0.378942	0.467877	0.213785	0.249938	0.234683	0.273674	0.341528	0.302881	0.253637	0.926994	0.461624	0.243709	0.211626	1	0.486162	0.297047	0.518177	0.193418
precentral R	0.454084	0.604357	0.26169	0.982327	0.43383	0.795219	0.798101	0.777937	0.728397	0.697088	0.505431	0.473932	0.755221	0.812773	0.824109	0.806299	0.518637	0.877303	0.568245	0.904386	0.830871	0.81149	0.829475	0.787783	0.819576	0.793292	0.763176	0.810061	0.76428	0.807167	0.751719	0.463734	0.927559	0.76568	0.657358	0.835787	0.575851	0.925955	0.858337	0.815179	0.297653	0.997317	0.846291	0.83073	0.486162	1	0.575452	0.873083	0.805275
precuneus L	0.819749	0.973471	0.769789	0.635379	0.592473	0.886294	0.877279	0.896871	0.803401	0.824335	0.840464	0.962791	0.876042	0.867856	0.847696	0.853787	0.805549	0.799928	0.985674	0.770387	0.839184	0.8524	0.847627	0.888121	0.85582	0.747025	0.858102	0.858099	0.794719	0.865468	0.918103	0.852181	0.623633	0.906446	0.934966	0.844359	0.83336	0.732739	0.789458	0.850436	0.456072	0.593893	0.707218	0.849204	0.297047	0.575452	1	0.458727	0.850496
precuneus R	0.441781	0.484987	0.304496	0.821403	0.446506	0.62456	0.641615	0.611401	0.558768	0.5345	0.399633	0.400797	0.577723	0.6374	0.680174	0.671713	0.471291	0.700211	0.431584	0.735082	0.650779	0.626719	0.649421	0.610371	0.66506	0.761727	0.581413	0.624951	0.694186	0.659648	0.589683	0.426289	0.753957	0.603569	0.503971	0.669832	0.449811	0.746654	0.670758	0.630243	0.366068	0.870043	0.815329	0.67654	0.518177	0.873083	0.458727	1	0.676801
rostralanteriorcingulate L	0.669752	0.854907	0.529071	0.856228	0.660225	0.977049	0.990191	0.971248	0.860013	0.845119	0.716629	0.774213	0.923359	0.973141	0.996502	0.999176	0.812968	0.964461	0.829342	0.954226	0.965862	0.952612	0.967907	0.961057	0.993315	0.937797	0.916078	0.949654	0.959925	0.993461	0.965909	0.691829	0.839529	0.965308	0.866276	0.985391	0.759841	0.927923	0.938122	0.950043	0.214322	0.822163	0.918482	0.992391	0.193418	0.805275	0.850496	0.676801	1
rostralanteriorcingulate R	0.61523	0.78763	0.427683	0.936446	0.588337	0.948575	0.958761	0.937328	0.855724	0.829836	0.669838	0.679469	0.901629	0.95639	0.976944	0.969478	0.718938	0.983192	0.753515	0.986926	0.962505	0.944173	0.962069	0.936551	0.972902	0.929676	0.901569	0.941147	0.922264	0.964971	0.920053	0.631037	0.917115	0.927764	0.821785	0.976554	0.727598	0.977086	0.958231	0.944665	0.188798	0.908708	0.936007	0.977522	0.288328	0.895705	0.768578	0.760967	0.969244
rostralmiddlefrontal L	0.719955	0.886613	0.512103	0.874135	0.571124	0.988868	0.993155	0.994666	0.923087	0.909006	0.780874	0.768392	0.975873	0.998579	0.984884	0.977754	0.745077	0.986374	0.853214	0.96748	0.997745	0.99448	0.99828	0.994758	0.993925	0.87995	0.973032	0.992074	0.899414	0.982431	0.985184	0.741212	0.879037	0.989292	0.918467	0.996578	0.826771	0.951697	0.981746	0.99313	0.215192	0.82844	0.863519	0.98853	0.23175	0.814265	0.861011	0.641396	0.975945
rostralmiddlefrontal R	0.925746	0.983072	0.699744	0.662338	0.46524	0.857243	0.857443	0.892556	0.914163	0.940865	0.959638	0.875653	0.920705	0.872054	0.824974	0.820694	0.674826	0.81557	0.918381	0.774861	0.863228	0.88435	0.86348	0.893712	0.845916	0.734022	0.91369	0.886528	0.732917	0.830171	0.896952	0.948239	0.688656	0.902638	0.980818	0.844618	0.960789	0.756871	0.838755	0.882198	0.402056	0.608825	0.675845	0.827953	0.291785	0.596292	0.924464	0.478912	0.822846
superiorfrontal L	0.616576	0.783451	0.462876	0.890746	0.654427	0.929682	0.947249	0.919394	0.82258	0.799711	0.653888	0.69765	0.87197	0.931602	0.97056	0.971075	0.766041	0.947669	0.747509	0.949182	0.931647	0.911194	0.931682	0.910953	0.961038	0.972277	0.868097	0.907982	0.959175	0.959046	0.905764	0.630111	0.859057	0.912378	0.801625	0.955935	0.706455	0.930734	0.915733	0.910475	0.192616	0.869635	0.968814	0.964624	0.246915	0.8547	0.772014	0.768292	0.974241
superiorfrontal R	0.705773	0.889211	0.558035	0.840194	0.638635	0.988679	0.996086	0.989095	0.882016	0.872889	0.755135	0.804593	0.947076	0.985839	0.991481	0.99294	0.810465	0.963667	0.864412	0.946643	0.975424	0.968609	0.97793	0.979903	0.994737	0.906742	0.938803	0.96675	0.937188	0.993865	0.985981	0.730762	0.829727	0.985607	0.898922	0.988639	0.793063	0.920264	0.944778	0.965782	0.239492	0.80071	0.885273	0.990967	0.194975	0.784014	0.882954	0.639518	0.992256
superiorparietal L	0.779034	0.955562	0.708114	0.700159	0.616961	0.935594	0.922407	0.936774	0.822735	0.838882	0.815382	0.919343	0.905049	0.915399	0.898159	0.901056	0.822779	0.857324	0.971244	0.832259	0.888051	0.898917	0.897284	0.93061	0.903145	0.784888	0.889315	0.904415	0.843917	0.915959	0.953597	0.810291	0.684226	0.943347	0.932425	0.894843	0.820929	0.795022	0.843035	0.896589	0.388945	0.658828	0.758821	0.901601	0.239178	0.639837	0.983362	0.500101	0.895994
superiorparietal R	0.905268	0.959142	0.821583	0.544351	0.479424	0.787705	0.783964	0.817263	0.802362	0.835554	0.916512	0.946432	0.831034	0.785005	0.748359	0.753095	0.699865	0.710813	0.935641	0.671363	0.762316	0.782624	0.766768	0.811488	0.765283	0.665915	0.815587	0.787999	0.679521	0.762115	0.834234	0.940078	0.551208	0.830758	0.917297	0.75596	0.881894	0.642319	0.718302	0.78157	0.532241	0.498221	0.606	0.749736	0.378637	0.483404	0.942755	0.408882	0.753611
superiortemporal L	0.757635	0.920907	0.560022	0.833395	0.562699	0.985448	0.985968	0.997095	0.925809	0.919547	0.818405	0.810256	0.98542	0.992807	0.967435	0.960497	0.749356	0.964051	0.894894	0.938745	0.986481	0.990344	0.989171	0.997697	0.979022	0.848051	0.980264	0.98965	0.877617	0.969524	0.994774	0.78234	0.839343	0.994121	0.947364	0.980553	0.854886	0.918915	0.964991	0.989159	0.249403	0.785044	0.827813	0.971891	0.217166	0.77006	0.898175	0.596047	0.95752
superiortemporal R	0.855787	0.954309	0.612804	0.75689	0.490886	0.917206	0.914585	0.944979	0.965767	0.980629	0.912473	0.831746	0.96884	0.935409	0.889354	0.880957	0.68237	0.89414	0.895228	0.858937	0.93041	0.947981	0.931005	0.950806	0.908341	0.78223	0.966189	0.951418	0.791339	0.892458	0.93914	0.880524	0.779154	0.952449	0.971117	0.912076	0.93275	0.844947	0.915466	0.948218	0.311831	0.702806	0.743074	0.895143	0.246207	0.690078	0.899926	0.533991	0.881525
supramarginal L	0.455229	0.52367	0.278536	0.907793	0.320302	0.681528	0.698647	0.679164	0.668895	0.632982	0.459784	0.379202	0.67052	0.713848	0.726623	0.706263	0.401808	0.786624	0.455711	0.809797	0.741507	0.719718	0.735919	0.687883	0.725158	0.728986	0.681506	0.715407	0.66062	0.699102	0.648682	0.444764	0.899549	0.666906	0.57703	0.74087	0.531968	0.839672	0.780769	0.724681	0.441108	0.92726	0.76309	0.728443	0.617253	0.940562	0.471156	0.894395	0.710595
supramarginal R	0.367915	0.496077	0.233596	0.918726	0.344383	0.687191	0.690686	0.668131	0.619167	0.588474	0.396571	0.369304	0.643545	0.705126	0.720696	0.701327	0.41511	0.778121	0.459163	0.812544	0.724505	0.703669	0.723222	0.678146	0.713756	0.703722	0.65211	0.7026	0.667326	0.701866	0.6412	0.372329	0.874742	0.655578	0.545575	0.730608	0.465407	0.838041	0.757392	0.707585	0.385765	0.952119	0.765461	0.726782	0.580055	0.963038	0.467652	0.904085	0.701033
transversetemporal L	0.838463	0.974044	0.643061	0.747181	0.518874	0.935508	0.93048	0.957154	0.913784	0.919764	0.891034	0.872556	0.968416	0.94308	0.900488	0.894053	0.726137	0.895168	0.946873	0.861345	0.932327	0.94788	0.935884	0.960439	0.916856	0.780013	0.960397	0.950269	0.805397	0.907095	0.962857	0.86474	0.760345	0.960144	0.98855	0.91793	0.909004	0.840335	0.907539	0.946815	0.326402	0.694935	0.745533	0.905929	0.232061	0.680166	0.945302	0.517533	0.891421
transversetemporal R	0.969143	0.944468	0.750691	0.553889	0.397205	0.761085	0.762278	0.803199	0.848961	0.885992	0.975011	0.867188	0.843323	0.77622	0.725459	0.724191	0.614544	0.7102	0.884731	0.664745	0.765838	0.790128	0.765583	0.803168	0.748977	0.654974	0.835665	0.793253	0.638726	0.731839	0.81133	0.990476	0.585165	0.816474	0.9259	0.74516	0.946086	0.647069	0.738932	0.789196	0.487459	0.502507	0.583474	0.727128	0.362571	0.49171	0.887719	0.431113	0.728163
[truncated: 13 more columns]
