# Supplementary material for: The relationship between the interictal epileptiform discharge source connectivity and cortical structural couplings in temporal lobe epilepsy
Source: Front Neurol. 2023 Feb 1;14:1029732. doi: 10.3389/fneur.2023.1029732 (PMC9948620; doi:10.3389/fneur.2023.1029732)
Supplement: Supplementary file 1 [file Data_Sheet_1.ZIP › Connection/PLV/L/11.xlsx]

## Sheet: Sheet1
\	caudalanteriorcingulate L	caudalanteriorcingulate R	caudalmiddlefrontal L	caudalmiddlefrontal R	cuneus L	cuneus R	entorhinal L	entorhinal R	fusiform L	fusiform R	inferiorparietal L	inferiorparietal R	inferiortemporal L	inferiortemporal R	insula L	insula R	isthmuscingulate L	isthmuscingulate R	lateraloccipital L	lateraloccipital R	lateralorbitofrontal L	lateralorbitofrontal R	lingual L	lingual R	medialorbitofrontal L	medialorbitofrontal R	middletemporal L	middletemporal R	paracentral L	paracentral R	parahippocampal L	parahippocampal R	parsopercularis L	parsopercularis R	parsorbitalis L	parsorbitalis R	parstriangularis L	parstriangularis R	pericalcarine L	pericalcarine R	postcentral L	postcentral R	posteriorcingulate L	posteriorcingulate R	precentral L	precentral R	precuneus L	precuneus R	rostralanteriorcingulate L
caudalanteriorcingulate L	1	0.9418	0.953704	0.904966	0.946013	0.97075	0.930671	0.91991	0.877241	0.937284	0.848367	0.957783	0.897611	0.934086	0.918111	0.914813	0.842917	0.929645	0.897854	0.911402	0.925763	0.946534	0.916975	0.927835	0.918962	0.904733	0.921383	0.963392	0.904128	0.923534	0.957038	0.971149	0.654258	0.908456	0.853672	0.908548	0.931958	0.973239	0.856319	0.919019	0.930589	0.889216	0.843928	0.92617	0.939821	0.87903	0.964053	0.880094	0.914245
caudalanteriorcingulate R	0.9418	1	0.983489	0.974633	0.89433	0.960586	0.99752	0.98963	0.899428	0.997488	0.831254	0.992057	0.94517	0.998956	0.983708	0.981118	0.921942	0.997576	0.981353	0.98205	0.997118	0.950599	0.99191	0.993918	0.99066	0.964899	0.950517	0.975098	0.953238	0.990958	0.981681	0.972309	0.735355	0.980885	0.877978	0.983049	0.921885	0.983279	0.906307	0.985657	0.892882	0.929711	0.841773	0.995999	0.903191	0.892511	0.989684	0.900009	0.98358
caudalmiddlefrontal L	0.953704	0.983489	1	0.953471	0.925499	0.947871	0.96999	0.973218	0.850115	0.971314	0.855641	0.977418	0.942849	0.975729	0.969742	0.968713	0.889201	0.976113	0.940891	0.958733	0.969396	0.916759	0.955914	0.960604	0.971545	0.957346	0.911158	0.952792	0.954195	0.974207	0.960368	0.957026	0.680903	0.957807	0.912844	0.958422	0.887331	0.983128	0.891164	0.945033	0.938569	0.926897	0.878399	0.973295	0.949135	0.904287	0.982067	0.909504	0.967892
caudalmiddlefrontal R	0.904966	0.974633	0.953471	1	0.851308	0.906225	0.974664	0.992865	0.845879	0.969643	0.886806	0.949347	0.986589	0.977947	0.99564	0.995208	0.960664	0.986022	0.982719	0.998573	0.981431	0.905909	0.977545	0.97016	0.993536	0.992949	0.898928	0.928637	0.986136	0.993624	0.933852	0.922477	0.711756	0.999283	0.91346	0.998348	0.871683	0.935299	0.960679	0.959752	0.88438	0.978445	0.89066	0.989047	0.890206	0.944175	0.94547	0.951996	0.995839
cuneus L	0.946013	0.89433	0.925499	0.851308	1	0.933127	0.876357	0.867737	0.8126	0.886353	0.808093	0.918277	0.844804	0.88396	0.864672	0.863806	0.792368	0.878627	0.834605	0.855162	0.872522	0.885795	0.858323	0.87241	0.865834	0.851218	0.862768	0.909561	0.853821	0.872487	0.906275	0.920862	0.672416	0.855769	0.812386	0.85617	0.871781	0.934769	0.803654	0.859511	0.94009	0.838204	0.799748	0.873959	0.946098	0.834813	0.931241	0.83058	0.861016
cuneus R	0.97075	0.960586	0.947871	0.906225	0.933127	1	0.957904	0.927383	0.94017	0.966101	0.770011	0.984141	0.870999	0.957801	0.917929	0.914515	0.84722	0.94727	0.923312	0.917518	0.950205	0.987419	0.946903	0.960222	0.92831	0.89247	0.977378	0.994619	0.881933	0.931009	0.990474	0.997078	0.74565	0.915053	0.802991	0.918066	0.974177	0.985754	0.830402	0.957898	0.881055	0.858395	0.772928	0.942499	0.893244	0.827049	0.985682	0.830872	0.91659
entorhinal L	0.930671	0.99752	0.96999	0.974664	0.876357	0.957904	1	0.987426	0.913481	0.999291	0.81772	0.989511	0.938863	0.999352	0.980635	0.977627	0.929927	0.996963	0.989475	0.983223	0.99901	0.956398	0.997724	0.998612	0.989219	0.96017	0.959853	0.976462	0.94599	0.988581	0.983104	0.971266	0.751488	0.981328	0.860824	0.98386	0.928139	0.976542	0.908203	0.993602	0.871623	0.924718	0.824396	0.99571	0.88188	0.882903	0.984574	0.891301	0.98107
entorhinal R	0.91991	0.98963	0.973218	0.992865	0.867737	0.927383	0.987426	1	0.864275	0.983344	0.863995	0.967887	0.975199	0.990682	0.998789	0.998264	0.938773	0.996149	0.982683	0.996141	0.99106	0.920399	0.984762	0.980715	0.999686	0.990444	0.917876	0.946567	0.981722	0.999687	0.953927	0.942706	0.711558	0.995279	0.915502	0.995515	0.887775	0.957154	0.934287	0.968947	0.88659	0.959725	0.880142	0.996912	0.895389	0.922852	0.965228	0.932834	0.999034
fusiform L	0.877241	0.899428	0.850115	0.845879	0.8126	0.94017	0.913481	0.864275	1	0.918965	0.648816	0.920773	0.784239	0.90594	0.849522	0.844682	0.820341	0.891052	0.898989	0.861929	0.90458	0.966601	0.914598	0.923681	0.868579	0.81523	0.975567	0.946289	0.793785	0.866557	0.941516	0.939797	0.827541	0.85813	0.685047	0.863733	0.97432	0.906404	0.769519	0.935091	0.745881	0.772625	0.645993	0.887066	0.758744	0.72246	0.912223	0.72979	0.851136
fusiform R	0.937284	0.997488	0.971314	0.969643	0.886353	0.966101	0.999291	0.983344	0.918965	1	0.812045	0.993779	0.932636	0.998766	0.975991	0.972841	0.923543	0.995018	0.985638	0.978454	0.997626	0.962787	0.996161	0.998826	0.985273	0.95412	0.96539	0.982262	0.940063	0.985086	0.987952	0.977617	0.755329	0.976885	0.853887	0.979678	0.935674	0.981787	0.90061	0.994462	0.876358	0.918587	0.818033	0.993329	0.886812	0.877517	0.989418	0.885024	0.976252
inferiorparietal L	0.848367	0.831254	0.855641	0.886806	0.808093	0.770011	0.81772	0.863995	0.648816	0.812045	1	0.803107	0.935275	0.825395	0.882102	0.88054	0.852657	0.841641	0.824617	0.876943	0.82664	0.749186	0.814546	0.806392	0.861313	0.904357	0.719452	0.781991	0.919866	0.865145	0.782955	0.785382	0.482971	0.874775	0.922639	0.867239	0.711935	0.815107	0.929275	0.787235	0.887831	0.951108	0.963522	0.846153	0.886345	0.980891	0.809785	0.976668	0.87641
inferiorparietal R	0.957783	0.992057	0.977418	0.949347	0.918277	0.984141	0.989511	0.967887	0.920773	0.993779	0.803107	1	0.914483	0.989954	0.95943	0.9564	0.894714	0.983316	0.963619	0.958639	0.98544	0.970184	0.981354	0.989256	0.969122	0.935909	0.969726	0.991143	0.924287	0.970622	0.994875	0.990152	0.745966	0.957454	0.845262	0.960398	0.946043	0.994547	0.874805	0.984382	0.896471	0.900254	0.811096	0.980006	0.907604	0.864945	0.998858	0.870101	0.958828
inferiortemporal L	0.897611	0.94517	0.942849	0.986589	0.844804	0.870999	0.938863	0.975199	0.784239	0.932636	0.935275	0.914483	1	0.94513	0.984422	0.985078	0.93842	0.958119	0.946065	0.981446	0.947306	0.860693	0.938507	0.929751	0.973579	0.994782	0.846454	0.890567	0.997069	0.974953	0.895429	0.888237	0.631592	0.981009	0.957253	0.977198	0.823663	0.910256	0.966474	0.913822	0.897633	0.994754	0.945869	0.96189	0.902627	0.975637	0.914772	0.983559	0.982828
inferiortemporal R	0.934086	0.998956	0.975729	0.977947	0.88396	0.957801	0.999352	0.990682	0.90594	0.998766	0.825395	0.989954	0.94513	1	0.984595	0.9821	0.929354	0.998612	0.987491	0.98546	0.999187	0.953045	0.996068	0.996954	0.992086	0.965552	0.954384	0.974763	0.952579	0.991906	0.981221	0.970371	0.746287	0.984225	0.87089	0.986507	0.924424	0.978052	0.910172	0.990223	0.881517	0.930299	0.834403	0.997476	0.891604	0.889849	0.986094	0.897981	0.984913
insula L	0.918111	0.983708	0.969742	0.99564	0.864672	0.917929	0.980635	0.998789	0.849522	0.975991	0.882102	0.95943	0.984422	0.984595	1	0.999563	0.942728	0.99194	0.979079	0.997124	0.98557	0.910698	0.978787	0.973493	0.998292	0.995459	0.905167	0.937521	0.988757	0.99854	0.944161	0.93378	0.696919	0.996403	0.927672	0.995809	0.876842	0.949745	0.94475	0.960879	0.891089	0.970379	0.896276	0.993487	0.89906	0.936785	0.957295	0.946469	0.999825
insula R	0.914813	0.981118	0.968713	0.995208	0.863806	0.914515	0.977627	0.998264	0.844682	0.972841	0.88054	0.9564	0.985078	0.9821	0.999563	1	0.939628	0.989955	0.975626	0.996108	0.982746	0.90594	0.975302	0.969847	0.997272	0.996514	0.90066	0.933516	0.990604	0.997728	0.940485	0.930144	0.694629	0.995675	0.931358	0.99489	0.872065	0.947001	0.942234	0.956409	0.891127	0.970594	0.899181	0.991526	0.899172	0.936575	0.954615	0.946674	0.999592
isthmuscingulate L	0.842917	0.921942	0.889201	0.960664	0.792368	0.84722	0.929927	0.938773	0.820341	0.923543	0.852657	0.894714	0.93842	0.929354	0.942728	0.939628	1	0.936218	0.963576	0.957887	0.938839	0.86441	0.944455	0.931917	0.943141	0.938101	0.859749	0.877805	0.927723	0.940804	0.881311	0.86643	0.767092	0.958856	0.840772	0.958586	0.83216	0.875004	0.970807	0.93011	0.846605	0.941378	0.828074	0.941426	0.846374	0.908833	0.88657	0.911495	0.943587
isthmuscingulate R	0.929645	0.997576	0.976113	0.986022	0.878627	0.94727	0.996963	0.996149	0.891052	0.995018	0.841641	0.983316	0.958119	0.998612	0.99194	0.989955	0.936218	1	0.988396	0.991711	0.998578	0.942104	0.994293	0.993131	0.997134	0.976358	0.941454	0.965239	0.964647	0.997042	0.971914	0.960732	0.736061	0.990925	0.886643	0.992518	0.911719	0.970932	0.92183	0.984552	0.884755	0.943226	0.851171	0.999729	0.894076	0.90408	0.979775	0.912507	0.992219
lateraloccipital L	0.897854	0.981353	0.940891	0.982719	0.834605	0.923312	0.989475	0.982683	0.898989	0.985638	0.824617	0.963619	0.946065	0.987491	0.979079	0.975626	0.963576	0.988396	1	0.988364	0.992416	0.936085	0.996289	0.990689	0.986195	0.962656	0.938838	0.950736	0.946568	0.983795	0.956206	0.940744	0.772614	0.987109	0.85205	0.989251	0.906534	0.943605	0.936688	0.988965	0.847677	0.935543	0.821128	0.99002	0.854881	0.890217	0.954671	0.899151	0.980378
lateraloccipital R	0.911402	0.98205	0.958733	0.998573	0.855162	0.917518	0.983223	0.996141	0.861929	0.978454	0.876943	0.958639	0.981446	0.98546	0.997124	0.996108	0.957887	0.991711	0.988364	1	0.98821	0.918133	0.985203	0.978893	0.996854	0.991292	0.913702	0.940185	0.982944	0.996498	0.946046	0.934148	0.717682	0.999267	0.909785	0.998907	0.88455	0.945174	0.954567	0.969419	0.880624	0.971663	0.882925	0.993846	0.887661	0.935366	0.954478	0.944401	0.997345
lateralorbitofrontal L	0.925763	0.997118	0.969396	0.981431	0.872522	0.950205	0.99901	0.99106	0.90458	0.997626	0.82664	0.98544	0.947306	0.999187	0.98557	0.982746	0.938839	0.998578	0.992416	0.98821	1	0.949445	0.998199	0.99746	0.993124	0.966828	0.950981	0.969728	0.952791	0.992395	0.976022	0.963789	0.754782	0.987358	0.867121	0.989694	0.920621	0.970871	0.917577	0.99175	0.874319	0.933356	0.831752	0.998213	0.883603	0.891682	0.980262	0.899721	0.986172
lateralorbitofrontal R	0.946534	0.950599	0.916759	0.905909	0.885795	0.987419	0.956398	0.920399	0.966601	0.962787	0.749186	0.970184	0.860693	0.953045	0.910698	0.90594	0.86441	0.942104	0.936085	0.918133	0.949445	1	0.953018	0.962905	0.923382	0.882465	0.988801	0.991329	0.867562	0.924175	0.98412	0.988125	0.776324	0.915101	0.768355	0.91879	0.990294	0.963172	0.837678	0.966399	0.836232	0.850573	0.740868	0.938811	0.84749	0.811611	0.966164	0.816755	0.910238
lingual L	0.916975	0.99191	0.955914	0.977545	0.858323	0.946903	0.997724	0.984762	0.914598	0.996161	0.814546	0.981354	0.938507	0.996068	0.978787	0.975302	0.944455	0.994293	0.996289	0.985203	0.998199	0.953018	1	0.998593	0.987689	0.958503	0.95675	0.9694	0.942554	0.986243	0.975187	0.961514	0.768659	0.983782	0.849263	0.986467	0.924833	0.963999	0.917785	0.996202	0.85808	0.926013	0.814944	0.994226	0.867085	0.881479	0.974147	0.88981	0.979693
lingual R	0.927835	0.993918	0.960604	0.97016	0.87241	0.960222	0.998612	0.980715	0.923681	0.998826	0.806392	0.989256	0.929751	0.996954	0.973493	0.969847	0.931917	0.993131	0.990689	0.978893	0.99746	0.962905	0.998593	1	0.98348	0.950974	0.966687	0.979386	0.935284	0.982651	0.984618	0.972721	0.768188	0.97738	0.842411	0.980393	0.936	0.973969	0.904882	0.998005	0.863691	0.91686	0.807646	0.99209	0.873517	0.873473	0.983057	0.881028	0.974091
medialorbitofrontal L	0.918962	0.99066	0.971545	0.993536	0.865834	0.92831	0.989219	0.999686	0.868579	0.985273	0.861313	0.969122	0.973579	0.992086	0.998292	0.997272	0.943141	0.997134	0.986195	0.996854	0.993124	0.923382	0.987689	0.98348	1	0.988732	0.920856	0.948321	0.978935	0.999716	0.95524	0.943673	0.720141	0.99624	0.908774	0.996773	0.891122	0.957119	0.936045	0.972739	0.884247	0.958598	0.874103	0.998088	0.892774	0.920868	0.965755	0.930451	0.998657
medialorbitofrontal R	0.904733	0.964899	0.957346	0.992949	0.851218	0.89247	0.96017	0.990444	0.81523	0.95412	0.904357	0.935909	0.994782	0.965552	0.995459	0.996514	0.938101	0.976358	0.962656	0.991292	0.966828	0.882465	0.958503	0.950974	0.988732	1	0.874235	0.912159	0.997775	0.989335	0.918721	0.909471	0.663264	0.990424	0.951184	0.988116	0.846934	0.929452	0.952649	0.935866	0.890517	0.98274	0.925023	0.978965	0.897736	0.953977	0.93504	0.96453	0.994992
middletemporal L	0.921383	0.950517	0.911158	0.898928	0.862768	0.977378	0.959853	0.917876	0.975567	0.96539	0.719452	0.969726	0.846454	0.954384	0.905167	0.90066	0.859749	0.941454	0.938838	0.913702	0.950981	0.988801	0.95675	0.966687	0.920856	0.874235	1	0.987134	0.856272	0.920302	0.985828	0.981748	0.788648	0.909619	0.756106	0.914071	0.974374	0.95941	0.82411	0.972599	0.811317	0.834555	0.719426	0.937334	0.824211	0.789267	0.963532	0.796354	0.905677
middletemporal R	0.963392	0.975098	0.952792	0.928637	0.909561	0.994619	0.976462	0.946567	0.946289	0.982262	0.781991	0.991143	0.890567	0.974763	0.937521	0.933516	0.877805	0.965239	0.950736	0.940185	0.969728	0.991329	0.9694	0.979386	0.948321	0.912159	0.987134	1	0.899432	0.949572	0.998083	0.998809	0.750955	0.937077	0.813781	0.940193	0.972513	0.988145	0.858039	0.978773	0.872442	0.878316	0.783087	0.96151	0.8845	0.842432	0.989027	0.847937	0.936699
paracentral L	0.904128	0.953238	0.954195	0.986136	0.853821	0.881933	0.94599	0.981722	0.793785	0.940063	0.919866	0.924287	0.997069	0.952579	0.988757	0.990604	0.927723	0.964647	0.946568	0.982944	0.952791	0.867562	0.942554	0.935284	0.978935	0.997775	0.856272	0.899432	1	0.980597	0.905865	0.898523	0.634969	0.981952	0.964037	0.978539	0.831089	0.921635	0.952107	0.918044	0.899484	0.987129	0.943638	0.96726	0.906259	0.964373	0.925496	0.974425	0.987508
paracentral R	0.923534	0.990958	0.974207	0.993624	0.872487	0.931009	0.988581	0.999687	0.866557	0.985086	0.865145	0.970622	0.974953	0.991906	0.99854	0.997728	0.940804	0.997042	0.983795	0.996498	0.992395	0.924175	0.986243	0.982651	0.999716	0.989335	0.920302	0.949572	0.980597	1	0.956222	0.945528	0.715352	0.996179	0.911233	0.996527	0.891619	0.959323	0.935446	0.971319	0.890572	0.960245	0.877824	0.997885	0.89901	0.92396	0.968026	0.932967	0.998651
parahippocampal L	0.957038	0.981681	0.960368	0.933852	0.906275	0.990474	0.983104	0.953927	0.941516	0.987952	0.782955	0.994875	0.895429	0.981221	0.944161	0.940485	0.881311	0.971914	0.956206	0.946046	0.976022	0.98412	0.975187	0.984618	0.95524	0.918721	0.985828	0.998083	0.905865	0.956222	1	0.99689	0.746081	0.942542	0.82323	0.94565	0.962386	0.991096	0.860806	0.982982	0.872069	0.882258	0.788822	0.967849	0.884692	0.845068	0.99276	0.851486	0.943505
parahippocampal R	0.971149	0.972309	0.957026	0.922477	0.920862	0.997078	0.971266	0.942706	0.939797	0.977617	0.785382	0.990152	0.888237	0.970371	0.93378	0.930144	0.86643	0.960732	0.940744	0.934148	0.963789	0.988125	0.961514	0.972721	0.943673	0.909471	0.981748	0.998809	0.898523	0.945528	0.99689	1	0.736871	0.930693	0.820248	0.933482	0.970403	0.991336	0.851125	0.970306	0.881373	0.875609	0.789588	0.956394	0.893995	0.842788	0.99001	0.848097	0.932544
parsopercularis L	0.654258	0.735355	0.680903	0.711756	0.672416	0.74565	0.751488	0.711558	0.827541	0.755329	0.482971	0.745966	0.631592	0.746287	0.696919	0.694629	0.767092	0.736061	0.772614	0.717682	0.754782	0.776324	0.768659	0.768188	0.720141	0.663264	0.788648	0.750955	0.634969	0.715352	0.746081	0.736871	1	0.724177	0.513334	0.732318	0.788863	0.712523	0.667036	0.785668	0.613313	0.625569	0.460451	0.737006	0.615564	0.570814	0.734278	0.567998	0.70329
parsopercularis R	0.908456	0.980885	0.957807	0.999283	0.855769	0.915053	0.981328	0.995279	0.85813	0.976885	0.874775	0.957454	0.981009	0.984225	0.996403	0.995675	0.958856	0.990925	0.987109	0.999267	0.987358	0.915101	0.983782	0.97738	0.99624	0.990424	0.909619	0.937077	0.981952	0.996179	0.942542	0.930693	0.724177	1	0.905418	0.999782	0.881803	0.942431	0.953508	0.967718	0.882931	0.971141	0.879195	0.993426	0.889315	0.934556	0.953223	0.942525	0.996814
parsorbitalis L	0.853672	0.877978	0.912844	0.91346	0.812386	0.802991	0.860824	0.915502	0.685047	0.853887	0.922639	0.845262	0.957253	0.87089	0.927672	0.931358	0.840772	0.886643	0.85205	0.909785	0.867121	0.768355	0.849263	0.842411	0.908774	0.951184	0.756106	0.813781	0.964037	0.911233	0.82323	0.820248	0.513334	0.905418	1	0.89924	0.731218	0.861088	0.895764	0.817841	0.878681	0.945274	0.977888	0.888229	0.886525	0.942385	0.853308	0.955377	0.924502
parsorbitalis R	0.908548	0.983049	0.958422	0.998348	0.85617	0.918066	0.98386	0.995515	0.863733	0.979678	0.867239	0.960398	0.977198	0.986507	0.995809	0.99489	0.958586	0.992518	0.989251	0.998907	0.989694	0.91879	0.986467	0.980393	0.996773	0.988116	0.914071	0.940193	0.978539	0.996527	0.94565	0.933482	0.732318	0.999782	0.89924	1	0.886075	0.944607	0.949843	0.97133	0.880805	0.966513	0.871525	0.994861	0.887356	0.928437	0.955749	0.936452	0.996418
parstriangularis L	0.931958	0.921885	0.887331	0.871683	0.871781	0.974177	0.928139	0.887775	0.97432	0.935674	0.711935	0.946043	0.823663	0.924424	0.876842	0.872065	0.83216	0.911719	0.906534	0.88455	0.920621	0.990294	0.924833	0.936	0.891122	0.846934	0.974374	0.972513	0.831089	0.891619	0.962386	0.970403	0.788863	0.881803	0.731218	0.886075	1	0.939897	0.800471	0.941513	0.810657	0.813256	0.702565	0.90796	0.821784	0.774028	0.941952	0.778663	0.876681
parstriangularis R	0.973239	0.983279	0.983128	0.935299	0.934769	0.985754	0.976542	0.957154	0.906404	0.981787	0.815107	0.994547	0.910256	0.978052	0.949745	0.947001	0.875004	0.970932	0.943605	0.945174	0.970871	0.963172	0.963999	0.973969	0.957119	0.929452	0.95941	0.988145	0.921635	0.959323	0.991096	0.991336	0.712523	0.942431	0.861088	0.944607	0.939897	1	0.866149	0.96668	0.914798	0.8962	0.8285	0.966627	0.927117	0.868399	0.99672	0.873418	0.948181
pericalcarine L	0.856319	0.906307	0.891164	0.960679	0.803654	0.830402	0.908203	0.934287	0.769519	0.90061	0.929275	0.874805	0.966474	0.910172	0.94475	0.942234	0.970807	0.92183	0.936688	0.954567	0.917577	0.837678	0.917785	0.904882	0.936045	0.952649	0.82411	0.858039	0.952107	0.935446	0.860806	0.851125	0.667036	0.953508	0.895764	0.949843	0.800471	0.866149	1	0.896503	0.870734	0.976521	0.902571	0.927493	0.870326	0.962161	0.871072	0.965208	0.943296
pericalcarine R	0.919019	0.985657	0.945033	0.959752	0.859511	0.957898	0.993602	0.968947	0.935091	0.994462	0.787235	0.984382	0.913822	0.990223	0.960879	0.956409	0.93011	0.984552	0.988965	0.969419	0.99175	0.966399	0.996202	0.998005	0.972739	0.935866	0.972599	0.978773	0.918044	0.971319	0.982982	0.970306	0.785668	0.967718	0.817841	0.97133	0.941513	0.96668	0.896503	1	0.84651	0.901894	0.783579	0.9836	0.856136	0.856188	0.976287	0.863411	0.961744
postcentral L	0.930589	0.892882	0.938569	0.88438	0.94009	0.881055	0.871623	0.88659	0.745881	0.876358	0.887831	0.896471	0.897633	0.881517	0.891089	0.891127	0.846605	0.884755	0.847677	0.880624	0.874319	0.836232	0.85808	0.863691	0.884247	0.890517	0.811317	0.872442	0.899484	0.890572	0.872069	0.881373	0.613313	0.882931	0.878681	0.880805	0.810657	0.914798	0.870734	0.84651	1	0.899135	0.880181	0.883493	0.998613	0.909911	0.907681	0.901179	0.886777
postcentral R	0.889216	0.929711	0.926897	0.978445	0.838204	0.858395	0.924718	0.959725	0.772625	0.918587	0.951108	0.900254	0.994754	0.930299	0.970379	0.970594	0.941378	0.943226	0.935543	0.971663	0.933356	0.850573	0.926013	0.91686	0.958598	0.98274	0.834555	0.878316	0.987129	0.960245	0.882258	0.875609	0.625569	0.971141	0.945274	0.966513	0.813256	0.8962	0.976521	0.901894	0.899135	1	0.948732	0.947488	0.901967	0.988974	0.900668	0.992972	0.968356
posteriorcingulate L	0.843928	0.841773	0.878399	0.89066	0.799748	0.772928	0.824396	0.880142	0.645993	0.818033	0.963522	0.811096	0.945869	0.834403	0.896276	0.899181	0.828074	0.851171	0.821128	0.882925	0.831752	0.740868	0.814944	0.807646	0.874103	0.925023	0.719426	0.783087	0.943638	0.877824	0.788822	0.789588	0.460451	0.879195	0.977888	0.871525	0.702565	0.8285	0.902571	0.783579	0.880181	0.948732	1	0.853945	0.884807	0.965916	0.819752	0.973034	0.891818
posteriorcingulate R	0.92617	0.995999	0.973295	0.989047	0.873959	0.942499	0.99571	0.996912	0.887066	0.993329	0.846153	0.980006	0.96189	0.997476	0.993487	0.991526	0.941426	0.999729	0.99002	0.993846	0.998213	0.938811	0.994226	0.99209	0.998088	0.978965	0.937334	0.96151	0.96726	0.997885	0.967849	0.956394	0.737006	0.993426	0.888229	0.994861	0.90796	0.966627	0.927493	0.9836	0.883493	0.947488	0.853945	1	0.892305	0.908294	0.976056	0.916618	0.993849
precentral L	0.939821	0.903191	0.949135	0.890206	0.946098	0.893244	0.88188	0.895389	0.758744	0.886812	0.886345	0.907604	0.902627	0.891604	0.89906	0.899172	0.846374	0.894076	0.854881	0.887661	0.883603	0.84749	0.867085	0.873517	0.892774	0.897736	0.824211	0.8845	0.906259	0.89901	0.884692	0.893995	0.615564	0.889315	0.886525	0.887356	0.821784	0.927117	0.870326	0.856136	0.998613	0.901967	0.884807	0.892305	1	0.910346	0.918996	0.903253	0.894814
precentral R	0.87903	0.892511	0.904287	0.944175	0.834813	0.827049	0.882903	0.922852	0.72246	0.877517	0.980891	0.864945	0.975637	0.889849	0.936785	0.936575	0.908833	0.90408	0.890217	0.935366	0.891682	0.811611	0.881479	0.873473	0.920868	0.953977	0.789267	0.842432	0.964373	0.92396	0.845068	0.842788	0.570814	0.934556	0.942385	0.928437	0.774028	0.868399	0.962161	0.856188	0.909911	0.988974	0.965916	0.908294	0.910346	1	0.868832	0.99776	0.933035
precuneus L	0.964053	0.989684	0.982067	0.94547	0.931241	0.985682	0.984574	0.965228	0.912223	0.989418	0.809785	0.998858	0.914772	0.986094	0.957295	0.954615	0.88657	0.979775	0.954671	0.954478	0.980262	0.966164	0.974147	0.983057	0.965755	0.93504	0.963532	0.989027	0.925496	0.968026	0.99276	0.99001	0.734278	0.953223	0.853308	0.955749	0.941952	0.99672	0.871072	0.976287	0.907681	0.900668	0.819752	0.976056	0.918996	0.868832	1	0.873393	0.956208
precuneus R	0.880094	0.900009	0.909504	0.951996	0.83058	0.830872	0.891301	0.932834	0.72979	0.885024	0.976668	0.870101	0.983559	0.897981	0.946469	0.946674	0.911495	0.912507	0.899151	0.944401	0.899721	0.816755	0.88981	0.881028	0.930451	0.96453	0.796354	0.847937	0.974425	0.932967	0.851486	0.848097	0.567998	0.942525	0.955377	0.936452	0.778663	0.873418	0.965208	0.863411	0.901179	0.992972	0.973034	0.916618	0.903253	0.99776	0.873393	1	0.94306
rostralanteriorcingulate L	0.914245	0.98358	0.967892	0.995839	0.861016	0.91659	0.98107	0.999034	0.851136	0.976252	0.87641	0.958828	0.982828	0.984913	0.999825	0.999592	0.943587	0.992219	0.980378	0.997345	0.986172	0.910238	0.979693	0.974091	0.998657	0.994992	0.905677	0.936699	0.987508	0.998651	0.943505	0.932544	0.70329	0.996814	0.924502	0.996418	0.876681	0.948181	0.943296	0.961744	0.886777	0.968356	0.891818	0.993849	0.894814	0.933035	0.956208	0.94306	1
rostralanteriorcingulate R	0.910958	0.974494	0.965269	0.993287	0.858027	0.904781	0.97007	0.995576	0.830844	0.964546	0.890725	0.947411	0.98926	0.974991	0.99841	0.999099	0.936185	0.984255	0.969038	0.993592	0.975637	0.894657	0.967409	0.961095	0.994042	0.998758	0.888525	0.923965	0.994415	0.994457	0.931088	0.921252	0.677138	0.992553	0.94379	0.991096	0.859983	0.940154	0.94486	0.946541	0.890158	0.974717	0.912285	0.986111	0.898221	0.943031	0.946238	0.95393	0.998183
rostralmiddlefrontal L	0.925107	0.996798	0.969438	0.982277	0.873168	0.94873	0.998121	0.990956	0.901759	0.996865	0.828278	0.984723	0.9484	0.998672	0.985825	0.982941	0.940339	0.998412	0.992198	0.988362	0.999804	0.947645	0.997665	0.996764	0.993239	0.967201	0.948177	0.968007	0.953157	0.992581	0.973957	0.961897	0.757096	0.988114	0.866912	0.990483	0.918938	0.969688	0.91875	0.990942	0.876452	0.934501	0.832106	0.998296	0.88535	0.893197	0.979592	0.900715	0.986432
rostralmiddlefrontal R	0.935268	0.999149	0.976567	0.976788	0.886861	0.958566	0.998829	0.989339	0.905153	0.998639	0.824563	0.990904	0.9433	0.99966	0.983153	0.980501	0.928831	0.99812	0.986685	0.983898	0.999001	0.953103	0.995568	0.996764	0.991033	0.963434	0.953502	0.974857	0.95033	0.990967	0.980873	0.970401	0.750203	0.983278	0.867366	0.985775	0.924801	0.978774	0.908674	0.990131	0.88472	0.928554	0.832023	0.99704	0.894426	0.888675	0.987046	0.896109	0.983484
superiorfrontal L	0.906754	0.972253	0.95882	0.997217	0.852764	0.901081	0.96931	0.994371	0.830861	0.96366	0.895068	0.944541	0.991841	0.973868	0.998049	0.998422	0.947058	0.983472	0.973243	0.996152	0.975916	0.894811	0.969184	0.96184	0.993628	0.998797	0.887405	0.921842	0.994093	0.993923	0.927999	0.917751	0.685419	0.99586	0.936467	0.994316	0.859798	0.93484	0.954532	0.948527	0.887803	0.9801	0.9097	0.986122	0.8948	0.948175	0.942402	0.957991	0.997937
superiorfrontal R	0.922333	0.991444	0.976189	0.990997	0.871679	0.930343	0.98841	0.999729	0.865848	0.984756	0.860402	0.970537	0.972362	0.991863	0.997991	0.997268	0.936031	0.996877	0.981961	0.99459	0.991951	0.922126	0.985108	0.981685	0.999561	0.988381	0.919438	0.948701	0.979235	0.999584	0.955957	0.945089	0.714225	0.99395	0.912935	0.994495	0.88992	0.960203	0.930339	0.969819	0.88894	0.956084	0.876772	0.997408	0.897912	0.919209	0.968078	0.928972	0.998249
superiorparietal L	0.856536	0.782082	0.824443	0.799602	0.879287	0.775137	0.761815	0.788135	0.63268	0.763928	0.909364	0.780465	0.835711	0.770576	0.801165	0.79807	0.780918	0.779393	0.753478	0.792206	0.766932	0.734862	0.753331	0.754322	0.786137	0.810265	0.696162	0.764062	0.824257	0.792605	0.758353	0.773057	0.509918	0.792357	0.813966	0.787341	0.713647	0.801184	0.839459	0.738417	0.913805	0.846976	0.847493	0.78084	0.906007	0.881814	0.792815	0.869155	0.794343
superiorparietal R	0.884482	0.906763	0.915278	0.956599	0.835125	0.838507	0.898401	0.938724	0.738958	0.892271	0.972255	0.877494	0.985949	0.904977	0.951581	0.951998	0.914501	0.919022	0.905198	0.949603	0.906439	0.824354	0.896628	0.888185	0.936266	0.96872	0.804971	0.855354	0.978086	0.938764	0.859218	0.855457	0.576296	0.947652	0.956993	0.941792	0.786437	0.880243	0.965152	0.870672	0.903337	0.99445	0.971848	0.922874	0.905828	0.996965	0.880713	0.999694	0.948361
superiortemporal L	0.952013	0.996001	0.977058	0.95934	0.90183	0.976564	0.995635	0.976947	0.920055	0.997729	0.813235	0.99761	0.925761	0.995215	0.969217	0.965862	0.9073	0.989948	0.97451	0.969378	0.991846	0.967849	0.989012	0.994405	0.978125	0.946995	0.969393	0.988862	0.934816	0.978708	0.99412	0.986739	0.737301	0.966785	0.856408	0.969369	0.941416	0.991081	0.889519	0.989357	0.88681	0.911478	0.821154	0.987111	0.898216	0.874477	0.995228	0.881543	0.968672
superiortemporal R	0.93002	0.84489	0.867343	0.838975	0.869858	0.852433	0.830684	0.842583	0.743335	0.832298	0.898198	0.84633	0.866056	0.834541	0.851205	0.846026	0.781789	0.838899	0.810767	0.840323	0.829078	0.824609	0.819043	0.823397	0.840269	0.853711	0.792573	0.84804	0.861516	0.845056	0.841641	0.857273	0.516303	0.834817	0.842551	0.830952	0.807734	0.869276	0.83815	0.811065	0.875233	0.864469	0.863443	0.83825	0.88059	0.88135	0.85445	0.880306	0.844493
supramarginal L	0.911819	0.867474	0.911885	0.874683	0.908424	0.846221	0.847237	0.869333	0.710841	0.849786	0.911901	0.865	0.89664	0.856524	0.877582	0.876869	0.847345	0.86316	0.832031	0.868597	0.851612	0.807068	0.836623	0.839028	0.866998	0.882066	0.778413	0.842088	0.893436	0.873269	0.840837	0.849885	0.575668	0.870359	0.877328	0.866787	0.77853	0.883006	0.881169	0.822048	0.988355	0.903965	0.89175	0.863437	0.983186	0.924196	0.875577	0.91294	0.87247
supramarginal R	0.879391	0.889142	0.903647	0.93981	0.834632	0.824663	0.87847	0.920083	0.716064	0.873126	0.982382	0.861531	0.974541	0.885829	0.934396	0.934355	0.900082	0.900338	0.883876	0.931442	0.886969	0.806863	0.875889	0.868216	0.917596	0.952745	0.783849	0.838775	0.964275	0.920902	0.841544	0.840005	0.556366	0.930047	0.948722	0.923685	0.769142	0.866733	0.956365	0.850045	0.909109	0.986704	0.972831	0.904294	0.910107	0.999218	0.866338	0.997932	0.930375
transversetemporal L	0.944642	0.989317	0.9962	0.968704	0.90793	0.942081	0.978515	0.986963	0.853182	0.977664	0.859923	0.97628	0.956917	0.983911	0.984107	0.983222	0.902835	0.986682	0.955493	0.973783	0.979347	0.917647	0.967066	0.968824	0.985342	0.972687	0.912998	0.951429	0.967737	0.987184	0.95956	0.953352	0.684204	0.972668	0.920583	0.973157	0.886668	0.976503	0.904249	0.953353	0.922278	0.938939	0.883252	0.984844	0.932491	0.911131	0.978962	0.918855	0.982817
transversetemporal R	0.899154	0.954051	0.945387	0.993024	0.847216	0.882184	0.950314	0.98127	0.804567	0.94439	0.9225	0.925269	0.998111	0.955574	0.988529	0.989313	0.94823	0.967043	0.958223	0.98862	0.958129	0.875355	0.951126	0.942678	0.980191	0.995795	0.863769	0.902591	0.995944	0.981305	0.907759	0.899043	0.658836	0.988525	0.944357	0.985342	0.839047	0.917695	0.968092	0.928385	0.894908	0.994204	0.931401	0.970607	0.899933	0.970544	0.924375	0.978015	0.987596
[truncated: 13 more columns]
