# Supplementary material for: The relationship between the interictal epileptiform discharge source connectivity and cortical structural couplings in temporal lobe epilepsy
Source: Front Neurol. 2023 Feb 1;14:1029732. doi: 10.3389/fneur.2023.1029732 (PMC9948620; doi:10.3389/fneur.2023.1029732)
Supplement: Supplementary file 1 [file Data_Sheet_1.ZIP › Connection/PLV/L/13.xlsx]

## Sheet: Sheet1
\	caudalanteriorcingulate L	caudalanteriorcingulate R	caudalmiddlefrontal L	caudalmiddlefrontal R	cuneus L	cuneus R	entorhinal L	entorhinal R	fusiform L	fusiform R	inferiorparietal L	inferiorparietal R	inferiortemporal L	inferiortemporal R	insula L	insula R	isthmuscingulate L	isthmuscingulate R	lateraloccipital L	lateraloccipital R	lateralorbitofrontal L	lateralorbitofrontal R	lingual L	lingual R	medialorbitofrontal L	medialorbitofrontal R	middletemporal L	middletemporal R	paracentral L	paracentral R	parahippocampal L	parahippocampal R	parsopercularis L	parsopercularis R	parsorbitalis L	parsorbitalis R	parstriangularis L	parstriangularis R	pericalcarine L	pericalcarine R	postcentral L	postcentral R	posteriorcingulate L	posteriorcingulate R	precentral L	precentral R	precuneus L	precuneus R	rostralanteriorcingulate L
caudalanteriorcingulate L	1	0.760616	0.883042	0.953049	0.810442	0.879047	0.807833	0.25	0.797219	0.668622	0.936037	0.775379	0.669656	0.818483	0.879917	0.868938	0.859195	0.84297	0.507944	0.712081	0.796712	0.451131	0.834079	0.802676	0.843646	0.900018	0.769389	0.759834	0.927332	0.852287	0.704468	0.387098	0.497819	0.871404	0.877937	0.933301	0.986149	0.895723	0.825201	0.865351	0.405099	0.957214	0.76764	0.469834	0.508833	0.946297	0.792106	0.0222958	0.856178
caudalanteriorcingulate R	0.760616	1	0.945718	0.846381	0.977908	0.953238	0.989877	0.381529	0.975598	0.949441	0.724215	0.993772	0.9602	0.983827	0.955168	0.964959	0.95717	0.965482	0.711859	0.339609	0.981094	0.77236	0.970449	0.977626	0.97688	0.941228	0.982771	0.990399	0.903009	0.9737	0.983552	0.770267	0.423453	0.938117	0.931981	0.724174	0.769062	0.652364	0.894449	0.929252	0.36767	0.789915	0.977628	0.395325	0.234238	0.836365	0.986169	0.389941	0.972126
caudalmiddlefrontal L	0.883042	0.945718	1	0.930549	0.950097	0.993514	0.970654	0.317687	0.977024	0.892467	0.832948	0.959635	0.887902	0.982962	0.990969	0.990603	0.997721	0.994383	0.607984	0.502791	0.976074	0.690883	0.99152	0.980049	0.990591	0.987826	0.962117	0.954972	0.971643	0.989778	0.904667	0.626966	0.482829	0.996944	0.959293	0.865961	0.897608	0.804864	0.959899	0.991566	0.334164	0.916863	0.962321	0.473735	0.373644	0.952893	0.947262	0.229343	0.992367
caudalmiddlefrontal R	0.953049	0.846381	0.930549	1	0.892029	0.938228	0.888831	0.22198	0.863902	0.747504	0.915114	0.853995	0.752646	0.890883	0.943926	0.936469	0.912668	0.901276	0.601793	0.603897	0.865375	0.523778	0.896178	0.869762	0.911649	0.960931	0.843425	0.83876	0.978925	0.920942	0.794195	0.491607	0.525407	0.913241	0.950217	0.867011	0.932152	0.813744	0.845989	0.900373	0.421188	0.904109	0.837123	0.486649	0.443347	0.925452	0.876063	0.101154	0.92326
cuneus L	0.810442	0.977908	0.950097	0.892029	1	0.969695	0.982112	0.312928	0.947405	0.89136	0.768649	0.976922	0.906415	0.970891	0.971334	0.975846	0.953539	0.956818	0.729729	0.390089	0.953843	0.701147	0.958733	0.954696	0.97103	0.961655	0.949178	0.957	0.937439	0.979941	0.954427	0.706789	0.461332	0.937918	0.962521	0.764741	0.812896	0.699029	0.865999	0.919438	0.38201	0.825752	0.944309	0.415576	0.275132	0.86539	0.998136	0.326129	0.972224
cuneus R	0.879047	0.953238	0.993514	0.938228	0.969695	1	0.980263	0.306135	0.971027	0.887172	0.834022	0.964474	0.887681	0.984612	0.99823	0.996539	0.992046	0.989537	0.645796	0.485692	0.971101	0.681189	0.988202	0.975923	0.991207	0.993058	0.959994	0.955125	0.980018	0.995983	0.915188	0.637953	0.483155	0.985536	0.976969	0.846956	0.887171	0.785372	0.929262	0.974439	0.351538	0.902524	0.956551	0.462265	0.350604	0.93781	0.964134	0.240212	0.994229
entorhinal L	0.807833	0.989877	0.970654	0.888831	0.982112	0.980263	1	0.345303	0.982828	0.93204	0.769834	0.990489	0.939709	0.995088	0.981998	0.98771	0.977966	0.982607	0.692923	0.39396	0.986214	0.736722	0.986148	0.985681	0.992628	0.970865	0.984518	0.98607	0.939962	0.992254	0.965404	0.723035	0.441137	0.961429	0.961764	0.768723	0.814607	0.699234	0.910014	0.951072	0.356738	0.832938	0.977	0.413534	0.272448	0.876302	0.984771	0.333857	0.990829
entorhinal R	0.25	0.381529	0.317687	0.22198	0.312928	0.306135	0.345303	1	0.395485	0.509708	0.250813	0.38217	0.494014	0.357789	0.293423	0.299142	0.34043	0.352657	0.238943	0.419816	0.388205	0.721997	0.359232	0.387656	0.332381	0.267986	0.411062	0.410782	0.259611	0.318586	0.427422	0.674311	0.480081	0.333651	0.255179	0.284477	0.26384	0.292289	0.399173	0.354364	0.161554	0.277388	0.416868	0.624236	0.145313	0.275584	0.331294	0.698538	0.318721
fusiform L	0.797219	0.975598	0.977024	0.863902	0.947405	0.971027	0.982828	0.395485	1	0.957537	0.750172	0.984621	0.952902	0.994347	0.966975	0.973942	0.987979	0.993163	0.632212	0.401591	0.999104	0.776927	0.99543	0.999238	0.989617	0.954022	0.996995	0.991717	0.920969	0.981317	0.951167	0.720399	0.4586	0.978445	0.926327	0.787587	0.8136	0.723353	0.957004	0.976371	0.327161	0.845399	0.995157	0.456228	0.299007	0.889471	0.954092	0.331548	0.984204
fusiform R	0.668622	0.949441	0.892467	0.747504	0.89136	0.887172	0.93204	0.509708	0.957537	1	0.627069	0.956369	0.980656	0.941027	0.882114	0.895026	0.913846	0.927457	0.63166	0.270773	0.958289	0.871848	0.933429	0.955357	0.923594	0.860617	0.969683	0.973967	0.817064	0.912052	0.947085	0.819805	0.419742	0.89781	0.838786	0.666222	0.686512	0.603019	0.890711	0.897733	0.326352	0.726111	0.97262	0.439148	0.19529	0.775429	0.907174	0.45753	0.911963
inferiorparietal L	0.936037	0.724215	0.832948	0.915114	0.768649	0.834022	0.769834	0.250813	0.750172	0.627069	1	0.725812	0.628368	0.770935	0.841019	0.8214	0.810144	0.79375	0.480301	0.752658	0.74785	0.412542	0.787378	0.754978	0.797013	0.855057	0.723314	0.715575	0.895924	0.807002	0.668548	0.363767	0.500319	0.81413	0.860988	0.851029	0.914658	0.813307	0.772687	0.816758	0.373901	0.883671	0.71783	0.469034	0.435667	0.875134	0.752328	0.0675632	0.810844
inferiorparietal R	0.775379	0.993772	0.959635	0.853995	0.976922	0.964474	0.990489	0.38217	0.984621	0.956369	0.725812	1	0.957067	0.990409	0.962452	0.971937	0.970739	0.978562	0.683957	0.35202	0.988782	0.779337	0.98143	0.988299	0.983099	0.947838	0.989417	0.994368	0.91146	0.981977	0.97361	0.751012	0.436881	0.956946	0.933157	0.754335	0.789058	0.688065	0.913127	0.945293	0.34545	0.81436	0.989425	0.41617	0.255229	0.860335	0.983119	0.376481	0.978247
inferiortemporal L	0.669656	0.9602	0.887902	0.752646	0.906415	0.887681	0.939709	0.494014	0.952902	0.980656	0.628368	0.957067	1	0.941592	0.884344	0.898057	0.908928	0.922016	0.668679	0.263045	0.954504	0.854843	0.929653	0.949338	0.924272	0.864343	0.968117	0.971975	0.819396	0.912414	0.974729	0.832042	0.396842	0.889422	0.845725	0.656493	0.684673	0.589082	0.873723	0.888254	0.350804	0.72123	0.962258	0.392496	0.189716	0.769846	0.922555	0.462571	0.91316
inferiortemporal R	0.818483	0.983827	0.982962	0.890883	0.970891	0.984612	0.995088	0.357789	0.994347	0.941027	0.770935	0.990409	0.941592	1	0.983085	0.989854	0.990359	0.994253	0.660857	0.409324	0.995902	0.747938	0.996299	0.996061	0.997795	0.973153	0.991795	0.990069	0.942312	0.994308	0.955495	0.711141	0.458995	0.979191	0.952016	0.794407	0.830388	0.727637	0.938814	0.971252	0.346259	0.854123	0.987529	0.441844	0.303691	0.89729	0.97401	0.320482	0.995032
insula L	0.879917	0.955168	0.990969	0.943926	0.971334	0.99823	0.981998	0.293423	0.966975	0.882114	0.841019	0.962452	0.884344	0.983085	1	0.99773	0.988055	0.985446	0.651047	0.485376	0.967994	0.671487	0.98454	0.971741	0.991158	0.996593	0.956464	0.953117	0.983195	0.995703	0.915394	0.63818	0.472881	0.979461	0.985292	0.837147	0.884797	0.772434	0.921203	0.968494	0.348192	0.89445	0.951719	0.449563	0.338326	0.930568	0.965936	0.240464	0.99507
insula R	0.868938	0.964959	0.990603	0.936469	0.975846	0.996539	0.98771	0.299142	0.973942	0.895026	0.8214	0.971937	0.898057	0.989854	0.99773	1	0.989503	0.988417	0.657742	0.464542	0.976287	0.686913	0.988033	0.978085	0.995809	0.99509	0.965374	0.963469	0.975225	0.998107	0.926436	0.655493	0.473888	0.981182	0.978054	0.830358	0.875132	0.764371	0.924627	0.969136	0.358217	0.886841	0.960468	0.448106	0.34156	0.925068	0.97205	0.262152	0.998241
isthmuscingulate L	0.859195	0.95717	0.997721	0.912668	0.953539	0.992046	0.977966	0.34043	0.987979	0.913846	0.810144	0.970739	0.908928	0.990359	0.988055	0.989503	1	0.999053	0.618512	0.473948	0.986489	0.7184	0.997665	0.990161	0.994037	0.980892	0.976121	0.968842	0.959946	0.99157	0.921301	0.655383	0.478966	0.996757	0.952193	0.846741	0.874614	0.785539	0.963671	0.992298	0.332772	0.900176	0.975808	0.471687	0.354062	0.938759	0.953255	0.259017	0.993611
isthmuscingulate R	0.84297	0.965482	0.994383	0.901276	0.956818	0.989537	0.982607	0.352657	0.993163	0.927457	0.79375	0.978562	0.922016	0.994253	0.985446	0.988417	0.999053	1	0.626788	0.451546	0.9921	0.735352	0.999501	0.995166	0.995506	0.976264	0.984003	0.977751	0.951792	0.992352	0.932263	0.674458	0.473847	0.993959	0.948887	0.831332	0.858833	0.769307	0.961472	0.988892	0.331065	0.885726	0.983895	0.466812	0.336955	0.926211	0.958202	0.2817	0.99382
lateraloccipital L	0.507944	0.711859	0.607984	0.601793	0.729729	0.645796	0.692923	0.238943	0.632212	0.63166	0.480301	0.683957	0.668679	0.660857	0.651047	0.657742	0.618512	0.626788	1	0.228737	0.642276	0.543469	0.634931	0.638292	0.654376	0.639342	0.650344	0.666879	0.61824	0.664879	0.729901	0.711185	0.452424	0.590107	0.66354	0.423496	0.478169	0.369476	0.511211	0.570784	0.69223	0.471743	0.634766	0.330631	0.428919	0.509552	0.733345	0.516473	0.653582
lateraloccipital R	0.712081	0.339609	0.502791	0.603897	0.390089	0.485692	0.39396	0.419816	0.401591	0.270773	0.752658	0.35202	0.263045	0.409324	0.485376	0.464542	0.473948	0.451546	0.228737	1	0.395347	0.145402	0.440075	0.403047	0.43969	0.50671	0.363993	0.345632	0.560181	0.445903	0.280396	0.0428989	0.459485	0.499536	0.493872	0.725927	0.705671	0.753584	0.513827	0.513398	0.435308	0.686885	0.36541	0.481906	0.656777	0.638448	0.36843	0.472705	0.453597
lateralorbitofrontal L	0.796712	0.981094	0.976074	0.865375	0.953843	0.971101	0.986214	0.388205	0.999104	0.958289	0.74785	0.988782	0.954504	0.995902	0.967994	0.976287	0.986489	0.9921	0.642276	0.395347	1	0.776124	0.994401	0.998796	0.991377	0.956	0.9973	0.994132	0.921168	0.983422	0.955347	0.724557	0.455062	0.97658	0.929254	0.784294	0.812542	0.718576	0.951606	0.972678	0.332424	0.841722	0.995693	0.449086	0.295733	0.886182	0.960475	0.338041	0.98604
lateralorbitofrontal R	0.451131	0.77236	0.690883	0.523778	0.701147	0.681189	0.736722	0.721997	0.776927	0.871848	0.412542	0.779337	0.854843	0.747938	0.671487	0.686913	0.7184	0.735352	0.543469	0.145402	0.776124	1	0.741937	0.772951	0.723349	0.644554	0.794889	0.799171	0.599813	0.709204	0.80009	0.880858	0.400731	0.705157	0.620657	0.477518	0.475296	0.431185	0.722918	0.709207	0.294728	0.526594	0.804432	0.50064	0.067328	0.574015	0.722428	0.631696	0.707745
lingual L	0.834079	0.970449	0.99152	0.896178	0.958733	0.988202	0.986148	0.359232	0.99543	0.933429	0.787378	0.98143	0.929653	0.996299	0.98454	0.988033	0.997665	0.999501	0.634931	0.440075	0.994401	0.741937	1	0.99691	0.996292	0.974297	0.987991	0.982024	0.948209	0.992485	0.939636	0.686738	0.46864	0.990376	0.948517	0.81929	0.848882	0.755954	0.957805	0.985732	0.332954	0.876191	0.98632	0.461174	0.32449	0.917496	0.96105	0.292937	0.994037
lingual R	0.802676	0.977626	0.980049	0.869762	0.954696	0.975923	0.985681	0.387656	0.999238	0.955357	0.754978	0.988299	0.949338	0.996061	0.971741	0.978085	0.990161	0.995166	0.638292	0.403047	0.998796	0.772951	0.99691	1	0.991711	0.958507	0.996272	0.992145	0.926774	0.98587	0.951814	0.716851	0.460902	0.980919	0.933024	0.792435	0.819063	0.728787	0.953881	0.976565	0.328774	0.849583	0.995804	0.456444	0.29893	0.893575	0.960336	0.330065	0.986984
medialorbitofrontal L	0.843646	0.97688	0.990591	0.911649	0.97103	0.991207	0.992628	0.332381	0.989617	0.923594	0.797013	0.983099	0.924272	0.997795	0.991158	0.995809	0.994037	0.995506	0.654376	0.43969	0.991377	0.723349	0.996292	0.991711	1	0.984773	0.983219	0.98067	0.957868	0.997374	0.942466	0.685071	0.461482	0.98476	0.96319	0.814336	0.854117	0.746921	0.941847	0.976845	0.344184	0.872597	0.979193	0.444039	0.320777	0.913758	0.971857	0.291896	0.999297
medialorbitofrontal R	0.900018	0.941228	0.987826	0.960931	0.961655	0.993058	0.970865	0.267986	0.954022	0.860617	0.855057	0.947838	0.864343	0.973153	0.996593	0.99509	0.980892	0.976264	0.639342	0.50671	0.956	0.644554	0.974297	0.958507	0.984773	1	0.940816	0.937681	0.989552	0.988654	0.89697	0.613466	0.479672	0.974935	0.984351	0.85029	0.901887	0.78523	0.915331	0.9634	0.361937	0.904049	0.935476	0.452679	0.366205	0.938265	0.954443	0.217739	0.990349
middletemporal L	0.769389	0.982771	0.962117	0.843425	0.949178	0.959994	0.984518	0.411062	0.996995	0.969683	0.723314	0.989417	0.968117	0.991795	0.956464	0.965374	0.976121	0.984003	0.650344	0.363993	0.9973	0.794889	0.987991	0.996272	0.983219	0.940816	1	0.99716	0.90361	0.97511	0.965638	0.749902	0.442721	0.962713	0.917997	0.75633	0.784927	0.690782	0.938005	0.958886	0.333349	0.816857	0.996861	0.437626	0.266764	0.862879	0.957903	0.367334	0.976344
middletemporal R	0.759834	0.990399	0.954972	0.83876	0.957	0.955125	0.98607	0.410782	0.991717	0.973967	0.715575	0.994368	0.971975	0.990069	0.953117	0.963469	0.968842	0.977751	0.666879	0.345632	0.994132	0.799171	0.982024	0.992145	0.98067	0.937681	0.99716	1	0.898993	0.973981	0.972782	0.765515	0.436264	0.953745	0.918551	0.740934	0.773785	0.673343	0.924216	0.948064	0.34141	0.802698	0.994926	0.426169	0.251006	0.849774	0.966292	0.38423	0.97388
paracentral L	0.927332	0.903009	0.971643	0.978925	0.937439	0.980018	0.939962	0.259611	0.920969	0.817064	0.895924	0.91146	0.819396	0.942312	0.983195	0.975225	0.959946	0.951792	0.61824	0.560181	0.921168	0.599813	0.948209	0.926774	0.957868	0.989552	0.90361	0.898993	1	0.966625	0.855718	0.561147	0.50417	0.956161	0.981704	0.866437	0.922367	0.807491	0.891949	0.945162	0.375391	0.915762	0.898574	0.474676	0.393333	0.94208	0.925546	0.156324	0.966625
paracentral R	0.852287	0.9737	0.989778	0.920942	0.979941	0.995983	0.992254	0.318586	0.981317	0.912052	0.807002	0.981977	0.912414	0.994308	0.995703	0.998107	0.99157	0.992352	0.664879	0.445903	0.983422	0.709204	0.992485	0.98587	0.997374	0.988654	0.97511	0.973981	0.966625	1	0.93829	0.674364	0.4685	0.982018	0.973706	0.819304	0.861108	0.753798	0.92781	0.970209	0.349912	0.877144	0.972041	0.445969	0.320603	0.916826	0.977976	0.282404	0.998308
parahippocampal L	0.704468	0.983552	0.904667	0.794195	0.954427	0.915188	0.965404	0.427422	0.951167	0.947085	0.668548	0.97361	0.974729	0.955495	0.915394	0.926436	0.921301	0.932263	0.729901	0.280396	0.955347	0.80009	0.939636	0.951814	0.942466	0.89697	0.965638	0.972782	0.855718	0.93829	1	0.817651	0.395281	0.898517	0.890203	0.670832	0.713345	0.600078	0.857834	0.890859	0.38362	0.739839	0.956679	0.359426	0.196622	0.787461	0.967526	0.443765	0.935252
parahippocampal R	0.387098	0.770267	0.626966	0.491607	0.706789	0.637953	0.723035	0.674311	0.720399	0.819805	0.363767	0.751012	0.832042	0.711141	0.63818	0.655493	0.655383	0.674458	0.711185	0.0428989	0.724557	0.880858	0.686738	0.716851	0.685071	0.613466	0.749902	0.765515	0.561147	0.674364	0.817651	1	0.232626	0.624925	0.611653	0.356801	0.393688	0.287227	0.609342	0.623262	0.484542	0.428342	0.742058	0.287111	0.206884	0.481232	0.732192	0.725344	0.671243
parsopercularis L	0.497819	0.423453	0.482829	0.525407	0.461332	0.483155	0.441137	0.480081	0.4586	0.419742	0.500319	0.436881	0.396842	0.458995	0.472881	0.473888	0.478966	0.473847	0.452424	0.459485	0.455062	0.400731	0.46864	0.460902	0.461482	0.479672	0.442721	0.436264	0.50417	0.4685	0.395281	0.232626	1	0.495987	0.473752	0.529008	0.484933	0.548163	0.509689	0.492859	0.548398	0.499693	0.451992	0.944552	0.61833	0.510289	0.446229	0.207315	0.464853
parsopercularis R	0.871404	0.938117	0.996944	0.913241	0.937918	0.985536	0.961429	0.333651	0.978445	0.89781	0.81413	0.956946	0.889422	0.979191	0.979461	0.981182	0.996757	0.993959	0.590107	0.499536	0.97658	0.705157	0.990376	0.980919	0.98476	0.974935	0.962713	0.953745	0.956161	0.982018	0.898517	0.624925	0.495987	1	0.938614	0.873178	0.890437	0.816502	0.972756	0.995899	0.336691	0.918451	0.965735	0.491346	0.392334	0.954879	0.936244	0.232721	0.984758
parsorbitalis L	0.877937	0.931981	0.959293	0.950217	0.962521	0.976969	0.961764	0.255179	0.926327	0.838786	0.860988	0.933157	0.845725	0.952016	0.985292	0.978054	0.952193	0.948887	0.66354	0.493872	0.929254	0.620657	0.948517	0.933024	0.96319	0.984351	0.917997	0.918551	0.981704	0.973706	0.890203	0.611653	0.473752	0.938614	1	0.806617	0.871381	0.741292	0.863801	0.923221	0.357318	0.864415	0.910408	0.436391	0.311186	0.897014	0.953507	0.220225	0.970625
parsorbitalis R	0.933301	0.724174	0.865961	0.867011	0.764741	0.846956	0.768723	0.284477	0.787587	0.666222	0.851029	0.754335	0.656493	0.794407	0.837147	0.830358	0.846741	0.831332	0.423496	0.725927	0.784294	0.477518	0.81929	0.792435	0.814336	0.85029	0.75633	0.740934	0.866437	0.819304	0.670832	0.356801	0.529008	0.873178	0.806617	1	0.956858	0.98474	0.857025	0.870109	0.423609	0.975082	0.764798	0.517672	0.602736	0.957011	0.748554	0.0666265	0.822282
parstriangularis L	0.986149	0.769062	0.897608	0.932152	0.812896	0.887171	0.814607	0.26384	0.8136	0.686512	0.914658	0.789058	0.684673	0.830388	0.884797	0.875132	0.874614	0.858833	0.478169	0.705671	0.812542	0.475296	0.848882	0.819063	0.854117	0.901887	0.784927	0.773785	0.922367	0.861108	0.713345	0.393688	0.484933	0.890437	0.871381	0.956858	1	0.920173	0.850085	0.884736	0.378042	0.981811	0.786487	0.467671	0.515594	0.96701	0.796364	0.0137366	0.865092
parstriangularis R	0.895723	0.652364	0.804864	0.813744	0.699029	0.785372	0.699234	0.292289	0.723353	0.603019	0.813307	0.688065	0.589082	0.727637	0.772434	0.764371	0.785539	0.769307	0.369476	0.753584	0.718576	0.431185	0.755954	0.728787	0.746921	0.78523	0.690782	0.673343	0.807491	0.753798	0.600078	0.287227	0.548163	0.816502	0.741292	0.98474	0.920173	1	0.809541	0.814004	0.454876	0.943011	0.702641	0.534817	0.657423	0.91597	0.68059	0.120862	0.754883
pericalcarine L	0.825201	0.894449	0.959899	0.845989	0.865999	0.929262	0.910014	0.399173	0.957004	0.890711	0.772687	0.913127	0.873723	0.938814	0.921203	0.924627	0.963671	0.961472	0.511211	0.513827	0.951606	0.722918	0.957805	0.953881	0.941847	0.915331	0.938005	0.924216	0.891949	0.92781	0.857834	0.609342	0.509689	0.972756	0.863801	0.857025	0.850085	0.809541	1	0.986353	0.305548	0.894389	0.944616	0.530669	0.417667	0.927963	0.870752	0.220494	0.937632
pericalcarine R	0.865351	0.929252	0.991566	0.900373	0.919438	0.974439	0.951072	0.354364	0.976371	0.897733	0.816758	0.945293	0.888254	0.971252	0.968494	0.969136	0.992298	0.988892	0.570784	0.513398	0.972678	0.709207	0.985732	0.976565	0.976845	0.9634	0.958886	0.948064	0.945162	0.970209	0.890859	0.623262	0.492859	0.995899	0.923221	0.870109	0.884736	0.814004	0.986353	1	0.323617	0.917776	0.961071	0.497963	0.393965	0.95297	0.919951	0.221583	0.975968
postcentral L	0.405099	0.36767	0.334164	0.421188	0.38201	0.351538	0.356738	0.161554	0.327161	0.326352	0.373901	0.34545	0.350804	0.346259	0.348192	0.358217	0.332772	0.331065	0.69223	0.435308	0.332424	0.294728	0.332954	0.328774	0.344184	0.361937	0.333349	0.34141	0.375391	0.349912	0.38362	0.484542	0.548398	0.336691	0.357318	0.423609	0.378042	0.454876	0.305548	0.323617	1	0.378712	0.32032	0.42189	0.835208	0.374535	0.380064	0.445209	0.345781
postcentral R	0.957214	0.789915	0.916863	0.904109	0.825752	0.902524	0.832938	0.277388	0.845399	0.726111	0.883671	0.81436	0.72123	0.854123	0.89445	0.886841	0.900176	0.885726	0.471743	0.686885	0.841722	0.526594	0.876191	0.849583	0.872597	0.904049	0.816857	0.802698	0.915762	0.877144	0.739839	0.428342	0.499693	0.918451	0.864415	0.975082	0.981811	0.943011	0.894389	0.917776	0.378712	1	0.819614	0.488078	0.532509	0.988032	0.81172	0.0473829	0.880219
posteriorcingulate L	0.76764	0.977628	0.962321	0.837123	0.944309	0.956551	0.977	0.416868	0.995157	0.97262	0.71783	0.989425	0.962258	0.987529	0.951719	0.960468	0.975808	0.983895	0.634766	0.36541	0.995693	0.804432	0.98632	0.995804	0.979193	0.935476	0.996861	0.994926	0.898574	0.972041	0.956679	0.742058	0.451992	0.965735	0.910408	0.764798	0.786487	0.702641	0.944616	0.961071	0.32032	0.819614	1	0.454487	0.272112	0.865942	0.953171	0.368879	0.972101
posteriorcingulate R	0.469834	0.395325	0.473735	0.486649	0.415576	0.462265	0.413534	0.624236	0.456228	0.439148	0.469034	0.41617	0.392496	0.441844	0.449563	0.448106	0.471687	0.466812	0.330631	0.481906	0.449086	0.50064	0.461174	0.456444	0.444039	0.452679	0.437626	0.426169	0.474676	0.445969	0.359426	0.287111	0.944552	0.491346	0.436391	0.517672	0.467671	0.534817	0.530669	0.497963	0.42189	0.488078	0.454487	1	0.525586	0.499524	0.401988	0.331597	0.445407
precentral L	0.508833	0.234238	0.373644	0.443347	0.275132	0.350604	0.272448	0.145313	0.299007	0.19529	0.435667	0.255229	0.189716	0.303691	0.338326	0.34156	0.354062	0.336955	0.428919	0.656777	0.295733	0.067328	0.32449	0.29893	0.320777	0.366205	0.266764	0.251006	0.393333	0.320603	0.196622	0.206884	0.61833	0.392334	0.311186	0.602736	0.515594	0.657423	0.417667	0.393965	0.835208	0.532509	0.272112	0.525586	1	0.503468	0.257398	0.378619	0.327749
precentral R	0.946297	0.836365	0.952893	0.925452	0.86539	0.93781	0.876302	0.275584	0.889471	0.775429	0.875134	0.860335	0.769846	0.89729	0.930568	0.925068	0.938759	0.926211	0.509552	0.638448	0.886182	0.574015	0.917496	0.893575	0.913758	0.938265	0.862879	0.849774	0.94208	0.916826	0.787461	0.481232	0.510289	0.954879	0.897014	0.957011	0.96701	0.91597	0.927963	0.95297	0.374535	0.988032	0.865942	0.499524	0.503468	1	0.853906	0.0837305	0.920155
precuneus L	0.792106	0.986169	0.947262	0.876063	0.998136	0.964134	0.984771	0.331294	0.954092	0.907174	0.752328	0.983119	0.922555	0.97401	0.965936	0.97205	0.953255	0.958202	0.733345	0.36843	0.960475	0.722428	0.96105	0.960336	0.971857	0.954443	0.957903	0.966292	0.925546	0.977976	0.967526	0.732192	0.446229	0.936244	0.953507	0.748554	0.796364	0.68059	0.870752	0.919951	0.380064	0.81172	0.953171	0.401988	0.257398	0.853906	1	0.352457	0.97134
precuneus R	0.0222958	0.389941	0.229343	0.101154	0.326129	0.240212	0.333857	0.698538	0.331548	0.45753	0.0675632	0.376481	0.462571	0.320482	0.240464	0.262152	0.259017	0.2817	0.516473	0.472705	0.338041	0.631696	0.292937	0.330065	0.291896	0.217739	0.367334	0.38423	0.156324	0.282404	0.443765	0.725344	0.207315	0.232721	0.220225	0.0666265	0.0137366	0.120862	0.220494	0.221583	0.445209	0.0473829	0.368879	0.331597	0.378619	0.0837305	0.352457	1	0.277048
rostralanteriorcingulate L	0.856178	0.972126	0.992367	0.92326	0.972224	0.994229	0.990829	0.318721	0.984204	0.911963	0.810844	0.978247	0.91316	0.995032	0.99507	0.998241	0.993611	0.99382	0.653582	0.453597	0.98604	0.707745	0.994037	0.986984	0.999297	0.990349	0.976344	0.97388	0.966625	0.998308	0.935252	0.671243	0.464853	0.984758	0.970625	0.822282	0.865092	0.754883	0.937632	0.975968	0.345781	0.880219	0.972101	0.445407	0.327749	0.920155	0.97134	0.277048	1
rostralanteriorcingulate R	0.905107	0.934536	0.996747	0.951451	0.948378	0.992951	0.963978	0.288197	0.962657	0.868228	0.852723	0.946632	0.867165	0.974441	0.992333	0.991549	0.990476	0.985	0.608662	0.524514	0.96278	0.658616	0.981557	0.966064	0.985622	0.994736	0.945963	0.939478	0.983032	0.986406	0.889829	0.603669	0.486422	0.990365	0.966614	0.876069	0.914874	0.814298	0.945183	0.982951	0.352522	0.926221	0.943923	0.469451	0.39352	0.959493	0.94251	0.203701	0.989695
rostralmiddlefrontal L	0.81267	0.989467	0.969862	0.89423	0.985981	0.980586	0.998687	0.335866	0.977163	0.924508	0.778893	0.988628	0.931554	0.991781	0.984009	0.988206	0.97528	0.979436	0.696422	0.39948	0.981408	0.726472	0.982514	0.980988	0.991111	0.973469	0.978271	0.981647	0.944501	0.992489	0.961582	0.715063	0.441894	0.958335	0.96914	0.767991	0.818442	0.697464	0.90328	0.946987	0.353516	0.832503	0.971895	0.41348	0.264848	0.875351	0.987726	0.328049	0.990456
rostralmiddlefrontal R	0.794523	0.954615	0.973103	0.848666	0.925966	0.958147	0.960324	0.408984	0.991468	0.949622	0.741922	0.971655	0.933442	0.979643	0.950966	0.958011	0.983002	0.987499	0.593155	0.420878	0.990249	0.782785	0.986918	0.991439	0.976096	0.938051	0.984087	0.9775	0.906414	0.967165	0.92414	0.691202	0.483305	0.98128	0.902308	0.808558	0.816649	0.751838	0.974774	0.98095	0.310169	0.853807	0.991013	0.492497	0.33047	0.896583	0.932569	0.315563	0.970055
superiorfrontal L	0.907421	0.935485	0.993198	0.959447	0.952875	0.993321	0.965427	0.281076	0.956984	0.862112	0.862042	0.944759	0.862394	0.972092	0.995089	0.992667	0.985756	0.980255	0.619773	0.523188	0.957671	0.648931	0.977276	0.961065	0.984229	0.998174	0.941208	0.936418	0.989816	0.986921	0.889964	0.603189	0.484618	0.982838	0.977518	0.865641	0.913207	0.801945	0.931156	0.9742	0.352101	0.918157	0.937952	0.464232	0.378185	0.951205	0.946129	0.203327	0.989502
superiorfrontal R	0.865221	0.96786	0.991258	0.932713	0.972473	0.994252	0.987886	0.306453	0.977605	0.901425	0.822463	0.97266	0.903102	0.991118	0.996383	0.998857	0.990488	0.989737	0.655462	0.46433	0.97992	0.693761	0.989595	0.980785	0.997235	0.99385	0.968626	0.967217	0.9729	0.997329	0.928271	0.660638	0.469088	0.981715	0.975854	0.825457	0.871678	0.757492	0.931432	0.972433	0.35124	0.883117	0.963898	0.446409	0.333537	0.921955	0.97024	0.265098	0.999169
superiorparietal L	0.678126	0.901221	0.818208	0.775886	0.917721	0.84891	0.89007	0.277215	0.834916	0.803391	0.664133	0.880107	0.842683	0.86214	0.855499	0.860092	0.826809	0.833747	0.876385	0.272662	0.843334	0.642827	0.840372	0.841247	0.857721	0.841238	0.84791	0.861755	0.814612	0.867233	0.911668	0.759366	0.456008	0.800075	0.863031	0.603818	0.664528	0.535942	0.722522	0.782686	0.514862	0.669198	0.834152	0.353877	0.263977	0.711297	0.922548	0.432899	0.857606
superiorparietal R	0.961143	0.847515	0.956596	0.960053	0.883204	0.950968	0.889869	0.275537	0.889667	0.772791	0.913771	0.863604	0.772293	0.903441	0.947798	0.938676	0.940805	0.927461	0.538473	0.63892	0.886977	0.564134	0.92043	0.893795	0.92227	0.957664	0.864261	0.852907	0.971926	0.927824	0.798448	0.49053	0.505224	0.949848	0.92772	0.929429	0.966484	0.882697	0.911454	0.948159	0.372719	0.970718	0.862234	0.49043	0.470669	0.98392	0.869549	0.0793788	0.931011
superiortemporal L	0.787735	0.991265	0.966218	0.867394	0.97419	0.973255	0.997392	0.372631	0.989176	0.950269	0.747516	0.994533	0.954819	0.995348	0.972518	0.979254	0.977094	0.983642	0.686761	0.373788	0.991549	0.763457	0.987695	0.991363	0.989355	0.957756	0.993004	0.993483	0.92403	0.987235	0.972082	0.74088	0.435901	0.960663	0.945663	0.758305	0.798042	0.690415	0.917045	0.951967	0.351115	0.8224	0.987336	0.41579	0.260171	0.867262	0.979505	0.355007	0.985311
superiortemporal R	0.102548	0.47867	0.326279	0.178105	0.396831	0.329933	0.424738	0.874813	0.43442	0.570051	0.103307	0.455737	0.570293	0.41334	0.332989	0.347016	0.356416	0.377365	0.47741	0.322278	0.434968	0.750013	0.390897	0.427665	0.38345	0.303102	0.465992	0.48132	0.25484	0.368474	0.533222	0.826497	0.229061	0.325566	0.314058	0.121065	0.124499	0.121301	0.351053	0.335549	0.434226	0.149964	0.461482	0.378716	0.300524	0.183615	0.425618	0.836491	0.368244
supramarginal L	0.461297	0.142492	0.268105	0.369599	0.174181	0.244375	0.173981	0.3064	0.184665	0.0896502	0.432397	0.146328	0.0972272	0.192605	0.241297	0.23704	0.242991	0.223908	0.441257	0.758686	0.182404	0.130069	0.212654	0.183688	0.215587	0.271237	0.154467	0.142648	0.307461	0.215026	0.119291	0.298687	0.393687	0.275261	0.234312	0.514772	0.459615	0.564411	0.299591	0.282948	0.76573	0.445791	0.153267	0.330022	0.89775	0.405129	0.161047	0.585138	0.225051
supramarginal R	0.897529	0.598276	0.759763	0.802045	0.651314	0.742773	0.649968	0.323783	0.668764	0.539629	0.832135	0.62859	0.530869	0.675245	0.731571	0.719727	0.736947	0.717822	0.343497	0.833482	0.663402	0.364738	0.704803	0.672902	0.698302	0.748215	0.633999	0.614788	0.783254	0.705643	0.545132	0.223591	0.529603	0.76689	0.7087	0.960655	0.913633	0.97764	0.763611	0.769083	0.463038	0.925002	0.640915	0.515482	0.674722	0.887119	0.630048	0.194488	0.708357
transversetemporal L	0.659489	0.936069	0.835034	0.760504	0.928846	0.860739	0.91722	0.361889	0.872938	0.858708	0.646373	0.912051	0.901331	0.890848	0.866428	0.87352	0.849602	0.859602	0.843281	0.243718	0.87967	0.714961	0.868729	0.875872	0.880875	0.847824	0.890357	0.902017	0.812311	0.88377	0.957343	0.817	0.405016	0.819269	0.863488	0.59454	0.652919	0.522642	0.757743	0.808066	0.490086	0.667478	0.874448	0.313941	0.225271	0.713097	0.939949	0.467149	0.876995
transversetemporal R	0.184865	0.251463	0.101442	0.0667924	0.168314	0.101862	0.194483	0.75932	0.197407	0.33522	0.163635	0.224126	0.338342	0.178708	0.105766	0.116706	0.124378	0.143227	0.350841	0.534089	0.199213	0.520267	0.155561	0.191336	0.151084	0.0788078	0.230077	0.247668	0.056912	0.13679	0.306437	0.626442	0.223197	0.101021	0.0956548	0.241021	0.189525	0.300849	0.132009	0.11106	0.456271	0.17705	0.226019	0.343104	0.490848	0.126478	0.197762	0.8766	0.13737
[truncated: 13 more columns]
