# Supplementary material for: The relationship between the interictal epileptiform discharge source connectivity and cortical structural couplings in temporal lobe epilepsy
Source: Front Neurol. 2023 Feb 1;14:1029732. doi: 10.3389/fneur.2023.1029732 (PMC9948620; doi:10.3389/fneur.2023.1029732)
Supplement: Supplementary file 1 [file Data_Sheet_1.ZIP › Connection/PLV/L/14.xlsx]

## Sheet: Sheet1
\	caudalanteriorcingulate L	caudalanteriorcingulate R	caudalmiddlefrontal L	caudalmiddlefrontal R	cuneus L	cuneus R	entorhinal L	entorhinal R	fusiform L	fusiform R	inferiorparietal L	inferiorparietal R	inferiortemporal L	inferiortemporal R	insula L	insula R	isthmuscingulate L	isthmuscingulate R	lateraloccipital L	lateraloccipital R	lateralorbitofrontal L	lateralorbitofrontal R	lingual L	lingual R	medialorbitofrontal L	medialorbitofrontal R	middletemporal L	middletemporal R	paracentral L	paracentral R	parahippocampal L	parahippocampal R	parsopercularis L	parsopercularis R	parsorbitalis L	parsorbitalis R	parstriangularis L	parstriangularis R	pericalcarine L	pericalcarine R	postcentral L	postcentral R	posteriorcingulate L	posteriorcingulate R	precentral L	precentral R	precuneus L	precuneus R	rostralanteriorcingulate L
caudalanteriorcingulate L	1	0.488228	0.867666	0.29357	0.603044	0.791255	0.863419	0.518608	0.372259	0.159292	0.877857	0.845051	0.155416	0.511805	0.335852	0.369374	0.12564	0.319639	0.446841	0.312849	0.489796	0.396275	0.502759	0.512814	0.439533	0.403958	0.66145	0.758109	0.313424	0.634949	0.184155	0.91489	0.596916	0.22803	0.0641104	0.649673	0.351688	0.942256	0.335124	0.164097	0.857896	0.283252	0.338541	0.485565	0.795726	0.390146	0.665257	0.228335	0.348803
caudalanteriorcingulate R	0.488228	1	0.559344	0.372845	0.913704	0.767681	0.351543	0.97151	0.874652	0.78514	0.619736	0.730853	0.783345	0.914591	0.926772	0.936608	0.672602	0.794572	0.108462	0.723739	0.791641	0.125514	0.825888	0.898752	0.949569	0.948415	0.524843	0.716333	0.883889	0.901762	0.467074	0.374616	0.256735	0.484283	0.708603	0.907913	0.423981	0.522657	0.658724	0.66029	0.490447	0.420051	0.918263	0.979813	0.48587	0.306293	0.882465	0.80943	0.926727
caudalmiddlefrontal L	0.867666	0.559344	1	0.372714	0.696972	0.868649	0.649204	0.593642	0.588715	0.292932	0.81748	0.904431	0.367065	0.530862	0.443129	0.494712	0.167627	0.316253	0.623899	0.281686	0.443486	0.222104	0.730077	0.52921	0.465763	0.50562	0.526578	0.68052	0.494008	0.738721	0.0952469	0.731333	0.793069	0.281348	0.284577	0.705108	0.392306	0.915888	0.293378	0.185107	0.983327	0.273365	0.416832	0.570273	0.97775	0.403543	0.742722	0.331613	0.429463
caudalmiddlefrontal R	0.29357	0.372845	0.372714	1	0.304282	0.186789	0.183055	0.34203	0.276719	0.519501	0.194821	0.180055	0.341148	0.472643	0.419265	0.389214	0.676881	0.675897	0.73271	0.734638	0.579352	0.266081	0.233034	0.481792	0.451151	0.378295	0.421078	0.304843	0.351952	0.273777	0.291457	0.283709	0.659112	0.956499	0.324293	0.254076	0.81271	0.343828	0.702042	0.722731	0.422252	0.859662	0.489606	0.380843	0.442183	0.913589	0.264043	0.551117	0.458411
cuneus L	0.603044	0.913704	0.696972	0.304282	1	0.891762	0.447888	0.912448	0.857744	0.678619	0.732378	0.843	0.686927	0.887974	0.811876	0.838019	0.540994	0.708977	0.192576	0.659326	0.760896	0.158901	0.91352	0.898241	0.82274	0.833209	0.591389	0.805111	0.823648	0.991209	0.367301	0.474536	0.376588	0.421856	0.598042	0.917238	0.296152	0.617586	0.586535	0.550673	0.635056	0.313626	0.808129	0.941557	0.628453	0.212475	0.979025	0.727039	0.785265
cuneus R	0.791255	0.767681	0.868649	0.186789	0.891762	1	0.639423	0.794929	0.708869	0.475417	0.893911	0.976416	0.503947	0.756455	0.640412	0.678841	0.326307	0.544091	0.358089	0.50468	0.65901	0.264635	0.819446	0.761894	0.685543	0.692193	0.680178	0.874477	0.650201	0.910764	0.180188	0.677015	0.532954	0.25804	0.412695	0.884916	0.213811	0.800412	0.477941	0.345408	0.826417	0.124844	0.631871	0.780606	0.802383	0.144715	0.93791	0.526566	0.626727
entorhinal L	0.863419	0.351543	0.649204	0.183055	0.447888	0.639423	1	0.373735	0.185937	0.0428707	0.822128	0.697773	0.0887454	0.40946	0.215652	0.213103	0.0505874	0.278413	0.201432	0.322636	0.463575	0.653323	0.291374	0.419658	0.336206	0.257468	0.757054	0.725846	0.146384	0.468912	0.385351	0.950715	0.342554	0.194671	0.132745	0.500067	0.228104	0.747723	0.398307	0.109329	0.640887	0.214994	0.225663	0.344873	0.560864	0.280692	0.516672	0.114204	0.22557
entorhinal R	0.518608	0.97151	0.593642	0.34203	0.912448	0.794929	0.373735	1	0.865778	0.758573	0.643605	0.759673	0.754205	0.911827	0.903287	0.926243	0.642217	0.764154	0.117251	0.684603	0.761495	0.0978168	0.83595	0.898444	0.939594	0.944005	0.544283	0.726535	0.855702	0.90468	0.438738	0.403231	0.283817	0.448266	0.684136	0.939654	0.408279	0.557935	0.618591	0.623125	0.529052	0.39342	0.894201	0.955694	0.520651	0.285641	0.891539	0.77613	0.916171
fusiform L	0.372259	0.874652	0.588715	0.276719	0.857744	0.708869	0.185937	0.865778	1	0.827622	0.483	0.660372	0.906936	0.777784	0.90024	0.907962	0.652155	0.658091	0.173825	0.563083	0.617051	0.200827	0.947046	0.77653	0.795378	0.881367	0.346704	0.545511	0.9593	0.854296	0.640347	0.224739	0.378283	0.37792	0.843493	0.799057	0.340885	0.463554	0.477253	0.598208	0.519844	0.400592	0.846834	0.894927	0.567062	0.274995	0.811886	0.817463	0.837854
fusiform R	0.159292	0.78514	0.292932	0.519501	0.678619	0.475417	0.0428707	0.758573	0.827622	1	0.326353	0.424769	0.931278	0.758419	0.914665	0.87504	0.91494	0.836702	0.17671	0.741104	0.697034	0.137898	0.688148	0.750916	0.816703	0.842557	0.334894	0.451324	0.891013	0.650334	0.742825	0.0276218	0.150642	0.617778	0.887147	0.624417	0.62313	0.207171	0.633797	0.852857	0.220918	0.701791	0.910202	0.792276	0.254672	0.574555	0.621123	0.970722	0.88861
inferiorparietal L	0.877857	0.619736	0.81748	0.194821	0.732378	0.893911	0.822128	0.643605	0.483	0.326353	1	0.927137	0.300674	0.663389	0.488201	0.494306	0.249434	0.510132	0.29564	0.512676	0.660635	0.478229	0.585578	0.678575	0.586713	0.528576	0.811183	0.900941	0.437033	0.741763	0.129013	0.809714	0.472861	0.277327	0.188086	0.747992	0.222578	0.811366	0.528896	0.303286	0.796287	0.103183	0.499617	0.623382	0.734406	0.138706	0.792635	0.392834	0.491169
inferiorparietal R	0.845051	0.730853	0.904431	0.180055	0.843	0.976416	0.697773	0.759673	0.660372	0.424769	0.927137	1	0.457092	0.714778	0.60064	0.639151	0.281332	0.497665	0.384623	0.460129	0.624436	0.308413	0.769519	0.715505	0.652673	0.658501	0.68598	0.863575	0.604858	0.869283	0.135067	0.739978	0.561509	0.219077	0.368453	0.862687	0.219579	0.856798	0.446744	0.30217	0.860818	0.108028	0.588911	0.736661	0.833017	0.178481	0.894073	0.476863	0.591669
inferiortemporal L	0.155416	0.783345	0.367065	0.341148	0.686927	0.503947	0.0887454	0.754205	0.906936	0.931278	0.300674	0.457092	1	0.688669	0.898793	0.877619	0.798512	0.695481	0.0203896	0.58675	0.565669	0.279006	0.778931	0.676047	0.761771	0.843663	0.230598	0.387135	0.931774	0.674326	0.819968	0.0337548	0.206252	0.438167	0.965113	0.639843	0.470774	0.253812	0.485555	0.714467	0.292668	0.561466	0.854046	0.789668	0.354478	0.421258	0.632081	0.883732	0.848807
inferiortemporal R	0.511805	0.914591	0.530862	0.472643	0.887974	0.756455	0.40946	0.911827	0.777784	0.758419	0.663389	0.714778	0.688669	1	0.852886	0.869054	0.683674	0.879347	0.152504	0.834556	0.90212	0.188131	0.75468	0.987677	0.9354	0.857627	0.633838	0.782714	0.819217	0.866454	0.387198	0.406468	0.23942	0.593849	0.61086	0.845323	0.462834	0.498397	0.759466	0.714113	0.469053	0.469764	0.900259	0.929287	0.449171	0.368757	0.863318	0.816875	0.873614
insula L	0.335852	0.926772	0.443129	0.419265	0.811876	0.640412	0.215652	0.903287	0.90024	0.914665	0.488201	0.60064	0.898793	0.852886	1	0.975377	0.796002	0.826514	0.118918	0.728441	0.745569	0.126635	0.787223	0.839825	0.922697	0.966456	0.433728	0.588738	0.942062	0.793648	0.614752	0.219893	0.204867	0.522719	0.833144	0.79204	0.514275	0.381329	0.65312	0.749491	0.368993	0.535488	0.974674	0.924375	0.387902	0.407257	0.767105	0.917242	0.973902
insula R	0.369374	0.936608	0.494712	0.389214	0.838019	0.678841	0.213103	0.926243	0.907962	0.87504	0.494306	0.639151	0.877619	0.869054	0.975377	1	0.744587	0.804148	0.0942852	0.705829	0.731988	0.087761	0.821066	0.847038	0.919753	0.975218	0.413408	0.589885	0.949564	0.830021	0.596853	0.245616	0.222529	0.493083	0.82099	0.828206	0.475105	0.429043	0.620233	0.700752	0.424865	0.490784	0.95906	0.932579	0.43558	0.367653	0.795173	0.87705	0.96494
isthmuscingulate L	0.12564	0.672602	0.167627	0.676881	0.540994	0.326307	0.0505874	0.642217	0.652155	0.91494	0.249434	0.281332	0.798512	0.683674	0.796002	0.744587	1	0.849006	0.38227	0.813814	0.699463	0.0386932	0.498701	0.68093	0.743413	0.728459	0.370914	0.420356	0.741213	0.509085	0.686308	0.113809	0.237667	0.755812	0.787748	0.512735	0.789903	0.141462	0.707866	0.96368	0.148739	0.848828	0.8124	0.668948	0.143183	0.74178	0.48567	0.898826	0.797763
isthmuscingulate R	0.319639	0.794572	0.316253	0.675897	0.708977	0.544091	0.278413	0.764154	0.658091	0.836702	0.510132	0.497665	0.695481	0.879347	0.826514	0.804148	0.849006	1	0.335076	0.961061	0.928085	0.178448	0.572627	0.880145	0.86886	0.796656	0.603515	0.67034	0.742633	0.674301	0.463496	0.23131	0.253629	0.78166	0.639171	0.657429	0.659167	0.276301	0.879296	0.885415	0.261142	0.685977	0.888964	0.797858	0.253434	0.588755	0.67239	0.881551	0.864131
lateraloccipital L	0.446841	0.108462	0.623899	0.73271	0.192576	0.358089	0.201432	0.117251	0.173825	0.17671	0.29564	0.384623	0.0203896	0.152504	0.118918	0.0942852	0.38227	0.335076	1	0.405107	0.286922	0.374039	0.321707	0.151305	0.180695	0.125221	0.259964	0.155352	0.0612022	0.227574	0.0808044	0.349771	0.888138	0.630931	0.0470941	0.173377	0.692007	0.489486	0.472426	0.4193	0.694747	0.55465	0.162938	0.101776	0.71679	0.659491	0.21866	0.191277	0.181903
lateraloccipital R	0.312849	0.723739	0.281686	0.734638	0.659326	0.50468	0.322636	0.684603	0.563083	0.741104	0.512676	0.460129	0.58675	0.834556	0.728441	0.705829	0.813814	0.961061	0.405107	1	0.932783	0.280661	0.496761	0.840947	0.793677	0.701279	0.664324	0.682619	0.650879	0.624914	0.376841	0.244781	0.298306	0.841867	0.536964	0.59788	0.677122	0.250186	0.930223	0.882207	0.238031	0.712996	0.804596	0.733046	0.228652	0.628049	0.626629	0.807313	0.770423
lateralorbitofrontal L	0.489796	0.791641	0.443486	0.579352	0.760896	0.65901	0.463575	0.761495	0.617051	0.697034	0.660635	0.624436	0.565669	0.90212	0.745569	0.731988	0.699463	0.928085	0.286922	0.932783	1	0.348381	0.593796	0.90486	0.844812	0.742184	0.76089	0.81182	0.666038	0.739535	0.285423	0.412701	0.273101	0.695924	0.494619	0.718099	0.532554	0.428733	0.918257	0.765658	0.385805	0.536146	0.810153	0.795919	0.366513	0.449257	0.744725	0.77091	0.782406
lateralorbitofrontal R	0.396275	0.125514	0.222104	0.266081	0.158901	0.264635	0.653323	0.0978168	0.200827	0.137898	0.478229	0.308413	0.279006	0.188131	0.126635	0.087761	0.0386932	0.178448	0.374039	0.280661	0.348381	1	0.153772	0.201489	0.124257	0.0856578	0.667675	0.501387	0.160294	0.168943	0.520271	0.509914	0.306404	0.291619	0.32518	0.182139	0.0552437	0.27191	0.408387	0.075741	0.210969	0.0783398	0.0745258	0.115802	0.207982	0.0825131	0.205871	0.0611166	0.075086
lingual L	0.502759	0.825888	0.730077	0.233034	0.91352	0.819446	0.291374	0.83595	0.947046	0.688148	0.585578	0.769519	0.778931	0.75468	0.787223	0.821066	0.498701	0.572627	0.321707	0.496761	0.593796	0.153772	1	0.760276	0.713304	0.79467	0.401596	0.621485	0.8725	0.922488	0.514818	0.350294	0.511763	0.306797	0.711301	0.835393	0.236846	0.588567	0.425471	0.46886	0.671719	0.267736	0.744031	0.857795	0.713341	0.184166	0.885214	0.699775	0.72773
lingual R	0.512814	0.898752	0.52921	0.481792	0.898241	0.761894	0.419658	0.898444	0.77653	0.750916	0.678575	0.715505	0.676047	0.987677	0.839825	0.847038	0.68093	0.880145	0.151305	0.840947	0.90486	0.201489	0.760276	1	0.914796	0.838811	0.651796	0.797343	0.803966	0.870666	0.372945	0.407139	0.244087	0.605085	0.591546	0.831179	0.456002	0.487584	0.764725	0.715436	0.467651	0.476243	0.884753	0.92561	0.449305	0.374695	0.870927	0.813521	0.854442
medialorbitofrontal L	0.439533	0.949569	0.465763	0.451151	0.82274	0.685543	0.336206	0.939594	0.795378	0.816703	0.586713	0.652673	0.761771	0.9354	0.922697	0.919753	0.743413	0.86886	0.180695	0.793677	0.844812	0.124257	0.713304	0.914796	1	0.936561	0.561029	0.701272	0.832381	0.805517	0.462551	0.339672	0.21116	0.553769	0.695287	0.8529	0.519421	0.452964	0.743061	0.730642	0.400597	0.499746	0.941055	0.918285	0.388892	0.389633	0.797366	0.835311	0.953284
medialorbitofrontal R	0.403958	0.948415	0.50562	0.378295	0.833209	0.692193	0.257468	0.944005	0.881367	0.842557	0.528576	0.658501	0.843663	0.857627	0.966456	0.975218	0.728459	0.796656	0.125221	0.701279	0.742184	0.0856578	0.79467	0.838811	0.936561	1	0.457942	0.620635	0.904908	0.826243	0.553216	0.287389	0.237819	0.475217	0.789792	0.858503	0.481705	0.462838	0.640124	0.687301	0.435646	0.468664	0.93609	0.930238	0.442316	0.350618	0.799241	0.842501	0.974314
middletemporal L	0.66145	0.524843	0.526578	0.421078	0.591389	0.680178	0.757054	0.544283	0.346704	0.334894	0.811183	0.68598	0.230598	0.633838	0.433728	0.413408	0.370914	0.603515	0.259964	0.664324	0.76089	0.667675	0.401596	0.651796	0.561029	0.457942	1	0.895711	0.336739	0.599576	0.0939758	0.64472	0.285476	0.509876	0.142436	0.631476	0.315827	0.574718	0.763749	0.453209	0.483037	0.317564	0.470456	0.520812	0.432868	0.286141	0.64926	0.409043	0.467475
middletemporal R	0.758109	0.716333	0.68052	0.304843	0.805111	0.874477	0.725846	0.726535	0.545511	0.451324	0.900941	0.863575	0.387135	0.782714	0.588738	0.589885	0.420356	0.67034	0.155352	0.682619	0.81182	0.501387	0.621485	0.797343	0.701272	0.620635	0.895711	1	0.529537	0.815159	0.0471872	0.698799	0.309594	0.421725	0.296447	0.822704	0.269588	0.702945	0.693745	0.483536	0.626234	0.246169	0.617352	0.718033	0.577423	0.180803	0.858156	0.529555	0.604243
paracentral L	0.313424	0.883889	0.494008	0.351952	0.823648	0.650201	0.146384	0.855702	0.9593	0.891013	0.437033	0.604858	0.931774	0.819217	0.942062	0.949564	0.741213	0.742633	0.0612022	0.650879	0.666038	0.160294	0.8725	0.803966	0.832381	0.904908	0.336739	0.529537	1	0.81675	0.677526	0.177347	0.250326	0.464729	0.878878	0.759787	0.425902	0.390668	0.54167	0.694645	0.419107	0.493334	0.91078	0.907536	0.454804	0.3604	0.77214	0.894898	0.890989
paracentral R	0.634949	0.901762	0.738721	0.273777	0.991209	0.910764	0.468912	0.90468	0.854296	0.650334	0.741763	0.869283	0.674326	0.866454	0.793648	0.830021	0.509085	0.674301	0.227574	0.624914	0.739535	0.168943	0.922488	0.870666	0.805517	0.826243	0.599576	0.815159	0.81675	1	0.351346	0.505294	0.412645	0.382536	0.591754	0.936783	0.275467	0.665413	0.562989	0.518733	0.673854	0.275889	0.783207	0.92044	0.670453	0.188247	0.98323	0.697897	0.769844
parahippocampal L	0.184155	0.467074	0.0952469	0.291457	0.367301	0.180188	0.385351	0.438738	0.640347	0.742825	0.129013	0.135067	0.819968	0.387198	0.614752	0.596853	0.686308	0.463496	0.0808044	0.376841	0.285423	0.520271	0.514818	0.372945	0.462551	0.553216	0.0939758	0.0471872	0.677526	0.351346	1	0.339509	0.140261	0.343127	0.886296	0.31365	0.43227	0.0674437	0.240784	0.596415	0.0890629	0.58023	0.578635	0.475205	0.151418	0.463593	0.30293	0.666931	0.575488
parahippocampal R	0.91489	0.374616	0.731333	0.283709	0.474536	0.677015	0.950715	0.403231	0.224739	0.0276218	0.809714	0.739978	0.0337548	0.406468	0.219893	0.245616	0.113809	0.23131	0.349771	0.244781	0.412701	0.509914	0.350294	0.407139	0.339672	0.287389	0.64472	0.698799	0.177347	0.505294	0.339509	1	0.47582	0.211773	0.0841204	0.540769	0.34704	0.838501	0.284536	0.122932	0.732045	0.328426	0.225397	0.365417	0.658695	0.419431	0.542807	0.103974	0.237364
parsopercularis L	0.596916	0.256735	0.793069	0.659112	0.376588	0.532954	0.342554	0.283817	0.378283	0.150642	0.472861	0.561509	0.206252	0.23942	0.204867	0.222529	0.237667	0.253629	0.888138	0.298306	0.273101	0.306404	0.511763	0.244087	0.21116	0.237819	0.285476	0.309594	0.250326	0.412645	0.140261	0.47582	1	0.539768	0.148326	0.363863	0.600358	0.664443	0.367425	0.269679	0.843424	0.440065	0.187943	0.268479	0.879008	0.587949	0.4	0.172041	0.204263
parsopercularis R	0.22803	0.484283	0.281348	0.956499	0.421856	0.25804	0.194671	0.448266	0.37792	0.617778	0.277327	0.219077	0.438167	0.593849	0.522719	0.493083	0.755812	0.78166	0.630931	0.841867	0.695924	0.291619	0.306797	0.605085	0.553769	0.475217	0.509876	0.421725	0.464729	0.382536	0.343127	0.211773	0.539768	1	0.409338	0.352841	0.795263	0.255226	0.786141	0.814623	0.315372	0.873732	0.598005	0.499812	0.3309	0.865412	0.379068	0.662524	0.554648
parsorbitalis L	0.0641104	0.708603	0.284577	0.324293	0.598042	0.412695	0.132745	0.684136	0.843493	0.887147	0.188086	0.368453	0.965113	0.61086	0.833144	0.82099	0.787748	0.639171	0.0470941	0.536964	0.494619	0.32518	0.711301	0.591546	0.695287	0.789792	0.142436	0.296447	0.878878	0.591754	0.886296	0.0841204	0.148326	0.409338	1	0.574127	0.48888	0.182935	0.4307	0.694767	0.210449	0.572878	0.784609	0.707715	0.280627	0.438264	0.541929	0.83038	0.795805
parsorbitalis R	0.649673	0.907913	0.705108	0.254076	0.917238	0.884916	0.500067	0.939654	0.799057	0.624417	0.747992	0.862687	0.639843	0.845323	0.79204	0.828206	0.512735	0.657429	0.173377	0.59788	0.718099	0.182139	0.835393	0.831179	0.8529	0.858503	0.631476	0.822704	0.759787	0.936783	0.31365	0.540769	0.363863	0.352841	0.574127	1	0.311654	0.695737	0.555783	0.510391	0.641635	0.272154	0.773827	0.877054	0.62543	0.195601	0.930396	0.65133	0.805052
parstriangularis L	0.351688	0.423981	0.392306	0.81271	0.296152	0.213811	0.228104	0.408279	0.340885	0.62313	0.222578	0.219579	0.470774	0.462834	0.514275	0.475105	0.789903	0.659167	0.692007	0.677122	0.532554	0.0552437	0.236846	0.456002	0.519421	0.481705	0.315827	0.269588	0.425902	0.275467	0.43227	0.34704	0.600358	0.795263	0.48888	0.311654	1	0.350226	0.633952	0.790807	0.450388	0.820045	0.549066	0.403379	0.434973	0.829557	0.258013	0.613692	0.556451
parstriangularis R	0.942256	0.522657	0.915888	0.343828	0.617586	0.800412	0.747723	0.557935	0.463554	0.207171	0.811366	0.856798	0.253812	0.498397	0.381329	0.429043	0.141462	0.276301	0.489486	0.250186	0.428733	0.27191	0.588567	0.487584	0.452964	0.462838	0.574718	0.702945	0.390668	0.665413	0.0674437	0.838501	0.664443	0.255226	0.182935	0.695737	0.350226	1	0.272124	0.163402	0.889958	0.324061	0.362146	0.510658	0.859562	0.435675	0.676508	0.252447	0.392404
pericalcarine L	0.335124	0.658724	0.293378	0.702042	0.586535	0.477941	0.398307	0.618591	0.477253	0.633797	0.528896	0.446744	0.485555	0.759466	0.65312	0.620233	0.707866	0.879296	0.472426	0.930223	0.918257	0.408387	0.425471	0.764725	0.743061	0.640124	0.763749	0.693745	0.54167	0.562989	0.240784	0.284536	0.367425	0.786141	0.4307	0.555783	0.633952	0.272124	1	0.775494	0.254535	0.639898	0.71455	0.651266	0.259467	0.579605	0.568791	0.691945	0.702367
pericalcarine R	0.164097	0.66029	0.185107	0.722731	0.550673	0.345408	0.109329	0.623125	0.598208	0.852857	0.303286	0.30217	0.714467	0.714113	0.749491	0.700752	0.96368	0.885415	0.4193	0.882207	0.765658	0.075741	0.46886	0.715436	0.730642	0.687301	0.453209	0.483536	0.694645	0.518733	0.596415	0.122932	0.269679	0.814623	0.694767	0.510391	0.790807	0.163402	0.775494	1	0.169743	0.828681	0.790524	0.666478	0.159019	0.730918	0.500451	0.876045	0.76228
postcentral L	0.857896	0.490447	0.983327	0.422252	0.635056	0.826417	0.640887	0.529052	0.519844	0.220918	0.796287	0.860818	0.292668	0.469053	0.368993	0.424865	0.148739	0.261142	0.694747	0.238031	0.385805	0.210969	0.671719	0.467651	0.400597	0.435646	0.483037	0.626234	0.419107	0.673854	0.0890629	0.732045	0.843424	0.315372	0.210449	0.641635	0.450388	0.889958	0.254535	0.169743	1	0.319223	0.346768	0.501119	0.983192	0.454373	0.682553	0.259549	0.360363
postcentral R	0.283252	0.420051	0.273365	0.859662	0.313626	0.124844	0.214994	0.39342	0.400592	0.701791	0.103183	0.108028	0.561466	0.469764	0.535488	0.490784	0.848828	0.685977	0.55465	0.712996	0.536146	0.0783398	0.267736	0.476243	0.499746	0.468664	0.317564	0.246169	0.493334	0.275889	0.58023	0.328426	0.440065	0.873732	0.572878	0.272154	0.820045	0.324061	0.639898	0.828681	0.319223	1	0.570846	0.425094	0.302698	0.955576	0.257478	0.68	0.546007
posteriorcingulate L	0.338541	0.918263	0.416832	0.489606	0.808129	0.631871	0.225663	0.894201	0.846834	0.910202	0.499617	0.588911	0.854046	0.900259	0.974674	0.95906	0.8124	0.888964	0.162938	0.804596	0.810153	0.0745258	0.744031	0.884753	0.941055	0.93609	0.470456	0.617352	0.91078	0.783207	0.578635	0.225397	0.187943	0.598005	0.784609	0.773827	0.549066	0.362146	0.71455	0.790524	0.346768	0.570846	1	0.920551	0.354198	0.449643	0.764052	0.933093	0.97163
posteriorcingulate R	0.485565	0.979813	0.570273	0.380843	0.941557	0.780606	0.344873	0.955694	0.894927	0.792276	0.623382	0.736661	0.789668	0.929287	0.924375	0.932579	0.668948	0.797858	0.101776	0.733046	0.795919	0.115802	0.857795	0.92561	0.918285	0.930238	0.520812	0.718033	0.907536	0.92044	0.475205	0.365417	0.268479	0.499812	0.707715	0.877054	0.403379	0.510658	0.651266	0.666478	0.501119	0.425094	0.920551	1	0.500698	0.30862	0.900966	0.831596	0.906414
precentral L	0.795726	0.48587	0.97775	0.442183	0.628453	0.802383	0.560864	0.520651	0.567062	0.254672	0.734406	0.833017	0.354478	0.449171	0.387902	0.43558	0.143183	0.253434	0.71679	0.228652	0.366513	0.207982	0.713341	0.449305	0.388892	0.442316	0.432868	0.577423	0.454804	0.670453	0.151418	0.658695	0.879008	0.3309	0.280627	0.62543	0.434973	0.859562	0.259467	0.159019	0.983192	0.302698	0.354198	0.500698	1	0.444349	0.668403	0.283569	0.365726
precentral R	0.390146	0.306293	0.403543	0.913589	0.212475	0.144715	0.280692	0.285641	0.274995	0.574555	0.138706	0.178481	0.421258	0.368757	0.407257	0.367653	0.74178	0.588755	0.659491	0.628049	0.449257	0.0825131	0.184166	0.374695	0.389633	0.350618	0.286141	0.180803	0.3604	0.188247	0.463593	0.419431	0.587949	0.865412	0.438264	0.195601	0.829557	0.435675	0.579605	0.730918	0.454373	0.955576	0.449643	0.30862	0.444349	1	0.167248	0.556098	0.428444
precuneus L	0.665257	0.882465	0.742722	0.264043	0.979025	0.93791	0.516672	0.891539	0.811886	0.621123	0.792635	0.894073	0.632081	0.863318	0.767105	0.795173	0.48567	0.67239	0.21866	0.626629	0.744725	0.205871	0.885214	0.870927	0.797366	0.799241	0.64926	0.858156	0.77214	0.98323	0.30293	0.542807	0.4	0.379068	0.541929	0.930396	0.258013	0.676508	0.568791	0.500451	0.682553	0.257478	0.764052	0.900966	0.668403	0.167248	1	0.671042	0.747049
precuneus R	0.228335	0.80943	0.331613	0.551117	0.727039	0.526566	0.114204	0.77613	0.817463	0.970722	0.392834	0.476863	0.883732	0.816875	0.917242	0.87705	0.898826	0.881551	0.191277	0.807313	0.77091	0.0611166	0.699775	0.813521	0.835311	0.842501	0.409043	0.529555	0.894898	0.697897	0.666931	0.103974	0.172041	0.662524	0.83038	0.65133	0.613692	0.252447	0.691945	0.876045	0.259549	0.68	0.933093	0.831596	0.283569	0.556098	0.671042	1	0.893035
rostralanteriorcingulate L	0.348803	0.926727	0.429463	0.458411	0.785265	0.626727	0.22557	0.916171	0.837854	0.88861	0.491169	0.591669	0.848807	0.873614	0.973902	0.96494	0.797763	0.864131	0.181903	0.770423	0.782406	0.075086	0.72773	0.854442	0.953284	0.974314	0.467475	0.604243	0.890989	0.769844	0.575488	0.237364	0.204263	0.554648	0.795805	0.805052	0.556451	0.392404	0.702367	0.76228	0.360363	0.546007	0.97163	0.906414	0.365726	0.428444	0.747049	0.893035	1
rostralanteriorcingulate R	0.230698	0.44356	0.501304	0.257191	0.424366	0.401486	0.199849	0.4404	0.644657	0.447512	0.26839	0.384973	0.610631	0.297693	0.482714	0.490202	0.267623	0.186861	0.520837	0.106021	0.190624	0.63406	0.633711	0.290808	0.362917	0.478065	0.261926	0.178482	0.557806	0.436238	0.665801	0.154136	0.661487	0.175627	0.609683	0.407945	0.086871	0.336089	0.19179	0.175512	0.526019	0.0617796	0.399578	0.442186	0.605484	0.0955209	0.396282	0.38787	0.417873
rostralmiddlefrontal L	0.695524	0.885863	0.754144	0.233878	0.951509	0.930552	0.547176	0.896736	0.794873	0.606287	0.798464	0.90257	0.62424	0.845061	0.771999	0.792142	0.476948	0.648279	0.209459	0.60011	0.735789	0.24166	0.855461	0.845663	0.804184	0.809947	0.681668	0.872537	0.759077	0.968396	0.286282	0.575031	0.400122	0.34146	0.538144	0.950517	0.246507	0.719818	0.568558	0.491924	0.68508	0.227025	0.758359	0.891032	0.671836	0.146651	0.979606	0.655513	0.756057
rostralmiddlefrontal R	0.167037	0.708427	0.269556	0.530676	0.584674	0.393575	0.0993482	0.692541	0.771974	0.941999	0.224827	0.351825	0.905116	0.678163	0.834867	0.817833	0.908693	0.767882	0.228045	0.686001	0.611314	0.185773	0.627381	0.659609	0.745113	0.788477	0.261401	0.366325	0.840865	0.570846	0.78855	0.141571	0.162368	0.606944	0.91343	0.575874	0.674404	0.224586	0.569213	0.833099	0.221903	0.734556	0.827579	0.702672	0.235537	0.623965	0.529389	0.898169	0.830861
superiorfrontal L	0.257019	0.843833	0.317963	0.587275	0.692682	0.513802	0.155232	0.826194	0.749207	0.919437	0.413058	0.476772	0.821832	0.836846	0.925577	0.897868	0.891663	0.920976	0.305087	0.841962	0.803974	0.0316579	0.618027	0.820057	0.912996	0.899418	0.467171	0.562457	0.83107	0.670356	0.601577	0.156071	0.223732	0.675155	0.786144	0.70765	0.685984	0.283479	0.758781	0.864772	0.258191	0.673114	0.946241	0.822098	0.261627	0.564333	0.649871	0.926316	0.957559
superiorfrontal R	0.523677	0.976762	0.631724	0.309246	0.924495	0.80537	0.356548	0.96683	0.905529	0.744766	0.626105	0.771765	0.777988	0.873423	0.899806	0.931292	0.613918	0.72342	0.139525	0.64937	0.738701	0.110436	0.882772	0.856911	0.905241	0.944435	0.505959	0.710902	0.88678	0.930185	0.464446	0.399924	0.327078	0.413624	0.712095	0.940595	0.367872	0.585228	0.588259	0.594562	0.561815	0.358726	0.869731	0.955515	0.565067	0.252562	0.89982	0.762184	0.891513
superiorparietal L	0.310885	0.90268	0.434287	0.438284	0.820322	0.631553	0.179662	0.877604	0.915255	0.926949	0.466169	0.584636	0.909293	0.862615	0.979567	0.957154	0.803129	0.822843	0.0949469	0.733998	0.736536	0.109025	0.809139	0.851658	0.885989	0.925226	0.399232	0.568577	0.965979	0.79732	0.638812	0.187612	0.202025	0.550222	0.837649	0.759844	0.508027	0.353043	0.625623	0.766604	0.361672	0.559258	0.96638	0.922098	0.385427	0.429989	0.768304	0.942307	0.937867
superiorparietal R	0.89691	0.500916	0.785644	0.143276	0.597859	0.796592	0.89448	0.533166	0.366325	0.203828	0.940199	0.846552	0.20894	0.525445	0.37837	0.383396	0.107073	0.364951	0.311091	0.369427	0.524681	0.51918	0.467453	0.533556	0.47396	0.425781	0.744066	0.796399	0.317531	0.613016	0.257136	0.886337	0.478028	0.157586	0.11175	0.64555	0.217763	0.814607	0.416058	0.147426	0.787107	0.107059	0.375249	0.493869	0.71328	0.204641	0.664306	0.251528	0.38013
superiortemporal L	0.765199	0.784609	0.728292	0.269522	0.866562	0.929063	0.683546	0.80547	0.637956	0.505635	0.903203	0.9069	0.471159	0.823778	0.658571	0.662307	0.429994	0.66766	0.185576	0.649205	0.787875	0.387767	0.707021	0.836372	0.757157	0.697506	0.831209	0.972011	0.60653	0.874092	0.124267	0.677783	0.36406	0.384753	0.374921	0.887242	0.262841	0.729523	0.642761	0.475669	0.675989	0.225005	0.673125	0.783955	0.633442	0.160825	0.918214	0.570576	0.668035
superiortemporal R	0.878541	0.454877	0.702071	0.147483	0.5445	0.715826	0.942284	0.468438	0.279506	0.138787	0.87542	0.774477	0.11981	0.505746	0.316751	0.314952	0.111355	0.375952	0.183901	0.411401	0.561185	0.630044	0.380708	0.514976	0.435125	0.356957	0.799176	0.822135	0.249172	0.566639	0.275639	0.92248	0.350914	0.194675	0.0396683	0.594827	0.167905	0.800573	0.469701	0.192315	0.674245	0.13562	0.330148	0.449018	0.605052	0.211046	0.61063	0.220002	0.326149
supramarginal L	0.85313	0.497852	0.974985	0.400691	0.643066	0.834599	0.643536	0.537159	0.517593	0.220863	0.810998	0.866692	0.288865	0.478926	0.373109	0.429646	0.142245	0.268674	0.686716	0.245129	0.394404	0.211242	0.668719	0.478414	0.409223	0.440995	0.490497	0.63546	0.419542	0.678587	0.102068	0.731228	0.834003	0.297187	0.206485	0.648105	0.439574	0.877166	0.257528	0.165149	0.997474	0.298481	0.35311	0.508533	0.974829	0.43225	0.6908	0.261531	0.365696
supramarginal R	0.945517	0.558957	0.920515	0.288627	0.670927	0.864255	0.812295	0.589872	0.476087	0.22024	0.897539	0.918744	0.261337	0.548445	0.415794	0.457043	0.119114	0.325893	0.49224	0.301564	0.485842	0.357014	0.605268	0.544117	0.48924	0.485708	0.635877	0.76937	0.414662	0.708765	0.116681	0.886105	0.65047	0.207702	0.171709	0.722085	0.327392	0.941776	0.320892	0.158142	0.911018	0.247365	0.403187	0.556167	0.86504	0.36659	0.732163	0.28188	0.417516
transversetemporal L	0.874956	0.567319	0.744972	0.226879	0.660188	0.816312	0.881868	0.589879	0.400653	0.276481	0.967413	0.857359	0.231658	0.628968	0.436474	0.433253	0.242194	0.50544	0.219609	0.533431	0.671356	0.578573	0.490085	0.643714	0.556018	0.476839	0.880151	0.908256	0.365117	0.673357	0.155968	0.835087	0.393044	0.313088	0.120295	0.701053	0.212563	0.787069	0.578506	0.313287	0.716903	0.144408	0.453378	0.563051	0.647789	0.162299	0.724489	0.349841	0.450877
transversetemporal R	0.362409	0.366995	0.190895	0.592301	0.261205	0.0624036	0.404766	0.3466	0.465224	0.704532	0.114098	0.068442	0.668339	0.361446	0.51415	0.484713	0.766142	0.526251	0.285874	0.488462	0.339696	0.33882	0.324258	0.356763	0.412673	0.446209	0.097067	0.0891378	0.531907	0.23264	0.834109	0.465234	0.212577	0.586323	0.734576	0.222586	0.668404	0.336761	0.370406	0.694433	0.222129	0.800646	0.518163	0.374396	0.164407	0.766462	0.194957	0.638795	0.503868
[truncated: 13 more columns]
