# Supplementary material for: The relationship between the interictal epileptiform discharge source connectivity and cortical structural couplings in temporal lobe epilepsy
Source: Front Neurol. 2023 Feb 1;14:1029732. doi: 10.3389/fneur.2023.1029732 (PMC9948620; doi:10.3389/fneur.2023.1029732)
Supplement: Supplementary file 1 [file Data_Sheet_1.ZIP › Connection/PLV/L/15.xlsx]

## Sheet: Sheet1
\	caudalanteriorcingulate L	caudalanteriorcingulate R	caudalmiddlefrontal L	caudalmiddlefrontal R	cuneus L	cuneus R	entorhinal L	entorhinal R	fusiform L	fusiform R	inferiorparietal L	inferiorparietal R	inferiortemporal L	inferiortemporal R	insula L	insula R	isthmuscingulate L	isthmuscingulate R	lateraloccipital L	lateraloccipital R	lateralorbitofrontal L	lateralorbitofrontal R	lingual L	lingual R	medialorbitofrontal L	medialorbitofrontal R	middletemporal L	middletemporal R	paracentral L	paracentral R	parahippocampal L	parahippocampal R	parsopercularis L	parsopercularis R	parsorbitalis L	parsorbitalis R	parstriangularis L	parstriangularis R	pericalcarine L	pericalcarine R	postcentral L	postcentral R	posteriorcingulate L	posteriorcingulate R	precentral L	precentral R	precuneus L	precuneus R	rostralanteriorcingulate L
caudalanteriorcingulate L	1	0.286229	0.290984	0.79619	0.373412	0.3108	0.778245	0.262786	0.390362	0.204989	0.619837	0.323352	0.726161	0.238786	0.391411	0.386695	0.468214	0.278709	0.366684	0.11649	0.251878	0.396291	0.222307	0.266085	0.227372	0.486367	0.367289	0.288419	0.800595	0.324166	0.375289	0.319866	0.452851	0.358936	0.497868	0.230938	0.689155	0.476508	0.154349	0.306845	0.451776	0.611808	0.710169	0.334816	0.149554	0.579318	0.356543	0.325918	0.412116
caudalanteriorcingulate R	0.286229	1	0.91456	0.348551	0.926195	0.944876	0.0396788	0.959734	0.622813	0.884065	0.585606	0.88906	0.188525	0.928199	0.880577	0.907486	0.386865	0.933751	0.870489	0.675438	0.862146	0.567962	0.889566	0.83744	0.942494	0.808706	0.707439	0.815349	0.439114	0.94217	0.839659	0.878671	0.360624	0.871558	0.342891	0.924217	0.582851	0.745432	0.835552	0.743487	0.706691	0.371282	0.574281	0.939379	0.41652	0.464883	0.923152	0.887928	0.883572
caudalmiddlefrontal L	0.290984	0.91456	1	0.522772	0.840918	0.930766	0.275348	0.935688	0.828136	0.941111	0.628154	0.861136	0.425933	0.964212	0.740371	0.779644	0.616001	0.907446	0.843225	0.694565	0.975574	0.776391	0.956271	0.958103	0.944043	0.619659	0.891574	0.950373	0.244644	0.86041	0.948398	0.96987	0.597689	0.955532	0.585314	0.970762	0.655203	0.791845	0.898771	0.910566	0.696085	0.310862	0.374698	0.84701	0.380883	0.436266	0.808548	0.816956	0.723048
caudalmiddlefrontal R	0.79619	0.348551	0.522772	1	0.302174	0.400696	0.812794	0.340989	0.700771	0.398519	0.695796	0.471212	0.811583	0.410335	0.17992	0.218467	0.716084	0.321477	0.499645	0.228638	0.510432	0.689014	0.429413	0.542714	0.354089	0.204514	0.678892	0.575295	0.54112	0.272768	0.636779	0.577154	0.701688	0.606539	0.734034	0.417147	0.756881	0.632408	0.373218	0.613221	0.527044	0.388036	0.424899	0.260525	0.203227	0.433502	0.345621	0.237764	0.184798
cuneus L	0.373412	0.926195	0.840918	0.302174	1	0.962807	0.104519	0.934295	0.54321	0.858007	0.515043	0.807055	0.102287	0.89429	0.933679	0.952365	0.309426	0.955904	0.819396	0.70011	0.800113	0.515457	0.857577	0.776396	0.897781	0.853712	0.630054	0.745335	0.55969	0.968952	0.745868	0.78942	0.304212	0.764238	0.286945	0.870698	0.526832	0.641306	0.81188	0.669092	0.636881	0.389058	0.680837	0.96888	0.384003	0.413646	0.930905	0.950119	0.9203
cuneus R	0.3108	0.944876	0.930766	0.400696	0.962807	1	0.117748	0.959975	0.694452	0.913864	0.577899	0.866062	0.251509	0.954173	0.862204	0.896607	0.456184	0.967041	0.868563	0.691749	0.89109	0.644248	0.920829	0.885323	0.9366	0.761907	0.77397	0.867469	0.42958	0.950504	0.866819	0.903555	0.441426	0.874521	0.428128	0.9329	0.592901	0.724147	0.860985	0.80156	0.675873	0.332943	0.55366	0.941952	0.346038	0.411746	0.913135	0.916513	0.848334
entorhinal L	0.778245	0.0396788	0.275348	0.812794	0.104519	0.117748	1	0.0753251	0.613494	0.211139	0.403967	0.158123	0.931824	0.182008	0.172793	0.14205	0.776547	0.0542722	0.187414	0.263285	0.315579	0.621653	0.22852	0.364856	0.124009	0.327963	0.539356	0.408384	0.697585	0.0430619	0.398771	0.347317	0.771831	0.353545	0.799582	0.196432	0.484368	0.317268	0.237875	0.485217	0.207642	0.235	0.592094	0.063069	0.425542	0.193536	0.134003	0.0461241	0.202526
entorhinal R	0.262786	0.959734	0.935688	0.340989	0.934295	0.959975	0.0753251	1	0.678106	0.957471	0.530936	0.819884	0.220335	0.981697	0.891768	0.916135	0.466363	0.983923	0.802899	0.778731	0.918799	0.645634	0.956226	0.886112	0.991201	0.777946	0.751778	0.855193	0.410247	0.961231	0.831733	0.879447	0.452633	0.850618	0.430994	0.973771	0.547335	0.689658	0.921986	0.79634	0.635503	0.377112	0.546493	0.955625	0.484021	0.432194	0.858716	0.935805	0.876327
fusiform L	0.390362	0.622813	0.828136	0.700771	0.54321	0.694452	0.613494	0.678106	1	0.779658	0.556941	0.665665	0.738267	0.771097	0.435078	0.473375	0.907366	0.658265	0.653475	0.63118	0.860042	0.91585	0.799528	0.905028	0.708238	0.280469	0.985698	0.924637	0.132909	0.573952	0.878623	0.868917	0.865983	0.837734	0.848616	0.772059	0.5894	0.681675	0.767787	0.963355	0.523061	0.161704	0.0384131	0.552201	0.4103	0.290043	0.518337	0.554249	0.405473
fusiform R	0.204989	0.884065	0.941111	0.398519	0.858007	0.913864	0.211139	0.957471	0.779658	1	0.490965	0.761278	0.339807	0.984387	0.805	0.828624	0.599673	0.954338	0.743794	0.828066	0.965475	0.766832	0.995981	0.940922	0.975887	0.652064	0.832786	0.913536	0.293666	0.896868	0.848524	0.89223	0.594631	0.853931	0.574218	0.985651	0.525429	0.660247	0.984314	0.882165	0.576103	0.323925	0.425601	0.885382	0.506166	0.371691	0.764192	0.893428	0.771116
inferiorparietal L	0.619837	0.585606	0.628154	0.695796	0.515043	0.577899	0.403967	0.530936	0.556941	0.490965	1	0.756079	0.483448	0.545457	0.419977	0.460152	0.388245	0.495022	0.768485	0.240808	0.555823	0.455965	0.523618	0.585186	0.51172	0.408897	0.606957	0.604027	0.356392	0.480419	0.733735	0.684089	0.335325	0.729271	0.360921	0.536071	0.920749	0.904068	0.428884	0.571536	0.8981	0.688011	0.329706	0.477158	0.275115	0.816653	0.601279	0.430698	0.43923
inferiorparietal R	0.323352	0.88906	0.861136	0.471212	0.807055	0.866062	0.158123	0.819884	0.665665	0.761278	0.756079	1	0.302743	0.821827	0.697399	0.742432	0.411234	0.791709	0.974003	0.48399	0.78444	0.565554	0.782997	0.805078	0.795039	0.656323	0.742978	0.808132	0.341719	0.790545	0.89606	0.895903	0.367173	0.914458	0.362829	0.805908	0.720135	0.890046	0.694363	0.747251	0.862626	0.404722	0.450706	0.783468	0.288123	0.571792	0.908664	0.722705	0.708068
inferiortemporal L	0.726161	0.188525	0.425933	0.811583	0.102287	0.251509	0.931824	0.220335	0.738267	0.339807	0.483448	0.302743	1	0.32608	0.0447432	0.0135994	0.836945	0.192026	0.310763	0.296041	0.455106	0.648524	0.362469	0.504001	0.26158	0.18734	0.675642	0.547434	0.591463	0.106016	0.549327	0.49985	0.790321	0.501947	0.781555	0.337261	0.521342	0.452831	0.346833	0.615117	0.306551	0.242327	0.469043	0.083195	0.398371	0.242055	0.143072	0.0792758	0.0652674
inferiortemporal R	0.238786	0.928199	0.964212	0.410335	0.89429	0.954173	0.182008	0.981697	0.771097	0.984387	0.545457	0.821827	0.32608	1	0.824147	0.855267	0.56184	0.968253	0.805676	0.774855	0.965465	0.736173	0.987065	0.945548	0.986316	0.692695	0.835128	0.922284	0.323675	0.92262	0.882576	0.924631	0.548777	0.890326	0.531337	0.991676	0.569954	0.712127	0.947619	0.875753	0.632917	0.33212	0.45729	0.911073	0.454102	0.407481	0.822442	0.898805	0.801895
insula L	0.391411	0.880577	0.740371	0.17992	0.933679	0.862204	0.172793	0.891768	0.435078	0.805	0.419977	0.697399	0.0447432	0.824147	1	0.99071	0.266408	0.908294	0.682284	0.766632	0.716696	0.418952	0.79185	0.677798	0.86118	0.919643	0.510774	0.637149	0.617586	0.956546	0.616569	0.672202	0.255835	0.647915	0.218717	0.810584	0.417737	0.535726	0.784925	0.56818	0.533996	0.471478	0.74374	0.967485	0.535968	0.437634	0.832015	0.955665	0.989066
insula R	0.386695	0.907486	0.779644	0.218467	0.952365	0.896607	0.14205	0.916135	0.473375	0.828624	0.460152	0.742432	0.0135994	0.855267	0.99071	1	0.271887	0.929653	0.724269	0.757673	0.751134	0.452802	0.817238	0.714565	0.882818	0.911061	0.553795	0.67737	0.604352	0.975864	0.664387	0.717439	0.267409	0.694013	0.237155	0.839965	0.462295	0.580229	0.797999	0.605109	0.569709	0.470487	0.731729	0.984333	0.516264	0.459402	0.863614	0.966173	0.983338
isthmuscingulate L	0.468214	0.386865	0.616001	0.716084	0.309426	0.456184	0.776547	0.466363	0.907366	0.599673	0.388245	0.411234	0.836945	0.56184	0.266408	0.271887	1	0.451518	0.404398	0.576663	0.67838	0.86821	0.611521	0.714843	0.512872	0.126455	0.842215	0.742231	0.321947	0.36005	0.670772	0.651014	0.95772	0.620975	0.924894	0.576715	0.449438	0.467974	0.620704	0.817571	0.28954	0.0249381	0.199037	0.339936	0.568148	0.0877261	0.254582	0.365277	0.229566
isthmuscingulate R	0.278709	0.933751	0.907446	0.321477	0.955904	0.967041	0.0542722	0.983923	0.658265	0.954338	0.495022	0.791709	0.192026	0.968253	0.908294	0.929653	0.451518	1	0.780686	0.793571	0.898134	0.641711	0.949277	0.870277	0.970753	0.778189	0.730309	0.838622	0.442413	0.97399	0.802935	0.851427	0.445571	0.819664	0.425148	0.955034	0.518952	0.65173	0.920706	0.779633	0.602043	0.369687	0.571849	0.968213	0.464608	0.39965	0.857308	0.968077	0.881947
lateraloccipital L	0.366684	0.870489	0.843225	0.499645	0.819396	0.868563	0.187414	0.802899	0.653475	0.743794	0.768485	0.974003	0.310763	0.805676	0.682284	0.724269	0.404398	0.780686	1	0.462065	0.762488	0.554902	0.76919	0.793524	0.773297	0.644829	0.732868	0.796314	0.361747	0.775193	0.884876	0.882819	0.363406	0.89414	0.359424	0.782376	0.745919	0.879363	0.677619	0.734191	0.865736	0.385534	0.456456	0.76791	0.238207	0.545608	0.920674	0.712129	0.689401
lateraloccipital R	0.11649	0.675438	0.694565	0.228638	0.70011	0.691749	0.263285	0.778731	0.63118	0.828066	0.240808	0.48399	0.296041	0.774855	0.766632	0.757673	0.576663	0.793571	0.462065	1	0.758835	0.651334	0.799854	0.712622	0.797569	0.605741	0.638788	0.678565	0.318436	0.763762	0.570145	0.624364	0.590978	0.57645	0.554797	0.784652	0.259737	0.378342	0.879154	0.682966	0.334963	0.47631	0.422749	0.763325	0.755585	0.377515	0.553238	0.825454	0.718048
lateralorbitofrontal L	0.251878	0.862146	0.975574	0.510432	0.800113	0.89109	0.315579	0.918799	0.860042	0.965475	0.555823	0.78444	0.455106	0.965465	0.716696	0.751134	0.67838	0.898134	0.762488	0.758835	1	0.831554	0.975851	0.967657	0.942711	0.570808	0.907234	0.952205	0.193251	0.834699	0.90704	0.933992	0.671405	0.909442	0.655698	0.976321	0.59358	0.724672	0.938625	0.932532	0.618383	0.290824	0.32661	0.819674	0.454324	0.386821	0.733466	0.809134	0.688778
lateralorbitofrontal R	0.396291	0.567962	0.776391	0.689014	0.515457	0.644248	0.621653	0.645634	0.91585	0.766832	0.455965	0.565554	0.648524	0.736173	0.418952	0.452802	0.86821	0.641711	0.554902	0.651334	0.831554	1	0.77845	0.849031	0.679387	0.235532	0.894869	0.858513	0.123331	0.556512	0.774205	0.77311	0.89285	0.74985	0.919167	0.751732	0.572953	0.568158	0.762343	0.901475	0.428614	0.113252	0.0324291	0.534522	0.436541	0.209224	0.449263	0.553331	0.37205
lingual L	0.222307	0.889566	0.956271	0.429413	0.857577	0.920829	0.22852	0.956226	0.799528	0.995981	0.523618	0.782997	0.362469	0.987065	0.79185	0.817238	0.611521	0.949277	0.76919	0.799854	0.975851	0.77845	1	0.957077	0.973858	0.64381	0.855275	0.931883	0.276864	0.889826	0.875885	0.914528	0.603036	0.878015	0.583829	0.98656	0.556342	0.689518	0.974826	0.899385	0.602846	0.31082	0.409993	0.877227	0.477112	0.377896	0.773733	0.879867	0.760862
lingual R	0.266085	0.83744	0.958103	0.542714	0.776396	0.885323	0.364856	0.886112	0.905028	0.940922	0.585186	0.805078	0.504001	0.945548	0.677798	0.714565	0.714843	0.870277	0.793524	0.712622	0.967657	0.849031	0.957077	1	0.904392	0.534394	0.948411	0.994323	0.161125	0.803662	0.938821	0.961868	0.691805	0.923927	0.679935	0.941174	0.612262	0.740402	0.910612	0.97612	0.625825	0.251693	0.289047	0.786193	0.398274	0.369265	0.732473	0.779029	0.650812
medialorbitofrontal L	0.227372	0.942494	0.944043	0.354089	0.897781	0.9366	0.124009	0.991201	0.708238	0.975887	0.51172	0.795039	0.26158	0.986316	0.86118	0.882818	0.512872	0.970753	0.773297	0.797569	0.942711	0.679387	0.973858	0.904392	1	0.73845	0.775364	0.872509	0.361382	0.935857	0.835205	0.883326	0.497107	0.853203	0.473588	0.988322	0.532784	0.678404	0.949718	0.821765	0.611197	0.353222	0.498945	0.929144	0.503413	0.409061	0.818154	0.912319	0.843074
medialorbitofrontal R	0.486367	0.808706	0.619659	0.204514	0.853712	0.761907	0.327963	0.777946	0.280469	0.652064	0.408897	0.656323	0.18734	0.692695	0.919643	0.911061	0.126455	0.778189	0.644829	0.605741	0.570808	0.235532	0.64381	0.534394	0.73845	1	0.365657	0.494045	0.730232	0.846068	0.505812	0.558932	0.0995612	0.539694	0.0607118	0.673678	0.383241	0.477508	0.622634	0.414638	0.513073	0.456163	0.848218	0.862162	0.464669	0.42065	0.805243	0.821459	0.951401
middletemporal L	0.367289	0.707439	0.891574	0.678892	0.630054	0.77397	0.539356	0.751778	0.985698	0.832786	0.606957	0.742978	0.675642	0.835128	0.510774	0.553795	0.842215	0.730309	0.732868	0.638788	0.907234	0.894869	0.855275	0.948411	0.775364	0.365657	1	0.963173	0.0938901	0.652126	0.933107	0.928593	0.804244	0.897985	0.789973	0.832679	0.636298	0.739539	0.810718	0.980692	0.594637	0.212524	0.120128	0.631774	0.364884	0.347475	0.613222	0.625534	0.484863
middletemporal R	0.288419	0.815349	0.950373	0.575295	0.745335	0.867469	0.408384	0.855193	0.924637	0.913536	0.604027	0.808132	0.547434	0.922284	0.637149	0.67737	0.742231	0.838622	0.796314	0.678565	0.952205	0.858513	0.931883	0.994323	0.872509	0.494045	0.963173	1	0.126489	0.77175	0.952464	0.970107	0.71213	0.935678	0.701072	0.917621	0.631988	0.756672	0.879618	0.984051	0.633113	0.234479	0.247871	0.75283	0.367993	0.37016	0.71656	0.74296	0.611019
paracentral L	0.800595	0.439114	0.244644	0.54112	0.55969	0.42958	0.697585	0.410247	0.132909	0.293666	0.356392	0.341719	0.591463	0.323675	0.617586	0.604352	0.321947	0.442413	0.361747	0.318436	0.193251	0.123331	0.276864	0.161125	0.361382	0.730232	0.0938901	0.126489	1	0.526377	0.180135	0.19821	0.312192	0.203415	0.33342	0.303324	0.397526	0.242179	0.266713	0.0542734	0.30218	0.449909	0.954886	0.541862	0.283266	0.365456	0.533121	0.529166	0.636826
paracentral R	0.324166	0.94217	0.86041	0.272768	0.968952	0.950504	0.0430619	0.961231	0.573952	0.896868	0.480419	0.790545	0.106016	0.92262	0.956546	0.975864	0.36005	0.97399	0.775193	0.763762	0.834699	0.556512	0.889826	0.803662	0.935857	0.846068	0.652126	0.77175	0.526377	1	0.750755	0.801671	0.353486	0.777315	0.332971	0.909562	0.494615	0.630112	0.859049	0.701993	0.600149	0.399401	0.654377	0.998338	0.467526	0.417714	0.883754	0.977333	0.937998
parahippocampal L	0.375289	0.839659	0.948398	0.636779	0.745868	0.866819	0.398771	0.831733	0.878623	0.848524	0.733735	0.89606	0.549327	0.882576	0.616569	0.664387	0.670772	0.802935	0.884876	0.570145	0.90704	0.774205	0.875885	0.938821	0.835205	0.505812	0.933107	0.952464	0.180135	0.750755	1	0.990346	0.625494	0.989293	0.616511	0.875666	0.748621	0.87308	0.7987	0.924192	0.757817	0.336103	0.271218	0.735017	0.2588	0.493226	0.781282	0.70237	0.604667
parahippocampal R	0.319866	0.878671	0.96987	0.577154	0.78942	0.903555	0.347317	0.879447	0.868917	0.89223	0.684089	0.895903	0.49985	0.924631	0.672202	0.717439	0.651014	0.851427	0.882819	0.624364	0.933992	0.77311	0.914528	0.961868	0.883326	0.558932	0.928593	0.970107	0.19821	0.801671	0.990346	1	0.611091	0.984397	0.598597	0.916739	0.698544	0.837502	0.844362	0.933906	0.728905	0.308841	0.313857	0.786256	0.309748	0.459164	0.806902	0.755012	0.659346
parsopercularis L	0.452851	0.360624	0.597689	0.701688	0.304212	0.441426	0.771831	0.452633	0.865983	0.594631	0.335325	0.367173	0.790321	0.548777	0.255835	0.267409	0.95772	0.445571	0.363406	0.590978	0.671405	0.89285	0.603036	0.691805	0.497107	0.0995612	0.804244	0.71213	0.312192	0.353486	0.625494	0.611091	1	0.58188	0.972773	0.568312	0.421908	0.410448	0.616312	0.788307	0.251582	0.0693333	0.19201	0.333738	0.587105	0.0540169	0.233109	0.368736	0.209395
parsopercularis R	0.358936	0.871558	0.955532	0.606539	0.764238	0.874521	0.353545	0.850618	0.837734	0.853931	0.729271	0.914458	0.501947	0.890326	0.647915	0.694013	0.620975	0.819664	0.89414	0.57645	0.909442	0.74985	0.878015	0.923927	0.853203	0.539694	0.897985	0.935678	0.203415	0.777315	0.989293	0.984397	0.58188	1	0.574727	0.891313	0.745582	0.880991	0.800644	0.897733	0.775449	0.347081	0.306165	0.762933	0.278432	0.509365	0.809067	0.722904	0.637638
parsorbitalis L	0.497868	0.342891	0.585314	0.734034	0.286945	0.428128	0.799582	0.430994	0.848616	0.574218	0.360921	0.362829	0.781555	0.531337	0.218717	0.237155	0.924894	0.425148	0.359424	0.554797	0.655698	0.919167	0.583829	0.679935	0.473588	0.0607118	0.789973	0.701072	0.33342	0.332971	0.616511	0.598597	0.972773	0.574727	1	0.551654	0.473788	0.414559	0.589862	0.773102	0.261375	0.0272999	0.215743	0.31136	0.529675	0.0682588	0.22151	0.343074	0.169188
parsorbitalis R	0.230938	0.924217	0.970762	0.417147	0.870698	0.9329	0.196432	0.973771	0.772059	0.985651	0.536071	0.805908	0.337261	0.991676	0.810584	0.839965	0.576715	0.955034	0.782376	0.784652	0.976321	0.751732	0.98656	0.941174	0.988322	0.673678	0.832679	0.917621	0.303324	0.909562	0.875666	0.916739	0.568312	0.891313	0.551654	1	0.566952	0.708056	0.955205	0.875008	0.625591	0.328564	0.438577	0.898503	0.480629	0.405706	0.798253	0.883006	0.786259
parstriangularis L	0.689155	0.582851	0.655203	0.756881	0.526832	0.592901	0.484368	0.547335	0.5894	0.525429	0.920749	0.720135	0.521342	0.569954	0.417737	0.462295	0.449438	0.518952	0.745919	0.259737	0.59358	0.572953	0.556342	0.612262	0.532784	0.383241	0.636298	0.631988	0.397526	0.494615	0.748621	0.698544	0.421908	0.745582	0.473788	0.566952	1	0.867926	0.466374	0.602376	0.830308	0.631087	0.361363	0.48888	0.212594	0.733539	0.590757	0.451106	0.425339
parstriangularis R	0.476508	0.745432	0.791845	0.632408	0.641306	0.724147	0.317268	0.689658	0.681675	0.660247	0.904068	0.890046	0.452831	0.712127	0.535726	0.580229	0.467974	0.65173	0.879363	0.378342	0.724672	0.568158	0.689518	0.740402	0.678404	0.477508	0.739539	0.756672	0.242179	0.630112	0.87308	0.837502	0.410448	0.880991	0.414559	0.708056	0.867926	1	0.597494	0.717241	0.928463	0.565689	0.28503	0.622762	0.243754	0.731475	0.727652	0.570542	0.544075
pericalcarine L	0.154349	0.835552	0.898771	0.373218	0.81188	0.860985	0.237875	0.921986	0.767787	0.984314	0.428884	0.694363	0.346833	0.947619	0.784925	0.797999	0.620704	0.920706	0.677619	0.879154	0.938625	0.762343	0.974826	0.910612	0.949718	0.622634	0.810718	0.879618	0.266713	0.859049	0.7987	0.844362	0.616312	0.800644	0.589862	0.955205	0.466374	0.597494	1	0.862044	0.514801	0.329041	0.396723	0.849223	0.573394	0.341091	0.703835	0.872041	0.744958
pericalcarine R	0.306845	0.743487	0.910566	0.613221	0.669092	0.80156	0.485217	0.79634	0.963355	0.882165	0.571536	0.747251	0.615117	0.875753	0.56818	0.605109	0.817571	0.779633	0.734191	0.682966	0.932532	0.901475	0.899385	0.97612	0.821765	0.414638	0.980692	0.984051	0.0542734	0.701993	0.924192	0.933906	0.788307	0.897733	0.773102	0.875008	0.602376	0.717241	0.862044	1	0.578417	0.20214	0.162965	0.681798	0.40344	0.327888	0.634092	0.682323	0.537105
postcentral L	0.451776	0.706691	0.696085	0.527044	0.636881	0.675873	0.207642	0.635503	0.523061	0.576103	0.8981	0.862626	0.306551	0.632917	0.533996	0.569709	0.28954	0.602043	0.865736	0.334963	0.618383	0.428614	0.602846	0.625825	0.611197	0.513073	0.594637	0.633113	0.30218	0.600149	0.757817	0.728905	0.251582	0.775449	0.261375	0.625591	0.830308	0.928463	0.514801	0.578417	1	0.593359	0.347333	0.597104	0.347175	0.750427	0.751334	0.538951	0.548171
postcentral R	0.611808	0.371282	0.310862	0.388036	0.389058	0.332943	0.235	0.377112	0.161704	0.323925	0.688011	0.404722	0.242327	0.33212	0.471478	0.470487	0.0249381	0.369687	0.385534	0.47631	0.290824	0.113252	0.31082	0.251693	0.353222	0.456163	0.212524	0.234479	0.449909	0.399401	0.336103	0.308841	0.0693333	0.347081	0.0272999	0.328564	0.631087	0.565689	0.329041	0.20214	0.593359	1	0.459286	0.412205	0.61893	0.914184	0.352666	0.427109	0.47408
posteriorcingulate L	0.710169	0.574281	0.374698	0.424899	0.680837	0.55366	0.592094	0.546493	0.0384131	0.425601	0.329706	0.450706	0.469043	0.45729	0.74374	0.731729	0.199037	0.571849	0.456456	0.422749	0.32661	0.0324291	0.409993	0.289047	0.498945	0.848218	0.120128	0.247871	0.954886	0.654377	0.271218	0.313857	0.19201	0.306165	0.215743	0.438577	0.361363	0.28503	0.396723	0.162965	0.347333	0.459286	1	0.670795	0.320463	0.36684	0.647423	0.650284	0.764097
posteriorcingulate R	0.334816	0.939379	0.84701	0.260525	0.96888	0.941952	0.063069	0.955625	0.552201	0.885382	0.477158	0.783468	0.083195	0.911073	0.967485	0.984333	0.339936	0.968213	0.76791	0.763325	0.819674	0.534522	0.877227	0.786193	0.929144	0.862162	0.631774	0.75283	0.541862	0.998338	0.735017	0.786256	0.333738	0.762933	0.31136	0.898503	0.48888	0.622762	0.849223	0.681798	0.597104	0.412205	0.670795	1	0.476528	0.42509	0.88311	0.978773	0.950843
precentral L	0.149554	0.41652	0.380883	0.203227	0.384003	0.346038	0.425542	0.484021	0.4103	0.506166	0.275115	0.288123	0.398371	0.454102	0.535968	0.516264	0.568148	0.464608	0.238207	0.755585	0.454324	0.436541	0.477112	0.398274	0.503413	0.464669	0.364884	0.367993	0.283266	0.467526	0.2588	0.309748	0.587105	0.278432	0.529675	0.480629	0.212594	0.243754	0.573394	0.40344	0.347175	0.61893	0.320463	0.476528	1	0.577096	0.307445	0.506854	0.523768
precentral R	0.579318	0.464883	0.436266	0.433502	0.413646	0.411746	0.193536	0.432194	0.290043	0.371691	0.816653	0.571792	0.242055	0.407481	0.437634	0.459402	0.0877261	0.39965	0.545608	0.377515	0.386821	0.209224	0.377896	0.369265	0.409061	0.42065	0.347475	0.37016	0.365456	0.417714	0.493226	0.459164	0.0540169	0.509365	0.0682588	0.405706	0.733539	0.731475	0.341091	0.327888	0.750427	0.914184	0.36684	0.42509	0.577096	1	0.451569	0.405064	0.452126
precuneus L	0.356543	0.923152	0.808548	0.345621	0.930905	0.913135	0.134003	0.858716	0.518337	0.764192	0.601279	0.908664	0.143072	0.822442	0.832015	0.863614	0.254582	0.857308	0.920674	0.553238	0.733466	0.449263	0.773733	0.732473	0.818154	0.805243	0.613222	0.71656	0.533121	0.883754	0.781282	0.806902	0.233109	0.809067	0.22151	0.798253	0.590757	0.727652	0.703835	0.634092	0.751334	0.352666	0.647423	0.88311	0.307445	0.451569	1	0.83171	0.837678
precuneus R	0.325918	0.887928	0.816956	0.237764	0.950119	0.916513	0.0461241	0.935805	0.554249	0.893428	0.430698	0.722705	0.0792758	0.898805	0.955665	0.966173	0.365277	0.968077	0.712129	0.825454	0.809134	0.553331	0.879867	0.779029	0.912319	0.821459	0.625534	0.74296	0.529166	0.977333	0.70237	0.755012	0.368736	0.722904	0.343074	0.883006	0.451106	0.570542	0.872041	0.682323	0.538951	0.427109	0.650284	0.978773	0.506854	0.405064	0.83171	1	0.921544
rostralanteriorcingulate L	0.412116	0.883572	0.723048	0.184798	0.9203	0.848334	0.202526	0.876327	0.405473	0.771116	0.43923	0.708068	0.0652674	0.801895	0.989066	0.983338	0.229566	0.881947	0.689401	0.718048	0.688778	0.37205	0.760862	0.650812	0.843074	0.951401	0.484863	0.611019	0.636826	0.937998	0.604667	0.659346	0.209395	0.637638	0.169188	0.786259	0.425339	0.544075	0.744958	0.537105	0.548171	0.47408	0.764097	0.950843	0.523768	0.452126	0.837678	0.921544	1
rostralanteriorcingulate R	0.653072	0.492769	0.255857	0.402296	0.535908	0.427129	0.650469	0.416397	0.10062	0.266827	0.277336	0.426004	0.50854	0.31914	0.589946	0.580182	0.336424	0.412165	0.419514	0.283347	0.181708	0.171057	0.259057	0.158646	0.371346	0.760575	0.0277034	0.126511	0.888611	0.496736	0.1838	0.227327	0.364868	0.219835	0.394428	0.295361	0.259141	0.242868	0.240026	0.034158	0.368322	0.305288	0.880984	0.515664	0.372594	0.271605	0.579514	0.464269	0.642753
rostralmiddlefrontal L	0.49562	0.390588	0.627898	0.740486	0.334098	0.471428	0.763671	0.470431	0.854415	0.603566	0.406924	0.413041	0.748973	0.567568	0.243343	0.27389	0.887245	0.462951	0.406765	0.554513	0.691144	0.939344	0.614754	0.710066	0.509054	0.057981	0.807719	0.727025	0.293615	0.374592	0.653785	0.632956	0.931316	0.619511	0.976164	0.590405	0.532216	0.463653	0.610487	0.790002	0.320693	0.0440281	0.174889	0.35283	0.465185	0.131618	0.276035	0.375975	0.193689
rostralmiddlefrontal R	0.556809	0.63241	0.801737	0.814435	0.536668	0.670816	0.607388	0.633264	0.820902	0.685252	0.728718	0.718888	0.651998	0.702319	0.404542	0.456092	0.704072	0.613393	0.705705	0.430924	0.774978	0.833123	0.712124	0.796754	0.647069	0.278457	0.847554	0.824599	0.238735	0.553349	0.878662	0.840487	0.68967	0.872583	0.734292	0.715216	0.828996	0.784606	0.639995	0.817534	0.657683	0.350344	0.185311	0.534582	0.154777	0.477247	0.568866	0.511353	0.38451
superiorfrontal L	0.608383	0.663539	0.494352	0.271779	0.754102	0.643669	0.379189	0.67194	0.19719	0.580458	0.412992	0.489348	0.273102	0.591155	0.865225	0.839398	0.134581	0.698546	0.477625	0.646163	0.47515	0.189476	0.560601	0.433943	0.637943	0.899404	0.262323	0.389959	0.776329	0.760259	0.371975	0.424897	0.123118	0.408246	0.0822889	0.578253	0.403609	0.374836	0.574745	0.3261	0.423337	0.619001	0.860229	0.775912	0.535069	0.52519	0.647553	0.778457	0.877062
superiorfrontal R	0.326182	0.971319	0.845968	0.270605	0.938243	0.91924	0.0745706	0.937127	0.531453	0.845187	0.522548	0.831308	0.0845621	0.886049	0.939521	0.961452	0.304114	0.923882	0.808793	0.688269	0.796592	0.486447	0.842606	0.765692	0.913203	0.883903	0.617198	0.736899	0.53113	0.961757	0.750004	0.796991	0.281818	0.784924	0.259453	0.878625	0.513913	0.670623	0.802046	0.659518	0.646498	0.401625	0.66434	0.966265	0.453695	0.452454	0.908308	0.915752	0.950322
superiorparietal L	0.345731	0.90505	0.852148	0.453827	0.864093	0.894403	0.147909	0.835686	0.620893	0.765661	0.717092	0.971648	0.257755	0.826198	0.738649	0.77658	0.363146	0.818098	0.987575	0.500691	0.772137	0.533771	0.786666	0.788765	0.804591	0.702014	0.7071	0.785472	0.40866	0.821954	0.868362	0.875527	0.330279	0.887687	0.324178	0.805574	0.698095	0.843136	0.701228	0.715529	0.839871	0.363386	0.515995	0.816267	0.263002	0.515938	0.961233	0.759863	0.744046
superiorparietal R	0.400456	0.736843	0.565419	0.238832	0.747713	0.698543	0.328044	0.650536	0.251688	0.533228	0.48512	0.756158	0.185016	0.59521	0.682349	0.715658	0.0223511	0.646805	0.751197	0.379502	0.488276	0.18966	0.53569	0.47921	0.602897	0.715576	0.348859	0.460578	0.664567	0.699794	0.536876	0.562147	0.0393214	0.574648	0.0468042	0.571274	0.440718	0.570922	0.473763	0.371115	0.676589	0.319311	0.713387	0.706453	0.369604	0.408997	0.855427	0.647153	0.706993
superiortemporal L	0.32556	0.884123	0.976046	0.5764	0.80438	0.911431	0.33379	0.889288	0.859142	0.899159	0.682228	0.889678	0.48449	0.929905	0.686829	0.729288	0.639704	0.861671	0.881084	0.635021	0.940785	0.767621	0.922364	0.959608	0.893596	0.573887	0.923086	0.963892	0.21136	0.810586	0.98754	0.997139	0.60544	0.980349	0.591538	0.923357	0.69957	0.833248	0.853956	0.926468	0.728404	0.3147	0.328654	0.796472	0.31757	0.457412	0.812767	0.766771	0.672974
superiortemporal R	0.420643	0.733789	0.892487	0.707332	0.63423	0.77876	0.524149	0.736702	0.92236	0.789882	0.71551	0.81237	0.663421	0.812262	0.501272	0.549587	0.770525	0.714481	0.800195	0.528179	0.86491	0.828887	0.81812	0.915055	0.749469	0.373206	0.95069	0.943721	0.128005	0.650489	0.971019	0.950823	0.714323	0.952736	0.709487	0.809168	0.748696	0.832972	0.74631	0.935409	0.691916	0.292886	0.149489	0.630311	0.235534	0.451082	0.664883	0.607732	0.483451
supramarginal L	0.330229	0.370368	0.26483	0.153244	0.327361	0.2801	0.276547	0.364501	0.134497	0.324587	0.54953	0.412472	0.167134	0.315374	0.431836	0.426219	0.304309	0.33428	0.381187	0.538461	0.272898	0.204776	0.30184	0.215787	0.356032	0.419815	0.129308	0.185876	0.337803	0.362159	0.229416	0.238968	0.340307	0.263893	0.308747	0.325648	0.430286	0.457187	0.361103	0.169635	0.58468	0.792982	0.345299	0.373705	0.831627	0.803942	0.364856	0.373091	0.445164
supramarginal R	0.524035	0.339477	0.269493	0.295409	0.354606	0.292155	0.159283	0.352254	0.118873	0.310814	0.631353	0.364664	0.165548	0.306304	0.450939	0.446377	0.0904953	0.347552	0.335282	0.512651	0.264031	0.110743	0.290226	0.215974	0.333122	0.416693	0.163854	0.192863	0.368489	0.376136	0.280956	0.260306	0.15084	0.294597	0.114547	0.305969	0.565448	0.518795	0.332034	0.165785	0.561898	0.974917	0.389665	0.389268	0.680131	0.892211	0.313364	0.413279	0.44743
transversetemporal L	0.370748	0.285282	0.390015	0.556561	0.215807	0.254086	0.742163	0.374385	0.646944	0.466932	0.101836	0.133446	0.727274	0.399156	0.355391	0.324886	0.854516	0.354567	0.103184	0.656967	0.483068	0.655182	0.450214	0.464171	0.426946	0.30233	0.561812	0.473085	0.391131	0.314628	0.367287	0.364812	0.850539	0.334722	0.808136	0.439941	0.162209	0.156027	0.533214	0.551814	0.0465633	0.292488	0.320806	0.316727	0.838733	0.239545	0.119434	0.354465	0.336243
transversetemporal R	0.758925	0.342424	0.305117	0.52957	0.376768	0.323941	0.412237	0.341506	0.20898	0.278526	0.715775	0.389997	0.409587	0.300474	0.446153	0.444811	0.125571	0.336378	0.392284	0.381075	0.266649	0.148351	0.275382	0.248817	0.312057	0.471565	0.249924	0.247188	0.587448	0.369472	0.366902	0.32371	0.0783164	0.366011	0.123195	0.292593	0.699583	0.572607	0.264617	0.21827	0.565828	0.942731	0.566093	0.38285	0.469372	0.859068	0.343448	0.391438	0.454715
[truncated: 13 more columns]
