# Supplementary material for: The relationship between the interictal epileptiform discharge source connectivity and cortical structural couplings in temporal lobe epilepsy
Source: Front Neurol. 2023 Feb 1;14:1029732. doi: 10.3389/fneur.2023.1029732 (PMC9948620; doi:10.3389/fneur.2023.1029732)
Supplement: Supplementary file 1 [file Data_Sheet_1.ZIP › Connection/PLV/L/16.xlsx]

## Sheet: Sheet1
\	caudalanteriorcingulate L	caudalanteriorcingulate R	caudalmiddlefrontal L	caudalmiddlefrontal R	cuneus L	cuneus R	entorhinal L	entorhinal R	fusiform L	fusiform R	inferiorparietal L	inferiorparietal R	inferiortemporal L	inferiortemporal R	insula L	insula R	isthmuscingulate L	isthmuscingulate R	lateraloccipital L	lateraloccipital R	lateralorbitofrontal L	lateralorbitofrontal R	lingual L	lingual R	medialorbitofrontal L	medialorbitofrontal R	middletemporal L	middletemporal R	paracentral L	paracentral R	parahippocampal L	parahippocampal R	parsopercularis L	parsopercularis R	parsorbitalis L	parsorbitalis R	parstriangularis L	parstriangularis R	pericalcarine L	pericalcarine R	postcentral L	postcentral R	posteriorcingulate L	posteriorcingulate R	precentral L	precentral R	precuneus L	precuneus R	rostralanteriorcingulate L
caudalanteriorcingulate L	1	0.998234	0.979451	0.904867	0.98149	0.819549	0.958475	0.982662	0.89125	0.988573	0.968817	0.969643	0.0597747	0.985906	0.983265	0.992337	0.968792	0.997101	0.934893	0.962042	0.98047	0.643435	0.980332	0.877334	0.988472	0.982631	0.935832	0.94951	0.935417	0.99107	0.940811	0.889049	0.219732	0.976895	0.572338	0.984318	0.907408	0.998955	0.964296	0.964024	0.587343	0.834802	0.964549	0.421934	0.69229	0.890214	0.957957	0.691981	0.986516
caudalanteriorcingulate R	0.998234	1	0.982319	0.915781	0.978715	0.816132	0.967342	0.983906	0.902058	0.99447	0.964454	0.963251	0.0500536	0.992338	0.984245	0.987858	0.976843	0.996418	0.944717	0.96437	0.987286	0.654753	0.98785	0.874405	0.990791	0.981787	0.943376	0.95591	0.931912	0.987788	0.941961	0.89117	0.219451	0.980268	0.566862	0.989994	0.919464	0.996697	0.973208	0.973289	0.59546	0.839294	0.962227	0.435252	0.702054	0.895513	0.951032	0.693751	0.987829
caudalmiddlefrontal L	0.979451	0.982319	1	0.883813	0.977737	0.867447	0.971605	0.946776	0.927664	0.986103	0.931829	0.96103	0.0404911	0.983888	0.947026	0.959625	0.980837	0.977635	0.911744	0.922651	0.980075	0.706351	0.975304	0.818916	0.957636	0.942165	0.969677	0.98112	0.883379	0.963047	0.978142	0.933907	0.209281	0.943399	0.618087	0.962467	0.921193	0.974026	0.950651	0.955808	0.569134	0.781351	0.919694	0.463306	0.674343	0.841679	0.961348	0.627788	0.951845
caudalmiddlefrontal R	0.904867	0.915781	0.883813	1	0.885809	0.66126	0.932396	0.949102	0.86049	0.926753	0.909288	0.854065	0.114236	0.929692	0.947303	0.906916	0.93995	0.921989	0.986154	0.964233	0.934339	0.601406	0.949507	0.8912	0.944457	0.934511	0.870805	0.869855	0.911855	0.914683	0.816241	0.761573	0.266522	0.961878	0.392957	0.955989	0.940605	0.903362	0.973593	0.970289	0.746317	0.940116	0.929847	0.492462	0.853409	0.973613	0.825647	0.795262	0.944385
cuneus L	0.98149	0.978715	0.977737	0.885809	1	0.843585	0.943657	0.959153	0.884509	0.973417	0.965653	0.992138	0.0482964	0.967441	0.958795	0.977807	0.960195	0.984205	0.905208	0.941579	0.959237	0.647672	0.962465	0.87073	0.962145	0.958086	0.932152	0.943386	0.924394	0.982058	0.94399	0.889855	0.236398	0.952821	0.577458	0.960236	0.900025	0.978593	0.940798	0.942774	0.591113	0.814654	0.949885	0.439002	0.691849	0.866558	0.985491	0.673499	0.961037
cuneus R	0.819549	0.816132	0.867447	0.66126	0.843585	1	0.805244	0.743111	0.811714	0.817921	0.754639	0.8507	0.249965	0.814095	0.743037	0.788161	0.805958	0.808961	0.687264	0.707407	0.80379	0.779495	0.788336	0.601658	0.759063	0.741433	0.856288	0.875898	0.680271	0.794541	0.921627	0.943422	0.169775	0.736111	0.825819	0.765281	0.750644	0.811712	0.7441	0.755107	0.444328	0.544612	0.719445	0.416255	0.51258	0.605469	0.88243	0.388825	0.751579
entorhinal L	0.958475	0.967342	0.971605	0.932396	0.943657	0.805244	1	0.951834	0.957823	0.980543	0.914764	0.914994	0.0359255	0.983747	0.951372	0.940691	0.991008	0.963708	0.957563	0.937811	0.989147	0.728186	0.984635	0.819769	0.960852	0.94066	0.979534	0.977899	0.878509	0.945808	0.943039	0.904001	0.239385	0.956096	0.559847	0.971739	0.96654	0.95306	0.979757	0.984315	0.612235	0.816482	0.916661	0.513288	0.725022	0.877215	0.903178	0.65399	0.954149
entorhinal R	0.982662	0.983906	0.946776	0.949102	0.959153	0.743111	0.951834	1	0.870152	0.976964	0.980655	0.940862	0.11634	0.975627	0.99969	0.988907	0.96385	0.987523	0.970126	0.993854	0.973807	0.597191	0.981475	0.929951	0.998182	0.99778	0.907183	0.914081	0.968533	0.988765	0.887821	0.828579	0.248714	0.99764	0.490436	0.993925	0.919484	0.984052	0.981756	0.977454	0.644205	0.903749	0.989202	0.424225	0.751976	0.949657	0.915372	0.770431	0.999183
fusiform L	0.89125	0.902058	0.927664	0.86049	0.884509	0.811714	0.957823	0.870152	1	0.924552	0.828613	0.852069	0.160736	0.928476	0.869108	0.862933	0.942976	0.897734	0.888866	0.854336	0.932782	0.826399	0.924609	0.712899	0.882605	0.854833	0.979234	0.95559	0.78014	0.871231	0.920887	0.902676	0.30695	0.8774	0.594465	0.899755	0.960265	0.881995	0.914004	0.922576	0.571318	0.718299	0.825935	0.603127	0.686694	0.785018	0.847599	0.544043	0.873109
fusiform R	0.988573	0.99447	0.986103	0.926753	0.973417	0.817921	0.980543	0.976964	0.924552	1	0.951032	0.952017	0.0191109	0.999025	0.976586	0.974188	0.988062	0.990591	0.952635	0.960506	0.993945	0.686711	0.995673	0.85791	0.984644	0.969878	0.95953	0.968973	0.915555	0.977407	0.948386	0.900118	0.222756	0.977259	0.565347	0.99056	0.938329	0.984961	0.981625	0.98325	0.602623	0.836219	0.949352	0.467163	0.712059	0.894218	0.940252	0.682076	0.979869
inferiorparietal L	0.968817	0.964454	0.931829	0.909288	0.965653	0.754639	0.914764	0.980655	0.828613	0.951032	1	0.960176	0.156927	0.946759	0.981377	0.985156	0.933065	0.97193	0.927416	0.977738	0.941069	0.562775	0.949841	0.94725	0.974627	0.983673	0.875776	0.889168	0.984709	0.987139	0.877651	0.816286	0.26897	0.973933	0.501015	0.964874	0.875351	0.970889	0.944128	0.939704	0.616162	0.888383	0.994147	0.390976	0.718593	0.92863	0.939123	0.769755	0.978707
inferiorparietal R	0.969643	0.963251	0.96103	0.854065	0.992138	0.8507	0.914994	0.940862	0.852069	0.952017	0.960176	1	0.0620853	0.94512	0.940671	0.97079	0.93291	0.96778	0.873598	0.920027	0.935396	0.618974	0.936863	0.863905	0.943494	0.944181	0.905475	0.921727	0.919061	0.972553	0.932753	0.880592	0.242611	0.931083	0.587985	0.937548	0.865126	0.96915	0.911577	0.913361	0.572799	0.79197	0.939981	0.41022	0.665485	0.841951	0.993721	0.657155	0.943421
inferiortemporal L	0.0597747	0.0500536	0.0404911	0.114236	0.0482964	0.249965	0.0359255	0.11634	0.160736	0.0191109	0.156927	0.0620853	1	0.0177128	0.119008	0.101508	0.0094787	0.0565026	0.0799325	0.141963	0.0169192	0.451143	0.0268889	0.322974	0.0963428	0.135938	0.108495	0.101674	0.232928	0.0920122	0.125894	0.201634	0.8595	0.103949	0.541413	0.0699385	0.065719	0.0700933	0.0490285	0.0341321	0.281565	0.29982	0.174459	0.645815	0.214415	0.224108	0.0573849	0.490335	0.111499
inferiortemporal R	0.985906	0.992338	0.983888	0.929692	0.967441	0.814095	0.983747	0.975627	0.928476	0.999025	0.946759	0.94512	0.0177128	1	0.975386	0.97081	0.989013	0.987725	0.956733	0.959614	0.996672	0.692943	0.997088	0.853006	0.983874	0.967955	0.961151	0.971222	0.911976	0.974282	0.947069	0.901101	0.220098	0.977043	0.565146	0.990796	0.940981	0.982169	0.984632	0.986545	0.601388	0.835541	0.946596	0.469723	0.711426	0.894548	0.932482	0.679807	0.978695
insula L	0.983265	0.984245	0.947026	0.947303	0.958795	0.743037	0.951372	0.99969	0.869108	0.976586	0.981377	0.940671	0.119008	0.975386	1	0.98934	0.963147	0.987265	0.970005	0.993046	0.973948	0.596537	0.981079	0.929549	0.998347	0.998171	0.906507	0.914023	0.969034	0.989146	0.887919	0.828747	0.247184	0.997017	0.491021	0.993414	0.917313	0.984392	0.981412	0.977113	0.640206	0.902164	0.989528	0.419891	0.747939	0.948318	0.915841	0.770677	0.999349
insula R	0.992337	0.987858	0.959625	0.906916	0.977807	0.788161	0.940691	0.988907	0.862933	0.974188	0.985156	0.97079	0.101508	0.97081	0.98934	1	0.954058	0.99068	0.933962	0.973166	0.966216	0.598791	0.96894	0.910559	0.989129	0.99233	0.909594	0.921566	0.960873	0.997445	0.912914	0.854961	0.247132	0.980676	0.538268	0.97968	0.893953	0.99465	0.95741	0.954814	0.600493	0.859082	0.983135	0.406979	0.704064	0.908814	0.952052	0.725872	0.990311
isthmuscingulate L	0.968792	0.976843	0.980837	0.93995	0.960195	0.805958	0.991008	0.96385	0.942976	0.988062	0.933065	0.93291	0.0094787	0.989013	0.963147	0.954058	1	0.97556	0.959223	0.951431	0.990842	0.705559	0.99168	0.844203	0.970949	0.953828	0.969879	0.9742	0.8988	0.959704	0.943775	0.895547	0.244978	0.967379	0.541967	0.980906	0.963096	0.963944	0.983679	0.987516	0.626624	0.834827	0.933452	0.506852	0.738276	0.892688	0.921681	0.677251	0.965791
isthmuscingulate R	0.997101	0.996418	0.977635	0.921989	0.984205	0.808961	0.963708	0.987523	0.897734	0.990591	0.97193	0.96778	0.0565026	0.987725	0.987265	0.99068	0.97556	1	0.946361	0.972219	0.981913	0.649005	0.985566	0.887072	0.990698	0.984172	0.938482	0.949155	0.940096	0.992366	0.934349	0.880704	0.229084	0.984538	0.551548	0.989094	0.921256	0.994875	0.972974	0.972553	0.607092	0.852781	0.968942	0.441542	0.713983	0.906495	0.953917	0.707802	0.989279
lateraloccipital L	0.934893	0.944717	0.911744	0.986154	0.905208	0.687264	0.957563	0.970126	0.888866	0.952635	0.927416	0.873598	0.0799325	0.956733	0.970005	0.933962	0.959223	0.946361	1	0.975837	0.962614	0.629861	0.97141	0.889661	0.969489	0.958642	0.901371	0.899876	0.924153	0.93882	0.848317	0.79601	0.235875	0.979375	0.435998	0.977093	0.951696	0.933287	0.990842	0.987487	0.695416	0.914608	0.947465	0.472035	0.804403	0.960929	0.845078	0.769853	0.96797
lateraloccipital R	0.962042	0.96437	0.922651	0.964233	0.941579	0.707407	0.937811	0.993854	0.854336	0.960506	0.977738	0.920027	0.141963	0.959614	0.993046	0.973166	0.951431	0.972219	0.975837	1	0.957157	0.582239	0.97005	0.946429	0.987193	0.988489	0.885649	0.891879	0.974534	0.977067	0.857559	0.797315	0.25955	0.995576	0.450344	0.985237	0.91719	0.962746	0.978295	0.972558	0.671581	0.933502	0.989693	0.427955	0.780199	0.972933	0.889992	0.804112	0.989942
lateralorbitofrontal L	0.98047	0.987286	0.980075	0.934339	0.959237	0.80379	0.989147	0.973807	0.932782	0.993945	0.941069	0.935396	0.0169192	0.996672	0.973948	0.966216	0.990842	0.981913	0.962614	0.957157	1	0.690748	0.996513	0.850654	0.982603	0.966443	0.963909	0.970145	0.908133	0.968373	0.942879	0.896805	0.218725	0.974657	0.560994	0.988835	0.946249	0.977056	0.98803	0.990419	0.605427	0.836164	0.943157	0.470665	0.716094	0.894868	0.921771	0.68122	0.976945
lateralorbitofrontal R	0.643435	0.654753	0.706351	0.601406	0.647672	0.779495	0.728186	0.597191	0.826399	0.686711	0.562775	0.618974	0.451143	0.692943	0.596537	0.598791	0.705559	0.649005	0.629861	0.582239	0.690748	1	0.678136	0.413649	0.613494	0.575951	0.780422	0.773408	0.496167	0.616557	0.748592	0.803681	0.479775	0.611646	0.716088	0.640363	0.735864	0.62753	0.661206	0.674866	0.316751	0.427419	0.547956	0.703871	0.430298	0.502437	0.634633	0.243092	0.601216
lingual L	0.980332	0.98785	0.975304	0.949507	0.962465	0.788336	0.984635	0.981475	0.924609	0.995673	0.949841	0.936863	0.0268889	0.997088	0.981079	0.96894	0.99168	0.985566	0.97141	0.97005	0.996513	0.678136	1	0.869335	0.987465	0.972637	0.954257	0.959727	0.920958	0.972689	0.929747	0.878945	0.23052	0.983993	0.533151	0.994729	0.951105	0.97692	0.993635	0.994615	0.628218	0.859211	0.953269	0.476226	0.739202	0.914943	0.921038	0.705501	0.983031
lingual R	0.877334	0.874405	0.818916	0.8912	0.87073	0.601658	0.819769	0.929951	0.712899	0.85791	0.94725	0.863905	0.322974	0.853006	0.929549	0.910559	0.844203	0.887072	0.889661	0.946429	0.850654	0.413649	0.869335	1	0.913785	0.935239	0.757387	0.764489	0.982055	0.909318	0.742925	0.671535	0.385048	0.922871	0.357679	0.89901	0.799795	0.883915	0.881681	0.870905	0.663439	0.942874	0.961883	0.369268	0.756131	0.951561	0.826687	0.879885	0.923171
medialorbitofrontal L	0.988472	0.990791	0.957636	0.944457	0.962145	0.759063	0.960852	0.998182	0.882605	0.984644	0.974627	0.943494	0.0963428	0.983874	0.998347	0.989129	0.970949	0.990698	0.969489	0.987193	0.982603	0.613494	0.987465	0.913785	1	0.996366	0.919756	0.927761	0.958373	0.988108	0.902215	0.845596	0.238867	0.995603	0.509072	0.996896	0.923922	0.989375	0.984789	0.981681	0.63287	0.887337	0.982265	0.427278	0.740769	0.936952	0.921041	0.75071	0.999459
medialorbitofrontal R	0.982631	0.981787	0.942165	0.934511	0.958086	0.741433	0.94066	0.99778	0.854833	0.969878	0.983673	0.944181	0.135938	0.967955	0.998171	0.99233	0.953828	0.984172	0.958642	0.988489	0.966443	0.575951	0.972637	0.935239	0.996366	1	0.895907	0.90464	0.97426	0.989499	0.882881	0.822496	0.258706	0.99216	0.49156	0.987922	0.903658	0.985859	0.971138	0.966354	0.63346	0.896774	0.991888	0.406226	0.739131	0.941654	0.918661	0.770998	0.998284
middletemporal L	0.935832	0.943376	0.969677	0.870805	0.932152	0.856288	0.979534	0.907183	0.979234	0.95953	0.875776	0.905475	0.108495	0.961151	0.906507	0.909594	0.969879	0.938482	0.901371	0.885649	0.963909	0.780422	0.954257	0.757387	0.919756	0.895907	1	0.985669	0.823837	0.914981	0.967804	0.940867	0.252148	0.908447	0.628914	0.931465	0.95139	0.927741	0.935403	0.943171	0.571783	0.743198	0.867734	0.539029	0.68321	0.807703	0.904313	0.574781	0.910904
middletemporal R	0.94951	0.95591	0.98112	0.869855	0.943386	0.875898	0.977899	0.914081	0.95559	0.968973	0.889168	0.921727	0.101674	0.971222	0.914023	0.921566	0.9742	0.949155	0.899876	0.891879	0.970145	0.773408	0.959727	0.764489	0.927761	0.90464	0.985669	1	0.837104	0.929271	0.98103	0.958326	0.223727	0.91704	0.639636	0.940041	0.927191	0.941449	0.938104	0.946405	0.546724	0.745	0.879117	0.505974	0.655181	0.810989	0.922654	0.579692	0.919682
paracentral L	0.935417	0.931912	0.883379	0.911855	0.924394	0.680271	0.878509	0.968533	0.78014	0.915555	0.984709	0.919061	0.232928	0.911976	0.969034	0.960873	0.8988	0.940096	0.924153	0.974534	0.908133	0.496167	0.920958	0.982055	0.958373	0.97426	0.823837	0.837104	1	0.960186	0.815882	0.750824	0.330621	0.96258	0.423086	0.945888	0.84873	0.941137	0.926109	0.918316	0.637038	0.921961	0.992743	0.385681	0.739109	0.951356	0.887575	0.827117	0.965388
paracentral R	0.99107	0.987788	0.963047	0.914683	0.982058	0.794541	0.945808	0.988765	0.871231	0.977407	0.987139	0.972553	0.0920122	0.974282	0.989146	0.997445	0.959704	0.992366	0.93882	0.977067	0.968373	0.616557	0.972689	0.909318	0.988108	0.989499	0.914981	0.929271	0.960186	1	0.91608	0.860972	0.239763	0.983898	0.536926	0.981933	0.902236	0.99121	0.962055	0.960158	0.604743	0.863838	0.983535	0.417576	0.709618	0.914105	0.954955	0.728154	0.989405
parahippocampal L	0.940811	0.941961	0.978142	0.816241	0.94399	0.921627	0.943039	0.887821	0.920887	0.948386	0.877651	0.932753	0.125894	0.947069	0.887919	0.912914	0.943775	0.934349	0.848317	0.857559	0.942879	0.748592	0.929747	0.742925	0.902215	0.882881	0.967804	0.98103	0.815882	0.91608	1	0.976257	0.1807	0.882614	0.708636	0.908503	0.882357	0.933635	0.896137	0.904469	0.517788	0.699925	0.857135	0.451238	0.616435	0.76369	0.943903	0.539481	0.894141
parahippocampal R	0.889049	0.89117	0.933907	0.761573	0.889855	0.943422	0.904001	0.828579	0.902676	0.900118	0.816286	0.880592	0.201634	0.901101	0.828747	0.854961	0.895547	0.880704	0.79601	0.797315	0.896805	0.803681	0.878945	0.671535	0.845596	0.822496	0.940867	0.958326	0.750824	0.860972	0.976257	1	0.192922	0.826399	0.760712	0.855342	0.843585	0.880468	0.844482	0.854651	0.468567	0.634737	0.794887	0.46512	0.563895	0.70139	0.897476	0.470785	0.836408
parsopercularis L	0.219732	0.219451	0.209281	0.266522	0.236398	0.169775	0.239385	0.248714	0.30695	0.222756	0.26897	0.242611	0.8595	0.220098	0.247184	0.247132	0.244978	0.229084	0.235875	0.25955	0.218725	0.479775	0.23052	0.385048	0.238867	0.258706	0.252148	0.223727	0.330621	0.239763	0.1807	0.192922	1	0.246167	0.311914	0.234213	0.287838	0.227249	0.236129	0.238161	0.29883	0.335995	0.284173	0.840338	0.299227	0.295143	0.213374	0.473798	0.245882
parsopercularis R	0.976895	0.980268	0.943399	0.961878	0.952821	0.736111	0.956096	0.99764	0.8774	0.977259	0.973933	0.931083	0.103949	0.977043	0.997017	0.980676	0.967379	0.984538	0.979375	0.995576	0.974657	0.611646	0.983993	0.922871	0.995603	0.99216	0.908447	0.91704	0.96258	0.983898	0.882614	0.826399	0.246167	1	0.476873	0.995691	0.929916	0.976987	0.987854	0.984026	0.65459	0.909741	0.984442	0.441253	0.763771	0.957091	0.905047	0.77164	0.996346
parsorbitalis L	0.572338	0.566862	0.618087	0.392957	0.577458	0.825819	0.559847	0.490436	0.594465	0.565347	0.501015	0.587985	0.541413	0.565146	0.491021	0.538268	0.541967	0.551548	0.435998	0.450344	0.560994	0.716088	0.533151	0.357679	0.509072	0.49156	0.628914	0.639636	0.423086	0.536926	0.708636	0.760712	0.311914	0.476873	1	0.509508	0.495317	0.566837	0.488087	0.496873	0.314305	0.311883	0.463241	0.352416	0.308461	0.354494	0.6289	0.229902	0.499375
parsorbitalis R	0.984318	0.989994	0.962467	0.955989	0.960236	0.765281	0.971739	0.993925	0.899755	0.99056	0.964874	0.937548	0.0699385	0.990796	0.993414	0.97968	0.980906	0.989094	0.977093	0.985237	0.988835	0.640363	0.994729	0.89901	0.996896	0.987922	0.931465	0.940041	0.945888	0.981933	0.908503	0.855342	0.234213	0.995691	0.509508	1	0.940527	0.98356	0.992863	0.991127	0.64096	0.884627	0.972675	0.45126	0.750628	0.936875	0.916611	0.73993	0.995004
parstriangularis L	0.907408	0.919464	0.921193	0.940605	0.900025	0.750644	0.96654	0.919484	0.960265	0.938329	0.875351	0.865126	0.065719	0.940981	0.917313	0.893953	0.963096	0.921256	0.951696	0.91719	0.946249	0.735864	0.951105	0.799795	0.923922	0.903658	0.95139	0.927191	0.84873	0.902236	0.882357	0.843585	0.287838	0.929916	0.495317	0.940527	1	0.90258	0.958074	0.961745	0.67964	0.820108	0.884029	0.575761	0.794076	0.877163	0.849215	0.654962	0.91876
parstriangularis R	0.998955	0.996697	0.974026	0.903362	0.978593	0.811712	0.95306	0.984052	0.881995	0.984961	0.970889	0.96915	0.0700933	0.982169	0.984392	0.99465	0.963944	0.994875	0.933287	0.962746	0.977056	0.62753	0.97692	0.883915	0.989375	0.985859	0.927741	0.941449	0.941137	0.99121	0.933635	0.880468	0.227249	0.976987	0.566837	0.98356	0.90258	1	0.961509	0.960555	0.590627	0.837668	0.968255	0.414767	0.694419	0.892184	0.955354	0.697266	0.988004
pericalcarine L	0.964296	0.973208	0.950651	0.973593	0.940798	0.7441	0.979757	0.981756	0.914004	0.981625	0.944128	0.911577	0.0490285	0.984632	0.981412	0.95741	0.983679	0.972974	0.990842	0.978295	0.98803	0.661206	0.993635	0.881681	0.984789	0.971138	0.935403	0.938104	0.926109	0.962055	0.896137	0.844482	0.236129	0.987854	0.488087	0.992863	0.958074	0.961509	1	0.999385	0.659672	0.888071	0.955098	0.480144	0.771098	0.940377	0.88966	0.736284	0.981531
pericalcarine R	0.964024	0.973289	0.955808	0.970289	0.942774	0.755107	0.984315	0.977454	0.922576	0.98325	0.939704	0.913361	0.0341321	0.986545	0.977113	0.954814	0.987516	0.972553	0.987487	0.972558	0.990419	0.674866	0.994615	0.870905	0.981681	0.966354	0.943171	0.946405	0.918316	0.960158	0.904469	0.854651	0.238161	0.984026	0.496873	0.991127	0.961745	0.960555	0.999385	1	0.653775	0.877303	0.949017	0.49022	0.765533	0.931405	0.893444	0.722646	0.977762
postcentral L	0.587343	0.59546	0.569134	0.746317	0.591113	0.444328	0.612235	0.644205	0.571318	0.602623	0.616162	0.572799	0.281565	0.601388	0.640206	0.600493	0.626624	0.607092	0.695416	0.671581	0.605427	0.316751	0.628218	0.663439	0.63287	0.63346	0.571783	0.546724	0.637038	0.604743	0.517788	0.468567	0.29883	0.65459	0.314305	0.64096	0.67964	0.590627	0.659672	0.653775	1	0.781059	0.637805	0.395151	0.949472	0.746509	0.556813	0.749139	0.636989
postcentral R	0.834802	0.839294	0.781351	0.940116	0.814654	0.544612	0.816482	0.903749	0.718299	0.836219	0.888383	0.79197	0.29982	0.835541	0.902164	0.859082	0.834827	0.852781	0.914608	0.933502	0.836164	0.427419	0.859211	0.942874	0.887337	0.896774	0.743198	0.745	0.921961	0.863838	0.699925	0.634737	0.335995	0.909741	0.311883	0.884627	0.820108	0.837668	0.888071	0.877303	0.781059	1	0.914857	0.376499	0.869586	0.984121	0.752173	0.918381	0.89436
posteriorcingulate L	0.964549	0.962227	0.919694	0.929847	0.949885	0.719445	0.916661	0.989202	0.825935	0.949352	0.994147	0.939981	0.174459	0.946596	0.989528	0.983135	0.933452	0.968942	0.947465	0.989693	0.943157	0.547956	0.953269	0.961883	0.982265	0.991888	0.867734	0.879117	0.992743	0.983535	0.857135	0.794887	0.284173	0.984442	0.463241	0.972675	0.884029	0.968255	0.955098	0.949017	0.637805	0.914857	1	0.397942	0.742818	0.953076	0.911348	0.800051	0.986903
posteriorcingulate R	0.421934	0.435252	0.463306	0.492462	0.439002	0.416255	0.513288	0.424225	0.603127	0.467163	0.390976	0.41022	0.645815	0.469723	0.419891	0.406979	0.506852	0.441542	0.472035	0.427955	0.470665	0.703871	0.476226	0.369268	0.427278	0.406226	0.539029	0.505974	0.385681	0.417576	0.451238	0.46512	0.840338	0.441253	0.352416	0.45126	0.575761	0.414767	0.480144	0.49022	0.395151	0.376499	0.397942	1	0.457352	0.410903	0.39645	0.318302	0.421778
precentral L	0.69229	0.702054	0.674343	0.853409	0.691849	0.51258	0.725022	0.751976	0.686694	0.712059	0.718593	0.665485	0.214415	0.711426	0.747939	0.704064	0.738276	0.713983	0.804403	0.780199	0.716094	0.430298	0.739202	0.756131	0.740769	0.739131	0.68321	0.655181	0.739109	0.709618	0.616435	0.563895	0.299227	0.763771	0.308461	0.750628	0.794076	0.694419	0.771098	0.765533	0.949472	0.869586	0.742818	0.457352	1	0.847106	0.643078	0.786293	0.744313
precentral R	0.890214	0.895513	0.841679	0.973613	0.866558	0.605469	0.877215	0.949657	0.785018	0.894218	0.92863	0.841951	0.224108	0.894548	0.948318	0.908814	0.892688	0.906495	0.960929	0.972933	0.894868	0.502437	0.914943	0.951561	0.936952	0.941654	0.807703	0.810989	0.951356	0.914105	0.76369	0.70139	0.295143	0.957091	0.354494	0.936875	0.877163	0.892184	0.940377	0.931405	0.746509	0.984121	0.953076	0.410903	0.847106	1	0.804216	0.875042	0.942195
precuneus L	0.957957	0.951032	0.961348	0.825647	0.985491	0.88243	0.903178	0.915372	0.847599	0.940252	0.939123	0.993721	0.0573849	0.932482	0.915841	0.952052	0.921681	0.953917	0.845078	0.889992	0.921771	0.634633	0.921038	0.826687	0.921041	0.918661	0.904313	0.922654	0.887575	0.954955	0.943903	0.897476	0.213374	0.905047	0.6289	0.916611	0.849215	0.955354	0.88966	0.893444	0.556813	0.752173	0.911348	0.39645	0.643078	0.804216	1	0.614596	0.91971
precuneus R	0.691981	0.693751	0.627788	0.795262	0.673499	0.388825	0.65399	0.770431	0.544043	0.682076	0.769755	0.657155	0.490335	0.679807	0.770677	0.725872	0.677251	0.707802	0.769853	0.804112	0.68122	0.243092	0.705501	0.879885	0.75071	0.770998	0.574781	0.579692	0.827117	0.728154	0.539481	0.470785	0.473798	0.77164	0.229902	0.73993	0.654962	0.697266	0.736284	0.722646	0.749139	0.918381	0.800051	0.318302	0.786293	0.875042	0.614596	1	0.761392
rostralanteriorcingulate L	0.986516	0.987829	0.951845	0.944385	0.961037	0.751579	0.954149	0.999183	0.873109	0.979869	0.978707	0.943421	0.111499	0.978695	0.999349	0.990311	0.965791	0.989279	0.96797	0.989942	0.976945	0.601216	0.983031	0.923171	0.999459	0.998284	0.910904	0.919682	0.965388	0.989405	0.894141	0.836408	0.245882	0.996346	0.499375	0.995004	0.91876	0.988004	0.981531	0.977762	0.636989	0.89436	0.986903	0.421778	0.744313	0.942195	0.91971	0.761392	1
rostralanteriorcingulate R	0.988417	0.987374	0.951172	0.931283	0.964608	0.757026	0.946415	0.997548	0.863839	0.975865	0.983168	0.950934	0.119827	0.973877	0.998004	0.995047	0.959049	0.989119	0.956749	0.986084	0.971559	0.590381	0.976632	0.925628	0.997518	0.999362	0.905367	0.915217	0.969051	0.992563	0.895264	0.836422	0.251537	0.992016	0.506577	0.989915	0.906878	0.990895	0.972492	0.968555	0.625534	0.886543	0.989163	0.410675	0.731502	0.933951	0.927778	0.756816	0.99874
rostralmiddlefrontal L	0.988801	0.989465	0.985778	0.875026	0.968209	0.851031	0.959079	0.956233	0.904702	0.986067	0.939058	0.956868	0.0512745	0.984675	0.957475	0.971019	0.96325	0.980547	0.911685	0.929139	0.979621	0.679561	0.972992	0.828318	0.967668	0.954716	0.951354	0.965394	0.894323	0.968989	0.967016	0.923047	0.187411	0.949593	0.626432	0.966889	0.894798	0.985619	0.949245	0.951454	0.547624	0.787292	0.929938	0.420611	0.652035	0.847229	0.952638	0.636597	0.961967
rostralmiddlefrontal R	0.417367	0.409516	0.337131	0.466088	0.405844	0.137588	0.334906	0.484452	0.220275	0.379178	0.509246	0.420445	0.769789	0.372985	0.484857	0.468607	0.364304	0.419612	0.443269	0.504873	0.373722	0.129947	0.394183	0.665114	0.46512	0.504799	0.261813	0.267331	0.589569	0.454266	0.253934	0.17688	0.729392	0.470948	0.258047	0.438103	0.328179	0.433326	0.415654	0.400854	0.544984	0.623508	0.537393	0.484813	0.504409	0.573653	0.379807	0.754394	0.47972
superiorfrontal L	0.968164	0.968947	0.924207	0.950246	0.943294	0.711678	0.932083	0.995688	0.843006	0.959041	0.981176	0.926273	0.159727	0.957875	0.995926	0.980888	0.946617	0.973512	0.968064	0.995071	0.956353	0.562449	0.966428	0.949505	0.991358	0.996044	0.87917	0.888878	0.981116	0.981184	0.858009	0.797874	0.269016	0.994101	0.455803	0.985045	0.904531	0.971154	0.972196	0.96629	0.658068	0.922192	0.994124	0.40921	0.764102	0.963028	0.897046	0.801616	0.994698
superiorfrontal R	0.992452	0.991088	0.958012	0.926619	0.969796	0.772266	0.949589	0.995773	0.87007	0.979714	0.982191	0.95683	0.105137	0.977712	0.996191	0.996454	0.961987	0.992407	0.952913	0.98274	0.97412	0.603405	0.978231	0.916115	0.996882	0.997362	0.91182	0.924257	0.964234	0.994839	0.90551	0.849168	0.245182	0.990833	0.520731	0.990318	0.907981	0.994365	0.971611	0.968535	0.617234	0.875912	0.986129	0.413812	0.723148	0.925816	0.935906	0.742882	0.997709
superiorparietal L	0.945651	0.93957	0.959025	0.810349	0.976713	0.902272	0.897117	0.896852	0.849255	0.931412	0.921327	0.98376	0.060594	0.923405	0.897302	0.93489	0.915555	0.941985	0.828146	0.87005	0.912174	0.653998	0.910614	0.800528	0.904005	0.898676	0.905585	0.924309	0.863885	0.939793	0.948605	0.908016	0.196094	0.887571	0.651149	0.902157	0.843608	0.941328	0.876274	0.881616	0.549584	0.728197	0.889875	0.399149	0.632882	0.781451	0.997077	0.587207	0.901741
superiorparietal R	0.79895	0.803314	0.742733	0.910601	0.777012	0.501151	0.778921	0.872079	0.678619	0.798766	0.858151	0.754169	0.341615	0.798218	0.871343	0.824963	0.797444	0.816536	0.886078	0.904275	0.799755	0.386322	0.823044	0.927534	0.854998	0.866491	0.702998	0.704974	0.899119	0.829442	0.658807	0.592991	0.359767	0.877717	0.282142	0.850688	0.783484	0.802067	0.854405	0.842611	0.783264	0.989728	0.887128	0.355849	0.866576	0.964526	0.713189	0.947253	0.862815
superiortemporal L	0.978941	0.98494	0.98776	0.919657	0.964636	0.82456	0.987711	0.964631	0.937082	0.992415	0.935827	0.941811	0.0204088	0.994017	0.964737	0.962598	0.992103	0.979985	0.947736	0.94513	0.997273	0.700008	0.992377	0.837772	0.974244	0.957357	0.972105	0.976932	0.896595	0.964607	0.957891	0.91073	0.218271	0.963671	0.581846	0.980326	0.94179	0.974577	0.978697	0.982442	0.594598	0.817453	0.933174	0.474269	0.704395	0.876662	0.932706	0.660987	0.967945
superiortemporal R	0.250025	0.245745	0.287186	0.142563	0.244209	0.508367	0.24274	0.195715	0.305611	0.242239	0.213194	0.257477	0.845101	0.245219	0.197075	0.223856	0.221776	0.230583	0.164275	0.178657	0.241946	0.562103	0.216964	0.228024	0.206126	0.200204	0.303359	0.321679	0.189319	0.225483	0.369394	0.437084	0.600946	0.187269	0.757608	0.20543	0.196052	0.245556	0.188487	0.194051	0.304043	0.237234	0.192006	0.49258	0.213698	0.186784	0.297783	0.369229	0.202021
supramarginal L	0.557467	0.546879	0.567562	0.483812	0.59733	0.664061	0.499717	0.516218	0.459987	0.531364	0.550942	0.631914	0.240741	0.521974	0.514044	0.55876	0.51971	0.547911	0.459112	0.495614	0.511926	0.349432	0.512123	0.50103	0.519655	0.52713	0.518942	0.533223	0.516946	0.55273	0.592799	0.580887	0.215636	0.501634	0.666624	0.511979	0.482572	0.561742	0.48559	0.488443	0.685168	0.481659	0.522215	0.158609	0.615904	0.475658	0.65778	0.427822	0.521069
supramarginal R	0.480244	0.480241	0.415822	0.595024	0.466619	0.244399	0.435335	0.559492	0.322499	0.465741	0.566784	0.45812	0.65811	0.462512	0.558783	0.516203	0.459943	0.494739	0.556914	0.595768	0.463895	0.0167531	0.489342	0.705985	0.537806	0.561608	0.356731	0.362033	0.626645	0.517448	0.335869	0.277216	0.541456	0.558187	0.327848	0.525327	0.441351	0.486589	0.520955	0.506446	0.751163	0.750227	0.592878	0.326765	0.695984	0.682193	0.425013	0.868489	0.549567
transversetemporal L	0.841232	0.854838	0.876503	0.856501	0.837826	0.738875	0.921776	0.835977	0.972453	0.881169	0.785895	0.799711	0.195419	0.884749	0.833894	0.81678	0.910158	0.854339	0.874525	0.827273	0.891097	0.816072	0.889237	0.685978	0.845355	0.8173	0.934072	0.899523	0.744932	0.826384	0.853656	0.828928	0.373924	0.847203	0.510307	0.865524	0.958178	0.832345	0.888426	0.896145	0.612276	0.710593	0.789539	0.672184	0.725591	0.774072	0.790341	0.535057	0.836577
transversetemporal R	0.473511	0.464745	0.50905	0.30357	0.478606	0.737168	0.438286	0.39362	0.46538	0.453274	0.414954	0.504254	0.587687	0.452079	0.394654	0.446337	0.42513	0.447889	0.333646	0.355192	0.446938	0.608152	0.419724	0.313785	0.410372	0.401782	0.501121	0.521003	0.353222	0.442641	0.593385	0.645292	0.320786	0.377926	0.91559	0.405719	0.374685	0.471674	0.377198	0.384246	0.395231	0.290586	0.379532	0.297439	0.327875	0.294466	0.547236	0.299202	0.403988
[truncated: 13 more columns]
