# Supplementary material for: The relationship between the interictal epileptiform discharge source connectivity and cortical structural couplings in temporal lobe epilepsy
Source: Front Neurol. 2023 Feb 1;14:1029732. doi: 10.3389/fneur.2023.1029732 (PMC9948620; doi:10.3389/fneur.2023.1029732)
Supplement: Supplementary file 1 [file Data_Sheet_1.ZIP › Connection/PLV/L/17.xlsx]

## Sheet: Sheet1
\	caudalanteriorcingulate L	caudalanteriorcingulate R	caudalmiddlefrontal L	caudalmiddlefrontal R	cuneus L	cuneus R	entorhinal L	entorhinal R	fusiform L	fusiform R	inferiorparietal L	inferiorparietal R	inferiortemporal L	inferiortemporal R	insula L	insula R	isthmuscingulate L	isthmuscingulate R	lateraloccipital L	lateraloccipital R	lateralorbitofrontal L	lateralorbitofrontal R	lingual L	lingual R	medialorbitofrontal L	medialorbitofrontal R	middletemporal L	middletemporal R	paracentral L	paracentral R	parahippocampal L	parahippocampal R	parsopercularis L	parsopercularis R	parsorbitalis L	parsorbitalis R	parstriangularis L	parstriangularis R	pericalcarine L	pericalcarine R	postcentral L	postcentral R	posteriorcingulate L	posteriorcingulate R	precentral L	precentral R	precuneus L	precuneus R	rostralanteriorcingulate L
caudalanteriorcingulate L	1	0.988088	0.968999	0.524656	0.354906	0.942143	0.951659	0.859693	0.903074	0.964166	0.700665	0.594007	0.840855	0.949439	0.930015	0.939232	0.726201	0.957556	0.719493	0.930016	0.946539	0.952803	0.92449	0.958328	0.943401	0.888159	0.933728	0.98456	0.872678	0.939422	0.996244	0.875823	0.689202	0.931989	0.506462	0.941439	0.627313	0.488134	0.902829	0.920837	0.710923	0.887635	0.105793	0.953215	0.745106	0.855521	0.730635	0.898622	0.925361
caudalanteriorcingulate R	0.988088	1	0.993859	0.506502	0.358833	0.966742	0.978677	0.914763	0.906718	0.961739	0.732075	0.60791	0.895722	0.982683	0.964413	0.976462	0.725366	0.980168	0.665991	0.954138	0.96566	0.954238	0.939968	0.979499	0.971669	0.939027	0.950492	0.994905	0.922771	0.968313	0.987468	0.827067	0.682518	0.954336	0.481407	0.958486	0.622578	0.462724	0.921663	0.944512	0.728882	0.913402	0.14551	0.985609	0.765445	0.881956	0.762513	0.93275	0.95966
caudalmiddlefrontal L	0.968999	0.993859	1	0.501472	0.357681	0.972335	0.984129	0.940857	0.901334	0.950809	0.75862	0.618201	0.921916	0.991969	0.975506	0.98852	0.720955	0.983474	0.637356	0.959935	0.966836	0.946008	0.94045	0.981995	0.977897	0.96143	0.951235	0.988715	0.952835	0.97666	0.971831	0.791983	0.674107	0.958016	0.465301	0.95901	0.633957	0.449034	0.924962	0.950275	0.737607	0.921883	0.177356	0.995423	0.77461	0.891983	0.772193	0.946462	0.970257
caudalmiddlefrontal R	0.524656	0.506502	0.501472	1	0.619013	0.490667	0.496786	0.484955	0.481333	0.489714	0.658763	0.694617	0.482766	0.500188	0.492913	0.488979	0.478262	0.490378	0.694172	0.492881	0.485519	0.481975	0.492361	0.491442	0.486408	0.4863	0.493528	0.503353	0.486688	0.489092	0.536171	0.652973	0.47213	0.487166	0.422369	0.483871	0.85819	0.951711	0.498834	0.495962	0.589442	0.515797	0.288739	0.490778	0.580639	0.536892	0.5761	0.504188	0.486635
cuneus L	0.354906	0.358833	0.357681	0.619013	1	0.22886	0.27103	0.337868	0.0975019	0.202377	0.152179	0.31926	0.341969	0.354535	0.255107	0.329543	0.204494	0.261181	0.361619	0.192993	0.201028	0.177038	0.144008	0.257557	0.240461	0.336766	0.166717	0.316533	0.430001	0.240258	0.34068	0.4257	0.235454	0.183263	0.383376	0.182853	0.384654	0.72565	0.117275	0.169132	0.203467	0.128833	0.764152	0.343079	0.165306	0.105324	0.78796	0.187344	0.232048
cuneus R	0.942143	0.966742	0.972335	0.490667	0.22886	1	0.996273	0.943956	0.958341	0.974843	0.826549	0.716267	0.928769	0.976925	0.994936	0.981928	0.814715	0.997839	0.616342	0.998304	0.996693	0.979341	0.988281	0.998019	0.997733	0.957093	0.992674	0.97856	0.910494	0.998554	0.953885	0.743926	0.769701	0.996648	0.561923	0.995037	0.646547	0.42451	0.982309	0.995287	0.835425	0.982386	0.140859	0.980799	0.867871	0.963481	0.665469	0.99051	0.995274
entorhinal L	0.951659	0.978677	0.984129	0.496786	0.27103	0.996273	1	0.955686	0.942758	0.968514	0.811751	0.689113	0.938507	0.989588	0.996973	0.992046	0.78635	0.998485	0.615995	0.991334	0.992756	0.970228	0.977724	0.997998	0.998665	0.969489	0.98499	0.985795	0.926658	0.997285	0.961933	0.756085	0.739813	0.989897	0.527726	0.987986	0.644592	0.433448	0.969194	0.986395	0.809547	0.968889	0.140164	0.990768	0.84369	0.946875	0.702552	0.983149	0.995484
entorhinal R	0.859693	0.914763	0.940857	0.484955	0.337868	0.943956	0.955686	1	0.842919	0.868009	0.808187	0.631467	0.989654	0.965374	0.969137	0.974755	0.676152	0.943864	0.504731	0.936021	0.926613	0.873137	0.902026	0.940476	0.953776	0.996135	0.91331	0.914444	0.958418	0.95513	0.872613	0.647342	0.621413	0.929725	0.391228	0.916928	0.626306	0.410245	0.899059	0.929077	0.742898	0.916393	0.25699	0.96225	0.781439	0.896863	0.743181	0.954266	0.965188
fusiform L	0.903074	0.906718	0.901334	0.481333	0.0975019	0.958341	0.942758	0.842919	1	0.980224	0.825425	0.776938	0.819037	0.897556	0.936277	0.903011	0.923887	0.950693	0.656561	0.968695	0.974465	0.987421	0.989056	0.953488	0.952761	0.863819	0.983976	0.932353	0.792889	0.949163	0.91603	0.732952	0.88899	0.973001	0.713138	0.980077	0.651211	0.42505	0.987324	0.973576	0.900289	0.971748	0.201759	0.902284	0.919743	0.963239	0.514987	0.945971	0.944509
fusiform R	0.964166	0.961739	0.950809	0.489714	0.202377	0.974843	0.968514	0.868009	0.980224	1	0.775871	0.698491	0.844957	0.941156	0.954626	0.940025	0.850051	0.977329	0.696692	0.974813	0.985107	0.997773	0.983495	0.979334	0.970533	0.892538	0.984643	0.978544	0.845636	0.968392	0.973036	0.811034	0.813171	0.978459	0.634421	0.986928	0.637551	0.43992	0.971389	0.972728	0.825402	0.956012	0.123621	0.94613	0.85305	0.934769	0.618187	0.946503	0.957249
inferiorparietal L	0.700665	0.732075	0.75862	0.658763	0.152179	0.826549	0.811751	0.808187	0.825425	0.775871	1	0.88552	0.815522	0.764624	0.834478	0.78295	0.797026	0.803245	0.546159	0.844577	0.825467	0.79585	0.847033	0.803489	0.823216	0.80304	0.841674	0.745969	0.741907	0.825288	0.717667	0.537256	0.749852	0.839966	0.572107	0.827905	0.813696	0.561214	0.869269	0.857616	0.915867	0.88862	0.158947	0.769898	0.927427	0.913345	0.423422	0.875758	0.839496
inferiorparietal R	0.594007	0.60791	0.618201	0.694617	0.31926	0.716267	0.689113	0.631467	0.776938	0.698491	0.88552	1	0.634689	0.620095	0.704589	0.636994	0.863355	0.687968	0.528149	0.742225	0.727025	0.720588	0.768465	0.690921	0.705888	0.635302	0.75481	0.632687	0.549167	0.704323	0.612767	0.47741	0.844174	0.74055	0.726569	0.735514	0.75671	0.654229	0.795134	0.761995	0.936437	0.798959	0.329688	0.626231	0.921415	0.832159	0.275691	0.755811	0.715386
inferiortemporal L	0.840855	0.895722	0.921916	0.482766	0.341969	0.928769	0.938507	0.989654	0.819037	0.844957	0.815522	0.634689	1	0.943636	0.956066	0.955713	0.657555	0.925906	0.498178	0.920626	0.906692	0.850828	0.883519	0.922397	0.935956	0.983344	0.894405	0.891133	0.9497	0.938902	0.852148	0.629265	0.600721	0.912058	0.373493	0.89711	0.631179	0.401735	0.882922	0.914855	0.733239	0.904661	0.283988	0.944236	0.772583	0.887738	0.73753	0.94622	0.950274
inferiortemporal R	0.949439	0.982683	0.991969	0.500188	0.354535	0.976925	0.989588	0.965374	0.897556	0.941156	0.764624	0.620095	0.943636	1	0.984657	0.998083	0.715277	0.985855	0.603579	0.96544	0.969059	0.938999	0.941698	0.984236	0.983995	0.978845	0.953444	0.983236	0.95746	0.982433	0.958027	0.762397	0.6686	0.962939	0.454387	0.960489	0.624898	0.445014	0.928205	0.955508	0.741939	0.929818	0.183774	0.997561	0.779705	0.90091	0.769361	0.95749	0.980309
insula L	0.930015	0.964413	0.975506	0.492913	0.255107	0.994936	0.996973	0.969137	0.936277	0.954626	0.834478	0.704589	0.956066	0.984657	1	0.991186	0.786804	0.993739	0.590435	0.991644	0.988599	0.959162	0.975317	0.992699	0.99758	0.978994	0.981868	0.971724	0.932161	0.997579	0.941414	0.724856	0.737806	0.98913	0.519928	0.984023	0.65057	0.422295	0.970575	0.987922	0.822484	0.975245	0.157529	0.98689	0.856608	0.956535	0.69137	0.991566	0.999114
insula R	0.939232	0.976462	0.98852	0.488979	0.329543	0.981928	0.992046	0.974755	0.903011	0.940025	0.78295	0.636994	0.955713	0.998083	0.991186	1	0.72793	0.987978	0.588154	0.972246	0.973076	0.940198	0.948387	0.986062	0.988596	0.986431	0.958978	0.978162	0.959478	0.988173	0.948467	0.744231	0.679921	0.969754	0.462501	0.965386	0.624585	0.427865	0.93771	0.963738	0.759857	0.941695	0.187778	0.997772	0.797412	0.915338	0.75341	0.96887	0.987833
isthmuscingulate L	0.726201	0.725366	0.720955	0.478262	0.204494	0.814715	0.78635	0.676152	0.923887	0.850051	0.797026	0.863355	0.657555	0.715277	0.786804	0.72793	1	0.795405	0.581354	0.838636	0.841942	0.865859	0.882679	0.799483	0.806681	0.695947	0.866945	0.760199	0.599443	0.800553	0.74161	0.58417	0.98327	0.845171	0.866686	0.853405	0.63709	0.448153	0.895377	0.854802	0.939288	0.872896	0.409076	0.722733	0.933035	0.884706	0.2757	0.819317	0.802576
isthmuscingulate R	0.957556	0.980168	0.983474	0.490378	0.261181	0.997839	0.998485	0.943864	0.950693	0.977329	0.803245	0.687968	0.925906	0.985855	0.993739	0.987978	0.795405	1	0.629056	0.993126	0.995156	0.978563	0.981766	0.999886	0.997789	0.959635	0.987997	0.989279	0.919607	0.997651	0.967575	0.767072	0.750921	0.992327	0.544203	0.991989	0.638532	0.429008	0.972237	0.988095	0.810888	0.970199	0.136148	0.98885	0.84465	0.947429	0.693318	0.981473	0.992915
lateraloccipital L	0.719493	0.665991	0.637356	0.694172	0.361619	0.616342	0.615995	0.504731	0.656561	0.696692	0.546159	0.528149	0.498178	0.603579	0.590435	0.588154	0.581354	0.629056	1	0.611255	0.628295	0.673673	0.630145	0.631826	0.607891	0.533722	0.630067	0.671202	0.526511	0.608649	0.720654	0.87879	0.550181	0.614273	0.524161	0.630516	0.738451	0.658929	0.611885	0.607528	0.533684	0.594812	0.130542	0.607961	0.543631	0.580264	0.473793	0.576966	0.586527
lateraloccipital R	0.930016	0.954138	0.959935	0.492881	0.192993	0.998304	0.991334	0.936021	0.968695	0.974813	0.844577	0.742225	0.920626	0.96544	0.991644	0.972246	0.838636	0.993126	0.611255	1	0.997281	0.981736	0.994038	0.993671	0.995194	0.948441	0.996456	0.969016	0.8944	0.995725	0.942681	0.72852	0.794446	0.998856	0.587933	0.997124	0.654593	0.424716	0.990894	0.999106	0.86005	0.9909	0.140407	0.969481	0.890402	0.975862	0.633199	0.993309	0.993753
lateralorbitofrontal L	0.946539	0.96566	0.966836	0.485519	0.201028	0.996693	0.992756	0.926613	0.974465	0.985107	0.825467	0.727025	0.906692	0.969059	0.988599	0.973076	0.841942	0.995156	0.628295	0.997281	1	0.989414	0.99504	0.995832	0.995914	0.943153	0.998009	0.979782	0.889705	0.994018	0.957155	0.752063	0.799227	0.998221	0.59567	0.999179	0.645693	0.422124	0.988891	0.995725	0.851147	0.983704	0.13056	0.972087	0.881109	0.966191	0.641459	0.983862	0.990946
lateralorbitofrontal R	0.952803	0.954238	0.946008	0.481975	0.177038	0.979341	0.970228	0.873137	0.987421	0.997773	0.79585	0.720588	0.850828	0.938999	0.959162	0.940198	0.865859	0.978563	0.673673	0.981736	0.989414	1	0.990784	0.980711	0.974153	0.89548	0.99073	0.972246	0.844073	0.972169	0.961878	0.784941	0.829301	0.984883	0.646976	0.99223	0.638138	0.428027	0.981749	0.98114	0.846304	0.967607	0.140764	0.944339	0.873055	0.949363	0.60171	0.956461	0.962819
lingual L	0.92449	0.939968	0.94045	0.492361	0.144008	0.988281	0.977724	0.902026	0.989056	0.983495	0.847033	0.768465	0.883519	0.941698	0.975317	0.948387	0.882679	0.981766	0.630145	0.994038	0.99504	0.990784	1	0.983253	0.984376	0.918172	0.999169	0.959343	0.853946	0.982699	0.937041	0.731473	0.84146	0.995656	0.644111	0.997255	0.658277	0.427966	0.998007	0.996215	0.888345	0.991432	0.150955	0.94627	0.914113	0.980132	0.582919	0.980701	0.980192
lingual R	0.958328	0.979499	0.981995	0.491442	0.257557	0.998019	0.997998	0.940476	0.953488	0.979334	0.803489	0.690921	0.922397	0.984236	0.992699	0.986062	0.799483	0.999886	0.631826	0.993671	0.995832	0.980711	0.983253	1	0.997361	0.95637	0.989216	0.989252	0.915591	0.997081	0.968527	0.768408	0.755518	0.992829	0.549959	0.992962	0.639459	0.430398	0.973711	0.988838	0.813298	0.971031	0.133482	0.987051	0.846727	0.948439	0.688923	0.981133	0.992013
medialorbitofrontal L	0.943401	0.971669	0.977897	0.486408	0.240461	0.997733	0.998665	0.953776	0.952761	0.970533	0.823216	0.705888	0.935956	0.983995	0.99758	0.988596	0.806681	0.997789	0.607891	0.995194	0.995914	0.974153	0.984376	0.997361	1	0.967578	0.989993	0.981163	0.919504	0.998589	0.953813	0.74313	0.760566	0.994548	0.547829	0.992387	0.643223	0.420423	0.977928	0.991706	0.829048	0.977614	0.138986	0.986031	0.861969	0.958009	0.680618	0.987983	0.998051
medialorbitofrontal R	0.888159	0.939027	0.96143	0.4863	0.336766	0.957093	0.969489	0.996135	0.863819	0.892538	0.80304	0.635302	0.983344	0.978845	0.978994	0.986431	0.695947	0.959635	0.533722	0.948441	0.943153	0.89548	0.918172	0.95637	0.967578	1	0.929147	0.937294	0.965665	0.967691	0.898464	0.681689	0.642269	0.943349	0.412987	0.933511	0.628771	0.416809	0.912806	0.941116	0.750562	0.925087	0.236586	0.977736	0.78872	0.903099	0.75388	0.959876	0.975327
middletemporal L	0.933728	0.950492	0.951235	0.493528	0.166717	0.992674	0.98499	0.91331	0.983976	0.984643	0.841674	0.75481	0.894405	0.953444	0.981868	0.958978	0.866945	0.987997	0.630067	0.996456	0.998009	0.99073	0.999169	0.989216	0.989993	0.929147	1	0.96801	0.868089	0.988072	0.946026	0.739694	0.824778	0.997688	0.624329	0.998842	0.656758	0.428751	0.995663	0.997278	0.87542	0.989823	0.13943	0.956971	0.9028	0.976339	0.605796	0.983344	0.985571
middletemporal R	0.98456	0.994905	0.988715	0.503353	0.316533	0.97856	0.985795	0.914444	0.932353	0.978544	0.745969	0.632687	0.891133	0.983236	0.971724	0.978162	0.760199	0.989279	0.671202	0.969016	0.979782	0.972246	0.959343	0.989252	0.981163	0.937294	0.96801	1	0.911471	0.97886	0.990258	0.823568	0.719705	0.9706	0.523622	0.974937	0.626053	0.456295	0.942282	0.960636	0.758706	0.933714	0.115363	0.984728	0.793385	0.904259	0.727922	0.946183	0.969358
paracentral L	0.872678	0.922771	0.952835	0.486688	0.430001	0.910494	0.926658	0.958418	0.792889	0.845636	0.741907	0.549167	0.9497	0.95746	0.932161	0.959478	0.599443	0.919607	0.526511	0.8944	0.889705	0.844073	0.853946	0.915591	0.919504	0.965665	0.868089	0.911471	1	0.923943	0.879356	0.689877	0.547219	0.887137	0.329806	0.878763	0.606428	0.43065	0.842932	0.881884	0.656819	0.857013	0.323234	0.960254	0.69787	0.828793	0.814448	0.905076	0.924168
paracentral R	0.939422	0.968313	0.97666	0.489092	0.240258	0.998554	0.997285	0.95513	0.949163	0.968392	0.825288	0.704323	0.938902	0.982433	0.997579	0.988173	0.800553	0.997651	0.608649	0.995725	0.994018	0.972169	0.982699	0.997081	0.998589	0.967691	0.988072	0.97886	0.923943	1	0.951164	0.741226	0.754418	0.994469	0.543932	0.991422	0.645524	0.421573	0.976529	0.991835	0.826408	0.978752	0.146827	0.986357	0.859822	0.959132	0.678802	0.990784	0.997639
parahippocampal L	0.996244	0.987468	0.971831	0.536171	0.34068	0.953885	0.961933	0.872613	0.91603	0.973036	0.717667	0.612767	0.852148	0.958027	0.941414	0.948467	0.74161	0.967575	0.720654	0.942681	0.957155	0.961878	0.937041	0.968527	0.953813	0.898464	0.946026	0.990258	0.879356	0.951164	1	0.87064	0.705005	0.944179	0.523349	0.952544	0.641738	0.495582	0.916356	0.933805	0.728894	0.903042	0.0958648	0.960065	0.762385	0.871969	0.721981	0.913071	0.93702
parahippocampal R	0.875823	0.827067	0.791983	0.652973	0.4257	0.743926	0.756085	0.647342	0.732952	0.811034	0.537256	0.47741	0.629265	0.762397	0.724856	0.744231	0.58417	0.767072	0.87879	0.72852	0.752063	0.784941	0.731473	0.768408	0.74313	0.681689	0.739694	0.823568	0.689877	0.741226	0.87064	1	0.556436	0.732749	0.476434	0.748647	0.651863	0.642013	0.703364	0.717419	0.53532	0.682877	0.0451512	0.765825	0.559459	0.649956	0.642183	0.688034	0.71847
parsopercularis L	0.689202	0.682518	0.674107	0.47213	0.235454	0.769701	0.739813	0.621413	0.88899	0.813171	0.749852	0.844174	0.600721	0.6686	0.737806	0.679921	0.98327	0.750921	0.550181	0.794446	0.799227	0.829301	0.84146	0.755518	0.760566	0.642269	0.824778	0.719705	0.547219	0.754418	0.705005	0.556436	1	0.802576	0.90234	0.812295	0.612136	0.452817	0.853741	0.810581	0.912842	0.829283	0.446439	0.675578	0.902274	0.842303	0.23514	0.771248	0.754659
parsopercularis R	0.931989	0.954336	0.958016	0.487166	0.183263	0.996648	0.989897	0.929725	0.973001	0.978459	0.839966	0.74055	0.912058	0.962939	0.98913	0.969754	0.845171	0.992327	0.614273	0.998856	0.998221	0.984883	0.995656	0.992829	0.994548	0.943349	0.997688	0.9706	0.887137	0.994469	0.944179	0.732749	0.802576	1	0.597395	0.99861	0.648792	0.42032	0.992139	0.998363	0.863896	0.990818	0.1359	0.96704	0.893925	0.976486	0.625407	0.989999	0.992314
parsorbitalis L	0.506462	0.481407	0.465301	0.422369	0.383376	0.561923	0.527726	0.391228	0.713138	0.634421	0.572107	0.726569	0.373493	0.454387	0.519928	0.462501	0.866686	0.544203	0.524161	0.587933	0.59567	0.646976	0.644111	0.549959	0.547829	0.412987	0.624329	0.523622	0.329806	0.543932	0.523349	0.476434	0.90234	0.597395	1	0.612448	0.518529	0.460585	0.654705	0.604411	0.751001	0.62305	0.618346	0.462757	0.725103	0.636945	0.0692499	0.557415	0.536847
parsorbitalis R	0.941439	0.958486	0.95901	0.483871	0.182853	0.995037	0.987986	0.916928	0.980077	0.986928	0.827905	0.735514	0.89711	0.960489	0.984023	0.965386	0.853405	0.991989	0.630516	0.997124	0.999179	0.99223	0.997255	0.992962	0.992387	0.933511	0.998842	0.974937	0.878763	0.991422	0.952544	0.748647	0.812295	0.99861	0.612448	1	0.645157	0.420841	0.991938	0.996404	0.860136	0.986423	0.135312	0.964685	0.889223	0.970367	0.622941	0.983054	0.987314
parstriangularis L	0.627313	0.622578	0.633957	0.85819	0.384654	0.646547	0.644592	0.626306	0.651211	0.637551	0.813696	0.75671	0.631179	0.624898	0.65057	0.624585	0.63709	0.638532	0.738451	0.654593	0.645693	0.638138	0.658277	0.639459	0.643223	0.628771	0.656758	0.626053	0.606428	0.645524	0.641738	0.651863	0.612136	0.648792	0.518529	0.645157	1	0.769502	0.66813	0.66085	0.734286	0.682243	0.142735	0.62377	0.733153	0.7009	0.447805	0.671212	0.648492
parstriangularis R	0.488134	0.462724	0.449034	0.951711	0.72565	0.42451	0.433448	0.410245	0.42505	0.43992	0.561214	0.654229	0.401735	0.445014	0.422295	0.427865	0.448153	0.429008	0.658929	0.424716	0.422124	0.428027	0.427966	0.430398	0.420423	0.416809	0.428751	0.456295	0.43065	0.421573	0.495582	0.642013	0.452817	0.42032	0.460585	0.420841	0.769502	1	0.431153	0.426208	0.532392	0.442437	0.432269	0.433667	0.516937	0.460864	0.617656	0.425919	0.415091
pericalcarine L	0.902829	0.921663	0.924962	0.498834	0.117275	0.982309	0.969194	0.899059	0.987324	0.971389	0.869269	0.795134	0.882922	0.928205	0.970575	0.93771	0.895377	0.972237	0.611885	0.990894	0.988891	0.981749	0.998007	0.973711	0.977928	0.912806	0.995663	0.942282	0.842932	0.976529	0.916356	0.703364	0.853741	0.992139	0.654705	0.991938	0.66813	0.431153	1	0.995219	0.909822	0.995853	0.163576	0.933323	0.933778	0.98931	0.556353	0.98236	0.976608
pericalcarine R	0.920837	0.944512	0.950275	0.495962	0.169132	0.995287	0.986395	0.929077	0.973576	0.972728	0.857616	0.761995	0.914855	0.955508	0.987922	0.963738	0.854802	0.988095	0.607528	0.999106	0.995725	0.98114	0.996215	0.988838	0.991706	0.941116	0.997278	0.960636	0.881884	0.991835	0.933805	0.717419	0.810581	0.998363	0.604411	0.996404	0.66085	0.426208	0.995219	1	0.877509	0.994976	0.144006	0.960141	0.906244	0.983046	0.611341	0.993378	0.991035
postcentral L	0.710923	0.728882	0.737607	0.589442	0.203467	0.835425	0.809547	0.742898	0.900289	0.825402	0.915867	0.936437	0.733239	0.741939	0.822484	0.759857	0.939288	0.810888	0.533684	0.86005	0.851147	0.846304	0.888345	0.813298	0.829048	0.750562	0.87542	0.758706	0.656819	0.826408	0.728894	0.53532	0.912842	0.863896	0.751001	0.860136	0.734286	0.532392	0.909822	0.877509	1	0.909502	0.294079	0.747997	0.996345	0.934791	0.327692	0.864983	0.83649
postcentral R	0.887635	0.913402	0.921883	0.515797	0.128833	0.982386	0.968889	0.916393	0.971748	0.956012	0.88862	0.798959	0.904661	0.929818	0.975245	0.941695	0.872896	0.970199	0.594812	0.9909	0.983704	0.967607	0.991432	0.971031	0.977614	0.925087	0.989823	0.933714	0.857013	0.978752	0.903042	0.682877	0.829283	0.990818	0.62305	0.986423	0.682243	0.442437	0.995853	0.994976	0.909502	1	0.149472	0.934859	0.935653	0.996071	0.563573	0.991359	0.98076
posteriorcingulate L	0.105793	0.14551	0.177356	0.288739	0.764152	0.140859	0.140164	0.25699	0.201759	0.123621	0.158947	0.329688	0.283988	0.183774	0.157529	0.187778	0.409076	0.136148	0.130542	0.140407	0.13056	0.140764	0.150955	0.133482	0.138986	0.236586	0.13943	0.115363	0.323234	0.146827	0.0958648	0.0451512	0.446439	0.1359	0.618346	0.135312	0.142735	0.432269	0.163576	0.144006	0.294079	0.149472	1	0.187174	0.256347	0.159411	0.507903	0.157749	0.150613
posteriorcingulate R	0.953215	0.985609	0.995423	0.490778	0.343079	0.980799	0.990768	0.96225	0.902284	0.94613	0.769898	0.626231	0.944236	0.997561	0.98689	0.997772	0.722733	0.98885	0.607961	0.969481	0.972087	0.944339	0.94627	0.987051	0.986031	0.977736	0.956971	0.984728	0.960254	0.986357	0.960065	0.765825	0.675578	0.96704	0.462757	0.964685	0.62377	0.433667	0.933323	0.960141	0.747997	0.934859	0.187174	1	0.785818	0.9063	0.763867	0.962127	0.982474
precentral L	0.745106	0.765445	0.77461	0.580639	0.165306	0.867871	0.84369	0.781439	0.919743	0.85305	0.927427	0.921415	0.772583	0.779705	0.856608	0.797412	0.933035	0.84465	0.543631	0.890402	0.881109	0.873055	0.914113	0.846727	0.861969	0.78872	0.9028	0.793385	0.69787	0.859822	0.762385	0.559459	0.902274	0.893925	0.725103	0.889223	0.733153	0.516937	0.933778	0.906244	0.996345	0.935653	0.256347	0.785818	1	0.95806	0.369742	0.896089	0.869627
precentral R	0.855521	0.881956	0.891983	0.536892	0.105324	0.963481	0.946875	0.896863	0.963239	0.934769	0.913345	0.832159	0.887738	0.90091	0.956535	0.915338	0.884706	0.947429	0.580264	0.975862	0.966191	0.949363	0.980132	0.948439	0.958009	0.903099	0.976339	0.904259	0.828793	0.959132	0.871969	0.649956	0.842303	0.976486	0.636945	0.970367	0.7009	0.460864	0.98931	0.983046	0.934791	0.996071	0.159411	0.9063	0.95806	1	0.520911	0.980834	0.963756
precuneus L	0.730635	0.762513	0.772193	0.5761	0.78796	0.665469	0.702552	0.743181	0.514987	0.618187	0.423422	0.275691	0.73753	0.769361	0.69137	0.75341	0.2757	0.693318	0.473793	0.633199	0.641459	0.60171	0.582919	0.688923	0.680618	0.75388	0.605796	0.727922	0.814448	0.678802	0.721981	0.642183	0.23514	0.625407	0.0692499	0.622941	0.447805	0.617656	0.556353	0.611341	0.327692	0.563573	0.507903	0.763867	0.369742	0.520911	1	0.627194	0.674369
precuneus R	0.898622	0.93275	0.946462	0.504188	0.187344	0.99051	0.983149	0.954266	0.945971	0.946503	0.875758	0.755811	0.94622	0.95749	0.991566	0.96887	0.819317	0.981473	0.576966	0.993309	0.983862	0.956461	0.980701	0.981133	0.987983	0.959876	0.983344	0.946183	0.905076	0.990784	0.913071	0.688034	0.771248	0.989999	0.557415	0.983054	0.671212	0.425919	0.98236	0.993378	0.864983	0.991359	0.157749	0.962127	0.896089	0.980834	0.627194	1	0.993271
rostralanteriorcingulate L	0.925361	0.95966	0.970257	0.486635	0.232048	0.995274	0.995484	0.965188	0.944509	0.957249	0.839496	0.715386	0.950274	0.980309	0.999114	0.987833	0.802576	0.992915	0.586527	0.993753	0.990946	0.962819	0.980192	0.992013	0.998051	0.975327	0.985571	0.969358	0.924168	0.997639	0.93702	0.71847	0.754659	0.992314	0.536847	0.987314	0.648492	0.415091	0.976608	0.991035	0.83649	0.98076	0.150613	0.982474	0.869627	0.963756	0.674369	0.993271	1
rostralanteriorcingulate R	0.127178	0.133969	0.136461	0.422113	0.785132	0.0510756	0.0759144	0.176198	0.182077	0.112799	0.143581	0.395518	0.186665	0.142176	0.0667373	0.126092	0.402613	0.0667335	0.253125	0.0563802	0.0675875	0.115972	0.106939	0.0653554	0.05941	0.165283	0.0885349	0.106477	0.248743	0.0542441	0.119437	0.217662	0.457531	0.0687365	0.660345	0.079637	0.252463	0.565475	0.119448	0.0675132	0.315864	0.0956561	0.904982	0.129196	0.272251	0.125686	0.518823	0.030001	0.0537651
rostralmiddlefrontal L	0.535591	0.512446	0.501808	0.946558	0.690398	0.475909	0.486261	0.462851	0.47354	0.48936	0.598774	0.652079	0.453292	0.496644	0.476247	0.480885	0.479208	0.481045	0.683211	0.475696	0.474225	0.478291	0.477559	0.482089	0.473776	0.469092	0.479197	0.506128	0.480218	0.475146	0.543265	0.666624	0.481107	0.47216	0.465712	0.472422	0.82485	0.971255	0.479446	0.476334	0.567284	0.490893	0.393461	0.486388	0.55519	0.506696	0.607025	0.477797	0.469241
rostralmiddlefrontal R	0.969757	0.989276	0.989448	0.485302	0.280255	0.991268	0.995206	0.93495	0.94659	0.979573	0.780543	0.664838	0.91333	0.987729	0.986912	0.987257	0.786143	0.997262	0.638937	0.984821	0.99145	0.978484	0.974839	0.997026	0.993788	0.954747	0.981857	0.995478	0.921323	0.991813	0.976387	0.786557	0.74289	0.985375	0.538216	0.987439	0.62787	0.429362	0.962353	0.97855	0.792061	0.956364	0.130148	0.990402	0.826094	0.930638	0.710775	0.968173	0.98607
superiorfrontal L	0.898328	0.938327	0.954419	0.493625	0.217728	0.985905	0.984166	0.972158	0.930057	0.936316	0.862809	0.728556	0.962362	0.967498	0.99417	0.978956	0.795713	0.980214	0.564655	0.985989	0.978387	0.943949	0.969595	0.978714	0.988605	0.977673	0.974175	0.948434	0.924672	0.990428	0.911409	0.687996	0.74575	0.983572	0.523922	0.975174	0.662804	0.414411	0.969866	0.984437	0.845278	0.980298	0.162811	0.970831	0.878155	0.967374	0.65938	0.994967	0.995746
superiorfrontal R	0.930874	0.969136	0.981021	0.506016	0.449039	0.926333	0.948894	0.945881	0.824002	0.886281	0.709445	0.543783	0.930605	0.976935	0.943922	0.97325	0.62495	0.942363	0.586696	0.908402	0.915135	0.879133	0.877169	0.938845	0.939812	0.964214	0.892169	0.952056	0.97283	0.937099	0.929118	0.759542	0.575095	0.905303	0.355832	0.902482	0.598495	0.467462	0.860326	0.895543	0.658302	0.862811	0.264741	0.978108	0.699267	0.829727	0.840236	0.902805	0.936115
superiorparietal L	0.446426	0.451661	0.456794	0.666499	0.485636	0.566019	0.534469	0.457444	0.672122	0.574036	0.748212	0.897685	0.44912	0.457948	0.547158	0.475527	0.832841	0.537562	0.439097	0.597223	0.587893	0.595885	0.639641	0.54088	0.556504	0.464846	0.621009	0.486863	0.369822	0.554598	0.467945	0.373825	0.841022	0.602971	0.802089	0.600928	0.709798	0.673608	0.667744	0.620053	0.86118	0.663536	0.522036	0.464078	0.830384	0.701613	0.176897	0.602568	0.563676
superiorparietal R	0.559866	0.545432	0.555348	0.694017	0.203972	0.576417	0.568077	0.560541	0.602493	0.581113	0.767475	0.69222	0.588197	0.53944	0.578243	0.54341	0.607686	0.564696	0.774109	0.58584	0.576295	0.580146	0.595225	0.566185	0.570119	0.560867	0.590217	0.547668	0.531505	0.571449	0.568802	0.633513	0.558366	0.576677	0.524773	0.576708	0.819358	0.596711	0.605596	0.594309	0.648696	0.614985	0.226164	0.543144	0.653353	0.63307	0.33013	0.604777	0.576519
superiortemporal L	0.969199	0.984683	0.98274	0.501177	0.267787	0.994157	0.996321	0.930859	0.952493	0.982368	0.796556	0.687471	0.913602	0.98201	0.988023	0.981805	0.797444	0.997886	0.647536	0.98904	0.993909	0.981872	0.980789	0.998266	0.994103	0.948609	0.98731	0.992516	0.90682	0.992155	0.977878	0.786468	0.753838	0.98874	0.550364	0.990312	0.643307	0.443039	0.969778	0.98427	0.80739	0.964354	0.121802	0.984298	0.840483	0.941186	0.692507	0.9732	0.986475
superiortemporal R	0.824269	0.766371	0.725795	0.627876	0.36538	0.685405	0.692087	0.56719	0.696405	0.769236	0.483556	0.44407	0.552691	0.690642	0.658808	0.673396	0.570573	0.707229	0.894386	0.672274	0.697374	0.743818	0.682642	0.709299	0.681107	0.603751	0.687827	0.765049	0.611991	0.680022	0.815523	0.974904	0.546523	0.678499	0.5096	0.69734	0.621333	0.613295	0.654236	0.662581	0.490837	0.628703	0.043394	0.697829	0.512044	0.596266	0.56691	0.626648	0.653778
supramarginal L	0.756547	0.77898	0.789839	0.569002	0.14396	0.881573	0.858801	0.800706	0.929302	0.8638	0.933363	0.909164	0.790144	0.796787	0.872244	0.814422	0.93159	0.858748	0.547723	0.903704	0.894277	0.883781	0.925365	0.86063	0.876691	0.807011	0.914959	0.806979	0.716656	0.874556	0.774315	0.567089	0.895526	0.906578	0.714904	0.90157	0.73057	0.501202	0.94447	0.918725	0.991002	0.946955	0.243105	0.801913	0.996789	0.96714	0.38482	0.910613	0.884797
supramarginal R	0.722388	0.748327	0.766496	0.653545	0.174248	0.853628	0.831222	0.797956	0.875463	0.81478	0.969799	0.926401	0.801737	0.773573	0.849971	0.791218	0.870885	0.827611	0.55565	0.874527	0.85636	0.836006	0.885541	0.829355	0.845517	0.79762	0.876857	0.769252	0.719979	0.846155	0.740626	0.548485	0.832142	0.87058	0.646359	0.861705	0.788535	0.573786	0.907913	0.889289	0.959795	0.92111	0.185516	0.778637	0.968478	0.945552	0.40496	0.895095	0.858222
transversetemporal L	0.548618	0.555906	0.559101	0.616085	0.389087	0.66564	0.634573	0.549131	0.769146	0.678407	0.779391	0.900014	0.533819	0.560884	0.644574	0.577846	0.898267	0.640213	0.459217	0.694826	0.688781	0.698635	0.736096	0.643335	0.65726	0.560173	0.718368	0.593344	0.463729	0.655305	0.56904	0.426153	0.915627	0.702798	0.83808	0.702126	0.703327	0.604749	0.759666	0.714923	0.919265	0.753622	0.463951	0.567262	0.894843	0.784901	0.18244	0.693258	0.662211
transversetemporal R	0.958323	0.974386	0.973351	0.485672	0.224867	0.99617	0.993208	0.923004	0.968535	0.988685	0.804914	0.70412	0.902914	0.973072	0.98659	0.975468	0.825144	0.997149	0.642337	0.994344	0.99841	0.990418	0.990432	0.99772	0.994704	0.941148	0.99435	0.987488	0.894876	0.99392	0.968155	0.772714	0.783533	0.995731	0.583522	0.997524	0.637322	0.426494	0.981425	0.991105	0.830318	0.975682	0.123328	0.97702	0.861836	0.955047	0.659229	0.978172	0.987897
[truncated: 13 more columns]
