# Supplementary material for: The relationship between the interictal epileptiform discharge source connectivity and cortical structural couplings in temporal lobe epilepsy
Source: Front Neurol. 2023 Feb 1;14:1029732. doi: 10.3389/fneur.2023.1029732 (PMC9948620; doi:10.3389/fneur.2023.1029732)
Supplement: Supplementary file 1 [file Data_Sheet_1.ZIP › Connection/PLV/L/19.xlsx]

## Sheet: Sheet1
\	caudalanteriorcingulate L	caudalanteriorcingulate R	caudalmiddlefrontal L	caudalmiddlefrontal R	cuneus L	cuneus R	entorhinal L	entorhinal R	fusiform L	fusiform R	inferiorparietal L	inferiorparietal R	inferiortemporal L	inferiortemporal R	insula L	insula R	isthmuscingulate L	isthmuscingulate R	lateraloccipital L	lateraloccipital R	lateralorbitofrontal L	lateralorbitofrontal R	lingual L	lingual R	medialorbitofrontal L	medialorbitofrontal R	middletemporal L	middletemporal R	paracentral L	paracentral R	parahippocampal L	parahippocampal R	parsopercularis L	parsopercularis R	parsorbitalis L	parsorbitalis R	parstriangularis L	parstriangularis R	pericalcarine L	pericalcarine R	postcentral L	postcentral R	posteriorcingulate L	posteriorcingulate R	precentral L	precentral R	precuneus L	precuneus R	rostralanteriorcingulate L
caudalanteriorcingulate L	1	0.907905	0.914065	0.955773	0.909723	0.964595	0.915959	0.94504	0.852472	0.870075	0.954868	0.422666	0.932218	0.895918	0.94262	0.938562	0.978562	0.909738	0.827126	0.890271	0.871555	0.0411532	0.882773	0.873992	0.921335	0.950213	0.649096	0.838827	0.94958	0.924082	0.856578	0.104938	0.598639	0.891172	0.513499	0.931096	0.950398	0.845219	0.870106	0.892834	0.671741	0.946367	0.954725	0.905189	0.661397	0.937018	0.755729	0.873843	0.935461
caudalanteriorcingulate R	0.907905	1	0.993399	0.957079	0.986734	0.925419	0.998729	0.990317	0.979888	0.98616	0.961283	0.457753	0.99161	0.996137	0.992695	0.991288	0.928794	0.998561	0.925642	0.99028	0.987116	0.198278	0.984441	0.991033	0.995623	0.989246	0.837098	0.971872	0.86782	0.99649	0.990296	0.346506	0.733056	0.990417	0.476255	0.98894	0.95622	0.962939	0.963485	0.974009	0.78631	0.942354	0.98237	0.996381	0.778908	0.952749	0.905105	0.712329	0.996038
caudalmiddlefrontal L	0.914065	0.993399	1	0.94718	0.994246	0.932368	0.990599	0.986383	0.958999	0.968438	0.960738	0.460403	0.982436	0.982988	0.989465	0.987354	0.94128	0.994241	0.896331	0.974772	0.968904	0.173171	0.966452	0.975996	0.984161	0.983156	0.803467	0.950682	0.896892	0.995608	0.980093	0.317924	0.691772	0.974006	0.46333	0.976062	0.945553	0.953702	0.940884	0.95586	0.798383	0.933128	0.988743	0.985537	0.789476	0.940202	0.904929	0.718035	0.989773
caudalmiddlefrontal R	0.955773	0.957079	0.94718	1	0.943651	0.957086	0.965726	0.97395	0.932521	0.94511	0.983073	0.458109	0.981613	0.958003	0.978535	0.968046	0.947401	0.957969	0.927842	0.959885	0.945298	0.089539	0.957628	0.944855	0.973941	0.980628	0.757235	0.923182	0.874604	0.963681	0.923209	0.216039	0.72408	0.961093	0.523772	0.984665	0.995664	0.895234	0.956534	0.969377	0.70403	0.99491	0.96925	0.96441	0.694244	0.995436	0.812657	0.830115	0.97412
cuneus L	0.909723	0.986734	0.994246	0.943651	1	0.926515	0.98353	0.984589	0.948123	0.957768	0.950567	0.466309	0.973124	0.974677	0.982336	0.986822	0.939147	0.992165	0.879244	0.965965	0.956377	0.167982	0.955283	0.968252	0.974383	0.976615	0.792554	0.937981	0.899301	0.993857	0.976544	0.305598	0.675205	0.964088	0.454486	0.967384	0.936184	0.949775	0.926718	0.942732	0.806244	0.9269	0.986163	0.978024	0.794585	0.933388	0.915203	0.713436	0.982354
cuneus R	0.964595	0.925419	0.932368	0.957086	0.926515	1	0.934166	0.948497	0.879909	0.897491	0.983116	0.431753	0.948864	0.917661	0.95574	0.941253	0.981005	0.929698	0.851439	0.915691	0.896606	0.0354178	0.909379	0.901349	0.934589	0.949126	0.683252	0.869375	0.936145	0.941433	0.88468	0.15071	0.623563	0.914785	0.50725	0.941493	0.94838	0.855861	0.89606	0.91925	0.679067	0.96297	0.961772	0.928472	0.668439	0.951536	0.77172	0.869443	0.943589
entorhinal L	0.915959	0.998729	0.990599	0.965726	0.98353	0.934166	1	0.992318	0.981149	0.987486	0.969323	0.449106	0.996048	0.997093	0.995777	0.99168	0.934715	0.997693	0.932436	0.992781	0.988178	0.194572	0.987956	0.991415	0.997995	0.992043	0.835459	0.972199	0.868175	0.996063	0.986909	0.336582	0.738759	0.9925	0.475533	0.993417	0.963981	0.955827	0.969236	0.979835	0.771341	0.952924	0.9842	0.997985	0.763952	0.962304	0.892174	0.726108	0.99759
entorhinal R	0.94504	0.990317	0.986383	0.97395	0.984589	0.948497	0.992318	1	0.954349	0.963914	0.97185	0.452481	0.990096	0.982175	0.995841	0.99922	0.956399	0.991727	0.902422	0.974597	0.964706	0.129704	0.966482	0.970647	0.989685	0.997344	0.788405	0.941289	0.900866	0.994986	0.967032	0.274565	0.696414	0.974441	0.48312	0.98817	0.968517	0.94615	0.944526	0.960033	0.767427	0.957417	0.99411	0.985243	0.758592	0.962229	0.878505	0.760441	0.996794
fusiform L	0.852472	0.979888	0.958999	0.932521	0.948123	0.879909	0.981149	0.954349	1	0.998496	0.930545	0.419457	0.975381	0.992151	0.964217	0.953871	0.872017	0.975743	0.963238	0.994563	0.998215	0.298782	0.995469	0.996844	0.982238	0.957437	0.907407	0.997569	0.789461	0.965719	0.987676	0.431746	0.810185	0.994293	0.452985	0.976191	0.934472	0.941452	0.98502	0.984109	0.737698	0.921818	0.936637	0.988473	0.732692	0.939257	0.884762	0.657081	0.969289
fusiform R	0.870075	0.98616	0.968438	0.94511	0.957768	0.897491	0.987486	0.963914	0.998496	1	0.945265	0.432996	0.983644	0.996236	0.974402	0.963108	0.889662	0.982768	0.963149	0.998343	0.999037	0.275749	0.9982	0.998842	0.988643	0.967102	0.891299	0.996572	0.809419	0.974954	0.988427	0.406557	0.800038	0.998099	0.46063	0.983663	0.946695	0.943523	0.987701	0.989374	0.743758	0.935794	0.949868	0.994129	0.737666	0.951223	0.884888	0.68069	0.977814
inferiorparietal L	0.954868	0.961283	0.960738	0.983073	0.950567	0.983116	0.969323	0.97185	0.930545	0.945265	1	0.451181	0.983364	0.958866	0.983882	0.965152	0.968329	0.962273	0.910855	0.959646	0.944898	0.100437	0.956562	0.946444	0.972559	0.97646	0.747747	0.922602	0.902572	0.969389	0.927508	0.220617	0.694061	0.959499	0.504022	0.978183	0.979537	0.894177	0.948476	0.966145	0.709252	0.986522	0.978146	0.967448	0.700028	0.983037	0.810494	0.830621	0.974786
inferiorparietal R	0.422666	0.457753	0.460403	0.458109	0.466309	0.431753	0.449106	0.452481	0.419457	0.432996	0.451181	1	0.448482	0.445934	0.452125	0.459437	0.42285	0.457554	0.421114	0.439518	0.433169	0.0549454	0.434739	0.435854	0.450171	0.453192	0.295641	0.420214	0.40592	0.462612	0.442936	0.180482	0.333175	0.444861	0.597502	0.45001	0.44898	0.471978	0.433224	0.443117	0.658575	0.457116	0.45564	0.448172	0.647367	0.457122	0.502532	0.48096	0.454579
inferiortemporal L	0.932218	0.99161	0.982436	0.981613	0.973124	0.948864	0.996048	0.990096	0.975381	0.983644	0.983364	0.448482	1	0.992459	0.99738	0.986808	0.943387	0.99009	0.942921	0.99149	0.984256	0.173263	0.988697	0.985063	0.998215	0.993824	0.820701	0.967164	0.870754	0.990407	0.972314	0.30646	0.746014	0.991634	0.487122	0.998382	0.980619	0.938789	0.976734	0.987733	0.7469	0.973327	0.983881	0.995423	0.739172	0.980212	0.864889	0.761343	0.996353
inferiortemporal R	0.895918	0.996137	0.982988	0.958003	0.974677	0.917661	0.997093	0.982175	0.992151	0.996236	0.958866	0.445934	0.992459	1	0.988078	0.981852	0.914807	0.993987	0.947776	0.998094	0.996125	0.231852	0.995021	0.997931	0.996444	0.983248	0.864231	0.986371	0.842081	0.989283	0.99135	0.370858	0.768106	0.99794	0.470259	0.991498	0.957323	0.955156	0.979333	0.985874	0.764016	0.945959	0.97045	0.998967	0.757127	0.958445	0.894705	0.704048	0.991247
insula L	0.94262	0.992695	0.989465	0.978535	0.982336	0.95574	0.995777	0.995841	0.964217	0.974402	0.983882	0.452125	0.99738	0.988078	1	0.993318	0.956906	0.992775	0.921726	0.984059	0.974722	0.149334	0.978491	0.978554	0.995084	0.996704	0.799791	0.954658	0.894131	0.99548	0.969927	0.285803	0.716341	0.983779	0.483536	0.993898	0.976227	0.940556	0.961237	0.975603	0.757406	0.967942	0.993856	0.992103	0.748796	0.972862	0.86987	0.765805	0.998312
insula R	0.938562	0.991288	0.987354	0.968046	0.986822	0.941253	0.99168	0.99922	0.953871	0.963108	0.965152	0.459437	0.986808	0.981852	0.993318	1	0.951311	0.992696	0.897974	0.972994	0.963899	0.133603	0.964157	0.970619	0.988011	0.995575	0.79021	0.940965	0.900254	0.995338	0.970101	0.283048	0.693591	0.972946	0.480938	0.985052	0.962413	0.953346	0.940579	0.955813	0.780095	0.94968	0.992287	0.984051	0.771283	0.955446	0.889166	0.748758	0.995772
isthmuscingulate L	0.978562	0.928794	0.94128	0.947401	0.939147	0.981005	0.934715	0.956399	0.872017	0.889662	0.968329	0.42285	0.943387	0.914807	0.956906	0.951311	1	0.934526	0.828555	0.908158	0.888732	0.0361271	0.89846	0.897024	0.93158	0.953235	0.673672	0.859382	0.964845	0.947624	0.887532	0.14196	0.599391	0.906741	0.482343	0.935466	0.939003	0.866181	0.877834	0.902393	0.697633	0.942632	0.972578	0.924973	0.686245	0.933342	0.789348	0.845732	0.946537
isthmuscingulate R	0.909738	0.998561	0.994241	0.957969	0.992165	0.929698	0.997693	0.991727	0.975743	0.982768	0.962273	0.457554	0.99009	0.993987	0.992775	0.992696	0.934526	1	0.918514	0.988269	0.98226	0.19392	0.981202	0.989115	0.99262	0.987794	0.830285	0.967049	0.875438	0.998696	0.989606	0.336549	0.724099	0.987419	0.469231	0.986607	0.953956	0.959557	0.958616	0.970351	0.78629	0.943432	0.985772	0.995297	0.777452	0.952807	0.907337	0.714918	0.994517
lateraloccipital L	0.827126	0.925642	0.896331	0.927842	0.879244	0.851439	0.932436	0.902422	0.963238	0.963149	0.910855	0.421114	0.942921	0.947776	0.921726	0.897974	0.828555	0.918514	1	0.960755	0.962473	0.288459	0.970256	0.952645	0.944591	0.915249	0.877883	0.966945	0.730665	0.909129	0.923983	0.392206	0.881442	0.962124	0.457229	0.948463	0.941443	0.872001	0.989846	0.979778	0.65242	0.932352	0.883812	0.946244	0.647218	0.949716	0.791696	0.693958	0.923398
lateraloccipital R	0.890271	0.99028	0.974772	0.959885	0.965965	0.915691	0.992781	0.974597	0.994563	0.998343	0.959646	0.439518	0.99149	0.998094	0.984059	0.972994	0.908158	0.988269	0.960755	1	0.997161	0.246863	0.998903	0.998167	0.994072	0.977376	0.872205	0.990844	0.829256	0.982813	0.986322	0.375246	0.787763	0.999599	0.467059	0.991164	0.959883	0.943506	0.988222	0.992662	0.745141	0.951167	0.962712	0.997952	0.737854	0.964226	0.881465	0.706095	0.985752
lateralorbitofrontal L	0.871555	0.987116	0.968904	0.945298	0.956377	0.896606	0.988178	0.964706	0.998215	0.999037	0.944898	0.433169	0.984256	0.996125	0.974722	0.963899	0.888732	0.98226	0.962473	0.997161	1	0.268998	0.997397	0.997769	0.990096	0.968916	0.889695	0.994858	0.808418	0.974397	0.988542	0.405783	0.797512	0.997705	0.469835	0.984651	0.948224	0.9474	0.98678	0.988529	0.748737	0.935224	0.949486	0.99355	0.743495	0.950575	0.885961	0.683318	0.97917
lateralorbitofrontal R	0.0411532	0.198278	0.173171	0.089539	0.167982	0.0354178	0.194572	0.129704	0.298782	0.275749	0.100437	0.0549454	0.173263	0.231852	0.149334	0.133603	0.0361271	0.19392	0.288459	0.246863	0.268998	1	0.2584	0.266317	0.188341	0.125764	0.526619	0.318579	0.0909672	0.167232	0.26731	0.875306	0.515231	0.241227	0.444278	0.170703	0.0916812	0.190817	0.262393	0.232817	0.170971	0.0892295	0.108442	0.218037	0.195586	0.119918	0.245376	0.219917	0.156946
lingual L	0.882773	0.984441	0.966452	0.957628	0.955283	0.909379	0.987956	0.966482	0.995469	0.9982	0.956562	0.434739	0.988697	0.995021	0.978491	0.964157	0.89846	0.981202	0.970256	0.998903	0.997397	0.2584	1	0.996178	0.991063	0.971428	0.878387	0.992617	0.815287	0.974741	0.981458	0.382996	0.802833	0.998688	0.466347	0.988903	0.959404	0.936001	0.993463	0.995757	0.732995	0.950863	0.953436	0.9946	0.726384	0.964759	0.870177	0.704227	0.980089
lingual R	0.873992	0.991033	0.975996	0.944855	0.968252	0.901349	0.991415	0.970647	0.996844	0.998842	0.946444	0.435854	0.985063	0.997931	0.978554	0.970619	0.897024	0.989115	0.952645	0.998167	0.997769	0.266317	0.996178	1	0.990192	0.971218	0.884461	0.993234	0.821321	0.981929	0.99348	0.400612	0.783707	0.997504	0.459272	0.984021	0.944797	0.95086	0.981506	0.985103	0.757223	0.933653	0.957566	0.99636	0.750421	0.948543	0.897036	0.678686	0.982
medialorbitofrontal L	0.921335	0.995623	0.984161	0.973941	0.974383	0.934589	0.997995	0.989685	0.982238	0.988643	0.972559	0.450171	0.998215	0.996444	0.995084	0.988011	0.93158	0.99262	0.944591	0.994072	0.990096	0.188341	0.991063	0.990192	1	0.993473	0.836922	0.974318	0.860587	0.991014	0.980497	0.330404	0.753674	0.994837	0.486471	0.997949	0.974367	0.950543	0.977383	0.986596	0.759742	0.962139	0.97971	0.997347	0.752887	0.971671	0.879924	0.739164	0.997267
medialorbitofrontal R	0.950213	0.989246	0.983156	0.980628	0.976615	0.949126	0.992043	0.997344	0.957437	0.967102	0.97646	0.453192	0.993824	0.983248	0.996704	0.995575	0.953235	0.987794	0.915249	0.977376	0.968916	0.125764	0.971428	0.971218	0.993473	1	0.791076	0.945828	0.894613	0.990871	0.962778	0.273217	0.709595	0.978169	0.491918	0.993427	0.978584	0.942673	0.954106	0.968371	0.759437	0.965327	0.990543	0.9861	0.751521	0.970508	0.867607	0.77012	0.99815
middletemporal L	0.649096	0.837098	0.803467	0.757235	0.792554	0.683252	0.835459	0.788405	0.907407	0.891299	0.747747	0.295641	0.820701	0.864231	0.799791	0.79021	0.673672	0.830285	0.877883	0.872205	0.889695	0.526619	0.878387	0.884461	0.836922	0.791076	1	0.914594	0.584155	0.809228	0.87802	0.649399	0.88531	0.871777	0.338143	0.826624	0.762443	0.81631	0.873941	0.855555	0.607211	0.743887	0.758322	0.852715	0.608566	0.771964	0.787849	0.432477	0.811254
middletemporal R	0.838827	0.971872	0.950682	0.923182	0.937981	0.869375	0.972199	0.941289	0.997569	0.996572	0.922602	0.420214	0.967164	0.986371	0.954658	0.940965	0.859382	0.967049	0.966945	0.990844	0.994858	0.318579	0.992617	0.993234	0.974318	0.945828	0.914594	1	0.775769	0.956383	0.981485	0.446717	0.822133	0.990762	0.449387	0.968144	0.927152	0.931215	0.985359	0.982487	0.727483	0.914755	0.925175	0.982564	0.722695	0.933149	0.876864	0.648566	0.959298
paracentral L	0.94958	0.86782	0.896892	0.874604	0.899301	0.936145	0.868175	0.900866	0.789461	0.809419	0.902572	0.40592	0.870754	0.842081	0.894131	0.900254	0.964845	0.875438	0.730665	0.829256	0.808418	0.0909672	0.815287	0.821321	0.860587	0.894613	0.584155	0.775769	1	0.892167	0.823411	0.0795287	0.499506	0.827614	0.438997	0.861114	0.864516	0.835287	0.786782	0.815424	0.708167	0.864735	0.926227	0.852646	0.695641	0.851952	0.769761	0.824553	0.885256
paracentral R	0.924082	0.99649	0.995608	0.963681	0.993857	0.941433	0.996063	0.994986	0.965719	0.974954	0.969389	0.462612	0.990407	0.989283	0.99548	0.995338	0.947624	0.998696	0.909129	0.982813	0.974397	0.167232	0.974741	0.981929	0.991014	0.990871	0.809228	0.956383	0.892167	1	0.981588	0.308611	0.707527	0.982066	0.474012	0.986327	0.958846	0.95347	0.951615	0.965899	0.783327	0.94961	0.992654	0.992124	0.7738	0.956417	0.898524	0.735123	0.995623
parahippocampal L	0.856578	0.990296	0.980093	0.923209	0.976544	0.88468	0.986909	0.967032	0.987676	0.988427	0.927508	0.442936	0.972314	0.99135	0.969927	0.970101	0.887532	0.989606	0.923983	0.986322	0.988542	0.26731	0.981458	0.99348	0.980497	0.962778	0.87802	0.981485	0.823411	0.981588	1	0.416927	0.749741	0.985328	0.458322	0.969337	0.921417	0.964936	0.958498	0.963729	0.793197	0.907428	0.954244	0.988043	0.786796	0.92289	0.92721	0.648748	0.975765
parahippocampal R	0.104938	0.346506	0.317924	0.216039	0.305598	0.15071	0.336582	0.274565	0.431746	0.406557	0.220617	0.180482	0.30646	0.370858	0.285803	0.283048	0.14196	0.336549	0.392206	0.375246	0.405783	0.875306	0.382996	0.400612	0.330404	0.273217	0.649399	0.446717	0.0795287	0.308611	0.416927	1	0.578175	0.374188	0.482996	0.307541	0.22403	0.386665	0.375505	0.348477	0.386475	0.20166	0.24366	0.35233	0.410711	0.233961	0.446432	0.162424	0.302839
parsopercularis L	0.598639	0.733056	0.691772	0.72408	0.675205	0.623563	0.738759	0.696414	0.810185	0.800038	0.694061	0.333175	0.746014	0.768106	0.716341	0.693591	0.599391	0.724099	0.881442	0.787763	0.797512	0.515231	0.802833	0.783707	0.753674	0.709595	0.88531	0.822133	0.499506	0.707527	0.749741	0.578175	1	0.789491	0.269388	0.75781	0.743445	0.689855	0.836283	0.809585	0.469777	0.729629	0.667727	0.761623	0.464015	0.755705	0.617105	0.461864	0.722344
parsopercularis R	0.891172	0.990417	0.974006	0.961093	0.964088	0.914785	0.9925	0.974441	0.994293	0.998099	0.959499	0.444861	0.991634	0.99794	0.983779	0.972946	0.906741	0.987419	0.962124	0.999599	0.997705	0.241227	0.998688	0.997504	0.994837	0.978169	0.871777	0.990762	0.827614	0.982066	0.985328	0.374188	0.789491	1	0.475841	0.992196	0.962011	0.945317	0.988744	0.993021	0.747308	0.952017	0.961741	0.997616	0.740388	0.965166	0.881488	0.709766	0.986183
parsorbitalis L	0.513499	0.476255	0.46333	0.523772	0.454486	0.50725	0.475533	0.48312	0.452985	0.46063	0.504022	0.597502	0.487122	0.470259	0.483536	0.480938	0.482343	0.469231	0.457229	0.467059	0.469835	0.444278	0.466347	0.459272	0.486471	0.491918	0.338143	0.449387	0.438997	0.474012	0.458322	0.482996	0.269388	0.475841	1	0.494641	0.527783	0.475804	0.469988	0.479923	0.555675	0.528989	0.477149	0.473166	0.57284	0.520395	0.461776	0.650848	0.485079
parsorbitalis R	0.931096	0.98894	0.976062	0.984665	0.967384	0.941493	0.993417	0.98817	0.976191	0.983663	0.978183	0.45001	0.998382	0.991498	0.993898	0.985052	0.935466	0.986607	0.948463	0.991164	0.984651	0.170703	0.988903	0.984021	0.997949	0.993427	0.826624	0.968144	0.861114	0.986327	0.969337	0.307541	0.75781	0.992196	0.494641	1	0.98388	0.938367	0.979218	0.988632	0.742223	0.974445	0.978128	0.993663	0.734753	0.98246	0.863004	0.761147	0.994627
parstriangularis L	0.950398	0.95622	0.945553	0.995664	0.936184	0.94838	0.963981	0.968517	0.934472	0.946695	0.979537	0.44898	0.980619	0.957323	0.976227	0.962413	0.939003	0.953956	0.941443	0.959883	0.948224	0.0916812	0.959404	0.944797	0.974367	0.978584	0.762443	0.927152	0.864516	0.958846	0.921417	0.22403	0.743445	0.962011	0.527783	0.98388	1	0.894042	0.963141	0.973422	0.697026	0.992769	0.963707	0.963325	0.688952	0.995153	0.805943	0.826478	0.972898
parstriangularis R	0.845219	0.962939	0.953702	0.895234	0.949775	0.855861	0.955827	0.94615	0.941452	0.943523	0.894177	0.471978	0.938789	0.955156	0.940556	0.953346	0.866181	0.959557	0.872001	0.943506	0.9474	0.190817	0.936001	0.95086	0.950543	0.942673	0.81631	0.931215	0.835287	0.95347	0.964936	0.386665	0.689855	0.945317	0.475804	0.938367	0.894042	1	0.90957	0.917761	0.848268	0.872064	0.92996	0.950226	0.844581	0.886473	0.943746	0.633472	0.951472
pericalcarine L	0.870106	0.963485	0.940884	0.956534	0.926718	0.89606	0.969236	0.944526	0.98502	0.987701	0.948476	0.433224	0.976734	0.979333	0.961237	0.940579	0.877834	0.958616	0.989846	0.988222	0.98678	0.262393	0.993463	0.981506	0.977383	0.954106	0.873941	0.985359	0.786782	0.951615	0.958498	0.375505	0.836283	0.988744	0.469988	0.979218	0.963141	0.90957	1	0.997702	0.698564	0.956014	0.930226	0.979402	0.692244	0.970543	0.835169	0.716293	0.961743
pericalcarine R	0.892834	0.974009	0.95586	0.969377	0.942732	0.91925	0.979835	0.960033	0.984109	0.989374	0.966145	0.443117	0.987733	0.985874	0.975603	0.955813	0.902393	0.970351	0.979778	0.992662	0.988529	0.232817	0.995757	0.985103	0.986596	0.968371	0.855555	0.982487	0.815424	0.965899	0.963729	0.348477	0.809585	0.993021	0.479923	0.988632	0.973422	0.917761	0.997702	1	0.712565	0.968439	0.949404	0.987486	0.705472	0.980032	0.842735	0.739457	0.974602
postcentral L	0.671741	0.78631	0.798383	0.70403	0.806244	0.679067	0.771341	0.767427	0.737698	0.743758	0.709252	0.658575	0.7469	0.764016	0.757406	0.780095	0.697633	0.78629	0.65242	0.745141	0.748737	0.170971	0.732995	0.757223	0.759742	0.759437	0.607211	0.727483	0.708167	0.783327	0.793197	0.386475	0.469777	0.747308	0.555675	0.742223	0.697026	0.848268	0.698564	0.712565	1	0.677812	0.76151	0.759892	0.994626	0.688756	0.905165	0.48955	0.768722
postcentral R	0.946367	0.942354	0.933128	0.99491	0.9269	0.96297	0.952924	0.957417	0.921818	0.935794	0.986522	0.457116	0.973327	0.945959	0.967942	0.94968	0.942632	0.943432	0.932352	0.951167	0.935224	0.0892295	0.950863	0.933653	0.962139	0.965327	0.743887	0.914755	0.864735	0.94961	0.907428	0.20166	0.729629	0.952017	0.528989	0.974445	0.992769	0.872064	0.956014	0.968439	0.677812	1	0.956315	0.954055	0.667943	0.997965	0.785154	0.849691	0.959951
posteriorcingulate L	0.954725	0.98237	0.988743	0.96925	0.986163	0.961772	0.9842	0.99411	0.936637	0.949868	0.978146	0.45564	0.983881	0.97045	0.993856	0.992287	0.972578	0.985772	0.883812	0.962712	0.949486	0.108442	0.953436	0.957566	0.97971	0.990543	0.758322	0.925175	0.926227	0.992654	0.954244	0.24366	0.667727	0.961741	0.477149	0.978128	0.963707	0.92996	0.930226	0.949404	0.76151	0.956315	1	0.976367	0.751292	0.957323	0.864694	0.778425	0.990105
posteriorcingulate R	0.905189	0.996381	0.985537	0.96441	0.978024	0.928472	0.997985	0.985243	0.988473	0.994129	0.967448	0.448172	0.995423	0.998967	0.992103	0.984051	0.924973	0.995297	0.946244	0.997952	0.99355	0.218037	0.9946	0.99636	0.997347	0.9861	0.852715	0.982564	0.852646	0.992124	0.988043	0.35233	0.761623	0.997616	0.473166	0.993663	0.963325	0.950226	0.979402	0.987486	0.759892	0.954055	0.976367	1	0.752008	0.964984	0.888876	0.718994	0.993296
precentral L	0.661397	0.778908	0.789476	0.694244	0.794585	0.668439	0.763952	0.758592	0.732692	0.737666	0.700028	0.647367	0.739172	0.757127	0.748796	0.771283	0.686245	0.777452	0.647218	0.737854	0.743495	0.195586	0.726384	0.750421	0.752887	0.751521	0.608566	0.722695	0.695641	0.7738	0.786796	0.410711	0.464015	0.740388	0.57284	0.734753	0.688952	0.844581	0.692244	0.705472	0.994626	0.667943	0.751292	0.752008	1	0.679346	0.89757	0.480274	0.761072
precentral R	0.937018	0.952749	0.940202	0.995436	0.933388	0.951536	0.962304	0.962229	0.939257	0.951223	0.983037	0.457122	0.980212	0.958445	0.972862	0.955446	0.933342	0.952807	0.949716	0.964226	0.950575	0.119918	0.964759	0.948543	0.971671	0.970508	0.771964	0.933149	0.851952	0.956417	0.92289	0.233961	0.755705	0.965166	0.520395	0.98246	0.995153	0.886473	0.970543	0.980032	0.688756	0.997965	0.957323	0.964984	0.679346	1	0.802017	0.82497	0.967107
precuneus L	0.755729	0.905105	0.904929	0.812657	0.915203	0.77172	0.892174	0.878505	0.884762	0.884888	0.810494	0.502532	0.864889	0.894705	0.86987	0.889166	0.789348	0.907337	0.791696	0.881465	0.885961	0.245376	0.870177	0.897036	0.879924	0.867607	0.787849	0.876864	0.769761	0.898524	0.92721	0.446432	0.617105	0.881488	0.461776	0.863004	0.805943	0.943746	0.835169	0.842735	0.905165	0.785154	0.864694	0.888876	0.89757	0.802017	1	0.528703	0.881564
precuneus R	0.873843	0.712329	0.718035	0.830115	0.713436	0.869443	0.726108	0.760441	0.657081	0.68069	0.830621	0.48096	0.761343	0.704048	0.765805	0.748758	0.845732	0.714918	0.693958	0.706095	0.683318	0.219917	0.704227	0.678686	0.739164	0.77012	0.432477	0.648566	0.824553	0.735123	0.648748	0.162424	0.461864	0.709766	0.650848	0.761147	0.826478	0.633472	0.716293	0.739457	0.48955	0.849691	0.778425	0.718994	0.480274	0.82497	0.528703	1	0.749599
rostralanteriorcingulate L	0.935461	0.996038	0.989773	0.97412	0.982354	0.943589	0.99759	0.996794	0.969289	0.977814	0.974786	0.454579	0.996353	0.991247	0.998312	0.995772	0.946537	0.994517	0.923398	0.985752	0.97917	0.156946	0.980089	0.982	0.997267	0.99815	0.811254	0.959298	0.885256	0.995623	0.975765	0.302839	0.722344	0.986183	0.485079	0.994627	0.972898	0.951472	0.961743	0.974602	0.768722	0.959951	0.990105	0.993296	0.761072	0.967107	0.881564	0.749599	1
rostralanteriorcingulate R	0.940387	0.994214	0.987783	0.977174	0.980416	0.946061	0.996312	0.997112	0.966448	0.97537	0.976387	0.45439	0.996366	0.989389	0.998343	0.995718	0.948855	0.992659	0.92258	0.984038	0.976813	0.148119	0.978444	0.979336	0.996746	0.999088	0.805879	0.956124	0.887578	0.99436	0.971908	0.293837	0.72029	0.984597	0.4877	0.995101	0.975781	0.948455	0.960813	0.974021	0.764735	0.962975	0.990427	0.991739	0.757	0.969522	0.87645	0.757009	0.999814
rostralmiddlefrontal L	0.903009	0.986007	0.968471	0.971573	0.956186	0.919721	0.989626	0.973931	0.988629	0.993059	0.965057	0.442279	0.99336	0.993603	0.984097	0.971196	0.909745	0.981445	0.968779	0.996148	0.994238	0.218199	0.99685	0.990929	0.995412	0.98116	0.858883	0.984104	0.828591	0.97725	0.975014	0.351803	0.793729	0.997438	0.487134	0.995478	0.975089	0.938096	0.991983	0.996027	0.736321	0.963642	0.96073	0.993942	0.730021	0.975694	0.865202	0.731953	0.986304
rostralmiddlefrontal R	0.350707	0.540226	0.521293	0.425077	0.502361	0.387149	0.528347	0.479138	0.584017	0.567074	0.439146	0.332576	0.502213	0.54775	0.489132	0.486184	0.375822	0.526856	0.518025	0.542929	0.574983	0.680777	0.546227	0.565555	0.523617	0.481264	0.697797	0.592521	0.31505	0.506585	0.590774	0.854254	0.549714	0.54615	0.593657	0.499267	0.435822	0.592481	0.528258	0.516368	0.630305	0.411418	0.456418	0.533298	0.656442	0.432044	0.643696	0.292808	0.504822
superiorfrontal L	0.952679	0.986585	0.980759	0.987236	0.972318	0.956865	0.99084	0.993648	0.958511	0.969308	0.985453	0.454228	0.996695	0.983083	0.99773	0.990203	0.956287	0.985241	0.926006	0.980105	0.970395	0.127896	0.975574	0.971716	0.993981	0.998024	0.790702	0.949047	0.891554	0.988904	0.958556	0.266966	0.720666	0.980891	0.497679	0.995937	0.986179	0.932623	0.962552	0.976487	0.74469	0.976447	0.989947	0.98732	0.736381	0.980653	0.854923	0.784359	0.996512
superiorfrontal R	0.939409	0.994817	0.99021	0.973391	0.984119	0.945035	0.995804	0.997982	0.962967	0.972391	0.973822	0.460356	0.993993	0.987903	0.997781	0.997482	0.950149	0.993846	0.914505	0.981218	0.973641	0.144048	0.974501	0.977496	0.994804	0.99852	0.800479	0.952505	0.893215	0.995977	0.972641	0.292027	0.710265	0.981676	0.486528	0.992092	0.971304	0.951518	0.95466	0.968774	0.773392	0.958104	0.992293	0.990261	0.765315	0.964423	0.882382	0.753403	0.999544
superiorparietal L	0.426686	0.610442	0.604427	0.484994	0.59938	0.440212	0.591621	0.561455	0.612156	0.602064	0.488764	0.552483	0.556514	0.600844	0.556608	0.574306	0.452222	0.602344	0.508393	0.585081	0.609716	0.484956	0.578643	0.610789	0.580825	0.556451	0.613443	0.611703	0.426176	0.586986	0.652749	0.676797	0.390048	0.588516	0.639411	0.553937	0.488419	0.674969	0.543511	0.542631	0.808767	0.455665	0.541371	0.588379	0.82616	0.475553	0.770264	0.305704	0.575744
superiorparietal R	0.938647	0.796393	0.804055	0.889243	0.80024	0.938184	0.809497	0.84235	0.740386	0.762155	0.897962	0.439189	0.838488	0.787347	0.845442	0.831789	0.920816	0.799919	0.742508	0.786473	0.763885	0.139232	0.781909	0.762573	0.81848	0.849228	0.520625	0.728741	0.899797	0.818766	0.737028	0.0830508	0.504587	0.788329	0.586372	0.836318	0.878535	0.720831	0.780531	0.806444	0.561386	0.89938	0.859215	0.80058	0.550478	0.87708	0.621272	0.973968	0.83072
superiortemporal L	0.873302	0.993307	0.979982	0.941047	0.972709	0.900691	0.992937	0.973061	0.994688	0.996337	0.944653	0.438341	0.984293	0.997615	0.979335	0.973779	0.898535	0.991448	0.943875	0.995682	0.99632	0.260062	0.992967	0.998895	0.989973	0.972292	0.878366	0.989103	0.826274	0.984299	0.996709	0.400603	0.769535	0.994917	0.462277	0.98199	0.940578	0.957514	0.975332	0.980057	0.770961	0.928516	0.960157	0.995645	0.764544	0.943092	0.905631	0.67516	0.983385
superiortemporal R	0.42884	0.639412	0.609315	0.543146	0.593612	0.476687	0.634712	0.575226	0.725086	0.707403	0.546907	0.167222	0.618626	0.669428	0.595707	0.577985	0.462523	0.630327	0.712832	0.681872	0.702914	0.735932	0.691557	0.697317	0.63555	0.579959	0.897064	0.744813	0.376695	0.606714	0.690687	0.827988	0.847655	0.680765	0.281971	0.621426	0.554736	0.620049	0.694794	0.669665	0.469396	0.536918	0.550932	0.657263	0.476431	0.567362	0.626408	0.230885	0.605981
supramarginal L	0.63711	0.673023	0.650613	0.721732	0.646171	0.650427	0.681876	0.673441	0.687609	0.694924	0.693709	0.598591	0.701589	0.689555	0.685054	0.669756	0.627128	0.670977	0.767956	0.701994	0.692602	0.275405	0.709637	0.684293	0.695625	0.682884	0.62981	0.688784	0.557606	0.669971	0.651934	0.270453	0.786021	0.704658	0.489747	0.709631	0.728432	0.630546	0.740275	0.733931	0.567019	0.735302	0.660663	0.691843	0.556	0.744018	0.556236	0.596184	0.682341
supramarginal R	0.881083	0.811998	0.803573	0.910413	0.79902	0.906682	0.827192	0.839678	0.790084	0.808272	0.90371	0.479996	0.85974	0.817896	0.852603	0.828012	0.868224	0.815201	0.841231	0.828378	0.806818	0.0341303	0.830693	0.803092	0.840085	0.848385	0.599407	0.785161	0.801372	0.825944	0.767059	0.0752112	0.645791	0.830089	0.609525	0.861123	0.908731	0.727663	0.850635	0.863818	0.545316	0.934579	0.844629	0.830562	0.535238	0.922298	0.62886	0.936066	0.837833
transversetemporal L	0.83095	0.978171	0.960749	0.910338	0.954246	0.862443	0.975963	0.947937	0.99498	0.992264	0.912013	0.421581	0.962829	0.986898	0.954788	0.949953	0.859975	0.975793	0.940713	0.986391	0.991693	0.313049	0.984809	0.993966	0.972181	0.946217	0.911034	0.992372	0.785135	0.964352	0.994615	0.455388	0.78725	0.98548	0.449282	0.961635	0.910687	0.950117	0.967344	0.96701	0.762226	0.896643	0.930698	0.982334	0.757225	0.915303	0.91099	0.624764	0.961217
transversetemporal R	0.194415	0.385961	0.364726	0.258522	0.347941	0.211074	0.370054	0.323853	0.430979	0.409372	0.261049	0.368955	0.335748	0.391116	0.324918	0.334873	0.206512	0.371387	0.353811	0.381359	0.41794	0.705511	0.382958	0.409459	0.363764	0.324232	0.589468	0.437943	0.158233	0.349099	0.443992	0.887044	0.447803	0.385354	0.633441	0.336366	0.267351	0.460422	0.359967	0.344879	0.541985	0.235715	0.294709	0.372153	0.572252	0.256782	0.534351	0.260658	0.347138
[truncated: 13 more columns]
