# Supplementary material for: The relationship between the interictal epileptiform discharge source connectivity and cortical structural couplings in temporal lobe epilepsy
Source: Front Neurol. 2023 Feb 1;14:1029732. doi: 10.3389/fneur.2023.1029732 (PMC9948620; doi:10.3389/fneur.2023.1029732)
Supplement: Supplementary file 1 [file Data_Sheet_1.ZIP › Connection/PLV/L/20.xlsx]

## Sheet: Sheet1
\	caudalanteriorcingulate L	caudalanteriorcingulate R	caudalmiddlefrontal L	caudalmiddlefrontal R	cuneus L	cuneus R	entorhinal L	entorhinal R	fusiform L	fusiform R	inferiorparietal L	inferiorparietal R	inferiortemporal L	inferiortemporal R	insula L	insula R	isthmuscingulate L	isthmuscingulate R	lateraloccipital L	lateraloccipital R	lateralorbitofrontal L	lateralorbitofrontal R	lingual L	lingual R	medialorbitofrontal L	medialorbitofrontal R	middletemporal L	middletemporal R	paracentral L	paracentral R	parahippocampal L	parahippocampal R	parsopercularis L	parsopercularis R	parsorbitalis L	parsorbitalis R	parstriangularis L	parstriangularis R	pericalcarine L	pericalcarine R	postcentral L	postcentral R	posteriorcingulate L	posteriorcingulate R	precentral L	precentral R	precuneus L	precuneus R	rostralanteriorcingulate L
caudalanteriorcingulate L	1	0.297118	0.329056	0.791515	0.260521	0.801123	0.296135	0.245824	0.339176	0.214951	0.851399	0.25449	0.677906	0.243371	0.422524	0.47375	0.302367	0.250402	0.397652	0.355474	0.24399	0.269868	0.221434	0.256344	0.362721	0.49841	0.74854	0.245809	0.805467	0.324336	0.386498	0.417363	0.217253	0.409189	0.424029	0.221938	0.548743	0.252387	0.311162	0.306913	0.549123	0.596416	0.666334	0.243512	0.52601	0.542565	0.51723	0.621369	0.445039
caudalanteriorcingulate R	0.297118	1	0.158216	0.554191	0.260165	0.22357	0.947428	0.909638	0.764674	0.784632	0.323534	0.933394	0.215748	0.946953	0.679224	0.639773	0.370113	0.654781	0.234008	0.31669	0.578187	0.661288	0.475612	0.46017	0.741613	0.399056	0.495783	0.849194	0.226209	0.647377	0.961162	0.900398	0.348463	0.120014	0.667351	0.425237	0.435696	0.439678	0.342315	0.323131	0.697395	0.326308	0.356185	0.686644	0.540148	0.248123	0.819899	0.748076	0.37626
caudalmiddlefrontal L	0.329056	0.158216	1	0.228414	0.255633	0.566703	0.240509	0.297989	0.399033	0.448859	0.520148	0.137653	0.737517	0.210861	0.50793	0.48832	0.585744	0.582438	0.846627	0.88822	0.670175	0.54614	0.766312	0.78524	0.490109	0.364654	0.165184	0.345199	0.367102	0.546051	0.167538	0.100202	0.736255	0.949142	0.427112	0.806929	0.756691	0.787249	0.882805	0.895605	0.52054	0.781468	0.344671	0.550412	0.68952	0.833656	0.306159	0.145847	0.81588
caudalmiddlefrontal R	0.791515	0.554191	0.228414	1	0.215971	0.588672	0.5384	0.421676	0.574523	0.423379	0.665703	0.44728	0.448388	0.431564	0.245317	0.246413	0.518432	0.298736	0.288086	0.22472	0.353553	0.467381	0.291101	0.244624	0.292007	0.692435	0.916623	0.518778	0.505097	0.239467	0.652186	0.728777	0.223213	0.235591	0.64132	0.243503	0.462047	0.232067	0.225589	0.217363	0.622601	0.451398	0.834639	0.299966	0.514373	0.382994	0.731107	0.885954	0.25645
cuneus L	0.260521	0.260165	0.255633	0.215971	1	0.142265	0.223943	0.298228	0.0225355	0.151523	0.123164	0.373577	0.114491	0.341812	0.339933	0.392259	0.395552	0.161675	0.424867	0.0409099	0.0438384	0.035533	0.0946574	0.0231653	0.284474	0.333116	0.319489	0.133025	0.491827	0.30925	0.188584	0.0924794	0.546173	0.186001	0.087365	0.0319686	0.310017	0.0205958	0.0822745	0.0992458	0.323351	0.195053	0.461816	0.19383	0.368865	0.205556	0.17908	0.0679623	0.0635937
cuneus R	0.801123	0.22357	0.566703	0.588672	0.142265	1	0.167832	0.146552	0.128992	0.16337	0.958556	0.157848	0.884795	0.153859	0.409079	0.445741	0.111946	0.339106	0.605257	0.572894	0.313626	0.179263	0.358699	0.430578	0.321904	0.182126	0.468259	0.0622247	0.77252	0.385911	0.293977	0.331008	0.436189	0.687247	0.195191	0.388482	0.718192	0.410442	0.510359	0.514573	0.589464	0.824972	0.389576	0.315888	0.648372	0.794011	0.494682	0.528441	0.608583
entorhinal L	0.296135	0.947428	0.240509	0.5384	0.223943	0.167832	1	0.967153	0.853188	0.876063	0.25371	0.919157	0.214585	0.958732	0.724456	0.690971	0.440723	0.756504	0.143589	0.441388	0.683466	0.746873	0.595476	0.581758	0.80001	0.448033	0.500343	0.916903	0.274933	0.739642	0.934134	0.864881	0.229691	0.178118	0.74926	0.542423	0.33827	0.554445	0.470121	0.451766	0.591579	0.229938	0.35758	0.784241	0.433389	0.163076	0.71936	0.697319	0.474415
entorhinal R	0.245824	0.909638	0.297989	0.421676	0.298228	0.146552	0.967153	1	0.819614	0.902275	0.184168	0.932202	0.265092	0.975373	0.815204	0.797588	0.406859	0.821049	0.106678	0.516206	0.705424	0.748244	0.630178	0.638374	0.87279	0.389168	0.388437	0.907019	0.375117	0.826358	0.868651	0.794414	0.177753	0.243356	0.698216	0.603276	0.252854	0.625326	0.534885	0.517681	0.504983	0.164216	0.245243	0.851696	0.343998	0.125971	0.64158	0.596507	0.559297
fusiform L	0.339176	0.764674	0.399033	0.574523	0.0225355	0.128992	0.853188	0.819614	1	0.918131	0.170499	0.735136	0.231464	0.767548	0.573191	0.550717	0.668594	0.811703	0.2085	0.586009	0.834395	0.903	0.763361	0.728713	0.66217	0.672518	0.654299	0.930819	0.183632	0.697855	0.782748	0.741241	0.144241	0.324423	0.938055	0.699599	0.219538	0.694222	0.62598	0.611051	0.428609	0.173832	0.538025	0.805823	0.298724	0.17678	0.554855	0.614646	0.557087
fusiform R	0.214951	0.784632	0.448859	0.423379	0.151523	0.16337	0.876063	0.902275	0.918131	1	0.106999	0.811246	0.315351	0.843027	0.721992	0.724387	0.58175	0.935862	0.201262	0.658812	0.8549	0.901369	0.788436	0.787869	0.791848	0.559431	0.472469	0.970597	0.306712	0.862421	0.757375	0.70054	0.11216	0.387215	0.81831	0.757892	0.172553	0.768982	0.681638	0.668065	0.359365	0.17149	0.365924	0.944807	0.228105	0.209864	0.499551	0.521571	0.662904
inferiorparietal L	0.851399	0.323534	0.520148	0.665703	0.123164	0.958556	0.25371	0.184168	0.170499	0.106999	1	0.255365	0.830547	0.229183	0.357	0.374175	0.120747	0.249213	0.622614	0.504833	0.253095	0.143004	0.302725	0.361975	0.286547	0.253857	0.547366	0.120548	0.712936	0.291628	0.399806	0.441864	0.437067	0.631329	0.242222	0.322757	0.747231	0.336862	0.453195	0.457709	0.677982	0.820021	0.449712	0.225739	0.703078	0.773157	0.611777	0.631883	0.531589
inferiorparietal R	0.25449	0.933394	0.137653	0.44728	0.373577	0.157848	0.919157	0.932202	0.735136	0.811246	0.255365	1	0.185998	0.969824	0.713414	0.709649	0.31759	0.71006	0.1763	0.350499	0.588218	0.666436	0.485823	0.491394	0.760093	0.358385	0.38814	0.843548	0.308665	0.716041	0.879091	0.811352	0.294835	0.0956452	0.627691	0.469483	0.346185	0.495365	0.367253	0.349227	0.622148	0.242753	0.232391	0.743001	0.457117	0.164495	0.751767	0.648996	0.408667
inferiortemporal L	0.677906	0.215748	0.737517	0.448388	0.114491	0.884795	0.214585	0.265092	0.231464	0.315351	0.830547	0.185998	1	0.232494	0.566464	0.574695	0.249494	0.489413	0.685201	0.74031	0.492572	0.324716	0.549757	0.613946	0.490407	0.056778	0.289793	0.196294	0.712503	0.530734	0.246272	0.219555	0.507132	0.822625	0.234694	0.570719	0.754388	0.589142	0.693609	0.694689	0.578789	0.826418	0.229635	0.468268	0.669365	0.825247	0.414949	0.375439	0.791236
inferiortemporal R	0.243371	0.946953	0.210861	0.431564	0.341812	0.153859	0.958732	0.975373	0.767548	0.843027	0.229183	0.969824	0.232494	1	0.781114	0.759934	0.343347	0.750733	0.136014	0.42636	0.632388	0.686176	0.548412	0.555833	0.830814	0.344198	0.385108	0.86443	0.340527	0.762299	0.894415	0.818642	0.259831	0.161251	0.647337	0.521744	0.322701	0.546357	0.445747	0.426972	0.583962	0.218139	0.235862	0.783415	0.421212	0.14727	0.711506	0.630502	0.482262
insula L	0.422524	0.679224	0.50793	0.245317	0.339933	0.409079	0.724456	0.815204	0.573191	0.721992	0.357	0.713414	0.566464	0.781114	1	0.954911	0.338483	0.793796	0.304289	0.710304	0.665242	0.584942	0.661848	0.727224	0.965262	0.202583	0.13857	0.66599	0.634763	0.893095	0.616728	0.526925	0.157219	0.491108	0.475065	0.676617	0.295513	0.713224	0.697125	0.681525	0.363578	0.332167	0.104947	0.817184	0.296837	0.351941	0.427892	0.336002	0.785944
insula R	0.47375	0.639773	0.48832	0.246413	0.392259	0.445741	0.690971	0.797588	0.550717	0.724387	0.374175	0.709649	0.574695	0.759934	0.954911	1	0.296758	0.797546	0.260084	0.701908	0.641134	0.598053	0.63403	0.710496	0.913293	0.213963	0.178574	0.656567	0.718098	0.920952	0.572981	0.485163	0.0881381	0.489696	0.456612	0.673749	0.244626	0.723504	0.677196	0.663046	0.295214	0.308797	0.178221	0.818031	0.221155	0.338871	0.378823	0.293344	0.785401
isthmuscingulate L	0.302367	0.370113	0.585744	0.518432	0.395552	0.111946	0.440723	0.406859	0.668594	0.58175	0.120747	0.31759	0.249494	0.343347	0.338483	0.296758	1	0.59532	0.437483	0.609204	0.770006	0.755479	0.779573	0.703942	0.410689	0.840588	0.643393	0.577334	0.198096	0.431823	0.386128	0.455864	0.470779	0.473121	0.747372	0.727357	0.258845	0.682446	0.66953	0.669612	0.182019	0.270986	0.759694	0.561124	0.238334	0.325361	0.282713	0.434406	0.527015
isthmuscingulate R	0.250402	0.654781	0.582438	0.298736	0.161675	0.339106	0.756504	0.821049	0.811703	0.935862	0.249213	0.71006	0.489413	0.750733	0.793796	0.797546	0.59532	1	0.326717	0.797287	0.908145	0.877873	0.867599	0.892737	0.830783	0.519937	0.346521	0.855914	0.421619	0.928244	0.616848	0.549063	0.200827	0.540626	0.740769	0.858916	0.262928	0.876934	0.802297	0.788998	0.278014	0.320401	0.315523	0.994296	0.237543	0.367403	0.367585	0.358614	0.814337
lateraloccipital L	0.397652	0.234008	0.846627	0.288086	0.424867	0.605257	0.143589	0.106678	0.2085	0.201262	0.622614	0.1763	0.685201	0.136014	0.304289	0.260084	0.437483	0.326717	1	0.673386	0.436623	0.311687	0.545995	0.551176	0.28113	0.224125	0.152217	0.110321	0.27327	0.292542	0.263614	0.280254	0.86164	0.854372	0.259224	0.567188	0.884171	0.540264	0.670609	0.687585	0.723657	0.873161	0.286263	0.291313	0.864087	0.886014	0.531951	0.332381	0.596736
lateraloccipital R	0.355474	0.31669	0.88822	0.22472	0.0409099	0.572894	0.441388	0.516206	0.586009	0.658812	0.504833	0.350499	0.74031	0.42636	0.710304	0.701908	0.609204	0.797287	0.673386	1	0.843851	0.706874	0.907148	0.947122	0.689635	0.428981	0.206027	0.549891	0.482657	0.770917	0.294527	0.214483	0.501995	0.858254	0.577194	0.918512	0.570031	0.922322	0.990116	0.989277	0.340634	0.649021	0.317474	0.768462	0.488401	0.7054	0.182025	0.0929606	0.95423
lateralorbitofrontal L	0.24399	0.578187	0.670175	0.353553	0.0438384	0.313626	0.683466	0.705424	0.834395	0.8549	0.253095	0.588218	0.492572	0.632388	0.665242	0.641134	0.770006	0.908145	0.436623	0.843851	1	0.926324	0.969695	0.95007	0.72394	0.647706	0.440341	0.793331	0.303075	0.774399	0.559974	0.496465	0.312717	0.603573	0.823659	0.923871	0.322024	0.913029	0.874843	0.862585	0.267278	0.376821	0.483757	0.878739	0.291673	0.429799	0.311916	0.345476	0.809347
lateralorbitofrontal R	0.269868	0.661288	0.54614	0.467381	0.035533	0.179263	0.746873	0.748244	0.903	0.901369	0.143004	0.666436	0.324716	0.686176	0.584942	0.598053	0.755479	0.877873	0.311687	0.706874	0.926324	1	0.87608	0.842065	0.654891	0.739278	0.5665	0.88011	0.248095	0.747318	0.649976	0.608174	0.223129	0.476078	0.909724	0.855372	0.193701	0.848292	0.745841	0.736351	0.27402	0.23071	0.533334	0.857745	0.20076	0.288759	0.402491	0.480576	0.660347
lingual L	0.221434	0.475612	0.766312	0.291101	0.0946574	0.358699	0.595476	0.630178	0.763361	0.788436	0.302725	0.485823	0.549757	0.548412	0.661848	0.63403	0.779573	0.867599	0.545995	0.907148	0.969695	0.87608	1	0.976892	0.702017	0.61858	0.392179	0.715543	0.319282	0.751788	0.457605	0.394338	0.391922	0.696223	0.762757	0.95629	0.393881	0.938263	0.942299	0.935158	0.235845	0.46513	0.461964	0.834247	0.33864	0.525399	0.208445	0.249758	0.846152
lingual R	0.256344	0.46017	0.78524	0.244624	0.0231653	0.430578	0.581758	0.638374	0.728713	0.787869	0.361975	0.491394	0.613946	0.555833	0.727224	0.710496	0.703942	0.892737	0.551176	0.947122	0.95007	0.842065	0.976892	1	0.746807	0.551832	0.319419	0.697437	0.393071	0.822179	0.433488	0.364048	0.386595	0.730381	0.712489	0.971703	0.421923	0.96864	0.965756	0.95692	0.242748	0.500296	0.385383	0.863033	0.354317	0.559502	0.193935	0.202532	0.905886
medialorbitofrontal L	0.362721	0.741613	0.490109	0.292007	0.284474	0.321904	0.80001	0.87279	0.66217	0.791848	0.286547	0.760093	0.490407	0.830814	0.965262	0.913293	0.410689	0.830783	0.28113	0.689635	0.72394	0.654891	0.702017	0.746807	1	0.269794	0.220205	0.743559	0.54348	0.896453	0.685693	0.601862	0.161901	0.448773	0.561692	0.694993	0.272308	0.723686	0.694159	0.676993	0.379519	0.284311	0.1565	0.856257	0.293696	0.305154	0.469644	0.407224	0.759116
medialorbitofrontal R	0.49841	0.399056	0.364654	0.692435	0.333116	0.182126	0.448033	0.389168	0.672518	0.559431	0.253857	0.358385	0.056778	0.344198	0.202583	0.213963	0.840588	0.519937	0.224125	0.428981	0.647706	0.739278	0.61858	0.551832	0.269794	1	0.810121	0.586147	0.294089	0.358163	0.484456	0.552738	0.303104	0.276932	0.798619	0.588757	0.108907	0.553371	0.477913	0.478443	0.282363	0.0965463	0.84058	0.488548	0.172183	0.124787	0.433934	0.598041	0.323174
middletemporal L	0.74854	0.495783	0.165184	0.916623	0.319489	0.468259	0.500343	0.388437	0.654299	0.472469	0.547366	0.38814	0.289793	0.385108	0.13857	0.178574	0.643393	0.346521	0.152217	0.206027	0.440341	0.5665	0.392179	0.319419	0.220205	0.810121	1	0.540885	0.491643	0.228106	0.591659	0.674696	0.146148	0.0869943	0.732234	0.345771	0.298366	0.318246	0.252224	0.244837	0.485988	0.270297	0.895224	0.332366	0.359654	0.198789	0.62687	0.816027	0.171781
middletemporal R	0.245809	0.849194	0.345199	0.518778	0.133025	0.0622247	0.916903	0.907019	0.930819	0.970597	0.120548	0.843548	0.196294	0.86443	0.66599	0.656567	0.577334	0.855914	0.110321	0.549891	0.793331	0.88011	0.715543	0.697437	0.743559	0.586147	0.540885	1	0.22895	0.78864	0.836353	0.797247	0.093892	0.273524	0.833184	0.673886	0.177462	0.682873	0.582913	0.568913	0.440638	0.0966118	0.413579	0.872761	0.278506	0.097446	0.60055	0.638293	0.553854
paracentral L	0.805467	0.226209	0.367102	0.505097	0.491827	0.77252	0.274933	0.375117	0.183632	0.306712	0.712936	0.308665	0.712503	0.340527	0.634763	0.718098	0.198096	0.421619	0.27327	0.482657	0.303075	0.248095	0.319282	0.393071	0.54348	0.294089	0.491643	0.22895	1	0.563554	0.207821	0.155969	0.0886527	0.462984	0.2193	0.361787	0.353936	0.409659	0.428481	0.423102	0.241391	0.485209	0.507147	0.431892	0.26949	0.477971	0.194542	0.315004	0.572236
paracentral R	0.324336	0.647377	0.546051	0.239467	0.30925	0.385911	0.739642	0.826358	0.697855	0.862421	0.291628	0.716041	0.530734	0.762299	0.893095	0.920952	0.431823	0.928244	0.292542	0.770917	0.774399	0.747318	0.751788	0.822179	0.896453	0.358163	0.228106	0.78864	0.563554	1	0.59804	0.525059	0.142845	0.530006	0.606463	0.788774	0.24564	0.830802	0.7572	0.743005	0.265386	0.313517	0.176838	0.94481	0.209184	0.359254	0.362803	0.323198	0.827348
parahippocampal L	0.386498	0.961162	0.167538	0.652186	0.188584	0.293977	0.934134	0.868651	0.782748	0.757375	0.399806	0.879091	0.246272	0.894415	0.616728	0.572981	0.386128	0.616848	0.263614	0.294527	0.559974	0.649976	0.457605	0.433488	0.685693	0.484456	0.591659	0.836353	0.207821	0.59804	1	0.939964	0.336941	0.150969	0.715369	0.392046	0.487053	0.401503	0.318333	0.299058	0.743321	0.377427	0.444133	0.643313	0.587315	0.299231	0.856553	0.816758	0.332135
parahippocampal R	0.417363	0.900398	0.100202	0.728777	0.0924794	0.331008	0.864881	0.794414	0.741241	0.70054	0.441864	0.811352	0.219555	0.818642	0.526925	0.485163	0.455864	0.549063	0.280254	0.214483	0.496465	0.608174	0.394338	0.364048	0.601862	0.552738	0.674696	0.797247	0.155969	0.525059	0.939964	1	0.275132	0.12139	0.692143	0.336648	0.480501	0.350144	0.244152	0.225485	0.753502	0.394652	0.531054	0.578496	0.589886	0.313701	0.906818	0.897853	0.249398
parsopercularis L	0.217253	0.348463	0.736255	0.223213	0.546173	0.436189	0.229691	0.177753	0.144241	0.11216	0.437067	0.294835	0.507132	0.259831	0.157219	0.0881381	0.470779	0.200827	0.86164	0.501995	0.312717	0.223129	0.391922	0.386595	0.161901	0.303104	0.146148	0.093892	0.0886527	0.142845	0.336941	0.275132	1	0.71891	0.20962	0.427528	0.804817	0.391003	0.493466	0.51554	0.654607	0.734657	0.351827	0.17019	0.789767	0.749925	0.464491	0.255296	0.422282
parsopercularis R	0.409189	0.120014	0.949142	0.235591	0.186001	0.687247	0.178118	0.243356	0.324423	0.387215	0.631329	0.0956452	0.822625	0.161251	0.491108	0.489696	0.473121	0.540626	0.854372	0.858254	0.603573	0.476078	0.696223	0.730381	0.448773	0.276932	0.0869943	0.273524	0.462984	0.530006	0.150969	0.12139	0.71891	1	0.356279	0.750961	0.811265	0.74236	0.831985	0.843836	0.559543	0.854762	0.226503	0.509106	0.72223	0.906965	0.353277	0.219951	0.80158
parsorbitalis L	0.424029	0.667351	0.427112	0.64132	0.087365	0.195191	0.74926	0.698216	0.938055	0.81831	0.242222	0.627691	0.234694	0.647337	0.475065	0.456612	0.747372	0.740769	0.259224	0.577194	0.823659	0.909724	0.762757	0.712489	0.561692	0.798619	0.732234	0.833184	0.2193	0.606463	0.715369	0.692143	0.20962	0.356279	1	0.718949	0.247058	0.704031	0.619506	0.607609	0.425182	0.216208	0.66332	0.722614	0.316426	0.219364	0.534442	0.614866	0.520262
parsorbitalis R	0.221938	0.425237	0.806929	0.243503	0.0319686	0.388482	0.542423	0.603276	0.699599	0.757892	0.322757	0.469483	0.570719	0.521744	0.676617	0.673749	0.727357	0.858916	0.567188	0.918512	0.923871	0.855372	0.95629	0.971703	0.694993	0.588757	0.345771	0.673886	0.361787	0.788774	0.392046	0.336648	0.427528	0.750961	0.718949	1	0.437498	0.991011	0.941309	0.936233	0.20967	0.501213	0.41338	0.829477	0.354449	0.570873	0.141446	0.202369	0.864206
parstriangularis L	0.548743	0.435696	0.756691	0.462047	0.310017	0.718192	0.33827	0.252854	0.219538	0.172553	0.747231	0.346185	0.754388	0.322701	0.295513	0.244626	0.258845	0.262928	0.884171	0.570031	0.322024	0.193701	0.393881	0.421923	0.272308	0.108907	0.298366	0.177462	0.353936	0.24564	0.487053	0.480501	0.804817	0.811265	0.247058	0.437498	1	0.420095	0.540479	0.555342	0.867631	0.945905	0.270065	0.235165	0.96133	0.93313	0.6841	0.529441	0.535348
parstriangularis R	0.252387	0.439678	0.787249	0.232067	0.0205958	0.410442	0.554445	0.625326	0.694222	0.768982	0.336862	0.495365	0.589142	0.546357	0.713224	0.723504	0.682446	0.876934	0.540264	0.922322	0.913029	0.848292	0.938263	0.96864	0.723686	0.553371	0.318246	0.682873	0.409659	0.830802	0.401503	0.350144	0.391003	0.74236	0.704031	0.991011	0.420095	1	0.936537	0.929382	0.187325	0.488638	0.377072	0.852424	0.328839	0.558495	0.145814	0.205162	0.887298
pericalcarine L	0.311162	0.342315	0.882805	0.225589	0.0822745	0.510359	0.470121	0.534885	0.62598	0.681638	0.453195	0.367253	0.693609	0.445747	0.697125	0.677196	0.66953	0.802297	0.670609	0.990116	0.874843	0.745841	0.942299	0.965756	0.694159	0.477913	0.252224	0.582913	0.428481	0.7572	0.318333	0.244152	0.493466	0.831985	0.619506	0.941309	0.540479	0.936537	1	0.998674	0.315888	0.616165	0.361641	0.772345	0.465948	0.675094	0.162633	0.105697	0.932448
pericalcarine R	0.306913	0.323131	0.895605	0.217363	0.0992458	0.514573	0.451766	0.517681	0.611051	0.668065	0.457709	0.349227	0.694689	0.426972	0.681525	0.663046	0.669612	0.788998	0.687585	0.989277	0.862585	0.736351	0.935158	0.95692	0.676993	0.478443	0.244837	0.568913	0.423102	0.743005	0.299058	0.225485	0.51554	0.843836	0.607609	0.936233	0.555342	0.929382	0.998674	1	0.323306	0.629368	0.361596	0.758681	0.479825	0.689378	0.15648	0.08903	0.924183
postcentral L	0.549123	0.697395	0.52054	0.622601	0.323351	0.589464	0.591579	0.504983	0.428609	0.359365	0.677982	0.622148	0.578789	0.583962	0.363578	0.295214	0.182019	0.278014	0.723657	0.340634	0.267278	0.27402	0.235845	0.242748	0.379519	0.282363	0.485988	0.440638	0.241391	0.265386	0.743321	0.753502	0.654607	0.559543	0.425182	0.20967	0.867631	0.187325	0.315888	0.323306	1	0.794007	0.379581	0.286291	0.944411	0.738512	0.911495	0.751977	0.326041
postcentral R	0.596416	0.326308	0.781468	0.451398	0.195053	0.824972	0.229938	0.164216	0.173832	0.17149	0.820021	0.242753	0.826418	0.218139	0.332167	0.308797	0.270986	0.320401	0.873161	0.649021	0.376821	0.23071	0.46513	0.500296	0.284311	0.0965463	0.270297	0.0966118	0.485209	0.313517	0.377427	0.394652	0.734657	0.854762	0.216208	0.501213	0.945905	0.488638	0.616165	0.629368	0.794007	1	0.251372	0.286074	0.895477	0.980842	0.621095	0.493429	0.6035
posteriorcingulate L	0.666334	0.356185	0.344671	0.834639	0.461816	0.389576	0.35758	0.245243	0.538025	0.365924	0.449712	0.232391	0.229635	0.235862	0.104947	0.178221	0.759694	0.315523	0.286263	0.317474	0.483757	0.533334	0.461964	0.385383	0.1565	0.84058	0.895224	0.413579	0.507147	0.176838	0.444133	0.531054	0.351827	0.226503	0.66332	0.41338	0.270065	0.377072	0.361641	0.361596	0.379581	0.251372	1	0.285134	0.321304	0.216726	0.48831	0.665712	0.259881
posteriorcingulate R	0.243512	0.686644	0.550412	0.299966	0.19383	0.315888	0.784241	0.851696	0.805823	0.944807	0.225739	0.743001	0.468268	0.783415	0.817184	0.818031	0.561124	0.994296	0.291313	0.768462	0.878739	0.857745	0.834247	0.863033	0.856257	0.488548	0.332366	0.872761	0.431892	0.94481	0.643313	0.578496	0.17019	0.509106	0.722614	0.829477	0.235165	0.852424	0.772345	0.758681	0.286291	0.286074	0.285134	1	0.220121	0.333606	0.39339	0.382804	0.797817
precentral L	0.52601	0.540148	0.68952	0.514373	0.368865	0.648372	0.433389	0.343998	0.298724	0.228105	0.703078	0.457117	0.669365	0.421212	0.296837	0.221155	0.238334	0.237543	0.864087	0.488401	0.291673	0.20076	0.33864	0.354317	0.293696	0.172183	0.359654	0.278506	0.26949	0.209184	0.587315	0.589886	0.789767	0.72223	0.316426	0.354449	0.96133	0.328839	0.465948	0.479825	0.944411	0.895477	0.321304	0.220121	1	0.872936	0.78301	0.607954	0.449851
precentral R	0.542565	0.248123	0.833656	0.382994	0.205556	0.794011	0.163076	0.125971	0.17678	0.209864	0.773157	0.164495	0.825247	0.14727	0.351941	0.338871	0.325361	0.367403	0.886014	0.7054	0.429799	0.288759	0.525399	0.559502	0.305154	0.124787	0.198789	0.097446	0.477971	0.359254	0.299231	0.313701	0.749925	0.906965	0.219364	0.570873	0.93313	0.558495	0.675094	0.689378	0.738512	0.980842	0.216726	0.333606	0.872936	1	0.546351	0.414754	0.654675
precuneus L	0.51723	0.819899	0.306159	0.731107	0.17908	0.494682	0.71936	0.64158	0.554855	0.499551	0.611777	0.751767	0.414949	0.711506	0.427892	0.378823	0.282713	0.367585	0.531951	0.182025	0.311916	0.402491	0.208445	0.193935	0.469644	0.433934	0.62687	0.60055	0.194542	0.362803	0.856553	0.906818	0.464491	0.353277	0.534442	0.141446	0.6841	0.145814	0.162633	0.15648	0.911495	0.621095	0.48831	0.39339	0.78301	0.546351	1	0.894585	0.202412
precuneus R	0.621369	0.748076	0.145847	0.885954	0.0679623	0.528441	0.697319	0.596507	0.614646	0.521571	0.631883	0.648996	0.375439	0.630502	0.336002	0.293344	0.434406	0.358614	0.332381	0.0929606	0.345476	0.480576	0.249758	0.202532	0.407224	0.598041	0.816027	0.638293	0.315004	0.323198	0.816758	0.897853	0.255296	0.219951	0.614866	0.202369	0.529441	0.205162	0.105697	0.08903	0.751977	0.493429	0.665712	0.382804	0.607954	0.414754	0.894585	1	0.131559
rostralanteriorcingulate L	0.445039	0.37626	0.81588	0.25645	0.0635937	0.608583	0.474415	0.559297	0.557087	0.662904	0.531589	0.408667	0.791236	0.482262	0.785944	0.785401	0.527015	0.814337	0.596736	0.95423	0.809347	0.660347	0.846152	0.905886	0.759116	0.323174	0.171781	0.553854	0.572236	0.827348	0.332135	0.249398	0.422282	0.80158	0.520262	0.864206	0.535348	0.887298	0.932448	0.924183	0.326041	0.6035	0.259881	0.797817	0.449851	0.654675	0.202412	0.131559	1
rostralanteriorcingulate R	0.499471	0.64833	0.445578	0.278067	0.374208	0.432384	0.676102	0.757174	0.47852	0.621885	0.394705	0.677554	0.597946	0.745372	0.931983	0.923032	0.206466	0.669332	0.294177	0.619165	0.526954	0.449595	0.532202	0.599659	0.891287	0.0754681	0.176854	0.577041	0.68492	0.805862	0.581281	0.491993	0.168817	0.449423	0.358308	0.546617	0.325233	0.590553	0.59758	0.580983	0.384188	0.342777	0.152962	0.698419	0.323357	0.348233	0.42995	0.344281	0.726668
rostralmiddlefrontal L	0.451799	0.819564	0.278098	0.698235	0.054643	0.229327	0.866166	0.788655	0.912755	0.830081	0.315882	0.756168	0.223344	0.776088	0.533485	0.500484	0.563932	0.713533	0.207823	0.446286	0.709562	0.792472	0.614295	0.584093	0.619499	0.657548	0.704329	0.882194	0.20917	0.628176	0.879017	0.843934	0.219654	0.219121	0.88909	0.554323	0.364231	0.555491	0.474626	0.457069	0.606586	0.275092	0.581143	0.719079	0.46313	0.214708	0.717742	0.751342	0.447442
rostralmiddlefrontal R	0.394577	0.660118	0.356468	0.648195	0.102021	0.113108	0.696574	0.659727	0.868906	0.80204	0.196959	0.631878	0.106892	0.621399	0.417628	0.441409	0.765662	0.718303	0.137553	0.493926	0.752808	0.895281	0.689866	0.643911	0.496314	0.839025	0.734285	0.836159	0.174971	0.593542	0.684409	0.739784	0.178387	0.279878	0.900893	0.675442	0.116713	0.66607	0.537395	0.529034	0.383298	0.0697581	0.654912	0.707086	0.222683	0.0911866	0.566114	0.663715	0.444752
superiorfrontal L	0.742222	0.359118	0.58121	0.445766	0.246976	0.724652	0.394886	0.481537	0.268187	0.403964	0.663352	0.39306	0.856503	0.44712	0.769457	0.800316	0.185633	0.546389	0.467909	0.659072	0.469233	0.343846	0.494022	0.567584	0.69507	0.143417	0.359719	0.326554	0.851517	0.661535	0.327038	0.248471	0.289806	0.647314	0.256129	0.523358	0.530637	0.564167	0.613577	0.607374	0.388575	0.601133	0.322632	0.551042	0.450693	0.60683	0.287188	0.287923	0.764736
superiorfrontal R	0.235927	0.941369	0.182525	0.404623	0.357038	0.159135	0.918157	0.931467	0.699158	0.776595	0.235101	0.936504	0.255594	0.970046	0.777893	0.745562	0.305019	0.698183	0.187344	0.387547	0.572491	0.608134	0.490664	0.502268	0.816966	0.257357	0.351049	0.795184	0.345235	0.72263	0.871158	0.799051	0.33514	0.150416	0.571699	0.458822	0.359492	0.488414	0.402235	0.381551	0.613	0.254667	0.214255	0.734123	0.459302	0.184475	0.722938	0.618697	0.468353
superiorparietal L	0.435144	0.748414	0.40794	0.53604	0.426852	0.451921	0.621592	0.567965	0.425128	0.416482	0.554038	0.717327	0.444383	0.652031	0.398759	0.350111	0.165554	0.319272	0.661091	0.228775	0.247699	0.300942	0.171039	0.176064	0.418135	0.240636	0.411084	0.491776	0.140708	0.327705	0.745452	0.714738	0.683043	0.431482	0.391535	0.135113	0.747368	0.124521	0.210603	0.215884	0.928429	0.664572	0.321947	0.344463	0.850655	0.608576	0.876636	0.687448	0.231836
superiorparietal R	0.695607	0.302831	0.712461	0.518102	0.0843935	0.917267	0.217415	0.167852	0.176649	0.188191	0.90907	0.221167	0.877615	0.205499	0.371303	0.369931	0.209137	0.347106	0.7917	0.65106	0.381579	0.230866	0.454579	0.503499	0.312278	0.115169	0.354204	0.0999213	0.595479	0.356415	0.356828	0.378342	0.632242	0.805906	0.227749	0.475345	0.881442	0.476537	0.606911	0.615476	0.742606	0.962654	0.299542	0.3153	0.823874	0.932283	0.5947	0.519935	0.629928
superiortemporal L	0.345557	0.926701	0.248054	0.601882	0.175866	0.186698	0.978997	0.922161	0.875627	0.872396	0.279483	0.88432	0.214454	0.914861	0.663048	0.624928	0.47111	0.748556	0.17242	0.435496	0.69211	0.759368	0.59783	0.578271	0.744385	0.498784	0.565119	0.919486	0.232078	0.713462	0.933444	0.869256	0.237254	0.1865	0.789036	0.537977	0.363248	0.546102	0.464848	0.445913	0.608599	0.257233	0.428198	0.772652	0.45656	0.191235	0.72843	0.728189	0.462205
superiortemporal R	0.460097	0.863388	0.0844794	0.778891	0.0481991	0.348964	0.83792	0.758004	0.742445	0.690311	0.455567	0.765476	0.220115	0.771814	0.481851	0.440498	0.486659	0.53346	0.255847	0.202761	0.489696	0.615887	0.390956	0.356666	0.56045	0.60661	0.729121	0.792241	0.174346	0.497769	0.916243	0.988279	0.239003	0.10378	0.707273	0.339885	0.457438	0.350355	0.236294	0.219024	0.726098	0.37999	0.587794	0.560926	0.562016	0.299007	0.886378	0.921293	0.225894
supramarginal L	0.425301	0.931518	0.2051	0.681765	0.186686	0.292182	0.924631	0.851743	0.797852	0.768311	0.401298	0.863077	0.259185	0.865038	0.597641	0.558074	0.403154	0.636371	0.273276	0.32464	0.584417	0.673187	0.477323	0.45532	0.668581	0.522576	0.612375	0.844036	0.22496	0.610433	0.973809	0.91434	0.327949	0.176256	0.74835	0.416362	0.477887	0.423463	0.343187	0.324378	0.729216	0.372329	0.470363	0.65989	0.578576	0.297085	0.837417	0.812497	0.356588
supramarginal R	0.602344	0.396366	0.749916	0.483188	0.217187	0.808507	0.293006	0.214179	0.195946	0.157916	0.820661	0.31363	0.792934	0.283412	0.3099	0.27276	0.242509	0.2786	0.875565	0.597866	0.334261	0.193251	0.414192	0.447236	0.270688	0.111953	0.312599	0.140967	0.44677	0.268833	0.445045	0.465061	0.74534	0.817837	0.234386	0.446044	0.956919	0.430548	0.56403	0.577503	0.841874	0.992211	0.274591	0.245469	0.924859	0.961317	0.683209	0.548781	0.552269
transversetemporal L	0.459783	0.425114	0.451066	0.668922	0.36349	0.220089	0.480021	0.416757	0.705505	0.578319	0.265859	0.351614	0.156258	0.363069	0.26753	0.258546	0.909702	0.549486	0.309299	0.509801	0.720088	0.751479	0.697443	0.622014	0.354553	0.937747	0.793102	0.594052	0.304266	0.387711	0.496066	0.559956	0.35333	0.356693	0.823761	0.645213	0.216098	0.606178	0.563668	0.559212	0.31275	0.208942	0.856954	0.515987	0.256812	0.227758	0.436608	0.580398	0.422776
transversetemporal R	0.347768	0.876972	0.158669	0.666408	0.0936495	0.183391	0.886868	0.839277	0.849083	0.835274	0.295411	0.838103	0.0720733	0.836984	0.553275	0.535024	0.550308	0.690076	0.108208	0.351223	0.63643	0.764265	0.542227	0.513284	0.63596	0.616996	0.645094	0.918896	0.135923	0.641967	0.888204	0.93026	0.147955	0.0793373	0.781278	0.507645	0.296317	0.521875	0.389495	0.374537	0.590833	0.211369	0.503463	0.71671	0.413945	0.128855	0.776082	0.81159	0.367912
[truncated: 13 more columns]
