# Supplementary material for: The relationship between the interictal epileptiform discharge source connectivity and cortical structural couplings in temporal lobe epilepsy
Source: Front Neurol. 2023 Feb 1;14:1029732. doi: 10.3389/fneur.2023.1029732 (PMC9948620; doi:10.3389/fneur.2023.1029732)
Supplement: Supplementary file 1 [file Data_Sheet_1.ZIP › Connection/PLV/L/21.xlsx]

## Sheet: Sheet1
\	caudalanteriorcingulate L	caudalanteriorcingulate R	caudalmiddlefrontal L	caudalmiddlefrontal R	cuneus L	cuneus R	entorhinal L	entorhinal R	fusiform L	fusiform R	inferiorparietal L	inferiorparietal R	inferiortemporal L	inferiortemporal R	insula L	insula R	isthmuscingulate L	isthmuscingulate R	lateraloccipital L	lateraloccipital R	lateralorbitofrontal L	lateralorbitofrontal R	lingual L	lingual R	medialorbitofrontal L	medialorbitofrontal R	middletemporal L	middletemporal R	paracentral L	paracentral R	parahippocampal L	parahippocampal R	parsopercularis L	parsopercularis R	parsorbitalis L	parsorbitalis R	parstriangularis L	parstriangularis R	pericalcarine L	pericalcarine R	postcentral L	postcentral R	posteriorcingulate L	posteriorcingulate R	precentral L	precentral R	precuneus L	precuneus R	rostralanteriorcingulate L
caudalanteriorcingulate L	1	0.851903	0.930892	0.870375	0.87308	0.975389	0.61892	0.947535	0.831249	0.940234	0.981034	0.442002	0.888128	0.969695	0.990504	0.977528	0.512147	0.966938	0.724905	0.931736	0.915132	0.916005	0.828605	0.901825	0.964618	0.984744	0.783711	0.840704	0.997186	0.981182	0.887733	0.612733	0.31337	0.968445	0.776699	0.87215	0.707276	0.944832	0.82001	0.963843	0.194942	0.712897	0.994165	0.971044	0.383182	0.908524	0.783755	0.307643	0.985907
caudalanteriorcingulate R	0.851903	1	0.929628	0.857268	0.831731	0.922569	0.840066	0.962265	0.915054	0.961334	0.860296	0.717169	0.969818	0.934318	0.887247	0.917923	0.687798	0.91395	0.653548	0.873225	0.960836	0.912204	0.861105	0.963597	0.941026	0.916863	0.911056	0.97951	0.836128	0.921405	0.993584	0.857477	0.251273	0.908661	0.689894	0.960859	0.842223	0.966393	0.794596	0.889288	0.0646877	0.433848	0.865604	0.936706	0.538979	0.685382	0.886274	0.201479	0.91689
caudalmiddlefrontal L	0.930892	0.929628	1	0.971073	0.801444	0.972043	0.740033	0.959832	0.941388	0.987127	0.918113	0.514987	0.971837	0.957166	0.965772	0.938472	0.669145	0.989693	0.817206	0.986164	0.991821	0.993988	0.943463	0.98717	0.986462	0.952582	0.900314	0.931711	0.918228	0.966683	0.955385	0.727285	0.301098	0.987311	0.66827	0.969091	0.84784	0.977392	0.924281	0.985602	0.168837	0.639316	0.917465	0.978111	0.368344	0.848673	0.792339	0.230227	0.960402
caudalmiddlefrontal R	0.870375	0.857268	0.971073	1	0.716333	0.917544	0.703501	0.884776	0.925802	0.935381	0.858895	0.421642	0.923582	0.885986	0.91183	0.860713	0.689993	0.949938	0.87025	0.978953	0.951395	0.985585	0.959791	0.950677	0.930616	0.880087	0.877414	0.878073	0.861137	0.906402	0.887257	0.677201	0.360309	0.949617	0.587057	0.937233	0.851708	0.913587	0.959522	0.955484	0.270461	0.664815	0.848331	0.920162	0.255858	0.8407	0.69722	0.261118	0.892497
cuneus L	0.87308	0.831731	0.801444	0.716333	1	0.890346	0.596577	0.889602	0.710872	0.846227	0.910126	0.607974	0.791814	0.897434	0.864623	0.915129	0.429211	0.842661	0.504985	0.773086	0.806528	0.77803	0.674544	0.798133	0.859807	0.899467	0.691039	0.77879	0.873694	0.894602	0.840348	0.629197	0.438759	0.841952	0.875637	0.776126	0.605395	0.865858	0.636328	0.824297	0.156371	0.465014	0.909767	0.882131	0.639843	0.702357	0.925214	0.0776282	0.892341
cuneus R	0.975389	0.922569	0.972043	0.917544	0.890346	1	0.701492	0.983535	0.887425	0.983996	0.976494	0.520492	0.943224	0.9912	0.990523	0.986119	0.584247	0.992554	0.742856	0.961139	0.965138	0.9597	0.877145	0.95712	0.993088	0.99043	0.850258	0.907342	0.970329	0.99872	0.950227	0.699656	0.315764	0.991746	0.758106	0.93322	0.777451	0.984472	0.85628	0.985255	0.135154	0.650155	0.977244	0.998155	0.43906	0.870595	0.844977	0.227118	0.993378
entorhinal L	0.61892	0.840066	0.740033	0.703501	0.596577	0.701492	1	0.753021	0.858706	0.764999	0.630956	0.752187	0.824446	0.71433	0.664298	0.690509	0.874387	0.702345	0.567311	0.679543	0.786887	0.73422	0.791008	0.801286	0.730147	0.691002	0.914222	0.864985	0.604135	0.69712	0.822383	0.98612	0.236412	0.69374	0.487128	0.831646	0.916301	0.76205	0.690915	0.678614	0.14637	0.243674	0.631352	0.719096	0.448061	0.458278	0.711617	0.402027	0.691958
entorhinal R	0.947535	0.962265	0.959832	0.884776	0.889602	0.983535	0.753021	1	0.898644	0.988492	0.94205	0.615802	0.963361	0.994636	0.964996	0.987759	0.599712	0.971004	0.697678	0.925882	0.970446	0.941055	0.86504	0.964068	0.988982	0.986391	0.8721	0.941606	0.934583	0.985938	0.980648	0.760703	0.284084	0.969541	0.752436	0.945087	0.789587	0.995731	0.824335	0.9531	0.0465302	0.561249	0.955434	0.990059	0.509427	0.801742	0.888503	0.17227	0.985684
fusiform L	0.831249	0.915054	0.941388	0.925802	0.710872	0.887425	0.858706	0.898644	1	0.935008	0.815077	0.579059	0.967644	0.882468	0.87258	0.857245	0.777293	0.909419	0.7971	0.91027	0.959067	0.944542	0.969234	0.964305	0.916861	0.870273	0.979968	0.947395	0.814893	0.882754	0.929107	0.838103	0.318019	0.906053	0.591367	0.974	0.941452	0.921876	0.907911	0.898244	0.113757	0.499226	0.820692	0.900962	0.346255	0.723653	0.738593	0.182605	0.87731
fusiform R	0.940234	0.961334	0.987127	0.935381	0.846227	0.983996	0.764999	0.988492	0.935008	1	0.931252	0.579987	0.983058	0.983184	0.967027	0.967404	0.644961	0.986517	0.758012	0.961771	0.993648	0.978231	0.914464	0.990085	0.994665	0.972699	0.902889	0.955744	0.928243	0.982123	0.982355	0.763181	0.292471	0.985389	0.706842	0.97428	0.832154	0.996769	0.879141	0.974088	0.0947407	0.592135	0.93865	0.990692	0.440225	0.823282	0.846301	0.194462	0.976571
inferiorparietal L	0.981034	0.860296	0.918113	0.858895	0.910126	0.976494	0.630956	0.94205	0.815077	0.931252	1	0.454343	0.874948	0.960605	0.978965	0.968972	0.524955	0.957753	0.686703	0.91774	0.903224	0.902224	0.808756	0.892333	0.952998	0.973572	0.778503	0.835947	0.98638	0.977043	0.889317	0.628343	0.352711	0.956269	0.813383	0.865293	0.707775	0.936564	0.794818	0.954875	0.163531	0.682414	0.988361	0.966749	0.425319	0.885702	0.811952	0.274798	0.974774
inferiorparietal R	0.442002	0.717169	0.514987	0.421642	0.607974	0.520492	0.752187	0.615802	0.579059	0.579987	0.454343	1	0.624689	0.569809	0.467409	0.561767	0.559337	0.49039	0.210775	0.424394	0.579255	0.491755	0.464356	0.592386	0.545165	0.539404	0.629479	0.703341	0.419117	0.526965	0.674339	0.813053	0.216277	0.486033	0.439623	0.610971	0.574346	0.599956	0.355642	0.449559	0.532394	0.126707	0.476188	0.542552	0.786885	0.221571	0.780331	0.589587	0.52955
inferiortemporal L	0.888128	0.969818	0.971837	0.923582	0.791814	0.943224	0.824446	0.963361	0.967644	0.983058	0.874948	0.624689	1	0.947166	0.92335	0.925906	0.701019	0.952852	0.755238	0.93404	0.992685	0.964232	0.932267	0.993955	0.967364	0.933169	0.944486	0.978607	0.871572	0.940782	0.984633	0.819422	0.268302	0.949567	0.655393	0.991304	0.878165	0.976871	0.879276	0.936969	0.0632515	0.525966	0.884834	0.955989	0.4299	0.761112	0.820942	0.188865	0.937084
inferiortemporal R	0.969695	0.934318	0.957166	0.885986	0.897434	0.9912	0.71433	0.994636	0.882468	0.983184	0.960605	0.569809	0.947166	1	0.978832	0.996156	0.564957	0.977754	0.707047	0.933544	0.960028	0.940923	0.856886	0.951607	0.989668	0.994312	0.849465	0.917399	0.959424	0.994177	0.959808	0.718578	0.300293	0.978778	0.761973	0.928053	0.764995	0.988631	0.825862	0.963572	0.090012	0.60686	0.975105	0.993381	0.480686	0.839354	0.869647	0.187104	0.993837
insula L	0.990504	0.887247	0.965772	0.91183	0.864623	0.990523	0.664298	0.964996	0.87258	0.967027	0.978965	0.467409	0.92335	0.978832	1	0.978335	0.566769	0.989994	0.764905	0.963983	0.950092	0.950518	0.873037	0.938464	0.986161	0.98913	0.827309	0.87613	0.985287	0.991932	0.920762	0.655103	0.302329	0.988248	0.753333	0.910962	0.758411	0.96789	0.863433	0.987739	0.185714	0.700039	0.982589	0.988838	0.391187	0.903046	0.800309	0.285172	0.992888
insula R	0.977528	0.917923	0.938472	0.860713	0.915129	0.986119	0.690509	0.987759	0.857245	0.967404	0.968972	0.561767	0.925906	0.996156	0.978335	1	0.537723	0.966473	0.680982	0.915261	0.94	0.918662	0.830296	0.929912	0.979974	0.997206	0.8242	0.895881	0.968284	0.991649	0.94319	0.697434	0.31036	0.967079	0.791847	0.905081	0.737676	0.977428	0.799689	0.951897	0.0858721	0.607673	0.986046	0.986847	0.495791	0.837835	0.870833	0.190956	0.994848
isthmuscingulate L	0.512147	0.687798	0.669145	0.689993	0.429211	0.584247	0.874387	0.599712	0.777293	0.644961	0.524955	0.559337	0.701019	0.564957	0.566769	0.537723	1	0.611704	0.623187	0.632229	0.688515	0.675853	0.767479	0.70144	0.617671	0.55659	0.817146	0.724139	0.502878	0.574506	0.671861	0.837024	0.418586	0.601801	0.415513	0.732068	0.900852	0.631689	0.707256	0.603445	0.0887437	0.264219	0.506496	0.600292	0.232051	0.41056	0.507977	0.376434	0.565908
isthmuscingulate R	0.966938	0.91395	0.989693	0.949938	0.842661	0.992554	0.702345	0.971004	0.909419	0.986517	0.957753	0.49039	0.952852	0.977754	0.989994	0.966473	0.611704	1	0.795704	0.985608	0.977558	0.98153	0.911724	0.96965	0.994509	0.977551	0.865543	0.909126	0.959697	0.989465	0.944964	0.692016	0.30361	0.998705	0.711275	0.946108	0.801852	0.980879	0.899274	0.997407	0.179557	0.678209	0.957557	0.993159	0.383881	0.886354	0.80567	0.255606	0.983762
lateraloccipital L	0.724905	0.653548	0.817206	0.87025	0.504985	0.742856	0.567311	0.697678	0.7971	0.758012	0.686703	0.210775	0.755238	0.707047	0.764905	0.680982	0.623187	0.795704	1	0.857738	0.783477	0.831731	0.886375	0.777156	0.764026	0.709615	0.740064	0.684877	0.715101	0.732792	0.693507	0.508679	0.428906	0.793399	0.403085	0.766309	0.758473	0.731531	0.948385	0.815737	0.502256	0.685721	0.681643	0.745604	0.0740639	0.770789	0.471141	0.38067	0.724878
lateraloccipital R	0.931736	0.873225	0.986164	0.978953	0.773086	0.961139	0.679543	0.925882	0.91027	0.961771	0.91774	0.424394	0.93404	0.933544	0.963983	0.915261	0.632229	0.985608	0.857738	1	0.964556	0.988426	0.936705	0.957784	0.967694	0.933529	0.857749	0.88153	0.925436	0.953596	0.908408	0.657969	0.326878	0.983829	0.64574	0.936311	0.810905	0.946667	0.942497	0.992221	0.256668	0.712302	0.911195	0.961104	0.298361	0.89286	0.736054	0.297279	0.944084
lateralorbitofrontal L	0.915132	0.960836	0.991821	0.951395	0.806528	0.965138	0.786887	0.970446	0.959067	0.993648	0.903224	0.579255	0.992685	0.960028	0.950092	0.94	0.688515	0.977558	0.783477	0.964556	1	0.98553	0.9411	0.998669	0.984273	0.950124	0.927202	0.964361	0.900903	0.961508	0.979589	0.779764	0.290083	0.974752	0.671008	0.988713	0.867248	0.98628	0.90266	0.96649	0.105228	0.57844	0.908291	0.974891	0.410418	0.805045	0.81761	0.195718	0.955895
lateralorbitofrontal R	0.916005	0.912204	0.993988	0.985585	0.77803	0.9597	0.73422	0.941055	0.944542	0.978231	0.902224	0.491755	0.964232	0.940923	0.950518	0.918662	0.675853	0.98153	0.831731	0.988426	0.98553	1	0.953996	0.983537	0.972937	0.93278	0.900469	0.925038	0.905499	0.952758	0.939346	0.718797	0.330779	0.98192	0.643438	0.969246	0.852795	0.962987	0.937351	0.979847	0.196962	0.646084	0.900522	0.964223	0.334377	0.850896	0.76529	0.228568	0.94217
lingual L	0.828605	0.861105	0.943463	0.959791	0.674544	0.877145	0.791008	0.86504	0.969234	0.914464	0.808756	0.464356	0.932267	0.856886	0.873037	0.830296	0.767479	0.911724	0.886375	0.936705	0.9411	0.953996	1	0.942716	0.903699	0.850201	0.9334	0.891783	0.814884	0.869413	0.884536	0.751451	0.368212	0.90868	0.562782	0.945285	0.924982	0.895233	0.973169	0.911552	0.236249	0.569796	0.807355	0.886856	0.262602	0.764961	0.678824	0.18884	0.861183
lingual R	0.901825	0.963597	0.98717	0.950677	0.798133	0.95712	0.801286	0.964068	0.964305	0.990085	0.892333	0.592386	0.993955	0.951607	0.938464	0.929912	0.70144	0.96965	0.777156	0.957784	0.998669	0.983537	0.942716	1	0.976656	0.939494	0.935988	0.971752	0.887832	0.952656	0.980026	0.795474	0.291562	0.966871	0.660855	0.993852	0.87702	0.981115	0.89929	0.957732	0.0942969	0.561305	0.896174	0.967202	0.40818	0.789839	0.814782	0.193524	0.945444
medialorbitofrontal L	0.964618	0.941026	0.986462	0.930616	0.859807	0.993088	0.730147	0.988982	0.916861	0.994665	0.952998	0.545165	0.967364	0.989668	0.986161	0.979974	0.617671	0.994509	0.764026	0.967694	0.984273	0.972937	0.903699	0.976656	1	0.987507	0.879273	0.931106	0.953399	0.993008	0.966758	0.726201	0.2903	0.992849	0.728541	0.955406	0.808765	0.994716	0.877953	0.985007	0.122896	0.630291	0.960419	0.99782	0.434386	0.853806	0.839775	0.215771	0.991086
medialorbitofrontal R	0.984744	0.916863	0.952582	0.880087	0.899467	0.99043	0.691002	0.986391	0.870273	0.972699	0.973572	0.539404	0.933169	0.994312	0.98913	0.997206	0.55659	0.977551	0.709615	0.933529	0.950124	0.93278	0.850201	0.939494	0.987507	1	0.833935	0.897812	0.975462	0.995244	0.943835	0.692662	0.303952	0.976517	0.784879	0.9146	0.753179	0.980893	0.823943	0.965969	0.108089	0.631936	0.987614	0.991918	0.468151	0.85549	0.852271	0.21848	0.99939
middletemporal L	0.783711	0.911056	0.900314	0.877414	0.691039	0.850258	0.914222	0.8721	0.979968	0.902889	0.778503	0.629479	0.944486	0.849465	0.827309	0.8242	0.817146	0.865543	0.740064	0.857749	0.927202	0.900469	0.9334	0.935988	0.879273	0.833935	1	0.947104	0.76735	0.844808	0.915103	0.898488	0.316561	0.860623	0.57729	0.954009	0.968075	0.892152	0.855293	0.850095	0.0538373	0.423588	0.780504	0.864787	0.367348	0.656704	0.736638	0.213544	0.839265
middletemporal R	0.840704	0.97951	0.931711	0.878073	0.77879	0.907342	0.864985	0.941606	0.947395	0.955744	0.835947	0.703341	0.978607	0.917399	0.87613	0.895881	0.724139	0.909126	0.684877	0.88153	0.964361	0.925038	0.891783	0.971752	0.931106	0.897812	0.947104	1	0.824147	0.905532	0.978244	0.875297	0.248222	0.906141	0.63611	0.978776	0.882763	0.952947	0.821532	0.8875	0.0318928	0.444669	0.845835	0.922055	0.466938	0.691261	0.830861	0.20758	0.899999
paracentral L	0.997186	0.836128	0.918228	0.861137	0.873694	0.970329	0.604135	0.934583	0.814893	0.928243	0.98638	0.419117	0.871572	0.959424	0.985287	0.968284	0.502878	0.959697	0.715101	0.925436	0.900903	0.905499	0.814884	0.887832	0.953399	0.975462	0.76735	0.824147	1	0.975155	0.872521	0.596691	0.326452	0.961112	0.779637	0.858534	0.6928	0.932008	0.808597	0.958834	0.208534	0.727167	0.993378	0.962719	0.369684	0.915721	0.77153	0.326811	0.977165
paracentral R	0.981182	0.921405	0.966683	0.906402	0.894602	0.99872	0.69712	0.985938	0.882754	0.982123	0.977043	0.526965	0.940782	0.994177	0.991932	0.991649	0.574506	0.989465	0.732792	0.953596	0.961508	0.952758	0.869413	0.952656	0.993008	0.995244	0.844808	0.905532	0.975155	1	0.948587	0.697178	0.311257	0.989203	0.765382	0.928673	0.768919	0.985343	0.846671	0.980552	0.127064	0.646427	0.983205	0.998073	0.448287	0.868597	0.848196	0.225119	0.997229
parahippocampal L	0.887733	0.993584	0.955385	0.887257	0.840348	0.950227	0.822383	0.980648	0.929107	0.982355	0.889317	0.674339	0.984633	0.959808	0.920762	0.94319	0.671861	0.944964	0.693507	0.908408	0.979589	0.939346	0.884536	0.980026	0.966758	0.943835	0.915103	0.978244	0.872521	0.948587	1	0.830864	0.258797	0.940426	0.698219	0.972315	0.84126	0.984326	0.827875	0.923955	0.00946601	0.490125	0.896487	0.962014	0.508939	0.735819	0.879566	0.187858	0.944602
parahippocampal R	0.612733	0.857477	0.727285	0.677201	0.629197	0.699656	0.98612	0.760703	0.838103	0.763181	0.628343	0.813053	0.819422	0.718578	0.655103	0.697434	0.837024	0.692016	0.508679	0.657969	0.779764	0.718797	0.751451	0.795474	0.726201	0.692662	0.898488	0.875297	0.596691	0.697178	0.830864	1	0.189199	0.684583	0.497621	0.826811	0.881555	0.765612	0.641897	0.663454	0.209231	0.208787	0.631749	0.718187	0.516666	0.433676	0.757553	0.426985	0.691627
parsopercularis L	0.31337	0.251273	0.301098	0.360309	0.438759	0.315764	0.236412	0.284084	0.318019	0.292471	0.352711	0.216277	0.268302	0.300293	0.302329	0.31036	0.418586	0.30361	0.428906	0.326878	0.290083	0.330779	0.368212	0.291562	0.2903	0.303952	0.316561	0.248222	0.326452	0.311257	0.258797	0.189199	1	0.307421	0.622165	0.304243	0.390243	0.28508	0.38484	0.309621	0.597126	0.267781	0.341566	0.302049	0.542189	0.266199	0.339839	0.247708	0.30338
parsopercularis R	0.968445	0.908661	0.987311	0.949617	0.841952	0.991746	0.69374	0.969541	0.906053	0.985389	0.956269	0.486033	0.949567	0.978778	0.988248	0.967079	0.601801	0.998705	0.793399	0.983829	0.974752	0.98192	0.90868	0.966871	0.992849	0.976517	0.860623	0.906141	0.961112	0.989203	0.940426	0.684583	0.307421	1	0.705996	0.942576	0.795272	0.979178	0.897001	0.995794	0.186083	0.683165	0.958466	0.991811	0.378652	0.892604	0.802729	0.252648	0.982682
parsorbitalis L	0.776699	0.689894	0.66827	0.587057	0.875637	0.758106	0.487128	0.752436	0.591367	0.706842	0.813383	0.439623	0.655393	0.761973	0.753333	0.791847	0.415513	0.711275	0.403085	0.64574	0.671008	0.643438	0.562782	0.660855	0.728541	0.784879	0.57729	0.63611	0.779637	0.765382	0.698219	0.497621	0.622165	0.705996	1	0.645329	0.522712	0.729832	0.523786	0.696858	0.153408	0.403597	0.813459	0.749936	0.556684	0.600499	0.75672	0.139927	0.775798
parsorbitalis R	0.87215	0.960859	0.969091	0.937233	0.776126	0.93322	0.831646	0.945087	0.974	0.97428	0.865293	0.610971	0.991304	0.928053	0.910962	0.905081	0.732068	0.946108	0.766309	0.936311	0.988713	0.969246	0.945285	0.993852	0.955406	0.9146	0.954009	0.978776	0.858534	0.928673	0.972315	0.826811	0.304243	0.942576	0.645329	1	0.900305	0.964837	0.890146	0.932616	0.0736993	0.520515	0.868764	0.944891	0.406959	0.752375	0.800552	0.186068	0.920611
parstriangularis L	0.707276	0.842223	0.84784	0.851708	0.605395	0.777451	0.916301	0.789587	0.941452	0.832154	0.707775	0.574346	0.878165	0.764995	0.758411	0.737676	0.900852	0.801852	0.758473	0.810905	0.867248	0.852795	0.924982	0.87702	0.808765	0.753179	0.968075	0.882763	0.6928	0.768919	0.84126	0.881555	0.390243	0.795272	0.522712	0.900305	1	0.817709	0.859593	0.79142	0.0960235	0.383032	0.700017	0.791902	0.291411	0.59766	0.650634	0.222096	0.761362
parstriangularis R	0.944832	0.966393	0.977392	0.913587	0.865858	0.984472	0.76205	0.995731	0.921876	0.996769	0.936564	0.599956	0.976871	0.988631	0.96789	0.977428	0.631689	0.980879	0.731531	0.946667	0.98628	0.962987	0.895233	0.981115	0.994716	0.980893	0.892152	0.952947	0.932008	0.985343	0.984326	0.765612	0.28508	0.979178	0.729832	0.964837	0.817709	1	0.856312	0.965449	0.0656776	0.575123	0.94715	0.992346	0.475425	0.811276	0.867147	0.18489	0.982903
pericalcarine L	0.82001	0.794596	0.924281	0.959522	0.636328	0.85628	0.690915	0.824335	0.907911	0.879141	0.794818	0.355642	0.879276	0.825862	0.863433	0.799689	0.707256	0.899274	0.948385	0.942497	0.90266	0.937351	0.973169	0.89929	0.877953	0.823943	0.855293	0.821532	0.808597	0.846671	0.827875	0.641897	0.38484	0.897001	0.523786	0.890146	0.859593	0.856312	1	0.909624	0.34826	0.646896	0.789033	0.861486	0.185999	0.803487	0.618344	0.268218	0.837374
pericalcarine R	0.963843	0.889288	0.985602	0.955484	0.824297	0.985255	0.678614	0.9531	0.898244	0.974088	0.954875	0.449559	0.936969	0.963572	0.987739	0.951897	0.603445	0.997407	0.815737	0.992221	0.96649	0.979847	0.911552	0.957732	0.985007	0.965969	0.850095	0.8875	0.958834	0.980552	0.923955	0.663454	0.309621	0.995794	0.696858	0.932616	0.79142	0.965449	0.909624	1	0.219174	0.710169	0.950228	0.983517	0.348022	0.904456	0.776346	0.28823	0.973744
postcentral L	0.194942	0.0646877	0.168837	0.270461	0.156371	0.135154	0.14637	0.0465302	0.113757	0.0947407	0.163531	0.532394	0.0632515	0.090012	0.185714	0.0858721	0.0887437	0.179557	0.502256	0.256668	0.105228	0.196962	0.236249	0.0942969	0.122896	0.108089	0.0538373	0.0318928	0.208534	0.127064	0.00946601	0.209231	0.597126	0.186083	0.153408	0.0736993	0.0960235	0.0656776	0.34826	0.219174	1	0.649863	0.147357	0.117971	0.657297	0.424418	0.228244	0.815622	0.121271
postcentral R	0.712897	0.433848	0.639316	0.664815	0.465014	0.650155	0.243674	0.561249	0.499226	0.592135	0.682414	0.126707	0.525966	0.60686	0.700039	0.607673	0.264219	0.678209	0.685721	0.712302	0.57844	0.646084	0.569796	0.561305	0.630291	0.631936	0.423588	0.444669	0.727167	0.646427	0.490125	0.208787	0.267781	0.683165	0.403597	0.520515	0.383032	0.575123	0.646896	0.710169	0.649863	1	0.670953	0.63255	0.13103	0.893903	0.322752	0.735936	0.643208
posteriorcingulate L	0.994165	0.865604	0.917465	0.848331	0.909767	0.977244	0.631352	0.955434	0.820692	0.93865	0.988361	0.476188	0.884834	0.975105	0.982589	0.986046	0.506496	0.957557	0.681643	0.911195	0.908291	0.900522	0.807355	0.896174	0.960419	0.987614	0.780504	0.845835	0.993378	0.983205	0.896487	0.631749	0.341566	0.958466	0.813459	0.868764	0.700017	0.94715	0.789033	0.950228	0.147357	0.670953	1	0.971515	0.435859	0.87831	0.818977	0.265202	0.986477
posteriorcingulate R	0.971044	0.936706	0.978111	0.920162	0.882131	0.998155	0.719096	0.990059	0.900962	0.990692	0.966749	0.542552	0.955989	0.993381	0.988838	0.986847	0.600292	0.993159	0.745604	0.961104	0.974891	0.964223	0.886856	0.967202	0.99782	0.991918	0.864787	0.922055	0.962719	0.998073	0.962014	0.718187	0.302049	0.991811	0.749936	0.944891	0.791902	0.992346	0.861486	0.983517	0.117971	0.63255	0.971515	1	0.448796	0.857185	0.851235	0.21551	0.994701
precentral L	0.383182	0.538979	0.368344	0.255858	0.639843	0.43906	0.448061	0.509427	0.346255	0.440225	0.425319	0.786885	0.4299	0.480686	0.391187	0.495791	0.232051	0.383881	0.0740639	0.298361	0.410418	0.334377	0.262602	0.40818	0.434386	0.468151	0.367348	0.466938	0.369684	0.448287	0.508939	0.516666	0.542189	0.378652	0.556684	0.406959	0.291411	0.475425	0.185999	0.348022	0.657297	0.13103	0.435859	0.448796	1	0.150374	0.727908	0.531273	0.454239
precentral R	0.908524	0.685382	0.848673	0.8407	0.702357	0.870595	0.458278	0.801742	0.723653	0.823282	0.885702	0.221571	0.761112	0.839354	0.903046	0.837835	0.41056	0.886354	0.770789	0.89286	0.805045	0.850896	0.764961	0.789839	0.853806	0.85549	0.656704	0.691261	0.915721	0.868597	0.735819	0.433676	0.266199	0.892604	0.600499	0.752375	0.59766	0.811276	0.803487	0.904456	0.424418	0.893903	0.87831	0.857185	0.150374	1	0.585722	0.501941	0.864477
precuneus L	0.783755	0.886274	0.792339	0.69722	0.925214	0.844977	0.711617	0.888503	0.738593	0.846301	0.811952	0.780331	0.820942	0.869647	0.800309	0.870833	0.507977	0.80567	0.471141	0.736054	0.81761	0.76529	0.678824	0.814782	0.839775	0.852271	0.736638	0.830861	0.77153	0.848196	0.879566	0.757553	0.339839	0.802729	0.75672	0.800552	0.650634	0.867147	0.618344	0.776346	0.228244	0.322752	0.818977	0.851235	0.727908	0.585722	1	0.211307	0.845027
precuneus R	0.307643	0.201479	0.230227	0.261118	0.0776282	0.227118	0.402027	0.17227	0.182605	0.194462	0.274798	0.589587	0.188865	0.187104	0.285172	0.190956	0.376434	0.255606	0.38067	0.297279	0.195718	0.228568	0.18884	0.193524	0.215771	0.21848	0.213544	0.20758	0.326811	0.225119	0.187858	0.426985	0.247708	0.252648	0.139927	0.186068	0.222096	0.18489	0.268218	0.28823	0.815622	0.735936	0.265202	0.21551	0.531273	0.501941	0.211307	1	0.227385
rostralanteriorcingulate L	0.985907	0.91689	0.960402	0.892497	0.892341	0.993378	0.691958	0.985684	0.87731	0.976571	0.974774	0.52955	0.937084	0.993837	0.992888	0.994848	0.565908	0.983762	0.724878	0.944084	0.955895	0.94217	0.861183	0.945444	0.991086	0.99939	0.839265	0.899999	0.977165	0.997229	0.944602	0.691627	0.30338	0.982682	0.775798	0.920611	0.761362	0.982903	0.837374	0.973744	0.121271	0.643208	0.986477	0.994701	0.454239	0.864477	0.845027	0.227385	1
rostralanteriorcingulate R	0.51635	0.531596	0.661645	0.761302	0.353442	0.567185	0.590751	0.522542	0.699908	0.598512	0.50706	0.176982	0.614451	0.523074	0.563865	0.488865	0.753799	0.617401	0.800639	0.686517	0.636946	0.695442	0.76998	0.643407	0.584707	0.513017	0.692415	0.585508	0.51358	0.549958	0.551599	0.528273	0.648602	0.618455	0.342116	0.653035	0.778646	0.564346	0.792909	0.63331	0.482242	0.493715	0.48574	0.56815	0.147139	0.571087	0.327398	0.249472	0.529812
rostralmiddlefrontal L	0.940626	0.949619	0.996334	0.952123	0.829905	0.981752	0.753447	0.978798	0.939063	0.996111	0.929964	0.551233	0.979675	0.973965	0.971611	0.958111	0.65895	0.991288	0.785735	0.974995	0.995363	0.986382	0.92875	0.990421	0.995017	0.968548	0.902846	0.945156	0.927789	0.97877	0.97233	0.746654	0.290879	0.988763	0.695424	0.972961	0.841613	0.991422	0.900693	0.982495	0.125673	0.614798	0.933247	0.98879	0.413704	0.836607	0.825179	0.210034	0.974155
rostralmiddlefrontal R	0.90547	0.961543	0.988907	0.955249	0.804153	0.960475	0.791365	0.963595	0.959578	0.990132	0.898376	0.581395	0.989059	0.951839	0.941861	0.931071	0.700552	0.972641	0.780032	0.961957	0.997919	0.986224	0.942694	0.998853	0.978037	0.941152	0.929894	0.967154	0.892732	0.955895	0.976988	0.786442	0.303961	0.970002	0.668781	0.99258	0.874204	0.981856	0.901802	0.961596	0.100027	0.568336	0.900305	0.969774	0.408341	0.795414	0.81521	0.191233	0.9476
superiorfrontal L	0.990852	0.794467	0.894962	0.840365	0.835848	0.94177	0.561167	0.904089	0.787567	0.898652	0.961279	0.37689	0.841205	0.933616	0.968673	0.946187	0.473507	0.936323	0.715126	0.906134	0.872623	0.882387	0.793833	0.857669	0.928836	0.956017	0.733994	0.787893	0.990455	0.949518	0.834494	0.551042	0.309395	0.939424	0.766039	0.825658	0.660139	0.902469	0.795349	0.937576	0.24673	0.75143	0.978999	0.935405	0.321117	0.920455	0.724739	0.375723	0.957248
superiorfrontal R	0.963475	0.944555	0.949631	0.87194	0.906811	0.985589	0.724193	0.995668	0.878678	0.978474	0.957613	0.593094	0.944842	0.994931	0.973175	0.99507	0.576614	0.969027	0.686139	0.919997	0.956319	0.929313	0.848358	0.947978	0.986177	0.994365	0.849003	0.920662	0.952268	0.990466	0.963745	0.733189	0.303657	0.967601	0.783176	0.927657	0.766468	0.989529	0.811117	0.952202	0.0598599	0.577921	0.972546	0.990294	0.514164	0.814213	0.884809	0.178833	0.992863
superiorparietal L	0.594293	0.723363	0.591132	0.48774	0.826445	0.659051	0.579298	0.715199	0.544604	0.656349	0.634764	0.805179	0.631946	0.69358	0.607036	0.701281	0.357863	0.608288	0.252356	0.527826	0.622953	0.56204	0.472907	0.620318	0.650326	0.674322	0.554895	0.655214	0.581616	0.664767	0.705679	0.638412	0.444735	0.605662	0.691856	0.610145	0.471214	0.684661	0.40422	0.574578	0.441706	0.10677	0.641418	0.665806	0.881121	0.37266	0.910111	0.362958	0.663454
superiorparietal R	0.456789	0.17649	0.359837	0.400301	0.18522	0.365745	0.26303	0.274412	0.234247	0.304606	0.424988	0.422728	0.252019	0.318052	0.432222	0.326204	0.274199	0.397468	0.516678	0.443312	0.296815	0.363271	0.306825	0.281365	0.345788	0.355874	0.187562	0.189729	0.476409	0.363383	0.219243	0.270755	0.27393	0.397988	0.227601	0.24561	0.181812	0.288592	0.409505	0.435628	0.819666	0.871462	0.411289	0.347575	0.395506	0.660924	0.0799036	0.951924	0.36619
superiortemporal L	0.920383	0.978578	0.977547	0.915323	0.848909	0.973168	0.790954	0.988428	0.932752	0.99373	0.91987	0.617505	0.984718	0.974518	0.952906	0.959841	0.661659	0.972364	0.732597	0.941757	0.989962	0.961113	0.902996	0.987017	0.98675	0.965115	0.909773	0.963603	0.906813	0.970928	0.993378	0.791633	0.276184	0.967257	0.714379	0.973857	0.840541	0.994273	0.858997	0.956705	0.0501965	0.549984	0.923666	0.982407	0.478774	0.785647	0.865165	0.186912	0.967586
superiortemporal R	0.285446	0.266204	0.224226	0.243493	0.225413	0.231173	0.495435	0.195935	0.294392	0.219155	0.289599	0.414025	0.239143	0.202615	0.248398	0.212898	0.649298	0.227888	0.190843	0.236272	0.233901	0.23346	0.282739	0.245836	0.213885	0.222004	0.339204	0.278242	0.310751	0.232423	0.23412	0.487756	0.297083	0.226071	0.333124	0.277898	0.425705	0.216641	0.237674	0.235891	0.314365	0.445562	0.284806	0.221742	0.210083	0.339434	0.204496	0.621486	0.226302
supramarginal L	0.136121	0.401902	0.194061	0.126581	0.326445	0.196989	0.506753	0.281117	0.255813	0.249217	0.152087	0.798217	0.290701	0.231451	0.155093	0.224369	0.391958	0.171019	0.187866	0.130338	0.250066	0.17237	0.146109	0.265679	0.21421	0.206241	0.324427	0.378953	0.128598	0.199105	0.349503	0.5675	0.289252	0.161353	0.210406	0.286806	0.300316	0.2673	0.0913161	0.143808	0.810743	0.441908	0.158045	0.214764	0.771706	0.190712	0.499538	0.847925	0.198523
supramarginal R	0.582862	0.276597	0.485154	0.517989	0.324185	0.499511	0.200899	0.404125	0.344593	0.433636	0.55327	0.273923	0.367446	0.452919	0.559867	0.459718	0.249846	0.527554	0.575639	0.566457	0.420395	0.491113	0.419017	0.402869	0.476119	0.486317	0.274943	0.288049	0.602271	0.497151	0.331458	0.181841	0.263445	0.531173	0.31765	0.363027	0.250723	0.417646	0.506622	0.563642	0.739167	0.956449	0.540109	0.47987	0.265516	0.780997	0.164244	0.862633	0.497009
transversetemporal L	0.892168	0.988127	0.968845	0.907417	0.829654	0.954422	0.817776	0.976451	0.939465	0.985295	0.894815	0.646147	0.987447	0.956456	0.929647	0.93892	0.688767	0.955037	0.720338	0.925675	0.987335	0.952657	0.902968	0.987353	0.972122	0.944224	0.923731	0.975282	0.87739	0.951094	0.996533	0.820209	0.268763	0.948949	0.694551	0.97916	0.858766	0.984681	0.850647	0.937337	0.0226854	0.512828	0.896752	0.965913	0.483329	0.751474	0.861593	0.188682	0.946841
transversetemporal R	0.983005	0.832596	0.945252	0.907484	0.830467	0.972445	0.603291	0.928859	0.83936	0.939684	0.968207	0.391094	0.886226	0.954673	0.98574	0.951613	0.516606	0.976391	0.779298	0.960722	0.919646	0.939563	0.853733	0.907109	0.960862	0.962195	0.785248	0.830914	0.982742	0.971872	0.874156	0.589384	0.307274	0.980372	0.709436	0.875045	0.716356	0.933658	0.860385	0.981106	0.264297	0.765643	0.967959	0.964746	0.318104	0.948486	0.743871	0.339427	0.9681
[truncated: 13 more columns]
