# Supplementary material for: The relationship between the interictal epileptiform discharge source connectivity and cortical structural couplings in temporal lobe epilepsy
Source: Front Neurol. 2023 Feb 1;14:1029732. doi: 10.3389/fneur.2023.1029732 (PMC9948620; doi:10.3389/fneur.2023.1029732)
Supplement: Supplementary file 1 [file Data_Sheet_1.ZIP › Connection/PLV/L/22.xlsx]

## Sheet: Sheet1
\	caudalanteriorcingulate L	caudalanteriorcingulate R	caudalmiddlefrontal L	caudalmiddlefrontal R	cuneus L	cuneus R	entorhinal L	entorhinal R	fusiform L	fusiform R	inferiorparietal L	inferiorparietal R	inferiortemporal L	inferiortemporal R	insula L	insula R	isthmuscingulate L	isthmuscingulate R	lateraloccipital L	lateraloccipital R	lateralorbitofrontal L	lateralorbitofrontal R	lingual L	lingual R	medialorbitofrontal L	medialorbitofrontal R	middletemporal L	middletemporal R	paracentral L	paracentral R	parahippocampal L	parahippocampal R	parsopercularis L	parsopercularis R	parsorbitalis L	parsorbitalis R	parstriangularis L	parstriangularis R	pericalcarine L	pericalcarine R	postcentral L	postcentral R	posteriorcingulate L	posteriorcingulate R	precentral L	precentral R	precuneus L	precuneus R	rostralanteriorcingulate L
caudalanteriorcingulate L	1	0.398204	0.434911	0.948645	0.439751	0.506308	0.45141	0.412186	0.259431	0.408483	0.457656	0.442536	0.509429	0.419553	0.464291	0.42142	0.359788	0.44093	0.447921	0.479503	0.374891	0.549155	0.410366	0.376649	0.402016	0.47265	0.817187	0.411265	0.564047	0.446706	0.558033	0.465139	0.0591004	0.395423	0.626743	0.400639	0.623049	0.404368	0.454087	0.412362	0.482724	0.58865	0.543374	0.442417	0.465996	0.578366	0.426949	0.570851	0.47399
caudalanteriorcingulate R	0.398204	1	0.706741	0.308095	0.883724	0.824322	0.869876	0.96949	0.285899	0.822657	0.836717	0.852435	0.859432	0.949283	0.89959	0.831407	0.779325	0.902481	0.833311	0.507705	0.859913	0.548158	0.849172	0.792687	0.97315	0.742423	0.346795	0.956222	0.811428	0.921197	0.691127	0.802178	0.368626	0.514183	0.705657	0.912161	0.679608	0.904285	0.766016	0.698511	0.673438	0.46917	0.546509	0.931336	0.570777	0.497234	0.830432	0.730781	0.907792
caudalmiddlefrontal L	0.434911	0.706741	1	0.403168	0.733286	0.534721	0.733113	0.614615	0.262218	0.503584	0.777768	0.818875	0.628838	0.76015	0.67924	0.786908	0.40149	0.533124	0.704931	0.32271	0.50778	0.32471	0.459549	0.409507	0.62229	0.662101	0.423729	0.661057	0.564351	0.608766	0.888666	0.864638	0.493449	0.415371	0.526868	0.801368	0.547915	0.544702	0.406649	0.346004	0.976466	0.439825	0.445461	0.710406	0.922572	0.46401	0.913006	0.44835	0.670189
caudalmiddlefrontal R	0.948645	0.308095	0.403168	1	0.305322	0.374449	0.316856	0.312347	0.350981	0.392636	0.412281	0.374535	0.369985	0.308691	0.326781	0.297029	0.328409	0.33048	0.430623	0.434866	0.330598	0.62401	0.340118	0.331641	0.309026	0.352404	0.891667	0.32856	0.430457	0.316546	0.562656	0.451873	0.0441358	0.325834	0.515604	0.361965	0.514656	0.341371	0.367086	0.340768	0.445957	0.53129	0.466653	0.312045	0.413215	0.510184	0.360908	0.455724	0.337623
cuneus L	0.439751	0.883724	0.733286	0.305322	1	0.885577	0.980316	0.872713	0.228285	0.722782	0.834596	0.846628	0.965419	0.944749	0.982638	0.918037	0.663849	0.861372	0.764159	0.502741	0.71082	0.380458	0.766967	0.700508	0.851208	0.875634	0.248405	0.889229	0.90093	0.927526	0.674784	0.775459	0.404514	0.507254	0.753811	0.841987	0.7281	0.760172	0.721263	0.645298	0.717645	0.507801	0.701158	0.975861	0.626786	0.536793	0.866319	0.778236	0.964483
cuneus R	0.506308	0.824322	0.534721	0.374449	0.885577	1	0.875161	0.881081	0.165225	0.690809	0.649937	0.667758	0.948959	0.820347	0.918579	0.788989	0.706466	0.928467	0.603551	0.697341	0.748879	0.417057	0.817373	0.744952	0.866038	0.802395	0.240517	0.819448	0.98144	0.950984	0.475405	0.574707	0.369871	0.615385	0.887137	0.691707	0.847279	0.798053	0.843746	0.763048	0.525593	0.671365	0.700707	0.890207	0.473	0.684543	0.668599	0.958196	0.918618
entorhinal L	0.45141	0.869876	0.733113	0.316856	0.980316	0.875161	1	0.856486	0.200195	0.70354	0.824284	0.851066	0.955704	0.930469	0.975574	0.941877	0.638578	0.843887	0.750132	0.47878	0.692072	0.363144	0.74755	0.677228	0.837866	0.914511	0.242487	0.871958	0.897613	0.910836	0.660304	0.767989	0.373678	0.489421	0.756738	0.832887	0.723719	0.741244	0.698411	0.61921	0.707024	0.489366	0.736002	0.960326	0.613939	0.518649	0.864721	0.770337	0.962557
entorhinal R	0.412186	0.96949	0.614615	0.312347	0.872713	0.881081	0.856486	1	0.306195	0.864935	0.792405	0.790629	0.875063	0.910582	0.897643	0.790919	0.850523	0.966946	0.787445	0.60837	0.897105	0.573445	0.921541	0.869021	0.993656	0.731134	0.326176	0.962264	0.85474	0.958923	0.622083	0.73883	0.405781	0.592529	0.775326	0.868629	0.747	0.939126	0.859537	0.795651	0.596845	0.550627	0.536014	0.924297	0.497621	0.575029	0.760686	0.814749	0.917035
fusiform L	0.259431	0.285899	0.262218	0.350981	0.228285	0.165225	0.200195	0.306195	1	0.449426	0.265802	0.245038	0.170918	0.244762	0.207931	0.250472	0.542422	0.300851	0.342773	0.373479	0.475989	0.651547	0.419827	0.501171	0.325627	0.222355	0.467445	0.281856	0.160459	0.243696	0.190259	0.217497	0.852607	0.502435	0.216197	0.248425	0.277843	0.416403	0.413532	0.498632	0.289823	0.279834	0.419705	0.230702	0.381955	0.318437	0.273278	0.149352	0.223162
fusiform R	0.408483	0.822657	0.503584	0.392636	0.722782	0.690809	0.70354	0.864935	0.449426	1	0.832205	0.729984	0.708422	0.761051	0.733677	0.616424	0.930233	0.854169	0.867975	0.540027	0.886504	0.739167	0.934458	0.947656	0.84838	0.562692	0.513673	0.912631	0.661715	0.802092	0.680768	0.77264	0.414638	0.515911	0.586825	0.848841	0.573047	0.883727	0.819019	0.825058	0.489631	0.430341	0.296909	0.763674	0.35558	0.456922	0.657049	0.635835	0.742294
inferiorparietal L	0.457656	0.836717	0.777768	0.412281	0.834596	0.649937	0.824284	0.792405	0.265802	0.832205	1	0.951935	0.752301	0.868387	0.793674	0.820521	0.726471	0.732148	0.962706	0.391987	0.758867	0.520583	0.761499	0.741179	0.78022	0.723673	0.495227	0.887722	0.666211	0.758077	0.889901	0.954024	0.358651	0.454056	0.586797	0.92945	0.590345	0.779306	0.636895	0.610578	0.769935	0.413513	0.439521	0.824254	0.642261	0.445766	0.90843	0.552534	0.780876
inferiorparietal R	0.442536	0.852435	0.818875	0.374535	0.846628	0.667758	0.851066	0.790629	0.245038	0.729984	0.951935	1	0.7647	0.895466	0.815667	0.889788	0.647553	0.717603	0.902029	0.367221	0.734607	0.430088	0.703369	0.65933	0.789211	0.772906	0.423024	0.853275	0.696656	0.769706	0.849145	0.916386	0.386922	0.46712	0.627772	0.891412	0.623486	0.776533	0.591549	0.544742	0.801861	0.424598	0.522061	0.851408	0.695059	0.459843	0.943463	0.566422	0.81821
inferiortemporal L	0.509429	0.859432	0.628838	0.369985	0.965419	0.948959	0.955704	0.875063	0.170918	0.708422	0.752301	0.7647	1	0.898089	0.986546	0.865094	0.684288	0.897471	0.689752	0.612777	0.72346	0.407521	0.795678	0.724383	0.854053	0.866321	0.263457	0.860448	0.967863	0.946751	0.575821	0.680867	0.365913	0.559617	0.834059	0.770823	0.79974	0.772246	0.79546	0.717553	0.611742	0.597978	0.727564	0.957782	0.534641	0.617271	0.767148	0.877502	0.970825
inferiortemporal R	0.419553	0.949283	0.76015	0.308691	0.944749	0.820347	0.930469	0.910582	0.244762	0.761051	0.868387	0.895466	0.898089	1	0.934343	0.912128	0.697923	0.850187	0.830365	0.465068	0.773225	0.44156	0.775977	0.715909	0.903326	0.821997	0.323367	0.928054	0.830943	0.900453	0.720947	0.82396	0.384391	0.497647	0.710911	0.898775	0.686129	0.8168	0.700823	0.626978	0.734268	0.462836	0.618129	0.958699	0.633545	0.49385	0.889431	0.716883	0.935502
insula L	0.464291	0.89959	0.67924	0.326781	0.982638	0.918579	0.975574	0.897643	0.207931	0.733677	0.793674	0.815667	0.986546	0.934343	1	0.893792	0.694413	0.899433	0.734789	0.553497	0.745573	0.417919	0.804141	0.733781	0.880662	0.868501	0.247702	0.889095	0.93755	0.954495	0.622732	0.733718	0.375339	0.53409	0.798308	0.820145	0.764229	0.797367	0.769614	0.692738	0.658132	0.543535	0.717039	0.983124	0.567833	0.56877	0.818469	0.825853	0.987196
insula R	0.42142	0.831407	0.786908	0.297029	0.918037	0.788989	0.941877	0.790919	0.250472	0.616424	0.820521	0.889788	0.865094	0.912128	0.893792	1	0.547122	0.741697	0.745195	0.369882	0.630489	0.254294	0.634781	0.567753	0.782089	0.937681	0.235196	0.812641	0.816233	0.827872	0.675124	0.770377	0.421702	0.475637	0.711773	0.807068	0.682863	0.679813	0.572028	0.489246	0.756432	0.430567	0.736853	0.901455	0.682371	0.469015	0.903763	0.679703	0.898979
isthmuscingulate L	0.359788	0.779325	0.40149	0.328409	0.663849	0.706466	0.638578	0.850523	0.542422	0.930233	0.726471	0.647553	0.684288	0.697923	0.694413	0.547122	1	0.859695	0.788691	0.631886	0.944158	0.716281	0.951842	0.986098	0.847874	0.489173	0.428465	0.832213	0.676466	0.784212	0.559449	0.634576	0.573347	0.654163	0.676342	0.714915	0.673812	0.920289	0.885274	0.904883	0.408943	0.535272	0.285856	0.71706	0.34586	0.563866	0.555657	0.692702	0.712468
isthmuscingulate R	0.44093	0.902481	0.533124	0.33048	0.861372	0.928467	0.843887	0.966946	0.300851	0.854169	0.732148	0.717603	0.897471	0.850187	0.899433	0.741697	0.859695	1	0.715995	0.700997	0.879746	0.572219	0.952822	0.897252	0.956468	0.717622	0.29289	0.921313	0.901021	0.970816	0.55189	0.663605	0.423612	0.644932	0.842949	0.793043	0.814951	0.921338	0.930109	0.870162	0.532025	0.636134	0.545307	0.897177	0.446633	0.65608	0.691061	0.889654	0.91007
lateraloccipital L	0.447921	0.833311	0.704931	0.430623	0.764159	0.603551	0.750132	0.787445	0.342773	0.867975	0.962706	0.902029	0.689752	0.830365	0.734789	0.745195	0.788691	0.715995	1	0.371512	0.801152	0.608968	0.775711	0.78309	0.78062	0.639102	0.553891	0.876492	0.603689	0.723802	0.856335	0.914205	0.35361	0.42627	0.515522	0.90537	0.514161	0.797832	0.633455	0.627475	0.684092	0.35891	0.347857	0.771154	0.554775	0.388603	0.828417	0.50517	0.724585
lateraloccipital R	0.479503	0.507705	0.32271	0.434866	0.502741	0.697341	0.47878	0.60837	0.373479	0.540027	0.391987	0.367221	0.612777	0.465068	0.553497	0.369882	0.631886	0.700997	0.371512	1	0.6025	0.462066	0.679526	0.655663	0.601663	0.370269	0.409168	0.530166	0.679061	0.631261	0.371595	0.335195	0.520598	0.799773	0.764275	0.382891	0.792141	0.621526	0.821121	0.815112	0.376718	0.91165	0.270133	0.529555	0.440172	0.889406	0.358676	0.801714	0.56091
lateralorbitofrontal L	0.374891	0.859913	0.50778	0.330598	0.71082	0.748879	0.692072	0.897105	0.475989	0.886504	0.758867	0.734607	0.72346	0.773225	0.745573	0.630489	0.944158	0.879746	0.801152	0.6025	1	0.698013	0.93821	0.937007	0.911994	0.547503	0.402631	0.860003	0.718327	0.821685	0.60399	0.686839	0.521317	0.622384	0.717667	0.77112	0.703344	0.977811	0.860835	0.845668	0.499229	0.524512	0.360758	0.770926	0.431143	0.549172	0.640008	0.720416	0.764042
lateralorbitofrontal R	0.549155	0.548158	0.32471	0.62401	0.380458	0.417057	0.363144	0.573445	0.651547	0.739167	0.520583	0.430088	0.407521	0.44156	0.417919	0.254294	0.716281	0.572219	0.608968	0.462066	0.698013	1	0.67578	0.707952	0.581671	0.232376	0.714302	0.581235	0.390154	0.491791	0.511727	0.538955	0.465569	0.354431	0.369349	0.5671	0.356183	0.671749	0.600923	0.621371	0.296084	0.336333	0.134609	0.436559	0.199704	0.318602	0.351656	0.418326	0.412733
lingual L	0.410366	0.849172	0.459549	0.340118	0.766967	0.817373	0.74755	0.921541	0.419827	0.934458	0.761499	0.703369	0.795678	0.775977	0.804141	0.634781	0.951842	0.952822	0.775711	0.679526	0.93821	0.67578	1	0.980312	0.91202	0.605259	0.381625	0.909042	0.787709	0.886198	0.5827	0.683816	0.469222	0.64876	0.755415	0.788461	0.740261	0.952574	0.93976	0.924322	0.463888	0.583939	0.40213	0.809908	0.369786	0.606968	0.627021	0.792937	0.814453
lingual R	0.376649	0.792687	0.409507	0.331641	0.700508	0.744952	0.677228	0.869021	0.501171	0.947656	0.741179	0.65933	0.724383	0.715909	0.733781	0.567753	0.986098	0.897252	0.78309	0.655663	0.937007	0.707952	0.980312	1	0.860031	0.527934	0.414733	0.86183	0.715139	0.822577	0.569849	0.654529	0.529622	0.648203	0.69814	0.741045	0.691899	0.926256	0.912558	0.923954	0.416942	0.553313	0.321742	0.747537	0.337766	0.579945	0.572078	0.727842	0.74838
medialorbitofrontal L	0.402016	0.97315	0.62229	0.309026	0.851208	0.866038	0.837866	0.993656	0.325627	0.84838	0.78022	0.789211	0.854053	0.903326	0.880662	0.782089	0.847874	0.956468	0.78062	0.601663	0.911994	0.581671	0.91202	0.860031	1	0.712375	0.326829	0.945423	0.839408	0.9422	0.618026	0.731029	0.418052	0.598929	0.780381	0.860269	0.752556	0.951484	0.852051	0.786524	0.601429	0.549618	0.523437	0.906655	0.50956	0.575192	0.759459	0.804708	0.900717
medialorbitofrontal R	0.47265	0.742423	0.662101	0.352404	0.875634	0.802395	0.914511	0.731134	0.222355	0.562692	0.723673	0.772906	0.866321	0.821997	0.868501	0.937681	0.489173	0.717622	0.639102	0.370269	0.547503	0.232376	0.605259	0.527934	0.712375	1	0.220006	0.752423	0.832985	0.795355	0.554678	0.66017	0.32081	0.407701	0.711653	0.715615	0.665788	0.601941	0.56335	0.477289	0.629981	0.411193	0.835905	0.84398	0.560111	0.441314	0.785319	0.707301	0.864852
middletemporal L	0.817187	0.346795	0.423729	0.891667	0.248405	0.240517	0.242487	0.326176	0.467445	0.513673	0.495227	0.423024	0.263457	0.323367	0.247702	0.235196	0.428465	0.29289	0.553891	0.409168	0.402631	0.714302	0.381625	0.414733	0.326829	0.220006	1	0.389082	0.291371	0.256582	0.629614	0.545026	0.216845	0.292465	0.36726	0.461229	0.368525	0.391847	0.32674	0.344481	0.4529	0.461233	0.330511	0.273614	0.379896	0.422993	0.383224	0.322343	0.254557
middletemporal R	0.411265	0.956222	0.661057	0.32856	0.889229	0.819448	0.871958	0.962264	0.281856	0.912631	0.887722	0.853275	0.860448	0.928054	0.889095	0.812641	0.832213	0.921313	0.876492	0.530166	0.860003	0.581235	0.909042	0.86183	0.945423	0.752423	0.389082	1	0.800715	0.921229	0.717463	0.83676	0.347973	0.512577	0.677142	0.940949	0.654103	0.899197	0.810779	0.762211	0.638535	0.463391	0.506059	0.918507	0.509837	0.490023	0.813002	0.729054	0.893595
paracentral L	0.564047	0.811428	0.564351	0.430457	0.90093	0.98144	0.897613	0.85474	0.160459	0.661715	0.666211	0.696656	0.967863	0.830943	0.93755	0.816233	0.676466	0.901021	0.603689	0.679061	0.718327	0.390154	0.787709	0.715139	0.839408	0.832985	0.291371	0.800715	1	0.936881	0.504046	0.591917	0.380061	0.623695	0.905222	0.68425	0.867604	0.771989	0.820851	0.741434	0.558102	0.680432	0.736795	0.905269	0.507933	0.696441	0.694773	0.945408	0.936929
paracentral R	0.446706	0.921197	0.608766	0.316546	0.927526	0.950984	0.910836	0.958923	0.243696	0.802092	0.758077	0.769706	0.946751	0.900453	0.954495	0.827872	0.784212	0.970816	0.723802	0.631261	0.821685	0.491791	0.886198	0.822577	0.9422	0.795355	0.256582	0.921229	0.936881	1	0.581615	0.694676	0.403565	0.599265	0.827031	0.811105	0.794219	0.875357	0.85114	0.778404	0.599019	0.596994	0.638059	0.958033	0.512344	0.619235	0.758458	0.87604	0.966309
parahippocampal L	0.558033	0.691127	0.888666	0.562656	0.674784	0.475405	0.660304	0.622083	0.190259	0.680768	0.889901	0.849145	0.575821	0.720947	0.622732	0.675124	0.559449	0.55189	0.856335	0.371595	0.60399	0.511727	0.5827	0.569849	0.618026	0.554678	0.629614	0.717463	0.504046	0.581615	1	0.949157	0.340617	0.416585	0.494685	0.841052	0.527844	0.625902	0.481541	0.46102	0.894329	0.46299	0.285722	0.663554	0.788317	0.480965	0.853267	0.41426	0.610778
parahippocampal R	0.465139	0.802178	0.864638	0.451873	0.775459	0.574707	0.767989	0.73883	0.217497	0.77264	0.954024	0.916386	0.680867	0.82396	0.733718	0.770377	0.634576	0.663605	0.914205	0.335195	0.686839	0.538955	0.683816	0.654529	0.731029	0.66017	0.545026	0.83676	0.591917	0.694676	0.949157	1	0.314876	0.389419	0.517618	0.944479	0.528236	0.717318	0.554857	0.522693	0.846401	0.383722	0.378403	0.770437	0.716627	0.411835	0.902267	0.474784	0.721271
parsopercularis L	0.0591004	0.368626	0.493449	0.0441358	0.404514	0.369871	0.373678	0.405781	0.852607	0.414638	0.358651	0.386922	0.365913	0.384391	0.375339	0.421702	0.573347	0.423612	0.35361	0.520598	0.521317	0.465569	0.469222	0.529622	0.418052	0.32081	0.216845	0.347973	0.380061	0.403565	0.340617	0.314876	1	0.728718	0.476048	0.293316	0.54444	0.476696	0.512849	0.572714	0.539219	0.538383	0.338239	0.390771	0.649407	0.584109	0.438046	0.380641	0.399398
parsopercularis R	0.395423	0.514183	0.415371	0.325834	0.507254	0.615385	0.489421	0.592529	0.502435	0.515911	0.454056	0.46712	0.559617	0.497647	0.53409	0.475637	0.654163	0.644932	0.42627	0.799773	0.622384	0.354431	0.64876	0.648203	0.598929	0.407701	0.292465	0.512577	0.623695	0.599265	0.416585	0.389419	0.728718	1	0.762194	0.392289	0.814031	0.640541	0.744161	0.768417	0.485234	0.862451	0.277187	0.535059	0.549823	0.898909	0.46143	0.690105	0.566602
parsorbitalis L	0.626743	0.705657	0.526868	0.515604	0.753811	0.887137	0.756738	0.775326	0.216197	0.586825	0.586797	0.627772	0.834059	0.710911	0.798308	0.711773	0.676342	0.842949	0.515522	0.764275	0.717667	0.369349	0.755415	0.69814	0.780381	0.711653	0.36726	0.677142	0.905222	0.827031	0.494685	0.517618	0.476048	0.762194	1	0.558954	0.987138	0.758641	0.845321	0.779845	0.562946	0.819175	0.61993	0.768997	0.55604	0.837439	0.630345	0.939607	0.816414
parsorbitalis R	0.400639	0.912161	0.801368	0.361965	0.841987	0.691707	0.832887	0.868629	0.248425	0.848841	0.92945	0.891412	0.770823	0.898775	0.820145	0.807068	0.714915	0.793043	0.90537	0.382891	0.77112	0.5671	0.788461	0.741045	0.860269	0.715615	0.461229	0.940949	0.68425	0.811105	0.841052	0.944479	0.293316	0.392289	0.558954	1	0.545771	0.809129	0.66247	0.614284	0.763739	0.354738	0.443975	0.854502	0.631396	0.384916	0.879666	0.58042	0.81298
parstriangularis L	0.623049	0.679608	0.547915	0.514656	0.7281	0.847279	0.723719	0.747	0.277843	0.573047	0.590345	0.623486	0.79974	0.686129	0.764229	0.682863	0.673812	0.814951	0.514161	0.792141	0.703344	0.356183	0.740261	0.691899	0.752556	0.665788	0.368525	0.654103	0.867604	0.794219	0.527844	0.528236	0.54444	0.814031	0.987138	0.545771	1	0.74101	0.849485	0.798872	0.596041	0.862026	0.561767	0.738251	0.60504	0.887025	0.632542	0.905925	0.780911
parstriangularis R	0.404368	0.904285	0.544702	0.341371	0.760172	0.798053	0.741244	0.939126	0.416403	0.883727	0.779306	0.776533	0.772246	0.8168	0.797367	0.679813	0.920289	0.921338	0.797832	0.621526	0.977811	0.671749	0.952574	0.926256	0.951484	0.601941	0.391847	0.899197	0.771989	0.875357	0.625902	0.717318	0.476696	0.640541	0.758641	0.809129	0.74101	1	0.878744	0.850029	0.538923	0.556567	0.420308	0.825363	0.455664	0.583239	0.689295	0.761124	0.819178
pericalcarine L	0.454087	0.766016	0.406649	0.367086	0.721263	0.843746	0.698411	0.859537	0.413532	0.819019	0.636895	0.591549	0.79546	0.700823	0.769614	0.572028	0.885274	0.930109	0.633455	0.821121	0.860835	0.600923	0.93976	0.912558	0.852051	0.56335	0.32674	0.810779	0.820851	0.85114	0.481541	0.554857	0.512849	0.744161	0.845321	0.66247	0.849485	0.878744	1	0.980369	0.428943	0.733792	0.406137	0.752553	0.396539	0.753345	0.549126	0.870762	0.772541
pericalcarine R	0.412362	0.698511	0.346004	0.340768	0.645298	0.763048	0.61921	0.795651	0.498632	0.825058	0.610578	0.544742	0.717553	0.626978	0.692738	0.489246	0.904883	0.870162	0.627475	0.815112	0.845668	0.621371	0.924322	0.923954	0.786524	0.477289	0.344481	0.762211	0.741434	0.778404	0.46102	0.522693	0.572714	0.768417	0.779845	0.614284	0.798872	0.850029	0.980369	1	0.375685	0.720017	0.316365	0.677573	0.365347	0.746809	0.483443	0.796382	0.694966
postcentral L	0.482724	0.673438	0.976466	0.445957	0.717645	0.525593	0.707024	0.596845	0.289823	0.489631	0.769935	0.801861	0.611742	0.734268	0.658132	0.756432	0.408943	0.532025	0.684092	0.376718	0.499229	0.296084	0.463888	0.416942	0.601429	0.629981	0.4529	0.638535	0.558102	0.599019	0.894329	0.846401	0.539219	0.485234	0.562946	0.763739	0.596041	0.538923	0.428943	0.375685	1	0.50436	0.409973	0.691463	0.953731	0.528258	0.89798	0.459985	0.652494
postcentral R	0.58865	0.46917	0.439825	0.53129	0.507801	0.671365	0.489366	0.550627	0.279834	0.430341	0.413513	0.424598	0.597978	0.462836	0.543535	0.430567	0.535272	0.636134	0.35891	0.91165	0.524512	0.336333	0.583939	0.553313	0.549618	0.411193	0.461233	0.463391	0.680432	0.596994	0.46299	0.383722	0.538383	0.862451	0.819175	0.354738	0.862026	0.556567	0.733792	0.720017	0.50436	1	0.332609	0.520322	0.575831	0.982862	0.438146	0.782666	0.559209
posteriorcingulate L	0.543374	0.546509	0.445461	0.466653	0.701158	0.700707	0.736002	0.536014	0.419705	0.296909	0.439521	0.522061	0.727564	0.618129	0.717039	0.736853	0.285856	0.545307	0.347857	0.270133	0.360758	0.134609	0.40213	0.321742	0.523437	0.835905	0.330511	0.506059	0.736795	0.638059	0.285722	0.378403	0.338239	0.277187	0.61993	0.443975	0.561767	0.420308	0.406137	0.316365	0.409973	0.332609	1	0.676531	0.384267	0.34817	0.544389	0.628947	0.710246
posteriorcingulate R	0.442417	0.931336	0.710406	0.312045	0.975861	0.890207	0.960326	0.924297	0.230702	0.763674	0.824254	0.851408	0.957782	0.958699	0.983124	0.901455	0.71706	0.897177	0.771154	0.529555	0.770926	0.436559	0.809908	0.747537	0.906655	0.84398	0.273614	0.918507	0.905269	0.958033	0.663554	0.770437	0.390771	0.535059	0.768997	0.854502	0.738251	0.825363	0.752553	0.677573	0.691463	0.520322	0.676531	1	0.596515	0.547153	0.84952	0.791989	0.989173
precentral L	0.465996	0.570777	0.922572	0.413215	0.626786	0.473	0.613939	0.497621	0.381955	0.35558	0.642261	0.695059	0.534641	0.633545	0.567833	0.682371	0.34586	0.446633	0.554775	0.440172	0.431143	0.199704	0.369786	0.337766	0.50956	0.560111	0.379896	0.509837	0.507933	0.512344	0.788317	0.716627	0.649407	0.549823	0.55604	0.631396	0.60504	0.455664	0.396539	0.365347	0.953731	0.575831	0.384267	0.596515	1	0.595447	0.804274	0.444238	0.567634
precentral R	0.578366	0.497234	0.46401	0.510184	0.536793	0.684543	0.518649	0.575029	0.318437	0.456922	0.445766	0.459843	0.617271	0.49385	0.56877	0.469015	0.563866	0.65608	0.388603	0.889406	0.549172	0.318602	0.606968	0.579945	0.575192	0.441314	0.422993	0.490023	0.696441	0.619235	0.480965	0.411835	0.584109	0.898909	0.837439	0.384916	0.887025	0.583239	0.753345	0.746809	0.528258	0.982862	0.34817	0.547153	0.595447	1	0.473476	0.783618	0.586267
precuneus L	0.426949	0.830432	0.913006	0.360908	0.866319	0.668599	0.864721	0.760686	0.273278	0.657049	0.90843	0.943463	0.767148	0.889431	0.818469	0.903763	0.555657	0.691061	0.828417	0.358676	0.640008	0.351656	0.627021	0.572078	0.759459	0.785319	0.383224	0.813002	0.694773	0.758458	0.853267	0.902267	0.438046	0.46143	0.630345	0.879666	0.632542	0.689295	0.549126	0.483443	0.89798	0.438146	0.544389	0.84952	0.804274	0.473476	1	0.563156	0.812304
precuneus R	0.570851	0.730781	0.44835	0.455724	0.778236	0.958196	0.770337	0.814749	0.149352	0.635835	0.552534	0.566422	0.877502	0.716883	0.825853	0.679703	0.692702	0.889654	0.50517	0.801714	0.720416	0.418326	0.792937	0.727842	0.804708	0.707301	0.322343	0.729054	0.945408	0.87604	0.41426	0.474784	0.380641	0.690105	0.939607	0.58042	0.905925	0.761124	0.870762	0.796382	0.459985	0.782666	0.628947	0.791989	0.444238	0.783618	0.563156	1	0.834764
rostralanteriorcingulate L	0.47399	0.907792	0.670189	0.337623	0.964483	0.918618	0.962557	0.917035	0.223162	0.742294	0.780876	0.81821	0.970825	0.935502	0.987196	0.898979	0.712468	0.91007	0.724585	0.56091	0.764042	0.412733	0.814453	0.74838	0.900717	0.864852	0.254557	0.893595	0.936929	0.966309	0.610778	0.721271	0.399398	0.566602	0.816414	0.81298	0.780911	0.819178	0.772541	0.694966	0.652494	0.559209	0.710246	0.989173	0.567634	0.586267	0.812304	0.834764	1
rostralanteriorcingulate R	0.438233	0.843822	0.749432	0.30779	0.954382	0.835559	0.982241	0.824511	0.20008	0.677354	0.827194	0.864405	0.91993	0.910083	0.942336	0.971368	0.595399	0.801674	0.749075	0.420917	0.65166	0.315177	0.705129	0.633696	0.807195	0.952344	0.232115	0.853318	0.861044	0.873175	0.664991	0.773727	0.370329	0.461069	0.727568	0.829752	0.693576	0.703471	0.646303	0.566093	0.717346	0.447068	0.750135	0.929525	0.626414	0.480714	0.876746	0.726064	0.934122
rostralmiddlefrontal L	0.235837	0.630105	0.765444	0.118315	0.759937	0.623782	0.786609	0.57355	0.399878	0.418826	0.613676	0.659962	0.708569	0.689539	0.742686	0.775454	0.345947	0.551407	0.518676	0.214037	0.417994	0.147357	0.441456	0.377943	0.567601	0.782241	0.034679	0.590377	0.650938	0.641991	0.593288	0.660389	0.498454	0.326605	0.511756	0.666926	0.495075	0.466568	0.410965	0.340937	0.719725	0.292532	0.73934	0.716425	0.681607	0.333633	0.746306	0.499289	0.715809
rostralmiddlefrontal R	0.395945	0.911152	0.567142	0.313253	0.783122	0.825735	0.763479	0.949254	0.402006	0.836348	0.757936	0.775151	0.795178	0.843787	0.814563	0.730924	0.878559	0.932534	0.756582	0.637728	0.942524	0.587828	0.924443	0.884952	0.961273	0.645613	0.337144	0.894035	0.804611	0.895658	0.599913	0.691843	0.51364	0.689262	0.811611	0.793776	0.797394	0.972799	0.881079	0.833636	0.5725	0.599991	0.465057	0.846803	0.501272	0.630113	0.715857	0.795018	0.846583
superiorfrontal L	0.476206	0.897208	0.630507	0.342656	0.924953	0.947896	0.922215	0.925391	0.243751	0.737676	0.737239	0.782202	0.949767	0.895471	0.960666	0.858055	0.740367	0.939528	0.687971	0.613531	0.796259	0.436812	0.842709	0.776209	0.918121	0.824266	0.248507	0.869608	0.954073	0.977894	0.572	0.675844	0.422891	0.615736	0.862448	0.77149	0.82704	0.853499	0.816378	0.739901	0.620634	0.609355	0.68849	0.955826	0.547738	0.635789	0.773027	0.877296	0.976827
superiorfrontal R	0.373198	0.877704	0.826397	0.259955	0.945344	0.774834	0.961489	0.830342	0.244009	0.697588	0.861029	0.900235	0.873784	0.931641	0.922051	0.943903	0.600279	0.776637	0.791799	0.373485	0.671993	0.357504	0.693271	0.630621	0.819783	0.87028	0.261082	0.866351	0.798007	0.854253	0.740778	0.836574	0.390512	0.433173	0.660997	0.882521	0.636217	0.723548	0.608314	0.532496	0.788443	0.404099	0.669126	0.935562	0.693051	0.438862	0.925111	0.652518	0.916748
superiorparietal L	0.43183	0.690887	0.961261	0.383861	0.740229	0.549198	0.731763	0.613862	0.344719	0.484302	0.775025	0.820475	0.63236	0.753949	0.683334	0.790275	0.421083	0.54908	0.684137	0.369927	0.516361	0.272776	0.473448	0.425895	0.621021	0.664786	0.39066	0.644765	0.581279	0.622225	0.857946	0.836666	0.563738	0.498786	0.579742	0.758843	0.608143	0.55842	0.436491	0.382077	0.980768	0.496991	0.462865	0.715835	0.935201	0.524906	0.917724	0.472517	0.680474
superiorparietal R	0.60237	0.347475	0.628105	0.56728	0.359224	0.382384	0.331713	0.339296	0.255203	0.328705	0.49323	0.503953	0.348036	0.364072	0.338489	0.362512	0.36153	0.37349	0.468721	0.694867	0.373636	0.338074	0.37027	0.364324	0.348555	0.258336	0.530055	0.322398	0.402684	0.351637	0.661401	0.533443	0.467964	0.590695	0.541822	0.390686	0.598722	0.40196	0.468702	0.469031	0.686937	0.756525	0.133119	0.357809	0.753728	0.733694	0.528274	0.486839	0.347897
superiortemporal L	0.437908	0.877222	0.786653	0.406656	0.818682	0.668195	0.806827	0.840595	0.247018	0.860987	0.934427	0.871663	0.752683	0.866381	0.796523	0.763384	0.726498	0.772372	0.912107	0.395655	0.765804	0.61977	0.789943	0.752943	0.826447	0.67992	0.510665	0.923631	0.663965	0.786294	0.870542	0.959394	0.263577	0.38878	0.543019	0.984919	0.535726	0.796591	0.659965	0.622194	0.757431	0.365326	0.403285	0.830168	0.617262	0.390694	0.84857	0.566149	0.78522
superiortemporal R	0.489377	0.777272	0.762793	0.507143	0.703225	0.535684	0.686	0.733757	0.282195	0.851671	0.903507	0.815906	0.626519	0.760481	0.673787	0.651822	0.702988	0.665361	0.912172	0.351458	0.709194	0.675907	0.722466	0.719333	0.719689	0.556206	0.62858	0.838195	0.535325	0.670584	0.91498	0.952319	0.238676	0.342515	0.437452	0.920031	0.447442	0.722203	0.579566	0.57081	0.742852	0.342906	0.266531	0.714931	0.603853	0.36335	0.784137	0.44153	0.661276
supramarginal L	0.434204	0.843643	0.877921	0.374394	0.882543	0.690127	0.876917	0.793996	0.209728	0.742025	0.93259	0.910527	0.795353	0.894246	0.837277	0.871496	0.610446	0.736571	0.860374	0.372885	0.663754	0.451626	0.691565	0.638302	0.780971	0.77639	0.429709	0.867927	0.707129	0.785103	0.871022	0.951412	0.375725	0.427718	0.612792	0.94258	0.610676	0.705467	0.602062	0.540524	0.861229	0.409316	0.507619	0.859767	0.741802	0.442765	0.946909	0.582106	0.820971
supramarginal R	0.606129	0.41792	0.76285	0.596698	0.415991	0.286692	0.397977	0.342682	0.20394	0.373508	0.619347	0.62785	0.329235	0.451229	0.363859	0.454619	0.317063	0.304293	0.589775	0.492957	0.357764	0.307753	0.314326	0.312974	0.353717	0.329038	0.571738	0.396443	0.328552	0.328337	0.811415	0.688925	0.444205	0.506953	0.443441	0.538451	0.503878	0.386862	0.331628	0.331173	0.807562	0.621248	0.145045	0.403471	0.823171	0.617357	0.654454	0.3406	0.365148
transversetemporal L	0.45139	0.720991	0.982273	0.421878	0.767544	0.55783	0.759927	0.647611	0.247243	0.56714	0.819776	0.83056	0.658789	0.780708	0.707805	0.788139	0.449819	0.579632	0.740609	0.328715	0.529068	0.351024	0.517639	0.46739	0.644352	0.671442	0.458193	0.709307	0.583669	0.644854	0.919051	0.897492	0.481605	0.429796	0.540732	0.834078	0.562596	0.567529	0.451136	0.391016	0.981301	0.437178	0.42919	0.737512	0.902227	0.464153	0.920862	0.466369	0.695262
transversetemporal R	0.431177	0.923001	0.558726	0.332545	0.822907	0.886663	0.805291	0.973861	0.344006	0.834371	0.737235	0.749595	0.850258	0.856325	0.862166	0.742016	0.874988	0.972144	0.730129	0.680008	0.921387	0.583031	0.935828	0.88916	0.979758	0.681193	0.321763	0.905452	0.863041	0.94163	0.574643	0.672578	0.466288	0.682999	0.845697	0.789446	0.822897	0.962146	0.90611	0.847087	0.560353	0.632814	0.512921	0.882542	0.484172	0.657252	0.710186	0.855568	0.889009
[truncated: 13 more columns]
