# Supplementary material for: The relationship between the interictal epileptiform discharge source connectivity and cortical structural couplings in temporal lobe epilepsy
Source: Front Neurol. 2023 Feb 1;14:1029732. doi: 10.3389/fneur.2023.1029732 (PMC9948620; doi:10.3389/fneur.2023.1029732)
Supplement: Supplementary file 1 [file Data_Sheet_1.ZIP › Connection/PLV/L/23.xlsx]

## Sheet: Sheet1
\	caudalanteriorcingulate L	caudalanteriorcingulate R	caudalmiddlefrontal L	caudalmiddlefrontal R	cuneus L	cuneus R	entorhinal L	entorhinal R	fusiform L	fusiform R	inferiorparietal L	inferiorparietal R	inferiortemporal L	inferiortemporal R	insula L	insula R	isthmuscingulate L	isthmuscingulate R	lateraloccipital L	lateraloccipital R	lateralorbitofrontal L	lateralorbitofrontal R	lingual L	lingual R	medialorbitofrontal L	medialorbitofrontal R	middletemporal L	middletemporal R	paracentral L	paracentral R	parahippocampal L	parahippocampal R	parsopercularis L	parsopercularis R	parsorbitalis L	parsorbitalis R	parstriangularis L	parstriangularis R	pericalcarine L	pericalcarine R	postcentral L	postcentral R	posteriorcingulate L	posteriorcingulate R	precentral L	precentral R	precuneus L	precuneus R	rostralanteriorcingulate L
caudalanteriorcingulate L	1	0.439853	0.682831	0.652917	0.278257	0.859564	0.919627	0.520664	0.613344	0.439124	0.8911	0.236646	0.642633	0.868822	0.923793	0.876358	0.260356	0.841776	0.386559	0.612942	0.550778	0.466816	0.576573	0.132594	0.876194	0.937225	0.286582	0.380081	0.873595	0.517311	0.451948	0.157363	0.117446	0.738214	0.95964	0.266772	0.898429	0.830055	0.554864	0.373468	0.0893289	0.608749	0.957645	0.869481	0.0841653	0.733579	0.332899	0.813387	0.902422
caudalanteriorcingulate R	0.439853	1	0.354429	0.145389	0.566217	0.323898	0.586239	0.915429	0.636326	0.633559	0.372141	0.504283	0.819202	0.672167	0.581261	0.672867	0.328279	0.60288	0.0808469	0.239944	0.691971	0.686482	0.556996	0.346791	0.64337	0.557098	0.37735	0.772554	0.394261	0.778262	0.910852	0.772726	0.311403	0.67815	0.419421	0.258561	0.312675	0.435928	0.376318	0.202066	0.566759	0.0132051	0.437036	0.63733	0.296808	0.275816	0.775719	0.246485	0.647678
caudalmiddlefrontal L	0.682831	0.354429	1	0.889406	0.391379	0.503577	0.775642	0.335226	0.826246	0.688684	0.6212	0.230527	0.619146	0.738008	0.769897	0.650213	0.275358	0.826336	0.78933	0.872935	0.71022	0.650306	0.877244	0.435553	0.778106	0.701965	0.285475	0.479857	0.862204	0.193965	0.317988	0.209751	0.480421	0.793647	0.586246	0.614673	0.788127	0.917928	0.937155	0.825874	0.234359	0.722917	0.598127	0.765395	0.535064	0.95248	0.0692338	0.774379	0.695334
caudalmiddlefrontal R	0.652917	0.145389	0.889406	1	0.26	0.511931	0.651499	0.143246	0.631029	0.498853	0.60522	0.351062	0.427189	0.586817	0.647678	0.516924	0.279968	0.683885	0.756078	0.858792	0.501556	0.444104	0.708694	0.325995	0.61702	0.596018	0.371436	0.254253	0.828756	0.0851272	0.13946	0.0174856	0.492038	0.606289	0.55953	0.744034	0.782654	0.828404	0.829543	0.762022	0.377565	0.860639	0.577687	0.623697	0.592123	0.956633	0.0836071	0.815964	0.552999
cuneus L	0.278257	0.566217	0.391379	0.26	1	0.272307	0.37798	0.464368	0.611375	0.676246	0.192548	0.38325	0.588482	0.470648	0.356735	0.401145	0.537229	0.454934	0.204496	0.217878	0.657431	0.68252	0.593184	0.746408	0.431753	0.352587	0.44662	0.760845	0.253153	0.440775	0.530957	0.742495	0.437511	0.554187	0.277732	0.374684	0.273595	0.426155	0.453173	0.374569	0.400767	0.0995738	0.247398	0.43767	0.319438	0.302258	0.53743	0.0863241	0.375167
cuneus R	0.859564	0.323898	0.503577	0.511931	0.272307	1	0.776512	0.44329	0.456848	0.329896	0.953461	0.105328	0.519017	0.682856	0.787375	0.720447	0.410244	0.711883	0.233748	0.53471	0.410024	0.364042	0.423647	0.288057	0.680131	0.786766	0.201655	0.268409	0.766558	0.496225	0.391446	0.149793	0.25765	0.546353	0.890386	0.160673	0.735131	0.657358	0.395485	0.209351	0.138512	0.572785	0.934834	0.719159	0.135836	0.591361	0.329035	0.79222	0.736933
entorhinal L	0.919627	0.586239	0.775642	0.651499	0.37798	0.776512	1	0.633092	0.780394	0.606864	0.836746	0.145558	0.811388	0.96816	0.997551	0.938775	0.199965	0.956453	0.459725	0.67793	0.717233	0.628024	0.743541	0.227453	0.973303	0.954904	0.153455	0.532227	0.878487	0.560118	0.600392	0.29143	0.195975	0.867715	0.858928	0.312678	0.827194	0.896297	0.695029	0.495154	0.132942	0.550492	0.878954	0.9678	0.169297	0.766594	0.397879	0.764848	0.963176
entorhinal R	0.520664	0.915429	0.335226	0.143246	0.464368	0.44329	0.633092	1	0.576454	0.511939	0.482922	0.531545	0.786892	0.698464	0.627905	0.734447	0.422208	0.606506	0.0388628	0.214992	0.600246	0.567598	0.494267	0.239935	0.673222	0.635161	0.339828	0.63829	0.407835	0.845676	0.927532	0.650971	0.391623	0.642256	0.525029	0.328774	0.352575	0.443647	0.323145	0.130281	0.608889	0.0169342	0.556991	0.652104	0.367876	0.274486	0.811104	0.268751	0.717225
fusiform L	0.613344	0.636326	0.826246	0.631029	0.611375	0.456848	0.780394	0.576454	1	0.886555	0.561873	0.041819	0.856775	0.811849	0.769522	0.704431	0.252617	0.862464	0.581021	0.682491	0.933305	0.883062	0.959091	0.553482	0.822405	0.680365	0.0995847	0.777702	0.747786	0.39313	0.587401	0.525997	0.357725	0.914119	0.524071	0.392864	0.64753	0.821653	0.851492	0.689824	0.112603	0.455475	0.547791	0.814831	0.336071	0.729546	0.332833	0.598845	0.727885
fusiform R	0.439124	0.633559	0.688684	0.498853	0.676246	0.329896	0.606864	0.511939	0.886555	1	0.401978	0.0453972	0.767281	0.670735	0.599552	0.557295	0.392148	0.705437	0.548821	0.593327	0.935197	0.96787	0.873589	0.702392	0.669055	0.512626	0.203524	0.867769	0.572191	0.340409	0.552329	0.63877	0.456562	0.814929	0.359661	0.42252	0.465395	0.649689	0.766537	0.676674	0.193331	0.323136	0.385018	0.668912	0.404673	0.580969	0.332531	0.457959	0.573877
inferiorparietal L	0.8911	0.372141	0.6212	0.60522	0.192548	0.953461	0.836746	0.482922	0.561873	0.401978	1	0.142537	0.59098	0.74498	0.850723	0.766936	0.291532	0.801946	0.350102	0.640296	0.484694	0.419347	0.531221	0.155269	0.749901	0.815567	0.270954	0.311587	0.863943	0.490022	0.432723	0.0997073	0.159616	0.641364	0.874349	0.215619	0.802018	0.749732	0.518479	0.335754	0.0749416	0.627748	0.945943	0.79523	0.0855767	0.691517	0.293428	0.861393	0.786142
inferiorparietal R	0.236646	0.504283	0.230527	0.351062	0.38325	0.105328	0.145558	0.531545	0.041819	0.0453972	0.142537	1	0.232965	0.203382	0.154415	0.282342	0.64007	0.123706	0.526581	0.391664	0.0823918	0.0938073	0.0671837	0.243347	0.169399	0.199205	0.582599	0.292041	0.228989	0.718753	0.531081	0.475431	0.580601	0.182084	0.222581	0.568072	0.269506	0.134148	0.250086	0.422044	0.881191	0.527454	0.214787	0.195646	0.676586	0.266582	0.80786	0.327574	0.216938
inferiortemporal L	0.642633	0.819202	0.619146	0.427189	0.588482	0.519017	0.811388	0.786892	0.856775	0.767281	0.59098	0.232965	1	0.852065	0.808184	0.777091	0.253063	0.84228	0.328619	0.513989	0.853959	0.798453	0.786515	0.429667	0.838504	0.718625	0.172492	0.80246	0.652874	0.613446	0.828476	0.605385	0.267539	0.867535	0.581414	0.237119	0.561678	0.696549	0.630134	0.434495	0.344122	0.291734	0.613683	0.856119	0.205276	0.552853	0.580096	0.509169	0.790877
inferiortemporal R	0.868822	0.672167	0.738008	0.586817	0.470648	0.682856	0.96816	0.698464	0.811849	0.670735	0.74498	0.203382	0.852065	1	0.959187	0.956224	0.232023	0.947712	0.416317	0.613061	0.776355	0.703355	0.763704	0.29355	0.982627	0.926814	0.0598736	0.628706	0.806006	0.613542	0.672432	0.402105	0.226909	0.918679	0.801071	0.294332	0.758636	0.864539	0.681473	0.478581	0.203819	0.453686	0.818761	0.971812	0.15952	0.705315	0.477073	0.667445	0.958497
insula L	0.923793	0.581261	0.769897	0.647678	0.356735	0.787375	0.997551	0.627905	0.769522	0.599552	0.850723	0.154415	0.808184	0.959187	1	0.93164	0.194943	0.954492	0.457802	0.680848	0.708397	0.621808	0.731522	0.20815	0.965117	0.948896	0.16647	0.528648	0.885163	0.561747	0.591569	0.286926	0.183948	0.864128	0.862711	0.300504	0.830039	0.889116	0.686315	0.488869	0.12765	0.555047	0.887719	0.970268	0.160103	0.763211	0.390579	0.776747	0.958007
insula R	0.876358	0.672867	0.650213	0.516924	0.401145	0.720447	0.938775	0.734447	0.704431	0.557295	0.766936	0.282342	0.777091	0.956224	0.93164	1	0.316785	0.888231	0.318455	0.533049	0.667745	0.594068	0.654942	0.217657	0.930884	0.951798	0.0448285	0.530196	0.763085	0.703837	0.68261	0.339445	0.224321	0.8274	0.844201	0.241533	0.7249	0.798534	0.574868	0.366792	0.27581	0.405704	0.852921	0.928193	0.13733	0.636578	0.541384	0.640584	0.973601
isthmuscingulate L	0.260356	0.328279	0.275358	0.279968	0.537229	0.410244	0.199965	0.422208	0.252617	0.392148	0.291532	0.64007	0.253063	0.232023	0.194943	0.316785	1	0.15405	0.56962	0.294921	0.291099	0.365422	0.30233	0.739491	0.16267	0.272782	0.351551	0.318712	0.0241442	0.602716	0.387388	0.280491	0.894162	0.154623	0.367355	0.620699	0.0342215	0.122614	0.364367	0.569482	0.651555	0.222752	0.36816	0.191106	0.823516	0.196786	0.579883	0.0232122	0.261158
isthmuscingulate R	0.841776	0.60288	0.826336	0.683885	0.454934	0.711883	0.956453	0.606506	0.862464	0.705437	0.801946	0.123706	0.84228	0.947712	0.954492	0.888231	0.15405	1	0.513765	0.725386	0.79824	0.722355	0.827829	0.305389	0.943987	0.880415	0.134822	0.61585	0.892367	0.520283	0.59547	0.354743	0.230953	0.934791	0.761501	0.353808	0.807999	0.926499	0.770619	0.572941	0.106361	0.559248	0.799553	0.973872	0.21375	0.799221	0.380189	0.763551	0.902196
lateraloccipital L	0.386559	0.0808469	0.78933	0.756078	0.204496	0.233748	0.459725	0.0388628	0.581021	0.548821	0.350102	0.526581	0.328619	0.416317	0.457802	0.318455	0.56962	0.513765	1	0.81406	0.512969	0.495272	0.64392	0.530984	0.475115	0.379961	0.376947	0.29403	0.605983	0.150563	0.0790229	0.0545206	0.706927	0.515264	0.277391	0.684739	0.545041	0.629854	0.805139	0.917211	0.526711	0.671216	0.291908	0.446097	0.781357	0.753038	0.258611	0.593978	0.375842
lateraloccipital R	0.612942	0.239944	0.872935	0.858792	0.217878	0.53471	0.67793	0.214992	0.682491	0.593327	0.640296	0.391664	0.513989	0.613061	0.680848	0.533049	0.294921	0.725386	0.81406	1	0.57928	0.537754	0.743165	0.36375	0.654429	0.584469	0.340954	0.346791	0.831459	0.115556	0.222153	0.0826526	0.440138	0.658918	0.508957	0.600328	0.69284	0.784351	0.865794	0.813439	0.325786	0.823206	0.557416	0.661678	0.536629	0.896567	0.0509745	0.854423	0.579952
lateralorbitofrontal L	0.550778	0.691971	0.71022	0.501556	0.657431	0.410024	0.717233	0.600246	0.933305	0.935197	0.484694	0.0823918	0.853959	0.776355	0.708397	0.667745	0.291099	0.79824	0.512969	0.57928	1	0.969866	0.879615	0.600961	0.780769	0.625492	0.141172	0.870602	0.625401	0.418388	0.616002	0.64788	0.388916	0.897448	0.464335	0.366259	0.564418	0.729349	0.75403	0.628625	0.173203	0.323948	0.488675	0.772466	0.329307	0.596389	0.38	0.481731	0.685063
lateralorbitofrontal R	0.466816	0.686482	0.650306	0.444104	0.68252	0.364042	0.628024	0.567598	0.883062	0.96787	0.419347	0.0938073	0.798453	0.703355	0.621808	0.594068	0.365422	0.722355	0.495272	0.537754	0.969866	1	0.836126	0.666885	0.699005	0.541721	0.17818	0.896979	0.55633	0.402039	0.589048	0.6861	0.448488	0.849372	0.38953	0.393313	0.476988	0.647139	0.709647	0.615679	0.202474	0.26679	0.413848	0.69879	0.369628	0.531656	0.374609	0.425873	0.607271
lingual L	0.576573	0.556996	0.877244	0.708694	0.593184	0.423647	0.743541	0.494267	0.959091	0.873589	0.531221	0.0671837	0.786515	0.763704	0.731522	0.654942	0.30233	0.827829	0.64392	0.743165	0.879615	0.836126	1	0.581396	0.773995	0.64024	0.110895	0.70297	0.745143	0.321637	0.515628	0.444096	0.41573	0.86108	0.486559	0.479789	0.62361	0.821759	0.921649	0.76183	0.133326	0.533091	0.512072	0.771435	0.412959	0.797064	0.270474	0.627743	0.678587
lingual R	0.132594	0.346791	0.435553	0.325995	0.746408	0.288057	0.227453	0.239935	0.553482	0.702392	0.155269	0.243347	0.429667	0.29355	0.20815	0.217657	0.739491	0.305389	0.530984	0.36375	0.600961	0.666885	0.581396	1	0.277985	0.193782	0.301059	0.647245	0.185395	0.254768	0.307062	0.558532	0.648898	0.422863	0.200991	0.415482	0.118163	0.307576	0.558464	0.66882	0.283371	0.160393	0.189081	0.265533	0.544334	0.328539	0.293013	0.102021	0.210097
medialorbitofrontal L	0.876194	0.64337	0.778106	0.61702	0.431753	0.680131	0.973303	0.673222	0.822405	0.669055	0.749901	0.169399	0.838504	0.982627	0.965117	0.930884	0.16267	0.943987	0.475115	0.654429	0.780769	0.699005	0.773995	0.277985	1	0.932595	0.118468	0.617419	0.829643	0.5509	0.63066	0.384685	0.21352	0.920223	0.809536	0.305104	0.802361	0.877637	0.71324	0.523398	0.137449	0.489256	0.810848	0.957372	0.183332	0.73379	0.410106	0.694546	0.962533
medialorbitofrontal R	0.937225	0.557098	0.701965	0.596018	0.352587	0.786766	0.954904	0.635161	0.680365	0.512626	0.815567	0.199205	0.718625	0.926814	0.948896	0.951798	0.272782	0.880415	0.379961	0.584469	0.625492	0.541721	0.64024	0.193782	0.932595	1	0.15049	0.455507	0.821105	0.588616	0.571147	0.239177	0.195499	0.791805	0.925602	0.285772	0.829077	0.844994	0.593054	0.396349	0.158333	0.504377	0.892767	0.904256	0.138846	0.703176	0.417884	0.715803	0.976567
middletemporal L	0.286582	0.37735	0.285475	0.371436	0.44662	0.201655	0.153455	0.339828	0.0995847	0.203524	0.270954	0.582599	0.172492	0.0598736	0.16647	0.0448285	0.351551	0.134822	0.376947	0.340954	0.141172	0.17818	0.110895	0.301059	0.118468	0.15049	1	0.292536	0.346614	0.390636	0.440556	0.540225	0.265777	0.0574814	0.229068	0.355858	0.416881	0.243822	0.213796	0.249313	0.657108	0.5193	0.216558	0.107148	0.365874	0.332535	0.578843	0.427274	0.0973149
middletemporal R	0.380081	0.772554	0.479857	0.254253	0.760845	0.268409	0.532227	0.63829	0.777702	0.867769	0.311587	0.292041	0.80246	0.628706	0.528648	0.530196	0.318712	0.61585	0.29403	0.346791	0.870602	0.896979	0.70297	0.647245	0.617419	0.455507	0.292536	1	0.424038	0.482795	0.691214	0.859803	0.3096	0.762332	0.31348	0.231538	0.356642	0.500308	0.536864	0.424328	0.320047	0.0731299	0.327485	0.618095	0.20951	0.355496	0.526684	0.282612	0.537008
paracentral L	0.873595	0.394261	0.862204	0.828756	0.253153	0.766558	0.878487	0.407835	0.747786	0.572191	0.863943	0.228989	0.652874	0.806006	0.885163	0.763085	0.0241442	0.892367	0.605983	0.831459	0.625401	0.55633	0.745143	0.185395	0.829643	0.821105	0.346614	0.424038	1	0.368119	0.377728	0.166201	0.200507	0.785982	0.790847	0.446265	0.891708	0.906503	0.765663	0.6046	0.112281	0.758673	0.82853	0.857715	0.291267	0.906327	0.193372	0.928828	0.79877
paracentral R	0.517311	0.778262	0.193965	0.0851272	0.440775	0.496225	0.560118	0.845676	0.39313	0.340409	0.490022	0.718753	0.613446	0.613542	0.561747	0.703837	0.602716	0.520283	0.150563	0.115556	0.418388	0.402039	0.321637	0.254768	0.5509	0.588616	0.390636	0.482795	0.368119	1	0.796697	0.522463	0.4962	0.509668	0.542794	0.340967	0.317878	0.360254	0.155824	0.0588196	0.7277	0.144448	0.585247	0.594397	0.486256	0.194455	0.899931	0.272066	0.633998
parahippocampal L	0.451948	0.910852	0.317988	0.13946	0.530957	0.391446	0.600392	0.927532	0.587401	0.552329	0.432723	0.531081	0.828476	0.672432	0.591569	0.68261	0.387388	0.59547	0.0790229	0.222153	0.616002	0.589048	0.515628	0.307062	0.63066	0.571147	0.440556	0.691214	0.377728	0.796697	1	0.694867	0.371798	0.617561	0.445643	0.319349	0.28025	0.424751	0.334396	0.163565	0.651467	0.0628649	0.488788	0.62884	0.384773	0.265273	0.840427	0.237099	0.65368
parahippocampal R	0.157363	0.772726	0.209751	0.0174856	0.742495	0.149793	0.29143	0.650971	0.525997	0.63877	0.0997073	0.475431	0.605385	0.402105	0.286926	0.339445	0.280491	0.354743	0.0545206	0.0826526	0.64788	0.6861	0.444096	0.558532	0.384685	0.239177	0.540225	0.859803	0.166201	0.522463	0.694867	1	0.227826	0.520413	0.1259	0.235872	0.107666	0.238235	0.274437	0.187348	0.526342	0.213873	0.12122	0.375483	0.202445	0.082944	0.641196	0.127871	0.327481
parsopercularis L	0.117446	0.311403	0.480421	0.492038	0.437511	0.25765	0.195975	0.391623	0.357725	0.456562	0.159616	0.580601	0.267539	0.226909	0.183948	0.224321	0.894162	0.230953	0.706927	0.440138	0.388916	0.448488	0.41573	0.648898	0.21352	0.195499	0.265777	0.3096	0.200507	0.4962	0.371798	0.227826	1	0.271125	0.201803	0.787575	0.209154	0.32433	0.513745	0.690464	0.647037	0.373837	0.198456	0.196144	0.943164	0.414097	0.507904	0.166965	0.209333
parsopercularis R	0.738214	0.67815	0.793647	0.606289	0.554187	0.546353	0.867715	0.642256	0.914119	0.814929	0.641364	0.182084	0.867535	0.918679	0.864128	0.8274	0.154623	0.934791	0.515264	0.658918	0.897448	0.849372	0.86108	0.422863	0.920223	0.791805	0.0574814	0.762332	0.785982	0.509668	0.617561	0.520413	0.271125	1	0.646852	0.324156	0.727122	0.858686	0.772739	0.596649	0.118064	0.441785	0.670996	0.928876	0.224823	0.71752	0.397795	0.635159	0.841874
parsorbitalis L	0.95964	0.419421	0.586246	0.55953	0.277732	0.890386	0.858928	0.525029	0.524071	0.359661	0.874349	0.222581	0.581414	0.801071	0.862711	0.844201	0.367355	0.761501	0.277391	0.508957	0.464335	0.38953	0.486559	0.200991	0.809536	0.925602	0.229068	0.31348	0.790847	0.542794	0.445643	0.1259	0.201803	0.646852	1	0.204881	0.835536	0.739204	0.451734	0.262315	0.137398	0.530493	0.948565	0.795047	0.0868049	0.638795	0.368912	0.743527	0.877283
parsorbitalis R	0.266772	0.258561	0.614673	0.744034	0.374684	0.160673	0.312678	0.328774	0.392864	0.42252	0.215619	0.568072	0.237119	0.294332	0.300504	0.241533	0.620699	0.353808	0.684739	0.600328	0.366259	0.393313	0.479789	0.415482	0.305104	0.285772	0.355858	0.231538	0.446265	0.340967	0.319349	0.235872	0.787575	0.324156	0.204881	1	0.424603	0.518325	0.60692	0.676832	0.641725	0.65715	0.200462	0.289576	0.839103	0.649819	0.4342	0.440064	0.260305
parstriangularis L	0.898429	0.312675	0.788127	0.782654	0.273595	0.735131	0.827194	0.352575	0.64753	0.465395	0.802018	0.269506	0.561678	0.758636	0.830039	0.7249	0.0342215	0.807999	0.545041	0.69284	0.564418	0.476988	0.62361	0.118163	0.802361	0.829077	0.416881	0.356642	0.891708	0.317878	0.28025	0.107666	0.209154	0.727122	0.835536	0.424603	1	0.878598	0.643058	0.509869	0.189817	0.713788	0.809903	0.786427	0.300197	0.820852	0.162215	0.832928	0.778929
parstriangularis R	0.830055	0.435928	0.917928	0.828404	0.426155	0.657358	0.896297	0.443647	0.821653	0.649689	0.749732	0.134148	0.696549	0.864539	0.889116	0.798534	0.122614	0.926499	0.629854	0.784351	0.729349	0.647139	0.821759	0.307576	0.877637	0.844994	0.243822	0.500308	0.906503	0.360254	0.424751	0.238235	0.32433	0.858686	0.739204	0.518325	0.878598	1	0.821556	0.659544	0.0708214	0.672304	0.756988	0.88476	0.356671	0.909405	0.223872	0.787511	0.821041
pericalcarine L	0.554864	0.376318	0.937155	0.829543	0.453173	0.395485	0.695029	0.323145	0.851492	0.766537	0.518479	0.250086	0.630134	0.681473	0.686315	0.574868	0.364367	0.770619	0.805139	0.865794	0.75403	0.709647	0.921649	0.558464	0.71324	0.593054	0.213796	0.536864	0.765663	0.155824	0.334396	0.274437	0.513745	0.772739	0.451734	0.60692	0.643058	0.821556	1	0.896435	0.247343	0.677965	0.479255	0.703657	0.561013	0.88166	0.0902683	0.700816	0.612131
pericalcarine R	0.373468	0.202066	0.825874	0.762022	0.374569	0.209351	0.495154	0.130281	0.689824	0.676674	0.335754	0.422044	0.434495	0.478581	0.488869	0.366792	0.569482	0.572941	0.917211	0.813439	0.628625	0.615679	0.76183	0.66882	0.523398	0.396349	0.249313	0.424328	0.6046	0.0588196	0.163565	0.187348	0.690464	0.596649	0.262315	0.676832	0.509869	0.659544	0.896435	1	0.421947	0.630954	0.284408	0.503087	0.742139	0.759902	0.164957	0.568607	0.412313
postcentral L	0.0893289	0.566759	0.234359	0.377565	0.400767	0.138512	0.132942	0.608889	0.112603	0.193331	0.0749416	0.881191	0.344122	0.203819	0.12765	0.27581	0.651555	0.106361	0.526711	0.325786	0.173203	0.202474	0.133326	0.283371	0.137449	0.158333	0.657108	0.320047	0.112281	0.7277	0.651467	0.526342	0.647037	0.118064	0.137398	0.641725	0.189817	0.0708214	0.247343	0.421947	1	0.493135	0.154487	0.170013	0.7519	0.25392	0.85124	0.215848	0.209072
postcentral R	0.608749	0.0132051	0.722917	0.860639	0.0995738	0.572785	0.550492	0.0169342	0.455475	0.323136	0.627748	0.527454	0.291734	0.453686	0.555047	0.405704	0.222752	0.559248	0.671216	0.823206	0.323948	0.26679	0.533091	0.160393	0.489256	0.504377	0.5193	0.0731299	0.758673	0.144448	0.0628649	0.213873	0.373837	0.441785	0.530493	0.65715	0.713788	0.672304	0.677965	0.630954	0.493135	1	0.559149	0.504093	0.515782	0.828629	0.225159	0.862638	0.450058
posteriorcingulate L	0.957645	0.437036	0.598127	0.577687	0.247398	0.934834	0.878954	0.556991	0.547791	0.385018	0.945943	0.214787	0.613683	0.818761	0.887719	0.852921	0.36816	0.799553	0.291908	0.557416	0.488675	0.413848	0.512072	0.189081	0.810848	0.892767	0.216558	0.327485	0.82853	0.585247	0.488788	0.12122	0.198456	0.670996	0.948565	0.200462	0.809903	0.756988	0.479255	0.284408	0.154487	0.559149	1	0.834497	0.0867495	0.665117	0.399642	0.787276	0.857349
posteriorcingulate R	0.869481	0.63733	0.765395	0.623697	0.43767	0.719159	0.9678	0.652104	0.814831	0.668912	0.79523	0.195646	0.856119	0.971812	0.970268	0.928193	0.191106	0.973872	0.446097	0.661678	0.772466	0.69879	0.771435	0.265533	0.957372	0.904256	0.107148	0.618095	0.857715	0.594397	0.62884	0.375483	0.196144	0.928876	0.795047	0.289576	0.786427	0.88476	0.703657	0.503087	0.170013	0.504093	0.834497	1	0.147587	0.742511	0.439511	0.729321	0.931997
precentral L	0.0841653	0.296808	0.535064	0.592123	0.319438	0.135836	0.169297	0.367876	0.336071	0.404673	0.0855767	0.676586	0.205276	0.15952	0.160103	0.13733	0.823516	0.21375	0.781357	0.536629	0.329307	0.369628	0.412959	0.544334	0.183332	0.138846	0.365874	0.20951	0.291267	0.486256	0.384773	0.202445	0.943164	0.224823	0.0868049	0.839103	0.300197	0.356671	0.561013	0.742139	0.7519	0.515782	0.0867495	0.147587	1	0.499871	0.554205	0.292169	0.143161
precentral R	0.733579	0.275816	0.95248	0.956633	0.302258	0.591361	0.766594	0.274486	0.729546	0.580969	0.691517	0.266582	0.552853	0.705315	0.763211	0.636578	0.196786	0.799221	0.753038	0.896567	0.596389	0.531656	0.797064	0.328539	0.73379	0.703176	0.332535	0.355496	0.906327	0.194455	0.265273	0.082944	0.414097	0.71752	0.638795	0.649819	0.820852	0.909405	0.88166	0.759902	0.25392	0.828629	0.665117	0.742511	0.499871	1	0.0482586	0.860615	0.672323
precuneus L	0.332899	0.775719	0.0692338	0.0836071	0.53743	0.329035	0.397879	0.811104	0.332833	0.332531	0.293428	0.80786	0.580096	0.477073	0.390579	0.541384	0.579883	0.380189	0.258611	0.0509745	0.38	0.374609	0.270474	0.293013	0.410106	0.417884	0.578843	0.526684	0.193372	0.899931	0.840427	0.641196	0.507904	0.397795	0.368912	0.4342	0.162215	0.223872	0.0902683	0.164957	0.85124	0.225159	0.399642	0.439511	0.554205	0.0482586	1	0.103832	0.46674
precuneus R	0.813387	0.246485	0.774379	0.815964	0.0863241	0.79222	0.764848	0.268751	0.598845	0.457959	0.861393	0.327574	0.509169	0.667445	0.776747	0.640584	0.0232122	0.763551	0.593978	0.854423	0.481731	0.425873	0.627743	0.102021	0.694546	0.715803	0.427274	0.282612	0.928828	0.272066	0.237099	0.127871	0.166965	0.635159	0.743527	0.440064	0.832928	0.787511	0.700816	0.568607	0.215848	0.862638	0.787276	0.729321	0.292169	0.860615	0.103832	1	0.680125
rostralanteriorcingulate L	0.902422	0.647678	0.695334	0.552999	0.375167	0.736933	0.963176	0.717225	0.727885	0.573877	0.786142	0.216938	0.790877	0.958497	0.958007	0.973601	0.261158	0.902196	0.375842	0.579952	0.685063	0.607271	0.678587	0.210097	0.962533	0.976567	0.0973149	0.537008	0.79877	0.633998	0.65368	0.327481	0.209333	0.841874	0.877283	0.260305	0.778929	0.821041	0.612131	0.412313	0.209072	0.450058	0.857349	0.931997	0.143161	0.672323	0.46674	0.680125	1
rostralanteriorcingulate R	0.904821	0.622068	0.74812	0.600657	0.395686	0.709994	0.970453	0.674582	0.767513	0.61089	0.77109	0.195935	0.796215	0.971057	0.963773	0.953832	0.190967	0.922924	0.440878	0.627642	0.724287	0.643145	0.719449	0.226227	0.984827	0.966065	0.132666	0.565209	0.825656	0.5751	0.61627	0.339952	0.193958	0.879602	0.855934	0.288243	0.818273	0.862958	0.665468	0.475426	0.148081	0.486631	0.840129	0.944431	0.155524	0.71648	0.417236	0.700498	0.986868
rostralmiddlefrontal L	0.661258	0.715055	0.335103	0.178099	0.272345	0.701988	0.694889	0.83877	0.480816	0.386253	0.680215	0.460156	0.661864	0.693403	0.701633	0.776301	0.520877	0.622008	0.0412098	0.252229	0.478314	0.440481	0.415369	0.21012	0.675336	0.737133	0.187441	0.419311	0.499697	0.823147	0.744678	0.376107	0.454383	0.572525	0.737515	0.297886	0.438448	0.461233	0.290407	0.0883945	0.545881	0.146036	0.742789	0.679081	0.398889	0.310129	0.712796	0.424289	0.768615
rostralmiddlefrontal R	0.876238	0.425508	0.478503	0.450486	0.354027	0.837122	0.767337	0.545235	0.438194	0.289569	0.791974	0.312474	0.504928	0.728531	0.765232	0.817724	0.486539	0.66977	0.155296	0.38149	0.389913	0.327666	0.399855	0.289879	0.722071	0.86746	0.187344	0.259001	0.678114	0.609413	0.448744	0.116228	0.280702	0.565245	0.933852	0.193686	0.74233	0.651369	0.345542	0.145434	0.249203	0.418731	0.891204	0.710865	0.160427	0.531724	0.468879	0.625818	0.809731
superiorfrontal L	0.943763	0.535449	0.78153	0.667115	0.345988	0.755798	0.972909	0.585347	0.74138	0.575474	0.821991	0.203419	0.750804	0.939902	0.975527	0.908171	0.145872	0.924724	0.483761	0.673702	0.687668	0.603431	0.700607	0.178974	0.960485	0.952373	0.227177	0.514012	0.883079	0.513868	0.521535	0.273705	0.170187	0.860985	0.87607	0.316023	0.887013	0.898739	0.673509	0.496522	0.0745994	0.570134	0.878825	0.943805	0.173907	0.771245	0.340612	0.774867	0.949363
superiorfrontal R	0.895142	0.615745	0.779114	0.630589	0.405977	0.696254	0.967569	0.643264	0.797454	0.644472	0.773242	0.213857	0.814715	0.968898	0.967591	0.925644	0.140938	0.947128	0.477406	0.663302	0.755918	0.677326	0.750159	0.237557	0.979408	0.929375	0.152721	0.601853	0.853529	0.556222	0.589279	0.367437	0.181185	0.918775	0.822125	0.289448	0.829783	0.886013	0.701488	0.516722	0.125242	0.511722	0.830186	0.970491	0.159644	0.744881	0.395885	0.725939	0.954728
superiorparietal L	0.323188	0.636886	0.129284	0.181441	0.372919	0.438435	0.371386	0.732648	0.256914	0.284633	0.365705	0.751052	0.493959	0.410849	0.369743	0.491705	0.75478	0.323736	0.394903	0.144602	0.297945	0.311221	0.227894	0.370392	0.348771	0.406324	0.438127	0.349638	0.142389	0.835938	0.71979	0.41225	0.726049	0.283658	0.406243	0.572049	0.0768596	0.158401	0.167241	0.326954	0.864784	0.215265	0.430277	0.378206	0.739498	0.0894359	0.856863	0.0646855	0.440751
superiorparietal R	0.849848	0.581253	0.786274	0.66307	0.441548	0.738592	0.940956	0.594166	0.815004	0.668566	0.822003	0.168849	0.803849	0.936441	0.941966	0.898594	0.187384	0.982227	0.464789	0.693317	0.751915	0.688606	0.779418	0.274471	0.91612	0.8751	0.135844	0.588608	0.888016	0.563432	0.58232	0.336679	0.206945	0.908046	0.771226	0.327774	0.790965	0.904274	0.720259	0.519785	0.141847	0.548913	0.826962	0.970496	0.167496	0.777844	0.415985	0.767443	0.890328
superiortemporal L	0.580869	0.845295	0.538098	0.352765	0.616616	0.467204	0.754259	0.808576	0.795772	0.738938	0.525404	0.308263	0.974563	0.812774	0.747714	0.744463	0.308755	0.777047	0.255626	0.43624	0.811876	0.771737	0.726717	0.436465	0.78451	0.668653	0.271169	0.80231	0.568685	0.646434	0.882999	0.641991	0.308674	0.808104	0.526776	0.264981	0.47116	0.627809	0.555378	0.368705	0.439253	0.214417	0.56395	0.795092	0.262042	0.476014	0.65347	0.422999	0.74299
superiortemporal R	0.408082	0.300625	0.16019	0.224702	0.598132	0.52144	0.322526	0.192446	0.241225	0.405182	0.41298	0.234371	0.242835	0.287275	0.31227	0.315762	0.603207	0.278686	0.183756	0.107275	0.303602	0.40586	0.249493	0.711375	0.245878	0.373469	0.518796	0.500502	0.306055	0.286915	0.243568	0.61372	0.423821	0.233783	0.463942	0.0848768	0.347989	0.298056	0.165447	0.249804	0.268957	0.278073	0.447774	0.279887	0.28608	0.245957	0.311936	0.333249	0.295423
supramarginal L	0.31899	0.224446	0.552029	0.669375	0.191164	0.192539	0.24339	0.250637	0.280412	0.259539	0.275594	0.750161	0.0588337	0.170312	0.249172	0.110407	0.55839	0.267212	0.791126	0.640112	0.209721	0.204062	0.346062	0.280726	0.23385	0.211361	0.615368	0.0367363	0.47474	0.404865	0.300126	0.27406	0.640964	0.239012	0.227056	0.690998	0.52582	0.420457	0.524614	0.646621	0.799779	0.768596	0.219598	0.212596	0.784761	0.587253	0.536365	0.55692	0.164107
supramarginal R	0.462493	0.193042	0.495941	0.652537	0.263646	0.519802	0.380922	0.158152	0.225362	0.0950637	0.526814	0.650016	0.104044	0.263155	0.387007	0.235891	0.225083	0.36506	0.543536	0.661435	0.0941237	0.0362547	0.303583	0.0847841	0.298571	0.352035	0.586038	0.176908	0.577328	0.220443	0.207437	0.439225	0.3271	0.216022	0.413589	0.572709	0.537405	0.457979	0.451892	0.425578	0.579691	0.882937	0.436645	0.314489	0.477581	0.619304	0.367204	0.733682	0.286757
transversetemporal L	0.411534	0.749909	0.500348	0.319922	0.816087	0.304361	0.593913	0.640418	0.784366	0.80973	0.344185	0.309008	0.857889	0.671885	0.582304	0.575984	0.382887	0.672192	0.267959	0.359764	0.847884	0.838216	0.734658	0.638456	0.640541	0.505036	0.365509	0.89386	0.448651	0.508549	0.750433	0.765261	0.346249	0.749016	0.352909	0.306511	0.361142	0.557168	0.557465	0.420567	0.430671	0.144993	0.375045	0.66335	0.274232	0.412379	0.592004	0.284881	0.56985
transversetemporal R	0.664587	0.0183966	0.732388	0.859841	0.0344056	0.621136	0.59765	0.0596423	0.459444	0.291573	0.657199	0.441615	0.308827	0.50122	0.596022	0.462529	0.110576	0.58988	0.585129	0.748951	0.316321	0.24173	0.53267	0.0692938	0.527193	0.570929	0.532808	0.0544357	0.772906	0.113333	0.0739205	0.228065	0.290791	0.452534	0.602052	0.622924	0.760052	0.717439	0.648509	0.5477	0.421292	0.948549	0.615489	0.538826	0.4351	0.842604	0.158821	0.849218	0.501249
[truncated: 13 more columns]
