# Supplementary material for: The relationship between the interictal epileptiform discharge source connectivity and cortical structural couplings in temporal lobe epilepsy
Source: Front Neurol. 2023 Feb 1;14:1029732. doi: 10.3389/fneur.2023.1029732 (PMC9948620; doi:10.3389/fneur.2023.1029732)
Supplement: Supplementary file 1 [file Data_Sheet_1.ZIP › Connection/PLV/L/24.xlsx]

## Sheet: Sheet1
\	caudalanteriorcingulate L	caudalanteriorcingulate R	caudalmiddlefrontal L	caudalmiddlefrontal R	cuneus L	cuneus R	entorhinal L	entorhinal R	fusiform L	fusiform R	inferiorparietal L	inferiorparietal R	inferiortemporal L	inferiortemporal R	insula L	insula R	isthmuscingulate L	isthmuscingulate R	lateraloccipital L	lateraloccipital R	lateralorbitofrontal L	lateralorbitofrontal R	lingual L	lingual R	medialorbitofrontal L	medialorbitofrontal R	middletemporal L	middletemporal R	paracentral L	paracentral R	parahippocampal L	parahippocampal R	parsopercularis L	parsopercularis R	parsorbitalis L	parsorbitalis R	parstriangularis L	parstriangularis R	pericalcarine L	pericalcarine R	postcentral L	postcentral R	posteriorcingulate L	posteriorcingulate R	precentral L	precentral R	precuneus L	precuneus R	rostralanteriorcingulate L
caudalanteriorcingulate L	1	0.287	0.203542	0.566777	0.494501	0.63029	0.495691	0.343948	0.32229	0.350505	0.570216	0.267222	0.305422	0.26469	0.449143	0.510373	0.312798	0.288591	0.300693	0.439671	0.298559	0.350797	0.36448	0.288374	0.336155	0.662095	0.287783	0.281949	0.759138	0.186709	0.2612	0.369327	0.31105	0.623402	0.287721	0.308063	0.652112	0.52991	0.263198	0.42629	0.272732	0.746616	0.497768	0.347143	0.318268	0.568543	0.161682	0.769831	0.348472
caudalanteriorcingulate R	0.287	1	0.860339	0.723198	0.675828	0.493405	0.864756	0.985754	0.756788	0.9788	0.755524	0.988873	0.830898	0.989412	0.915453	0.655649	0.749695	0.991772	0.895279	0.85452	0.980082	0.764282	0.78131	0.951823	0.989243	0.466459	0.933248	0.970386	0.551041	0.845286	0.858521	0.805042	0.621554	0.616725	0.842002	0.932742	0.687428	0.602506	0.814237	0.874736	0.687653	0.548279	0.516006	0.971959	0.684437	0.735846	0.849268	0.583359	0.690067
caudalmiddlefrontal L	0.203542	0.860339	1	0.538343	0.776291	0.590047	0.661459	0.808954	0.70214	0.797287	0.546492	0.883271	0.753931	0.889135	0.706179	0.568037	0.690365	0.857103	0.747319	0.65937	0.831727	0.757589	0.815117	0.811531	0.822727	0.378175	0.850545	0.855176	0.339445	0.992547	0.990159	0.863345	0.618924	0.510893	0.754174	0.776038	0.528066	0.55283	0.968039	0.681048	0.641306	0.43019	0.559755	0.800345	0.641088	0.539631	0.981697	0.355691	0.662114
caudalmiddlefrontal R	0.566777	0.723198	0.538343	1	0.441162	0.283596	0.759111	0.788388	0.568841	0.802114	0.971669	0.692054	0.637682	0.697787	0.814984	0.536187	0.554019	0.713036	0.788879	0.924884	0.765174	0.549476	0.535585	0.757768	0.751128	0.514557	0.693945	0.724323	0.751275	0.523798	0.568193	0.546184	0.47111	0.933398	0.659492	0.798355	0.96414	0.877529	0.544772	0.908861	0.768275	0.883365	0.299889	0.738963	0.797153	0.99691	0.527303	0.853284	0.410162
cuneus L	0.494501	0.675828	0.776291	0.441162	1	0.903001	0.426806	0.630211	0.790889	0.622259	0.422978	0.676823	0.790149	0.687466	0.501489	0.203386	0.785878	0.641574	0.688022	0.528579	0.702588	0.85781	0.904482	0.725599	0.616855	0.023094	0.790207	0.752566	0.162321	0.751705	0.824519	0.921981	0.708536	0.474229	0.770253	0.691885	0.477014	0.509219	0.809043	0.547174	0.567045	0.441875	0.808415	0.570804	0.567841	0.429671	0.719783	0.250034	0.298831
cuneus R	0.63029	0.493405	0.590047	0.283596	0.903001	1	0.240417	0.446018	0.755028	0.43701	0.265952	0.481169	0.71126	0.495204	0.316635	0.0139983	0.759383	0.447038	0.555956	0.353595	0.536274	0.791045	0.813809	0.570979	0.428864	0.202047	0.646742	0.589336	0.20986	0.55503	0.639979	0.798585	0.718807	0.349177	0.6851	0.535071	0.35633	0.361736	0.613785	0.371925	0.444276	0.383194	0.9079	0.376812	0.428141	0.268874	0.520336	0.228705	0.124135
entorhinal L	0.495691	0.864756	0.661459	0.759111	0.426806	0.240417	1	0.898694	0.530817	0.898709	0.821057	0.849178	0.61206	0.840311	0.965096	0.814555	0.522585	0.882377	0.752547	0.842296	0.828001	0.532895	0.538707	0.782902	0.911747	0.687769	0.724038	0.782474	0.809429	0.660677	0.645161	0.560225	0.392684	0.627571	0.631894	0.795926	0.738107	0.558343	0.609238	0.851769	0.565456	0.629075	0.254458	0.931754	0.568998	0.782701	0.674895	0.809816	0.743252
entorhinal R	0.343948	0.985754	0.808954	0.788388	0.630211	0.446018	0.898694	1	0.743724	0.998641	0.820831	0.965075	0.818489	0.96585	0.954181	0.661358	0.735672	0.978084	0.913931	0.905835	0.979481	0.742486	0.748054	0.951931	0.991212	0.484925	0.913275	0.954492	0.61358	0.794313	0.812156	0.764379	0.61289	0.676279	0.834859	0.949102	0.749473	0.649777	0.769753	0.923128	0.719306	0.613882	0.486758	0.975682	0.717395	0.80179	0.800636	0.656001	0.667955
fusiform L	0.32229	0.756788	0.70214	0.568841	0.790889	0.755028	0.530817	0.743724	1	0.740984	0.560182	0.722831	0.976086	0.740895	0.623597	0.252271	0.996467	0.709154	0.880902	0.686859	0.828203	0.964828	0.929966	0.869715	0.707774	0.0628989	0.89799	0.853716	0.212596	0.661531	0.742334	0.876614	0.925275	0.515618	0.96658	0.853517	0.531291	0.562462	0.682852	0.704781	0.755596	0.406855	0.865902	0.657669	0.731894	0.560266	0.653075	0.301382	0.331772
fusiform R	0.350505	0.9788	0.797287	0.802114	0.622259	0.43701	0.898709	0.998641	0.740984	1	0.830756	0.958476	0.815399	0.958334	0.956634	0.656923	0.732477	0.972263	0.914108	0.917011	0.976103	0.739998	0.741672	0.950366	0.984942	0.482589	0.907913	0.95029	0.621509	0.783693	0.802396	0.757085	0.61268	0.688867	0.833134	0.951664	0.75939	0.660029	0.761485	0.932216	0.724121	0.626687	0.483027	0.971926	0.722528	0.81587	0.791588	0.66752	0.655975
inferiorparietal L	0.570216	0.755524	0.546492	0.971669	0.422978	0.265952	0.821057	0.820831	0.560182	0.830756	1	0.717173	0.631466	0.723932	0.866571	0.605922	0.547467	0.744862	0.791287	0.936624	0.784575	0.544675	0.530149	0.76579	0.793541	0.579877	0.698462	0.735449	0.800729	0.526833	0.566779	0.540697	0.442959	0.86904	0.653106	0.802868	0.934988	0.797666	0.529229	0.925276	0.713894	0.83834	0.285441	0.780447	0.734563	0.9809	0.529959	0.876203	0.475507
inferiorparietal R	0.267222	0.988873	0.883271	0.692054	0.676823	0.481169	0.849178	0.965075	0.722831	0.958476	0.717173	1	0.798689	0.996282	0.891538	0.683522	0.714857	0.995066	0.854856	0.821642	0.953783	0.736699	0.762623	0.921754	0.975026	0.493838	0.911465	0.949918	0.534289	0.878302	0.876936	0.794061	0.596581	0.592286	0.809286	0.899152	0.656512	0.582515	0.844033	0.840294	0.66572	0.525135	0.490197	0.966656	0.663198	0.705622	0.886465	0.560852	0.720743
inferiortemporal L	0.305422	0.830898	0.753931	0.637682	0.790149	0.71126	0.61206	0.818489	0.976086	0.815399	0.631466	0.798689	1	0.815952	0.701257	0.331788	0.969606	0.786121	0.933803	0.757231	0.89581	0.953565	0.930499	0.931398	0.785094	0.132907	0.954989	0.917845	0.293134	0.714336	0.793481	0.893849	0.872524	0.578827	0.993776	0.915093	0.598205	0.62036	0.734629	0.77556	0.778646	0.46885	0.801832	0.73641	0.764334	0.630545	0.706832	0.37814	0.39634
inferiortemporal R	0.26469	0.989412	0.889135	0.697787	0.687466	0.495204	0.840311	0.96585	0.740895	0.958334	0.723932	0.996282	0.815952	1	0.886731	0.672469	0.731563	0.990209	0.87222	0.828485	0.961778	0.750603	0.775265	0.931946	0.974868	0.480549	0.92267	0.958261	0.520476	0.878141	0.885726	0.806853	0.612716	0.601081	0.824683	0.909286	0.665858	0.595341	0.84623	0.848494	0.684057	0.530439	0.50534	0.957532	0.681588	0.709086	0.883628	0.551789	0.714604
insula L	0.449143	0.915453	0.706179	0.814984	0.501489	0.316635	0.965096	0.954181	0.623597	0.956634	0.866571	0.891538	0.701257	0.886731	1	0.733802	0.615665	0.920758	0.836349	0.904679	0.897838	0.62293	0.621524	0.861823	0.952236	0.593776	0.801416	0.854979	0.746575	0.697379	0.699887	0.637843	0.486586	0.685005	0.722058	0.876549	0.778802	0.626513	0.659674	0.915224	0.6449	0.656158	0.350412	0.957854	0.647548	0.836031	0.707296	0.774491	0.68305
insula R	0.510373	0.655649	0.568037	0.536187	0.203386	0.0139983	0.814555	0.661358	0.252271	0.656923	0.605922	0.683522	0.331788	0.672469	0.733802	1	0.244744	0.704876	0.467235	0.596702	0.57308	0.254718	0.282425	0.510871	0.707865	0.921571	0.465171	0.533252	0.791763	0.598241	0.518304	0.321548	0.211775	0.410731	0.347762	0.515969	0.540666	0.345755	0.51905	0.599577	0.376401	0.446323	0.123983	0.746267	0.37269	0.562135	0.625014	0.693561	0.916577
isthmuscingulate L	0.312798	0.749695	0.690365	0.554019	0.785878	0.759383	0.522585	0.735672	0.996467	0.732477	0.547467	0.714857	0.969606	0.731563	0.615665	0.244744	1	0.701642	0.872553	0.674776	0.820895	0.959575	0.923934	0.862867	0.699694	0.0671405	0.891782	0.845785	0.1987	0.649344	0.730063	0.868068	0.922023	0.497547	0.960868	0.845051	0.513203	0.544704	0.670708	0.693591	0.742387	0.387944	0.871956	0.650303	0.716882	0.545996	0.640726	0.285009	0.324638
isthmuscingulate R	0.288591	0.991772	0.857103	0.713036	0.641574	0.447038	0.882377	0.978084	0.709154	0.972263	0.744862	0.995066	0.786121	0.990209	0.920758	0.704876	0.701642	1	0.859512	0.841083	0.955698	0.718875	0.739164	0.920883	0.988567	0.51827	0.898982	0.942697	0.577105	0.850986	0.848593	0.767427	0.580321	0.602322	0.798902	0.903363	0.673122	0.584632	0.812763	0.859192	0.665162	0.540555	0.465839	0.985411	0.662311	0.728601	0.86128	0.601063	0.731776
lateraloccipital L	0.300693	0.895279	0.747319	0.788879	0.688022	0.555956	0.752547	0.913931	0.880902	0.914108	0.791287	0.854856	0.933803	0.87222	0.836349	0.467235	0.872553	0.859512	1	0.892221	0.958783	0.850221	0.831922	0.978304	0.878501	0.291923	0.950872	0.946009	0.465606	0.713216	0.779909	0.81947	0.780238	0.714332	0.949692	0.985719	0.740829	0.740074	0.728986	0.909732	0.855417	0.603832	0.646789	0.835201	0.847549	0.783649	0.711738	0.547494	0.493582
lateraloccipital R	0.439671	0.85452	0.65937	0.924884	0.528579	0.353595	0.842296	0.905835	0.686859	0.917011	0.936624	0.821642	0.757231	0.828485	0.904679	0.596702	0.674776	0.841083	0.892221	1	0.892236	0.67277	0.655721	0.882904	0.86968	0.487729	0.821785	0.85644	0.692791	0.639024	0.681697	0.663355	0.574779	0.813211	0.779728	0.91353	0.866485	0.775325	0.640699	0.995921	0.774741	0.750922	0.416576	0.855345	0.781926	0.935491	0.645355	0.768775	0.518184
lateralorbitofrontal L	0.298559	0.980082	0.831727	0.765174	0.702588	0.536274	0.828001	0.979481	0.828203	0.976103	0.784575	0.953783	0.89581	0.961778	0.897838	0.57308	0.820895	0.955698	0.958783	0.892236	1	0.823215	0.825762	0.991188	0.961864	0.384673	0.969307	0.990832	0.518393	0.806289	0.847275	0.836762	0.699965	0.669706	0.908602	0.981733	0.72474	0.667596	0.796988	0.91229	0.760103	0.584591	0.587608	0.930547	0.755873	0.770614	0.80677	0.575067	0.604719
lateralorbitofrontal R	0.350797	0.764282	0.757589	0.549476	0.85781	0.791045	0.532895	0.742486	0.964828	0.739998	0.544675	0.736699	0.953565	0.750603	0.62293	0.254718	0.959575	0.718875	0.850221	0.67277	0.823215	1	0.977093	0.861372	0.709749	0.0531682	0.900263	0.858965	0.220035	0.718157	0.79851	0.936786	0.879153	0.500848	0.942146	0.84091	0.520337	0.539175	0.739921	0.690597	0.694786	0.408732	0.863879	0.665908	0.677121	0.543702	0.702939	0.301392	0.330454
lingual L	0.36448	0.78131	0.815117	0.535585	0.904482	0.813809	0.538707	0.748054	0.929966	0.741672	0.530149	0.762623	0.930499	0.775265	0.621524	0.282425	0.923934	0.739164	0.831922	0.655721	0.825762	0.977093	1	0.854778	0.725092	0.0798771	0.908311	0.864767	0.210477	0.777943	0.85545	0.975379	0.838566	0.502265	0.915318	0.826373	0.52025	0.543252	0.802501	0.675662	0.676653	0.416188	0.848077	0.67939	0.665387	0.528647	0.756663	0.291636	0.365678
lingual R	0.288374	0.951823	0.811531	0.757768	0.725599	0.570979	0.782902	0.951931	0.869715	0.950366	0.76579	0.921754	0.931398	0.931946	0.861823	0.510871	0.862867	0.920883	0.978304	0.882904	0.991188	0.861372	0.854778	1	0.92488	0.320768	0.981945	0.990153	0.473497	0.782225	0.837225	0.858236	0.748079	0.672025	0.944561	0.992888	0.711127	0.684828	0.785609	0.902092	0.783896	0.572744	0.637024	0.890111	0.778602	0.758712	0.781781	0.53943	0.548171
medialorbitofrontal L	0.336155	0.989243	0.822727	0.751128	0.616855	0.428864	0.911747	0.991212	0.707774	0.984942	0.793541	0.975026	0.785094	0.974868	0.952236	0.707865	0.699694	0.988567	0.878501	0.86968	0.961864	0.709749	0.725092	0.92488	1	0.530589	0.891895	0.937568	0.620209	0.810879	0.816437	0.748366	0.572428	0.63697	0.798588	0.914634	0.719926	0.608881	0.77446	0.888438	0.681183	0.582159	0.451687	0.988431	0.679165	0.76658	0.817073	0.64738	0.721034
medialorbitofrontal R	0.662095	0.466459	0.378175	0.514557	0.023094	0.202047	0.687769	0.484925	0.0628989	0.482589	0.579877	0.493838	0.132907	0.480549	0.593776	0.921571	0.0671405	0.51827	0.291923	0.487729	0.384673	0.0531682	0.0798771	0.320768	0.530589	1	0.265353	0.336274	0.833733	0.415042	0.32292	0.117637	0.176696	0.414005	0.150886	0.336255	0.542473	0.311711	0.33125	0.479762	0.231205	0.489275	0.240227	0.572248	0.238053	0.538868	0.443898	0.730567	0.809378
middletemporal L	0.287783	0.933248	0.850545	0.693945	0.790207	0.646742	0.724038	0.913275	0.89799	0.907913	0.698462	0.911465	0.954989	0.92267	0.801416	0.465171	0.891782	0.898982	0.950872	0.821785	0.969307	0.900263	0.908311	0.981945	0.891895	0.265353	1	0.986355	0.394003	0.817545	0.879345	0.913465	0.771559	0.624327	0.959546	0.960391	0.657224	0.648878	0.824653	0.84225	0.758425	0.524533	0.695488	0.851143	0.753338	0.692389	0.811763	0.464186	0.519276
middletemporal R	0.281949	0.970386	0.855176	0.724323	0.752566	0.589336	0.782474	0.954492	0.853716	0.95029	0.735449	0.949918	0.917845	0.958261	0.854979	0.533252	0.845785	0.942697	0.946009	0.85644	0.990832	0.858965	0.864767	0.990153	0.937568	0.336274	0.986355	1	0.459949	0.828952	0.874913	0.880248	0.724252	0.639183	0.925827	0.971992	0.685609	0.647216	0.823479	0.876272	0.740659	0.547827	0.630352	0.905014	0.736948	0.727728	0.827271	0.517848	0.580517
paracentral L	0.759138	0.551041	0.339445	0.751275	0.162321	0.20986	0.809429	0.61358	0.212596	0.621509	0.800729	0.534289	0.293134	0.520476	0.746575	0.791763	0.1987	0.577105	0.465606	0.692791	0.518393	0.220035	0.210477	0.473497	0.620209	0.833733	0.394003	0.459949	1	0.354407	0.317225	0.232029	0.0578752	0.64995	0.313232	0.508134	0.760212	0.530099	0.292396	0.678582	0.349511	0.726762	0.0949478	0.659678	0.384723	0.773338	0.377522	0.956959	0.636916
paracentral R	0.186709	0.845286	0.992547	0.523798	0.751705	0.55503	0.660677	0.794313	0.661531	0.783693	0.526833	0.878302	0.714336	0.878141	0.697379	0.598241	0.649344	0.850986	0.713216	0.639024	0.806289	0.718157	0.777943	0.782225	0.810879	0.415042	0.817545	0.828952	0.354407	1	0.977801	0.829127	0.590077	0.502508	0.716849	0.748228	0.513963	0.547915	0.975591	0.659183	0.632006	0.422356	0.518283	0.79747	0.63251	0.526148	0.993132	0.356377	0.691554
parahippocampal L	0.2612	0.858521	0.990159	0.568193	0.824519	0.639979	0.645161	0.812156	0.742334	0.802396	0.566779	0.876936	0.793481	0.885726	0.699887	0.518304	0.730063	0.848593	0.779909	0.681697	0.847275	0.79851	0.85545	0.837225	0.816437	0.32292	0.879345	0.874913	0.317225	0.977801	1	0.901369	0.653234	0.549405	0.792403	0.804292	0.563611	0.590184	0.976379	0.702385	0.668283	0.468643	0.606246	0.786565	0.670931	0.565572	0.962474	0.361982	0.605837
parahippocampal R	0.369327	0.805042	0.863345	0.546184	0.921981	0.798585	0.560225	0.764379	0.876614	0.757085	0.540697	0.794061	0.893849	0.806853	0.637843	0.321548	0.868068	0.767427	0.81947	0.663355	0.836762	0.936786	0.975379	0.858236	0.748366	0.117637	0.913465	0.880248	0.232029	0.829127	0.901369	1	0.780231	0.523109	0.87946	0.827472	0.540679	0.562236	0.85248	0.683062	0.658065	0.442071	0.795605	0.704325	0.653638	0.539398	0.804833	0.311661	0.407873
parsopercularis L	0.31105	0.621554	0.618924	0.47111	0.708536	0.718807	0.392684	0.61289	0.925275	0.61268	0.442959	0.596581	0.872524	0.612716	0.486586	0.211775	0.922023	0.580321	0.780238	0.574779	0.699965	0.879153	0.838566	0.748079	0.572428	0.176696	0.771559	0.724252	0.0578752	0.590077	0.653234	0.780231	1	0.442699	0.871176	0.739905	0.430782	0.516211	0.612556	0.590218	0.760284	0.315914	0.883791	0.525021	0.726125	0.456514	0.591799	0.166232	0.339906
parsopercularis R	0.623402	0.616725	0.510893	0.933398	0.474229	0.349177	0.627571	0.676279	0.515618	0.688867	0.86904	0.592286	0.578827	0.601081	0.685005	0.410731	0.497547	0.602322	0.714332	0.813211	0.669706	0.500848	0.502265	0.672025	0.63697	0.414005	0.624327	0.639183	0.64995	0.502508	0.549405	0.523109	0.442699	1	0.595353	0.711069	0.950969	0.962964	0.5551	0.797174	0.774395	0.949016	0.28521	0.613347	0.818422	0.915561	0.496909	0.784195	0.310301
parsorbitalis L	0.287721	0.842002	0.754174	0.659492	0.770253	0.6851	0.631894	0.834859	0.96658	0.833134	0.653106	0.809286	0.993776	0.824683	0.722058	0.347762	0.960868	0.798902	0.949692	0.779728	0.908602	0.942146	0.915318	0.944561	0.798588	0.150886	0.959546	0.925827	0.313232	0.716849	0.792403	0.87946	0.871176	0.595353	1	0.932514	0.612759	0.637264	0.736617	0.797841	0.796033	0.481188	0.784802	0.752444	0.781609	0.652943	0.711756	0.397929	0.408321
parsorbitalis R	0.308063	0.932742	0.776038	0.798355	0.691885	0.535071	0.795926	0.949102	0.853517	0.951664	0.802868	0.899152	0.915093	0.909286	0.876549	0.515969	0.845051	0.903363	0.985719	0.91353	0.981733	0.84091	0.826373	0.992888	0.914634	0.336255	0.960391	0.971992	0.508134	0.748228	0.804292	0.827472	0.739905	0.711069	0.932514	1	0.746682	0.720189	0.755663	0.92982	0.80769	0.610525	0.612163	0.882759	0.802644	0.798846	0.749362	0.579047	0.53423
parstriangularis L	0.652112	0.687428	0.528066	0.96414	0.477014	0.35633	0.738107	0.749473	0.531291	0.75939	0.934988	0.656512	0.598205	0.665858	0.778802	0.540666	0.513203	0.673122	0.740829	0.866485	0.72474	0.520337	0.52025	0.711127	0.719926	0.542473	0.657224	0.685609	0.760212	0.513963	0.563611	0.540679	0.430782	0.950969	0.612759	0.746682	1	0.878168	0.549103	0.852768	0.739602	0.932945	0.295131	0.697713	0.775972	0.956403	0.509555	0.858703	0.410836
parstriangularis R	0.52991	0.602506	0.55283	0.877529	0.509219	0.361736	0.558343	0.649777	0.562462	0.660029	0.797666	0.582515	0.62036	0.595341	0.626513	0.345755	0.544704	0.584632	0.740074	0.775325	0.667596	0.539175	0.543252	0.684828	0.608881	0.311711	0.648878	0.647216	0.530099	0.547915	0.590184	0.562236	0.516211	0.962964	0.637264	0.720189	0.878168	1	0.606361	0.76328	0.84882	0.876235	0.335874	0.576427	0.889409	0.852115	0.541376	0.674696	0.325198
pericalcarine L	0.263198	0.814237	0.968039	0.544772	0.809043	0.613785	0.609238	0.769753	0.682852	0.761485	0.529229	0.844033	0.734629	0.84623	0.659674	0.51905	0.670708	0.812763	0.728986	0.640699	0.796988	0.739921	0.802501	0.785609	0.77446	0.33125	0.824653	0.823479	0.292396	0.975591	0.976379	0.85248	0.612556	0.5551	0.736617	0.755663	0.549103	0.606361	1	0.659327	0.672475	0.476402	0.561022	0.751111	0.677534	0.539477	0.964504	0.337357	0.614504
pericalcarine R	0.42629	0.874736	0.681048	0.908861	0.547174	0.371925	0.851769	0.923128	0.704781	0.932216	0.925276	0.840294	0.77556	0.848494	0.915224	0.599577	0.693591	0.859192	0.909732	0.995921	0.91229	0.690597	0.675662	0.902092	0.888438	0.479762	0.84225	0.876272	0.678582	0.659183	0.702385	0.683062	0.590218	0.797174	0.797841	0.92982	0.852768	0.76328	0.659327	1	0.776853	0.732384	0.434791	0.869961	0.782265	0.918783	0.664562	0.751203	0.534795
postcentral L	0.272732	0.687653	0.641306	0.768275	0.567045	0.444276	0.565456	0.719306	0.755596	0.724121	0.713894	0.66572	0.778646	0.684057	0.6449	0.376401	0.742387	0.665162	0.855417	0.774741	0.760103	0.694786	0.676653	0.783896	0.681183	0.231205	0.758425	0.740659	0.349511	0.632006	0.668283	0.658065	0.760284	0.774395	0.796033	0.80769	0.739602	0.84882	0.672475	0.776853	1	0.639026	0.559787	0.637313	0.986587	0.745335	0.635079	0.476544	0.448235
postcentral R	0.746616	0.548279	0.43019	0.883365	0.441875	0.383194	0.629075	0.613882	0.406855	0.626687	0.83834	0.525135	0.46885	0.530439	0.656158	0.446323	0.387944	0.540555	0.603832	0.750922	0.584591	0.408732	0.416188	0.572744	0.582159	0.489275	0.524533	0.547827	0.726762	0.422356	0.468643	0.442071	0.315914	0.949016	0.481188	0.610525	0.932945	0.876235	0.476402	0.732384	0.639026	1	0.239518	0.567857	0.687607	0.873222	0.414745	0.850305	0.29586
posteriorcingulate L	0.497768	0.516006	0.559755	0.299889	0.808415	0.9079	0.254458	0.486758	0.865902	0.483027	0.285441	0.490197	0.801832	0.50534	0.350412	0.123983	0.871956	0.465839	0.646789	0.416576	0.587608	0.863879	0.848077	0.637024	0.451687	0.240227	0.695488	0.630352	0.0949478	0.518283	0.606246	0.795605	0.883791	0.28521	0.784802	0.612163	0.295131	0.335874	0.561022	0.434791	0.559787	0.239518	1	0.402731	0.523069	0.287714	0.50105	0.094395	0.212021
posteriorcingulate R	0.347143	0.971959	0.800345	0.738963	0.570804	0.376812	0.931754	0.975682	0.657669	0.971926	0.780447	0.966656	0.73641	0.957532	0.957854	0.746267	0.650303	0.985411	0.835201	0.855345	0.930547	0.665908	0.67939	0.890111	0.988431	0.572248	0.851143	0.905014	0.659678	0.79747	0.786565	0.704325	0.525021	0.613347	0.752444	0.882759	0.697713	0.576427	0.751111	0.869961	0.637313	0.567857	0.402731	1	0.635259	0.758826	0.810188	0.672593	0.745077
precentral L	0.318268	0.684437	0.641088	0.797153	0.567841	0.428141	0.568998	0.717395	0.731894	0.722528	0.734563	0.663198	0.764334	0.681588	0.647548	0.37269	0.716882	0.662311	0.847549	0.781926	0.755873	0.677121	0.665387	0.778602	0.679165	0.238053	0.753338	0.736948	0.384723	0.63251	0.670931	0.653638	0.726125	0.818422	0.781609	0.802644	0.775972	0.889409	0.677534	0.782265	0.986587	0.687607	0.523069	0.635259	1	0.772276	0.634047	0.518622	0.436259
precentral R	0.568543	0.735846	0.539631	0.99691	0.429671	0.268874	0.782701	0.80179	0.560266	0.81587	0.9809	0.705622	0.630545	0.709086	0.836031	0.562135	0.545996	0.728601	0.783649	0.935491	0.770614	0.543702	0.528647	0.758712	0.76658	0.538868	0.692389	0.727728	0.773338	0.526148	0.565572	0.539398	0.456514	0.915561	0.652943	0.798846	0.956403	0.852115	0.539477	0.918783	0.745335	0.873222	0.287714	0.758826	0.772276	1	0.531509	0.868073	0.430768
precuneus L	0.161682	0.849268	0.981697	0.527303	0.719783	0.520336	0.674895	0.800636	0.653075	0.791588	0.529959	0.886465	0.706832	0.883628	0.707296	0.625014	0.640726	0.86128	0.711738	0.645355	0.80677	0.702939	0.756663	0.781781	0.817073	0.443898	0.811763	0.827271	0.377522	0.993132	0.962474	0.804833	0.591799	0.496909	0.711756	0.749362	0.509555	0.541376	0.964504	0.664562	0.635079	0.414745	0.50105	0.810188	0.634047	0.531509	1	0.372681	0.72006
precuneus R	0.769831	0.583359	0.355691	0.853284	0.250034	0.228705	0.809816	0.656001	0.301382	0.66752	0.876203	0.560852	0.37814	0.551789	0.774491	0.693561	0.285009	0.601063	0.547494	0.768775	0.575067	0.301392	0.291636	0.53943	0.64738	0.730567	0.464186	0.517848	0.956959	0.356377	0.361982	0.311661	0.166232	0.784195	0.397929	0.579047	0.858703	0.674696	0.337357	0.751203	0.476544	0.850305	0.094395	0.672593	0.518622	0.868073	0.372681	1	0.51906
rostralanteriorcingulate L	0.348472	0.690067	0.662114	0.410162	0.298831	0.124135	0.743252	0.667955	0.331772	0.655975	0.475507	0.720743	0.39634	0.714604	0.68305	0.916577	0.324638	0.731776	0.493582	0.518184	0.604719	0.330454	0.365678	0.548171	0.721034	0.809378	0.519276	0.580517	0.636916	0.691554	0.605837	0.407873	0.339906	0.310301	0.408321	0.53423	0.410836	0.325198	0.614504	0.534795	0.448235	0.29586	0.212021	0.745077	0.436259	0.430768	0.72006	0.51906	1
rostralanteriorcingulate R	0.486432	0.892148	0.687313	0.784075	0.471093	0.287908	0.98137	0.926164	0.571098	0.926035	0.842093	0.872434	0.651899	0.86631	0.984464	0.78311	0.561475	0.902592	0.786243	0.867066	0.860732	0.574672	0.579282	0.817999	0.936143	0.651837	0.760052	0.81821	0.783279	0.684481	0.675955	0.60095	0.428239	0.657	0.670474	0.830409	0.765523	0.590591	0.640553	0.876838	0.598679	0.647241	0.295618	0.946914	0.602776	0.806365	0.695109	0.794591	0.725645
rostralmiddlefrontal L	0.2777	0.985562	0.86233	0.727244	0.726972	0.560889	0.812733	0.970071	0.828773	0.963662	0.748608	0.966466	0.896521	0.973526	0.878218	0.574868	0.822338	0.962697	0.939761	0.85999	0.99499	0.830416	0.841972	0.983621	0.960259	0.38055	0.976926	0.994201	0.487328	0.836882	0.874306	0.857585	0.696183	0.634989	0.905791	0.964388	0.690215	0.637072	0.822981	0.881352	0.735347	0.550631	0.59886	0.928768	0.730748	0.733093	0.835905	0.539447	0.617016
rostralmiddlefrontal R	0.296789	0.855517	0.810093	0.63169	0.82315	0.712787	0.634859	0.835864	0.942253	0.832728	0.631217	0.827757	0.970732	0.839539	0.721584	0.358303	0.935602	0.812846	0.917677	0.759227	0.907926	0.964107	0.953527	0.93893	0.805587	0.157944	0.967275	0.936857	0.312247	0.773251	0.84583	0.938456	0.837496	0.568357	0.969151	0.919443	0.592872	0.603073	0.786352	0.778097	0.729671	0.464861	0.783783	0.76412	0.719294	0.628053	0.762431	0.386014	0.419707
superiorfrontal L	0.688549	0.69407	0.469127	0.85102	0.316541	0.216333	0.891583	0.755937	0.396459	0.763476	0.901269	0.669729	0.475022	0.66275	0.86251	0.771004	0.381968	0.706051	0.636438	0.832823	0.678745	0.397374	0.391964	0.639939	0.75412	0.764747	0.56783	0.625648	0.939127	0.470406	0.468053	0.412583	0.251241	0.741897	0.493567	0.672712	0.859767	0.637427	0.438213	0.821389	0.517358	0.783714	0.135328	0.772309	0.54043	0.871931	0.482373	0.952506	0.619381
superiorfrontal R	0.321234	0.990041	0.830266	0.730048	0.616481	0.428061	0.907353	0.984573	0.697241	0.977609	0.772346	0.979382	0.77472	0.97655	0.94426	0.715906	0.689341	0.991692	0.860709	0.852267	0.954343	0.704666	0.721667	0.916041	0.997635	0.535711	0.885607	0.93434	0.615209	0.821255	0.820122	0.747688	0.56025	0.61298	0.787461	0.902331	0.697077	0.584232	0.779708	0.870326	0.656798	0.55897	0.44611	0.991686	0.654345	0.746949	0.828276	0.633377	0.734366
superiorparietal L	0.176052	0.576004	0.693409	0.552463	0.521912	0.347028	0.429427	0.567486	0.553289	0.566578	0.474256	0.600623	0.576265	0.603869	0.475688	0.437627	0.53953	0.581003	0.62343	0.540909	0.59153	0.526421	0.548613	0.595582	0.558726	0.30963	0.599317	0.591219	0.180672	0.721268	0.690066	0.569338	0.608799	0.654421	0.58996	0.59977	0.550602	0.7576	0.754121	0.545395	0.845374	0.539746	0.411272	0.534041	0.848152	0.525743	0.72711	0.289192	0.580673
superiorparietal R	0.679229	0.660201	0.45072	0.958551	0.345776	0.231095	0.777268	0.733147	0.436673	0.747075	0.955874	0.631456	0.510071	0.630798	0.804973	0.589311	0.421224	0.662205	0.674221	0.8679	0.677479	0.428335	0.415224	0.654168	0.70743	0.602514	0.58307	0.626531	0.852825	0.440842	0.471876	0.431663	0.320831	0.901627	0.531415	0.695557	0.942878	0.812704	0.449943	0.84895	0.636199	0.90915	0.171094	0.709485	0.67686	0.965148	0.448639	0.943914	0.425761
superiortemporal L	0.284926	0.929872	0.919087	0.654356	0.821247	0.657783	0.715098	0.896598	0.854198	0.888862	0.661252	0.923985	0.908098	0.932719	0.783108	0.492305	0.844669	0.90518	0.896306	0.782339	0.94365	0.882595	0.912732	0.944185	0.887136	0.290789	0.976754	0.966435	0.374593	0.89181	0.93987	0.934178	0.738197	0.595344	0.909483	0.915549	0.628824	0.620099	0.889489	0.803559	0.717976	0.505141	0.673764	0.850355	0.715615	0.6542	0.883085	0.439773	0.554915
superiortemporal R	0.323964	0.861214	0.89273	0.596874	0.881803	0.740916	0.626952	0.823946	0.875564	0.817218	0.595944	0.848223	0.907402	0.859726	0.70302	0.387195	0.86571	0.825601	0.857717	0.720606	0.888269	0.931165	0.958119	0.903669	0.808557	0.183999	0.946586	0.926575	0.293669	0.86104	0.923851	0.985169	0.774273	0.556432	0.899142	0.874786	0.580383	0.590067	0.871053	0.740484	0.680696	0.465797	0.752113	0.768165	0.677695	0.592839	0.841541	0.364558	0.464493
supramarginal L	0.436914	0.765649	0.628699	0.925429	0.56154	0.40366	0.713349	0.814253	0.718345	0.8206	0.906556	0.726528	0.777739	0.74698	0.785857	0.471006	0.703464	0.737823	0.904578	0.907237	0.836825	0.682528	0.670604	0.849227	0.774817	0.394355	0.804691	0.807195	0.598174	0.60339	0.666679	0.672995	0.638355	0.883328	0.795657	0.88083	0.890906	0.895269	0.639508	0.905797	0.898671	0.782731	0.464627	0.73427	0.911262	0.913262	0.600585	0.701794	0.420999
supramarginal R	0.505589	0.760378	0.575954	0.987527	0.473293	0.304679	0.770569	0.820436	0.624166	0.834205	0.966357	0.728322	0.692183	0.735814	0.831415	0.539101	0.609988	0.747734	0.836023	0.952427	0.808846	0.604242	0.585666	0.807189	0.780272	0.489093	0.744961	0.772702	0.720312	0.557926	0.606327	0.593281	0.525246	0.898877	0.71482	0.846533	0.930953	0.858372	0.576163	0.938586	0.792174	0.834744	0.353785	0.766619	0.812161	0.986994	0.562878	0.8176	0.430667
transversetemporal L	0.304443	0.882634	0.946937	0.604812	0.86601	0.699714	0.657213	0.842236	0.825275	0.833614	0.60563	0.885831	0.871708	0.895424	0.724062	0.45564	0.814983	0.860377	0.845481	0.724937	0.892844	0.876466	0.923648	0.894524	0.835635	0.253852	0.938672	0.922344	0.315064	0.922381	0.970822	0.955998	0.726065	0.570002	0.869583	0.863318	0.591994	0.604889	0.929837	0.745956	0.693662	0.48368	0.690758	0.798048	0.693419	0.60169	0.90385	0.385178	0.530145
transversetemporal R	0.295607	0.904742	0.904836	0.633683	0.846524	0.694292	0.682334	0.870859	0.870776	0.863924	0.637946	0.890766	0.913496	0.900181	0.755549	0.442907	0.860823	0.871688	0.884406	0.761988	0.925934	0.915233	0.9383	0.93417	0.857145	0.241322	0.967185	0.956804	0.34753	0.87545	0.929422	0.961212	0.762722	0.578314	0.910883	0.90624	0.61006	0.60488	0.874854	0.782548	0.696216	0.485586	0.713623	0.819551	0.693637	0.632432	0.861634	0.410372	0.510365
[truncated: 13 more columns]
