# Supplementary material for: The relationship between the interictal epileptiform discharge source connectivity and cortical structural couplings in temporal lobe epilepsy
Source: Front Neurol. 2023 Feb 1;14:1029732. doi: 10.3389/fneur.2023.1029732 (PMC9948620; doi:10.3389/fneur.2023.1029732)
Supplement: Supplementary file 1 [file Data_Sheet_1.ZIP › Connection/PLV/L/25.xlsx]

## Sheet: Sheet1
\	caudalanteriorcingulate L	caudalanteriorcingulate R	caudalmiddlefrontal L	caudalmiddlefrontal R	cuneus L	cuneus R	entorhinal L	entorhinal R	fusiform L	fusiform R	inferiorparietal L	inferiorparietal R	inferiortemporal L	inferiortemporal R	insula L	insula R	isthmuscingulate L	isthmuscingulate R	lateraloccipital L	lateraloccipital R	lateralorbitofrontal L	lateralorbitofrontal R	lingual L	lingual R	medialorbitofrontal L	medialorbitofrontal R	middletemporal L	middletemporal R	paracentral L	paracentral R	parahippocampal L	parahippocampal R	parsopercularis L	parsopercularis R	parsorbitalis L	parsorbitalis R	parstriangularis L	parstriangularis R	pericalcarine L	pericalcarine R	postcentral L	postcentral R	posteriorcingulate L	posteriorcingulate R	precentral L	precentral R	precuneus L	precuneus R	rostralanteriorcingulate L
caudalanteriorcingulate L	1	0.472505	0.452978	0.662982	0.579384	0.0412955	0.464834	0.675774	0.129013	0.494546	0.41573	0.0941964	0.338338	0.652061	0.943366	0.902723	0.333583	0.605697	0.222091	0.653383	0.532785	0.285811	0.560282	0.749197	0.882472	0.888348	0.147559	0.367893	0.771581	0.911718	0.106044	0.0943805	0.436376	0.689735	0.267807	0.503304	0.611357	0.643817	0.517036	0.0530172	0.124555	0.510636	0.915792	0.893081	0.33304	0.5994	0.094225	0.156399	0.746004
caudalanteriorcingulate R	0.472505	1	0.0274121	0.0810589	0.92685	0.602303	0.221483	0.900965	0.320688	0.498685	0.27575	0.575276	0.171476	0.880313	0.591539	0.645649	0.309655	0.758787	0.230438	0.151128	0.57129	0.362139	0.432282	0.302993	0.57508	0.682804	0.475741	0.796922	0.474275	0.566768	0.61881	0.594212	0.178173	0.297968	0.22789	0.562764	0.0663349	0.293807	0.404025	0.671627	0.376691	0.13617	0.407585	0.710331	0.0777303	0.105118	0.756967	0.549424	0.413874
caudalmiddlefrontal L	0.452978	0.0274121	1	0.708999	0.0305606	0.0636716	0.334343	0.213451	0.517563	0.709514	0.51082	0.499674	0.148079	0.263064	0.462057	0.279112	0.787458	0.435328	0.878123	0.874234	0.648994	0.690653	0.765224	0.793708	0.541553	0.213187	0.436499	0.346886	0.228466	0.499725	0.34481	0.203929	0.131769	0.838975	0.474063	0.651082	0.798638	0.853746	0.786775	0.304452	0.776219	0.875904	0.343474	0.316599	0.971246	0.920679	0.336196	0.413517	0.74733
caudalmiddlefrontal R	0.662982	0.0810589	0.708999	1	0.083042	0.307003	0.695207	0.227935	0.0972229	0.416617	0.768656	0.555275	0.33227	0.231107	0.574962	0.472883	0.401231	0.316413	0.624834	0.773065	0.39307	0.313402	0.501914	0.711415	0.575662	0.425262	0.0685761	0.125513	0.436348	0.597059	0.556551	0.476052	0.477431	0.681063	0.0712247	0.382048	0.932345	0.650133	0.492585	0.448077	0.566573	0.874762	0.620318	0.453318	0.656318	0.82104	0.399815	0.586657	0.643892
cuneus L	0.579384	0.92685	0.0305606	0.083042	1	0.444189	0.0698217	0.903081	0.168073	0.440857	0.157332	0.484589	0.0570948	0.870727	0.670574	0.748607	0.220294	0.739581	0.278842	0.189903	0.515016	0.258787	0.409711	0.351052	0.610835	0.775101	0.32754	0.661342	0.62117	0.650679	0.505218	0.448243	0.0137636	0.30469	0.344516	0.499741	0.010604	0.289295	0.37172	0.552811	0.409414	0.0615589	0.544832	0.797731	0.119714	0.111678	0.680788	0.43019	0.416062
cuneus R	0.0412955	0.602303	0.0636716	0.307003	0.444189	1	0.681952	0.454815	0.644632	0.429183	0.619389	0.690009	0.7146	0.479248	0.141616	0.0999976	0.36649	0.496032	0.20262	0.101564	0.450365	0.468446	0.348978	0.150744	0.200046	0.128667	0.724679	0.698926	0.132182	0.156513	0.822955	0.924825	0.695743	0.189899	0.194374	0.46131	0.277156	0.212286	0.345634	0.857905	0.335387	0.249354	0.164075	0.191585	0.0779305	0.0953473	0.768988	0.785055	0.229257
entorhinal L	0.464834	0.221483	0.334343	0.695207	0.0698217	0.681952	1	0.057827	0.357682	0.0615791	0.879658	0.626325	0.741714	0.0524706	0.301699	0.327208	0.0439891	0.0762315	0.420815	0.372783	0.0771469	0.159179	0.0452856	0.278411	0.23861	0.305071	0.422173	0.322445	0.477021	0.282338	0.708386	0.755574	0.870169	0.220828	0.230014	0.0931016	0.640291	0.184271	0.0319554	0.641734	0.39858	0.578906	0.57315	0.243256	0.34096	0.42891	0.516878	0.745161	0.195635
entorhinal R	0.675774	0.900965	0.213451	0.227935	0.903081	0.454815	0.057827	1	0.304514	0.623352	0.0858979	0.374516	0.0588172	0.984541	0.771646	0.793178	0.41578	0.888779	0.0626401	0.330109	0.694308	0.436968	0.589516	0.490243	0.763448	0.812752	0.45004	0.760878	0.563133	0.756753	0.410502	0.405682	0.0384431	0.489829	0.178708	0.677877	0.178283	0.478553	0.556514	0.480611	0.192862	0.133688	0.582029	0.861733	0.12173	0.263765	0.567955	0.347344	0.602302
fusiform L	0.129013	0.320688	0.517563	0.0972229	0.168073	0.644632	0.357682	0.304514	1	0.730456	0.180039	0.161035	0.732596	0.361051	0.208267	0.0727892	0.82773	0.514931	0.38213	0.447476	0.68514	0.886705	0.680173	0.480579	0.32519	0.0333904	0.940601	0.664288	0.312365	0.262653	0.351391	0.493663	0.562695	0.554886	0.623374	0.70483	0.166685	0.601248	0.712591	0.37293	0.252325	0.253792	0.190058	0.138434	0.50237	0.4071	0.290362	0.281973	0.528683
fusiform R	0.494546	0.498685	0.709514	0.416617	0.440857	0.429183	0.0615791	0.623352	0.730456	1	0.127908	0.0452657	0.388529	0.678778	0.589667	0.417568	0.893793	0.829303	0.47489	0.729824	0.982303	0.886159	0.97831	0.816987	0.698136	0.388	0.769197	0.788964	0.229683	0.630886	0.13705	0.26146	0.239388	0.86909	0.366238	0.985258	0.443385	0.892438	0.976836	0.18742	0.331026	0.513386	0.349086	0.508279	0.639797	0.675153	0.158439	0.0877842	0.867183
inferiorparietal L	0.41573	0.27575	0.51082	0.768656	0.157332	0.619389	0.879658	0.0858979	0.180039	0.127908	1	0.736993	0.572322	0.077824	0.302169	0.237995	0.160794	0.0297667	0.576299	0.544135	0.116085	0.0689823	0.218989	0.437364	0.273101	0.211422	0.253583	0.217781	0.380662	0.311018	0.75457	0.721278	0.705368	0.37346	0.0778437	0.0966031	0.756948	0.343485	0.214449	0.703797	0.517072	0.719639	0.483198	0.195367	0.513699	0.583818	0.59895	0.813675	0.327355
inferiorparietal R	0.0941964	0.575276	0.499674	0.555275	0.484589	0.690009	0.626325	0.374516	0.161035	0.0452657	0.736993	1	0.388243	0.365397	0.0398034	0.114976	0.132201	0.233554	0.672914	0.450935	0.0636937	0.0278492	0.118066	0.284991	0.0306547	0.152419	0.268564	0.365326	0.0687902	0.028852	0.905155	0.819863	0.470533	0.25537	0.244942	0.0577646	0.601084	0.251091	0.136459	0.917602	0.771851	0.66338	0.125547	0.147866	0.555508	0.518776	0.900508	0.947929	0.135288
inferiortemporal L	0.338338	0.171476	0.148079	0.33227	0.0570948	0.7146	0.741714	0.0588172	0.732596	0.388529	0.572322	0.388243	1	0.110936	0.201103	0.309299	0.442451	0.234844	0.0291231	0.204691	0.36282	0.548146	0.331537	0.232537	0.150218	0.290639	0.710856	0.46429	0.566395	0.200467	0.550602	0.67404	0.90059	0.24299	0.584496	0.388881	0.274797	0.270196	0.349314	0.533318	0.113136	0.198296	0.50149	0.202202	0.124327	0.145745	0.390212	0.545505	0.230254
inferiortemporal R	0.652061	0.880313	0.263064	0.231107	0.870727	0.479248	0.0524706	0.984541	0.361051	0.678778	0.077824	0.365397	0.110936	1	0.749076	0.762476	0.475181	0.923607	0.033435	0.350773	0.745941	0.498071	0.639675	0.513049	0.762187	0.761328	0.499664	0.787377	0.515857	0.748003	0.409222	0.414261	0.0543284	0.530446	0.111017	0.732116	0.191858	0.525338	0.610306	0.486573	0.1506	0.140498	0.546568	0.830006	0.174663	0.286969	0.552459	0.351791	0.638153
insula L	0.943366	0.591539	0.462057	0.574962	0.670574	0.141616	0.301699	0.771646	0.208267	0.589667	0.302169	0.0398034	0.201103	0.749076	1	0.898819	0.412759	0.72881	0.207729	0.653514	0.634301	0.379476	0.642952	0.783593	0.9558	0.903056	0.280133	0.517993	0.69878	0.973566	0.0414586	0.063866	0.27237	0.726987	0.22418	0.605238	0.536244	0.682919	0.596618	0.118462	0.0952983	0.473943	0.825675	0.947218	0.338306	0.589834	0.211361	0.0236413	0.805488
insula R	0.902723	0.645649	0.279112	0.472883	0.748607	0.0999976	0.327208	0.793178	0.0727892	0.417568	0.237995	0.114976	0.309299	0.762476	0.898819	1	0.219629	0.635346	0.0322088	0.470545	0.478305	0.206738	0.456712	0.609585	0.835188	0.968423	0.127735	0.415786	0.840771	0.87413	0.100029	0.0592269	0.339796	0.572363	0.357939	0.456048	0.401737	0.527859	0.407009	0.173668	0.0774406	0.30994	0.865683	0.955483	0.156748	0.41375	0.30195	0.0399576	0.646139
isthmuscingulate L	0.333583	0.309655	0.787458	0.401231	0.220294	0.36649	0.0439891	0.41578	0.82773	0.893793	0.160794	0.132201	0.442451	0.475181	0.412759	0.219629	1	0.645382	0.618319	0.71701	0.836847	0.949598	0.883703	0.726056	0.528804	0.176758	0.771081	0.660031	0.186817	0.45818	0.0477501	0.189357	0.258243	0.792462	0.553921	0.847175	0.477173	0.831202	0.916664	0.0872673	0.474903	0.558644	0.206141	0.306291	0.753513	0.696334	0.0296391	0.0490601	0.748814
isthmuscingulate R	0.605697	0.758787	0.435328	0.316413	0.739581	0.496032	0.0762315	0.888779	0.514931	0.829303	0.0297667	0.233554	0.234844	0.923607	0.72881	0.635346	0.645382	1	0.173577	0.50833	0.877022	0.660111	0.801405	0.657792	0.782067	0.632395	0.631567	0.850934	0.377247	0.76076	0.320891	0.384761	0.138421	0.675234	0.0714622	0.865025	0.30158	0.676864	0.77584	0.395458	0.0540393	0.279313	0.47163	0.733718	0.348701	0.437706	0.420465	0.267719	0.76177
lateraloccipital L	0.222091	0.230438	0.878123	0.624834	0.278842	0.20262	0.420815	0.0626401	0.38213	0.47489	0.576299	0.672914	0.0291231	0.033435	0.207729	0.0322088	0.618319	0.173577	1	0.704071	0.402151	0.511505	0.529759	0.570941	0.281702	0.0387484	0.268374	0.10421	0.13277	0.234228	0.533788	0.383756	0.182714	0.615986	0.506547	0.40714	0.735527	0.629795	0.562085	0.495367	0.925563	0.804492	0.138122	0.0562182	0.936816	0.778943	0.565469	0.568803	0.502938
lateraloccipital R	0.653383	0.151128	0.874234	0.773065	0.189903	0.101564	0.372783	0.330109	0.447476	0.729824	0.544135	0.450935	0.204691	0.350773	0.653514	0.470545	0.71701	0.50833	0.704071	1	0.686533	0.649753	0.80784	0.935619	0.674645	0.425123	0.40555	0.37575	0.422485	0.683564	0.30519	0.195992	0.218408	0.904425	0.285317	0.681134	0.786012	0.897111	0.806683	0.272846	0.590487	0.877302	0.575822	0.517121	0.798251	0.967614	0.258235	0.389655	0.823319
lateralorbitofrontal L	0.532785	0.57129	0.648994	0.39307	0.515016	0.450365	0.0771469	0.694308	0.68514	0.982303	0.116085	0.0636937	0.36282	0.745941	0.634301	0.478305	0.836847	0.877022	0.402151	0.686533	1	0.840293	0.954954	0.801448	0.738587	0.457549	0.752684	0.830175	0.258412	0.671155	0.193134	0.301019	0.227669	0.84305	0.299371	0.99573	0.40571	0.860067	0.940705	0.244015	0.261278	0.4545	0.383525	0.568037	0.573697	0.620825	0.228051	0.135819	0.87182
lateralorbitofrontal R	0.285811	0.362139	0.690653	0.313402	0.258787	0.468446	0.159179	0.436968	0.886705	0.886159	0.0689823	0.0278492	0.548146	0.498071	0.379476	0.206738	0.949598	0.660111	0.511505	0.649753	0.840293	1	0.854279	0.677455	0.497548	0.161166	0.866685	0.711239	0.185252	0.434793	0.174764	0.309676	0.382565	0.74883	0.563515	0.857131	0.358675	0.791244	0.882435	0.20095	0.363084	0.461282	0.180589	0.300489	0.654071	0.61147	0.151286	0.100876	0.711047
lingual L	0.560282	0.432282	0.765224	0.501914	0.409711	0.348978	0.0452856	0.589516	0.680173	0.97831	0.218989	0.118066	0.331537	0.639675	0.642952	0.456712	0.883703	0.801405	0.529759	0.80784	0.954954	0.854279	1	0.887473	0.737212	0.421743	0.700673	0.715269	0.289927	0.680687	0.0551771	0.173379	0.184742	0.921825	0.350055	0.951553	0.527803	0.936207	0.992022	0.117172	0.391091	0.597601	0.423088	0.539688	0.688961	0.752755	0.0783532	0.0862157	0.909384
lingual R	0.749197	0.302993	0.793708	0.711415	0.351052	0.150744	0.278411	0.490243	0.480579	0.816987	0.437364	0.284991	0.232537	0.513049	0.783593	0.609585	0.726056	0.657792	0.570941	0.935619	0.801448	0.677455	0.887473	1	0.811329	0.568718	0.48157	0.514135	0.495474	0.816743	0.161866	0.0766852	0.200642	0.961404	0.260682	0.789351	0.702914	0.943234	0.86663	0.126275	0.451468	0.754904	0.644064	0.661345	0.701044	0.879726	0.0895782	0.246202	0.928266
medialorbitofrontal L	0.882472	0.57508	0.541553	0.575662	0.610835	0.200046	0.23861	0.763448	0.32519	0.698136	0.273101	0.0306547	0.150218	0.762187	0.9558	0.835188	0.528804	0.782067	0.281702	0.674645	0.738587	0.497548	0.737212	0.811329	1	0.824926	0.388999	0.587023	0.600134	0.954995	0.0552434	0.0966055	0.191973	0.803349	0.128619	0.713105	0.551925	0.772136	0.696464	0.137814	0.167416	0.484179	0.739551	0.889228	0.42503	0.619823	0.201195	0.0229263	0.894612
medialorbitofrontal R	0.888348	0.682804	0.213187	0.425262	0.775101	0.128667	0.305071	0.812752	0.0333904	0.388	0.211422	0.152419	0.290639	0.761328	0.903056	0.968423	0.176758	0.632395	0.0387484	0.425123	0.457549	0.161166	0.421743	0.568718	0.824926	1	0.123107	0.45086	0.817187	0.858284	0.133351	0.0937487	0.335797	0.509771	0.416093	0.429246	0.358942	0.462144	0.369523	0.202781	0.141634	0.262996	0.847192	0.953778	0.0854504	0.357966	0.339665	0.0721675	0.602917
middletemporal L	0.147559	0.475741	0.436499	0.0685761	0.32754	0.724679	0.422173	0.45004	0.940601	0.769197	0.253583	0.268564	0.710856	0.499664	0.280133	0.127735	0.771081	0.631567	0.268374	0.40555	0.752684	0.866685	0.700673	0.48157	0.388999	0.123107	1	0.78672	0.171599	0.326549	0.454358	0.586124	0.588894	0.548813	0.493127	0.770428	0.101853	0.589196	0.715953	0.474251	0.128866	0.186245	0.089424	0.242209	0.404052	0.348259	0.404394	0.379737	0.547154
middletemporal R	0.367893	0.796922	0.346886	0.125513	0.661342	0.698926	0.322445	0.760878	0.664288	0.788964	0.217781	0.365326	0.46429	0.787377	0.517993	0.415786	0.660031	0.850934	0.10421	0.37575	0.830175	0.711239	0.715269	0.514135	0.587023	0.45086	0.78672	1	0.157925	0.537254	0.489363	0.593145	0.380497	0.555467	0.149737	0.835551	0.11869	0.574383	0.702226	0.540401	0.0539824	0.146382	0.215593	0.532256	0.278969	0.307561	0.536809	0.42619	0.624571
paracentral L	0.771581	0.474275	0.228466	0.436348	0.62117	0.132182	0.477021	0.563133	0.312365	0.229683	0.380662	0.0687902	0.566395	0.515857	0.69878	0.840771	0.186817	0.377247	0.13277	0.422485	0.258412	0.185252	0.289927	0.495474	0.600134	0.817187	0.171599	0.157925	1	0.681724	0.0292415	0.118956	0.549749	0.42913	0.611761	0.247765	0.3193	0.392956	0.251376	0.017533	0.19558	0.286813	0.898306	0.761054	0.1821	0.364703	0.188595	0.102329	0.4486
paracentral R	0.911718	0.566768	0.499725	0.597059	0.650679	0.156513	0.282338	0.756753	0.262653	0.630886	0.311018	0.028852	0.200467	0.748003	0.973566	0.87413	0.45818	0.76076	0.234228	0.683564	0.671155	0.434793	0.680687	0.816743	0.954995	0.858284	0.326549	0.537254	0.681724	1	0.0345325	0.056264	0.244411	0.773402	0.192624	0.64881	0.551279	0.734695	0.636187	0.109162	0.123112	0.499676	0.806902	0.930792	0.37983	0.622317	0.188139	0.0420972	0.83742
parahippocampal L	0.106044	0.61881	0.34481	0.556551	0.505218	0.822955	0.708386	0.410502	0.351391	0.13705	0.75457	0.905155	0.550602	0.409222	0.0414586	0.100029	0.0477501	0.320891	0.533788	0.30519	0.193134	0.174764	0.0551771	0.161866	0.0552434	0.133351	0.454358	0.489363	0.0292415	0.0345325	1	0.938377	0.611993	0.13363	0.121814	0.195802	0.579544	0.114446	0.0393907	0.961698	0.654148	0.541525	0.152045	0.160329	0.391348	0.387598	0.914457	0.945304	0.0798256
parahippocampal R	0.0943805	0.594212	0.203929	0.476052	0.448243	0.924825	0.755574	0.405682	0.493663	0.26146	0.721278	0.819863	0.67404	0.414261	0.063866	0.0592269	0.189357	0.384761	0.383756	0.195992	0.301019	0.309676	0.173379	0.0766852	0.0966055	0.0937487	0.586124	0.593145	0.118956	0.056264	0.938377	1	0.698651	0.0478776	0.103346	0.308851	0.457338	0.0454532	0.165278	0.92615	0.510707	0.429721	0.199855	0.143984	0.245573	0.267038	0.836463	0.904475	0.0877223
parsopercularis L	0.436376	0.178173	0.131769	0.477431	0.0137636	0.695743	0.870169	0.0384431	0.562695	0.239388	0.705368	0.470533	0.90059	0.0543284	0.27237	0.339796	0.258243	0.138421	0.182714	0.218408	0.227669	0.382565	0.184742	0.200642	0.191973	0.335797	0.588894	0.380497	0.549749	0.244411	0.611993	0.698651	1	0.15822	0.438881	0.249962	0.450697	0.153701	0.192254	0.563271	0.184267	0.339253	0.569885	0.245204	0.107662	0.221197	0.418867	0.613509	0.156894
parsopercularis R	0.689735	0.297968	0.838975	0.681063	0.30469	0.189899	0.220828	0.489829	0.554886	0.86909	0.37346	0.25537	0.24299	0.530446	0.726987	0.572363	0.792462	0.675234	0.615986	0.904425	0.84305	0.74883	0.921825	0.961404	0.803349	0.509771	0.548813	0.555467	0.42913	0.773402	0.13363	0.0478776	0.15822	1	0.324549	0.838807	0.685296	0.993639	0.909074	0.10024	0.502288	0.732309	0.57342	0.61054	0.755239	0.873249	0.0710289	0.211123	0.95419
parsorbitalis L	0.267807	0.22789	0.474063	0.0712247	0.344516	0.194374	0.230014	0.178708	0.623374	0.366238	0.0778437	0.244942	0.584496	0.111017	0.22418	0.357939	0.553921	0.0714622	0.506547	0.285317	0.299371	0.563515	0.350055	0.260682	0.128619	0.416093	0.493127	0.149737	0.611761	0.192624	0.121814	0.103346	0.438881	0.324549	1	0.323369	0.155915	0.369365	0.392614	0.0957879	0.575071	0.247962	0.416071	0.297019	0.544617	0.309215	0.21995	0.11577	0.246807
parsorbitalis R	0.503304	0.562764	0.651082	0.382048	0.499741	0.46131	0.0931016	0.677877	0.70483	0.985258	0.0966031	0.0577646	0.388881	0.732116	0.605238	0.456048	0.847175	0.865025	0.40714	0.681134	0.99573	0.857131	0.951553	0.789351	0.713105	0.429246	0.770428	0.835551	0.247765	0.64881	0.195802	0.308851	0.249962	0.838807	0.323369	1	0.393937	0.859967	0.941086	0.243328	0.264956	0.453746	0.359354	0.545802	0.578265	0.619961	0.225111	0.1325	0.856425
parstriangularis L	0.611357	0.0663349	0.798638	0.932345	0.010604	0.277156	0.640291	0.178283	0.166685	0.443385	0.756948	0.601084	0.274797	0.191858	0.536244	0.401737	0.477173	0.30158	0.735527	0.786012	0.40571	0.358675	0.527803	0.702914	0.551925	0.358942	0.101853	0.11869	0.3193	0.551279	0.579544	0.457338	0.450697	0.685296	0.155915	0.393937	1	0.660615	0.531126	0.480997	0.673608	0.901792	0.517272	0.39137	0.759311	0.839746	0.452805	0.609305	0.642346
parstriangularis R	0.643817	0.293807	0.853746	0.650133	0.289295	0.212286	0.184271	0.478553	0.601248	0.892438	0.343485	0.251091	0.270196	0.525338	0.682919	0.527859	0.831202	0.676864	0.629795	0.897111	0.860067	0.791244	0.936207	0.943234	0.772136	0.462144	0.589196	0.574383	0.392956	0.734695	0.114446	0.0454532	0.153701	0.993639	0.369365	0.859967	0.660615	1	0.931012	0.0928304	0.516682	0.725197	0.527072	0.569362	0.776864	0.868337	0.0681441	0.196036	0.943116
pericalcarine L	0.517036	0.404025	0.786775	0.492585	0.37172	0.345634	0.0319554	0.556514	0.712591	0.976836	0.214449	0.136459	0.349314	0.610306	0.596618	0.407009	0.916664	0.77584	0.562085	0.806683	0.940705	0.882435	0.992022	0.86663	0.696464	0.369523	0.715953	0.702226	0.251376	0.636187	0.0393907	0.165278	0.192254	0.909074	0.392614	0.941086	0.531126	0.931012	1	0.103595	0.423155	0.606829	0.377677	0.490769	0.718493	0.758914	0.0556056	0.0865622	0.884453
pericalcarine R	0.0530172	0.671627	0.304452	0.448077	0.552811	0.857905	0.641734	0.480611	0.37293	0.18742	0.703797	0.917602	0.533318	0.486573	0.118462	0.173668	0.0872673	0.395458	0.495367	0.272846	0.244015	0.20095	0.117172	0.126275	0.137814	0.202781	0.474251	0.540401	0.017533	0.109162	0.961698	0.92615	0.563271	0.10024	0.0957879	0.243328	0.480997	0.0928304	0.103595	1	0.616751	0.497245	0.0932656	0.230253	0.355226	0.338181	0.943915	0.943671	0.0917662
postcentral L	0.124555	0.376691	0.776219	0.566573	0.409414	0.335387	0.39858	0.192862	0.252325	0.331026	0.517072	0.771851	0.113136	0.1506	0.0952983	0.0774406	0.474903	0.0540393	0.925563	0.590487	0.261278	0.363084	0.391091	0.451468	0.167416	0.141634	0.128866	0.0539824	0.19558	0.123112	0.654148	0.510707	0.184267	0.502288	0.575071	0.264956	0.673608	0.516682	0.423155	0.616751	1	0.724032	0.0492468	0.0796362	0.850935	0.676625	0.697187	0.652035	0.384215
postcentral R	0.510636	0.13617	0.875904	0.874762	0.0615589	0.249354	0.578906	0.133688	0.253792	0.513386	0.719639	0.66338	0.198296	0.140498	0.473943	0.30994	0.558644	0.279313	0.804492	0.877302	0.4545	0.461282	0.597601	0.754904	0.484179	0.262996	0.186245	0.146382	0.286813	0.499676	0.541525	0.429721	0.339253	0.732309	0.247962	0.453746	0.901792	0.725197	0.606829	0.497245	0.724032	1	0.457429	0.335236	0.838592	0.92969	0.485785	0.612594	0.623901
posteriorcingulate L	0.915792	0.407585	0.343474	0.620318	0.544832	0.164075	0.57315	0.582029	0.190058	0.349086	0.483198	0.125547	0.50149	0.546568	0.825675	0.865683	0.206141	0.47163	0.138122	0.575822	0.383525	0.180589	0.423088	0.644064	0.739551	0.847192	0.089424	0.215593	0.898306	0.806902	0.152045	0.199855	0.569885	0.57342	0.416071	0.359354	0.517272	0.527072	0.377677	0.0932656	0.0492468	0.457429	1	0.821117	0.234479	0.521934	0.0598245	0.216337	0.600249
posteriorcingulate R	0.893081	0.710331	0.316599	0.453318	0.797731	0.191585	0.243256	0.861733	0.138434	0.508279	0.195367	0.147866	0.202202	0.830006	0.947218	0.955483	0.306291	0.733718	0.0562182	0.517121	0.568037	0.300489	0.539688	0.661345	0.889228	0.953778	0.242209	0.532256	0.761054	0.930792	0.160329	0.143984	0.245204	0.61054	0.297019	0.545802	0.39137	0.569362	0.490769	0.230253	0.0796362	0.335236	0.821117	1	0.190842	0.451435	0.346037	0.094104	0.697605
precentral L	0.33304	0.0777303	0.971246	0.656318	0.119714	0.0779305	0.34096	0.12173	0.50237	0.639797	0.513699	0.555508	0.124327	0.174663	0.338306	0.156748	0.753513	0.348701	0.936816	0.798251	0.573697	0.654071	0.688961	0.701044	0.42503	0.0854504	0.404052	0.278969	0.1821	0.37983	0.391348	0.245573	0.107662	0.755239	0.544617	0.578265	0.759311	0.776864	0.718493	0.355226	0.850935	0.838592	0.234479	0.190842	1	0.8563	0.407317	0.454856	0.652725
precentral R	0.5994	0.105118	0.920679	0.82104	0.111678	0.0953473	0.42891	0.263765	0.4071	0.675153	0.583818	0.518776	0.145745	0.286969	0.589834	0.41375	0.696334	0.437706	0.778943	0.967614	0.620825	0.61147	0.752755	0.879726	0.619823	0.357966	0.348259	0.307561	0.364703	0.622317	0.387598	0.267038	0.221197	0.873249	0.309215	0.619961	0.839746	0.868337	0.758914	0.338181	0.676625	0.92969	0.521934	0.451435	0.8563	1	0.34217	0.456568	0.775493
precuneus L	0.094225	0.756967	0.336196	0.399815	0.680788	0.768988	0.516878	0.567955	0.290362	0.158439	0.59895	0.900508	0.390212	0.552459	0.211361	0.30195	0.0296391	0.420465	0.565469	0.258235	0.228051	0.151286	0.0783532	0.0895782	0.201195	0.339665	0.404394	0.536809	0.188595	0.188139	0.914457	0.836463	0.418867	0.0710289	0.21995	0.225111	0.452805	0.0681441	0.0556056	0.943915	0.697187	0.485785	0.0598245	0.346037	0.407317	0.34217	1	0.860123	0.0523004
precuneus R	0.156399	0.549424	0.413517	0.586657	0.43019	0.785055	0.745161	0.347344	0.281973	0.0877842	0.813675	0.947929	0.545505	0.351791	0.0236413	0.0399576	0.0490601	0.267719	0.568803	0.389655	0.135819	0.100876	0.0862157	0.246202	0.0229263	0.0721675	0.379737	0.42619	0.102329	0.0420972	0.945304	0.904475	0.613509	0.211123	0.11577	0.1325	0.609305	0.196036	0.0865622	0.943671	0.652035	0.612594	0.216337	0.094104	0.454856	0.456568	0.860123	1	0.130702
rostralanteriorcingulate L	0.746004	0.413874	0.74733	0.643892	0.416062	0.229257	0.195635	0.602302	0.528683	0.867183	0.327355	0.135288	0.230254	0.638153	0.805488	0.646139	0.748814	0.76177	0.502938	0.823319	0.87182	0.711047	0.909384	0.928266	0.894612	0.602917	0.547154	0.624571	0.4486	0.83742	0.0798256	0.0877223	0.156894	0.95419	0.246807	0.856425	0.642346	0.943116	0.884453	0.0917662	0.384215	0.623901	0.600249	0.697605	0.652725	0.775493	0.0523004	0.130702	1
rostralanteriorcingulate R	0.850576	0.750451	0.197632	0.373966	0.821536	0.207996	0.230116	0.862888	0.0412135	0.414286	0.153447	0.220271	0.220603	0.811699	0.895463	0.953079	0.198894	0.675908	0.0635873	0.402005	0.487233	0.193906	0.434488	0.549502	0.827678	0.988398	0.180283	0.518233	0.783234	0.850585	0.207869	0.17499	0.259925	0.496459	0.393377	0.461765	0.30883	0.452565	0.38356	0.277092	0.173215	0.229045	0.798881	0.963025	0.0692424	0.334821	0.408419	0.146195	0.60067
rostralmiddlefrontal L	0.0675229	0.705656	0.14957	0.400147	0.577277	0.866412	0.641855	0.519601	0.5127	0.325221	0.64773	0.789568	0.59925	0.522906	0.16573	0.197014	0.23018	0.446326	0.368661	0.110964	0.377447	0.364809	0.238522	0.0404431	0.186443	0.223487	0.620838	0.62987	0.0218386	0.15998	0.926944	0.899716	0.620773	0.0703408	0.107192	0.384356	0.423471	0.0914942	0.22378	0.911944	0.50243	0.358367	0.0784355	0.274477	0.201735	0.196532	0.899451	0.834422	0.142359
rostralmiddlefrontal R	0.080318	0.632827	0.165153	0.186587	0.478323	0.858664	0.591648	0.520825	0.765004	0.595653	0.437404	0.527643	0.713375	0.543228	0.247638	0.14996	0.530797	0.606773	0.124848	0.176044	0.619689	0.653218	0.510604	0.290019	0.313751	0.187264	0.865886	0.817973	0.0849269	0.269812	0.697287	0.790569	0.655489	0.333607	0.285135	0.636509	0.150043	0.363408	0.507194	0.701697	0.213948	0.120038	0.0646928	0.273011	0.118982	0.126517	0.669752	0.608537	0.370821
superiorfrontal L	0.919944	0.428198	0.624121	0.714118	0.491714	0.0815342	0.359804	0.640023	0.297476	0.668854	0.421361	0.145307	0.203868	0.641485	0.931672	0.807971	0.534397	0.695289	0.385414	0.774911	0.688354	0.480219	0.733247	0.878814	0.94005	0.779311	0.322813	0.481171	0.61264	0.933589	0.119819	0.04933	0.286783	0.845005	0.134747	0.663031	0.698478	0.807564	0.698712	0.0445759	0.279748	0.609102	0.77614	0.827265	0.51018	0.725549	0.0393865	0.163543	0.89623
superiorfrontal R	0.709322	0.860964	0.0742535	0.226697	0.904449	0.329969	0.116225	0.898525	0.069758	0.391533	0.121763	0.380599	0.146203	0.848617	0.77552	0.875282	0.174531	0.683454	0.193029	0.268451	0.470272	0.191389	0.377646	0.416261	0.725825	0.906385	0.225919	0.581707	0.743243	0.737315	0.36133	0.31839	0.16594	0.375001	0.415381	0.452964	0.151782	0.34109	0.332521	0.426749	0.30989	0.116662	0.673595	0.886687	0.0564905	0.208687	0.557588	0.30123	0.492372
superiorparietal L	0.304959	0.393702	0.634605	0.769194	0.300374	0.569993	0.785996	0.182021	0.0444328	0.172194	0.908013	0.871793	0.418101	0.171601	0.195031	0.0983836	0.264282	0.0585231	0.752157	0.597454	0.114745	0.142798	0.261516	0.44719	0.191839	0.0626388	0.144735	0.204414	0.194001	0.212917	0.829552	0.727616	0.58164	0.418082	0.142563	0.109836	0.805989	0.40482	0.276672	0.789891	0.721187	0.814022	0.324987	0.0727532	0.663956	0.672064	0.746019	0.885331	0.318202
superiorparietal R	0.516892	0.97149	0.109342	0.0650559	0.92136	0.585804	0.181067	0.928183	0.336117	0.562029	0.229431	0.532171	0.158751	0.928233	0.628831	0.675524	0.36909	0.818377	0.170997	0.188639	0.630137	0.408492	0.500936	0.356727	0.630668	0.698677	0.48581	0.805008	0.479281	0.615905	0.568359	0.553186	0.149217	0.374107	0.188829	0.620848	0.0208595	0.37218	0.474223	0.638386	0.311907	0.0571013	0.433634	0.735721	0.0739865	0.122834	0.714743	0.508678	0.490057
superiortemporal L	0.408318	0.802939	0.367012	0.139458	0.690368	0.65837	0.28997	0.790646	0.638293	0.806332	0.189578	0.333125	0.419459	0.812162	0.564601	0.457729	0.6625	0.885807	0.119682	0.417153	0.852814	0.707125	0.744335	0.556372	0.621149	0.493312	0.767818	0.961809	0.203805	0.584242	0.472319	0.551875	0.347721	0.578308	0.130322	0.847093	0.135766	0.593088	0.727132	0.508009	0.0514917	0.177875	0.271124	0.577362	0.29463	0.337954	0.519821	0.394455	0.644708
superiortemporal R	0.0243809	0.549432	0.177966	0.187617	0.387149	0.873975	0.61486	0.442846	0.800077	0.587309	0.446599	0.497411	0.774326	0.463175	0.189974	0.0611603	0.552722	0.552388	0.0953449	0.168331	0.59533	0.665577	0.503321	0.270721	0.261313	0.117785	0.880601	0.788046	0.184099	0.208316	0.676273	0.794306	0.693457	0.321393	0.327989	0.613308	0.137104	0.355824	0.508287	0.678939	0.175703	0.0883513	0.138216	0.19448	0.138455	0.10804	0.618263	0.59755	0.349222
supramarginal L	0.353591	0.233156	0.869571	0.783374	0.215956	0.313445	0.590563	0.0297923	0.242077	0.433557	0.720973	0.749159	0.157468	0.00968736	0.304035	0.147239	0.533491	0.161688	0.928812	0.759724	0.365462	0.420065	0.50723	0.619468	0.35278	0.0903954	0.145138	0.0532355	0.113875	0.329566	0.63681	0.500294	0.340131	0.642156	0.360761	0.368412	0.864081	0.642936	0.530058	0.585936	0.875503	0.915001	0.27905	0.152899	0.892183	0.844455	0.607351	0.68631	0.528818
supramarginal R	0.384816	0.258047	0.779882	0.814091	0.175909	0.404082	0.676905	0.0591629	0.127102	0.3554	0.818208	0.797385	0.284672	0.0320161	0.321184	0.175586	0.429854	0.111601	0.820254	0.761505	0.293912	0.324793	0.443625	0.613804	0.323731	0.132943	0.0424445	0.0341405	0.203003	0.345452	0.671118	0.566967	0.426452	0.584238	0.22737	0.292327	0.846416	0.577467	0.45676	0.645277	0.763506	0.940795	0.366642	0.184861	0.790808	0.821251	0.625717	0.749991	0.466015
transversetemporal L	0.361492	0.88945	0.184055	0.0353367	0.771164	0.74166	0.36121	0.811607	0.561304	0.652224	0.308862	0.508332	0.416268	0.820608	0.521825	0.468257	0.518989	0.821603	0.0738431	0.239844	0.708473	0.582521	0.581134	0.391618	0.555912	0.506728	0.701292	0.923415	0.231508	0.529663	0.633149	0.676036	0.380753	0.411375	0.0220193	0.70355	0.0336512	0.424151	0.561474	0.666942	0.231993	0.0490526	0.240098	0.579373	0.119335	0.159199	0.695653	0.554221	0.500576
transversetemporal R	0.0153465	0.695133	0.206449	0.416925	0.560377	0.900618	0.664198	0.504855	0.473146	0.272955	0.652905	0.839751	0.591776	0.508712	0.155624	0.169786	0.183166	0.452247	0.409838	0.177711	0.325354	0.306277	0.182914	0.0287705	0.180275	0.203592	0.576452	0.623816	0.00460693	0.146351	0.943424	0.965208	0.605081	0.0212937	0.0875332	0.32979	0.421447	0.0327363	0.169926	0.958667	0.54575	0.42035	0.0883828	0.249967	0.258194	0.258366	0.915095	0.89331	0.115821
[truncated: 13 more columns]
