# Supplementary material for: The relationship between the interictal epileptiform discharge source connectivity and cortical structural couplings in temporal lobe epilepsy
Source: Front Neurol. 2023 Feb 1;14:1029732. doi: 10.3389/fneur.2023.1029732 (PMC9948620; doi:10.3389/fneur.2023.1029732)
Supplement: Supplementary file 1 [file Data_Sheet_1.ZIP › Connection/PLV/L/26.xlsx]

## Sheet: Sheet1
\	caudalanteriorcingulate L	caudalanteriorcingulate R	caudalmiddlefrontal L	caudalmiddlefrontal R	cuneus L	cuneus R	entorhinal L	entorhinal R	fusiform L	fusiform R	inferiorparietal L	inferiorparietal R	inferiortemporal L	inferiortemporal R	insula L	insula R	isthmuscingulate L	isthmuscingulate R	lateraloccipital L	lateraloccipital R	lateralorbitofrontal L	lateralorbitofrontal R	lingual L	lingual R	medialorbitofrontal L	medialorbitofrontal R	middletemporal L	middletemporal R	paracentral L	paracentral R	parahippocampal L	parahippocampal R	parsopercularis L	parsopercularis R	parsorbitalis L	parsorbitalis R	parstriangularis L	parstriangularis R	pericalcarine L	pericalcarine R	postcentral L	postcentral R	posteriorcingulate L	posteriorcingulate R	precentral L	precentral R	precuneus L	precuneus R	rostralanteriorcingulate L
caudalanteriorcingulate L	1	0.156392	0.194363	0.823923	0.133665	0.024086	0.121928	0.141436	0.128375	0.107046	0.427865	0.0831149	0.41699	0.153783	0.326411	0.357194	0.533467	0.172972	0.258703	0.357713	0.137266	0.283629	0.148625	0.187509	0.222193	0.673818	0.153201	0.0958022	0.609255	0.198248	0.113802	0.178482	0.474523	0.3452	0.3167	0.2138	0.780125	0.225675	0.167103	0.223134	0.183609	0.587565	0.786783	0.168263	0.106883	0.603986	0.0987859	0.807236	0.33895
caudalanteriorcingulate R	0.156392	1	0.907562	0.328361	0.989746	0.937638	0.95265	0.980031	0.931833	0.946059	0.682149	0.911122	0.65165	0.939138	0.941387	0.931672	0.272687	0.959577	0.217195	0.654508	0.941067	0.790356	0.956243	0.889118	0.972457	0.682931	0.890501	0.953103	0.6657	0.990544	0.933095	0.888756	0.22665	0.359003	0.618573	0.62552	0.218407	0.942812	0.888595	0.850638	0.779671	0.178115	0.50656	0.961035	0.807106	0.349871	0.987779	0.45367	0.897537
caudalmiddlefrontal L	0.194363	0.907562	1	0.231529	0.86627	0.92512	0.797525	0.837605	0.778658	0.80048	0.598359	0.967523	0.493368	0.771264	0.808887	0.863903	0.0906024	0.800287	0.0581246	0.455566	0.773924	0.63828	0.795456	0.705641	0.82627	0.666889	0.716377	0.813131	0.752309	0.872055	0.85328	0.792654	0.439324	0.152016	0.432397	0.413817	0.08759	0.778365	0.703787	0.731091	0.937463	0.0469055	0.587249	0.801481	0.94955	0.165441	0.930965	0.370994	0.740313
caudalmiddlefrontal R	0.823923	0.328361	0.231529	1	0.341767	0.16079	0.312663	0.353077	0.266905	0.268152	0.21601	0.165196	0.201253	0.393203	0.489553	0.473914	0.220063	0.402049	0.429359	0.652165	0.340706	0.15774	0.375609	0.449966	0.419527	0.661806	0.295124	0.264145	0.537448	0.389596	0.153907	0.117002	0.265692	0.632643	0.235178	0.49718	0.885385	0.458555	0.424585	0.10667	0.15277	0.825287	0.663344	0.395464	0.100208	0.88463	0.266498	0.947244	0.5401
cuneus L	0.133665	0.989746	0.86627	0.341767	1	0.92483	0.979725	0.99593	0.96283	0.972945	0.708445	0.880317	0.702777	0.972612	0.944392	0.905822	0.344116	0.985077	0.27732	0.710017	0.971823	0.833917	0.984739	0.931612	0.982371	0.644679	0.931831	0.976771	0.609493	0.992075	0.943261	0.905326	0.155261	0.420809	0.679107	0.691441	0.238738	0.968206	0.932345	0.872407	0.733797	0.215736	0.451834	0.985501	0.768333	0.392348	0.976819	0.460461	0.914634
cuneus R	0.024086	0.937638	0.92512	0.16079	0.92483	1	0.896099	0.905764	0.899946	0.914966	0.794718	0.976656	0.691078	0.856489	0.812918	0.827608	0.317192	0.867654	0.152459	0.539619	0.872847	0.812903	0.874272	0.793021	0.866257	0.563025	0.846848	0.924507	0.594543	0.902519	0.969657	0.937094	0.239326	0.26947	0.614692	0.555973	0.190859	0.835588	0.798992	0.896924	0.846609	0.134378	0.410312	0.87079	0.886146	0.210316	0.974584	0.281425	0.767787
entorhinal L	0.121928	0.95265	0.797525	0.312663	0.979725	0.896099	1	0.990096	0.994575	0.994964	0.756215	0.832353	0.786219	0.988174	0.901499	0.832586	0.451053	0.982516	0.360953	0.759337	0.99754	0.897897	0.991812	0.95728	0.962036	0.559024	0.982898	0.992876	0.498616	0.955108	0.949435	0.926595	0.0756464	0.483893	0.76914	0.765828	0.267567	0.959723	0.964429	0.904183	0.663118	0.241652	0.34151	0.983319	0.707839	0.416914	0.938789	0.412491	0.8916
entorhinal R	0.141436	0.980031	0.837605	0.353077	0.99593	0.905764	0.990096	1	0.973409	0.980223	0.708006	0.855627	0.722181	0.986221	0.943928	0.89029	0.370797	0.992793	0.317502	0.739185	0.986562	0.847947	0.993915	0.950703	0.987187	0.6324	0.950908	0.981677	0.580294	0.986108	0.936265	0.90231	0.123447	0.454485	0.706152	0.722508	0.267603	0.978311	0.952162	0.873791	0.698698	0.242958	0.427429	0.99334	0.735222	0.421568	0.960213	0.4634	0.92401
fusiform L	0.128375	0.931833	0.778658	0.266905	0.96283	0.899946	0.994575	0.973409	1	0.998141	0.801819	0.829448	0.828333	0.973246	0.861005	0.793428	0.49968	0.961442	0.364142	0.742765	0.989673	0.930144	0.975834	0.939518	0.932661	0.504887	0.990323	0.995391	0.448848	0.928704	0.962338	0.949388	0.0563603	0.478719	0.800885	0.773194	0.257582	0.932273	0.95062	0.931814	0.653282	0.221694	0.283955	0.962955	0.703311	0.387883	0.927327	0.360421	0.852617
fusiform R	0.107046	0.946059	0.80048	0.268152	0.972945	0.914966	0.994964	0.980223	0.998141	1	0.797827	0.849399	0.812654	0.975433	0.873617	0.814134	0.477247	0.967143	0.341955	0.731145	0.988403	0.92081	0.979084	0.938353	0.941654	0.524729	0.982244	0.999291	0.47674	0.942686	0.968359	0.952641	0.0624373	0.460788	0.781657	0.757469	0.244564	0.939587	0.947667	0.932454	0.677208	0.20698	0.309978	0.968825	0.72497	0.377353	0.942455	0.366219	0.86158
inferiorparietal L	0.427865	0.682149	0.598359	0.21601	0.708445	0.794718	0.756215	0.708006	0.801819	0.797827	1	0.71315	0.881624	0.692793	0.529816	0.496155	0.646019	0.669981	0.255665	0.443147	0.735106	0.910525	0.698246	0.639166	0.627689	0.182471	0.780994	0.797546	0.17037	0.646343	0.856578	0.905516	0.123909	0.315161	0.764658	0.562717	0.43255	0.618607	0.660985	0.933095	0.550625	0.335086	0.034371	0.674664	0.624544	0.226446	0.729508	0.149028	0.512446
inferiorparietal R	0.0831149	0.911122	0.967523	0.165196	0.880317	0.976656	0.832353	0.855627	0.829448	0.849399	0.71315	1	0.592936	0.79513	0.786958	0.828081	0.207619	0.814638	0.104768	0.469978	0.80731	0.722788	0.815827	0.727488	0.82678	0.600278	0.768591	0.862121	0.663396	0.871002	0.914411	0.870593	0.343211	0.198613	0.513743	0.46676	0.146188	0.787824	0.730467	0.822192	0.905984	0.107193	0.4875	0.818178	0.933478	0.160803	0.948309	0.289148	0.732309
inferiortemporal L	0.41699	0.65165	0.493368	0.201253	0.702777	0.691078	0.786219	0.722181	0.828333	0.812654	0.881624	0.592936	1	0.744705	0.544258	0.466151	0.78011	0.70475	0.452386	0.597361	0.780551	0.947894	0.735701	0.714439	0.647487	0.164866	0.845725	0.803515	0.0935822	0.639803	0.797491	0.853363	0.284216	0.453081	0.939809	0.71496	0.359027	0.662955	0.73724	0.887027	0.400834	0.262741	0.0913947	0.706709	0.472366	0.313475	0.668301	0.192427	0.552787
inferiortemporal R	0.153783	0.939138	0.771264	0.393203	0.972612	0.856489	0.988174	0.986221	0.973246	0.975433	0.692793	0.79513	0.744705	1	0.925414	0.843445	0.430375	0.993639	0.394096	0.804566	0.993057	0.860046	0.996558	0.983648	0.972651	0.596365	0.96864	0.972489	0.520069	0.957568	0.906223	0.879677	0.0821154	0.531006	0.753357	0.793653	0.303958	0.984569	0.984928	0.85742	0.626102	0.299279	0.382874	0.992734	0.666938	0.48684	0.914113	0.485585	0.929266
insula L	0.326411	0.941387	0.808887	0.489553	0.944392	0.812918	0.901499	0.943928	0.861005	0.873617	0.529816	0.786958	0.544258	0.925414	1	0.927062	0.198728	0.955809	0.284284	0.724384	0.905082	0.687779	0.93776	0.906189	0.981192	0.782458	0.836023	0.877785	0.70039	0.969325	0.814092	0.764512	0.199689	0.445587	0.555322	0.653656	0.352123	0.965619	0.895545	0.729714	0.655895	0.313482	0.602574	0.954998	0.674646	0.486029	0.896967	0.61147	0.973407
insula R	0.357194	0.931672	0.863903	0.473914	0.905822	0.827608	0.832586	0.89029	0.793428	0.814134	0.496155	0.828081	0.466151	0.843445	0.927062	1	0.0797471	0.877683	0.122686	0.57757	0.825521	0.615908	0.859374	0.79363	0.91827	0.832442	0.748211	0.823777	0.824078	0.939282	0.788532	0.731098	0.34624	0.299269	0.449775	0.505976	0.299226	0.885316	0.782741	0.688561	0.75049	0.262218	0.691952	0.877426	0.743493	0.402566	0.900901	0.596819	0.871041
isthmuscingulate L	0.533467	0.272687	0.0906024	0.220063	0.344116	0.317192	0.451053	0.370797	0.49968	0.477247	0.646019	0.207619	0.78011	0.430375	0.198728	0.0797471	1	0.375818	0.6232	0.478198	0.458601	0.665868	0.408574	0.453261	0.29918	0.192867	0.548203	0.463707	0.298703	0.275126	0.440718	0.513066	0.641423	0.49609	0.812753	0.638932	0.277611	0.341595	0.475726	0.572987	0.0267523	0.198457	0.411922	0.376824	0.0919067	0.276112	0.287946	0.195971	0.253535
isthmuscingulate R	0.172972	0.959577	0.800287	0.402049	0.985077	0.867654	0.982516	0.992793	0.961442	0.967143	0.669981	0.814638	0.70475	0.993639	0.955809	0.877683	0.375818	1	0.357583	0.779249	0.985225	0.831119	0.997732	0.973196	0.989752	0.643188	0.947946	0.967019	0.5716	0.979099	0.903896	0.870903	0.10113	0.499613	0.708452	0.756859	0.29713	0.992857	0.972199	0.845348	0.654808	0.283559	0.436997	0.999693	0.690153	0.469159	0.931472	0.507087	0.948917
lateraloccipital L	0.258703	0.217195	0.0581246	0.429359	0.27732	0.152459	0.360953	0.317502	0.364142	0.341955	0.255665	0.104768	0.452386	0.394096	0.284284	0.122686	0.6232	0.357583	1	0.682255	0.390755	0.387709	0.366786	0.461685	0.312212	0.0986427	0.429454	0.325641	0.134556	0.254784	0.235429	0.248117	0.665123	0.866584	0.578096	0.703431	0.440396	0.368109	0.464173	0.276759	0.184887	0.595809	0.120563	0.356018	0.158787	0.65944	0.183934	0.368874	0.376813
lateraloccipital R	0.357713	0.654508	0.455566	0.652165	0.710017	0.539619	0.759337	0.739185	0.742765	0.731145	0.443147	0.469978	0.597361	0.804566	0.724384	0.57757	0.478198	0.779249	0.682255	1	0.783834	0.654727	0.782079	0.863408	0.740626	0.501048	0.785896	0.718449	0.319091	0.695801	0.616391	0.596916	0.293011	0.824211	0.720569	0.941654	0.564283	0.786179	0.857769	0.585395	0.298168	0.607655	0.324233	0.774331	0.338653	0.790182	0.613265	0.665819	0.79781
lateralorbitofrontal L	0.137266	0.941067	0.773924	0.340706	0.971823	0.872847	0.99754	0.986562	0.989673	0.988403	0.735106	0.80731	0.780551	0.993057	0.905082	0.825521	0.458601	0.985225	0.390755	0.783834	1	0.890886	0.993357	0.969777	0.963906	0.562469	0.98569	0.984848	0.489837	0.94938	0.929496	0.907822	0.0719524	0.514508	0.777415	0.789427	0.289449	0.967248	0.976283	0.888786	0.633447	0.26814	0.341293	0.985885	0.677516	0.448519	0.92079	0.43353	0.903028
lateralorbitofrontal R	0.283629	0.790356	0.63828	0.15774	0.833917	0.812903	0.897897	0.847947	0.930144	0.92081	0.910525	0.722788	0.947894	0.860046	0.687779	0.615908	0.665868	0.831119	0.387709	0.654727	0.890886	1	0.856802	0.826167	0.781913	0.304159	0.935212	0.914866	0.254205	0.779662	0.903686	0.946204	0.146073	0.446193	0.898356	0.758791	0.290878	0.790175	0.846238	0.9669	0.537624	0.200066	0.0802042	0.833726	0.602135	0.298469	0.803146	0.208483	0.687666
lingual L	0.148625	0.956243	0.795456	0.375609	0.984739	0.874272	0.991812	0.993915	0.975834	0.979084	0.698246	0.815827	0.735701	0.996558	0.93776	0.859374	0.408574	0.997732	0.366786	0.782079	0.993357	0.856802	1	0.974746	0.981646	0.610347	0.964554	0.977719	0.540847	0.97114	0.91921	0.889602	0.089339	0.502828	0.735781	0.768678	0.286174	0.984666	0.976695	0.864847	0.652875	0.273692	0.399262	0.997442	0.691895	0.458195	0.93259	0.478813	0.931409
lingual R	0.187509	0.889118	0.705641	0.449966	0.931612	0.793021	0.95728	0.950703	0.939518	0.938353	0.639166	0.727488	0.714439	0.983648	0.906189	0.79363	0.453261	0.973196	0.461685	0.863408	0.969777	0.826167	0.974746	1	0.945498	0.585304	0.94808	0.932696	0.475732	0.916878	0.851639	0.827237	0.101521	0.599053	0.760397	0.847722	0.350006	0.968969	0.998166	0.808717	0.555079	0.35766	0.371995	0.971097	0.595768	0.550669	0.857184	0.531269	0.935402
medialorbitofrontal L	0.222193	0.972457	0.82627	0.419527	0.982371	0.866257	0.962036	0.987187	0.932661	0.941654	0.627689	0.82678	0.647487	0.972651	0.981192	0.91827	0.29918	0.989752	0.312212	0.740626	0.963906	0.781913	0.981646	0.945498	1	0.705851	0.911285	0.943955	0.637739	0.990141	0.884173	0.843471	0.152572	0.457417	0.647474	0.700546	0.309105	0.988144	0.941534	0.81394	0.676351	0.278404	0.506636	0.990077	0.704465	0.457614	0.936843	0.533105	0.960527
medialorbitofrontal R	0.673818	0.682931	0.666889	0.661806	0.644679	0.563025	0.559024	0.6324	0.504887	0.524729	0.182471	0.600278	0.164866	0.596365	0.782458	0.832442	0.192867	0.643188	0.0986427	0.501048	0.562469	0.304159	0.610347	0.585304	0.705851	1	0.469997	0.533977	0.879934	0.704676	0.489559	0.422706	0.417282	0.288813	0.175525	0.358677	0.513349	0.678069	0.562287	0.376387	0.57695	0.39586	0.916364	0.641903	0.538313	0.491835	0.63917	0.761694	0.761306
middletemporal L	0.153201	0.890501	0.716377	0.295124	0.931831	0.846848	0.982898	0.950908	0.990323	0.982244	0.780994	0.768591	0.845725	0.96864	0.836023	0.748211	0.548203	0.947946	0.429454	0.785896	0.98569	0.935212	0.964554	0.94808	0.911285	0.469997	1	0.975277	0.39377	0.894721	0.925151	0.919573	0.0934649	0.537253	0.842131	0.826159	0.28019	0.921765	0.961194	0.910413	0.583872	0.259073	0.241654	0.948943	0.635804	0.434067	0.878914	0.372125	0.841745
middletemporal R	0.0958022	0.953103	0.813131	0.264145	0.976771	0.924507	0.992876	0.981677	0.995391	0.999291	0.797546	0.862121	0.803515	0.972489	0.877785	0.823777	0.463707	0.967019	0.325641	0.718449	0.984848	0.914866	0.977719	0.932696	0.943955	0.533977	0.975277	1	0.491095	0.948523	0.972103	0.955217	0.071209	0.445827	0.7689	0.743892	0.235725	0.939718	0.941371	0.933991	0.692321	0.194716	0.322945	0.969041	0.738667	0.365594	0.950708	0.365121	0.862614
paracentral L	0.609255	0.6657	0.752309	0.537448	0.609493	0.594543	0.498616	0.580294	0.448848	0.47674	0.17037	0.663396	0.0935822	0.520069	0.70039	0.824078	0.298703	0.5716	0.134556	0.319091	0.489837	0.254205	0.540847	0.475732	0.637739	0.879934	0.39377	0.491095	1	0.668937	0.486038	0.412064	0.613766	0.109337	0.085691	0.190974	0.3407	0.59498	0.456718	0.350784	0.710298	0.242763	0.920846	0.570865	0.657662	0.331535	0.648367	0.654639	0.630764
paracentral R	0.198248	0.990544	0.872055	0.389596	0.992075	0.902519	0.955108	0.986108	0.928704	0.942686	0.646343	0.871002	0.639803	0.957568	0.969325	0.939282	0.275126	0.979099	0.254784	0.695801	0.94938	0.779662	0.97114	0.916878	0.990141	0.704676	0.894721	0.948523	0.668937	1	0.90563	0.861863	0.195009	0.406653	0.623013	0.659303	0.256435	0.972048	0.913298	0.82749	0.734145	0.229976	0.522931	0.979729	0.760441	0.40816	0.966472	0.510117	0.93387
parahippocampal L	0.113802	0.933095	0.85328	0.153907	0.943261	0.969657	0.949435	0.936265	0.962338	0.968359	0.856578	0.914411	0.797491	0.906223	0.814092	0.788532	0.440718	0.903896	0.235429	0.616391	0.929496	0.903686	0.91921	0.851639	0.884173	0.489559	0.925151	0.972103	0.486038	0.90563	1	0.982117	0.122058	0.344886	0.726228	0.650959	0.234079	0.863389	0.863224	0.949683	0.765793	0.162036	0.297743	0.906256	0.817391	0.255199	0.959355	0.266185	0.782273
parahippocampal R	0.178482	0.888756	0.792654	0.117002	0.905326	0.937094	0.926595	0.90231	0.949388	0.952641	0.905516	0.870593	0.853363	0.879677	0.764512	0.731098	0.513066	0.870903	0.248117	0.596916	0.907822	0.946204	0.889602	0.827237	0.843471	0.422706	0.919573	0.955217	0.412064	0.861863	0.982117	1	0.0521835	0.342886	0.777004	0.661816	0.260278	0.827788	0.842152	0.983285	0.708137	0.17252	0.222504	0.874193	0.76449	0.233187	0.915646	0.212518	0.739183
parsopercularis L	0.474523	0.22665	0.439324	0.265692	0.155261	0.239326	0.0756464	0.123447	0.0563603	0.0624373	0.123909	0.343211	0.284216	0.0821154	0.199689	0.34624	0.641423	0.10113	0.665123	0.293011	0.0719524	0.146073	0.089339	0.101521	0.152572	0.417282	0.0934649	0.071209	0.613766	0.195009	0.122058	0.0521835	1	0.507514	0.373779	0.378475	0.17332	0.10529	0.102378	0.0221649	0.547473	0.28416	0.582878	0.0996193	0.479229	0.319024	0.240223	0.302104	0.110871
parsopercularis R	0.3452	0.359003	0.152016	0.632643	0.420809	0.26947	0.483893	0.454485	0.478719	0.460788	0.315161	0.198613	0.453081	0.531006	0.445587	0.299269	0.49609	0.499613	0.866584	0.824211	0.514508	0.446193	0.502828	0.599053	0.457417	0.288813	0.537253	0.445827	0.109337	0.406653	0.344886	0.342886	0.507514	1	0.585179	0.816737	0.616157	0.519037	0.595795	0.356502	0.106431	0.743927	0.167896	0.496473	0.124851	0.845871	0.321106	0.565141	0.533778
parsorbitalis L	0.3167	0.618573	0.432397	0.235178	0.679107	0.614692	0.76914	0.706152	0.800885	0.781657	0.764658	0.513743	0.939809	0.753357	0.555322	0.449775	0.812753	0.708452	0.578096	0.720569	0.777415	0.898356	0.735781	0.760397	0.647474	0.175525	0.842131	0.7689	0.085691	0.623013	0.726228	0.777004	0.373779	0.585179	1	0.845045	0.282585	0.678858	0.780004	0.812049	0.314234	0.274234	0.0818551	0.708651	0.379984	0.412878	0.617866	0.243911	0.588233
parsorbitalis R	0.2138	0.62552	0.413817	0.49718	0.691441	0.555973	0.765828	0.722508	0.773194	0.757469	0.562717	0.46676	0.71496	0.793653	0.653656	0.505976	0.638932	0.756859	0.703431	0.941654	0.789427	0.758791	0.768678	0.847722	0.700546	0.358677	0.826159	0.743892	0.190974	0.659303	0.650959	0.661816	0.378475	0.816737	0.845045	1	0.423094	0.753141	0.852392	0.677313	0.265848	0.476512	0.155821	0.755339	0.317725	0.675114	0.599501	0.49765	0.730794
parstriangularis L	0.780125	0.218407	0.08759	0.885385	0.238738	0.190859	0.267567	0.267603	0.257582	0.244564	0.43255	0.146188	0.359027	0.303958	0.352123	0.299226	0.277611	0.29713	0.440396	0.564283	0.289449	0.290878	0.286174	0.350006	0.309105	0.513349	0.28019	0.235725	0.3407	0.256435	0.234079	0.260278	0.17332	0.616157	0.282585	0.423094	1	0.340607	0.333642	0.268337	0.103202	0.863935	0.504766	0.294144	0.164161	0.852021	0.181799	0.777111	0.413175
parstriangularis R	0.225675	0.942812	0.778365	0.458555	0.968206	0.835588	0.959723	0.978311	0.932273	0.939587	0.618607	0.787824	0.662955	0.984569	0.965619	0.885316	0.341595	0.992857	0.368109	0.786179	0.967248	0.790175	0.984666	0.968969	0.988144	0.678069	0.921765	0.939718	0.59498	0.972048	0.863389	0.827788	0.10529	0.519037	0.678858	0.753141	0.340607	1	0.963578	0.804164	0.626128	0.326395	0.474646	0.992289	0.657153	0.512322	0.906807	0.554451	0.96655
pericalcarine L	0.167103	0.888595	0.703787	0.424585	0.932345	0.798992	0.964429	0.952162	0.95062	0.947667	0.660985	0.730467	0.73724	0.984928	0.895545	0.782741	0.475726	0.972199	0.464173	0.857769	0.976283	0.846238	0.976695	0.998166	0.941534	0.562287	0.961194	0.941371	0.456718	0.913298	0.863224	0.842152	0.102378	0.595795	0.780004	0.852392	0.333642	0.963578	1	0.825502	0.555973	0.340335	0.34529	0.970657	0.59842	0.533424	0.859108	0.504683	0.921769
pericalcarine R	0.223134	0.850638	0.731091	0.10667	0.872407	0.896924	0.904183	0.873791	0.931814	0.932454	0.933095	0.822192	0.887027	0.85742	0.729714	0.688561	0.572987	0.845348	0.276759	0.585395	0.888786	0.9669	0.864847	0.808717	0.81394	0.376387	0.910413	0.933991	0.350784	0.82749	0.949683	0.983285	0.0221649	0.356502	0.812049	0.677313	0.268337	0.804164	0.825502	1	0.641814	0.179615	0.164599	0.850059	0.700768	0.229441	0.873085	0.181312	0.711132
postcentral L	0.183609	0.779671	0.937463	0.15277	0.733797	0.846609	0.663118	0.698698	0.653282	0.677208	0.550625	0.905984	0.400834	0.626102	0.655895	0.75049	0.0267523	0.654808	0.184887	0.298168	0.633447	0.537624	0.652875	0.555079	0.676351	0.57695	0.583872	0.692321	0.710298	0.734145	0.765793	0.708137	0.547473	0.106431	0.314234	0.265848	0.103202	0.626128	0.555973	0.641814	1	0.126274	0.552001	0.656778	0.982602	0.0201748	0.822657	0.287393	0.582313
postcentral R	0.587565	0.178115	0.0469055	0.825287	0.215736	0.134378	0.241652	0.242958	0.221694	0.20698	0.335086	0.107193	0.262741	0.299279	0.313482	0.262218	0.198457	0.283559	0.595809	0.607655	0.26814	0.200066	0.273692	0.35766	0.278404	0.39586	0.259073	0.194716	0.242763	0.229976	0.162036	0.17252	0.28416	0.743927	0.274234	0.476512	0.863935	0.326395	0.340335	0.179615	0.126274	1	0.361541	0.276481	0.163686	0.900839	0.137939	0.732248	0.383301
posteriorcingulate L	0.786783	0.50656	0.587249	0.663344	0.451834	0.410312	0.34151	0.427429	0.283955	0.309978	0.034371	0.4875	0.0913947	0.382874	0.602574	0.691952	0.411922	0.436997	0.120563	0.324233	0.341293	0.0802042	0.399262	0.371995	0.506636	0.916364	0.241654	0.322945	0.920846	0.522931	0.297743	0.222504	0.582878	0.167896	0.0818551	0.155821	0.504766	0.474646	0.34529	0.164599	0.552001	0.361541	1	0.435084	0.488251	0.424755	0.475159	0.756612	0.572161
posteriorcingulate R	0.168263	0.961035	0.801481	0.395464	0.985501	0.87079	0.983319	0.99334	0.962955	0.968825	0.674664	0.818178	0.706709	0.992734	0.954998	0.877426	0.376824	0.999693	0.356018	0.774331	0.985885	0.833726	0.997442	0.971097	0.990077	0.641903	0.948943	0.969041	0.570865	0.979729	0.906256	0.874193	0.0996193	0.496473	0.708651	0.755339	0.294144	0.992289	0.970657	0.850059	0.656778	0.276481	0.435084	1	0.691887	0.462401	0.932964	0.499705	0.94728
precentral L	0.106883	0.807106	0.94955	0.100208	0.768333	0.886146	0.707839	0.735222	0.703311	0.72497	0.624544	0.933478	0.472366	0.666938	0.674646	0.743493	0.0919067	0.690153	0.158787	0.338653	0.677516	0.602135	0.691895	0.595768	0.704465	0.538313	0.635804	0.738667	0.657662	0.760441	0.817391	0.76449	0.479229	0.124851	0.379984	0.317725	0.164161	0.657153	0.59842	0.700768	0.982602	0.163686	0.488251	0.691887	1	0.0530933	0.854192	0.239399	0.605413
precentral R	0.603986	0.349871	0.165441	0.88463	0.392348	0.210316	0.416914	0.421568	0.387883	0.377353	0.226446	0.160803	0.313475	0.48684	0.486029	0.402566	0.276112	0.469159	0.65944	0.790182	0.448519	0.298469	0.458195	0.550669	0.457614	0.491835	0.434067	0.365594	0.331535	0.40816	0.255199	0.233187	0.319024	0.845871	0.412878	0.675114	0.852021	0.512322	0.533424	0.229441	0.0201748	0.900839	0.424755	0.462401	0.0530933	1	0.293045	0.808759	0.561243
precuneus L	0.0987859	0.987779	0.930965	0.266498	0.976819	0.974584	0.938789	0.960213	0.927327	0.942455	0.729508	0.948309	0.668301	0.914113	0.896967	0.900901	0.287946	0.931472	0.183934	0.613265	0.92079	0.803146	0.93259	0.857184	0.936843	0.63917	0.878914	0.950708	0.648367	0.966472	0.959355	0.915646	0.240223	0.321106	0.617866	0.599501	0.181799	0.906807	0.859108	0.873085	0.822657	0.137939	0.475159	0.932964	0.854192	0.293045	1	0.393546	0.850238
precuneus R	0.807236	0.45367	0.370994	0.947244	0.460461	0.281425	0.412491	0.4634	0.360421	0.366219	0.149028	0.289148	0.192427	0.485585	0.61147	0.596819	0.195971	0.507087	0.368874	0.665819	0.43353	0.208483	0.478813	0.531269	0.533105	0.761694	0.372125	0.365121	0.654639	0.510117	0.266185	0.212518	0.302104	0.565141	0.243911	0.49765	0.777111	0.554451	0.504683	0.181312	0.287393	0.732248	0.756612	0.499705	0.239399	0.808759	0.393546	1	0.643806
rostralanteriorcingulate L	0.33895	0.897537	0.740313	0.5401	0.914634	0.767787	0.8916	0.92401	0.852617	0.86158	0.512446	0.732309	0.552787	0.929266	0.973407	0.871041	0.253535	0.948917	0.376813	0.79781	0.903028	0.687666	0.931409	0.935402	0.960527	0.761306	0.841745	0.862614	0.630764	0.93387	0.782273	0.739183	0.110871	0.533778	0.588233	0.730794	0.413175	0.96655	0.921769	0.711132	0.582313	0.383301	0.572161	0.94728	0.605413	0.561243	0.850238	0.643806	1
rostralanteriorcingulate R	0.547397	0.72037	0.568284	0.744295	0.739332	0.569426	0.707663	0.749884	0.660358	0.668321	0.297836	0.545891	0.366682	0.768351	0.844934	0.753033	0.162789	0.789571	0.438043	0.817829	0.726605	0.483556	0.764867	0.80652	0.804396	0.784668	0.661041	0.668659	0.597645	0.7718	0.571038	0.523388	0.134233	0.618678	0.4618	0.707222	0.608248	0.829373	0.78334	0.496904	0.407017	0.560688	0.631774	0.785669	0.417372	0.721528	0.664128	0.810714	0.899699
rostralmiddlefrontal L	0.170721	0.997262	0.912089	0.324876	0.981508	0.930019	0.942111	0.971295	0.919022	0.932697	0.665287	0.90789	0.632015	0.926995	0.941903	0.932776	0.250274	0.950311	0.201504	0.643532	0.930708	0.772749	0.946446	0.878282	0.9683	0.696363	0.877463	0.939626	0.6792	0.98445	0.922401	0.875889	0.249234	0.342207	0.600892	0.609031	0.21315	0.932218	0.877778	0.835992	0.78172	0.16756	0.522757	0.951811	0.807353	0.338861	0.982557	0.45479	0.89321
rostralmiddlefrontal R	0.553455	0.717999	0.578568	0.751872	0.733203	0.572768	0.692946	0.739735	0.646219	0.657369	0.284749	0.55442	0.344251	0.754278	0.835226	0.788355	0.133204	0.775834	0.391573	0.779215	0.709996	0.468196	0.749713	0.786969	0.793926	0.809813	0.642055	0.659426	0.639477	0.769054	0.566097	0.516956	0.140755	0.577725	0.43663	0.676283	0.58553	0.819237	0.763073	0.488958	0.440596	0.552872	0.662767	0.772054	0.437253	0.698975	0.665623	0.819448	0.886858
superiorfrontal L	0.39288	0.885235	0.753788	0.559896	0.889339	0.754818	0.846584	0.891495	0.803825	0.81732	0.464852	0.734598	0.485854	0.882861	0.96886	0.88517	0.170688	0.912348	0.330659	0.757253	0.854469	0.628315	0.889858	0.881993	0.937607	0.822919	0.783551	0.821575	0.687628	0.920067	0.749653	0.700847	0.152839	0.495155	0.509911	0.672126	0.41797	0.9332	0.865843	0.668017	0.599931	0.374914	0.651676	0.911382	0.61632	0.545954	0.837988	0.67113	0.982022
superiorfrontal R	0.356369	0.934817	0.872283	0.466984	0.910121	0.83183	0.839808	0.896933	0.799623	0.82035	0.494561	0.837794	0.470488	0.855178	0.946477	0.975631	0.0921169	0.89096	0.150157	0.600297	0.835412	0.62142	0.870538	0.811731	0.931728	0.836043	0.75815	0.829985	0.810692	0.947223	0.789218	0.733097	0.324705	0.321537	0.458889	0.528615	0.292767	0.901643	0.800694	0.691835	0.737077	0.243462	0.690526	0.891609	0.743631	0.401775	0.901996	0.585034	0.89485
superiorparietal L	0.169318	0.848799	0.823687	0.0683673	0.849989	0.952341	0.849379	0.83541	0.872233	0.88092	0.910062	0.90622	0.780287	0.795035	0.705516	0.701551	0.438942	0.794947	0.167312	0.486582	0.824241	0.87335	0.811035	0.733413	0.776999	0.414871	0.826057	0.887851	0.441174	0.809147	0.955526	0.965364	0.132345	0.260005	0.680604	0.547475	0.287472	0.751231	0.746407	0.948326	0.766739	0.21928	0.247602	0.799078	0.82221	0.166041	0.896423	0.147037	0.667891
superiorparietal R	0.26812	0.573105	0.657273	0.277969	0.55774	0.739551	0.559624	0.539623	0.593749	0.601462	0.817517	0.736369	0.590908	0.488995	0.408919	0.428948	0.310302	0.490636	0.198977	0.206452	0.529891	0.657491	0.508799	0.423864	0.477984	0.210595	0.544676	0.609921	0.283648	0.516554	0.720781	0.747022	0.217065	0.227047	0.452444	0.270044	0.464779	0.441255	0.440449	0.746603	0.692877	0.478618	0.119418	0.497123	0.753666	0.276205	0.637672	0.165412	0.366288
superiortemporal L	0.10627	0.957119	0.819602	0.26337	0.979105	0.923384	0.995117	0.983884	0.995279	0.996848	0.790594	0.860784	0.795185	0.971064	0.88375	0.826572	0.450265	0.967726	0.32328	0.719904	0.986577	0.907315	0.979407	0.931853	0.947674	0.541129	0.975097	0.996524	0.495559	0.949842	0.972879	0.950673	0.0855668	0.442455	0.761882	0.735553	0.241746	0.937745	0.941044	0.92603	0.697037	0.202027	0.327771	0.969227	0.743199	0.366063	0.954094	0.369819	0.864652
superiortemporal R	0.2975	0.793576	0.680597	0.092512	0.821462	0.855926	0.864902	0.823224	0.900376	0.898009	0.959876	0.776156	0.912785	0.81159	0.662117	0.614293	0.620462	0.793918	0.281128	0.548414	0.847221	0.973554	0.81859	0.76416	0.753306	0.293536	0.882563	0.897899	0.277737	0.767585	0.92565	0.96864	0.0581881	0.33313	0.824408	0.65396	0.310437	0.744587	0.784536	0.985336	0.607688	0.206563	0.0864501	0.798029	0.673164	0.194946	0.822943	0.129207	0.644949
supramarginal L	0.0814077	0.779127	0.918959	0.0741206	0.744543	0.875788	0.687906	0.710681	0.688675	0.710433	0.648227	0.917375	0.480755	0.643983	0.639323	0.710022	0.116823	0.665186	0.192998	0.316557	0.656363	0.60437	0.668781	0.572483	0.673943	0.498656	0.62079	0.724538	0.627869	0.731909	0.811139	0.764649	0.464199	0.148279	0.378905	0.305051	0.197462	0.629603	0.576718	0.705172	0.972787	0.193358	0.454384	0.667373	0.992211	0.0656752	0.832194	0.208185	0.572637
supramarginal R	0.493023	0.514622	0.317771	0.786828	0.566127	0.381347	0.6039	0.596039	0.58017	0.568871	0.302202	0.321006	0.465449	0.665228	0.621544	0.492161	0.404081	0.642129	0.722847	0.938339	0.633211	0.486807	0.637931	0.729275	0.614792	0.492458	0.627751	0.556228	0.314304	0.566851	0.443095	0.419998	0.355964	0.890677	0.592738	0.84728	0.717997	0.668981	0.71717	0.41221	0.151718	0.76698	0.368048	0.635857	0.185218	0.926374	0.464214	0.756813	0.698231
transversetemporal L	0.0373742	0.961849	0.926483	0.192058	0.954273	0.985197	0.928839	0.937856	0.926627	0.938791	0.777428	0.954572	0.698265	0.891362	0.850799	0.84724	0.319559	0.903404	0.172805	0.586979	0.90676	0.824414	0.911039	0.832604	0.900999	0.575109	0.877304	0.946001	0.596061	0.931301	0.979183	0.938403	0.236928	0.29309	0.632945	0.585504	0.178513	0.868284	0.838654	0.891905	0.839828	0.11936	0.413763	0.904988	0.878508	0.239851	0.987484	0.324057	0.803333
transversetemporal R	0.119761	0.926064	0.827392	0.148747	0.937603	0.957284	0.947738	0.932605	0.963239	0.969561	0.867457	0.897699	0.815978	0.905195	0.809249	0.778919	0.468708	0.902958	0.244787	0.61527	0.929762	0.921981	0.917649	0.852873	0.881495	0.476835	0.929281	0.973956	0.465117	0.901368	0.991868	0.991437	0.0914715	0.350144	0.748275	0.666608	0.225901	0.863449	0.865517	0.969121	0.736281	0.14803	0.280384	0.90667	0.787349	0.249908	0.947052	0.256858	0.78079
[truncated: 13 more columns]
