# Supplementary material for: The relationship between the interictal epileptiform discharge source connectivity and cortical structural couplings in temporal lobe epilepsy
Source: Front Neurol. 2023 Feb 1;14:1029732. doi: 10.3389/fneur.2023.1029732 (PMC9948620; doi:10.3389/fneur.2023.1029732)
Supplement: Supplementary file 1 [file Data_Sheet_1.ZIP › Connection/PLV/L/27.xlsx]

## Sheet: Sheet1
\	caudalanteriorcingulate L	caudalanteriorcingulate R	caudalmiddlefrontal L	caudalmiddlefrontal R	cuneus L	cuneus R	entorhinal L	entorhinal R	fusiform L	fusiform R	inferiorparietal L	inferiorparietal R	inferiortemporal L	inferiortemporal R	insula L	insula R	isthmuscingulate L	isthmuscingulate R	lateraloccipital L	lateraloccipital R	lateralorbitofrontal L	lateralorbitofrontal R	lingual L	lingual R	medialorbitofrontal L	medialorbitofrontal R	middletemporal L	middletemporal R	paracentral L	paracentral R	parahippocampal L	parahippocampal R	parsopercularis L	parsopercularis R	parsorbitalis L	parsorbitalis R	parstriangularis L	parstriangularis R	pericalcarine L	pericalcarine R	postcentral L	postcentral R	posteriorcingulate L	posteriorcingulate R	precentral L	precentral R	precuneus L	precuneus R	rostralanteriorcingulate L
caudalanteriorcingulate L	1	0.852994	0.714192	0.887368	0.856178	0.788321	0.872807	0.86371	0.939232	0.960722	0.968407	0.574491	0.884867	0.968779	0.922622	0.878713	0.685359	0.952121	0.844745	0.966198	0.963202	0.875689	0.935724	0.970346	0.950315	0.891866	0.934473	0.969559	0.941558	0.945961	0.838226	0.862218	0.872418	0.924597	0.781564	0.979528	0.989815	0.663018	0.890885	0.960836	0.762686	0.948928	0.891203	0.939158	0.780121	0.959493	0.805244	0.763725	0.946451
caudalanteriorcingulate R	0.852994	1	0.899201	0.747079	0.970097	0.958405	0.959696	0.835897	0.83333	0.88896	0.836289	0.626671	0.753203	0.894208	0.925898	0.932888	0.530602	0.914485	0.714931	0.849766	0.897263	0.766937	0.809184	0.873222	0.913563	0.926352	0.837114	0.864344	0.886238	0.916447	0.837405	0.970818	0.736809	0.784471	0.925769	0.876796	0.85278	0.850174	0.978746	0.844619	0.728752	0.807753	0.938642	0.927316	0.713893	0.818044	0.963109	0.942903	0.912738
caudalmiddlefrontal L	0.714192	0.899201	1	0.561474	0.902877	0.961664	0.881306	0.828985	0.644193	0.718966	0.676269	0.560356	0.56498	0.736772	0.81485	0.876759	0.333398	0.780758	0.514102	0.683824	0.739331	0.58234	0.62605	0.709684	0.786399	0.85947	0.645433	0.697565	0.796276	0.796536	0.682823	0.850307	0.543053	0.606516	0.962012	0.724151	0.697373	0.900657	0.852529	0.669086	0.566183	0.636783	0.863472	0.799758	0.531544	0.650412	0.915682	0.967328	0.79249
caudalmiddlefrontal R	0.887368	0.747079	0.561474	1	0.736949	0.67061	0.750522	0.701631	0.944924	0.913447	0.946814	0.625634	0.97368	0.902743	0.815355	0.740554	0.864467	0.860036	0.961645	0.945977	0.897134	0.953383	0.968137	0.924991	0.847384	0.753741	0.937348	0.934199	0.816944	0.841259	0.841739	0.785729	0.992303	0.986776	0.633477	0.910641	0.924886	0.556795	0.801552	0.948353	0.838413	0.966854	0.764703	0.840447	0.874811	0.964423	0.713807	0.647576	0.838406
cuneus L	0.856178	0.970097	0.902877	0.736949	1	0.936754	0.991615	0.892263	0.809888	0.874702	0.836006	0.563734	0.736438	0.887877	0.948397	0.975364	0.516071	0.923246	0.686516	0.845593	0.890386	0.745449	0.794991	0.867651	0.923453	0.966173	0.810126	0.856451	0.919663	0.932644	0.771336	0.916286	0.717712	0.775605	0.955282	0.875356	0.849786	0.812946	0.943267	0.8332	0.664303	0.800499	0.977675	0.937234	0.656309	0.81327	0.918291	0.91798	0.926807
cuneus R	0.788321	0.958405	0.961664	0.67061	0.936754	1	0.910458	0.812398	0.756683	0.818162	0.762595	0.626836	0.672868	0.826158	0.859652	0.895453	0.439992	0.850062	0.63385	0.778184	0.826852	0.688441	0.732595	0.802804	0.847825	0.880254	0.760231	0.793413	0.82908	0.855218	0.790434	0.933148	0.659439	0.711084	0.941679	0.808219	0.783969	0.898541	0.936292	0.771296	0.680488	0.735499	0.891658	0.86415	0.655356	0.74723	0.976642	0.992815	0.847781
entorhinal L	0.872807	0.959696	0.881306	0.750522	0.991615	0.910458	1	0.90869	0.822239	0.886216	0.853709	0.548378	0.753152	0.900888	0.970278	0.98639	0.539192	0.93874	0.702255	0.859238	0.9051	0.757067	0.80981	0.881231	0.943016	0.983439	0.820793	0.86967	0.941654	0.949587	0.767255	0.906609	0.731328	0.788671	0.94903	0.891041	0.86608	0.791119	0.934697	0.847093	0.660762	0.813894	0.990739	0.95301	0.656994	0.826926	0.896958	0.891433	0.947732
entorhinal R	0.86371	0.835897	0.828985	0.701631	0.892263	0.812398	0.90869	1	0.748947	0.803418	0.801667	0.394757	0.709373	0.829493	0.90057	0.945157	0.545353	0.869933	0.626869	0.795721	0.82936	0.718129	0.745944	0.812509	0.884697	0.947979	0.745186	0.803064	0.938924	0.891106	0.629554	0.769673	0.672966	0.735336	0.896931	0.83673	0.827977	0.683612	0.809513	0.77996	0.516839	0.760406	0.928883	0.876262	0.527021	0.777642	0.774477	0.79188	0.896911
fusiform L	0.939232	0.83333	0.644193	0.944924	0.809888	0.756683	0.822239	0.748947	1	0.980378	0.970827	0.64156	0.959513	0.969176	0.882793	0.809256	0.799786	0.929323	0.918032	0.983906	0.965986	0.948011	0.989972	0.980435	0.91844	0.820477	0.998835	0.986029	0.873488	0.909967	0.887559	0.873789	0.938685	0.959734	0.708285	0.969621	0.969473	0.64436	0.885841	0.99303	0.840456	0.961209	0.832543	0.912957	0.858405	0.97063	0.801305	0.73454	0.907719
fusiform R	0.960722	0.88896	0.718966	0.913447	0.874702	0.818162	0.886216	0.803418	0.980378	1	0.973753	0.637609	0.918245	0.997453	0.938748	0.874821	0.723285	0.978153	0.880893	0.987329	0.997026	0.911464	0.966672	0.9965	0.969409	0.883485	0.979201	0.994112	0.924909	0.963376	0.886518	0.914877	0.903448	0.940702	0.781081	0.99182	0.978527	0.700013	0.935093	0.987976	0.818282	0.953987	0.895677	0.965977	0.830491	0.963785	0.850412	0.795515	0.959786
inferiorparietal L	0.968407	0.836289	0.676269	0.946814	0.836006	0.762595	0.853709	0.801667	0.970827	0.973753	1	0.630934	0.936758	0.974146	0.911558	0.847236	0.742355	0.945928	0.919673	0.995297	0.969801	0.908079	0.982793	0.987055	0.938854	0.85967	0.961582	0.989955	0.91907	0.933267	0.869838	0.859234	0.936346	0.977576	0.749035	0.983602	0.990788	0.650973	0.879486	0.990177	0.82356	0.990312	0.86823	0.928652	0.846577	0.994483	0.793321	0.740573	0.932539
inferiorparietal R	0.574491	0.626671	0.560356	0.625634	0.563734	0.626836	0.548378	0.394757	0.64156	0.637609	0.630934	1	0.607865	0.620489	0.552222	0.516202	0.518353	0.588041	0.713285	0.628354	0.623	0.571519	0.640599	0.626663	0.576463	0.509709	0.63883	0.628781	0.5167	0.568073	0.825829	0.687992	0.662257	0.643995	0.521405	0.610785	0.619419	0.746406	0.645315	0.63842	0.883718	0.654543	0.531778	0.581869	0.850966	0.638932	0.683173	0.646289	0.564114
inferiortemporal L	0.884867	0.753203	0.56498	0.97368	0.736438	0.672868	0.753152	0.709373	0.959513	0.918245	0.936758	0.607865	1	0.905493	0.817322	0.74482	0.873164	0.86041	0.941181	0.942758	0.90084	0.983913	0.974634	0.925149	0.851002	0.759054	0.954726	0.935574	0.815202	0.841904	0.834561	0.792944	0.967904	0.965135	0.637601	0.912134	0.92159	0.559946	0.805321	0.951488	0.819987	0.945073	0.766481	0.842639	0.851906	0.950238	0.718108	0.650165	0.842066
inferiortemporal R	0.968779	0.894208	0.736772	0.902743	0.887877	0.826158	0.900888	0.829493	0.969176	0.997453	0.974146	0.620489	0.905493	1	0.951054	0.89426	0.700108	0.986445	0.864139	0.98569	0.999111	0.899747	0.957143	0.996622	0.980431	0.903	0.966948	0.99274	0.943367	0.975224	0.868292	0.910808	0.890056	0.933514	0.800426	0.99623	0.980934	0.705133	0.935853	0.98266	0.795329	0.950008	0.912477	0.974451	0.808283	0.960831	0.851014	0.803183	0.972552
insula L	0.922622	0.925898	0.81485	0.815355	0.948397	0.859652	0.970278	0.90057	0.882793	0.938748	0.911558	0.552222	0.817322	0.951054	1	0.96803	0.609995	0.980539	0.768737	0.916677	0.955351	0.814883	0.872309	0.935977	0.983913	0.974179	0.880309	0.925569	0.972273	0.986904	0.793435	0.900762	0.797173	0.851261	0.889585	0.943488	0.920797	0.737858	0.93328	0.906387	0.699528	0.874248	0.980493	0.989083	0.706505	0.886708	0.859898	0.838258	0.986983
insula R	0.878713	0.932888	0.876759	0.740554	0.975364	0.895453	0.98639	0.945157	0.809256	0.874821	0.847236	0.516202	0.74482	0.89426	0.96803	1	0.534428	0.936326	0.682704	0.85115	0.897203	0.750211	0.798443	0.873513	0.94428	0.996578	0.806851	0.861825	0.956101	0.952282	0.733672	0.875828	0.71869	0.778919	0.943481	0.888324	0.8644	0.772039	0.909856	0.837303	0.625348	0.804541	0.995731	0.949906	0.624873	0.819869	0.872728	0.8754	0.951914
isthmuscingulate L	0.685359	0.530602	0.333398	0.864467	0.516071	0.439992	0.539192	0.545353	0.799786	0.723285	0.742355	0.518353	0.873164	0.700108	0.609995	0.534428	1	0.64796	0.869958	0.747997	0.696223	0.867645	0.810747	0.726188	0.63967	0.553866	0.799677	0.739436	0.610266	0.628849	0.689957	0.581925	0.874973	0.81262	0.421729	0.706904	0.722353	0.322893	0.586556	0.769276	0.732374	0.77013	0.555087	0.630102	0.778647	0.765587	0.494188	0.41489	0.632247
isthmuscingulate R	0.952121	0.914485	0.780758	0.860036	0.923246	0.850062	0.93874	0.869933	0.929323	0.978153	0.945928	0.588041	0.86041	0.986445	0.980539	0.936326	0.64796	1	0.815276	0.956782	0.989177	0.859439	0.916386	0.974404	0.995726	0.943633	0.927582	0.965603	0.964751	0.996341	0.833135	0.910684	0.843688	0.894897	0.847981	0.976971	0.95514	0.724469	0.942841	0.948711	0.748098	0.916069	0.951304	0.994204	0.758011	0.927562	0.8608	0.826927	0.990309
lateraloccipital L	0.844745	0.714931	0.514102	0.961645	0.686516	0.63385	0.702255	0.626869	0.918032	0.880893	0.919673	0.713285	0.941181	0.864139	0.768737	0.682704	0.869958	0.815276	1	0.909634	0.861309	0.910249	0.940321	0.888628	0.802716	0.697317	0.90937	0.897933	0.763012	0.792568	0.888941	0.772564	0.974921	0.956587	0.581906	0.870159	0.890484	0.563397	0.76979	0.917336	0.91421	0.948065	0.71115	0.795176	0.946707	0.933318	0.695411	0.617148	0.791771
lateraloccipital R	0.966198	0.849766	0.683824	0.945977	0.845593	0.778184	0.859238	0.795721	0.983906	0.987329	0.995297	0.628354	0.942758	0.98569	0.916677	0.85115	0.747997	0.956782	0.909634	1	0.981668	0.921763	0.9876	0.995779	0.947491	0.861701	0.97752	0.998081	0.917499	0.942182	0.871289	0.874389	0.934057	0.972824	0.751979	0.990502	0.990168	0.65951	0.89674	0.997499	0.819761	0.982494	0.872716	0.939788	0.840839	0.990551	0.80902	0.755144	0.939367
lateralorbitofrontal L	0.963202	0.897263	0.739331	0.897134	0.890386	0.826852	0.9051	0.82936	0.965986	0.997026	0.969801	0.623	0.90084	0.999111	0.955351	0.897203	0.696223	0.989177	0.861309	0.981668	1	0.895423	0.952744	0.994233	0.983475	0.906027	0.964165	0.989325	0.943038	0.977783	0.870774	0.914539	0.885354	0.928006	0.804341	0.993141	0.975905	0.709705	0.937623	0.978789	0.796023	0.944996	0.915748	0.978058	0.807555	0.95529	0.853382	0.804554	0.975144
lateralorbitofrontal R	0.875689	0.766937	0.58234	0.953383	0.745449	0.688441	0.757067	0.718129	0.948011	0.911464	0.908079	0.571519	0.983913	0.899747	0.814883	0.750211	0.867645	0.859439	0.910249	0.921763	0.895423	1	0.949462	0.911723	0.850075	0.762322	0.949262	0.920471	0.809065	0.841872	0.811395	0.799293	0.943904	0.936629	0.646985	0.901454	0.902025	0.561791	0.815248	0.931651	0.784061	0.914348	0.769393	0.844458	0.815248	0.920503	0.726746	0.663629	0.840547
lingual L	0.935724	0.809184	0.62605	0.968137	0.794991	0.732595	0.80981	0.745944	0.989972	0.966672	0.982793	0.640599	0.974634	0.957143	0.872309	0.798443	0.810747	0.916386	0.940321	0.9876	0.952744	0.949462	1	0.974709	0.905507	0.810901	0.983174	0.982047	0.869969	0.897934	0.877095	0.847044	0.960969	0.982693	0.695832	0.962868	0.970787	0.621195	0.861388	0.992196	0.844328	0.98042	0.822069	0.898005	0.868705	0.987274	0.775309	0.71051	0.896065
lingual R	0.970346	0.873222	0.709684	0.924991	0.867651	0.802804	0.881231	0.812509	0.980435	0.9965	0.987055	0.626663	0.925149	0.996622	0.935977	0.873513	0.726188	0.974404	0.888628	0.995779	0.994233	0.911723	0.974709	1	0.966825	0.883382	0.976389	0.998915	0.93223	0.961082	0.873859	0.895274	0.912947	0.953794	0.776257	0.997069	0.988597	0.682741	0.918531	0.993639	0.811087	0.967447	0.893724	0.959513	0.827668	0.977088	0.831626	0.779722	0.958656
medialorbitofrontal L	0.950315	0.913563	0.786399	0.847384	0.923453	0.847825	0.943016	0.884697	0.91844	0.969409	0.938854	0.576463	0.851002	0.980431	0.983913	0.94428	0.63967	0.995726	0.802716	0.947491	0.983475	0.850075	0.905507	0.966825	1	0.953538	0.916167	0.957284	0.97128	0.99689	0.822474	0.906247	0.831325	0.882579	0.856071	0.972889	0.950405	0.726523	0.93729	0.939297	0.733552	0.90474	0.956219	0.990031	0.742825	0.917115	0.85733	0.825569	0.996633
medialorbitofrontal R	0.891866	0.926352	0.85947	0.753741	0.966173	0.880254	0.983439	0.947979	0.820477	0.883485	0.85967	0.509709	0.759054	0.903	0.974179	0.996578	0.553866	0.943633	0.697317	0.861701	0.906027	0.762322	0.810901	0.883382	0.953538	1	0.817501	0.871919	0.967471	0.95999	0.737442	0.872757	0.732171	0.791164	0.93137	0.898745	0.876997	0.756046	0.906979	0.848581	0.630474	0.816578	0.995427	0.955213	0.632748	0.83176	0.861558	0.85944	0.96218
middletemporal L	0.934473	0.837114	0.645433	0.937348	0.810126	0.760231	0.820793	0.745186	0.998835	0.979201	0.961582	0.63883	0.954726	0.966948	0.880309	0.806851	0.799677	0.927582	0.90937	0.97752	0.964165	0.949262	0.983174	0.976389	0.916167	0.817501	1	0.981596	0.868291	0.907769	0.887534	0.878304	0.931137	0.95051	0.706838	0.965245	0.96299	0.646988	0.889438	0.988023	0.836639	0.951653	0.830242	0.912072	0.852859	0.961528	0.80537	0.737901	0.904969
middletemporal R	0.969559	0.864344	0.697565	0.934199	0.856451	0.793413	0.86967	0.803064	0.986029	0.994112	0.989955	0.628781	0.935574	0.99274	0.925569	0.861825	0.739436	0.965603	0.897933	0.998081	0.989325	0.920471	0.982047	0.998915	0.957284	0.871919	0.981596	1	0.923489	0.951378	0.874793	0.888775	0.92266	0.961356	0.763443	0.995238	0.990398	0.674235	0.910813	0.9972	0.816405	0.972789	0.882388	0.950037	0.834524	0.982493	0.824255	0.770444	0.948955
paracentral L	0.941558	0.886238	0.796276	0.816944	0.919663	0.82908	0.941654	0.938924	0.873488	0.924909	0.91907	0.5167	0.815202	0.943367	0.972273	0.956101	0.610266	0.964751	0.763012	0.917499	0.943038	0.809065	0.869969	0.93223	0.97128	0.967471	0.868291	0.923489	1	0.974592	0.759353	0.85208	0.795086	0.855917	0.871497	0.945846	0.929892	0.701595	0.889042	0.90353	0.671085	0.881568	0.962656	0.962597	0.684257	0.894522	0.820458	0.806483	0.977609
paracentral R	0.945961	0.916447	0.796536	0.841259	0.932644	0.855218	0.949587	0.891106	0.909967	0.963376	0.933267	0.568073	0.841904	0.975224	0.986904	0.952282	0.628849	0.996341	0.792568	0.942182	0.977783	0.841872	0.897934	0.961082	0.99689	0.95999	0.907769	0.951378	0.974592	1	0.810824	0.901148	0.823104	0.877264	0.865165	0.966922	0.944163	0.727982	0.936058	0.932278	0.722105	0.899768	0.96422	0.992086	0.731586	0.912305	0.858584	0.832198	0.994459
parahippocampal L	0.838226	0.837405	0.682823	0.841739	0.771336	0.790434	0.767255	0.629554	0.887559	0.886518	0.869838	0.825829	0.834561	0.868292	0.793435	0.733672	0.689957	0.833135	0.888941	0.871289	0.870774	0.811395	0.877095	0.873859	0.822474	0.737442	0.887534	0.874793	0.759353	0.810824	1	0.905586	0.862087	0.867033	0.696029	0.858156	0.868877	0.786406	0.872171	0.882632	0.959203	0.8819	0.75584	0.824642	0.945551	0.873114	0.859198	0.789348	0.809532
parahippocampal R	0.862218	0.970818	0.850307	0.785729	0.916286	0.933148	0.906609	0.769673	0.873789	0.914877	0.859234	0.687992	0.792944	0.910808	0.900762	0.875828	0.581925	0.910684	0.772564	0.874389	0.914539	0.799293	0.847044	0.895274	0.906247	0.872757	0.878304	0.888775	0.85208	0.901148	0.905586	1	0.784543	0.820165	0.863836	0.891849	0.874216	0.850327	0.983054	0.876527	0.805326	0.840497	0.887715	0.917093	0.789411	0.847218	0.968907	0.923572	0.899458
parsopercularis L	0.872418	0.736809	0.543053	0.992303	0.717712	0.659439	0.731328	0.672966	0.938685	0.903448	0.936346	0.662257	0.967904	0.890056	0.797173	0.71869	0.874973	0.843688	0.974921	0.934057	0.885354	0.943904	0.960969	0.912947	0.831325	0.732171	0.931137	0.92266	0.795086	0.823104	0.862087	0.784543	1	0.981194	0.611693	0.89742	0.913698	0.564015	0.792667	0.939199	0.869862	0.961908	0.743686	0.824048	0.904083	0.955524	0.711199	0.63916	0.821422
parsopercularis R	0.924597	0.784471	0.606516	0.986776	0.775605	0.711084	0.788671	0.735336	0.959734	0.940702	0.977576	0.643995	0.965135	0.933514	0.851261	0.778919	0.81262	0.894897	0.956587	0.972824	0.928006	0.936629	0.982693	0.953794	0.882579	0.791164	0.95051	0.961356	0.855917	0.877264	0.867033	0.820165	0.981194	1	0.675409	0.942179	0.958074	0.601169	0.836778	0.971071	0.848931	0.992767	0.802774	0.875465	0.880108	0.990966	0.751243	0.688924	0.873865
parsorbitalis L	0.781564	0.925769	0.962012	0.633477	0.955282	0.941679	0.94903	0.896931	0.708285	0.781081	0.749035	0.521405	0.637601	0.800426	0.889585	0.943481	0.421729	0.847981	0.581906	0.751979	0.804341	0.646985	0.695832	0.776257	0.856071	0.93137	0.706838	0.763443	0.871497	0.865165	0.696029	0.863836	0.611693	0.675409	1	0.791049	0.765802	0.843982	0.880123	0.736835	0.575758	0.704633	0.933304	0.866323	0.555809	0.718765	0.901895	0.932334	0.863743
parsorbitalis R	0.979528	0.876796	0.724151	0.910641	0.875356	0.808219	0.891041	0.83673	0.969621	0.99182	0.983602	0.610785	0.912134	0.99623	0.943488	0.888324	0.706904	0.976971	0.870159	0.990502	0.993141	0.901454	0.962868	0.997069	0.972889	0.898745	0.965245	0.995238	0.945846	0.966922	0.858156	0.891849	0.89742	0.942179	0.791049	1	0.990788	0.688597	0.917646	0.986637	0.789916	0.95902	0.905218	0.963249	0.806495	0.970263	0.831703	0.785313	0.966693
parstriangularis L	0.989815	0.85278	0.697373	0.924886	0.849786	0.783969	0.86608	0.827977	0.969473	0.978527	0.990788	0.619419	0.92159	0.980934	0.920797	0.8644	0.722353	0.95514	0.890484	0.990168	0.975905	0.902025	0.970787	0.988597	0.950405	0.876997	0.96299	0.990398	0.929892	0.944163	0.868877	0.874216	0.913698	0.958074	0.765802	0.990788	1	0.667769	0.897008	0.987551	0.808597	0.975677	0.881318	0.939972	0.827793	0.984728	0.811363	0.761115	0.944495
parstriangularis R	0.663018	0.850174	0.900657	0.556795	0.812946	0.898541	0.791119	0.683612	0.64436	0.700013	0.650973	0.746406	0.559946	0.705133	0.737858	0.772039	0.322893	0.724469	0.563397	0.65951	0.709705	0.561791	0.621195	0.682741	0.726523	0.756046	0.646988	0.674235	0.701595	0.727982	0.786406	0.850327	0.564015	0.601169	0.843982	0.688597	0.667769	1	0.819717	0.655411	0.708902	0.629302	0.766635	0.739101	0.660286	0.634225	0.90243	0.924021	0.725631
pericalcarine L	0.890885	0.978746	0.852529	0.801552	0.943267	0.936292	0.934697	0.809513	0.885841	0.935093	0.879486	0.645315	0.805321	0.935853	0.93328	0.909856	0.586556	0.942841	0.76979	0.89674	0.937623	0.815248	0.861388	0.918531	0.93729	0.906979	0.889438	0.910813	0.889042	0.936058	0.872171	0.983054	0.792667	0.836778	0.880123	0.917646	0.897008	0.819717	1	0.894801	0.770899	0.857369	0.921293	0.949691	0.762827	0.867328	0.951435	0.917686	0.931861
pericalcarine R	0.960836	0.844619	0.669086	0.948353	0.8332	0.771296	0.847093	0.77996	0.99303	0.987976	0.990177	0.63842	0.951488	0.98266	0.906387	0.837303	0.769276	0.948711	0.917336	0.997499	0.978789	0.931651	0.992196	0.993639	0.939297	0.848581	0.988023	0.9972	0.90353	0.932278	0.882632	0.876527	0.939199	0.971071	0.736835	0.986637	0.987551	0.655411	0.894801	1	0.83377	0.978103	0.859397	0.931825	0.85364	0.986922	0.808282	0.748678	0.930312
postcentral L	0.762686	0.728752	0.566183	0.838413	0.664303	0.680488	0.660762	0.516839	0.840456	0.818282	0.82356	0.883718	0.819987	0.795329	0.699528	0.625348	0.732374	0.748098	0.91421	0.819761	0.796023	0.784061	0.844328	0.811087	0.733552	0.630474	0.836639	0.816405	0.671085	0.722105	0.959203	0.805326	0.869862	0.848931	0.575758	0.789916	0.808597	0.708902	0.770899	0.83377	1	0.852637	0.653109	0.734138	0.992977	0.836541	0.755604	0.682771	0.719318
postcentral R	0.948928	0.807753	0.636783	0.966854	0.800499	0.735499	0.813894	0.760406	0.961209	0.953987	0.990312	0.654543	0.945073	0.950008	0.874248	0.804541	0.77013	0.916069	0.948065	0.982494	0.944996	0.914348	0.98042	0.967447	0.90474	0.816578	0.951653	0.972789	0.881568	0.899768	0.8819	0.840497	0.961908	0.992767	0.704633	0.95902	0.975677	0.629302	0.857369	0.978103	0.852637	1	0.827909	0.897047	0.879774	0.997038	0.772829	0.713744	0.896412
posteriorcingulate L	0.891203	0.938642	0.863472	0.764703	0.977675	0.891658	0.990739	0.928883	0.832543	0.895677	0.86823	0.531778	0.766481	0.912477	0.980493	0.995731	0.555087	0.951304	0.71115	0.872716	0.915748	0.769393	0.822069	0.893724	0.956219	0.995427	0.830242	0.882388	0.962656	0.96422	0.75584	0.887715	0.743686	0.802774	0.933304	0.905218	0.881318	0.766635	0.921293	0.859397	0.653109	0.827909	1	0.963946	0.65436	0.841792	0.875217	0.870924	0.962206
posteriorcingulate R	0.939158	0.927316	0.799758	0.840447	0.937234	0.86415	0.95301	0.876262	0.912957	0.965977	0.928652	0.581869	0.842639	0.974451	0.989083	0.949906	0.630102	0.994204	0.795176	0.939788	0.978058	0.844458	0.898005	0.959513	0.990031	0.955213	0.912072	0.950037	0.962597	0.992086	0.824642	0.917093	0.824048	0.875465	0.866323	0.963249	0.939972	0.739101	0.949691	0.931825	0.734138	0.897047	0.963946	1	0.741312	0.909125	0.87143	0.841471	0.987322
precentral L	0.780121	0.713893	0.531544	0.874811	0.656309	0.655356	0.656994	0.527021	0.858405	0.830491	0.846577	0.850966	0.851906	0.808283	0.706505	0.624873	0.778647	0.758011	0.946707	0.840839	0.807555	0.815248	0.868705	0.827668	0.742825	0.632748	0.852859	0.834524	0.684257	0.731586	0.945551	0.789411	0.904083	0.880108	0.555809	0.806495	0.827793	0.660286	0.762827	0.85364	0.992977	0.879774	0.65436	0.741312	1	0.862723	0.730531	0.652543	0.728808
precentral R	0.959493	0.818044	0.650412	0.964423	0.81327	0.74723	0.826926	0.777642	0.97063	0.963785	0.994483	0.638932	0.950238	0.960831	0.886708	0.819869	0.765587	0.927562	0.933318	0.990551	0.95529	0.920503	0.987274	0.977088	0.917115	0.83176	0.961528	0.982493	0.894522	0.912305	0.873114	0.847218	0.955524	0.990966	0.718765	0.970263	0.984728	0.634225	0.867328	0.986922	0.836541	0.997038	0.841792	0.909125	0.862723	1	0.781209	0.724695	0.909309
precuneus L	0.805244	0.963109	0.915682	0.713807	0.918291	0.976642	0.896958	0.774477	0.801305	0.850412	0.793321	0.683173	0.718108	0.851014	0.859898	0.872728	0.494188	0.8608	0.695411	0.80902	0.853382	0.726746	0.775309	0.831626	0.85733	0.861558	0.80537	0.824255	0.820458	0.858584	0.859198	0.968907	0.711199	0.751243	0.901895	0.831703	0.811363	0.90243	0.951435	0.808282	0.755604	0.772829	0.875217	0.87143	0.730531	0.781209	1	0.977259	0.853531
precuneus R	0.763725	0.942903	0.967328	0.647576	0.91798	0.992815	0.891433	0.79188	0.73454	0.795515	0.740573	0.646289	0.650165	0.803183	0.838258	0.8754	0.41489	0.826927	0.617148	0.755144	0.804554	0.663629	0.71051	0.779722	0.825569	0.85944	0.737901	0.770444	0.806483	0.832198	0.789348	0.923572	0.63916	0.688924	0.932334	0.785313	0.761115	0.924021	0.917686	0.748678	0.682771	0.713744	0.870924	0.841471	0.652543	0.724695	0.977259	1	0.825548
rostralanteriorcingulate L	0.946451	0.912738	0.79249	0.838406	0.926807	0.847781	0.947732	0.896911	0.907719	0.959786	0.932539	0.564114	0.842066	0.972552	0.986983	0.951914	0.632247	0.990309	0.791771	0.939367	0.975144	0.840547	0.896065	0.958656	0.996633	0.96218	0.904969	0.948955	0.977609	0.994459	0.809532	0.899458	0.821422	0.873865	0.863743	0.966693	0.944495	0.725631	0.931861	0.930312	0.719318	0.896412	0.962206	0.987322	0.728808	0.909309	0.853531	0.825548	1
rostralanteriorcingulate R	0.877374	0.941135	0.877443	0.741743	0.979732	0.898047	0.992695	0.936898	0.811881	0.876875	0.84834	0.522954	0.747119	0.895185	0.970867	0.998149	0.537434	0.936865	0.687888	0.851832	0.898848	0.751727	0.800672	0.874441	0.945116	0.996608	0.809544	0.862697	0.953406	0.951964	0.743352	0.884943	0.721045	0.779768	0.946187	0.888497	0.86478	0.776961	0.916593	0.838936	0.634308	0.80539	0.996582	0.951396	0.632665	0.820158	0.878697	0.878298	0.952391
rostralmiddlefrontal L	0.787482	0.84644	0.741369	0.783419	0.77944	0.818294	0.766738	0.620338	0.83234	0.841214	0.817258	0.834997	0.774446	0.825566	0.770462	0.729999	0.615748	0.80025	0.830878	0.820591	0.829226	0.756503	0.819767	0.82625	0.790078	0.727756	0.833263	0.825625	0.732446	0.781796	0.971179	0.900598	0.8055	0.809951	0.728172	0.812155	0.816126	0.841939	0.859787	0.828904	0.938216	0.826171	0.748609	0.796475	0.91369	0.817525	0.879497	0.82669	0.778679
rostralmiddlefrontal R	0.837596	0.709449	0.570671	0.827519	0.702954	0.638437	0.717577	0.774537	0.842315	0.815049	0.799688	0.398414	0.85941	0.81159	0.759559	0.731313	0.825459	0.787977	0.772855	0.811504	0.806735	0.898286	0.826528	0.812818	0.787548	0.745098	0.849942	0.817902	0.779308	0.781384	0.695905	0.717235	0.811386	0.809566	0.638087	0.816455	0.821485	0.488212	0.737567	0.821889	0.629399	0.797216	0.736064	0.777887	0.662028	0.807133	0.65508	0.610196	0.783729
superiorfrontal L	0.975769	0.887137	0.768317	0.856947	0.901867	0.82598	0.921024	0.89906	0.920538	0.963041	0.952347	0.556436	0.859191	0.977807	0.961712	0.929293	0.649199	0.977229	0.80737	0.955352	0.974727	0.856849	0.912428	0.969838	0.980775	0.940813	0.91615	0.963126	0.977759	0.977831	0.807456	0.877046	0.838846	0.893457	0.838126	0.982515	0.967938	0.699282	0.91152	0.945875	0.722877	0.917291	0.938598	0.968867	0.736996	0.930614	0.831039	0.802356	0.980662
superiorfrontal R	0.879489	0.95406	0.877879	0.751133	0.984702	0.908403	0.995753	0.918462	0.825206	0.889429	0.855057	0.54524	0.756505	0.905184	0.973385	0.993716	0.541852	0.943187	0.701127	0.861152	0.90904	0.762151	0.81146	0.884238	0.9489	0.99089	0.823771	0.872836	0.94704	0.955136	0.764938	0.903092	0.732319	0.789128	0.943037	0.895859	0.870576	0.787992	0.933346	0.849578	0.657524	0.814131	0.995412	0.958076	0.65446	0.828223	0.893535	0.888521	0.95397
superiorparietal L	0.935679	0.794553	0.618223	0.934967	0.776996	0.717445	0.795229	0.737519	0.935681	0.930342	0.971184	0.695366	0.913242	0.925929	0.854399	0.783215	0.752759	0.892518	0.954245	0.954377	0.922597	0.879753	0.952508	0.94189	0.884536	0.797427	0.925652	0.94632	0.861008	0.87661	0.907236	0.835834	0.936386	0.963486	0.688172	0.934627	0.957791	0.637589	0.840935	0.952017	0.882282	0.980423	0.806649	0.874606	0.904982	0.971687	0.764092	0.698957	0.876434
superiorparietal R	0.976309	0.877888	0.74694	0.889349	0.892115	0.813729	0.908293	0.868516	0.94281	0.977223	0.975848	0.579511	0.88365	0.988111	0.955317	0.910484	0.668601	0.980319	0.841449	0.978868	0.984745	0.872933	0.94054	0.986408	0.977726	0.920216	0.937085	0.981989	0.96819	0.975967	0.82364	0.874353	0.871041	0.926392	0.816338	0.992371	0.979735	0.687663	0.907718	0.967988	0.751525	0.947832	0.925707	0.967524	0.768978	0.958449	0.824226	0.790128	0.974685
superiortemporal L	0.816893	0.873845	0.752083	0.805331	0.806473	0.843228	0.795707	0.648542	0.865851	0.875719	0.84297	0.807176	0.801959	0.858984	0.802908	0.759408	0.635694	0.833049	0.84185	0.850107	0.862674	0.785706	0.849102	0.858522	0.823422	0.758531	0.867883	0.857209	0.760733	0.814024	0.987271	0.931999	0.823366	0.832559	0.750024	0.843956	0.845407	0.839029	0.895058	0.860754	0.928154	0.847921	0.777812	0.829947	0.906155	0.842627	0.905634	0.846597	0.811786
superiortemporal R	0.896588	0.956895	0.804233	0.829036	0.907738	0.896862	0.90594	0.772791	0.916342	0.951876	0.896146	0.672808	0.838224	0.945991	0.926244	0.875811	0.638529	0.941862	0.812886	0.912904	0.949441	0.845166	0.888962	0.93259	0.935474	0.878121	0.921246	0.926871	0.878795	0.930092	0.911767	0.98555	0.826064	0.860088	0.833445	0.927571	0.908908	0.801439	0.9847	0.916305	0.818401	0.877873	0.894859	0.945446	0.810637	0.884997	0.93324	0.88182	0.927797
supramarginal L	0.920283	0.7851	0.598434	0.979111	0.767471	0.708748	0.782283	0.716736	0.966622	0.943196	0.977267	0.679266	0.965936	0.932648	0.845942	0.768562	0.819304	0.890314	0.970899	0.971621	0.928489	0.93214	0.986814	0.953675	0.878743	0.781867	0.957415	0.961399	0.845677	0.870775	0.895537	0.829883	0.979742	0.994574	0.666993	0.940231	0.957738	0.613844	0.838389	0.974083	0.881934	0.991285	0.793803	0.870896	0.908685	0.988102	0.757843	0.688922	0.869108
supramarginal R	0.946024	0.807047	0.636714	0.972689	0.801762	0.734501	0.815257	0.762308	0.96625	0.956327	0.991076	0.640947	0.954516	0.952176	0.875896	0.806515	0.778946	0.917625	0.944208	0.985878	0.946888	0.924845	0.986034	0.970021	0.906119	0.818308	0.956779	0.976005	0.882699	0.901461	0.870631	0.837488	0.965076	0.99581	0.705484	0.961149	0.975056	0.623037	0.856415	0.981731	0.840871	0.998443	0.82972	0.898589	0.869175	0.9983	0.770115	0.712134	0.897923
transversetemporal L	0.810002	0.737094	0.552449	0.891432	0.681576	0.676225	0.683982	0.560701	0.879262	0.854583	0.8713	0.835382	0.8691	0.833856	0.734571	0.653622	0.781994	0.785179	0.95686	0.864806	0.833035	0.833731	0.889244	0.852362	0.770799	0.662236	0.87354	0.858798	0.71416	0.759503	0.957302	0.810643	0.917694	0.900109	0.581933	0.8325	0.85431	0.668492	0.786818	0.876345	0.98944	0.902143	0.682377	0.768629	0.997415	0.886017	0.749629	0.67134	0.757132
transversetemporal R	0.891671	0.956397	0.807717	0.82331	0.903977	0.90137	0.901091	0.766766	0.911412	0.946537	0.890467	0.683683	0.8327	0.940396	0.918423	0.871149	0.632278	0.935152	0.809596	0.906961	0.943827	0.838592	0.883699	0.926835	0.929176	0.872819	0.916267	0.921232	0.870124	0.922974	0.917342	0.989566	0.821796	0.854838	0.832951	0.921908	0.904379	0.812197	0.985015	0.911013	0.823271	0.872889	0.888828	0.938787	0.81355	0.879804	0.940449	0.888085	0.921177
[truncated: 13 more columns]
