# Supplementary material for: The relationship between the interictal epileptiform discharge source connectivity and cortical structural couplings in temporal lobe epilepsy
Source: Front Neurol. 2023 Feb 1;14:1029732. doi: 10.3389/fneur.2023.1029732 (PMC9948620; doi:10.3389/fneur.2023.1029732)
Supplement: Supplementary file 1 [file Data_Sheet_1.ZIP › Connection/PLV/L/28.xlsx]

## Sheet: Sheet1
\	caudalanteriorcingulate L	caudalanteriorcingulate R	caudalmiddlefrontal L	caudalmiddlefrontal R	cuneus L	cuneus R	entorhinal L	entorhinal R	fusiform L	fusiform R	inferiorparietal L	inferiorparietal R	inferiortemporal L	inferiortemporal R	insula L	insula R	isthmuscingulate L	isthmuscingulate R	lateraloccipital L	lateraloccipital R	lateralorbitofrontal L	lateralorbitofrontal R	lingual L	lingual R	medialorbitofrontal L	medialorbitofrontal R	middletemporal L	middletemporal R	paracentral L	paracentral R	parahippocampal L	parahippocampal R	parsopercularis L	parsopercularis R	parsorbitalis L	parsorbitalis R	parstriangularis L	parstriangularis R	pericalcarine L	pericalcarine R	postcentral L	postcentral R	posteriorcingulate L	posteriorcingulate R	precentral L	precentral R	precuneus L	precuneus R	rostralanteriorcingulate L
caudalanteriorcingulate L	1	0.367425	0.302776	0.822412	0.578163	0.434317	0.298958	0.269677	0.596174	0.529307	0.345307	0.2338	0.949098	0.263866	0.846713	0.946946	0.860917	0.702783	0.273155	0.667185	0.372045	0.203684	0.216486	0.479232	0.772312	0.931476	0.29106	0.254831	0.940269	0.866513	0.247353	0.24553	0.0959701	0.551134	0.710908	0.479866	0.26971	0.0494822	0.205659	0.610368	0.156643	0.450972	0.858816	0.67894	0.20453	0.795615	0.304748	0.266599	0.852128
caudalanteriorcingulate R	0.367425	1	0.704384	0.386606	0.456803	0.608689	0.984214	0.771288	0.723059	0.489155	0.956962	0.884315	0.302123	0.740578	0.194019	0.260737	0.445327	0.317218	0.445219	0.371297	0.53613	0.784508	0.818749	0.556	0.258186	0.208083	0.935035	0.74853	0.250959	0.209572	0.955328	0.958945	0.514426	0.446526	0.0828195	0.524882	0.519019	0.643138	0.539838	0.328105	0.770824	0.868752	0.200788	0.347678	0.646604	0.375483	0.733622	0.926022	0.183751
caudalmiddlefrontal L	0.302776	0.704384	1	0.229311	0.834971	0.878841	0.752119	0.883123	0.395612	0.748729	0.727755	0.827892	0.405338	0.804023	0.58461	0.446321	0.393161	0.675964	0.741273	0.225296	0.588935	0.698967	0.683582	0.810441	0.65266	0.458766	0.695515	0.816124	0.440024	0.56854	0.80307	0.798206	0.632694	0.673683	0.393619	0.835703	0.491667	0.731105	0.411708	0.54352	0.884514	0.585739	0.574595	0.72923	0.888523	0.218799	0.957408	0.827168	0.566892
caudalmiddlefrontal R	0.822412	0.386606	0.229311	1	0.468952	0.390591	0.344488	0.2743	0.476971	0.520654	0.388583	0.345647	0.728796	0.286643	0.637962	0.711434	0.647655	0.659385	0.0152486	0.867273	0.416784	0.226652	0.204819	0.459427	0.588365	0.684121	0.291122	0.280529	0.710785	0.690799	0.29604	0.305159	0.273315	0.584022	0.399861	0.387721	0.519385	0.264444	0.324267	0.685112	0.239676	0.602523	0.650034	0.594464	0.176079	0.994895	0.268848	0.339552	0.61957
cuneus L	0.578163	0.456803	0.834971	0.468952	1	0.94265	0.509096	0.758598	0.364121	0.856958	0.495446	0.555795	0.668472	0.721181	0.797083	0.710596	0.583701	0.865403	0.667277	0.284568	0.655414	0.582068	0.516462	0.885512	0.818928	0.709251	0.476202	0.718846	0.707054	0.813259	0.580857	0.553443	0.412586	0.800962	0.577378	0.853644	0.227896	0.457625	0.375346	0.722318	0.641139	0.336077	0.812684	0.89967	0.685371	0.456909	0.851884	0.576267	0.782687
cuneus R	0.434317	0.608689	0.878841	0.390591	0.94265	1	0.665102	0.862638	0.367334	0.90634	0.651412	0.688367	0.515093	0.841771	0.68468	0.569312	0.463774	0.8351	0.646766	0.242969	0.712762	0.697245	0.637205	0.945476	0.743315	0.578859	0.622618	0.838904	0.557086	0.692721	0.726972	0.703724	0.449919	0.847773	0.439902	0.877392	0.339206	0.540847	0.444469	0.728246	0.750114	0.453937	0.687956	0.857227	0.732498	0.386921	0.936978	0.723577	0.671088
entorhinal L	0.298958	0.984214	0.752119	0.344488	0.509096	0.665102	1	0.838568	0.692061	0.562529	0.965575	0.913397	0.26095	0.810936	0.218418	0.227341	0.413564	0.378951	0.472457	0.346571	0.596446	0.832275	0.862105	0.626634	0.307773	0.174191	0.957688	0.818677	0.218195	0.225253	0.988955	0.990426	0.522845	0.516822	0.0593222	0.592858	0.52007	0.665767	0.567673	0.385964	0.794663	0.84535	0.218627	0.40934	0.675661	0.338149	0.783194	0.949057	0.204433
entorhinal R	0.269677	0.771288	0.883123	0.2743	0.758598	0.862638	0.838568	1	0.507791	0.851708	0.782837	0.814005	0.341751	0.980054	0.5378	0.390553	0.388611	0.714732	0.560633	0.163031	0.7891	0.877099	0.857465	0.892066	0.633151	0.408378	0.822667	0.986301	0.37722	0.527887	0.895317	0.882805	0.454099	0.811891	0.271393	0.849136	0.365101	0.589656	0.64467	0.686901	0.759858	0.591778	0.517781	0.731247	0.713397	0.275045	0.899348	0.840438	0.521193
fusiform L	0.596174	0.723059	0.395612	0.476971	0.364121	0.367334	0.692061	0.507791	1	0.377814	0.677753	0.552445	0.654366	0.506847	0.448438	0.573084	0.805102	0.371579	0.122689	0.397524	0.464341	0.63942	0.700431	0.398775	0.40315	0.513222	0.748242	0.509458	0.594471	0.456442	0.648696	0.647189	0.126249	0.389469	0.485956	0.355033	0.275804	0.277799	0.631462	0.366731	0.386095	0.646417	0.469096	0.36762	0.282842	0.461059	0.410524	0.584466	0.445558
fusiform R	0.529307	0.489155	0.748729	0.520654	0.856958	0.90634	0.562529	0.851708	0.377814	1	0.517901	0.546642	0.555729	0.881278	0.786128	0.619347	0.47386	0.949612	0.443859	0.330111	0.841491	0.744535	0.670418	0.986126	0.853284	0.670352	0.577709	0.872207	0.604613	0.786931	0.636556	0.609949	0.25556	0.976791	0.424373	0.909248	0.164632	0.394114	0.578253	0.893504	0.553895	0.337868	0.764368	0.93726	0.5472	0.520757	0.786014	0.574911	0.768129
inferiorparietal L	0.345307	0.956962	0.727755	0.388583	0.495446	0.651412	0.965575	0.782837	0.677753	0.517901	1	0.924724	0.282701	0.746694	0.225031	0.243869	0.418209	0.353685	0.509982	0.421399	0.505898	0.745318	0.792844	0.585224	0.29647	0.21221	0.917357	0.755335	0.233352	0.235623	0.951034	0.949948	0.555315	0.478992	0.057656	0.555507	0.571481	0.651508	0.486285	0.353903	0.819845	0.861421	0.223343	0.380788	0.676486	0.3818	0.780085	0.963798	0.213227
inferiorparietal R	0.2338	0.884315	0.827892	0.345647	0.555795	0.688367	0.913397	0.814005	0.552445	0.546642	0.924724	1	0.22914	0.755428	0.30083	0.228466	0.33033	0.401558	0.619628	0.464409	0.469473	0.687029	0.726236	0.617047	0.388587	0.20916	0.834869	0.766572	0.215338	0.287084	0.914563	0.934335	0.701589	0.484118	0.173802	0.660888	0.672123	0.818127	0.379726	0.330718	0.922664	0.858161	0.289678	0.459319	0.82815	0.340494	0.831664	0.983017	0.288825
inferiortemporal L	0.949098	0.302123	0.405338	0.728796	0.668472	0.515093	0.26095	0.341751	0.654366	0.555729	0.282701	0.22914	1	0.3213	0.869472	0.969475	0.924666	0.711361	0.40294	0.57491	0.393635	0.265864	0.279652	0.52721	0.793533	0.932649	0.305895	0.313095	0.984626	0.878773	0.244613	0.233566	0.175751	0.544637	0.786325	0.541082	0.146106	0.155642	0.260276	0.573979	0.210455	0.365383	0.896739	0.715262	0.324493	0.703056	0.388007	0.236826	0.871586
inferiortemporal R	0.263866	0.740578	0.804023	0.286643	0.721181	0.841771	0.810936	0.980054	0.506847	0.881278	0.746694	0.755428	0.3213	1	0.536478	0.373913	0.366436	0.733774	0.470552	0.141532	0.841829	0.895908	0.868391	0.90724	0.637999	0.405702	0.815163	0.998096	0.359258	0.527499	0.866955	0.850496	0.371125	0.850398	0.253056	0.84907	0.299436	0.524327	0.691209	0.728365	0.680883	0.549101	0.51081	0.739596	0.625261	0.290634	0.836997	0.786595	0.519911
insula L	0.846713	0.194019	0.58461	0.637962	0.797083	0.68468	0.218418	0.5378	0.448438	0.786128	0.225031	0.30083	0.869472	0.536478	1	0.904199	0.734972	0.901317	0.463413	0.469809	0.602912	0.394413	0.333022	0.754264	0.980561	0.954081	0.248984	0.526846	0.897871	0.976548	0.285945	0.26035	0.245849	0.764281	0.698045	0.783896	0.0317613	0.325167	0.319546	0.761774	0.347321	0.253361	0.985393	0.914571	0.467388	0.614616	0.540387	0.280488	0.994861
insula R	0.946946	0.260737	0.446321	0.711434	0.710596	0.569312	0.227341	0.390553	0.573084	0.619347	0.243869	0.228466	0.969475	0.373913	0.904199	1	0.872602	0.764156	0.445976	0.528138	0.443077	0.281688	0.268099	0.585787	0.841381	0.963178	0.263061	0.364542	0.989862	0.92331	0.239194	0.219173	0.208244	0.607398	0.781782	0.598235	0.0866478	0.199368	0.247372	0.625249	0.241954	0.316183	0.931194	0.765369	0.364173	0.684201	0.434625	0.231206	0.912323
isthmuscingulate L	0.860917	0.445327	0.393161	0.647655	0.583701	0.463774	0.413564	0.388611	0.805102	0.47386	0.418209	0.33033	0.924666	0.366436	0.734972	0.872602	1	0.588187	0.357561	0.498499	0.387776	0.409771	0.451149	0.464581	0.661843	0.812026	0.474098	0.363051	0.891449	0.750134	0.395267	0.381528	0.137417	0.462842	0.753474	0.462058	0.150632	0.134665	0.416844	0.472135	0.246867	0.449288	0.767751	0.594506	0.30346	0.619643	0.390112	0.350804	0.740987
isthmuscingulate R	0.702783	0.317218	0.675964	0.659385	0.865403	0.8351	0.378951	0.714732	0.371579	0.949612	0.353685	0.401558	0.711361	0.733774	0.901317	0.764156	0.588187	1	0.417564	0.471957	0.769382	0.598375	0.513967	0.915532	0.9275	0.81091	0.401101	0.725296	0.752339	0.911888	0.458347	0.428725	0.182391	0.939803	0.519741	0.854601	0.109815	0.304984	0.483078	0.910186	0.437479	0.278322	0.887846	0.979411	0.477478	0.65097	0.685282	0.414325	0.881536
lateraloccipital L	0.273155	0.445219	0.741273	0.0152486	0.667277	0.646766	0.472457	0.560633	0.122689	0.443859	0.509982	0.619628	0.40294	0.470552	0.463413	0.445976	0.357561	0.417564	1	0.191832	0.283031	0.361618	0.332759	0.511289	0.455617	0.422992	0.384746	0.48261	0.446831	0.464115	0.509493	0.50935	0.848352	0.360554	0.566377	0.550165	0.639857	0.650398	0.158059	0.234131	0.761189	0.434729	0.495319	0.482638	0.829721	0.016224	0.737847	0.611508	0.472766
lateraloccipital R	0.667185	0.371297	0.225296	0.867273	0.284568	0.242969	0.346571	0.163031	0.397524	0.330111	0.421399	0.464409	0.57491	0.141532	0.469809	0.528138	0.498499	0.471957	0.191832	1	0.302647	0.098961	0.111094	0.275539	0.415989	0.513991	0.265258	0.140599	0.535969	0.50101	0.295315	0.323357	0.450176	0.392212	0.228647	0.23143	0.697559	0.415853	0.28379	0.53152	0.403912	0.608772	0.466332	0.40774	0.31741	0.87774	0.248628	0.433807	0.445446
lateralorbitofrontal L	0.372045	0.53613	0.588935	0.416784	0.655414	0.712762	0.596446	0.7891	0.464341	0.841491	0.505898	0.469473	0.393635	0.841829	0.602912	0.443077	0.387776	0.769382	0.283031	0.302647	1	0.865694	0.80609	0.828786	0.681978	0.486187	0.663292	0.830973	0.427406	0.59677	0.657069	0.62379	0.104106	0.872031	0.304086	0.739879	0.0230553	0.248687	0.816927	0.863273	0.391657	0.321812	0.57163	0.741255	0.362857	0.423729	0.616194	0.508103	0.581647
lateralorbitofrontal R	0.203684	0.784508	0.698967	0.226652	0.582068	0.697245	0.832275	0.877099	0.63942	0.744535	0.745318	0.687029	0.265864	0.895908	0.394413	0.281688	0.409771	0.598375	0.361618	0.098961	0.865694	1	0.975539	0.767112	0.492912	0.27918	0.89169	0.899386	0.276622	0.399144	0.871447	0.842155	0.269304	0.744202	0.243595	0.687165	0.220907	0.429487	0.830854	0.657928	0.582884	0.552813	0.377559	0.591307	0.509035	0.233738	0.731428	0.731638	0.375102
lingual L	0.216486	0.818749	0.683582	0.204819	0.516462	0.637205	0.862105	0.857465	0.700431	0.670418	0.792844	0.726236	0.279652	0.868391	0.333022	0.268099	0.451149	0.513967	0.332759	0.111094	0.80609	0.975539	1	0.70128	0.430474	0.241808	0.928051	0.873419	0.270394	0.333327	0.89335	0.869043	0.286514	0.669384	0.246067	0.63995	0.250218	0.456396	0.825588	0.582881	0.595435	0.605376	0.318849	0.51284	0.51088	0.20664	0.700064	0.764871	0.316602
lingual R	0.479232	0.556	0.810441	0.459427	0.885512	0.945476	0.626634	0.892066	0.398775	0.986126	0.585224	0.617047	0.52721	0.90724	0.754264	0.585787	0.464581	0.915532	0.511289	0.275539	0.828786	0.767112	0.70128	1	0.825305	0.631827	0.628301	0.900503	0.570892	0.74492	0.698769	0.67295	0.323466	0.94897	0.41294	0.921341	0.221648	0.449077	0.571341	0.847782	0.632475	0.389388	0.730897	0.91862	0.612491	0.459026	0.849824	0.647474	0.735813
medialorbitofrontal L	0.772312	0.258186	0.65266	0.588365	0.818928	0.743315	0.307773	0.633151	0.40315	0.853284	0.29647	0.388587	0.793533	0.637999	0.980561	0.841381	0.661843	0.9275	0.455617	0.415989	0.681978	0.492912	0.430474	0.825305	1	0.902411	0.333719	0.628629	0.829882	0.949391	0.384116	0.358649	0.25481	0.831147	0.634365	0.86258	0.0650972	0.387691	0.399136	0.808594	0.418437	0.26583	0.952164	0.943564	0.511871	0.567726	0.608843	0.36689	0.973275
medialorbitofrontal R	0.931476	0.208083	0.458766	0.684121	0.709251	0.578859	0.174191	0.408378	0.513222	0.670352	0.21221	0.20916	0.932649	0.405702	0.954081	0.963178	0.812026	0.81091	0.422992	0.513991	0.486187	0.27918	0.241808	0.631827	0.902411	1	0.207439	0.395322	0.951816	0.944461	0.198395	0.175276	0.208617	0.657127	0.774168	0.64848	0.0877104	0.242324	0.238371	0.673577	0.243139	0.276553	0.957431	0.812283	0.368826	0.658239	0.433502	0.20699	0.965926
middletemporal L	0.29106	0.935035	0.695515	0.291122	0.476202	0.622618	0.957688	0.822667	0.748242	0.577709	0.917357	0.834869	0.305895	0.815163	0.248984	0.263061	0.474098	0.401101	0.384746	0.265258	0.663292	0.89169	0.928051	0.628301	0.333719	0.207439	1	0.820872	0.266718	0.25435	0.956155	0.942462	0.405741	0.549462	0.171274	0.585289	0.407412	0.560374	0.682209	0.437107	0.698222	0.75929	0.248743	0.419519	0.582806	0.285581	0.723228	0.873451	0.23653
middletemporal R	0.254831	0.74853	0.816124	0.280529	0.718846	0.838904	0.818677	0.986301	0.509458	0.872207	0.755335	0.766572	0.313095	0.998096	0.526846	0.364542	0.363051	0.725296	0.48261	0.140599	0.830973	0.899386	0.873419	0.900503	0.628629	0.395322	0.820872	1	0.350202	0.518363	0.875251	0.859478	0.384483	0.841889	0.243194	0.843098	0.311409	0.53672	0.690713	0.71862	0.693413	0.557565	0.501493	0.731669	0.637812	0.284234	0.847581	0.79743	0.509972
paracentral L	0.940269	0.250959	0.440024	0.710785	0.707054	0.557086	0.218195	0.37722	0.594471	0.604613	0.233352	0.215338	0.984626	0.359258	0.897871	0.989862	0.891449	0.752339	0.446831	0.535969	0.427406	0.276622	0.270394	0.570892	0.829882	0.951816	0.266718	0.350202	1	0.917437	0.227507	0.207067	0.219275	0.587707	0.798603	0.591441	0.0913308	0.197117	0.255038	0.605338	0.227451	0.317346	0.929935	0.758806	0.363721	0.684157	0.420283	0.212706	0.902398
paracentral R	0.866513	0.209572	0.56854	0.690799	0.813259	0.692721	0.225253	0.527887	0.456442	0.786931	0.235623	0.287084	0.878773	0.527499	0.976548	0.92331	0.750134	0.911888	0.464115	0.50101	0.59677	0.399144	0.333327	0.74492	0.949391	0.944461	0.25435	0.518363	0.917437	1	0.288053	0.25848	0.220974	0.773476	0.681041	0.758581	0.0525937	0.269733	0.320055	0.773687	0.326661	0.286224	0.988225	0.914705	0.447525	0.667071	0.542237	0.274903	0.968601
parahippocampal L	0.247353	0.955328	0.80307	0.29604	0.580857	0.726972	0.988955	0.895317	0.648696	0.636556	0.951034	0.914563	0.244613	0.866955	0.285945	0.239194	0.395267	0.458347	0.509493	0.295315	0.657069	0.871447	0.89335	0.698769	0.384116	0.198395	0.956155	0.875251	0.227507	0.288053	1	0.993698	0.518124	0.590804	0.0937994	0.662021	0.495654	0.661758	0.59998	0.456143	0.808227	0.802355	0.282357	0.488576	0.702041	0.290721	0.833398	0.950428	0.271712
parahippocampal R	0.24553	0.958945	0.798206	0.305159	0.553443	0.703724	0.990426	0.882805	0.647189	0.609949	0.949948	0.934335	0.233566	0.850496	0.26035	0.219173	0.381528	0.428725	0.50935	0.323357	0.62379	0.842155	0.869043	0.67295	0.358649	0.175276	0.942462	0.859478	0.207067	0.25848	0.993698	1	0.547169	0.562839	0.0656248	0.644587	0.522968	0.698702	0.563141	0.425099	0.821077	0.826806	0.254164	0.460209	0.717406	0.300501	0.819705	0.960746	0.245547
parsopercularis L	0.0959701	0.514426	0.632694	0.273315	0.412586	0.449919	0.522845	0.454099	0.126249	0.25556	0.555315	0.701589	0.175751	0.371125	0.245849	0.208244	0.137417	0.182391	0.848352	0.450176	0.104106	0.269304	0.286514	0.323466	0.25481	0.208617	0.405741	0.384483	0.219275	0.220974	0.518124	0.547169	1	0.167094	0.498455	0.423299	0.86151	0.802362	0.0899817	0.0222294	0.801024	0.60483	0.261915	0.265053	0.836532	0.294316	0.598639	0.662216	0.259826
parsopercularis R	0.551134	0.446526	0.673683	0.584022	0.800962	0.847773	0.516822	0.811891	0.389469	0.976791	0.478992	0.484118	0.544637	0.850398	0.764281	0.607398	0.462842	0.939803	0.360554	0.392212	0.872031	0.744202	0.669384	0.94897	0.831147	0.657127	0.549462	0.841889	0.587707	0.773476	0.590804	0.562839	0.167094	1	0.370908	0.850525	0.136557	0.306727	0.629656	0.955109	0.476907	0.323284	0.740078	0.905178	0.460738	0.586921	0.719529	0.517839	0.744467
parsorbitalis L	0.710908	0.0828195	0.393619	0.399861	0.577378	0.439902	0.0593222	0.271393	0.485956	0.424373	0.057656	0.173802	0.786325	0.253056	0.698045	0.781782	0.753474	0.519741	0.566377	0.228647	0.304086	0.243595	0.246067	0.41294	0.634365	0.774168	0.171274	0.243194	0.798603	0.681041	0.0937994	0.0656248	0.498455	0.370908	1	0.470811	0.262814	0.436175	0.36645	0.347437	0.295952	0.0355606	0.721566	0.552635	0.458001	0.373428	0.352068	0.11366	0.725538
parsorbitalis R	0.479866	0.524882	0.835703	0.387721	0.853644	0.877392	0.592858	0.849136	0.355033	0.909248	0.555507	0.660888	0.541082	0.84907	0.783896	0.598235	0.462058	0.854601	0.550165	0.23143	0.739879	0.687165	0.63995	0.921341	0.86258	0.64848	0.585289	0.843098	0.591441	0.758581	0.662021	0.644587	0.423299	0.850525	0.470811	1	0.290349	0.572726	0.486979	0.738679	0.664127	0.422797	0.754785	0.906472	0.69829	0.374914	0.80621	0.640361	0.766149
parstriangularis L	0.26971	0.519019	0.491667	0.519385	0.227896	0.339206	0.52007	0.365101	0.275804	0.164632	0.571481	0.672123	0.146106	0.299436	0.0317613	0.0866478	0.150632	0.109815	0.639857	0.697559	0.0230553	0.220907	0.250218	0.221648	0.0650972	0.0877104	0.407412	0.311409	0.0913308	0.0525937	0.495654	0.522968	0.86151	0.136557	0.262814	0.290349	1	0.695306	0.120911	0.196213	0.72705	0.685323	0.0182493	0.124747	0.672463	0.532564	0.49717	0.643367	0.0117478
parstriangularis R	0.0494822	0.643138	0.731105	0.264444	0.457625	0.540847	0.665767	0.589656	0.277799	0.394114	0.651508	0.818127	0.155642	0.524327	0.325167	0.199368	0.134665	0.304984	0.650398	0.415853	0.248687	0.429487	0.456396	0.449077	0.387691	0.242324	0.560374	0.53672	0.197117	0.269733	0.661758	0.698702	0.802362	0.306727	0.436175	0.572726	0.695306	1	0.137872	0.166317	0.833237	0.697876	0.301581	0.380439	0.856739	0.282359	0.677025	0.75808	0.335765
pericalcarine L	0.205659	0.539838	0.411708	0.324267	0.375346	0.444469	0.567673	0.64467	0.631462	0.578253	0.486285	0.379726	0.260276	0.691209	0.319546	0.247372	0.416844	0.483078	0.158059	0.28379	0.816927	0.830854	0.825588	0.571341	0.399136	0.238371	0.682209	0.690713	0.255038	0.320055	0.59998	0.563141	0.0899817	0.629656	0.36645	0.486979	0.120911	0.137872	1	0.649957	0.245502	0.316271	0.297279	0.444725	0.194128	0.341798	0.430712	0.422345	0.30092
pericalcarine R	0.610368	0.328105	0.54352	0.685112	0.722318	0.728246	0.385964	0.686901	0.366731	0.893504	0.353903	0.330718	0.573979	0.728365	0.761774	0.625249	0.472135	0.910186	0.234131	0.53152	0.863273	0.657928	0.582881	0.847782	0.808594	0.673577	0.437107	0.71862	0.605338	0.773687	0.456143	0.425099	0.0222294	0.955109	0.347437	0.738679	0.196213	0.166317	0.649957	1	0.318441	0.280298	0.735345	0.853356	0.312614	0.689479	0.580287	0.367348	0.739463
postcentral L	0.156643	0.770824	0.884514	0.239676	0.641139	0.750114	0.794663	0.759858	0.386095	0.553895	0.819845	0.922664	0.210455	0.680883	0.347321	0.241954	0.246867	0.437479	0.761189	0.403912	0.391657	0.582884	0.595435	0.632475	0.418437	0.243139	0.698222	0.693413	0.227451	0.326661	0.808227	0.821077	0.801024	0.476907	0.295952	0.664127	0.72705	0.833237	0.245502	0.318441	1	0.749247	0.340962	0.500121	0.914809	0.234487	0.893021	0.914092	0.336907
postcentral R	0.450972	0.868752	0.585739	0.602523	0.336077	0.453937	0.84535	0.591778	0.646417	0.337868	0.861421	0.858161	0.365383	0.549101	0.253361	0.316183	0.449288	0.278322	0.434729	0.608772	0.321812	0.552813	0.605376	0.389388	0.26583	0.276553	0.75929	0.557565	0.317346	0.286224	0.802355	0.826806	0.60483	0.323284	0.0355606	0.422797	0.685323	0.697876	0.316271	0.280298	0.749247	1	0.258335	0.294707	0.623753	0.59634	0.596824	0.856561	0.232218
posteriorcingulate L	0.858816	0.200788	0.574595	0.650034	0.812684	0.687956	0.218627	0.517781	0.469096	0.764368	0.223343	0.289678	0.896739	0.51081	0.985393	0.931194	0.767751	0.887846	0.495319	0.466332	0.57163	0.377559	0.318849	0.730897	0.952164	0.957431	0.248743	0.501493	0.929935	0.988225	0.282357	0.254164	0.261915	0.740078	0.721566	0.754785	0.0182493	0.301581	0.297279	0.735345	0.340962	0.258335	1	0.90282	0.469666	0.625324	0.542644	0.273683	0.982239
posteriorcingulate R	0.67894	0.347678	0.72923	0.594464	0.89967	0.857227	0.40934	0.731247	0.36762	0.93726	0.380788	0.459319	0.715262	0.739596	0.914571	0.765369	0.594506	0.979411	0.482638	0.40774	0.741255	0.591307	0.51284	0.91862	0.943564	0.812283	0.419519	0.731669	0.758806	0.914705	0.488576	0.460209	0.265053	0.905178	0.552635	0.906472	0.124747	0.380439	0.444725	0.853356	0.500121	0.294707	0.90282	1	0.554369	0.581265	0.719009	0.454935	0.895124
precentral L	0.20453	0.646604	0.888523	0.176079	0.685371	0.732498	0.675661	0.713397	0.282842	0.5472	0.676486	0.82815	0.324493	0.625261	0.467388	0.364173	0.30346	0.477478	0.829721	0.31741	0.362857	0.509035	0.51088	0.612491	0.511871	0.368826	0.582806	0.637812	0.363721	0.447525	0.702041	0.717406	0.836532	0.460738	0.458001	0.69829	0.672463	0.856739	0.194128	0.312614	0.914809	0.623753	0.469666	0.554369	1	0.173279	0.851177	0.796861	0.462642
precentral R	0.795615	0.375483	0.218799	0.994895	0.456909	0.386921	0.338149	0.275045	0.461059	0.520757	0.3818	0.340494	0.703056	0.290634	0.614616	0.684201	0.619643	0.65097	0.016224	0.87774	0.423729	0.233738	0.20664	0.459026	0.567726	0.658239	0.285581	0.284234	0.684157	0.667071	0.290721	0.300501	0.294316	0.586921	0.373428	0.374914	0.532564	0.282359	0.341798	0.689479	0.234487	0.59634	0.625324	0.581265	0.173279	1	0.26369	0.3335	0.594471
precuneus L	0.304748	0.733622	0.957408	0.268848	0.851884	0.936978	0.783194	0.899348	0.410524	0.786014	0.780085	0.831664	0.388007	0.836997	0.540387	0.434625	0.390112	0.685282	0.737847	0.248628	0.616194	0.731428	0.700064	0.849824	0.608843	0.433502	0.723228	0.847581	0.420283	0.542237	0.833398	0.819705	0.598639	0.719529	0.352068	0.80621	0.49717	0.677025	0.430712	0.580287	0.893021	0.596824	0.542644	0.719009	0.851177	0.26369	1	0.859483	0.527181
precuneus R	0.266599	0.926022	0.827168	0.339552	0.576267	0.723577	0.949057	0.840438	0.584466	0.574911	0.963798	0.983017	0.236826	0.786595	0.280488	0.231206	0.350804	0.414325	0.611508	0.433807	0.508103	0.731638	0.764871	0.647474	0.36689	0.20699	0.873451	0.79743	0.212706	0.274903	0.950428	0.960746	0.662216	0.517839	0.11366	0.640361	0.643367	0.75808	0.422345	0.367348	0.914092	0.856561	0.273683	0.454935	0.796861	0.3335	0.859483	1	0.268467
rostralanteriorcingulate L	0.852128	0.183751	0.566892	0.61957	0.782687	0.671088	0.204433	0.521193	0.445558	0.768129	0.213227	0.288825	0.871586	0.519911	0.994861	0.912323	0.740987	0.881536	0.472766	0.445446	0.581647	0.375102	0.316602	0.735813	0.973275	0.965926	0.23653	0.509972	0.902398	0.968601	0.271712	0.245547	0.259826	0.744467	0.725538	0.766149	0.0117478	0.335765	0.30092	0.739463	0.336907	0.232218	0.982239	0.895124	0.462642	0.594471	0.527181	0.268467	1
rostralanteriorcingulate R	0.918356	0.205618	0.492735	0.708186	0.739012	0.614479	0.184036	0.452306	0.480808	0.724991	0.225236	0.238276	0.903789	0.454059	0.977198	0.942668	0.772987	0.864555	0.404783	0.534736	0.548228	0.323431	0.269739	0.680672	0.940886	0.982925	0.211166	0.444049	0.928287	0.974814	0.221247	0.197315	0.175657	0.723562	0.710704	0.696996	0.101995	0.240013	0.279657	0.746195	0.267312	0.297926	0.972905	0.858942	0.380433	0.683605	0.4648	0.232297	0.98052
rostralmiddlefrontal L	0.607152	0.329479	0.61898	0.577246	0.762296	0.740689	0.39203	0.698123	0.337326	0.894146	0.333213	0.356558	0.611997	0.725461	0.829898	0.655339	0.490703	0.91725	0.310763	0.472633	0.835611	0.631122	0.56084	0.858576	0.882834	0.720401	0.427554	0.716338	0.641414	0.805285	0.467398	0.440667	0.0982438	0.91489	0.416864	0.807435	0.111988	0.276336	0.58255	0.927982	0.367611	0.241984	0.786903	0.890497	0.391131	0.577222	0.600907	0.374342	0.805903
rostralmiddlefrontal R	0.355487	0.992106	0.694597	0.364601	0.45199	0.600658	0.974455	0.769668	0.726891	0.491786	0.927626	0.858179	0.293602	0.742236	0.17682	0.251612	0.439621	0.316863	0.416415	0.338476	0.546673	0.794553	0.821766	0.556779	0.244562	0.19314	0.927093	0.750376	0.240756	0.193451	0.944786	0.949812	0.488759	0.448082	0.0894689	0.519351	0.487151	0.627033	0.558041	0.328011	0.742925	0.840897	0.185543	0.346689	0.626433	0.35161	0.718508	0.901248	0.16488
superiorfrontal L	0.98057	0.273369	0.368349	0.766815	0.639774	0.499649	0.20972	0.326794	0.541233	0.609851	0.263852	0.183054	0.945826	0.328555	0.91322	0.963862	0.828983	0.7717	0.330926	0.606928	0.437612	0.221058	0.198242	0.560309	0.851714	0.977771	0.218583	0.318121	0.954994	0.91833	0.180648	0.169111	0.133819	0.617648	0.745477	0.570868	0.19522	0.140085	0.212116	0.660161	0.165165	0.363809	0.915969	0.756942	0.270514	0.741409	0.351323	0.203309	0.920272
superiorfrontal R	0.836005	0.19134	0.58487	0.613732	0.802421	0.695073	0.220323	0.544525	0.426906	0.788981	0.22373	0.306163	0.855821	0.545133	0.991325	0.902873	0.724391	0.89445	0.484403	0.428422	0.596175	0.398114	0.335312	0.756417	0.976545	0.954352	0.250183	0.535533	0.893279	0.9733	0.292641	0.265167	0.269292	0.76355	0.71538	0.788299	0.0186896	0.346626	0.312186	0.749587	0.353315	0.230403	0.98406	0.911297	0.479745	0.588254	0.549509	0.285495	0.996254
superiorparietal L	0.233958	0.794896	0.934662	0.237064	0.766593	0.879807	0.835468	0.882511	0.434971	0.711954	0.849275	0.89305	0.2962	0.818349	0.438635	0.336852	0.331504	0.587158	0.732594	0.305706	0.55915	0.721029	0.709474	0.784441	0.516344	0.332721	0.765265	0.830198	0.3192	0.435552	0.871938	0.863305	0.659013	0.643586	0.26902	0.75276	0.586521	0.724617	0.406014	0.490978	0.944018	0.679538	0.437898	0.625407	0.862933	0.231136	0.9815	0.92006	0.426002
superiorparietal R	0.273297	0.926406	0.813085	0.358366	0.549859	0.696006	0.945852	0.822627	0.589815	0.548601	0.958649	0.989308	0.239442	0.768203	0.270823	0.227526	0.352467	0.390703	0.601437	0.45429	0.488131	0.715498	0.752633	0.620899	0.355358	0.201179	0.867233	0.779014	0.211578	0.263596	0.942268	0.957351	0.670979	0.491445	0.115276	0.627649	0.653798	0.772648	0.408556	0.342741	0.910025	0.875764	0.26276	0.434586	0.795699	0.352029	0.837186	0.997784	0.258514
superiortemporal L	0.32327	0.773436	0.912195	0.296757	0.801098	0.875376	0.836761	0.979629	0.525897	0.830826	0.787909	0.818994	0.401139	0.940185	0.572619	0.44751	0.44496	0.719759	0.611664	0.174757	0.771783	0.876504	0.854084	0.880035	0.655252	0.451538	0.820651	0.949763	0.435012	0.57046	0.897157	0.87896	0.476106	0.794448	0.311077	0.837689	0.378454	0.594539	0.63282	0.677839	0.781882	0.602763	0.562278	0.743912	0.740608	0.29176	0.924374	0.845206	0.555037
superiortemporal R	0.260198	0.966713	0.776031	0.32562	0.516344	0.67103	0.989137	0.852799	0.65251	0.569116	0.947047	0.934739	0.228062	0.819078	0.220571	0.202013	0.373875	0.385426	0.496429	0.346837	0.587142	0.814472	0.844573	0.633721	0.316789	0.150126	0.930355	0.828463	0.189724	0.219359	0.982399	0.995982	0.559616	0.521675	0.0408896	0.608379	0.539144	0.715082	0.535084	0.384401	0.818192	0.849859	0.215082	0.417749	0.712352	0.320465	0.794503	0.957902	0.205182
supramarginal L	0.220058	0.865245	0.863292	0.279842	0.64328	0.779401	0.892435	0.830118	0.501262	0.603702	0.923843	0.949821	0.2142	0.768557	0.31534	0.232933	0.303002	0.458075	0.688216	0.403999	0.487705	0.696833	0.713761	0.682039	0.398348	0.222104	0.814128	0.780409	0.210979	0.309535	0.905719	0.9062	0.704259	0.540327	0.16177	0.661446	0.676952	0.750577	0.374501	0.38196	0.956609	0.785354	0.311263	0.500477	0.832355	0.273497	0.910092	0.973751	0.302505
supramarginal R	0.231917	0.842893	0.716454	0.443353	0.428898	0.56512	0.852088	0.690512	0.516174	0.424698	0.866143	0.956435	0.180859	0.637074	0.217047	0.159987	0.273549	0.299003	0.588961	0.557111	0.349638	0.582211	0.62097	0.485538	0.29536	0.134621	0.754063	0.64844	0.152986	0.213465	0.833684	0.863737	0.747995	0.375246	0.179483	0.561268	0.738219	0.859185	0.279179	0.245581	0.870916	0.895401	0.208283	0.354668	0.799996	0.444581	0.716858	0.925359	0.202825
transversetemporal L	0.455877	0.323724	0.727703	0.152574	0.703298	0.61154	0.355489	0.508967	0.241852	0.47626	0.350715	0.530615	0.5867	0.417178	0.64037	0.609225	0.523272	0.519123	0.878555	0.0384966	0.303244	0.297379	0.275476	0.507911	0.616979	0.606967	0.279561	0.425564	0.622277	0.620645	0.402733	0.411463	0.760109	0.391852	0.752847	0.609498	0.49798	0.664716	0.220843	0.310608	0.662963	0.310298	0.660178	0.584469	0.812166	0.127982	0.660002	0.490979	0.651379
transversetemporal R	0.222736	0.943859	0.826678	0.284476	0.588534	0.73303	0.979621	0.903871	0.616781	0.637461	0.938775	0.936996	0.222439	0.867192	0.288987	0.22326	0.363212	0.461752	0.537766	0.305506	0.635099	0.843339	0.865219	0.700555	0.388265	0.188986	0.927912	0.877163	0.208352	0.285298	0.99107	0.997077	0.5612	0.589708	0.0910741	0.67191	0.524326	0.709027	0.557943	0.449922	0.837049	0.808935	0.281259	0.493214	0.74267	0.279946	0.846022	0.963294	0.274086
[truncated: 13 more columns]
