# Supplementary material for: The relationship between the interictal epileptiform discharge source connectivity and cortical structural couplings in temporal lobe epilepsy
Source: Front Neurol. 2023 Feb 1;14:1029732. doi: 10.3389/fneur.2023.1029732 (PMC9948620; doi:10.3389/fneur.2023.1029732)
Supplement: Supplementary file 1 [file Data_Sheet_1.ZIP › Connection/PLV/L/30.xlsx]

## Sheet: Sheet1
\	caudalanteriorcingulate L	caudalanteriorcingulate R	caudalmiddlefrontal L	caudalmiddlefrontal R	cuneus L	cuneus R	entorhinal L	entorhinal R	fusiform L	fusiform R	inferiorparietal L	inferiorparietal R	inferiortemporal L	inferiortemporal R	insula L	insula R	isthmuscingulate L	isthmuscingulate R	lateraloccipital L	lateraloccipital R	lateralorbitofrontal L	lateralorbitofrontal R	lingual L	lingual R	medialorbitofrontal L	medialorbitofrontal R	middletemporal L	middletemporal R	paracentral L	paracentral R	parahippocampal L	parahippocampal R	parsopercularis L	parsopercularis R	parsorbitalis L	parsorbitalis R	parstriangularis L	parstriangularis R	pericalcarine L	pericalcarine R	postcentral L	postcentral R	posteriorcingulate L	posteriorcingulate R	precentral L	precentral R	precuneus L	precuneus R	rostralanteriorcingulate L
caudalanteriorcingulate L	1	0.624049	0.635817	0.46691	0.665336	0.633082	0.633753	0.603691	0.591453	0.618591	0.748969	0.267906	0.556323	0.678075	0.699579	0.659444	0.726303	0.553399	0.741121	0.702152	0.614602	0.37362	0.613546	0.650794	0.660885	0.70253	0.683006	0.368439	0.694836	0.678208	0.504076	0.564605	0.356555	0.649889	0.373946	0.66469	0.854321	0.702445	0.624952	0.669637	0.275578	0.798901	0.729402	0.671762	0.787114	0.833416	0.451039	0.780383	0.682018
caudalanteriorcingulate R	0.624049	1	0.983294	0.654431	0.970402	0.995642	0.985179	0.984955	0.978557	0.968859	0.942185	0.683101	0.959928	0.96774	0.980599	0.983718	0.959253	0.983875	0.48613	0.956404	0.97264	0.69256	0.94331	0.99174	0.996176	0.96668	0.987558	0.711937	0.935281	0.98924	0.942191	0.385367	0.458084	0.961942	0.302414	0.977909	0.856555	0.367248	0.899594	0.979043	0.366683	0.866679	0.912589	0.990773	0.553763	0.827218	0.897319	0.922214	0.987123
caudalmiddlefrontal L	0.635817	0.983294	1	0.744651	0.935999	0.989613	0.947275	0.995695	0.992643	0.994581	0.927933	0.63967	0.974747	0.987447	0.961661	0.950076	0.93952	0.956011	0.546267	0.977617	0.997434	0.73271	0.985016	0.993686	0.981415	0.937983	0.987694	0.749257	0.893708	0.987042	0.916386	0.396952	0.540624	0.991744	0.361499	0.994621	0.878087	0.433201	0.955554	0.992772	0.32024	0.898798	0.876423	0.99012	0.61267	0.86077	0.846746	0.932876	0.965354
caudalmiddlefrontal R	0.46691	0.654431	0.744651	1	0.571097	0.681857	0.581148	0.727663	0.732575	0.771634	0.615819	0.336881	0.72236	0.762094	0.631132	0.590086	0.610881	0.613337	0.647048	0.764649	0.76613	0.71278	0.817795	0.707985	0.65876	0.587606	0.701517	0.706912	0.517913	0.692419	0.591707	0.307141	0.847172	0.785798	0.689447	0.750449	0.699123	0.540585	0.871516	0.742334	0.0511069	0.766257	0.514467	0.698381	0.666212	0.744962	0.479746	0.70665	0.627993
cuneus L	0.665336	0.970402	0.935999	0.571097	1	0.969686	0.989952	0.932312	0.921008	0.916466	0.974155	0.639201	0.892116	0.936032	0.988639	0.994793	0.987633	0.941529	0.46002	0.931724	0.915598	0.607155	0.882804	0.963478	0.97898	0.987571	0.968873	0.624399	0.987699	0.97233	0.886643	0.310057	0.370703	0.915108	0.274831	0.940846	0.857746	0.334984	0.836956	0.948916	0.353749	0.857052	0.970425	0.969235	0.523243	0.821765	0.869094	0.930931	0.987508
cuneus R	0.633082	0.995642	0.989613	0.681857	0.969686	1	0.976569	0.990198	0.983812	0.981267	0.945576	0.664271	0.962247	0.980304	0.978974	0.978503	0.961243	0.975074	0.505979	0.969519	0.981313	0.698966	0.959389	0.997895	0.993295	0.96082	0.99136	0.716275	0.932234	0.994169	0.929173	0.375614	0.477394	0.975593	0.31238	0.98714	0.866656	0.38884	0.919798	0.989132	0.341863	0.883777	0.91024	0.99532	0.573633	0.84459	0.881075	0.933459	0.982853
entorhinal L	0.633753	0.985179	0.947275	0.581148	0.989952	0.976569	1	0.947787	0.940539	0.924888	0.952948	0.684938	0.92022	0.934857	0.985073	0.995608	0.971347	0.969675	0.443846	0.926723	0.929403	0.636428	0.892031	0.968507	0.987265	0.982022	0.971938	0.655343	0.966046	0.972073	0.92799	0.35459	0.387268	0.918321	0.276638	0.944088	0.841356	0.321712	0.84277	0.949899	0.393802	0.84127	0.943844	0.971375	0.510317	0.803326	0.905016	0.912563	0.989256
entorhinal R	0.603691	0.984955	0.995695	0.727663	0.932312	0.990198	0.947787	1	0.9979	0.994194	0.912914	0.667603	0.984962	0.97909	0.952512	0.94729	0.9276	0.969608	0.517547	0.965502	0.996005	0.738456	0.980843	0.991068	0.977269	0.927382	0.979879	0.756301	0.886917	0.980941	0.93463	0.403692	0.526308	0.984606	0.34543	0.98739	0.851499	0.403635	0.945391	0.985889	0.34244	0.875868	0.864203	0.98446	0.582348	0.835635	0.865876	0.913905	0.958153
fusiform L	0.591453	0.978557	0.992643	0.732575	0.921008	0.983812	0.940539	0.9979	1	0.990635	0.897974	0.679812	0.992808	0.969536	0.941429	0.936069	0.913684	0.967864	0.505103	0.954888	0.99533	0.756889	0.979914	0.983964	0.968778	0.914681	0.971938	0.772893	0.871893	0.971053	0.941146	0.426652	0.537279	0.977991	0.358187	0.979117	0.837476	0.396903	0.942426	0.977814	0.357981	0.861716	0.847859	0.975441	0.571458	0.821288	0.867808	0.89884	0.947334
fusiform R	0.618591	0.968859	0.994581	0.771634	0.916466	0.981267	0.924888	0.994194	0.990635	1	0.912596	0.624387	0.973282	0.98921	0.943295	0.92953	0.922249	0.942207	0.561376	0.97908	0.997189	0.739389	0.994587	0.987764	0.96556	0.913822	0.977745	0.756349	0.871274	0.978336	0.903091	0.384259	0.560239	0.995937	0.373322	0.992523	0.869215	0.444704	0.971501	0.990986	0.299222	0.901859	0.852812	0.981479	0.621228	0.86304	0.826666	0.928067	0.945738
inferiorparietal L	0.748969	0.942185	0.927933	0.615819	0.974155	0.945576	0.952948	0.912914	0.897974	0.912596	1	0.543614	0.862899	0.948848	0.986582	0.969456	0.996273	0.887282	0.557855	0.956349	0.907061	0.581193	0.889916	0.95179	0.963775	0.984772	0.968955	0.598626	0.978133	0.969209	0.825797	0.302611	0.395496	0.924751	0.307754	0.945623	0.919157	0.428473	0.866507	0.953237	0.261377	0.917988	0.982125	0.964571	0.610831	0.890831	0.789765	0.977399	0.978071
inferiorparietal R	0.267906	0.683101	0.63967	0.336881	0.639201	0.664271	0.684938	0.667603	0.679812	0.624387	0.543614	1	0.710175	0.573859	0.61459	0.653733	0.577281	0.75699	0.0808279	0.54531	0.641248	0.66781	0.595239	0.636668	0.64873	0.612958	0.612677	0.682032	0.5942	0.618834	0.810932	0.629242	0.305822	0.587461	0.198121	0.599672	0.412498	0.209052	0.518659	0.599875	0.761026	0.410385	0.552394	0.623799	0.147185	0.366343	0.864579	0.485066	0.633259
inferiortemporal L	0.556323	0.959928	0.974747	0.72236	0.892116	0.962247	0.92022	0.984962	0.992808	0.973282	0.862899	0.710175	1	0.941761	0.912744	0.909827	0.880199	0.960569	0.471909	0.924771	0.98185	0.780133	0.964558	0.960643	0.945226	0.884902	0.946275	0.797087	0.839644	0.943994	0.95341	0.459981	0.540389	0.954737	0.365913	0.953821	0.800968	0.371336	0.922768	0.951996	0.390806	0.825049	0.812871	0.949597	0.539104	0.783987	0.873305	0.862169	0.920449
inferiortemporal R	0.678075	0.96774	0.987447	0.762094	0.936032	0.980304	0.934857	0.97909	0.969536	0.98921	0.948848	0.573859	0.941761	1	0.965212	0.946491	0.953446	0.925043	0.60902	0.997479	0.982635	0.684965	0.981798	0.990444	0.974938	0.941135	0.989456	0.70229	0.902272	0.989735	0.87314	0.338392	0.532953	0.995619	0.358257	0.997804	0.913563	0.486654	0.968216	0.998196	0.252741	0.94317	0.892544	0.990447	0.665754	0.908301	0.804455	0.967743	0.964019
insula L	0.699579	0.980599	0.961661	0.631132	0.988639	0.978974	0.985073	0.952512	0.941429	0.943295	0.986582	0.61459	0.912744	0.965212	1	0.993018	0.994743	0.940914	0.522401	0.964198	0.943295	0.630385	0.918047	0.980064	0.992769	0.995225	0.989919	0.648161	0.975263	0.989589	0.887198	0.333119	0.420308	0.947177	0.305526	0.968701	0.900265	0.3963	0.883794	0.973697	0.318661	0.901848	0.966862	0.987636	0.584753	0.867563	0.850186	0.962172	0.998556
insula R	0.659444	0.983718	0.950076	0.590086	0.994793	0.978503	0.995608	0.94729	0.936069	0.92953	0.969456	0.653733	0.909827	0.946491	0.993018	1	0.985157	0.957491	0.4692	0.94007	0.93091	0.617543	0.897035	0.973072	0.990474	0.991946	0.977648	0.637966	0.978723	0.980564	0.906484	0.328627	0.386839	0.928043	0.272047	0.953637	0.863257	0.346383	0.852396	0.958386	0.355328	0.863242	0.961541	0.978683	0.535162	0.826683	0.883285	0.932534	0.995672
isthmuscingulate L	0.726303	0.959253	0.93952	0.610881	0.987633	0.961243	0.971347	0.9276	0.913684	0.922249	0.996273	0.577281	0.880199	0.953446	0.994743	0.985157	1	0.911834	0.529649	0.956309	0.918785	0.593684	0.896296	0.963725	0.977222	0.99391	0.976939	0.611099	0.986064	0.978237	0.851845	0.306903	0.395432	0.930459	0.299773	0.953263	0.906395	0.404982	0.865828	0.96008	0.288979	0.906144	0.983768	0.974312	0.589239	0.875084	0.8204	0.968955	0.989357
isthmuscingulate R	0.553399	0.983875	0.956011	0.613337	0.941529	0.975074	0.969675	0.969608	0.967864	0.942207	0.887282	0.75699	0.960569	0.925043	0.940914	0.957491	0.911834	1	0.4062	0.906516	0.94924	0.709594	0.91214	0.963058	0.967609	0.926553	0.949813	0.730239	0.896504	0.953076	0.977948	0.434927	0.437484	0.9242	0.276736	0.940146	0.787215	0.30168	0.856757	0.940915	0.439283	0.798454	0.864344	0.956214	0.479898	0.756256	0.943447	0.859141	0.952395
lateraloccipital L	0.741121	0.48613	0.546267	0.647048	0.46002	0.505979	0.443846	0.517547	0.505103	0.561376	0.557855	0.0808279	0.471909	0.60902	0.522401	0.4692	0.529649	0.4062	1	0.636188	0.545951	0.273261	0.587314	0.540563	0.514927	0.493687	0.560857	0.277429	0.450038	0.551135	0.357402	0.391474	0.433493	0.598613	0.363476	0.585041	0.739989	0.919269	0.65248	0.582574	0.399018	0.75153	0.471054	0.549912	0.966216	0.787011	0.25269	0.661139	0.50927
lateraloccipital R	0.702152	0.956404	0.977617	0.764649	0.931724	0.969519	0.926723	0.965502	0.954888	0.97908	0.956349	0.54531	0.924771	0.997479	0.964198	0.94007	0.956309	0.906516	0.636188	1	0.971054	0.667054	0.973658	0.982473	0.96807	0.940592	0.986356	0.683983	0.90247	0.985069	0.852865	0.326925	0.528501	0.989817	0.363127	0.992198	0.929706	0.510855	0.966756	0.994043	0.230272	0.959124	0.897626	0.984939	0.688884	0.926771	0.783176	0.980137	0.960356
lateralorbitofrontal L	0.614602	0.97264	0.997434	0.76613	0.915598	0.981313	0.929403	0.996005	0.99533	0.997189	0.907061	0.641248	0.98185	0.982635	0.943295	0.93091	0.918785	0.94924	0.545951	0.971054	1	0.750479	0.991998	0.98627	0.967927	0.915652	0.976756	0.766535	0.868702	0.975795	0.915555	0.407222	0.563747	0.991584	0.377693	0.989649	0.86323	0.434675	0.964408	0.986786	0.319947	0.889661	0.849801	0.979826	0.610027	0.850915	0.837817	0.91832	0.947473
lateralorbitofrontal R	0.37362	0.69256	0.73271	0.71278	0.607155	0.698966	0.636428	0.738456	0.756889	0.739389	0.581193	0.66781	0.780133	0.684965	0.630385	0.617543	0.593684	0.709594	0.273261	0.667054	0.750479	1	0.750856	0.698283	0.667329	0.592556	0.678371	0.991883	0.547329	0.673893	0.740502	0.676549	0.759303	0.716914	0.627884	0.696772	0.53812	0.205461	0.719532	0.695289	0.428828	0.565773	0.521782	0.681557	0.325503	0.52612	0.659514	0.588079	0.635611
lingual L	0.613546	0.94331	0.985016	0.817795	0.882804	0.959389	0.892031	0.980843	0.979914	0.994587	0.889916	0.595239	0.964558	0.981798	0.918047	0.897035	0.896296	0.91214	0.587314	0.973658	0.991998	0.750856	1	0.970476	0.941852	0.884717	0.961504	0.76644	0.834703	0.959168	0.878249	0.385995	0.603836	0.993286	0.413038	0.983017	0.867129	0.473282	0.988072	0.980256	0.274891	0.90548	0.819428	0.963183	0.643828	0.868036	0.790111	0.918787	0.919076
lingual R	0.650794	0.99174	0.993686	0.707985	0.963478	0.997895	0.968507	0.991068	0.983964	0.987764	0.95179	0.636668	0.960643	0.990444	0.980064	0.973072	0.963725	0.963058	0.540563	0.982473	0.98627	0.698283	0.970476	1	0.99272	0.95993	0.996097	0.715439	0.92748	0.997356	0.915382	0.366399	0.495269	0.985706	0.327573	0.994692	0.885313	0.420849	0.938433	0.996379	0.314921	0.905404	0.909435	0.998453	0.604418	0.867408	0.85905	0.948342	0.982242
medialorbitofrontal L	0.660885	0.996176	0.981415	0.65876	0.97898	0.993295	0.987265	0.977269	0.968778	0.96556	0.963775	0.64873	0.945226	0.974938	0.992769	0.990474	0.977222	0.967609	0.514927	0.96807	0.967927	0.667329	0.941852	0.99272	1	0.98213	0.99475	0.686347	0.951607	0.995037	0.919935	0.361468	0.451782	0.964374	0.305961	0.982045	0.883929	0.393225	0.904398	0.984019	0.337569	0.891605	0.935532	0.995365	0.580663	0.854359	0.875467	0.945907	0.996345
medialorbitofrontal R	0.70253	0.96668	0.937983	0.587606	0.987571	0.96082	0.982022	0.927382	0.914681	0.913822	0.984772	0.612958	0.884902	0.941135	0.995225	0.991946	0.99391	0.926553	0.493687	0.940592	0.915652	0.592556	0.884717	0.95993	0.98213	1	0.973338	0.61168	0.98455	0.973772	0.871668	0.319592	0.382532	0.919307	0.294653	0.946345	0.889099	0.370723	0.847943	0.950781	0.328482	0.88172	0.980363	0.970889	0.55871	0.848401	0.847181	0.949571	0.994269
middletemporal L	0.683006	0.987558	0.987694	0.701517	0.968873	0.99136	0.971938	0.979879	0.971938	0.977745	0.968955	0.612677	0.946275	0.989456	0.989919	0.977648	0.976939	0.949813	0.560857	0.986356	0.976756	0.678371	0.961504	0.996097	0.99475	0.973338	1	0.694982	0.9402	0.998127	0.900208	0.357464	0.483467	0.980093	0.332019	0.991949	0.905969	0.437175	0.934018	0.994923	0.301864	0.920721	0.928227	0.998385	0.621819	0.884959	0.843907	0.964533	0.989603
middletemporal R	0.368439	0.711937	0.749257	0.706912	0.624399	0.716275	0.655343	0.756301	0.772893	0.756349	0.598626	0.682032	0.797087	0.70229	0.648161	0.637966	0.611099	0.730239	0.277429	0.683983	0.766535	0.991883	0.76644	0.715439	0.686347	0.61168	0.694982	1	0.565523	0.692471	0.762198	0.657155	0.7295	0.734644	0.590399	0.714898	0.553141	0.209332	0.733963	0.712369	0.425011	0.581568	0.538266	0.699871	0.335012	0.54105	0.681141	0.605079	0.654954
paracentral L	0.694836	0.935281	0.893708	0.517913	0.987699	0.932234	0.966046	0.886917	0.871893	0.871274	0.978133	0.5942	0.839644	0.902272	0.975263	0.978723	0.986064	0.896504	0.450038	0.90247	0.868702	0.547329	0.834703	0.92748	0.951607	0.98455	0.9402	0.565523	1	0.945254	0.83661	0.274217	0.323847	0.874811	0.287834	0.905283	0.852452	0.324096	0.791204	0.9144	0.325223	0.841742	0.99313	0.939696	0.507269	0.811186	0.826595	0.923169	0.970698
paracentral R	0.678208	0.98924	0.987042	0.692419	0.97233	0.994169	0.972073	0.980941	0.971053	0.978336	0.969209	0.618834	0.943994	0.989735	0.989589	0.980564	0.978237	0.953076	0.551135	0.985069	0.975795	0.673893	0.959168	0.997356	0.995037	0.973772	0.998127	0.692471	0.945254	1	0.900578	0.348354	0.475594	0.980605	0.320367	0.99272	0.901538	0.428707	0.929166	0.995048	0.29965	0.916751	0.931756	0.999742	0.614176	0.880656	0.849061	0.962612	0.990117
parahippocampal L	0.504076	0.942191	0.916386	0.591707	0.886643	0.929173	0.92799	0.93463	0.941146	0.903091	0.825797	0.810932	0.95341	0.87314	0.887198	0.906484	0.851845	0.977948	0.357402	0.852865	0.915555	0.740502	0.878249	0.915382	0.919935	0.871668	0.900208	0.762198	0.83661	0.900578	1	0.499847	0.43731	0.87867	0.273262	0.89078	0.728881	0.280203	0.819218	0.891233	0.503846	0.739915	0.8017	0.905329	0.43562	0.697722	0.960977	0.797951	0.900781
parahippocampal R	0.564605	0.385367	0.396952	0.307141	0.310057	0.375614	0.35459	0.403692	0.426652	0.384259	0.302611	0.629242	0.459981	0.338392	0.333119	0.328627	0.306903	0.434927	0.391474	0.326925	0.407222	0.676549	0.385995	0.366399	0.361468	0.319592	0.357464	0.657155	0.274217	0.348354	0.499847	1	0.495701	0.360704	0.466994	0.356084	0.348986	0.523601	0.342246	0.353786	0.680419	0.309162	0.277138	0.355116	0.412077	0.32147	0.476497	0.310855	0.340573
parsopercularis L	0.356555	0.458084	0.540624	0.847172	0.370703	0.477394	0.387268	0.526308	0.537279	0.560239	0.395496	0.305822	0.540389	0.532953	0.420308	0.386839	0.395432	0.437484	0.433493	0.528501	0.563747	0.759303	0.603836	0.495269	0.451782	0.382532	0.483467	0.7295	0.323847	0.475594	0.43731	0.495701	1	0.565462	0.882646	0.529659	0.46827	0.343372	0.642989	0.519753	0.0865946	0.514329	0.322071	0.483006	0.455068	0.499084	0.340466	0.463626	0.420562
parsopercularis R	0.649889	0.961942	0.991744	0.785798	0.915108	0.975593	0.918321	0.984606	0.977991	0.995937	0.924751	0.587461	0.954737	0.995619	0.947177	0.928043	0.930459	0.9242	0.598613	0.989817	0.991584	0.716914	0.993286	0.985706	0.964374	0.919307	0.980093	0.734644	0.874811	0.980605	0.87867	0.360704	0.565462	1	0.380536	0.996394	0.894999	0.481846	0.97928	0.994125	0.263636	0.927661	0.862195	0.982862	0.657942	0.891543	0.802362	0.94734	0.947816
parsorbitalis L	0.373946	0.302414	0.361499	0.689447	0.274831	0.31238	0.276638	0.34543	0.358187	0.373322	0.307754	0.198121	0.365913	0.358257	0.305526	0.272047	0.299773	0.276736	0.363476	0.363127	0.377693	0.627884	0.413038	0.327573	0.305961	0.294653	0.332019	0.590399	0.287834	0.320367	0.273262	0.466994	0.882646	0.380536	1	0.352699	0.376139	0.277658	0.457091	0.34863	0.100467	0.386291	0.308939	0.32423	0.363752	0.388853	0.210655	0.341395	0.297085
parsorbitalis R	0.66469	0.977909	0.994621	0.750449	0.940846	0.98714	0.944088	0.98739	0.979117	0.992523	0.945623	0.599672	0.953821	0.997804	0.968701	0.953637	0.953263	0.940146	0.585041	0.992198	0.989649	0.696772	0.983017	0.994692	0.982045	0.946345	0.991949	0.714898	0.905283	0.99272	0.89078	0.356084	0.529659	0.996394	0.352699	1	0.903602	0.46612	0.962795	0.998718	0.276862	0.928096	0.893077	0.994179	0.646675	0.891926	0.823824	0.95765	0.969986
parstriangularis L	0.854321	0.856555	0.878087	0.699123	0.857746	0.866656	0.841356	0.851499	0.837476	0.869215	0.919157	0.412498	0.800968	0.913563	0.900265	0.863257	0.906395	0.787215	0.739989	0.929706	0.86323	0.53812	0.867129	0.885313	0.883929	0.889099	0.905969	0.553141	0.852452	0.901538	0.728881	0.348986	0.46827	0.894999	0.376139	0.903602	1	0.623542	0.878341	0.904805	0.163952	0.975153	0.868843	0.898749	0.791063	0.984366	0.663864	0.960628	0.890475
parstriangularis R	0.702445	0.367248	0.433201	0.540585	0.334984	0.38884	0.321712	0.403635	0.396903	0.444704	0.428473	0.209052	0.371336	0.486654	0.3963	0.346383	0.404982	0.30168	0.919269	0.510855	0.434675	0.205461	0.473282	0.420849	0.393225	0.370723	0.437175	0.209332	0.324096	0.428707	0.280203	0.523601	0.343372	0.481846	0.277658	0.46612	0.623542	1	0.532456	0.461209	0.552679	0.633821	0.349735	0.428222	0.928919	0.674758	0.184134	0.535621	0.385086
pericalcarine L	0.624952	0.899594	0.955554	0.871516	0.836956	0.919798	0.84277	0.945391	0.942426	0.971501	0.866507	0.518659	0.922768	0.968216	0.883794	0.852396	0.865828	0.856757	0.65248	0.966756	0.964408	0.719532	0.988072	0.938433	0.904398	0.847943	0.934018	0.733963	0.791204	0.929166	0.819218	0.342246	0.642989	0.97928	0.457091	0.962795	0.878341	0.532456	1	0.959122	0.206059	0.926372	0.783863	0.932912	0.696735	0.893053	0.72246	0.918072	0.881767
pericalcarine R	0.669637	0.979043	0.992772	0.742334	0.948916	0.989132	0.949899	0.985889	0.977814	0.990986	0.953237	0.599875	0.951996	0.998196	0.973697	0.958386	0.96008	0.940915	0.582574	0.994043	0.986786	0.695289	0.980256	0.996379	0.984019	0.950781	0.994923	0.712369	0.9144	0.995048	0.891233	0.353786	0.519753	0.994125	0.34863	0.998718	0.904805	0.461209	0.959122	1	0.278966	0.929971	0.901625	0.995938	0.64242	0.893794	0.826443	0.962523	0.973404
postcentral L	0.275578	0.366683	0.32024	0.0511069	0.353749	0.341863	0.393802	0.34244	0.357981	0.299222	0.261377	0.761026	0.390806	0.252741	0.318661	0.355328	0.288979	0.439283	0.399018	0.230272	0.319947	0.428828	0.274891	0.314921	0.337569	0.328482	0.301864	0.425011	0.325223	0.29965	0.503846	0.680419	0.0865946	0.263636	0.100467	0.276862	0.163952	0.552679	0.206059	0.278966	1	0.146212	0.289401	0.3044	0.375833	0.141502	0.569476	0.192163	0.332479
postcentral R	0.798901	0.866679	0.898798	0.766257	0.857052	0.883777	0.84127	0.875868	0.861716	0.901859	0.917988	0.410385	0.825049	0.94317	0.901848	0.863242	0.906144	0.798454	0.75153	0.959124	0.889661	0.565773	0.90548	0.905404	0.891605	0.88172	0.920721	0.581568	0.841742	0.916751	0.739915	0.309162	0.514329	0.927661	0.386291	0.928096	0.975153	0.633821	0.926372	0.929971	0.146212	1	0.853896	0.914529	0.795965	0.98793	0.665143	0.975695	0.891572
posteriorcingulate L	0.729402	0.912589	0.876423	0.514467	0.970425	0.91024	0.943844	0.864203	0.847859	0.852812	0.982125	0.552394	0.812871	0.892544	0.966862	0.961541	0.983768	0.864344	0.471054	0.897626	0.849801	0.521782	0.819428	0.909435	0.935532	0.980363	0.928227	0.538266	0.99313	0.931756	0.8017	0.277138	0.322071	0.862195	0.308939	0.893077	0.868843	0.349735	0.783863	0.901625	0.289401	0.853896	1	0.925415	0.527618	0.826846	0.789543	0.932278	0.959311
posteriorcingulate R	0.671762	0.990773	0.99012	0.698381	0.969235	0.99532	0.971375	0.98446	0.975441	0.981479	0.964571	0.623799	0.949597	0.990447	0.987636	0.978683	0.974312	0.956214	0.549912	0.984939	0.979826	0.681557	0.963183	0.998453	0.995365	0.970889	0.998385	0.699871	0.939696	0.999742	0.905329	0.355116	0.483006	0.982862	0.32423	0.994179	0.898749	0.428222	0.932912	0.995938	0.3044	0.914529	0.925415	1	0.613461	0.877959	0.851715	0.959172	0.988856
precentral L	0.787114	0.553763	0.61267	0.666212	0.523243	0.573633	0.510317	0.582348	0.571458	0.621228	0.610831	0.147185	0.539104	0.665754	0.584753	0.535162	0.589239	0.479898	0.966216	0.688884	0.610027	0.325503	0.643828	0.604418	0.580663	0.55871	0.621819	0.335012	0.507269	0.614176	0.43562	0.412077	0.455068	0.657942	0.363752	0.646675	0.791063	0.928919	0.696735	0.64242	0.375833	0.795965	0.527618	0.613461	1	0.830396	0.337409	0.710038	0.574211
precentral R	0.833416	0.827218	0.86077	0.744962	0.821765	0.84459	0.803326	0.835635	0.821288	0.86304	0.890831	0.366343	0.783987	0.908301	0.867563	0.826683	0.875084	0.756256	0.787011	0.926771	0.850915	0.52612	0.868036	0.867408	0.854359	0.848401	0.884959	0.54105	0.811186	0.880656	0.697722	0.32147	0.499084	0.891543	0.388853	0.891926	0.984366	0.674758	0.893053	0.893794	0.141502	0.98793	0.826846	0.877959	0.830396	1	0.622121	0.952409	0.855984
precuneus L	0.451039	0.897319	0.846746	0.479746	0.869094	0.881075	0.905016	0.865876	0.867808	0.826666	0.789765	0.864579	0.873305	0.804455	0.850186	0.883285	0.8204	0.943447	0.25269	0.783176	0.837817	0.659514	0.790111	0.85905	0.875467	0.847181	0.843907	0.681141	0.826595	0.849061	0.960977	0.476497	0.340466	0.802362	0.210655	0.823824	0.663864	0.184134	0.72246	0.826443	0.569476	0.665143	0.789543	0.851715	0.337409	0.622121	1	0.73989	0.865215
precuneus R	0.780383	0.922214	0.932876	0.70665	0.930931	0.933459	0.912563	0.913905	0.89884	0.928067	0.977399	0.485066	0.862169	0.967743	0.962172	0.932534	0.968955	0.859141	0.661139	0.980137	0.91832	0.588079	0.918787	0.948342	0.945907	0.949571	0.964533	0.605079	0.923169	0.962612	0.797951	0.310855	0.463626	0.94734	0.341395	0.95765	0.960628	0.535621	0.918072	0.962523	0.192163	0.975695	0.932278	0.959172	0.710038	0.952409	0.73989	1	0.952468
rostralanteriorcingulate L	0.682018	0.987123	0.965354	0.627993	0.987508	0.982853	0.989256	0.958153	0.947334	0.945738	0.978071	0.633259	0.920449	0.964019	0.998556	0.995672	0.989357	0.952395	0.50927	0.960356	0.947473	0.635611	0.919076	0.982242	0.996345	0.994269	0.989603	0.654954	0.970698	0.990117	0.900781	0.340573	0.420562	0.947816	0.297085	0.969986	0.890475	0.385086	0.881767	0.973404	0.332479	0.891572	0.959311	0.988856	0.574211	0.855984	0.865215	0.952468	1
rostralanteriorcingulate R	0.667089	0.958615	0.914832	0.534431	0.988249	0.947355	0.985151	0.908332	0.896058	0.886446	0.968793	0.644809	0.869414	0.910771	0.98437	0.991016	0.982252	0.928095	0.436237	0.907593	0.890266	0.576992	0.850878	0.941143	0.970874	0.994338	0.953594	0.597518	0.988191	0.95527	0.877956	0.312323	0.34345	0.887523	0.281729	0.919193	0.849642	0.311486	0.804666	0.9248	0.373788	0.837054	0.977882	0.952082	0.501303	0.802435	0.867616	0.916672	0.985488
rostralmiddlefrontal L	0.459955	0.889622	0.839356	0.476894	0.855122	0.86741	0.899526	0.857444	0.863651	0.816821	0.782549	0.853311	0.878535	0.793857	0.843501	0.870893	0.809731	0.933161	0.263237	0.776	0.83162	0.703126	0.783498	0.848258	0.868169	0.836864	0.838856	0.722904	0.811614	0.838018	0.965317	0.51644	0.358284	0.791431	0.245445	0.812549	0.66183	0.207861	0.716794	0.816837	0.583118	0.660594	0.774929	0.841385	0.344013	0.618577	0.970865	0.734645	0.857438
rostralmiddlefrontal R	0.731753	0.967077	0.969219	0.694529	0.961308	0.972655	0.954091	0.954796	0.94162	0.958226	0.981323	0.563051	0.908866	0.984914	0.987666	0.969866	0.984001	0.916216	0.597068	0.987208	0.954484	0.629651	0.942677	0.980964	0.982861	0.977558	0.990233	0.64847	0.94526	0.990636	0.857959	0.329147	0.466165	0.970187	0.324897	0.984103	0.936969	0.476899	0.924866	0.985498	0.253355	0.946559	0.94496	0.988988	0.659211	0.915145	0.806388	0.984948	0.984964
superiorfrontal L	0.725599	0.971502	0.961296	0.65293	0.975827	0.972247	0.968962	0.948217	0.935126	0.944927	0.989365	0.583872	0.903456	0.972152	0.996031	0.982308	0.993266	0.923805	0.559733	0.974147	0.943236	0.621137	0.923577	0.977235	0.98718	0.990869	0.988788	0.6399	0.965094	0.98903	0.866471	0.327697	0.43378	0.954209	0.31299	0.97345	0.92426	0.435284	0.897843	0.976645	0.282439	0.926321	0.963866	0.98679	0.621976	0.894143	0.824405	0.977664	0.993509
superiorfrontal R	0.630972	0.985511	0.944656	0.571185	0.987945	0.974401	0.997353	0.945033	0.93522	0.921349	0.953573	0.686971	0.913842	0.932887	0.985178	0.996506	0.971557	0.968141	0.440393	0.924541	0.925511	0.631862	0.886264	0.966312	0.987498	0.984203	0.969503	0.653573	0.968004	0.972074	0.925033	0.351552	0.380616	0.916214	0.267372	0.943204	0.841222	0.316391	0.836332	0.947608	0.391896	0.838554	0.946625	0.971024	0.507156	0.800476	0.90485	0.911701	0.990787
superiorparietal L	0.36913	0.803656	0.76314	0.434392	0.763193	0.787724	0.805803	0.784107	0.793574	0.743707	0.675364	0.942036	0.812195	0.704983	0.743561	0.778334	0.708464	0.865883	0.160942	0.67989	0.760397	0.677277	0.714167	0.762933	0.775445	0.741027	0.742602	0.693416	0.715259	0.747316	0.906866	0.571842	0.342253	0.713504	0.206834	0.728526	0.555125	0.181996	0.642702	0.729154	0.668633	0.5549	0.676626	0.751838	0.256032	0.511916	0.954179	0.625358	0.760965
superiorparietal R	0.764781	0.916186	0.937519	0.74972	0.910297	0.930611	0.895351	0.91911	0.904811	0.938624	0.959004	0.473739	0.869124	0.974613	0.947458	0.915041	0.950312	0.853306	0.69072	0.986646	0.927082	0.603226	0.935103	0.948127	0.937756	0.928596	0.961159	0.62026	0.894576	0.95883	0.794019	0.30623	0.500646	0.958552	0.361591	0.962905	0.959927	0.564385	0.941944	0.966376	0.177487	0.985622	0.901771	0.956432	0.736327	0.961942	0.726465	0.995963	0.938535
superiortemporal L	0.473507	0.903055	0.883309	0.581748	0.837081	0.889325	0.885299	0.90201	0.914861	0.869235	0.772817	0.837495	0.938171	0.829738	0.839424	0.858239	0.79953	0.948871	0.322604	0.808101	0.886272	0.779884	0.849214	0.874324	0.876568	0.821909	0.857237	0.798816	0.781904	0.855733	0.988879	0.567179	0.458075	0.841214	0.297243	0.849533	0.682439	0.274341	0.787921	0.849529	0.547632	0.691942	0.745745	0.861791	0.404637	0.650306	0.949782	0.746688	0.853994
superiortemporal R	0.723634	0.296194	0.305176	0.221804	0.307818	0.294299	0.297039	0.289748	0.300682	0.283293	0.364987	0.398962	0.309408	0.292097	0.32998	0.304239	0.349659	0.291694	0.446117	0.302294	0.298766	0.520655	0.282135	0.296415	0.307056	0.340359	0.314925	0.491734	0.342943	0.309477	0.319619	0.887505	0.442541	0.287333	0.492021	0.29571	0.436808	0.566418	0.258603	0.297985	0.49072	0.371051	0.381258	0.307055	0.489975	0.40635	0.287783	0.367845	0.319101
supramarginal L	0.670765	0.960119	0.920712	0.545307	0.99686	0.955612	0.985496	0.916026	0.904359	0.898107	0.975803	0.634309	0.876299	0.920097	0.985733	0.990931	0.986968	0.928434	0.447185	0.91746	0.898056	0.592017	0.863022	0.949528	0.970851	0.988979	0.959153	0.60992	0.993877	0.961864	0.874467	0.303001	0.35125	0.897347	0.285472	0.925569	0.85167	0.317335	0.816211	0.934336	0.360934	0.844623	0.979096	0.958109	0.506931	0.81064	0.859542	0.924053	0.983614
supramarginal R	0.860228	0.811193	0.835367	0.697021	0.825902	0.827357	0.800291	0.80983	0.794186	0.83469	0.898281	0.349834	0.755171	0.886804	0.864852	0.82495	0.879968	0.738048	0.775109	0.907943	0.822208	0.490973	0.835184	0.849007	0.842275	0.851114	0.870599	0.504343	0.825516	0.866354	0.677157	0.335173	0.458893	0.863425	0.370335	0.868827	0.982683	0.664086	0.856914	0.873413	0.133576	0.976511	0.844442	0.862077	0.817412	0.992831	0.609715	0.950283	0.850716
transversetemporal L	0.277521	0.652624	0.604209	0.283519	0.625064	0.630777	0.66987	0.627316	0.641501	0.582557	0.531729	0.949739	0.670936	0.539328	0.59723	0.632914	0.562593	0.721789	0.122029	0.515705	0.601849	0.623985	0.55298	0.604174	0.623168	0.598853	0.588225	0.629839	0.58326	0.588298	0.780273	0.625445	0.260147	0.547101	0.199996	0.563315	0.394808	0.268058	0.476417	0.567223	0.820505	0.386817	0.544029	0.592896	0.171689	0.344863	0.834026	0.466148	0.612796
transversetemporal R	0.860161	0.827281	0.849497	0.694953	0.841403	0.841884	0.817573	0.823485	0.808304	0.84591	0.910048	0.36935	0.769556	0.896756	0.880123	0.84142	0.893663	0.754987	0.759464	0.916474	0.835281	0.503174	0.845106	0.862376	0.857958	0.868063	0.884247	0.516677	0.840836	0.87975	0.693857	0.336912	0.459755	0.873835	0.372194	0.880849	0.989157	0.647591	0.862997	0.884934	0.13516	0.978576	0.85951	0.875721	0.80563	0.993089	0.628579	0.95696	0.866763
[truncated: 13 more columns]
