# Supplementary material for: The relationship between the interictal epileptiform discharge source connectivity and cortical structural couplings in temporal lobe epilepsy
Source: Front Neurol. 2023 Feb 1;14:1029732. doi: 10.3389/fneur.2023.1029732 (PMC9948620; doi:10.3389/fneur.2023.1029732)
Supplement: Supplementary file 1 [file Data_Sheet_1.ZIP › Connection/PLV/L/31.xlsx]

## Sheet: Sheet1
\	caudalanteriorcingulate L	caudalanteriorcingulate R	caudalmiddlefrontal L	caudalmiddlefrontal R	cuneus L	cuneus R	entorhinal L	entorhinal R	fusiform L	fusiform R	inferiorparietal L	inferiorparietal R	inferiortemporal L	inferiortemporal R	insula L	insula R	isthmuscingulate L	isthmuscingulate R	lateraloccipital L	lateraloccipital R	lateralorbitofrontal L	lateralorbitofrontal R	lingual L	lingual R	medialorbitofrontal L	medialorbitofrontal R	middletemporal L	middletemporal R	paracentral L	paracentral R	parahippocampal L	parahippocampal R	parsopercularis L	parsopercularis R	parsorbitalis L	parsorbitalis R	parstriangularis L	parstriangularis R	pericalcarine L	pericalcarine R	postcentral L	postcentral R	posteriorcingulate L	posteriorcingulate R	precentral L	precentral R	precuneus L	precuneus R	rostralanteriorcingulate L
caudalanteriorcingulate L	1	0.554472	0.815884	0.629078	0.351363	0.640889	0.870032	0.824535	0.764576	0.757085	0.733344	0.260505	0.747287	0.793133	0.862616	0.8648	0.780564	0.812191	0.819367	0.815626	0.81081	0.74226	0.79815	0.632657	0.835896	0.902838	0.768335	0.658355	0.957548	0.822982	0.757923	0.814238	0.696472	0.821509	0.674097	0.747206	0.985185	0.137123	0.783554	0.615944	0.723373	0.897985	0.802664	0.743728	0.813764	0.861693	0.112912	0.941263	0.859279
caudalanteriorcingulate R	0.554472	1	0.362871	0.377487	0.420868	0.269336	0.427856	0.330473	0.328329	0.325911	0.66081	0.618622	0.329934	0.325056	0.339036	0.312685	0.344428	0.324669	0.373957	0.348762	0.335232	0.331996	0.331887	0.367598	0.328388	0.350121	0.326674	0.342482	0.437868	0.309197	0.282477	0.781621	0.358894	0.346159	0.351171	0.31059	0.49236	0.599819	0.338992	0.395616	0.478183	0.434298	0.431429	0.33325	0.460303	0.398965	0.618621	0.422214	0.354216
caudalmiddlefrontal L	0.815884	0.362871	1	0.856361	0.492652	0.779285	0.65854	0.967346	0.977478	0.970622	0.603517	0.190141	0.977989	0.971245	0.94764	0.866144	0.580272	0.963473	0.988196	0.99395	0.982422	0.970163	0.979552	0.85781	0.958312	0.815849	0.974424	0.884694	0.796173	0.932672	0.903316	0.601536	0.570266	0.986271	0.895858	0.941486	0.860234	0.0457876	0.993487	0.833526	0.817607	0.96612	0.604682	0.968686	0.912493	0.98912	0.259411	0.907512	0.969008
caudalmiddlefrontal R	0.629078	0.377487	0.856361	1	0.642433	0.802165	0.595763	0.85725	0.914763	0.919771	0.672246	0.0188181	0.919017	0.887267	0.813262	0.749288	0.556425	0.866412	0.816256	0.870185	0.875263	0.932636	0.887292	0.995253	0.840461	0.684217	0.911366	0.978612	0.654571	0.833106	0.856652	0.586517	0.605509	0.866877	0.970928	0.909996	0.661423	0.171657	0.893078	0.993942	0.607558	0.771062	0.588157	0.933281	0.695454	0.81376	0.467019	0.733293	0.82597
cuneus L	0.351363	0.420868	0.492652	0.642433	1	0.858753	0.470363	0.608598	0.588383	0.60501	0.357303	0.544927	0.538259	0.616188	0.593628	0.623373	0.512205	0.626857	0.418543	0.544325	0.585075	0.575867	0.599442	0.616801	0.610049	0.55891	0.603295	0.678308	0.473879	0.65336	0.724532	0.275528	0.404251	0.56928	0.556323	0.66554	0.389828	0.666623	0.53269	0.654844	0.150407	0.439748	0.439564	0.589941	0.281972	0.473693	0.890207	0.483066	0.566908
cuneus R	0.640889	0.269336	0.779285	0.802165	0.858753	1	0.649354	0.875925	0.843467	0.854957	0.505239	0.237234	0.792729	0.876114	0.864888	0.866732	0.634129	0.887632	0.717552	0.824088	0.854947	0.822362	0.863852	0.783157	0.877016	0.794894	0.856888	0.862376	0.72862	0.905793	0.944497	0.455027	0.518711	0.845477	0.755834	0.897764	0.684808	0.386002	0.804174	0.79664	0.458056	0.744531	0.588131	0.834395	0.596275	0.772214	0.630974	0.773008	0.84709
entorhinal L	0.870032	0.427856	0.65854	0.595763	0.470363	0.649354	1	0.707255	0.648458	0.646661	0.820296	0.253084	0.631913	0.678028	0.752648	0.812957	0.964729	0.700934	0.640247	0.673388	0.683495	0.636147	0.676188	0.605741	0.722536	0.880376	0.654034	0.599128	0.925268	0.732179	0.692243	0.799371	0.891933	0.688316	0.639108	0.654093	0.840152	0.240373	0.647832	0.593478	0.545363	0.721827	0.972034	0.638792	0.609694	0.69328	0.221137	0.81556	0.729345
entorhinal R	0.824535	0.330473	0.967346	0.85725	0.608598	0.875925	0.707255	1	0.977873	0.977686	0.602095	0.0789312	0.951148	0.99552	0.99119	0.943212	0.635074	0.999041	0.932891	0.985767	0.99602	0.959543	0.993984	0.85072	0.998446	0.885679	0.983022	0.905636	0.8452	0.991801	0.974731	0.597463	0.575591	0.994878	0.870725	0.980049	0.869747	0.115742	0.970628	0.83857	0.714859	0.943032	0.637355	0.963328	0.835684	0.964149	0.36275	0.931873	0.994702
fusiform L	0.764576	0.328329	0.977478	0.914763	0.588383	0.843467	0.648458	0.977873	1	0.999195	0.605681	0.0894695	0.991004	0.991456	0.947913	0.875316	0.582192	0.979908	0.944725	0.987983	0.990464	0.996143	0.993759	0.912084	0.966861	0.811455	0.999287	0.946537	0.775148	0.951756	0.947671	0.574086	0.568921	0.986684	0.930921	0.984348	0.811463	0.0964002	0.993118	0.896091	0.731333	0.917906	0.596723	0.996965	0.837269	0.952165	0.366772	0.87701	0.962185
fusiform R	0.757085	0.325911	0.970622	0.919771	0.60501	0.854957	0.646661	0.977686	0.999195	1	0.60328	0.0730844	0.986736	0.992313	0.94687	0.876831	0.582405	0.980999	0.934831	0.984532	0.988815	0.99527	0.993378	0.915117	0.966528	0.810836	0.999178	0.952965	0.772853	0.954383	0.954001	0.56896	0.565774	0.984538	0.929733	0.988716	0.804025	0.110377	0.988797	0.901127	0.715471	0.910121	0.594658	0.996844	0.824198	0.945241	0.384446	0.872778	0.959518
inferiorparietal L	0.733344	0.66081	0.603517	0.672246	0.357303	0.505239	0.820296	0.602095	0.605681	0.60328	1	0.208081	0.615211	0.598112	0.614601	0.621179	0.783127	0.599213	0.591063	0.602764	0.603046	0.616784	0.601551	0.678972	0.602866	0.663402	0.604114	0.6221	0.726726	0.596163	0.572157	0.920698	0.830169	0.60471	0.687381	0.590444	0.682529	0.0980134	0.604493	0.685833	0.535695	0.627765	0.853278	0.616519	0.564197	0.612346	0.241632	0.664297	0.611442
inferiorparietal R	0.260505	0.618622	0.190141	0.0188181	0.544927	0.237234	0.253084	0.0789312	0.0894695	0.0730844	0.208081	1	0.134774	0.0697479	0.0950001	0.11849	0.31973	0.0639514	0.264756	0.143309	0.0968043	0.0966596	0.0857974	0.0372952	0.078247	0.157164	0.0758884	0.0526115	0.194509	0.0628777	0.0928406	0.308011	0.376435	0.115091	0.103204	0.044913	0.240511	0.940885	0.148598	0.0408748	0.529637	0.2419	0.289364	0.0823517	0.397234	0.214057	0.74679	0.186769	0.112791
inferiortemporal L	0.747287	0.329934	0.977989	0.919017	0.538259	0.792729	0.631913	0.951148	0.991004	0.986736	0.615211	0.134774	1	0.968831	0.916835	0.834354	0.569179	0.951754	0.953103	0.977621	0.972332	0.995095	0.975097	0.922798	0.937383	0.774678	0.985824	0.937064	0.746	0.914676	0.90625	0.575576	0.586275	0.969319	0.950355	0.957476	0.792528	0.0668891	0.993259	0.900681	0.761409	0.907604	0.593621	0.992203	0.8508	0.944368	0.324689	0.851598	0.937478
inferiortemporal R	0.793133	0.325056	0.971245	0.887267	0.616188	0.876114	0.678028	0.99552	0.991456	0.992313	0.598112	0.0697479	0.968831	1	0.975565	0.917632	0.609441	0.996955	0.93474	0.989072	0.997591	0.978407	0.998865	0.880687	0.989394	0.854007	0.99485	0.930916	0.813131	0.981384	0.973645	0.579899	0.566016	0.994938	0.897275	0.9908	0.839899	0.118449	0.981637	0.868559	0.712806	0.929853	0.614632	0.981691	0.830065	0.958123	0.380728	0.906903	0.982994
insula L	0.862616	0.339036	0.94764	0.813262	0.593628	0.864888	0.752648	0.99119	0.947913	0.94687	0.614601	0.0950001	0.916835	0.975565	1	0.968833	0.678732	0.9875	0.91681	0.967634	0.979346	0.924533	0.973822	0.806444	0.996007	0.925493	0.954905	0.865503	0.888427	0.99205	0.963145	0.624236	0.599484	0.979973	0.829564	0.953688	0.903905	0.118498	0.94347	0.794307	0.705348	0.947587	0.676866	0.928586	0.829286	0.957491	0.337012	0.959294	0.996086
insula R	0.8648	0.312685	0.866144	0.749288	0.623373	0.866732	0.812957	0.943212	0.875316	0.876831	0.621179	0.11849	0.834354	0.917632	0.968833	1	0.753842	0.939549	0.829581	0.894597	0.917414	0.847283	0.91044	0.742214	0.956393	0.969959	0.886348	0.805915	0.925013	0.967407	0.938824	0.635085	0.644007	0.916271	0.761278	0.901444	0.895572	0.199417	0.862223	0.735169	0.622857	0.888253	0.734805	0.853662	0.748777	0.886366	0.363365	0.945431	0.949859
isthmuscingulate L	0.780564	0.344428	0.580272	0.556425	0.512205	0.634129	0.964729	0.635074	0.582192	0.582405	0.783127	0.31973	0.569179	0.609441	0.678732	0.753842	1	0.632142	0.559564	0.59797	0.609493	0.574832	0.60591	0.570598	0.649515	0.816471	0.587402	0.552205	0.857232	0.668565	0.641839	0.733561	0.930351	0.61326	0.602268	0.593681	0.749808	0.323419	0.577018	0.557476	0.501184	0.63508	0.977498	0.57741	0.536989	0.610042	0.285989	0.735401	0.650539
isthmuscingulate R	0.812191	0.324669	0.963473	0.866412	0.626857	0.887632	0.700934	0.999041	0.979908	0.980999	0.599213	0.0639514	0.951754	0.996955	0.9875	0.939549	0.632142	1	0.925938	0.98451	0.994922	0.962556	0.995092	0.858293	0.996288	0.878847	0.985231	0.914357	0.837526	0.992506	0.980353	0.588767	0.572456	0.993495	0.874891	0.984409	0.857516	0.127297	0.970069	0.84766	0.702091	0.93572	0.632418	0.967002	0.825043	0.958858	0.382968	0.924257	0.990284
lateraloccipital L	0.819367	0.373957	0.988196	0.816256	0.418543	0.717552	0.640247	0.932891	0.944725	0.934831	0.591063	0.264756	0.953103	0.93474	0.91681	0.829581	0.559564	0.925938	1	0.972678	0.951901	0.938229	0.946496	0.821123	0.92406	0.788904	0.939617	0.840559	0.779869	0.891213	0.853678	0.601701	0.559942	0.957815	0.86709	0.8979	0.86118	0.107983	0.972445	0.790511	0.861124	0.969103	0.588023	0.933548	0.942885	0.983352	0.183183	0.897744	0.94196
lateraloccipital R	0.815626	0.348762	0.99395	0.870185	0.544325	0.824088	0.673388	0.985767	0.987983	0.984532	0.602764	0.143309	0.977621	0.989072	0.967634	0.894597	0.59797	0.98451	0.972678	1	0.994447	0.977848	0.994322	0.866719	0.977808	0.839417	0.987627	0.905454	0.813381	0.960357	0.93804	0.596057	0.569055	0.996926	0.896162	0.965246	0.860684	0.0466815	0.994462	0.846816	0.774298	0.96166	0.613647	0.978085	0.882732	0.985542	0.306825	0.918605	0.982483
lateralorbitofrontal L	0.81081	0.335232	0.982422	0.875263	0.585075	0.854947	0.683495	0.99602	0.990464	0.988815	0.603046	0.0968043	0.972332	0.997591	0.979346	0.917414	0.609493	0.994922	0.951901	0.994447	1	0.977044	0.998458	0.87096	0.990862	0.858856	0.992878	0.917256	0.82134	0.977647	0.961639	0.592838	0.569127	0.998536	0.894052	0.982076	0.857732	0.0918458	0.986981	0.855746	0.740548	0.945914	0.619081	0.97923	0.854135	0.971375	0.347649	0.917991	0.989306
lateralorbitofrontal R	0.74226	0.331996	0.970163	0.932636	0.575867	0.822362	0.636147	0.959543	0.996143	0.99527	0.616784	0.0966596	0.995095	0.978407	0.924533	0.847283	0.574832	0.962556	0.938229	0.977848	0.977044	1	0.982125	0.931126	0.945738	0.783634	0.992864	0.954086	0.751567	0.928992	0.926517	0.573648	0.58157	0.973345	0.951081	0.973182	0.787253	0.0857675	0.989869	0.913325	0.730423	0.901415	0.595246	0.99914	0.829228	0.938825	0.363393	0.853801	0.941526
lingual L	0.79815	0.331887	0.979552	0.887292	0.599442	0.863852	0.676188	0.993984	0.993759	0.993378	0.601551	0.0857974	0.975097	0.998865	0.973822	0.91044	0.60591	0.995092	0.946496	0.994322	0.998458	0.982125	1	0.881458	0.986889	0.848891	0.995939	0.927677	0.812287	0.97622	0.965345	0.584909	0.567322	0.997138	0.901239	0.985685	0.844401	0.0971153	0.988205	0.867188	0.729226	0.939291	0.614171	0.984682	0.844627	0.966975	0.364154	0.9098	0.983469
lingual R	0.632657	0.367598	0.85781	0.995253	0.616801	0.783157	0.605741	0.85072	0.912084	0.915117	0.678972	0.0372952	0.922798	0.880687	0.806444	0.742214	0.570598	0.858293	0.821123	0.866719	0.87096	0.931126	0.881458	1	0.833812	0.680596	0.907509	0.971623	0.653797	0.822994	0.843413	0.590112	0.629982	0.862391	0.980593	0.901149	0.663417	0.1505	0.893093	0.993983	0.626799	0.770217	0.603969	0.930849	0.704945	0.812724	0.438168	0.729305	0.821237
medialorbitofrontal L	0.835896	0.328388	0.958312	0.840461	0.610049	0.877016	0.722536	0.998446	0.966861	0.966528	0.602866	0.078247	0.937383	0.989394	0.996007	0.956393	0.649515	0.996288	0.92406	0.977808	0.990862	0.945738	0.986889	0.833812	1	0.902691	0.973204	0.891963	0.860108	0.994753	0.974598	0.603888	0.580303	0.989327	0.853929	0.973177	0.880815	0.127054	0.959195	0.822329	0.706492	0.941224	0.648943	0.949939	0.829135	0.958832	0.360746	0.939839	0.996233
medialorbitofrontal R	0.902838	0.350121	0.815849	0.684217	0.55891	0.794894	0.880376	0.885679	0.811455	0.810836	0.663402	0.157164	0.774678	0.854007	0.925493	0.969959	0.816471	0.878847	0.788904	0.839417	0.858856	0.783634	0.848891	0.680596	0.902691	1	0.821722	0.733763	0.970187	0.910017	0.870839	0.69339	0.69824	0.859607	0.706916	0.8314	0.918675	0.203834	0.804751	0.67061	0.607213	0.861022	0.799705	0.789022	0.72437	0.845602	0.303302	0.941858	0.903562
middletemporal L	0.768335	0.326674	0.974424	0.911366	0.603295	0.856888	0.654034	0.983022	0.999287	0.999178	0.604114	0.0758884	0.985824	0.99485	0.954905	0.886348	0.587402	0.985231	0.939617	0.987627	0.992878	0.992864	0.995939	0.907509	0.973204	0.821722	1	0.946657	0.782603	0.960265	0.957692	0.574281	0.565663	0.988562	0.924102	0.989203	0.815501	0.110598	0.989914	0.893396	0.721088	0.917912	0.598802	0.994703	0.830906	0.951229	0.379323	0.882305	0.966998
middletemporal R	0.658355	0.342482	0.884694	0.978612	0.678308	0.862376	0.599128	0.905636	0.946537	0.952965	0.6221	0.0526115	0.937064	0.930916	0.865503	0.805915	0.552205	0.914357	0.840559	0.905454	0.917256	0.954086	0.927677	0.971623	0.891963	0.733763	0.946657	1	0.690628	0.888251	0.914337	0.553275	0.563911	0.907193	0.94988	0.955326	0.699948	0.208832	0.919788	0.971375	0.610154	0.80536	0.568053	0.956202	0.714213	0.846838	0.486945	0.77635	0.874121
paracentral L	0.957548	0.437868	0.796173	0.654571	0.473879	0.72862	0.925268	0.8452	0.775148	0.772853	0.726726	0.194509	0.746	0.813131	0.888427	0.925013	0.857232	0.837526	0.779869	0.813381	0.82134	0.751567	0.812287	0.653797	0.860108	0.970187	0.782603	0.690628	1	0.86414	0.813993	0.767869	0.749768	0.82765	0.686939	0.780878	0.95464	0.162411	0.778499	0.640766	0.635478	0.863211	0.854823	0.75536	0.73774	0.836031	0.207978	0.944763	0.86999
paracentral R	0.822982	0.309197	0.932672	0.833106	0.65336	0.905793	0.732179	0.991801	0.951756	0.954383	0.596163	0.0628777	0.914676	0.981384	0.99205	0.967407	0.668565	0.992506	0.891213	0.960357	0.977647	0.928992	0.97622	0.822994	0.994753	0.910017	0.960265	0.888251	0.86414	1	0.9858	0.590985	0.585514	0.975789	0.836739	0.969998	0.866029	0.16699	0.937528	0.815774	0.663256	0.919799	0.658487	0.935028	0.792361	0.936581	0.401125	0.933167	0.985444
parahippocampal L	0.757923	0.282477	0.903316	0.856652	0.724532	0.944497	0.692243	0.974731	0.947671	0.954001	0.572157	0.0928406	0.90625	0.973645	0.963145	0.938824	0.641839	0.980353	0.853678	0.93804	0.961639	0.926517	0.965345	0.843413	0.974598	0.870839	0.957692	0.914337	0.813993	0.9858	1	0.544107	0.557262	0.954113	0.842327	0.980378	0.80375	0.244015	0.921013	0.842626	0.604981	0.869395	0.622175	0.934279	0.737255	0.895264	0.485328	0.882213	0.954464
parahippocampal R	0.814238	0.781621	0.601536	0.586517	0.275528	0.455027	0.799371	0.597463	0.574086	0.56896	0.920698	0.308011	0.575576	0.579899	0.624236	0.635085	0.733561	0.588767	0.601701	0.596057	0.592838	0.573648	0.584909	0.590112	0.603888	0.69339	0.574281	0.553275	0.767869	0.590985	0.544107	1	0.72846	0.599302	0.604104	0.555927	0.753732	0.21077	0.583297	0.593408	0.598085	0.666568	0.804046	0.573531	0.629398	0.633067	0.25672	0.702525	0.62331
parsopercularis L	0.696472	0.358894	0.570266	0.605509	0.404251	0.518711	0.891933	0.575591	0.568921	0.565774	0.830169	0.376435	0.586275	0.566016	0.599484	0.644007	0.930351	0.572456	0.559942	0.569055	0.569127	0.58157	0.567322	0.629982	0.580303	0.69824	0.565663	0.563911	0.749768	0.585514	0.557262	0.72846	1	0.573786	0.666076	0.552494	0.66004	0.322693	0.572294	0.611994	0.570027	0.591346	0.955113	0.579097	0.556646	0.578683	0.211541	0.650432	0.586346
parsopercularis R	0.821509	0.346159	0.986271	0.866877	0.56928	0.845477	0.688316	0.994878	0.986684	0.984538	0.60471	0.115091	0.969319	0.994938	0.979973	0.916271	0.61326	0.993495	0.957815	0.996926	0.998536	0.973345	0.997138	0.862391	0.989327	0.859607	0.988562	0.907193	0.82765	0.975789	0.954113	0.599302	0.573786	1	0.888736	0.973844	0.866739	0.0671811	0.987231	0.845897	0.753236	0.957047	0.625034	0.975286	0.866435	0.980212	0.328416	0.925994	0.991099
parsorbitalis L	0.674097	0.351171	0.895858	0.970928	0.556323	0.755834	0.639108	0.870725	0.930921	0.929733	0.687381	0.103204	0.950355	0.897275	0.829564	0.761278	0.602268	0.874891	0.86709	0.896162	0.894052	0.951081	0.901239	0.980593	0.853929	0.706916	0.924102	0.94988	0.686939	0.836739	0.842327	0.604104	0.666076	0.888736	1	0.904006	0.703989	0.0954347	0.923278	0.961634	0.691376	0.813125	0.637176	0.948479	0.761137	0.853184	0.367296	0.764437	0.848205
parsorbitalis R	0.747206	0.31059	0.941486	0.909996	0.66554	0.897764	0.654093	0.980049	0.984348	0.988716	0.590444	0.044913	0.957476	0.9908	0.953688	0.901444	0.593681	0.984409	0.8979	0.965246	0.982076	0.973182	0.985685	0.901149	0.973177	0.8314	0.989203	0.955326	0.780878	0.969998	0.980378	0.555927	0.552494	0.973844	0.904006	1	0.795685	0.18623	0.962401	0.895175	0.660602	0.885064	0.593945	0.977604	0.779349	0.918737	0.444252	0.869529	0.957822
parstriangularis L	0.985185	0.49236	0.860234	0.661423	0.389828	0.684808	0.840152	0.869747	0.811463	0.804025	0.682529	0.240511	0.792528	0.839899	0.903905	0.895572	0.749808	0.857516	0.86118	0.860684	0.857732	0.787253	0.844401	0.663417	0.880815	0.918675	0.815501	0.699948	0.95464	0.866029	0.80375	0.753732	0.66004	0.866739	0.703989	0.795685	1	0.118286	0.82953	0.644981	0.740282	0.929207	0.764052	0.788853	0.839381	0.899996	0.135128	0.96602	0.902291
parstriangularis R	0.137123	0.599819	0.0457876	0.171657	0.666623	0.386002	0.240373	0.115742	0.0964002	0.110377	0.0980134	0.940885	0.0668891	0.118449	0.118498	0.199417	0.323419	0.127297	0.107983	0.0466815	0.0918458	0.0857675	0.0971153	0.1505	0.127054	0.203834	0.110598	0.208832	0.162411	0.16699	0.244015	0.21077	0.322693	0.0671811	0.0954347	0.18623	0.118286	1	0.0494166	0.194041	0.372076	0.0911599	0.25654	0.0943736	0.240191	0.0628462	0.836242	0.0859438	0.0830575
pericalcarine L	0.783554	0.338992	0.993487	0.893078	0.53269	0.804174	0.647832	0.970628	0.993118	0.988797	0.604493	0.148598	0.993259	0.981637	0.94347	0.862223	0.577018	0.970069	0.972445	0.994462	0.986981	0.989869	0.988205	0.893093	0.959195	0.804751	0.989914	0.919788	0.778499	0.937528	0.921013	0.583297	0.572294	0.987231	0.923278	0.962401	0.82953	0.0494166	1	0.870979	0.779612	0.941186	0.597995	0.988404	0.877652	0.971996	0.307003	0.887323	0.962681
pericalcarine R	0.615944	0.395616	0.833526	0.993942	0.654844	0.79664	0.593478	0.83857	0.896091	0.901127	0.685833	0.0408748	0.900681	0.868559	0.794307	0.735169	0.557476	0.84766	0.790511	0.846816	0.855746	0.913325	0.867188	0.993983	0.822329	0.67061	0.893396	0.971375	0.640766	0.815774	0.842626	0.593408	0.611994	0.845897	0.961634	0.895175	0.644981	0.194041	0.870979	1	0.585994	0.746977	0.590831	0.915048	0.670786	0.789315	0.487725	0.71309	0.806338
postcentral L	0.723373	0.478183	0.817607	0.607558	0.150407	0.458056	0.545363	0.714859	0.731333	0.715471	0.535695	0.529637	0.761409	0.712806	0.705348	0.622857	0.501184	0.702091	0.861124	0.774298	0.740548	0.730423	0.729226	0.626799	0.706492	0.607213	0.721088	0.610154	0.635478	0.663256	0.604981	0.598085	0.570027	0.753236	0.691376	0.660602	0.740282	0.372076	0.779612	0.585994	1	0.825877	0.540611	0.724121	0.953269	0.822388	0.0951954	0.737739	0.739441
postcentral R	0.897985	0.434298	0.96612	0.771062	0.439748	0.744531	0.721827	0.943032	0.917906	0.910121	0.627765	0.2419	0.907604	0.929853	0.947587	0.888253	0.63508	0.93572	0.969103	0.96166	0.945914	0.901415	0.939291	0.770217	0.941224	0.861022	0.917912	0.80536	0.863211	0.919799	0.869395	0.666568	0.591346	0.957047	0.813125	0.885064	0.929207	0.0911599	0.941186	0.746977	0.825877	1	0.658451	0.901269	0.930162	0.991794	0.191171	0.96078	0.962227
posteriorcingulate L	0.802664	0.431429	0.604682	0.588157	0.439564	0.588131	0.972034	0.637355	0.596723	0.594658	0.853278	0.289364	0.593621	0.614632	0.676866	0.734805	0.977498	0.632418	0.588023	0.613647	0.619081	0.595246	0.614171	0.603969	0.648943	0.799705	0.598802	0.568053	0.854823	0.658487	0.622175	0.804046	0.955113	0.625034	0.637176	0.593945	0.764052	0.25654	0.597995	0.590831	0.540611	0.658451	1	0.595992	0.572125	0.632925	0.202445	0.742866	0.656526
posteriorcingulate R	0.743728	0.33325	0.968686	0.933281	0.589941	0.834395	0.638792	0.963328	0.996965	0.996844	0.616519	0.0823517	0.992203	0.981691	0.928586	0.853662	0.57741	0.967002	0.933548	0.978085	0.97923	0.99914	0.984682	0.930849	0.949939	0.789022	0.994703	0.956202	0.75536	0.935028	0.934279	0.573531	0.579097	0.975286	0.948479	0.977604	0.788853	0.0943736	0.988404	0.915048	0.724121	0.901269	0.595992	1	0.825328	0.938563	0.376998	0.856251	0.944507
precentral L	0.813764	0.460303	0.912493	0.695454	0.281972	0.596275	0.609694	0.835684	0.837269	0.824198	0.564197	0.397234	0.8508	0.830065	0.829286	0.748777	0.536989	0.825043	0.942885	0.882732	0.854135	0.829228	0.844627	0.704945	0.829135	0.72437	0.830906	0.714213	0.73774	0.792361	0.737255	0.629398	0.556646	0.866435	0.761137	0.779349	0.839381	0.240191	0.877652	0.670786	0.953269	0.930162	0.572125	0.825328	1	0.926007	0.0511358	0.849724	0.858108
precentral R	0.861693	0.398965	0.98912	0.81376	0.473693	0.772214	0.69328	0.964149	0.952165	0.945241	0.612346	0.214057	0.944368	0.958123	0.957491	0.886366	0.610042	0.958858	0.983352	0.985542	0.971375	0.938825	0.966975	0.812724	0.958832	0.845602	0.951229	0.846838	0.836031	0.936581	0.895264	0.633067	0.578683	0.980212	0.853184	0.918737	0.899996	0.0628462	0.971996	0.789315	0.822388	0.991794	0.632925	0.938563	0.926007	1	0.228444	0.94172	0.975248
precuneus L	0.112912	0.618621	0.259411	0.467019	0.890207	0.630974	0.221137	0.36275	0.366772	0.384446	0.241632	0.74679	0.324689	0.380728	0.337012	0.363365	0.285989	0.382968	0.183183	0.306825	0.347649	0.363393	0.364154	0.438168	0.360746	0.303302	0.379323	0.486945	0.207978	0.401125	0.485328	0.25672	0.211541	0.328416	0.367296	0.444252	0.135128	0.836242	0.307003	0.487725	0.0951954	0.191171	0.202445	0.376998	0.0511358	0.228444	1	0.218833	0.315081
precuneus R	0.941263	0.422214	0.907512	0.733293	0.483066	0.773008	0.81556	0.931873	0.87701	0.872778	0.664297	0.186769	0.851598	0.906903	0.959294	0.945431	0.735401	0.924257	0.897744	0.918605	0.917991	0.853801	0.9098	0.729305	0.939839	0.941858	0.882305	0.77635	0.944763	0.933167	0.882213	0.702525	0.650432	0.925994	0.764437	0.869529	0.96602	0.0859438	0.887323	0.71309	0.737739	0.96078	0.742866	0.856251	0.849724	0.94172	0.218833	1	0.953976
rostralanteriorcingulate L	0.859279	0.354216	0.969008	0.82597	0.566908	0.84709	0.729345	0.994702	0.962185	0.959518	0.611442	0.112791	0.937478	0.982994	0.996086	0.949859	0.650539	0.990284	0.94196	0.982483	0.989306	0.941526	0.983469	0.821237	0.996233	0.903562	0.966998	0.874121	0.86999	0.985444	0.954464	0.62331	0.586346	0.991099	0.848205	0.957822	0.902291	0.0830575	0.962681	0.806338	0.739441	0.962227	0.656526	0.944507	0.858108	0.975248	0.315081	0.953976	1
rostralanteriorcingulate R	0.867707	0.327902	0.914012	0.783818	0.60794	0.868261	0.780124	0.975332	0.918196	0.918155	0.615801	0.094953	0.881651	0.953858	0.993174	0.987002	0.710365	0.970856	0.880095	0.937899	0.95642	0.89143	0.949106	0.776937	0.985179	0.950666	0.927419	0.840018	0.907692	0.987074	0.957216	0.629927	0.615544	0.955526	0.797886	0.934675	0.906424	0.156228	0.909378	0.767275	0.66974	0.923388	0.701042	0.896693	0.79541	0.92805	0.348509	0.957202	0.981737
rostralmiddlefrontal L	0.864579	0.318314	0.914056	0.783358	0.609333	0.868944	0.777942	0.974801	0.91869	0.918752	0.610508	0.0982323	0.882283	0.953826	0.992728	0.985685	0.708755	0.970504	0.880899	0.938118	0.956352	0.892042	0.949162	0.775868	0.984657	0.95006	0.927797	0.840203	0.906863	0.986608	0.957506	0.622129	0.612798	0.955107	0.796344	0.935367	0.905465	0.161077	0.910026	0.76589	0.669129	0.9223	0.69838	0.897091	0.794918	0.927207	0.350216	0.95727	0.980861
rostralmiddlefrontal R	0.808196	0.331293	0.974264	0.875623	0.601837	0.867563	0.688047	0.997695	0.987554	0.987373	0.601295	0.0811158	0.96492	0.998661	0.981687	0.9252	0.616268	0.99729	0.939967	0.989987	0.998813	0.973099	0.997619	0.869824	0.993192	0.864696	0.991153	0.919968	0.824993	0.983438	0.96947	0.589868	0.570855	0.997049	0.889937	0.986112	0.854626	0.107363	0.980252	0.856698	0.723754	0.938919	0.6231	0.976087	0.840087	0.96441	0.363613	0.917893	0.98927
superiorfrontal L	0.877015	0.353697	0.94847	0.799763	0.567626	0.845759	0.757518	0.986176	0.940438	0.938269	0.615939	0.112308	0.911241	0.96832	0.998446	0.966428	0.68013	0.980826	0.921289	0.965295	0.974787	0.916733	0.967585	0.794157	0.991789	0.928973	0.946808	0.85128	0.895982	0.984835	0.949232	0.634401	0.601282	0.976992	0.8204	0.942034	0.917767	0.0988193	0.939909	0.780469	0.720363	0.955467	0.681204	0.920251	0.841572	0.961913	0.310156	0.967095	0.995979
superiorfrontal R	0.826004	0.292797	0.905628	0.803741	0.661608	0.905775	0.751843	0.97813	0.926008	0.928783	0.591502	0.0873829	0.88518	0.962193	0.986173	0.98157	0.690617	0.977174	0.86429	0.935109	0.95875	0.899571	0.954391	0.794104	0.985993	0.930049	0.936419	0.863604	0.87758	0.994356	0.979687	0.590904	0.593778	0.954609	0.806952	0.953539	0.868938	0.202941	0.909078	0.788111	0.637404	0.899425	0.674177	0.906039	0.766914	0.911812	0.407751	0.930498	0.973893
superiorparietal L	0.659104	0.224235	0.752234	0.744257	0.850594	0.982316	0.703844	0.859037	0.811171	0.822291	0.509051	0.255449	0.756913	0.851337	0.860943	0.883349	0.701669	0.869651	0.692547	0.800089	0.831246	0.786455	0.838931	0.725732	0.864489	0.82189	0.82583	0.808549	0.759683	0.898785	0.92929	0.454196	0.569472	0.823403	0.70922	0.867278	0.696934	0.395425	0.773717	0.735376	0.438305	0.73534	0.645768	0.798064	0.576711	0.754949	0.615138	0.783238	0.835808
superiorparietal R	0.340452	0.888563	0.244199	0.407069	0.62483	0.386659	0.201543	0.257106	0.283949	0.294439	0.504979	0.729697	0.268077	0.276436	0.232848	0.194991	0.118037	0.268072	0.223541	0.256239	0.261483	0.294161	0.273299	0.382385	0.247288	0.16664	0.286667	0.382381	0.228054	0.25375	0.299534	0.587558	0.152379	0.259314	0.324432	0.312123	0.285452	0.749045	0.258453	0.429936	0.293291	0.266705	0.210075	0.302242	0.261563	0.25374	0.81954	0.248306	0.241161
superiortemporal L	0.743527	0.306494	0.931051	0.903988	0.692439	0.917839	0.65904	0.978106	0.977695	0.982931	0.587548	0.0531774	0.946392	0.987462	0.953636	0.906076	0.60227	0.984123	0.884286	0.959101	0.976648	0.964415	0.982371	0.893255	0.971722	0.835336	0.984065	0.951462	0.783541	0.972928	0.988426	0.550559	0.549706	0.968626	0.891882	0.99643	0.790856	0.20561	0.953129	0.889823	0.640032	0.87896	0.596647	0.970474	0.764275	0.911749	0.466826	0.868488	0.954481
superiortemporal R	0.574835	0.652668	0.636739	0.833371	0.56652	0.630053	0.592135	0.643025	0.692848	0.699931	0.823785	0.166531	0.697356	0.668393	0.612644	0.576403	0.546378	0.651666	0.599168	0.649075	0.6565	0.713619	0.667108	0.822768	0.631156	0.554651	0.690378	0.787485	0.568105	0.627661	0.650729	0.778407	0.617944	0.648579	0.783006	0.698008	0.554576	0.233455	0.66873	0.843597	0.457002	0.585867	0.612524	0.715058	0.516104	0.608008	0.482517	0.575723	0.62014
supramarginal L	0.767689	0.578134	0.716131	0.471571	0.0373092	0.360797	0.557676	0.629832	0.619468	0.602696	0.538846	0.598442	0.641167	0.61427	0.640902	0.578767	0.491565	0.612395	0.769287	0.676428	0.646043	0.609639	0.629367	0.490811	0.629442	0.594299	0.612189	0.484145	0.65299	0.586826	0.514593	0.647934	0.513006	0.659778	0.554356	0.555762	0.768295	0.437797	0.668795	0.451335	0.929719	0.768088	0.528635	0.602973	0.879097	0.741788	0.223803	0.714262	0.667813
supramarginal R	0.751052	0.728146	0.65717	0.440413	0.0912192	0.319048	0.55623	0.577002	0.560769	0.54679	0.619064	0.640931	0.575796	0.56022	0.592524	0.534137	0.489837	0.563113	0.701981	0.624622	0.588059	0.553934	0.577028	0.450411	0.574607	0.553287	0.554089	0.434967	0.633011	0.540264	0.462903	0.721854	0.516317	0.608943	0.508464	0.495983	0.730061	0.515193	0.609391	0.424854	0.851393	0.73443	0.541423	0.549879	0.817661	0.699595	0.315498	0.688412	0.616324
transversetemporal L	0.666371	0.316232	0.859753	0.911724	0.775528	0.946333	0.61655	0.923917	0.927444	0.937245	0.569782	0.136596	0.889747	0.938427	0.89503	0.857237	0.573914	0.934509	0.804762	0.895755	0.919614	0.915967	0.929819	0.895089	0.916796	0.78152	0.936088	0.956903	0.72361	0.927044	0.965399	0.513239	0.516675	0.908011	0.865188	0.96534	0.712108	0.299579	0.891065	0.904429	0.546738	0.799683	0.560568	0.924704	0.674655	0.836037	0.566613	0.798213	0.890706
transversetemporal R	0.951423	0.672343	0.730457	0.570828	0.249991	0.529541	0.844833	0.723459	0.672757	0.663917	0.794843	0.328993	0.664083	0.693964	0.760309	0.763631	0.759345	0.710555	0.74215	0.723772	0.71354	0.656634	0.701371	0.576621	0.732835	0.817159	0.674501	0.577735	0.892053	0.716734	0.648613	0.903091	0.697228	0.726222	0.617182	0.646261	0.910081	0.205211	0.695578	0.562706	0.732169	0.822484	0.796688	0.656573	0.79289	0.779722	0.123308	0.854411	0.760587
[truncated: 13 more columns]
