# Supplementary material for: The relationship between the interictal epileptiform discharge source connectivity and cortical structural couplings in temporal lobe epilepsy
Source: Front Neurol. 2023 Feb 1;14:1029732. doi: 10.3389/fneur.2023.1029732 (PMC9948620; doi:10.3389/fneur.2023.1029732)
Supplement: Supplementary file 1 [file Data_Sheet_1.ZIP › Connection/PLV/L/32.xlsx]

## Sheet: Sheet1
\	caudalanteriorcingulate L	caudalanteriorcingulate R	caudalmiddlefrontal L	caudalmiddlefrontal R	cuneus L	cuneus R	entorhinal L	entorhinal R	fusiform L	fusiform R	inferiorparietal L	inferiorparietal R	inferiortemporal L	inferiortemporal R	insula L	insula R	isthmuscingulate L	isthmuscingulate R	lateraloccipital L	lateraloccipital R	lateralorbitofrontal L	lateralorbitofrontal R	lingual L	lingual R	medialorbitofrontal L	medialorbitofrontal R	middletemporal L	middletemporal R	paracentral L	paracentral R	parahippocampal L	parahippocampal R	parsopercularis L	parsopercularis R	parsorbitalis L	parsorbitalis R	parstriangularis L	parstriangularis R	pericalcarine L	pericalcarine R	postcentral L	postcentral R	posteriorcingulate L	posteriorcingulate R	precentral L	precentral R	precuneus L	precuneus R	rostralanteriorcingulate L
caudalanteriorcingulate L	1	0.931164	0.540521	0.438212	0.0763547	0.624212	0.844209	0.638694	0.73998	0.705731	0.113213	0.465403	0.776948	0.680007	0.586186	0.567807	0.485718	0.526926	0.243522	0.589709	0.680294	0.784259	0.70716	0.672148	0.63554	0.471658	0.768644	0.727789	0.456586	0.623947	0.827267	0.867151	0.709559	0.78514	0.346591	0.801142	0.455012	0.824085	0.628749	0.597675	0.106236	0.437455	0.345435	0.687152	0.358664	0.530258	0.889852	0.900137	0.622703
caudalanteriorcingulate R	0.931164	1	0.468752	0.271938	0.117564	0.433519	0.682815	0.451959	0.56423	0.523443	0.0887525	0.544134	0.603112	0.494891	0.395527	0.381571	0.298914	0.333552	0.234616	0.399991	0.496132	0.630848	0.534837	0.485844	0.447393	0.294982	0.592628	0.547299	0.265129	0.433913	0.661157	0.709074	0.714606	0.615501	0.314258	0.634159	0.6323	0.672296	0.44491	0.406979	0.197781	0.241252	0.159696	0.502162	0.417148	0.335829	0.803429	0.848146	0.435244
caudalmiddlefrontal L	0.540521	0.468752	1	0.230028	0.323413	0.351943	0.436537	0.445914	0.338968	0.353479	0.0840421	0.758307	0.402527	0.422133	0.387797	0.502426	0.1776	0.236305	0.630558	0.254994	0.331796	0.302619	0.278777	0.348065	0.390574	0.539683	0.417265	0.399153	0.432629	0.380585	0.491503	0.51898	0.340118	0.471155	0.722207	0.423716	0.261606	0.559448	0.253811	0.281243	0.422183	0.199884	0.46684	0.375447	0.722106	0.25256	0.724101	0.728962	0.419584
caudalmiddlefrontal R	0.438212	0.271938	0.230028	1	0.428131	0.784148	0.696787	0.704418	0.806308	0.794714	0.691238	0.430336	0.74708	0.729727	0.743765	0.630273	0.933567	0.862059	0.70009	0.864788	0.817954	0.797975	0.856319	0.799983	0.755663	0.53781	0.738488	0.755424	0.64043	0.76142	0.662201	0.631147	0.502981	0.689306	0.329985	0.719427	0.269454	0.595121	0.882374	0.844359	0.752069	0.839686	0.528371	0.781553	0.523289	0.846257	0.36259	0.297787	0.724649
cuneus L	0.0763547	0.117564	0.323413	0.428131	1	0.633755	0.388452	0.637473	0.471284	0.539445	0.814796	0.10936	0.465554	0.59376	0.678219	0.706773	0.582426	0.653035	0.113735	0.605301	0.551536	0.348194	0.447036	0.576141	0.628947	0.761122	0.487235	0.534963	0.805343	0.643868	0.433811	0.384375	0.23339	0.481503	0.472392	0.450038	0.535784	0.422328	0.538911	0.617206	0.381047	0.71164	0.875176	0.571708	0.0845864	0.664525	0.201939	0.0882928	0.648293
cuneus R	0.624212	0.433519	0.351943	0.784148	0.633755	1	0.903122	0.982288	0.956219	0.983922	0.687047	0.200318	0.952472	0.989531	0.98868	0.933781	0.912351	0.972164	0.327851	0.980952	0.986381	0.874302	0.933324	0.993728	0.994888	0.847037	0.961215	0.980754	0.913046	0.998	0.919347	0.882885	0.379355	0.947428	0.187829	0.940101	0.148136	0.886627	0.963608	0.989703	0.46552	0.940528	0.818898	0.992709	0.18448	0.978613	0.65197	0.557632	0.986967
entorhinal L	0.844209	0.682815	0.436537	0.696787	0.388452	0.903122	1	0.89954	0.969274	0.955487	0.447455	0.260754	0.987582	0.933889	0.867997	0.82964	0.785039	0.83133	0.262392	0.879108	0.939968	0.954585	0.939339	0.935859	0.906027	0.726546	0.983273	0.965019	0.748734	0.899231	0.98844	0.979977	0.588895	0.978274	0.279098	0.991015	0.118745	0.953983	0.900655	0.886042	0.300614	0.757417	0.635922	0.942705	0.183942	0.834898	0.809207	0.742345	0.891264
entorhinal R	0.638694	0.451959	0.445914	0.704418	0.637473	0.982288	0.89954	1	0.930846	0.96249	0.648053	0.231628	0.942707	0.992735	0.991184	0.972443	0.846101	0.925922	0.264261	0.935717	0.960288	0.840425	0.893758	0.971988	0.99353	0.899575	0.955094	0.972211	0.932726	0.990181	0.929848	0.897064	0.357205	0.957653	0.247438	0.936807	0.11866	0.918806	0.917227	0.952082	0.387041	0.892586	0.84762	0.978005	0.169313	0.936917	0.696122	0.601753	0.997673
fusiform L	0.73998	0.56423	0.338968	0.806308	0.471284	0.956219	0.969274	0.930846	1	0.991845	0.57072	0.214533	0.991766	0.960523	0.921466	0.859137	0.891642	0.920763	0.358105	0.957368	0.988903	0.970429	0.99029	0.981884	0.951209	0.756127	0.987502	0.985438	0.804903	0.946964	0.954999	0.930808	0.543203	0.965543	0.232416	0.981704	0.0190491	0.908808	0.975025	0.958655	0.437436	0.857322	0.69042	0.9804	0.201848	0.920261	0.706217	0.630105	0.932077
fusiform R	0.705731	0.523443	0.353479	0.794714	0.539445	0.983922	0.955487	0.96249	0.991845	1	0.614905	0.211056	0.988028	0.98452	0.95763	0.899257	0.903397	0.94756	0.337177	0.974574	0.997916	0.937427	0.973465	0.997399	0.979205	0.802318	0.989581	0.99635	0.855898	0.977915	0.955505	0.926488	0.474521	0.972998	0.205874	0.978737	0.0617758	0.916071	0.977316	0.979449	0.442826	0.893909	0.750074	0.996797	0.189809	0.949895	0.699683	0.61598	0.964569
inferiorparietal L	0.113213	0.0887525	0.0840421	0.691238	0.814796	0.687047	0.447455	0.648053	0.57072	0.614905	1	0.40657	0.531492	0.623034	0.71012	0.663483	0.777453	0.777354	0.473116	0.722728	0.642251	0.471105	0.585249	0.649042	0.674052	0.678569	0.540324	0.589248	0.755506	0.682422	0.46009	0.41422	0.0763949	0.512763	0.185821	0.503522	0.63827	0.425578	0.678675	0.719292	0.720282	0.836896	0.754901	0.633046	0.438779	0.772727	0.140338	0.0634044	0.672776
inferiorparietal R	0.465403	0.544134	0.758307	0.430336	0.10936	0.200318	0.260754	0.231628	0.214533	0.211056	0.40657	1	0.230104	0.222838	0.212504	0.251272	0.334315	0.252287	0.776634	0.232757	0.218321	0.197177	0.221609	0.210857	0.219464	0.243849	0.236987	0.225869	0.186553	0.207664	0.292634	0.331001	0.204318	0.277365	0.380569	0.250245	0.610562	0.352935	0.243309	0.222782	0.741394	0.26805	0.142672	0.22044	0.913347	0.235199	0.563151	0.640866	0.224063
inferiortemporal L	0.776948	0.603112	0.402527	0.74708	0.465554	0.952472	0.987582	0.942707	0.991766	0.988028	0.531492	0.230104	1	0.970785	0.921702	0.876475	0.847785	0.894783	0.292902	0.933486	0.978729	0.955415	0.966171	0.976378	0.952686	0.776169	0.998469	0.991721	0.809457	0.947703	0.983089	0.96158	0.533108	0.98717	0.24611	0.995753	0.0279126	0.946262	0.946688	0.939997	0.369744	0.829764	0.698708	0.979833	0.173281	0.898237	0.759779	0.6832	0.938331
inferiortemporal R	0.680007	0.494891	0.422133	0.729727	0.59376	0.989531	0.933889	0.992735	0.960523	0.98452	0.623034	0.222838	0.970785	1	0.981755	0.948225	0.863587	0.934564	0.27325	0.952398	0.980085	0.881999	0.926205	0.988502	0.993878	0.863214	0.979793	0.99161	0.902459	0.992138	0.955484	0.924378	0.404578	0.976651	0.226462	0.964566	0.078019	0.933878	0.940745	0.965481	0.392039	0.892229	0.808682	0.992874	0.164231	0.943302	0.717077	0.626485	0.99022
insula L	0.586186	0.395527	0.387797	0.743765	0.678219	0.98868	0.867997	0.991184	0.921466	0.95763	0.71012	0.212504	0.921702	0.981755	1	0.961971	0.884584	0.956696	0.308384	0.956419	0.961946	0.826238	0.893841	0.97282	0.995074	0.89169	0.934371	0.959569	0.945757	0.993971	0.894789	0.858444	0.326571	0.930379	0.216331	0.912394	0.186517	0.877593	0.932251	0.969924	0.450344	0.933734	0.863222	0.97477	0.183292	0.965257	0.635959	0.539661	0.997004
insula R	0.567807	0.381571	0.502426	0.630273	0.706773	0.933781	0.82964	0.972443	0.859137	0.899257	0.663483	0.251272	0.876475	0.948225	0.961971	1	0.780047	0.870297	0.226404	0.872931	0.89668	0.757595	0.816087	0.913212	0.952053	0.954247	0.892734	0.913653	0.970881	0.948025	0.871246	0.836971	0.272848	0.901948	0.298816	0.871131	0.167982	0.870702	0.846661	0.893117	0.345253	0.847837	0.910775	0.921569	0.175517	0.884736	0.660274	0.560296	0.967625
isthmuscingulate L	0.485718	0.298914	0.1776	0.933567	0.582426	0.912351	0.785039	0.846101	0.891642	0.903397	0.777453	0.334315	0.847785	0.863587	0.884584	0.780047	1	0.973577	0.560918	0.969008	0.92433	0.831389	0.913243	0.915984	0.890609	0.695139	0.846225	0.872775	0.792698	0.894587	0.771851	0.734746	0.405342	0.80673	0.177021	0.82092	0.288535	0.716	0.963709	0.957507	0.691961	0.950992	0.693324	0.900012	0.401632	0.961888	0.454493	0.370117	0.865815
isthmuscingulate R	0.526926	0.333552	0.236305	0.862059	0.653035	0.972164	0.83133	0.925922	0.920763	0.94756	0.777354	0.252287	0.894783	0.934564	0.956696	0.870297	0.973577	1	0.442742	0.992248	0.962058	0.838583	0.919313	0.963798	0.95711	0.787882	0.899896	0.928756	0.878478	0.962085	0.835836	0.796192	0.354697	0.871913	0.14581	0.872504	0.259486	0.791509	0.971565	0.991726	0.598004	0.984044	0.78562	0.953673	0.29149	0.998266	0.531256	0.437264	0.941306
lateraloccipital L	0.243522	0.234616	0.630558	0.70009	0.113735	0.327851	0.262392	0.264261	0.358105	0.337177	0.473116	0.776634	0.292902	0.27325	0.308384	0.226404	0.560918	0.442742	1	0.428222	0.369285	0.37663	0.430777	0.344393	0.312104	0.197596	0.285698	0.299211	0.229072	0.309756	0.234914	0.23618	0.345189	0.257875	0.535216	0.279926	0.462513	0.223382	0.4562	0.40313	0.847052	0.439597	0.152634	0.32836	0.90395	0.416971	0.294934	0.357866	0.287345
lateraloccipital R	0.589709	0.399991	0.254994	0.864788	0.605301	0.980952	0.879108	0.935717	0.957368	0.974574	0.722728	0.232757	0.933486	0.952398	0.956419	0.872931	0.969008	0.992248	0.428222	1	0.98482	0.888766	0.955595	0.983348	0.966163	0.781973	0.935735	0.956934	0.86517	0.969487	0.8771	0.840539	0.411376	0.906975	0.162462	0.913784	0.190556	0.829492	0.991192	0.998453	0.563104	0.958639	0.764168	0.974433	0.266728	0.989826	0.581418	0.491478	0.94774
lateralorbitofrontal L	0.680294	0.496132	0.331796	0.817954	0.551536	0.986381	0.939968	0.960288	0.988903	0.997916	0.642251	0.218321	0.978729	0.980085	0.961946	0.89668	0.92433	0.962058	0.369285	0.98482	1	0.931126	0.976221	0.998132	0.980906	0.801201	0.980256	0.99044	0.859649	0.979248	0.938931	0.908229	0.46721	0.960394	0.201999	0.966554	0.0953633	0.897833	0.986948	0.988166	0.47761	0.911178	0.752922	0.995625	0.21409	0.962632	0.671761	0.587577	0.965283
lateralorbitofrontal R	0.784259	0.630848	0.302619	0.797975	0.348194	0.874302	0.954585	0.840425	0.970429	0.937427	0.471105	0.197177	0.955415	0.881999	0.826238	0.757595	0.831389	0.838583	0.37663	0.888766	0.931126	1	0.976045	0.915923	0.865899	0.643374	0.942793	0.927424	0.69669	0.861369	0.916597	0.903294	0.65736	0.915146	0.298386	0.949088	0.0826984	0.861187	0.926302	0.884563	0.394459	0.764812	0.573029	0.914101	0.206091	0.83519	0.699664	0.638331	0.840862
lingual L	0.70716	0.534837	0.278777	0.856319	0.447036	0.933324	0.939339	0.893758	0.99029	0.973465	0.585249	0.221609	0.966171	0.926205	0.893841	0.816087	0.913243	0.919313	0.430777	0.955595	0.976221	0.976045	1	0.963257	0.923873	0.710755	0.958363	0.957811	0.771549	0.919682	0.913739	0.889862	0.573542	0.926992	0.245304	0.951844	0.0477343	0.859287	0.98229	0.951081	0.494335	0.855885	0.6525	0.957419	0.252331	0.914124	0.65018	0.578365	0.899713
lingual R	0.672148	0.485844	0.348065	0.799983	0.576141	0.993728	0.935859	0.971988	0.981884	0.997399	0.649042	0.210857	0.976378	0.988502	0.97282	0.913212	0.915984	0.963798	0.344393	0.983348	0.998132	0.915923	0.963257	1	0.98862	0.819854	0.980549	0.992855	0.87883	0.988707	0.941593	0.909353	0.440367	0.964064	0.197025	0.965148	0.101559	0.903981	0.9788	0.989154	0.462305	0.917923	0.776217	0.998733	0.195795	0.966916	0.677758	0.589975	0.975833
medialorbitofrontal L	0.63554	0.447393	0.390574	0.755663	0.628947	0.994888	0.906027	0.99353	0.951209	0.979205	0.674052	0.219464	0.952686	0.993878	0.995074	0.952053	0.890609	0.95711	0.312104	0.966163	0.980906	0.865899	0.923873	0.98862	1	0.873019	0.962402	0.981443	0.921054	0.997583	0.926923	0.893401	0.378307	0.95707	0.214657	0.944366	0.139246	0.905898	0.950551	0.97813	0.441003	0.922117	0.829565	0.990832	0.185161	0.963964	0.671087	0.579144	0.997159
medialorbitofrontal R	0.471658	0.294982	0.539683	0.53781	0.761122	0.847037	0.726546	0.899575	0.756127	0.802318	0.678569	0.243849	0.776169	0.863214	0.89169	0.954247	0.695139	0.787882	0.197596	0.781973	0.801201	0.643374	0.710755	0.819854	0.873019	1	0.794781	0.819896	0.942424	0.865228	0.777074	0.745504	0.182553	0.814593	0.389627	0.774888	0.232054	0.798478	0.749691	0.803678	0.310531	0.778638	0.953715	0.829361	0.174295	0.801789	0.594959	0.496078	0.896625
middletemporal L	0.768644	0.592628	0.417265	0.738488	0.487235	0.961215	0.983273	0.955094	0.987502	0.989581	0.540324	0.236987	0.998469	0.979793	0.934371	0.892734	0.846225	0.899896	0.285698	0.935735	0.980256	0.942793	0.958363	0.980549	0.962402	0.794781	1	0.995434	0.827536	0.958245	0.985704	0.962773	0.511444	0.991357	0.243877	0.995225	0.0205256	0.952035	0.944271	0.944242	0.364371	0.837366	0.719423	0.985149	0.175698	0.904667	0.764691	0.685572	0.950261
middletemporal R	0.727789	0.547299	0.399153	0.755424	0.534963	0.980754	0.965019	0.972211	0.985438	0.99635	0.589248	0.225869	0.991721	0.99161	0.959569	0.913653	0.872775	0.928756	0.299211	0.956934	0.99044	0.927424	0.957811	0.992855	0.981443	0.819896	0.995434	1	0.861154	0.978857	0.972593	0.946085	0.469273	0.987702	0.221657	0.987266	0.0360094	0.94207	0.957808	0.965687	0.399376	0.873636	0.758217	0.996131	0.176889	0.933627	0.7352	0.652059	0.97084
paracentral L	0.456586	0.265129	0.432629	0.64043	0.805343	0.913046	0.748734	0.932726	0.804903	0.855898	0.755506	0.186553	0.809457	0.902459	0.945757	0.970881	0.792698	0.878478	0.229072	0.86517	0.859649	0.69669	0.771549	0.87883	0.921054	0.942424	0.827536	0.861154	1	0.925749	0.788834	0.748338	0.180924	0.829722	0.279973	0.800809	0.280948	0.780782	0.824933	0.882197	0.397568	0.879232	0.958495	0.882089	0.135842	0.892438	0.552449	0.44638	0.936757
paracentral R	0.623947	0.433913	0.380585	0.76142	0.643868	0.998	0.899231	0.990181	0.946964	0.977915	0.682422	0.207664	0.947703	0.992138	0.993971	0.948025	0.894587	0.962085	0.309756	0.969487	0.979248	0.861369	0.919682	0.988707	0.997583	0.865228	0.958245	0.978857	0.925749	1	0.921072	0.885626	0.366057	0.951083	0.203997	0.938468	0.147292	0.89612	0.95	0.980956	0.445476	0.93175	0.835182	0.990306	0.177598	0.970408	0.663795	0.569191	0.993731
parahippocampal L	0.827267	0.661157	0.491503	0.662201	0.433811	0.919347	0.98844	0.929848	0.954999	0.955505	0.46009	0.292634	0.983089	0.955484	0.894789	0.871246	0.771851	0.835836	0.234914	0.8771	0.938931	0.916597	0.913739	0.941593	0.926923	0.777074	0.985704	0.972593	0.788834	0.921072	1	0.988945	0.532144	0.992202	0.283572	0.989234	0.104157	0.980845	0.887476	0.889452	0.278243	0.76771	0.683896	0.952124	0.202371	0.843179	0.833657	0.760425	0.918746
parahippocampal R	0.867151	0.709074	0.51898	0.631147	0.384375	0.882885	0.979977	0.897064	0.930808	0.926488	0.41422	0.331001	0.96158	0.924378	0.858444	0.836971	0.734746	0.796192	0.23618	0.840539	0.908229	0.903294	0.889862	0.909353	0.893401	0.745504	0.962773	0.946085	0.748338	0.885626	0.988945	1	0.560752	0.975125	0.305334	0.972651	0.153557	0.979145	0.855547	0.852755	0.248721	0.723836	0.643759	0.921453	0.236422	0.802712	0.86754	0.801522	0.88536
parsopercularis L	0.709559	0.714606	0.340118	0.502981	0.23339	0.379355	0.588895	0.357205	0.543203	0.474521	0.0763949	0.204318	0.533108	0.404578	0.326571	0.272848	0.405342	0.354697	0.345189	0.411376	0.46721	0.65736	0.573542	0.440367	0.378307	0.182553	0.511444	0.469273	0.180924	0.366057	0.532144	0.560752	1	0.493058	0.683933	0.534997	0.373025	0.490104	0.481897	0.40054	0.170912	0.273897	0.0966341	0.441904	0.219066	0.344557	0.507523	0.521483	0.350999
parsopercularis R	0.78514	0.615501	0.471155	0.689306	0.481503	0.947428	0.978274	0.957653	0.965543	0.972998	0.512763	0.277365	0.98717	0.976651	0.930379	0.901948	0.80673	0.871913	0.257875	0.906975	0.960394	0.915146	0.926992	0.964064	0.95707	0.814593	0.991357	0.987702	0.829722	0.951083	0.992202	0.975125	0.493058	1	0.264544	0.993459	0.049697	0.979117	0.912214	0.919614	0.32203	0.808412	0.728789	0.973882	0.198043	0.878674	0.800928	0.72529	0.950963
parsorbitalis L	0.346591	0.314258	0.722207	0.329985	0.472392	0.187829	0.279098	0.247438	0.232416	0.205874	0.185821	0.380569	0.24611	0.226462	0.216331	0.298816	0.177021	0.14581	0.535216	0.162462	0.201999	0.298386	0.245304	0.197025	0.214657	0.389627	0.243877	0.221657	0.279973	0.203997	0.283572	0.305334	0.683933	0.264544	1	0.249619	0.171039	0.315279	0.196886	0.166201	0.262488	0.126483	0.38522	0.210054	0.4634	0.146789	0.380515	0.353771	0.233621
parsorbitalis R	0.801142	0.634159	0.423716	0.719427	0.450038	0.940101	0.991015	0.936807	0.981704	0.978737	0.503522	0.250245	0.995753	0.964566	0.912394	0.871131	0.82092	0.872504	0.279926	0.913784	0.966554	0.949088	0.951844	0.965148	0.944366	0.774888	0.995225	0.987266	0.800809	0.938468	0.989234	0.972651	0.534997	0.993459	0.249619	1	0.0612962	0.961738	0.927662	0.922054	0.339896	0.803077	0.693444	0.971852	0.184895	0.876116	0.784515	0.713349	0.932143
parstriangularis L	0.455012	0.6323	0.261606	0.269454	0.535784	0.148136	0.118745	0.11866	0.0190491	0.0617758	0.63827	0.610562	0.0279126	0.078019	0.186517	0.167982	0.288535	0.259486	0.462513	0.190556	0.0953633	0.0826984	0.0477343	0.101559	0.139246	0.232054	0.0205256	0.0360094	0.280948	0.147292	0.104157	0.153557	0.373025	0.049697	0.171039	0.0612962	1	0.129785	0.147253	0.184644	0.668274	0.341903	0.338005	0.0858115	0.606268	0.254096	0.403138	0.500645	0.145142
parstriangularis R	0.824085	0.672296	0.559448	0.595121	0.422328	0.886627	0.953983	0.918806	0.908808	0.916071	0.425578	0.352935	0.946262	0.933878	0.877593	0.870702	0.716	0.791509	0.223382	0.829492	0.897833	0.861187	0.859287	0.903981	0.905898	0.798478	0.952035	0.94207	0.780782	0.89612	0.980845	0.979145	0.490104	0.979117	0.315279	0.961738	0.129785	1	0.83538	0.846237	0.233241	0.724558	0.686671	0.919433	0.255024	0.800383	0.865692	0.797499	0.906127
pericalcarine L	0.628749	0.44491	0.253811	0.882374	0.538911	0.963608	0.900655	0.917227	0.975025	0.977316	0.678675	0.243309	0.946688	0.940745	0.932251	0.846661	0.963709	0.971565	0.4562	0.991192	0.986948	0.926302	0.98229	0.9788	0.950551	0.749691	0.944271	0.957808	0.824933	0.95	0.887476	0.855547	0.481897	0.912214	0.196886	0.927662	0.147253	0.83538	1	0.986588	0.56057	0.923537	0.714614	0.969849	0.283473	0.965873	0.59748	0.515616	0.928254
pericalcarine R	0.597675	0.406979	0.281243	0.844359	0.617206	0.989703	0.886042	0.952082	0.958655	0.979449	0.719292	0.222782	0.939997	0.965481	0.969924	0.893117	0.957507	0.991726	0.40313	0.998453	0.988166	0.884563	0.951081	0.989154	0.97813	0.803678	0.944242	0.965687	0.882197	0.980956	0.889452	0.852755	0.40054	0.919614	0.166201	0.922054	0.184644	0.846237	0.986588	1	0.540486	0.959268	0.782863	0.982335	0.245141	0.991591	0.599527	0.508214	0.962656
postcentral L	0.106236	0.197781	0.422183	0.752069	0.381047	0.46552	0.300614	0.387041	0.437436	0.442826	0.720282	0.741394	0.369744	0.392039	0.450344	0.345253	0.691961	0.598004	0.847052	0.563104	0.47761	0.394459	0.494335	0.462305	0.441003	0.310531	0.364371	0.399376	0.397568	0.445476	0.278243	0.248721	0.170912	0.32203	0.262488	0.339896	0.668274	0.233241	0.56057	0.540486	1	0.62542	0.339941	0.439486	0.832558	0.57708	0.148483	0.223355	0.416713
postcentral R	0.437455	0.241252	0.199884	0.839686	0.71164	0.940528	0.757417	0.892586	0.857322	0.893909	0.836896	0.26805	0.829764	0.892229	0.933734	0.847837	0.950992	0.984044	0.439597	0.958639	0.911178	0.764812	0.855885	0.917923	0.922117	0.778638	0.837366	0.873636	0.879232	0.93175	0.76771	0.723836	0.273897	0.808412	0.126483	0.803077	0.341903	0.724558	0.923537	0.959268	0.62542	1	0.801925	0.905903	0.31045	0.986478	0.455444	0.355532	0.910337
posteriorcingulate L	0.345435	0.159696	0.46684	0.528371	0.875176	0.818898	0.635922	0.84762	0.69042	0.750074	0.754901	0.142672	0.698708	0.808682	0.863222	0.910775	0.693324	0.78562	0.152634	0.764168	0.752922	0.573029	0.6525	0.776217	0.829565	0.953715	0.719423	0.758217	0.958495	0.835182	0.683896	0.643759	0.0966341	0.728789	0.38522	0.693444	0.338005	0.686671	0.714614	0.782863	0.339941	0.801925	1	0.780258	0.0870985	0.80078	0.474906	0.367024	0.85208
posteriorcingulate R	0.687152	0.502162	0.375447	0.781553	0.571708	0.992709	0.942705	0.978005	0.9804	0.996797	0.633046	0.22044	0.979833	0.992874	0.97477	0.921569	0.900012	0.953673	0.32836	0.974433	0.995625	0.914101	0.957419	0.998733	0.990832	0.829361	0.985149	0.996131	0.882089	0.990306	0.952124	0.921453	0.441904	0.973882	0.210054	0.971852	0.0858115	0.919433	0.969849	0.982335	0.439486	0.905903	0.780258	1	0.190702	0.958134	0.699531	0.612698	0.98024
precentral L	0.358664	0.417148	0.722106	0.523289	0.0845864	0.18448	0.183942	0.169313	0.201848	0.189809	0.438779	0.913347	0.173281	0.164231	0.183292	0.175517	0.401632	0.29149	0.90395	0.266728	0.21409	0.206091	0.252331	0.195795	0.185161	0.174295	0.175698	0.176889	0.135842	0.177598	0.202371	0.236422	0.219066	0.198043	0.4634	0.184895	0.606268	0.255024	0.283473	0.245141	0.832558	0.31045	0.0870985	0.190702	1	0.268172	0.456692	0.530282	0.176628
precentral R	0.530258	0.335829	0.25256	0.846257	0.664525	0.978613	0.834898	0.936917	0.920261	0.949895	0.772727	0.235199	0.898237	0.943302	0.965257	0.884736	0.961888	0.998266	0.416971	0.989826	0.962632	0.83519	0.914124	0.966916	0.963964	0.801789	0.904667	0.933627	0.892438	0.970408	0.843179	0.802712	0.344557	0.878674	0.146789	0.876116	0.254096	0.800383	0.965873	0.991591	0.57708	0.986478	0.80078	0.958134	0.268172	1	0.54354	0.447278	0.950536
precuneus L	0.889852	0.803429	0.724101	0.36259	0.201939	0.65197	0.809207	0.696122	0.706217	0.699683	0.140338	0.563151	0.759779	0.717077	0.635959	0.660274	0.454493	0.531256	0.294934	0.581418	0.671761	0.699664	0.65018	0.677758	0.671087	0.594959	0.764691	0.7352	0.552449	0.663795	0.833657	0.86754	0.507523	0.800928	0.380515	0.784515	0.403138	0.865692	0.59748	0.599527	0.148483	0.455444	0.474906	0.699531	0.456692	0.54354	1	0.969548	0.673396
precuneus R	0.900137	0.848146	0.728962	0.297787	0.0882928	0.557632	0.742345	0.601753	0.630105	0.61598	0.0634044	0.640866	0.6832	0.626485	0.539661	0.560296	0.370117	0.437264	0.357866	0.491478	0.587577	0.638331	0.578365	0.589975	0.579144	0.496078	0.685572	0.652059	0.44638	0.569191	0.760425	0.801522	0.521483	0.72529	0.353771	0.713349	0.500645	0.797499	0.515616	0.508214	0.223355	0.355532	0.367024	0.612698	0.530282	0.447278	0.969548	1	0.579743
rostralanteriorcingulate L	0.622703	0.435244	0.419584	0.724649	0.648293	0.986967	0.891264	0.997673	0.932077	0.964569	0.672776	0.224063	0.938331	0.99022	0.997004	0.967625	0.865815	0.941306	0.287345	0.94774	0.965283	0.840862	0.899713	0.975833	0.997159	0.896625	0.950261	0.97084	0.936757	0.993731	0.918746	0.88536	0.350999	0.950963	0.233621	0.932143	0.145142	0.906127	0.928254	0.962656	0.416713	0.910337	0.85208	0.98024	0.176628	0.950536	0.673396	0.579743	1
rostralanteriorcingulate R	0.588622	0.401173	0.447181	0.68764	0.683072	0.968383	0.858713	0.992358	0.898567	0.936392	0.68337	0.228061	0.908209	0.974005	0.991543	0.98343	0.834766	0.917977	0.263473	0.919747	0.937145	0.799806	0.862357	0.950666	0.983914	0.926318	0.922509	0.94575	0.957884	0.979364	0.893	0.858883	0.307839	0.927988	0.25954	0.902717	0.170444	0.888114	0.895345	0.937377	0.396101	0.893977	0.884452	0.95664	0.17119	0.929626	0.657265	0.560698	0.993997
rostralmiddlefrontal L	0.727942	0.549878	0.441192	0.721533	0.543644	0.976285	0.957473	0.982463	0.970062	0.985826	0.576825	0.249001	0.983549	0.994421	0.96546	0.931463	0.846694	0.913215	0.278899	0.939356	0.97895	0.904107	0.935466	0.984162	0.984255	0.84623	0.990489	0.99548	0.872736	0.979198	0.974668	0.949044	0.447213	0.991865	0.244175	0.98316	0.0340758	0.956863	0.936821	0.951992	0.369379	0.858699	0.774439	0.990945	0.184714	0.919882	0.752586	0.669322	0.979188
rostralmiddlefrontal R	0.228434	0.047292	0.434777	0.453445	0.889329	0.722155	0.524495	0.758075	0.585859	0.647216	0.765061	0.116597	0.592308	0.712505	0.777205	0.83027	0.620722	0.705363	0.132706	0.673624	0.654269	0.45604	0.550224	0.676516	0.739131	0.90694	0.613382	0.655104	0.875255	0.737766	0.575757	0.53641	0.148246	0.622283	0.473694	0.583407	0.429611	0.583935	0.621717	0.691877	0.34596	0.734296	0.94424	0.678397	0.0733257	0.71792	0.361792	0.257311	0.764023
superiorfrontal L	0.55332	0.361408	0.378059	0.739271	0.704748	0.980434	0.842428	0.982904	0.902071	0.941763	0.737576	0.208408	0.9001	0.968772	0.997578	0.960955	0.882304	0.95515	0.310028	0.948929	0.94793	0.802792	0.875888	0.95989	0.987148	0.896944	0.913338	0.942615	0.956209	0.986924	0.870552	0.83329	0.299073	0.909892	0.216931	0.890032	0.223059	0.854922	0.920658	0.962616	0.463672	0.94039	0.879625	0.961219	0.185464	0.964454	0.607672	0.509898	0.99122
superiorfrontal R	0.68697	0.507787	0.479446	0.68127	0.590947	0.970615	0.922836	0.993862	0.93614	0.96301	0.595639	0.259454	0.955047	0.991447	0.976362	0.961009	0.820135	0.901249	0.250468	0.918805	0.95626	0.854529	0.894496	0.967132	0.98537	0.8896	0.966231	0.977843	0.907549	0.980177	0.953178	0.926466	0.386995	0.977769	0.265099	0.956542	0.0640116	0.951372	0.906011	0.935943	0.348747	0.857961	0.821504	0.976505	0.184523	0.911885	0.743482	0.655162	0.989488
superiorparietal L	0.807692	0.741891	0.839416	0.225001	0.178615	0.533397	0.6803	0.597802	0.56722	0.568297	0.0542501	0.68944	0.63	0.605352	0.53164	0.593369	0.310959	0.400285	0.423821	0.445292	0.538324	0.554193	0.502243	0.549875	0.558138	0.546609	0.639269	0.610343	0.488113	0.551626	0.717252	0.750832	0.412867	0.684049	0.438039	0.656326	0.458179	0.763877	0.453484	0.467883	0.274253	0.332963	0.435063	0.575358	0.595621	0.416845	0.953653	0.955833	0.57017
superiorparietal R	0.154199	0.327379	0.0718632	0.508163	0.789883	0.490204	0.234237	0.454064	0.357041	0.40486	0.883553	0.500179	0.319523	0.421775	0.515352	0.49499	0.583642	0.584613	0.396239	0.523086	0.43129	0.254217	0.3692	0.442553	0.471083	0.525685	0.329645	0.378907	0.604031	0.485618	0.251353	0.207414	0.207629	0.300055	0.234051	0.286327	0.758659	0.218047	0.469092	0.518837	0.654236	0.667374	0.632017	0.425288	0.464174	0.584412	0.116508	0.218885	0.474442
superiortemporal L	0.736689	0.557441	0.434179	0.726492	0.533311	0.975273	0.965148	0.977455	0.975793	0.988614	0.569327	0.242203	0.988996	0.993258	0.959079	0.923539	0.848006	0.912048	0.27744	0.94057	0.980859	0.914422	0.942182	0.985352	0.980206	0.832936	0.995009	0.997252	0.863667	0.976228	0.979345	0.953342	0.462874	0.992282	0.240506	0.986756	0.0227716	0.955225	0.94015	0.952244	0.367032	0.856205	0.762118	0.991299	0.177747	0.91862	0.755896	0.672291	0.973001
superiortemporal R	0.91372	0.793542	0.399379	0.643732	0.213602	0.768141	0.938289	0.75806	0.884649	0.84661	0.311481	0.287456	0.896235	0.801381	0.724656	0.676733	0.68036	0.701442	0.289996	0.759784	0.829719	0.931581	0.87207	0.81662	0.771724	0.568291	0.883672	0.853778	0.59035	0.762271	0.903252	0.922419	0.731166	0.881373	0.344552	0.90999	0.24881	0.87278	0.801958	0.76129	0.231755	0.616566	0.469547	0.824092	0.219408	0.699998	0.804139	0.769854	0.75194
supramarginal L	0.769052	0.712191	0.867705	0.17277	0.199682	0.49227	0.631438	0.565424	0.514652	0.519882	0.0289957	0.715368	0.581776	0.566487	0.497477	0.578208	0.256712	0.353585	0.466817	0.395908	0.488997	0.496975	0.445117	0.503468	0.51902	0.54074	0.593262	0.56435	0.476789	0.512518	0.673604	0.705244	0.379379	0.63921	0.462477	0.607479	0.462959	0.723378	0.399167	0.42063	0.316847	0.291555	0.436546	0.529735	0.636632	0.372022	0.918366	0.920319	0.535648
supramarginal R	0.154099	0.0792418	0.0973395	0.774815	0.720563	0.700554	0.476894	0.636827	0.605804	0.639704	0.944369	0.473186	0.558819	0.628125	0.698722	0.617148	0.819733	0.802357	0.542531	0.754497	0.666531	0.524975	0.628249	0.669969	0.672763	0.601979	0.562418	0.606135	0.697958	0.686846	0.477042	0.431153	0.0978532	0.522829	0.0773724	0.523268	0.574273	0.427535	0.714358	0.744165	0.775749	0.863641	0.671803	0.649449	0.505404	0.798034	0.151895	0.0883445	0.66128
transversetemporal L	0.823597	0.660785	0.561524	0.600136	0.44287	0.894919	0.95585	0.92387	0.91105	0.919794	0.430326	0.344393	0.948887	0.940258	0.882029	0.878705	0.719257	0.797247	0.217388	0.834696	0.901255	0.863673	0.860903	0.909144	0.909049	0.79444	0.956773	0.945114	0.791856	0.903113	0.984711	0.98133	0.497921	0.975905	0.316262	0.959186	0.129562	0.987897	0.83844	0.851885	0.227757	0.732922	0.696525	0.924052	0.248191	0.807967	0.868099	0.791761	0.90822
transversetemporal R	0.765768	0.591824	0.387764	0.764338	0.480209	0.960034	0.980727	0.945859	0.993521	0.992213	0.550878	0.232489	0.996995	0.972548	0.930799	0.878866	0.86314	0.907724	0.317827	0.944413	0.984948	0.957041	0.97187	0.982408	0.959546	0.779444	0.996316	0.993955	0.820534	0.95592	0.976236	0.954838	0.525498	0.986417	0.235661	0.995121	0.0157717	0.940666	0.9567	0.950251	0.392679	0.843081	0.710668	0.985776	0.190116	0.910164	0.74836	0.672876	0.944881
[truncated: 13 more columns]
