# Supplementary material for: The relationship between the interictal epileptiform discharge source connectivity and cortical structural couplings in temporal lobe epilepsy
Source: Front Neurol. 2023 Feb 1;14:1029732. doi: 10.3389/fneur.2023.1029732 (PMC9948620; doi:10.3389/fneur.2023.1029732)
Supplement: Supplementary file 1 [file Data_Sheet_1.ZIP › Connection/PLV/L/33.xlsx]

## Sheet: Sheet1
\	caudalanteriorcingulate L	caudalanteriorcingulate R	caudalmiddlefrontal L	caudalmiddlefrontal R	cuneus L	cuneus R	entorhinal L	entorhinal R	fusiform L	fusiform R	inferiorparietal L	inferiorparietal R	inferiortemporal L	inferiortemporal R	insula L	insula R	isthmuscingulate L	isthmuscingulate R	lateraloccipital L	lateraloccipital R	lateralorbitofrontal L	lateralorbitofrontal R	lingual L	lingual R	medialorbitofrontal L	medialorbitofrontal R	middletemporal L	middletemporal R	paracentral L	paracentral R	parahippocampal L	parahippocampal R	parsopercularis L	parsopercularis R	parsorbitalis L	parsorbitalis R	parstriangularis L	parstriangularis R	pericalcarine L	pericalcarine R	postcentral L	postcentral R	posteriorcingulate L	posteriorcingulate R	precentral L	precentral R	precuneus L	precuneus R	rostralanteriorcingulate L
caudalanteriorcingulate L	1	0.729663	0.442997	0.77789	0.593813	0.73594	0.509021	0.249327	0.550079	0.698237	0.797455	0.576041	0.684399	0.303321	0.150511	0.062495	0.804026	0.449125	0.265198	0.221392	0.623968	0.706828	0.506956	0.472473	0.288941	0.169283	0.697926	0.599408	0.737012	0.38765	0.64122	0.790215	0.73982	0.536364	0.381666	0.555717	0.632521	0.528212	0.460177	0.46324	0.522514	0.78787	0.846137	0.30168	0.557396	0.444467	0.662751	0.889329	0.184667
caudalanteriorcingulate R	0.729663	1	0.267483	0.452367	0.952448	0.388746	0.896199	0.693307	0.867034	0.906268	0.957519	0.926939	0.918944	0.759805	0.535668	0.498072	0.528317	0.856891	0.192155	0.405733	0.91159	0.910338	0.761415	0.762272	0.719109	0.374228	0.9187	0.942627	0.61885	0.822714	0.95414	0.941921	0.791026	0.927014	0.637473	0.772931	0.34619	0.90623	0.837049	0.709691	0.79847	0.628169	0.687513	0.716393	0.802937	0.155295	0.914844	0.86734	0.520621
caudalmiddlefrontal L	0.442997	0.267483	1	0.618809	0.19911	0.282851	0.209571	0.260943	0.32777	0.318305	0.312827	0.205221	0.302432	0.085919	0.343984	0.185607	0.192494	0.22975	0.827922	0.639028	0.302511	0.32444	0.443874	0.43732	0.285683	0.235311	0.303018	0.22338	0.320545	0.192057	0.236397	0.298984	0.377002	0.161709	0.543193	0.445165	0.84891	0.23021	0.239708	0.485628	0.42786	0.653124	0.290043	0.334469	0.459602	0.818072	0.335818	0.384154	0.455823
caudalmiddlefrontal R	0.77789	0.452367	0.618809	1	0.325823	0.807896	0.209182	0.127557	0.241806	0.369118	0.526168	0.324013	0.364738	0.0694582	0.285974	0.269942	0.653604	0.153764	0.454062	0.39844	0.303219	0.377322	0.23006	0.203919	0.115687	0.38567	0.376338	0.287344	0.437886	0.113667	0.333151	0.472305	0.40471	0.254774	0.211406	0.259323	0.806614	0.219319	0.283767	0.208506	0.425633	0.837815	0.546005	0.132326	0.463935	0.758573	0.475211	0.653129	0.322009
cuneus L	0.593813	0.952448	0.19911	0.325823	1	0.245386	0.928698	0.769304	0.857128	0.84678	0.908279	0.973106	0.873654	0.861671	0.623237	0.626822	0.391433	0.904568	0.22062	0.438058	0.880038	0.84861	0.730467	0.745211	0.774886	0.508534	0.871077	0.944711	0.50439	0.887338	0.944797	0.861907	0.698067	0.961767	0.616671	0.726866	0.267547	0.919938	0.923991	0.677648	0.841686	0.534038	0.562209	0.770124	0.829366	0.13712	0.923853	0.773129	0.589575
cuneus R	0.73594	0.388746	0.282851	0.807896	0.245386	1	0.205026	0.0933404	0.261628	0.413711	0.460201	0.231284	0.392514	0.0849322	0.229229	0.305752	0.860695	0.148524	0.195817	0.187913	0.337144	0.414428	0.238741	0.190217	0.0629049	0.406949	0.403305	0.293478	0.629611	0.0945842	0.324941	0.487142	0.49749	0.214268	0.11966	0.279643	0.502607	0.228736	0.102683	0.196992	0.158216	0.591022	0.692903	0.0616497	0.191732	0.558255	0.311323	0.610423	0.173842
entorhinal L	0.509021	0.896199	0.209571	0.209182	0.928698	0.205026	1	0.873411	0.944913	0.89075	0.81262	0.877512	0.911421	0.900073	0.750296	0.696291	0.390952	0.990225	0.0505787	0.608479	0.94276	0.890362	0.83844	0.861666	0.886248	0.588367	0.903283	0.974538	0.553207	0.965959	0.963254	0.854728	0.742729	0.965668	0.756022	0.816568	0.21155	0.99094	0.824613	0.795737	0.705916	0.38488	0.57992	0.88744	0.690135	0.254544	0.785246	0.676541	0.737762
entorhinal R	0.249327	0.693307	0.260943	0.127557	0.769304	0.0933404	0.873411	1	0.80246	0.68087	0.584196	0.742359	0.704951	0.903673	0.943946	0.892519	0.143194	0.904564	0.0623916	0.750598	0.762562	0.678306	0.738163	0.79534	0.991893	0.812029	0.692464	0.809069	0.323308	0.932675	0.77577	0.625999	0.516863	0.845611	0.778071	0.678629	0.291201	0.860939	0.727873	0.740672	0.575543	0.1576	0.334626	0.977243	0.546786	0.457787	0.604187	0.431664	0.914398
fusiform L	0.550079	0.867034	0.32777	0.241806	0.857128	0.261628	0.944913	0.80246	1	0.951619	0.804514	0.792125	0.955993	0.775299	0.68547	0.588273	0.484964	0.938884	0.12627	0.656406	0.985255	0.948757	0.9561	0.956763	0.827206	0.491101	0.948241	0.957596	0.683938	0.885422	0.950259	0.890045	0.85109	0.87624	0.861552	0.939632	0.272438	0.953004	0.702565	0.919505	0.590353	0.376903	0.681606	0.855015	0.582577	0.305484	0.717377	0.685762	0.715752
fusiform R	0.698237	0.906268	0.318305	0.369118	0.84678	0.413711	0.89075	0.68087	0.951619	1	0.882627	0.789818	0.994505	0.686317	0.538141	0.442889	0.630311	0.859022	0.133851	0.538271	0.983887	0.998351	0.910257	0.888923	0.715001	0.335527	0.993978	0.947886	0.803634	0.792496	0.956487	0.973236	0.949611	0.846299	0.79272	0.929821	0.296164	0.910475	0.673706	0.867354	0.604055	0.502265	0.815693	0.737688	0.609495	0.22144	0.755803	0.802283	0.582811
inferiorparietal L	0.797455	0.957519	0.312827	0.526168	0.908279	0.460201	0.81262	0.584196	0.804514	0.882627	1	0.894986	0.896116	0.667277	0.412709	0.398101	0.592295	0.766667	0.23113	0.323164	0.857432	0.883853	0.709044	0.698425	0.60562	0.280576	0.903573	0.884128	0.663919	0.720752	0.908302	0.943514	0.811571	0.841931	0.574874	0.727481	0.435791	0.819277	0.793425	0.655293	0.774261	0.701363	0.741645	0.612106	0.785198	0.242331	0.923087	0.932145	0.411263
inferiorparietal R	0.576041	0.926939	0.205221	0.324013	0.973106	0.231284	0.877512	0.742359	0.792125	0.789818	0.894986	1	0.819975	0.867028	0.60131	0.637319	0.358726	0.853999	0.290496	0.367898	0.821003	0.790741	0.65881	0.673573	0.737772	0.514986	0.817474	0.897732	0.452029	0.851248	0.895668	0.823293	0.640883	0.932772	0.547947	0.654617	0.271495	0.870848	0.947203	0.604498	0.878947	0.553951	0.520265	0.722005	0.8669	0.0887621	0.946923	0.764581	0.551597
inferiortemporal L	0.684399	0.918944	0.302432	0.364738	0.873654	0.392514	0.911421	0.704951	0.955993	0.994505	0.896116	0.819975	1	0.72011	0.555664	0.477342	0.603727	0.877165	0.116764	0.531283	0.985857	0.992706	0.900172	0.882551	0.732982	0.364827	0.999185	0.96409	0.771943	0.81435	0.973744	0.970551	0.930833	0.87073	0.779484	0.911681	0.298685	0.924549	0.70948	0.853499	0.637361	0.505884	0.789249	0.751523	0.640616	0.224609	0.782938	0.804298	0.591601
inferiortemporal R	0.303321	0.759805	0.085919	0.0694582	0.861671	0.0849322	0.900073	0.903673	0.775299	0.686317	0.667277	0.867028	0.72011	1	0.829739	0.870003	0.155939	0.912	0.17449	0.565548	0.762139	0.683128	0.640799	0.686856	0.877992	0.77162	0.709787	0.842185	0.298379	0.945625	0.817042	0.658298	0.502446	0.905923	0.610869	0.599532	0.151957	0.878329	0.880266	0.60845	0.745429	0.272656	0.33338	0.848169	0.713985	0.29894	0.742447	0.511841	0.765585
insula L	0.150511	0.535668	0.343984	0.285974	0.623237	0.229229	0.750296	0.943946	0.68547	0.538141	0.412709	0.60131	0.555664	0.829739	1	0.916246	0.0325198	0.799754	0.118907	0.793405	0.629565	0.535994	0.655835	0.716803	0.935187	0.896147	0.541577	0.667385	0.212137	0.842823	0.625001	0.462192	0.392166	0.715788	0.74009	0.594477	0.419974	0.741158	0.607675	0.676388	0.451041	0.139258	0.1957	0.923091	0.418943	0.573779	0.448334	0.257141	0.94965
insula R	0.062495	0.498072	0.185607	0.269942	0.626822	0.305752	0.696291	0.892519	0.588273	0.442889	0.398101	0.637319	0.477342	0.870003	0.916246	1	0.125849	0.736235	0.107304	0.639325	0.537551	0.439195	0.521235	0.587639	0.85411	0.956645	0.464776	0.613715	0.0666702	0.792949	0.577288	0.391241	0.266875	0.688603	0.590656	0.45243	0.295337	0.671064	0.68651	0.532083	0.552753	0.0971252	0.0716538	0.829729	0.51432	0.470159	0.498948	0.231238	0.836409
isthmuscingulate L	0.804026	0.528317	0.192494	0.653604	0.391433	0.860695	0.390952	0.143194	0.484964	0.630311	0.592295	0.358726	0.603727	0.155939	0.0325198	0.125849	1	0.339802	0.101494	0.105001	0.550218	0.631545	0.486473	0.432657	0.18827	0.231022	0.613127	0.481581	0.85734	0.26146	0.509641	0.666675	0.735061	0.36725	0.370454	0.534985	0.392476	0.420483	0.207414	0.449256	0.212352	0.551718	0.89279	0.206989	0.242214	0.31673	0.402564	0.698041	0.089447
isthmuscingulate R	0.449125	0.856891	0.22975	0.153764	0.904568	0.148524	0.990225	0.904564	0.938884	0.859022	0.766667	0.853999	0.877165	0.912	0.799754	0.736235	0.339802	1	0.0223405	0.655052	0.921552	0.858325	0.838347	0.870132	0.914012	0.637942	0.867622	0.952199	0.516124	0.985415	0.932115	0.81118	0.706272	0.948893	0.775827	0.81046	0.221228	0.982791	0.809002	0.802738	0.67364	0.325668	0.533068	0.919922	0.653203	0.314039	0.747111	0.621865	0.787774
lateraloccipital L	0.265198	0.192155	0.827922	0.454062	0.22062	0.195817	0.0505787	0.0623916	0.12627	0.133851	0.23113	0.290496	0.116764	0.17449	0.118907	0.107304	0.101494	0.0223405	1	0.45201	0.105828	0.142699	0.271634	0.254391	0.0840624	0.0809427	0.118561	0.073062	0.214454	0.0529126	0.0979999	0.13285	0.220595	0.15841	0.372462	0.27749	0.675423	0.0406734	0.378223	0.324147	0.508446	0.581478	0.135642	0.11802	0.51603	0.600772	0.374039	0.285843	0.228365
lateraloccipital R	0.221392	0.405733	0.639028	0.39844	0.438058	0.187913	0.608479	0.750598	0.656406	0.538271	0.323164	0.367898	0.531283	0.565548	0.793405	0.639325	0.105001	0.655052	0.45201	1	0.591566	0.530444	0.735325	0.761712	0.767983	0.644124	0.517539	0.551783	0.36966	0.651132	0.516274	0.426228	0.498476	0.520486	0.849314	0.698035	0.610047	0.617116	0.336989	0.781122	0.18421	0.288741	0.303191	0.79348	0.170429	0.760271	0.246788	0.220912	0.893129
lateralorbitofrontal L	0.623968	0.91159	0.302511	0.303219	0.880038	0.337144	0.94276	0.762562	0.985255	0.983887	0.857432	0.821003	0.985857	0.762139	0.629565	0.537551	0.550218	0.921552	0.105828	0.591566	1	0.982609	0.930916	0.923346	0.791503	0.431222	0.980445	0.975889	0.73004	0.865341	0.974587	0.941245	0.893221	0.892833	0.823052	0.933061	0.266011	0.95705	0.720315	0.888636	0.627979	0.448287	0.740222	0.812286	0.625278	0.240814	0.763314	0.75399	0.658446
lateralorbitofrontal R	0.706828	0.910338	0.32444	0.377322	0.84861	0.414428	0.890362	0.678306	0.948757	0.998351	0.883853	0.790741	0.992706	0.683128	0.535994	0.439195	0.631545	0.858325	0.142699	0.530444	0.982609	1	0.904454	0.884606	0.71259	0.329391	0.99275	0.946731	0.802521	0.792331	0.957511	0.973195	0.948716	0.847053	0.783821	0.929159	0.302627	0.910344	0.676706	0.861397	0.612483	0.508561	0.817579	0.737211	0.618448	0.218084	0.759913	0.803565	0.574695
lingual L	0.506956	0.761415	0.443874	0.23006	0.730467	0.238741	0.83844	0.738163	0.9561	0.910257	0.709044	0.65881	0.900172	0.640799	0.655835	0.521235	0.486473	0.838347	0.271634	0.735325	0.930916	0.904454	1	0.984948	0.771463	0.455424	0.891149	0.859976	0.717636	0.771772	0.852361	0.826697	0.856786	0.74963	0.942372	0.975844	0.335683	0.854082	0.558012	0.985981	0.448588	0.312687	0.68505	0.817756	0.445557	0.398462	0.589902	0.609939	0.733774
lingual R	0.472473	0.762272	0.43732	0.203919	0.745211	0.190217	0.861666	0.79534	0.956763	0.888923	0.698425	0.673573	0.882551	0.686856	0.716803	0.587639	0.432657	0.870132	0.254391	0.761712	0.923346	0.884606	0.984948	1	0.825012	0.516866	0.872861	0.866927	0.659242	0.813756	0.854401	0.806135	0.811741	0.773484	0.952846	0.953786	0.337801	0.875688	0.583025	0.984425	0.46323	0.291113	0.634131	0.872066	0.456284	0.414534	0.595369	0.58674	0.778184
medialorbitofrontal L	0.288941	0.719109	0.285683	0.115687	0.774886	0.0629049	0.886248	0.991893	0.827206	0.715001	0.60562	0.737772	0.732982	0.877992	0.935187	0.85411	0.18827	0.914012	0.0840624	0.767983	0.791503	0.71259	0.771463	0.825012	1	0.778935	0.720362	0.827697	0.371806	0.933831	0.795645	0.660577	0.557867	0.857835	0.810963	0.715555	0.298472	0.88082	0.707996	0.774499	0.56154	0.177682	0.381248	0.987791	0.536655	0.450354	0.605057	0.460672	0.919287
medialorbitofrontal R	0.169283	0.374228	0.235311	0.38567	0.508534	0.406949	0.588367	0.812029	0.491101	0.335527	0.280576	0.514986	0.364827	0.77162	0.896147	0.956645	0.231022	0.637942	0.0809427	0.644124	0.431222	0.329391	0.455424	0.516866	0.778935	1	0.351837	0.497989	0.076485	0.700951	0.457277	0.2706	0.189419	0.575839	0.550364	0.387085	0.382425	0.564929	0.578274	0.476429	0.444321	0.165727	0.0713261	0.755155	0.406163	0.52827	0.376739	0.12488	0.822321
middletemporal L	0.697926	0.9187	0.303018	0.376338	0.871077	0.403305	0.903283	0.692464	0.948241	0.993978	0.903573	0.817474	0.999185	0.709787	0.541577	0.464776	0.613127	0.867622	0.118561	0.517539	0.980445	0.99275	0.891149	0.872861	0.720362	0.351837	1	0.959089	0.779144	0.803906	0.97145	0.974394	0.936405	0.863799	0.767466	0.905304	0.306174	0.916115	0.70573	0.844091	0.638159	0.516929	0.798252	0.739704	0.642651	0.22113	0.785619	0.814013	0.576189
middletemporal R	0.599408	0.942627	0.22338	0.287344	0.944711	0.293478	0.974538	0.809069	0.957596	0.947886	0.884128	0.897732	0.96409	0.842185	0.667385	0.613715	0.481581	0.952199	0.073062	0.551783	0.975889	0.946731	0.859976	0.866927	0.827697	0.497989	0.959089	1	0.636557	0.913943	0.994469	0.925456	0.820614	0.954633	0.752522	0.855414	0.235665	0.981334	0.811953	0.812475	0.716119	0.467961	0.666073	0.832528	0.707961	0.20034	0.831916	0.761223	0.667378
paracentral L	0.737012	0.61885	0.320545	0.437886	0.50439	0.629611	0.553207	0.323308	0.683938	0.803634	0.663919	0.452029	0.771943	0.298379	0.212137	0.0666702	0.85734	0.516124	0.214454	0.36966	0.73004	0.802521	0.717636	0.659242	0.371806	0.076485	0.779144	0.636557	1	0.428957	0.657108	0.786059	0.918674	0.492782	0.614898	0.768069	0.245437	0.58481	0.301501	0.688624	0.271424	0.462907	0.969884	0.407004	0.294277	0.167168	0.462409	0.719945	0.317607
paracentral R	0.38765	0.822714	0.192057	0.113667	0.887338	0.0945842	0.965959	0.932675	0.885422	0.792496	0.720752	0.851248	0.81435	0.945625	0.842823	0.792949	0.26146	0.985415	0.0529126	0.651132	0.865341	0.792331	0.771772	0.813756	0.933831	0.700951	0.803906	0.913943	0.428957	1	0.888889	0.749994	0.624439	0.945954	0.731761	0.738164	0.210625	0.95612	0.827515	0.741504	0.689895	0.289669	0.451713	0.924912	0.665229	0.330562	0.732117	0.570946	0.812726
parahippocampal L	0.64122	0.95414	0.236397	0.333151	0.944797	0.324941	0.963254	0.77577	0.950259	0.956487	0.908302	0.895668	0.973744	0.817042	0.625001	0.577288	0.509641	0.932115	0.0979999	0.516274	0.974587	0.957511	0.852361	0.854401	0.795645	0.457277	0.97145	0.994469	0.657108	0.888889	1	0.942914	0.840029	0.943395	0.732146	0.853086	0.26624	0.966369	0.809441	0.802107	0.729077	0.506491	0.693207	0.802767	0.724892	0.179206	0.846423	0.791934	0.62245
parahippocampal R	0.790215	0.941921	0.298984	0.472305	0.861907	0.487142	0.854728	0.625999	0.890045	0.973236	0.943514	0.823293	0.970551	0.658298	0.462192	0.391241	0.666675	0.81118	0.13285	0.426228	0.941245	0.973195	0.826697	0.806135	0.660577	0.2706	0.974394	0.925456	0.786059	0.749994	0.942914	1	0.926485	0.843477	0.698372	0.849902	0.351738	0.873704	0.700153	0.778768	0.661346	0.615053	0.833502	0.6728	0.673788	0.1896	0.818807	0.889761	0.489362
parsopercularis L	0.73982	0.791026	0.377002	0.40471	0.698067	0.49749	0.742729	0.516863	0.85109	0.949611	0.811571	0.640883	0.930833	0.502446	0.392166	0.266875	0.735061	0.706272	0.220595	0.498476	0.893221	0.948716	0.856786	0.811741	0.557867	0.189419	0.936405	0.820614	0.918674	0.624439	0.840029	0.926485	1	0.68646	0.745211	0.896905	0.322815	0.768952	0.50479	0.821175	0.464569	0.493682	0.911839	0.591574	0.481008	0.250377	0.634	0.778843	0.478938
parsopercularis R	0.536364	0.927014	0.161709	0.254774	0.961767	0.214268	0.965668	0.845611	0.87624	0.846299	0.841931	0.932772	0.87073	0.905923	0.715788	0.688603	0.36725	0.948893	0.15841	0.520486	0.892833	0.847053	0.74963	0.773484	0.857835	0.575839	0.863799	0.954633	0.492782	0.945954	0.943395	0.843477	0.68646	1	0.661908	0.736077	0.200726	0.962268	0.890871	0.702388	0.797331	0.455024	0.541489	0.838832	0.783171	0.176058	0.848686	0.712646	0.688238
parsorbitalis L	0.381666	0.637473	0.543193	0.211406	0.616671	0.11966	0.756022	0.778071	0.861552	0.79272	0.574874	0.547947	0.779484	0.610869	0.74009	0.590656	0.370454	0.775827	0.372462	0.849314	0.823052	0.783821	0.942372	0.952846	0.810963	0.550364	0.767466	0.752522	0.614898	0.731761	0.732146	0.698372	0.745211	0.661908	1	0.906472	0.420328	0.774256	0.454255	0.972108	0.324587	0.222819	0.569167	0.853343	0.318431	0.521546	0.462852	0.479238	0.834943
parsorbitalis R	0.555717	0.772931	0.445165	0.259323	0.726866	0.279643	0.816568	0.678629	0.939632	0.929821	0.727481	0.654617	0.911681	0.599532	0.594477	0.45243	0.534985	0.81046	0.27749	0.698035	0.933061	0.929159	0.975844	0.953786	0.715555	0.387085	0.905304	0.855414	0.768069	0.738164	0.853086	0.849902	0.896905	0.736077	0.906472	1	0.33233	0.840859	0.549445	0.960703	0.459924	0.350563	0.735042	0.766391	0.460638	0.371082	0.600089	0.637809	0.677835
parstriangularis L	0.632521	0.34619	0.84891	0.806614	0.267547	0.502607	0.21155	0.291201	0.272438	0.296164	0.435791	0.271495	0.298685	0.151957	0.419974	0.295337	0.392476	0.221228	0.675423	0.610047	0.266011	0.302627	0.335683	0.337801	0.298472	0.382425	0.306174	0.235665	0.245437	0.210625	0.26624	0.351738	0.322815	0.200726	0.420328	0.33233	1	0.216311	0.27368	0.35931	0.454203	0.813422	0.338684	0.320891	0.492938	0.850031	0.434871	0.527939	0.499473
parstriangularis R	0.528212	0.90623	0.23021	0.219319	0.919938	0.228736	0.99094	0.860939	0.953004	0.910475	0.819277	0.870848	0.924549	0.878329	0.741158	0.671064	0.420483	0.982791	0.0406734	0.617116	0.95705	0.910344	0.854082	0.875688	0.88082	0.564929	0.916115	0.981334	0.58481	0.95612	0.966369	0.873704	0.768952	0.962268	0.774256	0.840859	0.216311	1	0.803006	0.813204	0.688554	0.392722	0.608024	0.882898	0.675111	0.257543	0.781473	0.689559	0.739672
pericalcarine L	0.460177	0.837049	0.239708	0.283767	0.923991	0.102683	0.824613	0.727873	0.702565	0.673706	0.793425	0.947203	0.70948	0.880266	0.607675	0.68651	0.207414	0.809002	0.378223	0.336989	0.720315	0.676706	0.558012	0.583025	0.707996	0.578274	0.70573	0.811953	0.301501	0.827515	0.809441	0.700153	0.50479	0.890871	0.454255	0.549445	0.27368	0.803006	1	0.504415	0.933752	0.520572	0.370345	0.684333	0.911655	0.095348	0.922553	0.658886	0.535356
pericalcarine R	0.46324	0.709691	0.485628	0.208506	0.677648	0.196992	0.795737	0.740672	0.919505	0.867354	0.655293	0.604498	0.853499	0.60845	0.676388	0.532083	0.449256	0.802738	0.324147	0.781122	0.888636	0.861397	0.985981	0.984425	0.774499	0.476429	0.844091	0.812475	0.688624	0.741504	0.802107	0.778768	0.821175	0.702388	0.972108	0.960703	0.35931	0.813204	0.504415	1	0.392111	0.269892	0.648882	0.826569	0.389094	0.441039	0.533279	0.558211	0.762565
postcentral L	0.522514	0.79847	0.42786	0.425633	0.841686	0.158216	0.705916	0.575543	0.590353	0.604055	0.774261	0.878947	0.637361	0.745429	0.451041	0.552753	0.212352	0.67364	0.508446	0.18421	0.627979	0.612483	0.448588	0.46323	0.56154	0.444321	0.638159	0.716119	0.271424	0.689895	0.729077	0.661346	0.464569	0.797331	0.324587	0.459924	0.454203	0.688554	0.933752	0.392111	1	0.669748	0.357283	0.533194	0.996475	0.200048	0.915826	0.683066	0.367188
postcentral R	0.78787	0.628169	0.653124	0.837815	0.534038	0.591022	0.38488	0.1576	0.376903	0.502265	0.701363	0.553951	0.505884	0.272656	0.139258	0.0971252	0.551718	0.325668	0.581478	0.288741	0.448287	0.508561	0.312687	0.291113	0.177682	0.165727	0.516929	0.467961	0.462907	0.289669	0.506491	0.615053	0.493682	0.455024	0.222819	0.350563	0.813422	0.392722	0.520572	0.269892	0.669748	1	0.581668	0.179001	0.702937	0.635808	0.698227	0.817056	0.178444
posteriorcingulate L	0.846137	0.687513	0.290043	0.546005	0.562209	0.692903	0.57992	0.334626	0.681606	0.815693	0.741645	0.520265	0.789249	0.33338	0.1957	0.0716538	0.89279	0.533068	0.135642	0.303191	0.740222	0.817579	0.68505	0.634131	0.381248	0.0713261	0.798252	0.666073	0.969884	0.451713	0.693207	0.833502	0.911839	0.541489	0.569167	0.735042	0.338684	0.608024	0.370345	0.648882	0.357283	0.581668	1	0.406426	0.383387	0.204051	0.549778	0.812209	0.280334
posteriorcingulate R	0.30168	0.716393	0.334469	0.132326	0.770124	0.0616497	0.88744	0.977243	0.855015	0.737688	0.612106	0.722005	0.751523	0.848169	0.923091	0.829729	0.206989	0.919922	0.11802	0.79348	0.812286	0.737211	0.817756	0.872066	0.987791	0.755155	0.739704	0.832528	0.407004	0.924912	0.802767	0.6728	0.591574	0.838832	0.853343	0.766391	0.320891	0.882898	0.684333	0.826569	0.533194	0.179001	0.406426	1	0.509124	0.470087	0.594883	0.46404	0.918577
precentral L	0.557396	0.802937	0.459602	0.463935	0.829366	0.191732	0.690135	0.546786	0.582577	0.609495	0.785198	0.8669	0.640616	0.713985	0.418943	0.51432	0.242214	0.653203	0.51603	0.170429	0.625278	0.618448	0.445557	0.456284	0.536655	0.406163	0.642651	0.707961	0.294277	0.665229	0.724892	0.673788	0.481008	0.783171	0.318431	0.460638	0.492938	0.675111	0.911655	0.389094	0.996475	0.702937	0.383387	0.509124	1	0.236858	0.914758	0.705889	0.338027
precentral R	0.444467	0.155295	0.818072	0.758573	0.13712	0.558255	0.254544	0.457787	0.305484	0.22144	0.242331	0.0887621	0.224609	0.29894	0.573779	0.470159	0.31673	0.314039	0.600772	0.760271	0.240814	0.218084	0.398462	0.414534	0.450354	0.52827	0.22113	0.20034	0.167168	0.330562	0.179206	0.1896	0.250377	0.176058	0.521546	0.371082	0.850031	0.257543	0.095348	0.441039	0.200048	0.635808	0.204051	0.470087	0.236858	1	0.203637	0.336015	0.654693
precuneus L	0.662751	0.914844	0.335818	0.475211	0.923853	0.311323	0.785246	0.604187	0.717377	0.755803	0.923087	0.946923	0.782938	0.742447	0.448334	0.498948	0.402564	0.747111	0.374039	0.246788	0.763314	0.759913	0.589902	0.595369	0.605057	0.376739	0.785619	0.831916	0.462409	0.732117	0.846423	0.818807	0.634	0.848686	0.462852	0.600089	0.434871	0.781473	0.922553	0.533279	0.915826	0.698227	0.549778	0.594883	0.914758	0.203637	1	0.835932	0.398335
precuneus R	0.889329	0.86734	0.384154	0.653129	0.773129	0.610423	0.676541	0.431664	0.685762	0.802283	0.932145	0.764581	0.804298	0.511841	0.257141	0.231238	0.698041	0.621865	0.285843	0.220912	0.75399	0.803565	0.609939	0.58674	0.460672	0.12488	0.814013	0.761223	0.719945	0.570946	0.791934	0.889761	0.778843	0.712646	0.479238	0.637809	0.527939	0.689559	0.658886	0.558211	0.683066	0.817056	0.812209	0.46404	0.705889	0.336015	0.835932	1	0.272726
rostralanteriorcingulate L	0.184667	0.520621	0.455823	0.322009	0.589575	0.173842	0.737762	0.914398	0.715752	0.582811	0.411263	0.551597	0.591601	0.765585	0.94965	0.836409	0.089447	0.787774	0.228365	0.893129	0.658446	0.574695	0.733774	0.778184	0.919287	0.822321	0.576189	0.667378	0.317607	0.812726	0.62245	0.489362	0.478938	0.688238	0.834943	0.677835	0.499473	0.739672	0.535356	0.762565	0.367188	0.178444	0.280334	0.918577	0.338027	0.654693	0.398335	0.272726	1
rostralanteriorcingulate R	0.11826	0.444424	0.0135332	0.237643	0.58802	0.346408	0.572648	0.759433	0.422163	0.28874	0.361865	0.614756	0.330174	0.793889	0.780418	0.908653	0.250488	0.603758	0.280949	0.450527	0.382976	0.285506	0.332365	0.400061	0.71897	0.896845	0.318887	0.492451	0.136243	0.68059	0.461233	0.279638	0.10473	0.619721	0.401321	0.258107	0.169295	0.542549	0.727976	0.338278	0.636397	0.166362	0.102579	0.673826	0.597929	0.30602	0.533011	0.213892	0.671924
rostralmiddlefrontal L	0.242522	0.677455	0.0646299	0.118002	0.780511	0.106665	0.752447	0.821609	0.59496	0.505524	0.578795	0.803888	0.540882	0.903308	0.780156	0.861892	0.0239558	0.760722	0.289341	0.462594	0.58506	0.503442	0.463089	0.520278	0.798391	0.796388	0.530306	0.691169	0.10433	0.818874	0.666455	0.512868	0.303907	0.814024	0.475042	0.410901	0.136262	0.730246	0.871241	0.444541	0.79185	0.305615	0.167994	0.745453	0.761477	0.215877	0.726977	0.43813	0.683321
rostralmiddlefrontal R	0.936464	0.586705	0.489537	0.880634	0.439039	0.80069	0.346566	0.102648	0.387143	0.536943	0.648658	0.421894	0.521049	0.138111	0.178597	0.177321	0.804734	0.282767	0.292922	0.257064	0.461348	0.547623	0.353577	0.318001	0.141876	0.308628	0.53431	0.433436	0.632793	0.223703	0.479322	0.634855	0.586764	0.380554	0.247544	0.403941	0.716755	0.364604	0.331375	0.314148	0.426218	0.766454	0.743439	0.151113	0.464767	0.573823	0.53589	0.761939	0.202943
superiorfrontal L	0.66429	0.212896	0.548392	0.865069	0.117564	0.802075	0.127266	0.353915	0.147173	0.184575	0.323981	0.0960121	0.178445	0.256378	0.52008	0.515313	0.630392	0.176269	0.317482	0.537668	0.13206	0.191367	0.206204	0.216647	0.331974	0.635735	0.190804	0.0975665	0.376245	0.219656	0.124488	0.268856	0.276759	0.0973092	0.305916	0.190145	0.754265	0.118095	0.123636	0.22859	0.183138	0.640102	0.461295	0.325459	0.212361	0.798993	0.232199	0.467727	0.535436
superiorfrontal R	0.16822	0.623519	0.0891035	0.146569	0.737784	0.177905	0.757798	0.903587	0.624679	0.509082	0.519742	0.747275	0.542354	0.912491	0.888011	0.940318	0.0307949	0.783827	0.180289	0.586049	0.595393	0.505896	0.529338	0.591837	0.879274	0.886463	0.530885	0.688691	0.118936	0.845174	0.656694	0.488939	0.318141	0.790558	0.57595	0.465887	0.202253	0.738219	0.785851	0.526971	0.670241	0.187562	0.153911	0.835799	0.636358	0.356398	0.620283	0.361919	0.801866
superiorparietal L	0.794133	0.945752	0.343842	0.556905	0.898612	0.456431	0.781413	0.555819	0.757165	0.834422	0.987236	0.895259	0.849791	0.655701	0.384559	0.387389	0.563606	0.734137	0.29439	0.273178	0.813539	0.83678	0.65374	0.645845	0.575106	0.268709	0.856509	0.851194	0.616589	0.69554	0.875304	0.907701	0.754525	0.826626	0.521351	0.672618	0.473487	0.786167	0.812422	0.599027	0.810657	0.748456	0.70548	0.576449	0.821765	0.265494	0.948759	0.94317	0.37116
superiorparietal R	0.12348	0.537903	0.336357	0.296661	0.642374	0.251893	0.750979	0.94265	0.68892	0.540792	0.431555	0.623105	0.562589	0.844884	0.972389	0.930712	0.0304436	0.803092	0.0919412	0.78336	0.630506	0.539009	0.652688	0.716537	0.920383	0.889334	0.549402	0.675068	0.193548	0.842244	0.633118	0.464334	0.386518	0.714078	0.725963	0.595503	0.405296	0.740337	0.644118	0.672478	0.473702	0.140406	0.178781	0.919274	0.437359	0.578715	0.478235	0.263487	0.932318
superiortemporal L	0.625064	0.94368	0.241639	0.316473	0.935269	0.314385	0.969396	0.786751	0.961872	0.958646	0.891589	0.882229	0.974678	0.819674	0.642072	0.585801	0.504529	0.940536	0.0813984	0.539844	0.981031	0.959341	0.86842	0.870715	0.807048	0.469151	0.971361	0.994055	0.660235	0.896121	0.998292	0.93611	0.841729	0.938788	0.75071	0.866078	0.2581	0.971213	0.797378	0.819384	0.711421	0.483469	0.690874	0.816079	0.706366	0.193567	0.827125	0.7738	0.64078
superiortemporal R	0.803101	0.960573	0.294268	0.498082	0.877017	0.485748	0.850097	0.621858	0.870255	0.951408	0.960185	0.847119	0.949816	0.664104	0.457328	0.393403	0.648409	0.805445	0.148998	0.39832	0.923706	0.952584	0.796122	0.779967	0.656433	0.270741	0.953287	0.918319	0.747212	0.750284	0.936222	0.992339	0.889661	0.852832	0.666593	0.818875	0.369404	0.868153	0.727418	0.747034	0.698036	0.646839	0.808624	0.66422	0.711512	0.186686	0.850532	0.906203	0.471457
supramarginal L	0.672924	0.96935	0.270361	0.415135	0.973733	0.314511	0.895142	0.698147	0.839967	0.862757	0.942444	0.947555	0.888391	0.799939	0.54094	0.547842	0.448316	0.854757	0.244767	0.384682	0.875889	0.867461	0.717102	0.724126	0.70996	0.420585	0.890066	0.929166	0.547123	0.826671	0.946061	0.89392	0.737616	0.930151	0.587785	0.724464	0.356227	0.890227	0.894322	0.662022	0.853894	0.613108	0.613456	0.707977	0.851758	0.155752	0.937008	0.82895	0.509327
supramarginal R	0.763569	0.582171	0.670558	0.841692	0.489917	0.603931	0.337628	0.116684	0.331226	0.457863	0.660786	0.512498	0.461603	0.231141	0.145869	0.0850414	0.553218	0.278795	0.615058	0.317561	0.401995	0.463942	0.272699	0.250701	0.134745	0.175101	0.473006	0.421473	0.4312	0.24344	0.460491	0.571964	0.454536	0.408249	0.198	0.310055	0.832313	0.344963	0.4823	0.233386	0.637419	0.994054	0.551738	0.13908	0.671006	0.667585	0.660008	0.781479	0.19484
transversetemporal L	0.29701	0.71296	0.185536	0.171816	0.819866	0.0659315	0.773472	0.753132	0.621879	0.541502	0.630084	0.843729	0.580159	0.90256	0.683916	0.793665	0.0300498	0.772212	0.359876	0.367954	0.617213	0.542877	0.471977	0.516494	0.723053	0.708798	0.571096	0.717666	0.133205	0.816921	0.703687	0.550513	0.34326	0.830361	0.415549	0.4382	0.209671	0.74508	0.932917	0.430193	0.881939	0.398737	0.195335	0.682537	0.852683	0.122453	0.789852	0.491699	0.581722
transversetemporal R	0.798385	0.959712	0.286553	0.489922	0.87944	0.484824	0.853235	0.627481	0.872046	0.951215	0.959905	0.849839	0.950145	0.669946	0.462327	0.400614	0.647558	0.809486	0.144258	0.397943	0.924944	0.952025	0.797105	0.781423	0.661221	0.277048	0.953439	0.920742	0.748419	0.755114	0.937477	0.992379	0.889378	0.856022	0.668437	0.818752	0.359085	0.870991	0.730394	0.748121	0.698126	0.643742	0.808908	0.668837	0.710633	0.177777	0.852366	0.908716	0.475752
[truncated: 13 more columns]
