# Supplementary material for: The relationship between the interictal epileptiform discharge source connectivity and cortical structural couplings in temporal lobe epilepsy
Source: Front Neurol. 2023 Feb 1;14:1029732. doi: 10.3389/fneur.2023.1029732 (PMC9948620; doi:10.3389/fneur.2023.1029732)
Supplement: Supplementary file 1 [file Data_Sheet_1.ZIP › Connection/PLV/L/34.xlsx]

## Sheet: Sheet1
\	caudalanteriorcingulate L	caudalanteriorcingulate R	caudalmiddlefrontal L	caudalmiddlefrontal R	cuneus L	cuneus R	entorhinal L	entorhinal R	fusiform L	fusiform R	inferiorparietal L	inferiorparietal R	inferiortemporal L	inferiortemporal R	insula L	insula R	isthmuscingulate L	isthmuscingulate R	lateraloccipital L	lateraloccipital R	lateralorbitofrontal L	lateralorbitofrontal R	lingual L	lingual R	medialorbitofrontal L	medialorbitofrontal R	middletemporal L	middletemporal R	paracentral L	paracentral R	parahippocampal L	parahippocampal R	parsopercularis L	parsopercularis R	parsorbitalis L	parsorbitalis R	parstriangularis L	parstriangularis R	pericalcarine L	pericalcarine R	postcentral L	postcentral R	posteriorcingulate L	posteriorcingulate R	precentral L	precentral R	precuneus L	precuneus R	rostralanteriorcingulate L
caudalanteriorcingulate L	1	0.786559	0.293651	0.417139	0.838381	0.446447	0.476302	0.540927	0.464036	0.521604	0.260915	0.219895	0.861029	0.452496	0.551921	0.588198	0.779788	0.425646	0.385804	0.246151	0.418751	0.466789	0.434461	0.371802	0.418723	0.453867	0.50241	0.455362	0.812765	0.538166	0.522057	0.522078	0.626847	0.18769	0.622561	0.461238	0.909464	0.0904406	0.387466	0.372535	0.374953	0.156817	0.417895	0.470739	0.33273	0.141779	0.323352	0.511285	0.573748
caudalanteriorcingulate R	0.786559	1	0.357995	0.0848203	0.670742	0.639138	0.719294	0.473288	0.700804	0.783773	0.489278	0.319126	0.85141	0.667073	0.471616	0.461755	0.857397	0.584627	0.109565	0.48805	0.660725	0.720642	0.670757	0.591708	0.655031	0.549293	0.737847	0.680525	0.57875	0.47703	0.788945	0.789115	0.738539	0.396059	0.686921	0.451691	0.785877	0.227486	0.631435	0.618442	0.350584	0.320814	0.580447	0.52262	0.355401	0.255321	0.379835	0.771809	0.458322
caudalmiddlefrontal L	0.293651	0.357995	1	0.138885	0.583529	0.51467	0.421564	0.590522	0.443379	0.471125	0.791184	0.901463	0.448727	0.494125	0.600158	0.619523	0.4663	0.463576	0.256072	0.350549	0.401623	0.406836	0.412413	0.391334	0.407107	0.525803	0.420715	0.494098	0.570291	0.614646	0.526185	0.498685	0.526644	0.354174	0.598121	0.472157	0.445989	0.552248	0.388873	0.385569	0.980134	0.317736	0.451342	0.588256	0.995041	0.315003	0.893346	0.52696	0.656423
caudalmiddlefrontal R	0.417139	0.0848203	0.138885	1	0.412002	0.485872	0.472348	0.576038	0.494266	0.365533	0.0109147	0.0859859	0.244958	0.487751	0.569787	0.564227	0.242927	0.587725	0.798228	0.678248	0.510776	0.473591	0.529631	0.6158	0.54932	0.555437	0.44112	0.471771	0.523475	0.55361	0.305222	0.328327	0.32608	0.742716	0.300935	0.669232	0.314542	0.656725	0.544372	0.559552	0.164893	0.805318	0.599535	0.52321	0.150734	0.836283	0.174307	0.288443	0.517595
cuneus L	0.838381	0.670742	0.583529	0.412002	1	0.605219	0.60549	0.741197	0.604942	0.588583	0.370162	0.474846	0.888506	0.60767	0.753038	0.788834	0.818118	0.619995	0.280627	0.464627	0.578164	0.592319	0.593667	0.565998	0.586555	0.645009	0.622139	0.601162	0.956474	0.744283	0.570533	0.574393	0.75745	0.440419	0.776586	0.658553	0.933141	0.192508	0.557304	0.547447	0.670399	0.399921	0.614458	0.668489	0.62748	0.363007	0.562885	0.539737	0.782073
cuneus R	0.446447	0.639138	0.51467	0.485872	0.605219	1	0.882665	0.890479	0.931642	0.913348	0.640356	0.575933	0.557679	0.984891	0.877167	0.846212	0.642023	0.966274	0.236531	0.700822	0.775289	0.870722	0.882243	0.874833	0.888993	0.971449	0.843314	0.983765	0.664603	0.885412	0.920379	0.919562	0.612226	0.664377	0.543522	0.917911	0.501884	0.249895	0.780062	0.777497	0.529841	0.630725	0.956952	0.94215	0.529797	0.579256	0.677848	0.924516	0.836947
entorhinal L	0.476302	0.719294	0.421564	0.472348	0.60549	0.882665	1	0.711518	0.986862	0.963019	0.455004	0.366667	0.688946	0.925601	0.70201	0.666501	0.784097	0.897063	0.328579	0.854985	0.948461	0.996409	0.993017	0.956352	0.98669	0.819766	0.991336	0.929221	0.577027	0.699697	0.911882	0.934031	0.791926	0.801876	0.723328	0.758935	0.601534	0.401304	0.9465	0.94047	0.423139	0.748059	0.902791	0.761309	0.4283	0.691905	0.459147	0.870777	0.655108
entorhinal R	0.540927	0.473288	0.590522	0.576038	0.741197	0.890479	0.711518	1	0.774956	0.72349	0.604436	0.634788	0.537148	0.856342	0.99756	0.99044	0.547289	0.884979	0.289299	0.591074	0.617059	0.696036	0.725925	0.750935	0.739803	0.950578	0.667866	0.845736	0.846468	0.995383	0.738827	0.731009	0.517705	0.582109	0.495101	0.9541	0.564269	0.19475	0.627526	0.628532	0.635151	0.577278	0.874023	0.980957	0.618977	0.542261	0.748313	0.7373	0.975004
fusiform L	0.464036	0.700804	0.443379	0.494266	0.604942	0.931642	0.986862	0.774956	1	0.969956	0.505314	0.42553	0.649501	0.968824	0.765296	0.728622	0.744813	0.947128	0.324451	0.830002	0.909083	0.977382	0.985286	0.965888	0.985579	0.880067	0.96203	0.970416	0.608004	0.763762	0.932284	0.949898	0.741972	0.78233	0.671611	0.819905	0.568466	0.36928	0.91264	0.908416	0.448644	0.736913	0.950872	0.824728	0.452764	0.681725	0.523298	0.898891	0.71837
fusiform R	0.521604	0.783773	0.471125	0.365533	0.588583	0.913348	0.963019	0.72349	0.969956	1	0.587467	0.480695	0.680083	0.945771	0.714351	0.678201	0.773345	0.889496	0.210182	0.737216	0.862535	0.952425	0.937521	0.889147	0.931153	0.8357	0.947921	0.954458	0.575749	0.717828	0.984344	0.994287	0.719638	0.677867	0.644784	0.749829	0.587933	0.2805	0.855892	0.84708	0.458448	0.621264	0.889099	0.789948	0.472204	0.561457	0.562548	0.958019	0.675741
inferiorparietal L	0.260915	0.489278	0.791184	0.0109147	0.370162	0.640356	0.455004	0.604436	0.505314	0.587467	1	0.912835	0.330145	0.595976	0.59262	0.591287	0.389967	0.523775	0.315298	0.207317	0.32535	0.435495	0.42395	0.386031	0.422523	0.615941	0.429736	0.603503	0.409558	0.615939	0.678408	0.640453	0.33212	0.192076	0.344313	0.523895	0.272647	0.443672	0.314584	0.308034	0.750902	0.151494	0.504663	0.66452	0.776832	0.14146	0.898337	0.719906	0.629151
inferiorparietal R	0.219895	0.319126	0.901463	0.0859859	0.474846	0.575933	0.366667	0.634788	0.42553	0.480695	0.912835	1	0.302256	0.528568	0.634301	0.646961	0.309834	0.4847	0.289028	0.189059	0.257152	0.346411	0.349254	0.331698	0.35131	0.588494	0.337072	0.531459	0.509177	0.651866	0.567569	0.530975	0.313814	0.197699	0.385207	0.522748	0.326503	0.464265	0.252112	0.248478	0.88727	0.176826	0.466849	0.657254	0.899322	0.1803	0.964051	0.60281	0.689767
inferiortemporal L	0.861029	0.85141	0.448727	0.244958	0.888506	0.557679	0.688946	0.537148	0.649501	0.680083	0.330145	0.302256	1	0.588951	0.54122	0.566066	0.956219	0.549301	0.186623	0.516014	0.679369	0.683338	0.654262	0.585789	0.635246	0.519591	0.728257	0.593439	0.778329	0.534696	0.649682	0.659181	0.876751	0.458561	0.864655	0.488367	0.970197	0.243894	0.646782	0.633312	0.507323	0.381015	0.548282	0.504981	0.476798	0.32545	0.366864	0.609996	0.554972
inferiortemporal R	0.452496	0.667073	0.494125	0.487751	0.60767	0.984891	0.925601	0.856342	0.968824	0.945771	0.595976	0.528568	0.588951	1	0.845689	0.81115	0.678383	0.980397	0.273303	0.751327	0.822529	0.912661	0.925006	0.917383	0.931259	0.949107	0.887281	0.999306	0.651285	0.849292	0.940397	0.945502	0.65723	0.711402	0.588776	0.888113	0.523122	0.300289	0.828221	0.825419	0.504553	0.675077	0.975513	0.907583	0.506658	0.622361	0.630203	0.929028	0.803045
insula L	0.551921	0.471616	0.600158	0.569787	0.753038	0.877167	0.70201	0.99756	0.765296	0.714351	0.59262	0.634301	0.54122	0.845689	1	0.99236	0.542896	0.874005	0.302387	0.58241	0.606333	0.6858	0.715592	0.739981	0.728562	0.938682	0.658351	0.835009	0.858814	0.997087	0.729135	0.72181	0.509743	0.570486	0.49221	0.941095	0.573056	0.183078	0.618029	0.618764	0.645825	0.566996	0.863031	0.974942	0.629314	0.531577	0.749569	0.724329	0.97903
insula R	0.588198	0.461755	0.619523	0.564227	0.788834	0.846212	0.666501	0.99044	0.728622	0.678201	0.591287	0.646961	0.566066	0.81115	0.99236	1	0.55473	0.842456	0.286487	0.545395	0.573623	0.649532	0.679955	0.703939	0.692352	0.913301	0.626532	0.799855	0.891332	0.98955	0.694168	0.685501	0.515432	0.541016	0.508233	0.925068	0.608883	0.173919	0.582616	0.582924	0.669952	0.538565	0.831073	0.953659	0.650248	0.507099	0.760203	0.691142	0.990401
isthmuscingulate L	0.779788	0.857397	0.4663	0.242927	0.818118	0.642023	0.784097	0.547289	0.744813	0.773345	0.389967	0.309834	0.956219	0.678383	0.542896	0.55473	1	0.626655	0.139737	0.612791	0.776556	0.780592	0.751817	0.681557	0.734155	0.579758	0.821444	0.684932	0.703974	0.540991	0.739562	0.751521	0.943153	0.557503	0.907568	0.526877	0.892164	0.333515	0.743921	0.731151	0.494229	0.475477	0.627797	0.547567	0.481065	0.4191	0.37504	0.70751	0.544122
isthmuscingulate R	0.425646	0.584627	0.463576	0.587725	0.619995	0.966274	0.897063	0.884979	0.947128	0.889496	0.523775	0.4847	0.549301	0.980397	0.874005	0.842456	0.626655	1	0.362585	0.787731	0.815526	0.887191	0.913818	0.934518	0.927361	0.957646	0.852927	0.974074	0.681749	0.872845	0.872256	0.881801	0.636146	0.764791	0.577019	0.93427	0.506001	0.355843	0.827179	0.828946	0.490757	0.742529	0.998635	0.913182	0.484373	0.697483	0.596641	0.858088	0.823969
lateraloccipital L	0.385804	0.109565	0.256072	0.798228	0.280627	0.236531	0.328579	0.289299	0.324451	0.210182	0.315298	0.289028	0.186623	0.273303	0.302387	0.286487	0.139737	0.362585	1	0.582827	0.400591	0.337014	0.377548	0.450833	0.390479	0.282346	0.309431	0.26081	0.353022	0.275052	0.137374	0.169075	0.214723	0.617448	0.211172	0.372993	0.250755	0.722236	0.436891	0.450465	0.21951	0.682267	0.380094	0.23198	0.233021	0.715966	0.133977	0.127544	0.246539
lateraloccipital R	0.246151	0.48805	0.350549	0.678248	0.464627	0.700822	0.854985	0.591074	0.830002	0.737216	0.207317	0.189059	0.516014	0.751327	0.58241	0.545395	0.612791	0.787731	0.582827	1	0.932721	0.868502	0.888537	0.916553	0.890653	0.682709	0.852425	0.74505	0.440781	0.569382	0.658351	0.689155	0.749201	0.980743	0.710889	0.689239	0.446254	0.651932	0.954363	0.962346	0.355289	0.960417	0.802555	0.607503	0.353724	0.923831	0.258992	0.604901	0.515537
lateralorbitofrontal L	0.418751	0.660725	0.401623	0.510776	0.578164	0.775289	0.948461	0.617059	0.909083	0.862535	0.32535	0.257152	0.679369	0.822529	0.606333	0.573623	0.776556	0.815526	0.400591	0.932721	1	0.962325	0.953209	0.926605	0.946146	0.721219	0.962887	0.823421	0.511492	0.600909	0.791705	0.819848	0.852759	0.8904	0.79735	0.685551	0.594266	0.546715	0.990388	0.987935	0.407435	0.832391	0.826043	0.653683	0.407245	0.782679	0.339154	0.745305	0.554724
lateralorbitofrontal R	0.466789	0.720642	0.406836	0.473591	0.592319	0.870722	0.996409	0.696036	0.977382	0.952425	0.435495	0.346411	0.683338	0.912661	0.6858	0.649532	0.780592	0.887191	0.337014	0.868502	0.962325	1	0.989324	0.951597	0.982247	0.80604	0.992362	0.916236	0.557697	0.684535	0.896848	0.920527	0.798362	0.815288	0.729757	0.748348	0.596236	0.421846	0.957216	0.95181	0.408983	0.759842	0.893366	0.747418	0.413631	0.703829	0.440225	0.855838	0.636474
lingual L	0.434461	0.670757	0.412413	0.529631	0.593667	0.882243	0.993017	0.725925	0.985286	0.937521	0.42395	0.349254	0.654262	0.925006	0.715592	0.679955	0.751817	0.913818	0.377548	0.888537	0.953209	0.989324	1	0.979806	0.997909	0.831222	0.977767	0.925602	0.575298	0.712264	0.880521	0.904877	0.782701	0.844275	0.71685	0.783592	0.571928	0.443822	0.958228	0.955216	0.42017	0.796619	0.921382	0.769389	0.421911	0.743699	0.447217	0.839479	0.664864
lingual R	0.371802	0.591708	0.391334	0.6158	0.565998	0.874833	0.956352	0.750935	0.965888	0.889147	0.386031	0.331698	0.585789	0.917383	0.739981	0.703939	0.681557	0.934518	0.450833	0.916553	0.926605	0.951597	0.979806	1	0.987297	0.84766	0.929342	0.913079	0.575526	0.733531	0.830497	0.855443	0.737341	0.887228	0.678225	0.82443	0.515027	0.489444	0.941683	0.944087	0.406105	0.855252	0.944488	0.781597	0.404216	0.808364	0.43612	0.788941	0.682297
medialorbitofrontal L	0.418723	0.655031	0.407107	0.54932	0.586555	0.888993	0.98669	0.739803	0.985579	0.931153	0.422523	0.35131	0.635246	0.931259	0.728562	0.692352	0.734155	0.927361	0.390479	0.890653	0.946146	0.982247	0.997909	0.987297	1	0.844707	0.967051	0.930588	0.577255	0.724437	0.875742	0.899888	0.770637	0.850931	0.705745	0.803988	0.555	0.44969	0.951941	0.950032	0.416118	0.806523	0.935485	0.780647	0.417166	0.755252	0.451088	0.83677	0.675457
medialorbitofrontal R	0.453867	0.549293	0.525803	0.555437	0.645009	0.971449	0.819766	0.950578	0.880067	0.8357	0.615941	0.588494	0.519591	0.949107	0.938682	0.913301	0.579758	0.957646	0.282346	0.682709	0.721219	0.80604	0.831222	0.84766	0.844707	1	0.773779	0.941981	0.732912	0.940366	0.847142	0.842897	0.56408	0.661469	0.510806	0.966595	0.498419	0.252208	0.73152	0.731943	0.555718	0.644089	0.948627	0.975501	0.547316	0.600796	0.697801	0.848673	0.899654
middletemporal L	0.50241	0.737847	0.420715	0.44112	0.622139	0.843314	0.991336	0.667866	0.96203	0.947921	0.429736	0.337072	0.728257	0.887281	0.658351	0.626532	0.821444	0.852927	0.309431	0.852425	0.962887	0.992362	0.977767	0.929342	0.967051	0.773779	1	0.892299	0.569288	0.655751	0.892388	0.915495	0.832064	0.797561	0.763997	0.712119	0.637824	0.419036	0.952173	0.944521	0.421738	0.736218	0.859194	0.715279	0.426315	0.679874	0.423955	0.849882	0.615272
middletemporal R	0.455362	0.680525	0.494098	0.471771	0.601162	0.983765	0.929221	0.845736	0.970416	0.954458	0.603503	0.531459	0.593439	0.999306	0.835009	0.799855	0.684932	0.974074	0.26081	0.74505	0.823421	0.916236	0.925602	0.913079	0.930588	0.941981	0.892299	1	0.640712	0.83946	0.949599	0.954878	0.658059	0.70265	0.587282	0.876838	0.523511	0.290758	0.828086	0.824537	0.501979	0.664022	0.969228	0.90103	0.505397	0.610256	0.631188	0.939002	0.793093
paracentral L	0.812765	0.57875	0.570291	0.523475	0.956474	0.664603	0.577027	0.846468	0.608004	0.575749	0.409558	0.509177	0.778329	0.651285	0.858814	0.891332	0.703974	0.681749	0.353022	0.440781	0.511492	0.557697	0.575298	0.575526	0.577255	0.732912	0.569288	0.640712	1	0.846214	0.574621	0.572235	0.629375	0.430946	0.651064	0.761522	0.841599	0.115387	0.503664	0.497429	0.649188	0.422067	0.673143	0.766823	0.612129	0.39448	0.621309	0.554508	0.883226
paracentral R	0.538166	0.47703	0.614646	0.55361	0.744283	0.885412	0.699697	0.995383	0.763762	0.717828	0.615939	0.651866	0.534696	0.849292	0.997087	0.98955	0.540991	0.872845	0.275052	0.569382	0.600909	0.684535	0.712264	0.733531	0.724437	0.940366	0.655751	0.83946	0.846214	1	0.735943	0.727252	0.506051	0.55744	0.488122	0.938958	0.5634	0.174964	0.611357	0.611938	0.658723	0.551226	0.860639	0.981272	0.643401	0.514942	0.765297	0.735513	0.976642
parahippocampal L	0.522057	0.788945	0.526185	0.305222	0.570533	0.920379	0.911882	0.738827	0.932284	0.984344	0.678408	0.567569	0.649682	0.940397	0.729135	0.694168	0.739562	0.872256	0.137374	0.658351	0.791705	0.896848	0.880521	0.830497	0.875742	0.847142	0.892388	0.949599	0.574621	0.735943	1	0.996924	0.663151	0.596692	0.590401	0.748203	0.559156	0.236619	0.783859	0.774248	0.504575	0.541496	0.866022	0.810536	0.523051	0.480953	0.63778	0.985966	0.696311
parahippocampal R	0.522078	0.789115	0.498685	0.328327	0.574393	0.919562	0.934031	0.731009	0.949898	0.994287	0.640453	0.530975	0.659181	0.945502	0.72181	0.685501	0.751521	0.881801	0.169075	0.689155	0.819848	0.920527	0.904877	0.855443	0.899888	0.842897	0.915495	0.954878	0.572235	0.727252	0.996924	1	0.68202	0.628035	0.607148	0.749109	0.567457	0.244472	0.812773	0.803345	0.480531	0.572233	0.878279	0.801929	0.497121	0.511714	0.606634	0.979544	0.686191
parsopercularis L	0.626847	0.738539	0.526644	0.32608	0.75745	0.612226	0.791926	0.517705	0.741972	0.719638	0.33212	0.313814	0.876751	0.65723	0.509743	0.515432	0.943153	0.636146	0.214723	0.749201	0.852759	0.798362	0.782701	0.737341	0.770637	0.56408	0.832064	0.658059	0.629375	0.506051	0.663151	0.68202	1	0.71128	0.979462	0.532019	0.81054	0.520816	0.824572	0.817743	0.549608	0.637403	0.642593	0.514694	0.537611	0.590044	0.347159	0.620153	0.498538
parsopercularis R	0.18769	0.396059	0.354174	0.742716	0.440419	0.664377	0.801876	0.582109	0.78233	0.677867	0.192076	0.197699	0.458561	0.711402	0.570486	0.541016	0.557503	0.764791	0.617448	0.980743	0.8904	0.815288	0.844275	0.887228	0.850931	0.661469	0.797561	0.70265	0.430946	0.55744	0.596692	0.628035	0.71128	1	0.679018	0.692209	0.394517	0.720981	0.911436	0.922004	0.355102	0.988202	0.781186	0.585231	0.354477	0.968378	0.247106	0.546057	0.505498
parsorbitalis L	0.622561	0.686921	0.598121	0.300935	0.776586	0.543522	0.723328	0.495101	0.671611	0.644784	0.344313	0.385207	0.864655	0.588776	0.49221	0.508233	0.907568	0.577019	0.211172	0.710889	0.79735	0.729757	0.71685	0.678225	0.705745	0.510806	0.763997	0.587282	0.651064	0.488122	0.590401	0.607148	0.979462	0.679018	1	0.491223	0.819996	0.530751	0.768909	0.763169	0.628039	0.608666	0.582539	0.472815	0.612282	0.566908	0.397862	0.54039	0.493504
parsorbitalis R	0.461238	0.451691	0.472157	0.669232	0.658553	0.917911	0.758935	0.9541	0.819905	0.749829	0.523895	0.522748	0.488367	0.888113	0.941095	0.925068	0.526877	0.93427	0.372993	0.689239	0.685551	0.748348	0.783592	0.82443	0.803988	0.966595	0.712119	0.876838	0.761522	0.938958	0.748203	0.749109	0.532019	0.692209	0.491223	1	0.496569	0.302171	0.698289	0.702654	0.518395	0.691275	0.928864	0.948874	0.5015	0.66068	0.64233	0.752333	0.896554
parstriangularis L	0.909464	0.785877	0.445989	0.314542	0.933141	0.501884	0.601534	0.564269	0.568466	0.587933	0.272647	0.326503	0.970197	0.523122	0.573056	0.608883	0.892164	0.506001	0.250755	0.446254	0.594266	0.596236	0.571928	0.515027	0.555	0.498419	0.637824	0.523511	0.841599	0.5634	0.559156	0.567457	0.81054	0.394517	0.819996	0.496569	1	0.161985	0.56354	0.551088	0.529349	0.329199	0.503134	0.502039	0.486276	0.279897	0.392924	0.519392	0.596883
parstriangularis R	0.0904406	0.227486	0.552248	0.656725	0.192508	0.249895	0.401304	0.19475	0.36928	0.2805	0.443672	0.464265	0.243894	0.300289	0.183078	0.173919	0.333515	0.355843	0.722236	0.651932	0.546715	0.421846	0.443822	0.489444	0.44969	0.252208	0.419036	0.290758	0.115387	0.174964	0.236619	0.244472	0.520816	0.720981	0.530751	0.302171	0.161985	1	0.54789	0.559856	0.494743	0.727767	0.372813	0.183997	0.520378	0.768902	0.344591	0.186125	0.147687
pericalcarine L	0.387466	0.631435	0.388873	0.544372	0.557304	0.780062	0.9465	0.627526	0.91264	0.855892	0.314584	0.252112	0.646782	0.828221	0.618029	0.582616	0.743921	0.827179	0.436891	0.954363	0.990388	0.957216	0.958228	0.941683	0.951941	0.73152	0.952173	0.828086	0.503664	0.611357	0.783859	0.812773	0.824572	0.911436	0.768909	0.698289	0.56354	0.54789	1	0.999373	0.395566	0.859779	0.838318	0.663413	0.395178	0.809956	0.338276	0.735769	0.563502
pericalcarine R	0.372535	0.618442	0.385569	0.559552	0.547447	0.777497	0.94047	0.628532	0.908416	0.84708	0.308034	0.248478	0.633312	0.825419	0.618764	0.582924	0.731151	0.828946	0.450465	0.962346	0.987935	0.95181	0.955216	0.944087	0.950032	0.731943	0.944521	0.824537	0.497429	0.611938	0.774248	0.803345	0.817743	0.922004	0.763169	0.702654	0.551088	0.559856	0.999373	1	0.392281	0.872604	0.840422	0.663235	0.391796	0.82375	0.3346	0.725981	0.562569
postcentral L	0.374953	0.350584	0.980134	0.164893	0.670399	0.529841	0.423139	0.635151	0.448644	0.458448	0.750902	0.88727	0.507323	0.504553	0.645825	0.669952	0.494229	0.490757	0.21951	0.355289	0.407435	0.408983	0.42017	0.406105	0.416118	0.555718	0.421738	0.501979	0.649188	0.658723	0.504575	0.480531	0.549608	0.355102	0.628039	0.518395	0.529349	0.494743	0.395566	0.392281	1	0.318214	0.479119	0.619369	0.994266	0.307315	0.893112	0.50546	0.701491
postcentral R	0.156817	0.320814	0.317736	0.805318	0.399921	0.630725	0.748059	0.577278	0.736913	0.621264	0.151494	0.176826	0.381015	0.675077	0.566996	0.538565	0.475477	0.742529	0.682267	0.960417	0.832391	0.759842	0.796619	0.855252	0.806523	0.644089	0.736218	0.664022	0.422067	0.551226	0.541496	0.572233	0.637403	0.988202	0.608666	0.691275	0.329199	0.727767	0.859779	0.872604	0.318214	1	0.75929	0.569828	0.317287	0.990933	0.220312	0.490497	0.499597
posteriorcingulate L	0.417895	0.580447	0.451342	0.599535	0.614458	0.956952	0.902791	0.874023	0.950872	0.889099	0.504663	0.466849	0.548282	0.975513	0.863031	0.831073	0.627797	0.998635	0.380094	0.802555	0.826043	0.893366	0.921382	0.944488	0.935485	0.948627	0.859194	0.969228	0.673143	0.860639	0.866022	0.878279	0.642593	0.781186	0.582539	0.928864	0.503134	0.372813	0.838318	0.840422	0.479119	0.75929	1	0.900863	0.472212	0.714927	0.579157	0.849044	0.811958
posteriorcingulate R	0.470739	0.52262	0.588256	0.52321	0.668489	0.94215	0.761309	0.980957	0.824728	0.789948	0.66452	0.657254	0.504981	0.907583	0.974942	0.953659	0.547567	0.913182	0.23198	0.607503	0.653683	0.747418	0.769389	0.781597	0.780647	0.975501	0.715279	0.90103	0.766823	0.981272	0.810536	0.801929	0.514694	0.585231	0.472815	0.948874	0.502039	0.183997	0.663413	0.663235	0.619369	0.569828	0.900863	1	0.610899	0.526735	0.765429	0.81513	0.943659
precentral L	0.33273	0.355401	0.995041	0.150734	0.62748	0.529797	0.4283	0.618977	0.452764	0.472204	0.776832	0.899322	0.476798	0.506658	0.629314	0.650248	0.481065	0.484373	0.233021	0.353724	0.407245	0.413631	0.421911	0.404216	0.417166	0.547316	0.426315	0.505397	0.612129	0.643401	0.523051	0.497121	0.537611	0.354477	0.612282	0.5015	0.486276	0.520378	0.395178	0.391796	0.994266	0.317287	0.472212	0.610899	1	0.30952	0.898794	0.522879	0.684068
precentral R	0.141779	0.255321	0.315003	0.836283	0.363007	0.579256	0.691905	0.542261	0.681725	0.561457	0.14146	0.1803	0.32545	0.622361	0.531577	0.507099	0.4191	0.697483	0.715966	0.923831	0.782679	0.703829	0.743699	0.808364	0.755252	0.600796	0.679874	0.610256	0.39448	0.514942	0.480953	0.511714	0.590044	0.968378	0.566908	0.66068	0.279897	0.768902	0.809956	0.82375	0.307315	0.990933	0.714927	0.526735	0.30952	1	0.191231	0.429985	0.465505
precuneus L	0.323352	0.379835	0.893346	0.174307	0.562885	0.677848	0.459147	0.748313	0.523298	0.562548	0.898337	0.964051	0.366864	0.630203	0.749569	0.760203	0.37504	0.596641	0.133977	0.258992	0.339154	0.440225	0.447217	0.43612	0.451088	0.697801	0.423955	0.631188	0.621309	0.765297	0.63778	0.606634	0.347159	0.247106	0.397862	0.64233	0.392924	0.344591	0.338276	0.3346	0.893112	0.220312	0.579157	0.765429	0.898794	0.191231	1	0.670744	0.798501
precuneus R	0.511285	0.771809	0.52696	0.288443	0.539737	0.924516	0.870777	0.7373	0.898891	0.958019	0.719906	0.60281	0.609996	0.929028	0.724329	0.691142	0.70751	0.858088	0.127544	0.604901	0.745305	0.855838	0.839479	0.788941	0.83677	0.848673	0.849882	0.939002	0.554508	0.735513	0.985966	0.979544	0.620153	0.546057	0.54039	0.752333	0.519392	0.186125	0.735769	0.725981	0.50546	0.490497	0.849044	0.81513	0.522879	0.429985	0.670744	1	0.693993
rostralanteriorcingulate L	0.573748	0.458322	0.656423	0.517595	0.782073	0.836947	0.655108	0.975004	0.71837	0.675741	0.629151	0.689767	0.554972	0.803045	0.97903	0.990401	0.544122	0.823969	0.246539	0.515537	0.554724	0.636474	0.664864	0.682297	0.675457	0.899654	0.615272	0.793093	0.883226	0.976642	0.696311	0.686191	0.498538	0.505498	0.493504	0.896554	0.596883	0.147687	0.563502	0.562569	0.701491	0.499597	0.811958	0.943659	0.684068	0.465505	0.798501	0.693993	1
rostralanteriorcingulate R	0.66052	0.456641	0.626568	0.556013	0.851538	0.771091	0.607131	0.949864	0.663949	0.61307	0.542913	0.630756	0.616748	0.73966	0.955919	0.979507	0.575131	0.776534	0.299822	0.490395	0.521036	0.587708	0.61876	0.640852	0.62912	0.848972	0.574823	0.727419	0.94405	0.947716	0.624986	0.617397	0.524513	0.49199	0.53698	0.872913	0.678568	0.151841	0.527167	0.526031	0.687725	0.49313	0.766201	0.890293	0.661246	0.467302	0.742062	0.617021	0.979544
rostralmiddlefrontal L	0.440665	0.657649	0.449753	0.532107	0.605036	0.956192	0.955787	0.826293	0.988194	0.945118	0.519998	0.457674	0.600706	0.986001	0.815992	0.779559	0.693591	0.980706	0.342764	0.814621	0.873304	0.945095	0.962631	0.961806	0.97053	0.923993	0.920713	0.984234	0.635975	0.813575	0.918002	0.932274	0.695708	0.776391	0.62611	0.875737	0.53196	0.359467	0.880315	0.878407	0.463413	0.740464	0.983359	0.869269	0.463097	0.68881	0.561335	0.895008	0.767827
rostralmiddlefrontal R	0.458817	0.112301	0.136406	0.985228	0.442	0.499513	0.454136	0.601991	0.483297	0.359442	0.0342031	0.103531	0.27089	0.492733	0.594323	0.592427	0.254681	0.591685	0.762066	0.633378	0.479963	0.452978	0.50908	0.593134	0.530997	0.574711	0.421103	0.476742	0.553764	0.578446	0.307804	0.327893	0.311003	0.700814	0.287144	0.693269	0.34873	0.627905	0.510318	0.524453	0.176977	0.760183	0.60171	0.546871	0.156967	0.793094	0.205138	0.299227	0.546415
superiorfrontal L	0.709815	0.462024	0.574509	0.595498	0.869574	0.728672	0.574552	0.926922	0.627902	0.573682	0.470276	0.56619	0.642068	0.699078	0.934306	0.960188	0.584341	0.744767	0.350559	0.474499	0.496135	0.554722	0.586773	0.612412	0.597431	0.815714	0.546094	0.685671	0.961047	0.921851	0.581166	0.575332	0.528158	0.482624	0.547837	0.85525	0.713646	0.159196	0.500982	0.499886	0.644927	0.490916	0.7355	0.853628	0.613194	0.470934	0.68016	0.571097	0.950549
superiorfrontal R	0.491161	0.486927	0.658042	0.472195	0.697784	0.889436	0.696982	0.972892	0.76317	0.735151	0.703101	0.726312	0.501046	0.8538	0.972272	0.967821	0.524458	0.853975	0.184952	0.530023	0.582604	0.679498	0.701607	0.710667	0.711391	0.932119	0.652512	0.847174	0.799796	0.975543	0.765254	0.752192	0.477768	0.508575	0.452443	0.901219	0.516675	0.144662	0.591611	0.59023	0.687055	0.495061	0.840263	0.974115	0.678341	0.453605	0.828395	0.769887	0.974719
superiorparietal L	0.471907	0.504229	0.697079	0.418227	0.669474	0.881653	0.675647	0.945733	0.741342	0.734882	0.750428	0.769149	0.483698	0.837749	0.94517	0.942153	0.514285	0.823366	0.125615	0.482493	0.551926	0.659141	0.673523	0.671827	0.679595	0.906271	0.633283	0.83475	0.766356	0.956397	0.774689	0.757737	0.453449	0.456412	0.429738	0.866252	0.491953	0.139006	0.558391	0.555862	0.721006	0.438425	0.807722	0.960096	0.715656	0.394319	0.864144	0.786927	0.952027
superiorparietal R	0.472431	0.714898	0.558257	0.169639	0.421134	0.806042	0.70087	0.630001	0.730771	0.822322	0.826676	0.67741	0.512381	0.781044	0.615205	0.582848	0.596861	0.691854	0.223827	0.402512	0.562378	0.68326	0.659457	0.598584	0.655861	0.74204	0.682798	0.794055	0.44285	0.635088	0.881125	0.862602	0.477032	0.338857	0.410134	0.636577	0.420181	0.20045	0.54848	0.536621	0.516152	0.281548	0.678367	0.723188	0.543666	0.219643	0.709715	0.927136	0.592905
superiortemporal L	0.486667	0.730032	0.535056	0.385726	0.594537	0.963695	0.917005	0.8158	0.952013	0.970937	0.661023	0.579323	0.614558	0.978085	0.806464	0.771694	0.702948	0.927486	0.190344	0.693946	0.796786	0.901706	0.898729	0.867876	0.898026	0.912566	0.88582	0.982852	0.625375	0.811515	0.982004	0.979761	0.6481	0.639781	0.577919	0.82419	0.538228	0.252121	0.797278	0.790748	0.530633	0.595297	0.920101	0.878138	0.540631	0.537503	0.66607	0.967072	0.77096
superiortemporal R	0.67807	0.921928	0.457294	0.146798	0.626818	0.760619	0.824329	0.572424	0.815871	0.897869	0.587249	0.435142	0.781584	0.78918	0.568335	0.54488	0.841924	0.705904	0.104129	0.566409	0.738702	0.816637	0.777883	0.703364	0.764616	0.668228	0.834292	0.802542	0.565182	0.574617	0.906684	0.905793	0.735838	0.489035	0.671155	0.563438	0.693598	0.255845	0.713741	0.700563	0.430263	0.418018	0.701877	0.636628	0.449544	0.35415	0.494418	0.887292	0.547122
supramarginal L	0.296128	0.349516	0.959197	0.117342	0.566048	0.588346	0.405955	0.670556	0.456211	0.496136	0.872655	0.96995	0.388812	0.547374	0.677091	0.691731	0.391558	0.515784	0.206549	0.257925	0.326046	0.388126	0.394013	0.378686	0.393459	0.605554	0.384432	0.548026	0.590502	0.694211	0.570152	0.537212	0.409401	0.256646	0.479589	0.551074	0.409065	0.453131	0.319292	0.315651	0.951043	0.225329	0.499151	0.679237	0.961888	0.215517	0.973014	0.59155	0.730176
supramarginal R	0.319806	0.51081	0.657939	0.207649	0.244648	0.488304	0.364844	0.399002	0.395544	0.506722	0.873197	0.76521	0.317129	0.457493	0.389517	0.380393	0.323984	0.360225	0.465021	0.103232	0.23168	0.343892	0.317868	0.255339	0.310955	0.440716	0.350296	0.470569	0.260313	0.409465	0.594437	0.56066	0.236273	0.12752	0.24986	0.324831	0.241495	0.551827	0.215884	0.205209	0.587509	0.127113	0.342678	0.47608	0.625775	0.179456	0.706901	0.633069	0.423479
transversetemporal L	0.374684	0.360907	0.981662	0.172082	0.671337	0.528131	0.438765	0.627289	0.459628	0.467289	0.741004	0.873707	0.517856	0.507337	0.638158	0.661499	0.512193	0.493341	0.222873	0.375637	0.428646	0.424988	0.435738	0.420376	0.431164	0.550926	0.439925	0.504703	0.646001	0.650654	0.508892	0.486316	0.572675	0.375368	0.649433	0.513253	0.533795	0.50911	0.415505	0.412116	0.99864	0.336845	0.482486	0.611215	0.994618	0.325723	0.877601	0.504814	0.691632
transversetemporal R	0.466044	0.173484	0.199934	0.891028	0.294396	0.277343	0.304598	0.362269	0.312711	0.18035	0.221276	0.187619	0.187822	0.288763	0.360116	0.355784	0.129716	0.391859	0.904281	0.562392	0.380693	0.31124	0.363989	0.450188	0.38177	0.341802	0.282387	0.273098	0.385681	0.341356	0.111186	0.138056	0.191566	0.637468	0.173978	0.45969	0.275642	0.751305	0.413548	0.429682	0.138779	0.701091	0.406759	0.3036	0.164999	0.749	0.0425434	0.105306	0.309608
[truncated: 13 more columns]
