# Supplementary material for: The relationship between the interictal epileptiform discharge source connectivity and cortical structural couplings in temporal lobe epilepsy
Source: Front Neurol. 2023 Feb 1;14:1029732. doi: 10.3389/fneur.2023.1029732 (PMC9948620; doi:10.3389/fneur.2023.1029732)
Supplement: Supplementary file 1 [file Data_Sheet_1.ZIP › Connection/PLV/L/35.xlsx]

## Sheet: Sheet1
\	caudalanteriorcingulate L	caudalanteriorcingulate R	caudalmiddlefrontal L	caudalmiddlefrontal R	cuneus L	cuneus R	entorhinal L	entorhinal R	fusiform L	fusiform R	inferiorparietal L	inferiorparietal R	inferiortemporal L	inferiortemporal R	insula L	insula R	isthmuscingulate L	isthmuscingulate R	lateraloccipital L	lateraloccipital R	lateralorbitofrontal L	lateralorbitofrontal R	lingual L	lingual R	medialorbitofrontal L	medialorbitofrontal R	middletemporal L	middletemporal R	paracentral L	paracentral R	parahippocampal L	parahippocampal R	parsopercularis L	parsopercularis R	parsorbitalis L	parsorbitalis R	parstriangularis L	parstriangularis R	pericalcarine L	pericalcarine R	postcentral L	postcentral R	posteriorcingulate L	posteriorcingulate R	precentral L	precentral R	precuneus L	precuneus R	rostralanteriorcingulate L
caudalanteriorcingulate L	1	0.624367	0.268852	0.666233	0.263382	0.0292741	0.195691	0.18317	0.112895	0.338031	0.502117	0.345341	0.812268	0.0117245	0.169322	0.206309	0.743295	0.110641	0.684236	0.298029	0.205651	0.219163	0.136883	0.114113	0.0992212	0.125844	0.288269	0.0350688	0.348956	0.13794	0.33489	0.343016	0.587919	0.525462	0.38305	0.288581	0.621188	0.777358	0.166088	0.158509	0.234785	0.556831	0.123739	0.0761621	0.24797	0.629499	0.223374	0.405229	0.172794
caudalanteriorcingulate R	0.624367	1	0.576944	0.183071	0.224375	0.594906	0.722043	0.393538	0.659279	0.861588	0.80841	0.651993	0.537211	0.569463	0.411959	0.368039	0.780033	0.472089	0.449165	0.293014	0.653622	0.742352	0.651959	0.506111	0.61259	0.454858	0.784804	0.600115	0.213262	0.439123	0.848677	0.863528	0.553031	0.1042	0.210161	0.293244	0.26132	0.66023	0.610097	0.594728	0.541796	0.100765	0.461758	0.502263	0.561483	0.191982	0.624138	0.892856	0.407071
caudalmiddlefrontal L	0.268852	0.576944	1	0.147093	0.779597	0.799201	0.662633	0.737812	0.713325	0.707207	0.851019	0.951019	0.276837	0.801969	0.739879	0.736949	0.238419	0.722654	0.300298	0.338302	0.515933	0.646911	0.645745	0.630665	0.645305	0.75948	0.601544	0.80342	0.637331	0.767892	0.763028	0.7393	0.231383	0.182034	0.657328	0.629536	0.506029	0.51487	0.544251	0.539382	0.993547	0.150016	0.709438	0.797724	0.99839	0.0730386	0.958086	0.743505	0.770255
caudalmiddlefrontal R	0.666233	0.183071	0.147093	1	0.521209	0.43277	0.332178	0.604681	0.390399	0.158646	0.0813638	0.0739728	0.461881	0.450805	0.592186	0.613971	0.333739	0.56968	0.736953	0.726963	0.386878	0.309944	0.409474	0.557292	0.449933	0.557366	0.263141	0.423321	0.70395	0.566732	0.146421	0.140783	0.227698	0.921806	0.273871	0.716129	0.522874	0.570032	0.444985	0.461272	0.187009	0.951712	0.582272	0.507741	0.170198	0.97076	0.209272	0.063719	0.568379
cuneus L	0.263382	0.224375	0.779597	0.521209	1	0.73122	0.512409	0.874265	0.616277	0.451084	0.524297	0.698049	0.543568	0.763357	0.860667	0.895172	0.24495	0.784281	0.18854	0.527108	0.385427	0.476226	0.551135	0.659616	0.592639	0.839504	0.398637	0.73535	0.917801	0.856682	0.504901	0.47554	0.391733	0.508574	0.805398	0.837209	0.806409	0.130168	0.461293	0.468356	0.81626	0.490607	0.780899	0.823639	0.799295	0.421175	0.768566	0.449828	0.889777
cuneus R	0.0292741	0.594906	0.799201	0.43277	0.73122	1	0.890199	0.927929	0.938359	0.837764	0.676528	0.754792	0.0717817	0.994938	0.938701	0.908521	0.30274	0.968381	0.0374208	0.669755	0.795341	0.874366	0.903538	0.918757	0.915228	0.959773	0.820247	0.995296	0.782522	0.953308	0.85354	0.84272	0.167068	0.522331	0.438819	0.859954	0.364252	0.193978	0.831919	0.831118	0.811481	0.477981	0.962148	0.979715	0.811625	0.375321	0.869227	0.794749	0.928221
entorhinal L	0.195691	0.722043	0.662633	0.332178	0.512409	0.890199	1	0.762438	0.97918	0.928786	0.643128	0.620693	0.196885	0.880726	0.781363	0.732922	0.516465	0.847196	0.0952329	0.728098	0.944445	0.995834	0.986912	0.904574	0.967211	0.81	0.969527	0.898348	0.5894	0.792941	0.903655	0.912451	0.389461	0.478086	0.223306	0.704721	0.129778	0.243835	0.955999	0.948816	0.653494	0.420832	0.842937	0.831918	0.667374	0.318723	0.72436	0.837213	0.754488
entorhinal R	0.18317	0.393538	0.737812	0.604681	0.874265	0.927929	0.762438	1	0.843642	0.665894	0.531211	0.66671	0.255431	0.945145	0.99768	0.997752	0.0744894	0.976389	0.20675	0.728315	0.670298	0.733331	0.804474	0.894438	0.839896	0.992992	0.66351	0.924873	0.939549	0.995431	0.687954	0.672457	0.0796498	0.656574	0.569246	0.967594	0.56076	0.0740387	0.737377	0.742372	0.767848	0.622219	0.976019	0.979853	0.757705	0.531936	0.795635	0.618423	0.995955
fusiform L	0.112895	0.659279	0.713325	0.390399	0.616277	0.938359	0.97918	0.843642	1	0.897276	0.634901	0.654642	0.0879736	0.937293	0.860608	0.818166	0.411499	0.910207	0.0742711	0.746935	0.904239	0.965626	0.987152	0.943777	0.98134	0.883461	0.918559	0.948355	0.686682	0.868976	0.889236	0.889451	0.279764	0.519734	0.314838	0.783482	0.240022	0.201709	0.937547	0.934174	0.71186	0.466466	0.905768	0.900966	0.721824	0.361226	0.769732	0.813722	0.838527
fusiform R	0.338031	0.861588	0.707207	0.158646	0.451084	0.837764	0.928786	0.665894	0.897276	1	0.787432	0.728508	0.295226	0.817859	0.684252	0.639361	0.604208	0.744507	0.202336	0.554704	0.844088	0.93651	0.885508	0.774467	0.858625	0.720961	0.941473	0.843055	0.488358	0.706479	0.983536	0.992642	0.436691	0.302844	0.228211	0.581853	0.125062	0.417263	0.831725	0.821527	0.686876	0.242305	0.736183	0.759371	0.704005	0.143419	0.767879	0.951626	0.670752
inferiorparietal L	0.502117	0.80841	0.851019	0.0813638	0.524297	0.676528	0.643128	0.531211	0.634901	0.787432	1	0.934795	0.340044	0.653921	0.534228	0.52296	0.514436	0.551923	0.488926	0.214802	0.53005	0.652945	0.591235	0.498743	0.569706	0.568073	0.658972	0.670132	0.394693	0.573743	0.830352	0.814539	0.318932	0.0370163	0.413334	0.417699	0.298166	0.659348	0.507726	0.496879	0.838742	0.0458935	0.537489	0.621034	0.844555	0.147788	0.873604	0.891212	0.55701
inferiorparietal R	0.345341	0.651993	0.951019	0.0739728	0.698049	0.754792	0.620693	0.66671	0.654642	0.728508	0.934795	1	0.267549	0.741891	0.664919	0.665517	0.321245	0.656757	0.395079	0.246174	0.482556	0.617509	0.590436	0.556619	0.585929	0.6903	0.596321	0.746097	0.55539	0.699907	0.788255	0.763266	0.222038	0.104878	0.583107	0.557013	0.42965	0.579062	0.486597	0.479751	0.952461	0.0740026	0.643247	0.733476	0.95007	0.0629961	0.958517	0.811935	0.696391
inferiortemporal L	0.812268	0.537211	0.276837	0.461881	0.543568	0.0717817	0.196885	0.255431	0.0879736	0.295226	0.340044	0.267549	1	0.098289	0.237177	0.292664	0.868587	0.126761	0.450349	0.181917	0.281368	0.234277	0.137668	0.0443884	0.0894913	0.196554	0.314917	0.0805151	0.434526	0.217746	0.252554	0.275987	0.857343	0.351737	0.715576	0.285488	0.874248	0.425026	0.200978	0.188586	0.301849	0.348975	0.128895	0.167926	0.285909	0.38918	0.231124	0.324483	0.278601
inferiortemporal R	0.0117245	0.569463	0.801969	0.450805	0.763357	0.994938	0.880726	0.945145	0.937293	0.817859	0.653921	0.741891	0.098289	1	0.955523	0.928288	0.265328	0.975297	0.0606324	0.686881	0.780604	0.859934	0.898973	0.926182	0.914473	0.972988	0.802182	0.997501	0.811635	0.965789	0.834834	0.823506	0.133843	0.538453	0.468306	0.876911	0.403316	0.179901	0.826534	0.826212	0.813914	0.495309	0.968956	0.988395	0.814812	0.393038	0.860222	0.768382	0.947323
insula L	0.169322	0.411959	0.739879	0.592186	0.860667	0.938701	0.781363	0.99768	0.860608	0.684252	0.534228	0.664919	0.237177	0.955523	1	0.992177	0.0956525	0.984049	0.204505	0.736961	0.69009	0.752535	0.823202	0.90946	0.856491	0.996782	0.683596	0.93696	0.927963	0.99629	0.703734	0.689833	0.0680925	0.651287	0.556301	0.959443	0.544103	0.0764615	0.758597	0.763445	0.767022	0.616867	0.983539	0.985508	0.75874	0.524284	0.795492	0.631648	0.99545
insula R	0.206309	0.368039	0.736949	0.613971	0.895172	0.908521	0.732922	0.997752	0.818166	0.639361	0.52296	0.665517	0.292664	0.928288	0.992177	1	0.0368258	0.96104	0.214299	0.7149	0.636535	0.70282	0.775467	0.870728	0.813034	0.98438	0.630908	0.906146	0.955793	0.989721	0.664556	0.647819	0.114803	0.655321	0.596249	0.968935	0.594527	0.0775551	0.705112	0.710732	0.769148	0.623103	0.960604	0.96902	0.757454	0.535849	0.791379	0.59692	0.99492
isthmuscingulate L	0.743295	0.780033	0.238419	0.333739	0.24495	0.30274	0.516465	0.0744894	0.411499	0.604208	0.514436	0.321245	0.868587	0.265328	0.0956525	0.0368258	1	0.201769	0.394318	0.259831	0.570049	0.552243	0.456803	0.308867	0.41132	0.142496	0.625036	0.300483	0.132459	0.119596	0.550622	0.580075	0.876522	0.267531	0.520227	0.0710659	0.619431	0.464361	0.492987	0.47802	0.220285	0.25106	0.198806	0.18227	0.230382	0.2914	0.285746	0.606851	0.0648414
isthmuscingulate R	0.110641	0.472089	0.722654	0.56968	0.784281	0.968381	0.847196	0.976389	0.910207	0.744507	0.551923	0.656757	0.126761	0.975297	0.984049	0.96104	0.201769	1	0.180259	0.76757	0.776803	0.824322	0.886473	0.954442	0.913644	0.990311	0.761597	0.96315	0.865201	0.985673	0.75283	0.743269	0.0845379	0.654043	0.465522	0.938819	0.43504	0.0672434	0.83399	0.837991	0.746007	0.613572	0.999484	0.987101	0.740554	0.515334	0.792152	0.68088	0.967431
lateraloccipital L	0.684236	0.449165	0.300298	0.736953	0.18854	0.0374208	0.0952329	0.20675	0.0742711	0.202336	0.488926	0.395079	0.450349	0.0606324	0.204505	0.214299	0.394318	0.180259	1	0.491434	0.142249	0.0907175	0.120885	0.220625	0.130445	0.167407	0.125455	0.0378711	0.328554	0.16756	0.231542	0.225432	0.219007	0.675403	0.251977	0.321143	0.415908	0.788323	0.195335	0.206541	0.274012	0.727491	0.195749	0.114246	0.279074	0.797869	0.247632	0.316788	0.182296
lateraloccipital R	0.298029	0.293014	0.338302	0.726963	0.527108	0.669755	0.728098	0.728315	0.746935	0.554704	0.214802	0.246174	0.181917	0.686881	0.736961	0.7149	0.259831	0.76757	0.491434	1	0.781859	0.713012	0.79005	0.855313	0.813122	0.724194	0.66586	0.680208	0.709187	0.714698	0.51904	0.52835	0.251939	0.855546	0.144758	0.799127	0.295701	0.233329	0.83261	0.846748	0.353486	0.817507	0.777116	0.693391	0.355413	0.740087	0.400206	0.42705	0.694161
lateralorbitofrontal L	0.205651	0.653622	0.515933	0.386878	0.385427	0.795341	0.944445	0.670298	0.904239	0.844088	0.53005	0.482556	0.281368	0.780604	0.69009	0.636535	0.570049	0.776803	0.142249	0.781859	1	0.951534	0.949217	0.878825	0.934002	0.717413	0.942852	0.798477	0.501316	0.699257	0.796088	0.814345	0.503515	0.550017	0.11521	0.652987	0.00653703	0.141913	0.975966	0.972305	0.510057	0.490088	0.777271	0.731937	0.522109	0.396773	0.592025	0.740824	0.650152
lateralorbitofrontal R	0.219163	0.742352	0.646911	0.309944	0.476226	0.874366	0.995834	0.733331	0.965626	0.93651	0.652945	0.617509	0.234277	0.859934	0.752535	0.70282	0.552243	0.824322	0.0907175	0.713012	0.951534	1	0.977743	0.886812	0.956702	0.783281	0.976799	0.880303	0.555957	0.766523	0.90543	0.917739	0.425843	0.461213	0.194628	0.678151	0.097037	0.255138	0.949783	0.942568	0.636666	0.402386	0.820279	0.807691	0.650434	0.299983	0.715102	0.849663	0.724313
lingual L	0.136883	0.651959	0.645745	0.409474	0.551135	0.903538	0.986912	0.804474	0.987152	0.885508	0.591235	0.590436	0.137668	0.898973	0.823202	0.775467	0.456803	0.886473	0.120885	0.79005	0.949217	0.977743	1	0.949072	0.99223	0.846017	0.937964	0.911303	0.641711	0.830148	0.862059	0.868969	0.342746	0.54985	0.241688	0.759882	0.170721	0.17094	0.976997	0.974259	0.644581	0.494715	0.88438	0.860237	0.654575	0.392775	0.709732	0.789313	0.792582
lingual R	0.114113	0.506111	0.630665	0.557292	0.659616	0.918757	0.904574	0.894438	0.943777	0.774467	0.498743	0.556619	0.0443884	0.926182	0.90946	0.870728	0.308867	0.954442	0.220625	0.855313	0.878825	0.886812	0.949072	1	0.970269	0.918503	0.832338	0.923438	0.767174	0.906855	0.761116	0.760966	0.20607	0.677853	0.325246	0.874157	0.304396	0.0316826	0.929481	0.934474	0.644243	0.629824	0.956006	0.915468	0.646246	0.529994	0.697029	0.679362	0.877508
medialorbitofrontal L	0.0992212	0.61259	0.645305	0.449933	0.592639	0.915228	0.967211	0.839896	0.98134	0.858625	0.569706	0.585929	0.0894913	0.914473	0.856491	0.813034	0.41132	0.913644	0.130445	0.813122	0.934002	0.956702	0.99223	0.970269	1	0.875693	0.908083	0.922483	0.687255	0.861036	0.838897	0.843918	0.296472	0.58711	0.268112	0.80254	0.218251	0.131289	0.965818	0.965993	0.649314	0.531838	0.912638	0.884477	0.655966	0.428041	0.711227	0.765723	0.826085
medialorbitofrontal R	0.125844	0.454858	0.75948	0.557366	0.839504	0.959773	0.81	0.992992	0.883461	0.720961	0.568073	0.6903	0.196554	0.972988	0.996782	0.98438	0.142496	0.990311	0.167407	0.724194	0.717413	0.783281	0.846017	0.918503	0.875693	1	0.717069	0.957461	0.902901	0.997186	0.739587	0.726456	0.0556546	0.626358	0.533847	0.946637	0.50894	0.0996297	0.779372	0.782823	0.783426	0.588189	0.98868	0.994465	0.776875	0.49197	0.818151	0.669505	0.991794
middletemporal L	0.288269	0.784804	0.601544	0.263141	0.398637	0.820247	0.969527	0.66351	0.918559	0.941473	0.658972	0.596321	0.314917	0.802182	0.683596	0.630908	0.625036	0.761597	0.125455	0.66586	0.942852	0.976799	0.937964	0.832338	0.908083	0.717069	1	0.824942	0.47815	0.697959	0.902517	0.918134	0.501193	0.4175	0.154361	0.607253	0.0554311	0.290964	0.923868	0.912977	0.585065	0.357651	0.75728	0.743074	0.602199	0.262366	0.674168	0.854138	0.653671
middletemporal R	0.0350688	0.600115	0.80342	0.423321	0.73535	0.995296	0.898348	0.924873	0.948355	0.843055	0.670132	0.746097	0.0805151	0.997501	0.93696	0.906146	0.300483	0.96315	0.0378711	0.680208	0.798477	0.880303	0.911303	0.923438	0.922483	0.957461	0.824942	1	0.783471	0.949017	0.857773	0.84809	0.164999	0.517261	0.443177	0.853843	0.371843	0.200983	0.838858	0.837615	0.811396	0.472737	0.95625	0.977169	0.814616	0.369002	0.861251	0.792692	0.927534
paracentral L	0.348956	0.213262	0.637331	0.70395	0.917801	0.782522	0.5894	0.939549	0.686682	0.488358	0.394693	0.55539	0.434526	0.811635	0.927963	0.955793	0.132459	0.865201	0.328554	0.709187	0.501316	0.555957	0.641711	0.767174	0.687255	0.902901	0.47815	0.783471	1	0.91421	0.516179	0.498647	0.231081	0.705802	0.631025	0.951866	0.697374	0.123362	0.578214	0.588815	0.675847	0.689326	0.867134	0.872934	0.659806	0.619221	0.67839	0.44841	0.937245
paracentral R	0.13794	0.439123	0.767892	0.566732	0.856682	0.953308	0.792941	0.995431	0.868976	0.706479	0.573743	0.699907	0.217746	0.965789	0.99629	0.989721	0.119596	0.985673	0.16756	0.714698	0.699257	0.766523	0.830148	0.906855	0.861036	0.997186	0.697959	0.949017	0.91421	1	0.72819	0.713282	0.0739538	0.624264	0.557171	0.951477	0.526822	0.100666	0.761713	0.766119	0.794656	0.589029	0.983858	0.992746	0.786454	0.495032	0.826715	0.660706	0.993734
parahippocampal L	0.33489	0.848677	0.763028	0.146421	0.504901	0.85354	0.903655	0.687954	0.889236	0.983536	0.830352	0.788255	0.252554	0.834834	0.703734	0.664556	0.550622	0.75283	0.231542	0.51904	0.796088	0.90543	0.862059	0.761116	0.838897	0.739587	0.902517	0.857773	0.516179	0.72819	1	0.995854	0.375841	0.278525	0.283934	0.593752	0.167485	0.447665	0.792583	0.782973	0.743947	0.218766	0.742885	0.781431	0.759958	0.122029	0.817152	0.965919	0.698054
parahippocampal R	0.343016	0.863528	0.7393	0.140783	0.47554	0.84272	0.912451	0.672457	0.889451	0.992642	0.814539	0.763266	0.275987	0.823506	0.689833	0.647819	0.580075	0.743269	0.225432	0.52835	0.814345	0.917739	0.868969	0.760966	0.843918	0.726456	0.918134	0.84809	0.498647	0.713282	0.995854	1	0.404887	0.279422	0.25603	0.581587	0.146435	0.444423	0.805957	0.795961	0.718497	0.219004	0.733978	0.767249	0.73525	0.121197	0.795185	0.96481	0.68138
parsopercularis L	0.587919	0.553031	0.231383	0.227698	0.391733	0.167068	0.389461	0.0796498	0.279764	0.436691	0.318932	0.222038	0.857343	0.133843	0.0680925	0.114803	0.876522	0.0845379	0.219007	0.251939	0.503515	0.425843	0.342746	0.20607	0.296472	0.0556546	0.501193	0.164999	0.231081	0.0739538	0.375841	0.404887	1	0.23845	0.707447	0.0680361	0.689236	0.213091	0.418869	0.409134	0.250705	0.194879	0.0807913	0.0834862	0.238892	0.205152	0.203482	0.413212	0.109986
parsopercularis R	0.525462	0.1042	0.182034	0.921806	0.508574	0.522331	0.478086	0.656574	0.519734	0.302844	0.0370163	0.104878	0.351737	0.538453	0.651287	0.655321	0.267531	0.654043	0.675403	0.855546	0.550017	0.461213	0.54985	0.677853	0.58711	0.626358	0.4175	0.517261	0.705802	0.624264	0.278525	0.279422	0.23845	1	0.192512	0.763093	0.425092	0.4768	0.594754	0.610251	0.216435	0.977897	0.667897	0.577219	0.204424	0.93864	0.258279	0.196386	0.616509
parsorbitalis L	0.38305	0.210161	0.657328	0.273871	0.805398	0.438819	0.223306	0.569246	0.314838	0.228211	0.413334	0.583107	0.715576	0.468306	0.556301	0.596249	0.520227	0.465522	0.251977	0.144758	0.11521	0.194628	0.241688	0.325246	0.268112	0.533847	0.154361	0.443177	0.631025	0.557171	0.283934	0.25603	0.707447	0.192512	1	0.506986	0.829297	0.241014	0.154729	0.157063	0.690782	0.179375	0.459344	0.528639	0.670999	0.170776	0.586791	0.269531	0.601859
parsorbitalis R	0.288581	0.293244	0.629536	0.716129	0.837209	0.859954	0.704721	0.967594	0.783482	0.581853	0.417699	0.557013	0.285488	0.876911	0.959443	0.968935	0.0710659	0.938819	0.321143	0.799127	0.652987	0.678151	0.759882	0.874157	0.80254	0.946637	0.607253	0.853843	0.951866	0.951477	0.593752	0.581587	0.0680361	0.763093	0.506986	1	0.555329	0.11507	0.716905	0.726479	0.664286	0.730691	0.943084	0.920858	0.651494	0.6473	0.695261	0.52256	0.950021
parstriangularis L	0.621188	0.26132	0.506029	0.522874	0.806409	0.364252	0.129778	0.56076	0.240022	0.125062	0.298166	0.42965	0.874248	0.403316	0.544103	0.594527	0.619431	0.43504	0.415908	0.295701	0.00653703	0.097037	0.170721	0.304396	0.218251	0.50894	0.0554311	0.371843	0.697374	0.526822	0.167485	0.146435	0.689236	0.425092	0.829297	0.555329	1	0.251409	0.0915177	0.103199	0.540655	0.422293	0.434685	0.4805	0.520481	0.432676	0.45126	0.175714	0.586523
parstriangularis R	0.777358	0.66023	0.51487	0.570032	0.130168	0.193978	0.243835	0.0740387	0.201709	0.417263	0.659348	0.579062	0.425026	0.179901	0.0764615	0.0775551	0.464361	0.0672434	0.788323	0.233329	0.141913	0.255138	0.17094	0.0316826	0.131289	0.0996297	0.290964	0.200983	0.123362	0.100666	0.447665	0.444423	0.213091	0.4768	0.241014	0.11507	0.251409	1	0.124451	0.111	0.472939	0.529279	0.056048	0.145159	0.488545	0.624876	0.44126	0.512483	0.104974
pericalcarine L	0.166088	0.610097	0.544251	0.444985	0.461293	0.831919	0.955999	0.737377	0.937547	0.831725	0.507726	0.486597	0.200978	0.826534	0.758597	0.705112	0.492987	0.83399	0.195335	0.83261	0.975966	0.949783	0.976997	0.929481	0.965818	0.779372	0.923868	0.838858	0.578214	0.761713	0.792583	0.805957	0.418869	0.594754	0.154729	0.716905	0.0915177	0.124451	1	0.998914	0.542752	0.540959	0.83506	0.787753	0.553644	0.447651	0.61091	0.719433	0.71889
pericalcarine R	0.158509	0.594728	0.539382	0.461272	0.468356	0.831118	0.948816	0.742372	0.934174	0.821527	0.496879	0.479751	0.188586	0.826212	0.763445	0.710732	0.47802	0.837991	0.206541	0.846748	0.972305	0.942568	0.974259	0.934474	0.965993	0.782823	0.912977	0.837615	0.588815	0.766119	0.782973	0.795961	0.409134	0.610251	0.157063	0.726479	0.103199	0.111	0.998914	1	0.539579	0.55709	0.839506	0.789998	0.549528	0.46351	0.606695	0.709059	0.7234
postcentral L	0.234785	0.541796	0.993547	0.187009	0.81626	0.811481	0.653494	0.767848	0.71186	0.686876	0.838742	0.952461	0.301849	0.813914	0.767022	0.769148	0.220285	0.746007	0.274012	0.353486	0.510057	0.636666	0.644581	0.644243	0.649314	0.783426	0.585065	0.811396	0.675847	0.794656	0.743947	0.718497	0.250705	0.216435	0.690782	0.664286	0.540655	0.472939	0.542752	0.539579	1	0.182869	0.733632	0.817797	0.9977	0.0973304	0.967562	0.728467	0.797677
postcentral R	0.556831	0.100765	0.150016	0.951712	0.490607	0.477981	0.420832	0.622219	0.466466	0.242305	0.0458935	0.0740026	0.348975	0.495309	0.616867	0.623103	0.25106	0.613572	0.727491	0.817507	0.490088	0.402386	0.494715	0.629824	0.531838	0.588189	0.357651	0.472737	0.689326	0.589029	0.218766	0.219004	0.194879	0.977897	0.179375	0.730691	0.422293	0.529279	0.540959	0.55709	0.182869	1	0.627234	0.538517	0.17092	0.976803	0.218669	0.132547	0.582889
posteriorcingulate L	0.123739	0.461758	0.709438	0.582272	0.780899	0.962148	0.842937	0.976019	0.905768	0.736183	0.537489	0.643247	0.128895	0.968956	0.983539	0.960604	0.198806	0.999484	0.195749	0.777116	0.777271	0.820279	0.88438	0.956006	0.912638	0.98868	0.75728	0.95625	0.867134	0.983858	0.742885	0.733978	0.0807913	0.667897	0.459344	0.943084	0.434685	0.056048	0.83506	0.839506	0.733632	0.627234	1	0.98295	0.727648	0.529275	0.780195	0.670483	0.965702
posteriorcingulate R	0.0761621	0.502263	0.797724	0.507741	0.823639	0.979715	0.831918	0.979853	0.900966	0.759371	0.621034	0.733476	0.167926	0.988395	0.985508	0.96902	0.18227	0.987101	0.114246	0.693391	0.731937	0.807691	0.860237	0.915468	0.884477	0.994465	0.743074	0.977169	0.872934	0.992746	0.781431	0.767249	0.0834862	0.577219	0.528639	0.920858	0.4805	0.145159	0.787753	0.789998	0.817797	0.538517	0.98295	1	0.813468	0.440049	0.855531	0.715148	0.981978
precentral L	0.24797	0.561483	0.99839	0.170198	0.799295	0.811625	0.667374	0.757705	0.721824	0.704005	0.844555	0.95007	0.285909	0.814812	0.75874	0.757454	0.230382	0.740554	0.279074	0.355413	0.522109	0.650434	0.654575	0.646246	0.655966	0.776875	0.602199	0.814616	0.659806	0.786454	0.759958	0.73525	0.238892	0.204424	0.670999	0.651494	0.520481	0.488545	0.553644	0.549528	0.9977	0.17092	0.727648	0.813468	1	0.0850137	0.964301	0.739054	0.788572
precentral R	0.629499	0.191982	0.0730386	0.97076	0.421175	0.375321	0.318723	0.531936	0.361226	0.143419	0.147788	0.0629961	0.38918	0.393038	0.524284	0.535849	0.2914	0.515334	0.797869	0.740087	0.396773	0.299983	0.392775	0.529994	0.428041	0.49197	0.262366	0.369002	0.619221	0.495032	0.122029	0.121197	0.205152	0.93864	0.170776	0.6473	0.432676	0.624876	0.447651	0.46351	0.0973304	0.976803	0.529275	0.440049	0.0850137	1	0.121932	0.0497712	0.492126
precuneus L	0.223374	0.624138	0.958086	0.209272	0.768566	0.869227	0.72436	0.795635	0.769732	0.767879	0.873604	0.958517	0.231124	0.860222	0.795492	0.791379	0.285746	0.792152	0.247632	0.400206	0.592025	0.715102	0.709732	0.697029	0.711227	0.818151	0.674168	0.861251	0.67839	0.826715	0.817152	0.795185	0.203482	0.258279	0.586791	0.695261	0.45126	0.44126	0.61091	0.606695	0.967562	0.218669	0.780195	0.855531	0.964301	0.121932	1	0.81016	0.818185
precuneus R	0.405229	0.892856	0.743505	0.063719	0.449828	0.794749	0.837213	0.618423	0.813722	0.951626	0.891212	0.811935	0.324483	0.768382	0.631648	0.59692	0.606851	0.68088	0.316788	0.42705	0.740824	0.849663	0.789313	0.679362	0.765723	0.669505	0.854138	0.792692	0.44841	0.660706	0.965919	0.96481	0.413212	0.196386	0.269531	0.52256	0.175714	0.512483	0.719433	0.709059	0.728467	0.132547	0.670483	0.715148	0.739054	0.0497712	0.81016	1	0.629637
rostralanteriorcingulate L	0.172794	0.407071	0.770255	0.568379	0.889777	0.928221	0.754488	0.995955	0.838527	0.670752	0.55701	0.696391	0.278601	0.947323	0.99545	0.99492	0.0648414	0.967431	0.182296	0.694161	0.650152	0.724313	0.792582	0.877508	0.826085	0.991794	0.653671	0.927534	0.937245	0.993734	0.698054	0.68138	0.109986	0.616509	0.601859	0.950021	0.586523	0.104974	0.71889	0.7234	0.797677	0.582889	0.965702	0.981978	0.788572	0.492126	0.818185	0.629637	1
rostralanteriorcingulate R	0.256668	0.322982	0.712526	0.638482	0.911137	0.873556	0.690513	0.988258	0.781044	0.594937	0.484242	0.635795	0.346597	0.897699	0.981758	0.994863	0.0204656	0.936866	0.252298	0.710703	0.592877	0.658709	0.736119	0.8414	0.77688	0.968045	0.584435	0.873294	0.975735	0.973458	0.620848	0.604422	0.158179	0.668467	0.618379	0.966915	0.641377	0.0849312	0.665858	0.672507	0.74609	0.640026	0.9374	0.946357	0.733171	0.55782	0.760253	0.552904	0.987861
rostralmiddlefrontal L	0.0261063	0.561235	0.741615	0.481958	0.726067	0.980369	0.905639	0.933837	0.956333	0.81718	0.599042	0.675189	0.0538726	0.987451	0.948066	0.913163	0.28999	0.977485	0.108669	0.752525	0.828053	0.886153	0.932619	0.962464	0.950504	0.963178	0.828093	0.986338	0.799544	0.950827	0.821193	0.815493	0.158336	0.587718	0.412741	0.879851	0.36642	0.130517	0.875922	0.876549	0.752951	0.540809	0.973965	0.971627	0.754635	0.436661	0.802637	0.749388	0.929838
rostralmiddlefrontal R	0.732928	0.235275	0.127974	0.970384	0.518352	0.402808	0.298471	0.583394	0.356491	0.139029	0.106118	0.0527604	0.550124	0.42062	0.567664	0.595348	0.404999	0.538458	0.729473	0.676168	0.349075	0.275793	0.373656	0.519754	0.41398	0.531822	0.236355	0.391901	0.691117	0.541487	0.131126	0.124201	0.308835	0.880123	0.317838	0.696636	0.593434	0.583282	0.405065	0.420027	0.171453	0.895405	0.551137	0.480887	0.152264	0.922723	0.189912	0.0648287	0.54858
superiorfrontal L	0.318348	0.263151	0.656625	0.692331	0.902092	0.829505	0.646542	0.967769	0.738579	0.542304	0.421707	0.577184	0.381071	0.855552	0.959277	0.978269	0.0654917	0.90723	0.313802	0.729832	0.560395	0.61504	0.697293	0.814156	0.74154	0.939698	0.53921	0.829473	0.99057	0.945963	0.5638	0.549388	0.174983	0.711909	0.603776	0.969455	0.660488	0.116783	0.634338	0.643104	0.692532	0.68796	0.909625	0.910745	0.678103	0.612116	0.704585	0.495544	0.963953
superiorfrontal R	0.101791	0.48311	0.814647	0.500456	0.856122	0.963819	0.801088	0.982869	0.876682	0.735033	0.622845	0.746589	0.217868	0.977218	0.986614	0.976312	0.140961	0.974192	0.120451	0.667752	0.690576	0.774302	0.828883	0.889627	0.855095	0.992864	0.70749	0.963458	0.891348	0.992318	0.763336	0.747037	0.0886707	0.561357	0.572289	0.919887	0.52991	0.161829	0.750307	0.752628	0.835051	0.524117	0.969745	0.996077	0.830003	0.427418	0.86286	0.697495	0.990441
superiorparietal L	0.0552079	0.573782	0.861981	0.403197	0.793014	0.981663	0.831315	0.934748	0.891036	0.801512	0.72113	0.819019	0.146598	0.979684	0.939458	0.923549	0.239536	0.945848	0.063743	0.596831	0.715205	0.812492	0.841451	0.863237	0.854531	0.957415	0.755008	0.975025	0.80904	0.959273	0.834839	0.816621	0.1255	0.466289	0.526904	0.855277	0.4429	0.247366	0.755759	0.75504	0.876316	0.426348	0.937937	0.980146	0.874303	0.326853	0.920739	0.782588	0.944305
superiorparietal R	0.561085	0.908752	0.743317	0.13347	0.40022	0.649548	0.682175	0.477402	0.651639	0.837233	0.950769	0.832884	0.406892	0.624538	0.485716	0.463142	0.627338	0.518375	0.503255	0.229618	0.583463	0.698763	0.620334	0.49704	0.593435	0.524583	0.717304	0.647581	0.324387	0.520998	0.861736	0.857646	0.399067	0.0367114	0.284845	0.365014	0.245373	0.677217	0.546047	0.53268	0.721629	0.0696716	0.505207	0.576732	0.732589	0.177814	0.784251	0.931913	0.500523
superiortemporal L	0.136128	0.687193	0.811166	0.324221	0.667396	0.959346	0.932379	0.852173	0.961185	0.909211	0.719712	0.7565	0.0984128	0.956804	0.866895	0.831265	0.379286	0.901027	0.0511005	0.641157	0.818729	0.917066	0.922459	0.886578	0.915711	0.892982	0.874144	0.969086	0.699082	0.882092	0.924552	0.915675	0.232618	0.434537	0.397075	0.769535	0.303201	0.283484	0.849112	0.843763	0.80402	0.385527	0.892819	0.921156	0.816538	0.278689	0.85378	0.85376	0.859352
superiortemporal R	0.573265	0.989901	0.595548	0.137197	0.25222	0.637695	0.768693	0.437571	0.7067	0.898766	0.807226	0.659262	0.504529	0.61338	0.457548	0.41129	0.766146	0.520005	0.39053	0.349511	0.700864	0.78799	0.701508	0.558155	0.661713	0.499594	0.82816	0.644132	0.257027	0.483701	0.880613	0.897467	0.559313	0.124449	0.208374	0.340318	0.228716	0.61146	0.661978	0.647421	0.56138	0.0877231	0.510093	0.545638	0.581746	0.146969	0.644222	0.91485	0.44981
supramarginal L	0.304223	0.653121	0.975074	0.110447	0.723108	0.805817	0.691484	0.713126	0.725683	0.767198	0.913815	0.980782	0.246696	0.796793	0.714672	0.7092	0.316661	0.711271	0.325411	0.331463	0.553329	0.684622	0.664568	0.62873	0.656817	0.739347	0.65817	0.803098	0.595575	0.748152	0.82076	0.797352	0.225924	0.159871	0.580523	0.604242	0.427605	0.530563	0.566563	0.560223	0.971678	0.120494	0.697523	0.783526	0.975093	0.0295665	0.980935	0.817732	0.741095
supramarginal R	0.707417	0.843209	0.702703	0.341601	0.319139	0.455116	0.498412	0.293932	0.462375	0.666899	0.863835	0.772799	0.43373	0.43673	0.30156	0.285432	0.571597	0.319119	0.671837	0.0572856	0.391337	0.511755	0.427852	0.295005	0.395838	0.338782	0.537688	0.459632	0.170975	0.336694	0.696538	0.692582	0.31537	0.225287	0.314533	0.175352	0.264397	0.878208	0.358049	0.343083	0.666018	0.283565	0.304619	0.3924	0.681371	0.390928	0.668727	0.75878	0.328318
transversetemporal L	0.211358	0.520087	0.989617	0.211751	0.8352	0.823132	0.662371	0.788353	0.725582	0.683352	0.816304	0.93508	0.307673	0.829538	0.787908	0.78952	0.200845	0.76501	0.243867	0.377301	0.516842	0.64144	0.65717	0.663919	0.662803	0.802866	0.588577	0.825291	0.697439	0.813404	0.740691	0.713749	0.246669	0.241852	0.700071	0.685523	0.556195	0.444919	0.556276	0.553378	0.995903	0.208069	0.752808	0.834857	0.995297	0.119173	0.958532	0.712547	0.817824
transversetemporal R	0.825731	0.438734	0.148194	0.869384	0.285736	0.160383	0.138019	0.340408	0.153755	0.167005	0.355965	0.224493	0.551083	0.177995	0.327151	0.351438	0.477152	0.30321	0.853141	0.524331	0.190443	0.125916	0.186218	0.310232	0.209607	0.288611	0.144987	0.151119	0.464698	0.29575	0.177602	0.179075	0.287912	0.760238	0.200294	0.462559	0.497442	0.797065	0.239559	0.251601	0.104546	0.803392	0.31729	0.233461	0.120068	0.878279	0.0753992	0.231737	0.302984
[truncated: 13 more columns]
