# Supplementary material for: The relationship between the interictal epileptiform discharge source connectivity and cortical structural couplings in temporal lobe epilepsy
Source: Front Neurol. 2023 Feb 1;14:1029732. doi: 10.3389/fneur.2023.1029732 (PMC9948620; doi:10.3389/fneur.2023.1029732)
Supplement: Supplementary file 1 [file Data_Sheet_1.ZIP › Connection/PLV/L/36.xlsx]

## Sheet: Sheet1
\	caudalanteriorcingulate L	caudalanteriorcingulate R	caudalmiddlefrontal L	caudalmiddlefrontal R	cuneus L	cuneus R	entorhinal L	entorhinal R	fusiform L	fusiform R	inferiorparietal L	inferiorparietal R	inferiortemporal L	inferiortemporal R	insula L	insula R	isthmuscingulate L	isthmuscingulate R	lateraloccipital L	lateraloccipital R	lateralorbitofrontal L	lateralorbitofrontal R	lingual L	lingual R	medialorbitofrontal L	medialorbitofrontal R	middletemporal L	middletemporal R	paracentral L	paracentral R	parahippocampal L	parahippocampal R	parsopercularis L	parsopercularis R	parsorbitalis L	parsorbitalis R	parstriangularis L	parstriangularis R	pericalcarine L	pericalcarine R	postcentral L	postcentral R	posteriorcingulate L	posteriorcingulate R	precentral L	precentral R	precuneus L	precuneus R	rostralanteriorcingulate L
caudalanteriorcingulate L	1	0.586027	0.530914	0.482339	0.408144	0.466926	0.611062	0.504117	0.545329	0.589513	0.490595	0.556365	0.580226	0.534654	0.519468	0.492613	0.444429	0.515127	0.403713	0.422587	0.559608	0.601024	0.540182	0.48014	0.50685	0.525373	0.607617	0.583004	0.501812	0.496104	0.575458	0.636555	0.550279	0.29126	0.599695	0.47129	0.558296	0.445622	0.789668	0.494453	0.446239	0.341705	0.503818	0.507568	0.406401	0.352751	0.699124	0.513942	0.518921
caudalanteriorcingulate R	0.586027	1	0.951148	0.858581	0.823685	0.913502	0.968769	0.871391	0.884223	0.874394	0.541487	0.948955	0.875122	0.969925	0.929814	0.904205	0.845326	0.964342	0.647069	0.741001	0.955815	0.93558	0.96577	0.774071	0.940749	0.873621	0.762618	0.982551	0.833099	0.940216	0.996536	0.965288	0.525056	0.54985	0.353629	0.92397	0.764135	0.849552	0.66371	0.778632	0.874824	0.524402	0.795496	0.947796	0.818284	0.492361	0.750828	0.797706	0.92805
caudalmiddlefrontal L	0.530914	0.951148	1	0.919747	0.922915	0.94946	0.873842	0.929663	0.771644	0.749146	0.49186	0.910002	0.753313	0.912644	0.959592	0.958488	0.872778	0.97853	0.554802	0.661444	0.868371	0.824085	0.899059	0.659239	0.93446	0.942731	0.624933	0.903075	0.914332	0.96772	0.961907	0.893572	0.493936	0.467891	0.476312	0.911876	0.831639	0.775351	0.532322	0.656925	0.921132	0.47527	0.901859	0.979609	0.882772	0.450601	0.665975	0.759375	0.970898
caudalmiddlefrontal R	0.482339	0.858581	0.919747	1	0.897317	0.966196	0.791358	0.98499	0.709121	0.672442	0.539817	0.770401	0.681015	0.867703	0.963578	0.983172	0.942038	0.936286	0.560096	0.67063	0.807517	0.742467	0.846621	0.627482	0.935437	0.976849	0.547034	0.826277	0.987948	0.959574	0.87425	0.75956	0.507143	0.495797	0.534606	0.916192	0.930559	0.769791	0.440504	0.613986	0.799608	0.532423	0.957706	0.955887	0.770525	0.518219	0.512716	0.598939	0.967125
cuneus L	0.408144	0.823685	0.922915	0.897317	1	0.897409	0.724362	0.890102	0.617156	0.588415	0.399968	0.813304	0.592863	0.790067	0.881766	0.913687	0.815616	0.889633	0.423544	0.537224	0.723946	0.668324	0.770581	0.506742	0.836813	0.901866	0.456748	0.765689	0.909602	0.894599	0.843633	0.755441	0.424874	0.360005	0.574559	0.813389	0.800193	0.647626	0.365574	0.499859	0.9294	0.401163	0.930689	0.904409	0.923147	0.389207	0.546623	0.712353	0.900591
cuneus R	0.466926	0.913502	0.94946	0.966196	0.897409	1	0.86593	0.968005	0.79368	0.7599	0.54396	0.823531	0.768135	0.933514	0.988683	0.987225	0.957793	0.980664	0.622679	0.738283	0.881892	0.82668	0.919099	0.706559	0.977032	0.954206	0.638593	0.894535	0.945221	0.994549	0.927755	0.820016	0.492318	0.551696	0.451938	0.9684	0.871571	0.83642	0.504128	0.694866	0.837038	0.564821	0.903272	0.988738	0.796473	0.53691	0.56987	0.650918	0.983054
entorhinal L	0.611062	0.968769	0.873842	0.791358	0.724362	0.86593	1	0.804728	0.959234	0.957687	0.577977	0.910916	0.95817	0.976097	0.878244	0.836935	0.81775	0.917871	0.728213	0.812964	0.988304	0.990343	0.982981	0.86449	0.91887	0.795817	0.868376	0.994035	0.752062	0.891149	0.96116	0.955339	0.526736	0.617625	0.299644	0.916514	0.694965	0.897371	0.747511	0.872671	0.790056	0.569146	0.699557	0.891067	0.723012	0.526531	0.766383	0.76203	0.86312
entorhinal R	0.504117	0.871391	0.929663	0.98499	0.890102	0.968005	0.804728	1	0.720173	0.683436	0.546341	0.779403	0.693597	0.874874	0.974945	0.989194	0.944916	0.94259	0.556329	0.666224	0.821174	0.75526	0.856817	0.628414	0.946023	0.988551	0.56047	0.835058	0.979775	0.964712	0.884984	0.771363	0.506447	0.493607	0.550749	0.921016	0.942444	0.769439	0.456692	0.617143	0.808858	0.523419	0.950509	0.962522	0.779956	0.507387	0.528284	0.60801	0.977301
fusiform L	0.545329	0.884223	0.771644	0.709121	0.617156	0.79368	0.959234	0.720173	1	0.98975	0.629823	0.816699	0.994017	0.935234	0.796387	0.750354	0.794323	0.836716	0.827242	0.898211	0.97033	0.98114	0.951227	0.95116	0.864433	0.702107	0.929903	0.942056	0.658375	0.812795	0.874883	0.87127	0.534228	0.722738	0.243914	0.884596	0.615027	0.950531	0.740747	0.959118	0.679394	0.654424	0.595604	0.805666	0.608779	0.60271	0.694535	0.665853	0.774566
fusiform R	0.589513	0.874394	0.749146	0.672442	0.588415	0.7599	0.957687	0.683436	0.98975	1	0.591086	0.820612	0.997331	0.913323	0.764057	0.71613	0.745011	0.811325	0.798357	0.864264	0.954059	0.981806	0.93102	0.94092	0.831469	0.669052	0.951215	0.935765	0.623191	0.782115	0.861514	0.884271	0.507567	0.684342	0.256342	0.84901	0.576293	0.91081	0.796121	0.953765	0.664383	0.608498	0.56295	0.776877	0.591377	0.555425	0.734241	0.683854	0.742995
inferiorparietal L	0.490595	0.541487	0.49186	0.539817	0.399968	0.54396	0.577977	0.546341	0.629823	0.591086	1	0.51357	0.606493	0.593594	0.556865	0.532435	0.630302	0.534003	0.838751	0.776743	0.600441	0.582311	0.594512	0.693554	0.587545	0.525038	0.56174	0.570251	0.502418	0.544434	0.544465	0.543848	0.8883	0.806104	0.13343	0.604169	0.568113	0.695701	0.422244	0.673739	0.445468	0.883229	0.443923	0.530863	0.417762	0.883698	0.553374	0.519442	0.535332
inferiorparietal R	0.556365	0.948955	0.910002	0.770401	0.813304	0.823531	0.910916	0.779403	0.816699	0.820612	0.51357	1	0.814233	0.887397	0.840218	0.819995	0.739271	0.891273	0.583421	0.66248	0.877937	0.876153	0.88664	0.710162	0.84493	0.795994	0.713402	0.925423	0.749868	0.856766	0.94407	0.973683	0.549641	0.489736	0.305054	0.828355	0.669871	0.764296	0.650318	0.719419	0.91534	0.471519	0.736881	0.871332	0.863008	0.452011	0.830984	0.903683	0.846439
inferiortemporal L	0.580226	0.875122	0.753313	0.681015	0.592863	0.768135	0.95817	0.693597	0.994017	0.997331	0.606493	0.814233	1	0.9191	0.772788	0.72502	0.756624	0.81715	0.813007	0.875741	0.959146	0.982268	0.936274	0.945913	0.840918	0.677683	0.951496	0.935411	0.631111	0.789685	0.863693	0.876431	0.5137	0.700648	0.262536	0.859319	0.586459	0.921576	0.784788	0.957126	0.664174	0.625052	0.570241	0.783802	0.591495	0.571664	0.720163	0.669979	0.751145
inferiortemporal R	0.534654	0.969925	0.912644	0.867703	0.790067	0.933514	0.976097	0.874874	0.935234	0.913323	0.593594	0.887397	0.9191	1	0.935345	0.905627	0.893932	0.961656	0.728265	0.826143	0.985633	0.958551	0.997518	0.84122	0.969305	0.863003	0.806991	0.986997	0.827091	0.948742	0.971938	0.913834	0.528625	0.631068	0.326864	0.970637	0.763136	0.920555	0.658517	0.840377	0.810462	0.60523	0.774417	0.94443	0.750448	0.565424	0.685478	0.714884	0.922926
insula L	0.519468	0.929814	0.959592	0.963578	0.881766	0.988683	0.878244	0.974945	0.796387	0.764057	0.556865	0.840218	0.772788	0.935345	1	0.9876	0.950421	0.981593	0.620931	0.730155	0.888725	0.832987	0.921465	0.702981	0.983531	0.968692	0.642717	0.904161	0.947741	0.99317	0.941584	0.841744	0.511237	0.538423	0.478829	0.961768	0.896963	0.828089	0.525969	0.693262	0.840952	0.550474	0.907989	0.991001	0.800365	0.521872	0.59764	0.666442	0.994967
insula R	0.492613	0.904205	0.958488	0.983172	0.913687	0.987225	0.836935	0.989194	0.750354	0.71613	0.532435	0.819995	0.72502	0.905627	0.9876	1	0.944948	0.971885	0.574071	0.685471	0.850548	0.789071	0.886787	0.654209	0.964545	0.982314	0.590689	0.869634	0.968861	0.987303	0.918032	0.81019	0.490768	0.504608	0.512908	0.944724	0.905725	0.793062	0.479914	0.644009	0.843777	0.527964	0.939157	0.986864	0.809374	0.506855	0.561444	0.647202	0.992614
isthmuscingulate L	0.444429	0.845326	0.872778	0.942038	0.815616	0.957793	0.81775	0.944916	0.794323	0.745011	0.630302	0.739271	0.756624	0.893932	0.950421	0.944948	1	0.91668	0.693054	0.800572	0.854093	0.793289	0.882652	0.749007	0.947104	0.915936	0.634979	0.840305	0.917171	0.943584	0.857878	0.741918	0.551848	0.626221	0.421101	0.948534	0.884794	0.877624	0.453132	0.732208	0.744692	0.644546	0.860558	0.929767	0.705582	0.616975	0.499192	0.56457	0.933966
isthmuscingulate R	0.515127	0.964342	0.97853	0.936286	0.889633	0.980664	0.917871	0.94259	0.836716	0.811325	0.534003	0.891273	0.81715	0.961656	0.981593	0.971885	0.91668	1	0.626488	0.735039	0.921417	0.877737	0.950642	0.731002	0.977347	0.939039	0.690986	0.943102	0.911819	0.993972	0.973658	0.892291	0.497239	0.542422	0.42158	0.965935	0.834697	0.843926	0.573034	0.727274	0.875284	0.539177	0.874854	0.996334	0.827455	0.508256	0.653031	0.723751	0.981785
lateraloccipital L	0.403713	0.647069	0.554802	0.560096	0.423544	0.622679	0.728213	0.556329	0.827242	0.798357	0.838751	0.583421	0.813007	0.728265	0.620931	0.574071	0.693054	0.626488	1	0.956425	0.753633	0.758033	0.738821	0.918749	0.677183	0.524649	0.798339	0.710864	0.50546	0.624199	0.645915	0.633676	0.70882	0.930573	0.167114	0.71416	0.519685	0.864598	0.568919	0.902609	0.474515	0.891865	0.428207	0.606942	0.422456	0.844443	0.513654	0.484783	0.58725
lateraloccipital R	0.422587	0.741001	0.661444	0.67063	0.537224	0.738283	0.812964	0.666224	0.898211	0.864264	0.776743	0.66248	0.875741	0.826143	0.730155	0.685471	0.800572	0.735039	0.956425	1	0.841612	0.835995	0.835447	0.953174	0.780345	0.635684	0.820962	0.802437	0.620687	0.734904	0.744287	0.710858	0.661924	0.875712	0.159673	0.814119	0.61725	0.93939	0.578166	0.936043	0.563895	0.844386	0.543899	0.717132	0.506279	0.793932	0.540263	0.526544	0.697007
lateralorbitofrontal L	0.559608	0.955815	0.868371	0.807517	0.723946	0.881892	0.988304	0.821174	0.97033	0.954059	0.600441	0.877937	0.959146	0.985633	0.888725	0.850548	0.854093	0.921417	0.753633	0.841612	1	0.986991	0.992071	0.881437	0.940817	0.805985	0.862658	0.984561	0.762822	0.90205	0.947772	0.916362	0.525353	0.656145	0.29232	0.945996	0.706754	0.933516	0.703695	0.887032	0.769781	0.605356	0.706336	0.897778	0.704214	0.56187	0.707313	0.713609	0.872462
lateralorbitofrontal R	0.601024	0.93558	0.824085	0.742467	0.668324	0.82668	0.990343	0.75526	0.98114	0.981806	0.582311	0.876153	0.982268	0.958551	0.832987	0.789071	0.793289	0.877737	0.758033	0.835995	0.986991	1	0.970258	0.899639	0.890196	0.741374	0.907953	0.976067	0.696707	0.850029	0.923128	0.928119	0.512755	0.64998	0.265619	0.899867	0.637781	0.914664	0.768301	0.910239	0.738852	0.584051	0.63961	0.846966	0.6688	0.537072	0.752948	0.731912	0.814434
lingual L	0.540182	0.96577	0.899059	0.846621	0.770581	0.919099	0.982981	0.856817	0.951227	0.93102	0.594512	0.88664	0.936274	0.997518	0.921465	0.886787	0.882652	0.950642	0.738821	0.835447	0.992071	0.970258	1	0.858294	0.960754	0.843417	0.830405	0.988396	0.805941	0.935165	0.965861	0.916902	0.529602	0.642117	0.310908	0.963209	0.744285	0.927651	0.676221	0.859758	0.801135	0.607043	0.751355	0.930438	0.738827	0.565526	0.69713	0.719985	0.906161
lingual R	0.48014	0.774071	0.659239	0.627482	0.506742	0.706559	0.86449	0.628414	0.95116	0.94092	0.693554	0.710162	0.945913	0.84122	0.702981	0.654209	0.749007	0.731002	0.918749	0.953174	0.881437	0.899639	0.858294	1	0.770509	0.601827	0.920502	0.842734	0.572865	0.7154	0.765152	0.76877	0.579137	0.824652	0.194931	0.804626	0.552542	0.94177	0.703799	0.994793	0.569466	0.749088	0.498791	0.702349	0.501807	0.693209	0.615286	0.57606	0.673004
medialorbitofrontal L	0.50685	0.940749	0.93446	0.935437	0.836813	0.977032	0.91887	0.946023	0.864433	0.831469	0.587545	0.84493	0.840918	0.969305	0.983531	0.964545	0.947104	0.977347	0.677183	0.780345	0.940817	0.890196	0.960754	0.770509	1	0.932493	0.715961	0.937826	0.901446	0.984637	0.946007	0.855043	0.522686	0.595486	0.410524	0.989428	0.848074	0.883846	0.570254	0.764955	0.812156	0.590394	0.85151	0.978231	0.762366	0.558296	0.612788	0.66524	0.974289
medialorbitofrontal R	0.525373	0.873621	0.942731	0.976849	0.901866	0.954206	0.795817	0.988551	0.702107	0.669052	0.525038	0.795994	0.677683	0.863003	0.968692	0.982314	0.915936	0.939039	0.524649	0.635684	0.805985	0.741374	0.843417	0.601827	0.932493	1	0.544285	0.829354	0.97878	0.95623	0.889615	0.784961	0.50159	0.45146	0.578073	0.90073	0.940566	0.738807	0.45466	0.592197	0.827187	0.487323	0.963191	0.959419	0.801077	0.47217	0.541959	0.628572	0.97978
middletemporal L	0.607617	0.762618	0.624933	0.547034	0.456748	0.638593	0.868376	0.56047	0.929903	0.951215	0.56174	0.713402	0.951496	0.806991	0.642717	0.590689	0.634979	0.690986	0.798339	0.820962	0.862658	0.907953	0.830405	0.920502	0.715961	0.544285	1	0.83378	0.497613	0.660026	0.747222	0.787808	0.454597	0.689045	0.303472	0.739752	0.463961	0.839689	0.856437	0.937947	0.541465	0.583542	0.436443	0.653695	0.46587	0.524329	0.713633	0.592326	0.618335
middletemporal R	0.583004	0.982551	0.903075	0.826277	0.765689	0.894535	0.994035	0.835058	0.942056	0.935765	0.570251	0.925423	0.935411	0.986997	0.904161	0.869634	0.840305	0.943102	0.710864	0.802437	0.984561	0.976067	0.988396	0.842734	0.937826	0.829354	0.83378	1	0.787421	0.918875	0.978327	0.957807	0.525683	0.604766	0.302995	0.933062	0.724294	0.893966	0.713444	0.848874	0.820293	0.568462	0.737747	0.919649	0.756599	0.52838	0.750245	0.769762	0.893862
paracentral L	0.501812	0.833099	0.914332	0.987948	0.909602	0.945221	0.752062	0.979775	0.658375	0.623191	0.502418	0.749868	0.631111	0.827091	0.947741	0.968861	0.917171	0.911819	0.50546	0.620687	0.762822	0.696707	0.805941	0.572865	0.901446	0.97878	0.497613	0.787421	1	0.936203	0.851149	0.735676	0.489128	0.442982	0.593033	0.873624	0.946172	0.717391	0.410266	0.558801	0.803573	0.487489	0.984953	0.935908	0.78485	0.47678	0.4907	0.58711	0.953429
paracentral R	0.496104	0.940216	0.96772	0.959574	0.894599	0.994549	0.891149	0.964712	0.812795	0.782115	0.544434	0.856766	0.789685	0.948742	0.99317	0.987303	0.943584	0.993972	0.624199	0.734904	0.90205	0.850029	0.935165	0.7154	0.984637	0.95623	0.660026	0.918875	0.936203	1	0.951626	0.85451	0.498413	0.546523	0.446222	0.972459	0.865639	0.839867	0.536282	0.707465	0.855876	0.553032	0.896457	0.99818	0.812196	0.524136	0.608463	0.684461	0.990968
parahippocampal L	0.575458	0.996536	0.961907	0.87425	0.843633	0.927755	0.96116	0.884984	0.874883	0.861514	0.544465	0.94407	0.863693	0.971938	0.941584	0.918032	0.857878	0.973658	0.645915	0.744287	0.947772	0.923128	0.965861	0.765152	0.946007	0.889615	0.747222	0.978327	0.851149	0.951626	1	0.958611	0.526458	0.5458	0.374306	0.929168	0.779358	0.847373	0.646287	0.767084	0.883523	0.530298	0.816305	0.958993	0.828431	0.497802	0.739346	0.788727	0.940585
parahippocampal R	0.636555	0.965288	0.893572	0.75956	0.755441	0.820016	0.955339	0.771363	0.87127	0.884271	0.543848	0.973683	0.876431	0.913834	0.841744	0.81019	0.741918	0.892291	0.633676	0.710858	0.916362	0.928119	0.916902	0.76877	0.855043	0.784961	0.787808	0.957807	0.735676	0.85451	0.958611	1	0.560647	0.524905	0.291225	0.838836	0.666849	0.798583	0.727461	0.779616	0.855049	0.499812	0.706835	0.867221	0.795078	0.474083	0.848211	0.870265	0.841891
parsopercularis L	0.550279	0.525056	0.493936	0.507143	0.424874	0.492318	0.526736	0.506447	0.534228	0.507567	0.8883	0.549641	0.5137	0.528625	0.511237	0.490768	0.551848	0.497239	0.70882	0.661924	0.525353	0.512755	0.529602	0.579137	0.522686	0.50159	0.454597	0.525683	0.489128	0.498413	0.526458	0.560647	1	0.724545	0.122137	0.524936	0.54821	0.58889	0.405247	0.56113	0.512479	0.838114	0.452839	0.493801	0.503094	0.869675	0.617885	0.608148	0.499735
parsopercularis R	0.29126	0.54985	0.467891	0.495797	0.360005	0.551696	0.617625	0.493607	0.722738	0.684342	0.806104	0.489736	0.700648	0.631068	0.538423	0.504608	0.626221	0.542422	0.930573	0.875712	0.656145	0.64998	0.642117	0.824652	0.595486	0.45146	0.689045	0.604766	0.442982	0.546523	0.5458	0.524905	0.724545	1	0.161775	0.635664	0.456823	0.787945	0.446759	0.805792	0.393837	0.944191	0.366095	0.526802	0.349774	0.914657	0.418144	0.420924	0.505441
parsorbitalis L	0.599695	0.353629	0.476312	0.534606	0.574559	0.451938	0.299644	0.550749	0.243914	0.256342	0.13343	0.305054	0.262536	0.326864	0.478829	0.512908	0.421101	0.42158	0.167114	0.159673	0.29232	0.265619	0.310908	0.194931	0.410524	0.578073	0.303472	0.302995	0.593033	0.446222	0.374306	0.291225	0.122137	0.161775	1	0.359744	0.619623	0.192287	0.390315	0.205104	0.449896	0.076296	0.656094	0.456529	0.496061	0.0468717	0.16316	0.217024	0.501338
parsorbitalis R	0.47129	0.92397	0.911876	0.916192	0.813389	0.9684	0.916514	0.921016	0.884596	0.84901	0.604169	0.828355	0.859319	0.970637	0.961768	0.944724	0.948534	0.965935	0.71416	0.814119	0.945996	0.899867	0.963209	0.804626	0.989428	0.90073	0.739752	0.933062	0.873624	0.972459	0.929168	0.838836	0.524936	0.635664	0.359744	1	0.809357	0.915634	0.570968	0.797638	0.78835	0.622561	0.81906	0.962706	0.735406	0.588631	0.599938	0.648287	0.949607
parstriangularis L	0.558296	0.764135	0.831639	0.930559	0.800193	0.871571	0.694965	0.942444	0.615027	0.576293	0.568113	0.669871	0.586459	0.763136	0.896963	0.905725	0.884794	0.834697	0.519685	0.61725	0.706754	0.637781	0.744285	0.552542	0.848074	0.940566	0.463961	0.724294	0.946172	0.865639	0.779358	0.666849	0.54821	0.456823	0.619623	0.809357	1	0.681058	0.398739	0.536237	0.705872	0.5172	0.923878	0.862691	0.688953	0.509554	0.450315	0.511777	0.897169
parstriangularis R	0.445622	0.849552	0.775351	0.769791	0.647626	0.83642	0.897371	0.769439	0.950531	0.91081	0.695701	0.764296	0.921576	0.920555	0.828089	0.793062	0.877624	0.843926	0.864598	0.93939	0.933516	0.914664	0.927651	0.94177	0.883846	0.738807	0.839689	0.893966	0.717391	0.839867	0.847373	0.798583	0.58889	0.787945	0.192287	0.915634	0.681058	1	0.610248	0.933221	0.66918	0.740137	0.646838	0.825914	0.608242	0.695976	0.59715	0.606369	0.802212
pericalcarine L	0.789668	0.66371	0.532322	0.440504	0.365574	0.504128	0.747511	0.456692	0.740747	0.796121	0.422244	0.650318	0.784788	0.658517	0.525969	0.479914	0.453132	0.573034	0.568919	0.578166	0.703695	0.768301	0.676221	0.703799	0.570254	0.45466	0.856437	0.713444	0.410266	0.536282	0.646287	0.727461	0.405247	0.446759	0.390315	0.570968	0.398739	0.610248	1	0.727451	0.467252	0.35626	0.37223	0.538669	0.397283	0.319549	0.824063	0.621279	0.509781
pericalcarine R	0.494453	0.778632	0.656925	0.613986	0.499859	0.694866	0.872671	0.617143	0.959118	0.953765	0.673739	0.719419	0.957126	0.840377	0.693262	0.644009	0.732208	0.727274	0.902609	0.936043	0.887032	0.910239	0.859758	0.994793	0.764955	0.592197	0.937947	0.848874	0.558801	0.707465	0.767084	0.779616	0.56113	0.805792	0.205104	0.797638	0.536237	0.933221	0.727451	1	0.570444	0.724811	0.486381	0.696097	0.500939	0.66847	0.633424	0.587742	0.664999
postcentral L	0.446239	0.874824	0.921132	0.799608	0.9294	0.837038	0.790056	0.808858	0.679394	0.664383	0.445468	0.91534	0.664174	0.810462	0.840952	0.843777	0.744692	0.875284	0.474515	0.563895	0.769781	0.738852	0.801135	0.569466	0.812156	0.827187	0.541465	0.820293	0.803573	0.855876	0.883523	0.855049	0.512479	0.393837	0.449896	0.78835	0.705872	0.66918	0.467252	0.570444	1	0.414127	0.818814	0.8725	0.982186	0.401933	0.691771	0.854868	0.855245
postcentral R	0.341705	0.524402	0.47527	0.532423	0.401163	0.564821	0.569146	0.523419	0.654424	0.608498	0.883229	0.471519	0.625052	0.60523	0.550474	0.527964	0.644546	0.539177	0.891865	0.844386	0.605356	0.584051	0.607043	0.749088	0.590394	0.487323	0.583542	0.568462	0.487489	0.553032	0.530298	0.499812	0.838114	0.944191	0.076296	0.622561	0.5172	0.740137	0.35626	0.724811	0.414127	1	0.418631	0.533203	0.384134	0.987756	0.431571	0.433829	0.523664
posteriorcingulate L	0.503818	0.795496	0.901859	0.957706	0.930689	0.903272	0.699557	0.950509	0.595604	0.56295	0.443923	0.736881	0.570241	0.774417	0.907989	0.939157	0.860558	0.874854	0.428207	0.543899	0.706336	0.63961	0.751355	0.498791	0.85151	0.963191	0.436443	0.737747	0.984953	0.896457	0.816305	0.706835	0.452839	0.366095	0.656094	0.81906	0.923878	0.646838	0.37223	0.486381	0.818814	0.418631	1	0.901836	0.811693	0.413354	0.472929	0.589937	0.923184
posteriorcingulate R	0.507568	0.947796	0.979609	0.955887	0.904409	0.988738	0.891067	0.962522	0.805666	0.776877	0.530863	0.871332	0.783802	0.94443	0.991001	0.986864	0.929767	0.996334	0.606942	0.717132	0.897778	0.846966	0.930438	0.702349	0.978231	0.959419	0.653695	0.919649	0.935908	0.99818	0.958993	0.867221	0.493801	0.526802	0.456529	0.962706	0.862691	0.825914	0.538669	0.696097	0.8725	0.533203	0.901836	1	0.829692	0.505042	0.623125	0.701963	0.993013
precentral L	0.406401	0.818284	0.882772	0.770525	0.923147	0.796473	0.723012	0.779956	0.608779	0.591377	0.417762	0.863008	0.591495	0.750448	0.800365	0.809374	0.705582	0.827455	0.422456	0.506279	0.704214	0.6688	0.738827	0.501807	0.762366	0.801077	0.46587	0.756599	0.78485	0.812196	0.828431	0.795078	0.503094	0.349774	0.496061	0.735406	0.688953	0.608242	0.397283	0.500939	0.982186	0.384134	0.811693	0.829692	1	0.378512	0.638342	0.828946	0.818093
precentral R	0.352751	0.492361	0.450601	0.518219	0.389207	0.53691	0.526531	0.507387	0.60271	0.555425	0.883698	0.452011	0.571664	0.565424	0.521872	0.506855	0.616975	0.508256	0.844443	0.793932	0.56187	0.537072	0.565526	0.693209	0.558296	0.47217	0.524329	0.52838	0.47678	0.524136	0.497802	0.474083	0.869675	0.914657	0.0468717	0.588631	0.509554	0.695976	0.319549	0.66847	0.401933	0.987756	0.413354	0.505042	0.378512	1	0.441621	0.444146	0.498169
precuneus L	0.699124	0.750828	0.665975	0.512716	0.546623	0.56987	0.766383	0.528284	0.694535	0.734241	0.553374	0.830984	0.720163	0.685478	0.59764	0.561444	0.499192	0.653031	0.513654	0.540263	0.707313	0.752948	0.69713	0.615286	0.612788	0.541959	0.713633	0.750245	0.4907	0.608463	0.739346	0.848211	0.617885	0.418144	0.16316	0.599938	0.450315	0.59715	0.824063	0.633424	0.691771	0.431571	0.472929	0.623125	0.638342	0.441621	1	0.880891	0.594541
precuneus R	0.513942	0.797706	0.759375	0.598939	0.712353	0.650918	0.76203	0.60801	0.665853	0.683854	0.519442	0.903683	0.669979	0.714884	0.666442	0.647202	0.56457	0.723751	0.484783	0.526544	0.713609	0.731912	0.719985	0.57606	0.66524	0.628572	0.592326	0.769762	0.58711	0.684461	0.788727	0.870265	0.608148	0.420924	0.217024	0.648287	0.511777	0.606369	0.621279	0.587742	0.854868	0.433829	0.589937	0.701963	0.828946	0.444146	0.880891	1	0.673666
rostralanteriorcingulate L	0.518921	0.92805	0.970898	0.967125	0.900591	0.983054	0.86312	0.977301	0.774566	0.742995	0.535332	0.846439	0.751145	0.922926	0.994967	0.992614	0.933966	0.981785	0.58725	0.697007	0.872462	0.814434	0.906161	0.673004	0.974289	0.97978	0.618335	0.893862	0.953429	0.990968	0.940585	0.841891	0.499735	0.505441	0.501338	0.949607	0.897169	0.802212	0.509781	0.664999	0.855245	0.523664	0.923184	0.993013	0.818093	0.498169	0.594541	0.673666	1
rostralanteriorcingulate R	0.504562	0.910606	0.951908	0.976907	0.888637	0.986764	0.851795	0.986763	0.77018	0.735541	0.554343	0.819719	0.744747	0.918128	0.994896	0.995461	0.952107	0.97295	0.599097	0.708107	0.866999	0.805453	0.900885	0.676745	0.976936	0.980514	0.611605	0.882219	0.959691	0.989131	0.922813	0.815507	0.508395	0.52378	0.499538	0.954735	0.912202	0.809643	0.496105	0.666579	0.830005	0.545336	0.9228	0.986839	0.793478	0.521367	0.567318	0.643876	0.995924
rostralmiddlefrontal L	0.443369	0.50555	0.650043	0.668807	0.765494	0.60478	0.391884	0.669546	0.272083	0.249443	0.148649	0.499184	0.25649	0.45757	0.618586	0.653492	0.547372	0.582479	0.0803649	0.196117	0.38676	0.323721	0.433421	0.156352	0.540638	0.70609	0.159863	0.427985	0.725328	0.600051	0.530402	0.434728	0.242952	0.0618747	0.875033	0.495911	0.696791	0.299258	0.196905	0.148322	0.673441	0.118675	0.790367	0.613775	0.72382	0.139651	0.25054	0.455919	0.644851
rostralmiddlefrontal R	0.43477	0.881167	0.848682	0.858111	0.740492	0.914627	0.895515	0.856958	0.911741	0.86786	0.651592	0.788316	0.878972	0.945214	0.903557	0.881065	0.936587	0.912035	0.787147	0.877902	0.934635	0.896524	0.943104	0.868313	0.944803	0.829982	0.774171	0.905862	0.808423	0.916759	0.883964	0.804463	0.555384	0.710301	0.27387	0.972825	0.756366	0.967817	0.563832	0.859532	0.728955	0.684571	0.744985	0.903846	0.673188	0.646783	0.577595	0.615406	0.885705
superiorfrontal L	0.481118	0.897957	0.918673	0.962588	0.845361	0.983841	0.863705	0.969192	0.806934	0.768139	0.599917	0.797403	0.778362	0.932319	0.986125	0.976504	0.975479	0.959848	0.662119	0.767446	0.889542	0.829301	0.9186	0.731611	0.985516	0.950079	0.649533	0.888777	0.933795	0.980586	0.908257	0.7991	0.534687	0.587675	0.445415	0.974394	0.893856	0.858129	0.504633	0.719368	0.791357	0.603008	0.881934	0.970521	0.749537	0.575292	0.553232	0.619063	0.975242
superiorfrontal R	0.506935	0.943586	0.968374	0.959629	0.888664	0.988539	0.892131	0.966305	0.812382	0.781749	0.547353	0.859301	0.789501	0.948236	0.993483	0.988032	0.938274	0.992479	0.620216	0.7277	0.903795	0.850237	0.933666	0.711765	0.986753	0.961198	0.65884	0.92036	0.934969	0.997817	0.953024	0.857773	0.502459	0.539158	0.452856	0.971124	0.871079	0.83572	0.53861	0.705218	0.85275	0.547445	0.896368	0.997499	0.809374	0.519568	0.611159	0.684534	0.994575
superiorparietal L	0.496899	0.951231	0.983968	0.887167	0.917491	0.931202	0.883979	0.893329	0.786366	0.769852	0.475455	0.935701	0.770769	0.911982	0.929455	0.930857	0.842681	0.9667	0.554428	0.660662	0.872295	0.838719	0.902444	0.672222	0.914062	0.903121	0.648111	0.912672	0.873182	0.949447	0.961222	0.911397	0.482002	0.47265	0.417009	0.897511	0.77421	0.775789	0.552559	0.673943	0.940958	0.46929	0.859399	0.961242	0.897411	0.443699	0.69991	0.800185	0.94022
superiorparietal R	0.447017	0.680821	0.70022	0.827852	0.665025	0.805723	0.673332	0.818324	0.706114	0.643531	0.741909	0.578218	0.658366	0.751658	0.795685	0.795004	0.895219	0.747796	0.743243	0.822493	0.726124	0.665042	0.744542	0.71976	0.799986	0.786055	0.554228	0.689208	0.814784	0.781756	0.693545	0.590368	0.673662	0.702386	0.369119	0.813392	0.843623	0.820444	0.34042	0.695459	0.573463	0.753018	0.762646	0.763262	0.541485	0.737864	0.408931	0.438619	0.776089
superiortemporal L	0.580089	0.988978	0.936996	0.870434	0.808516	0.930911	0.979191	0.883348	0.91103	0.894686	0.572699	0.91653	0.899124	0.989249	0.944856	0.91161	0.877421	0.969092	0.690758	0.787579	0.974222	0.949525	0.987401	0.807286	0.962483	0.878098	0.786318	0.988411	0.840911	0.951625	0.990267	0.943004	0.531265	0.586869	0.361065	0.950083	0.781915	0.884335	0.667795	0.80824	0.843484	0.563035	0.794242	0.952903	0.78471	0.525719	0.723462	0.754297	0.934306
superiortemporal R	0.924078	0.608723	0.542843	0.472702	0.411394	0.472079	0.627843	0.498583	0.564009	0.603465	0.575746	0.62203	0.591128	0.55084	0.521906	0.488591	0.460503	0.526754	0.451285	0.466608	0.57729	0.614751	0.559898	0.507306	0.517777	0.506406	0.604896	0.602072	0.480704	0.502445	0.597578	0.684284	0.640228	0.36133	0.458266	0.490402	0.528381	0.483886	0.79162	0.519259	0.496646	0.42962	0.469361	0.513632	0.450484	0.450945	0.801817	0.631769	0.514483
supramarginal L	0.409478	0.820805	0.848002	0.707596	0.868397	0.753267	0.74395	0.717501	0.634545	0.627563	0.450811	0.891352	0.623274	0.74581	0.755081	0.754298	0.656478	0.799847	0.453828	0.520854	0.713544	0.696894	0.741181	0.53426	0.730434	0.73646	0.512002	0.770172	0.713248	0.773572	0.825431	0.830917	0.54378	0.386009	0.398129	0.708707	0.614536	0.61394	0.456207	0.537298	0.968022	0.408195	0.73233	0.791231	0.97514	0.405673	0.710772	0.89549	0.767917
supramarginal R	0.709726	0.660193	0.599729	0.475476	0.498192	0.495574	0.653414	0.487405	0.576882	0.605213	0.636015	0.745898	0.591364	0.584495	0.53568	0.500615	0.465888	0.564569	0.492066	0.496465	0.600647	0.633872	0.592507	0.517001	0.536175	0.505864	0.56963	0.641859	0.470195	0.530024	0.64808	0.756948	0.745593	0.442637	0.17396	0.516052	0.474592	0.517565	0.715591	0.525416	0.648011	0.530626	0.460266	0.544861	0.614592	0.563341	0.921654	0.838171	0.533545
transversetemporal L	0.606398	0.991454	0.917823	0.82369	0.778029	0.890633	0.990248	0.83809	0.921175	0.917236	0.554836	0.941255	0.91721	0.974381	0.906044	0.870661	0.827677	0.944926	0.680939	0.770951	0.973066	0.965957	0.977064	0.815625	0.928763	0.835275	0.816816	0.993068	0.793236	0.917413	0.986471	0.972246	0.528837	0.576536	0.321771	0.917341	0.728978	0.868829	0.714076	0.8227	0.842256	0.5381	0.748552	0.922081	0.779575	0.501561	0.775949	0.796312	0.896782
transversetemporal R	0.607062	0.987728	0.906501	0.810121	0.765832	0.875659	0.989209	0.820487	0.921426	0.92265	0.553313	0.949458	0.919422	0.96837	0.890324	0.856496	0.809893	0.934194	0.681375	0.76852	0.968426	0.967015	0.970216	0.818589	0.916335	0.819916	0.821591	0.994291	0.77591	0.904704	0.980429	0.979616	0.529932	0.576351	0.296984	0.906259	0.71078	0.863559	0.725413	0.827057	0.837408	0.537801	0.731308	0.909864	0.774326	0.501737	0.787844	0.809787	0.883374
[truncated: 13 more columns]
