# Supplementary material for: The relationship between the interictal epileptiform discharge source connectivity and cortical structural couplings in temporal lobe epilepsy
Source: Front Neurol. 2023 Feb 1;14:1029732. doi: 10.3389/fneur.2023.1029732 (PMC9948620; doi:10.3389/fneur.2023.1029732)
Supplement: Supplementary file 1 [file Data_Sheet_1.ZIP › Connection/PLV/L/37.xlsx]

## Sheet: Sheet1
\	caudalanteriorcingulate L	caudalanteriorcingulate R	caudalmiddlefrontal L	caudalmiddlefrontal R	cuneus L	cuneus R	entorhinal L	entorhinal R	fusiform L	fusiform R	inferiorparietal L	inferiorparietal R	inferiortemporal L	inferiortemporal R	insula L	insula R	isthmuscingulate L	isthmuscingulate R	lateraloccipital L	lateraloccipital R	lateralorbitofrontal L	lateralorbitofrontal R	lingual L	lingual R	medialorbitofrontal L	medialorbitofrontal R	middletemporal L	middletemporal R	paracentral L	paracentral R	parahippocampal L	parahippocampal R	parsopercularis L	parsopercularis R	parsorbitalis L	parsorbitalis R	parstriangularis L	parstriangularis R	pericalcarine L	pericalcarine R	postcentral L	postcentral R	posteriorcingulate L	posteriorcingulate R	precentral L	precentral R	precuneus L	precuneus R	rostralanteriorcingulate L
caudalanteriorcingulate L	1	0.34206	0.277586	0.373448	0.847048	0.18499	0.554512	0.305279	0.198532	0.180544	0.190659	0.259005	0.302251	0.199419	0.234961	0.275775	0.244036	0.207136	0.157434	0.201701	0.208375	0.51006	0.102257	0.131793	0.244951	0.270858	0.13416	0.316146	0.25743	0.273142	0.781159	0.62109	0.40213	0.180264	0.10219	0.261684	0.432869	0.315288	0.161222	0.0915624	0.286135	0.346471	0.512852	0.258254	0.235728	0.332314	0.910132	0.370314	0.226115
caudalanteriorcingulate R	0.34206	1	0.876119	0.890686	0.251724	0.859168	0.752427	0.79961	0.712315	0.761327	0.86836	0.797329	0.915636	0.809281	0.921381	0.963507	0.954973	0.780655	0.778	0.825788	0.675354	0.323476	0.703148	0.798636	0.90962	0.960481	0.660136	0.561795	0.962963	0.887551	0.27139	0.449668	0.850294	0.787875	0.659492	0.793265	0.87838	0.777879	0.64433	0.770642	0.823769	0.843612	0.886973	0.824391	0.822501	0.819508	0.376542	0.901653	0.87026
caudalmiddlefrontal L	0.277586	0.876119	1	0.810428	0.28922	0.789956	0.677432	0.798852	0.81845	0.722441	0.811184	0.848941	0.913551	0.757421	0.883042	0.900643	0.879492	0.733614	0.852699	0.801371	0.649046	0.353235	0.69715	0.755662	0.861783	0.914799	0.71579	0.563208	0.909756	0.876512	0.386308	0.564883	0.805203	0.744258	0.738936	0.94369	0.784335	0.770555	0.644446	0.770291	0.948265	0.810258	0.754974	0.782785	0.956487	0.832486	0.304549	0.801637	0.803529
caudalmiddlefrontal R	0.373448	0.890686	0.810428	1	0.317038	0.84927	0.593629	0.732557	0.718985	0.788312	0.824349	0.896837	0.783226	0.816311	0.82338	0.855241	0.878794	0.792383	0.851032	0.910402	0.704156	0.341305	0.764637	0.847411	0.813947	0.834471	0.704537	0.597938	0.865103	0.802596	0.29328	0.43304	0.68203	0.888078	0.725921	0.825027	0.71168	0.714065	0.706392	0.853301	0.849469	0.978239	0.785187	0.784331	0.832325	0.958256	0.402158	0.933774	0.825965
cuneus L	0.847048	0.251724	0.28922	0.317038	1	0.232537	0.348772	0.39693	0.0886828	0.263825	0.23079	0.25634	0.185818	0.27532	0.256766	0.284565	0.239621	0.289363	0.146484	0.19524	0.289531	0.523184	0.190006	0.186159	0.27505	0.257911	0.118331	0.393462	0.258328	0.351175	0.861773	0.73936	0.204777	0.249364	0.0793011	0.300192	0.231414	0.412182	0.254057	0.12938	0.301735	0.304133	0.340884	0.339967	0.230123	0.302116	0.899742	0.298495	0.272174
cuneus R	0.18499	0.859168	0.789956	0.84927	0.232537	1	0.531779	0.895502	0.717039	0.963777	0.988493	0.815054	0.792522	0.985172	0.925603	0.893912	0.945456	0.975931	0.819053	0.902392	0.904822	0.57649	0.892769	0.964599	0.91827	0.87052	0.760839	0.815238	0.916545	0.899698	0.439724	0.604156	0.658549	0.944034	0.748874	0.743368	0.66209	0.886663	0.846864	0.902171	0.770921	0.834596	0.693709	0.960048	0.774428	0.811375	0.177003	0.861512	0.971251
entorhinal L	0.554512	0.752427	0.677432	0.593629	0.348772	0.531779	1	0.439527	0.693716	0.439954	0.544926	0.572516	0.84487	0.466837	0.609183	0.670297	0.657584	0.439179	0.609968	0.565277	0.390649	0.354674	0.46333	0.499132	0.584593	0.692247	0.580464	0.312763	0.675916	0.553064	0.166013	0.0684342	0.949506	0.465262	0.586009	0.596579	0.939465	0.408746	0.426069	0.527817	0.628234	0.565934	0.886526	0.462992	0.665132	0.54557	0.59392	0.666179	0.520203
entorhinal R	0.305279	0.79961	0.798852	0.732557	0.39693	0.895502	0.439527	1	0.610425	0.861892	0.922023	0.694366	0.739268	0.904191	0.943661	0.897058	0.89372	0.893817	0.703803	0.751263	0.80665	0.54086	0.762447	0.826552	0.95549	0.878495	0.62379	0.752831	0.893084	0.96214	0.613639	0.78254	0.591401	0.818538	0.622373	0.715539	0.585419	0.993618	0.733203	0.760129	0.728369	0.698901	0.569198	0.968149	0.726941	0.695597	0.219557	0.704783	0.949961
fusiform L	0.198532	0.712315	0.81845	0.718985	0.0886828	0.717039	0.693716	0.610425	1	0.729672	0.709961	0.867017	0.810108	0.712299	0.709899	0.708154	0.730589	0.703103	0.936089	0.828226	0.713163	0.575514	0.802013	0.775124	0.683725	0.719553	0.925947	0.656916	0.741249	0.677392	0.127251	0.30784	0.764063	0.748935	0.923832	0.837835	0.725652	0.597907	0.771036	0.848632	0.867762	0.773726	0.681817	0.658252	0.906168	0.797425	0.268762	0.733774	0.687911
fusiform R	0.180544	0.761327	0.722441	0.788312	0.263825	0.963777	0.439954	0.861892	0.729672	1	0.93947	0.793802	0.711537	0.986552	0.86116	0.81185	0.868152	0.993977	0.818847	0.885926	0.975142	0.691226	0.956968	0.979808	0.858167	0.788699	0.814622	0.910219	0.838386	0.841325	0.50138	0.638638	0.575598	0.957994	0.803049	0.702807	0.567799	0.864277	0.930867	0.927658	0.720745	0.792034	0.578473	0.931886	0.732413	0.778334	0.0904892	0.778045	0.933058
inferiorparietal L	0.190659	0.86836	0.811184	0.824349	0.23079	0.988493	0.544926	0.922023	0.709961	0.93947	1	0.792129	0.814124	0.968343	0.95452	0.91196	0.959159	0.95726	0.802074	0.870802	0.883758	0.562515	0.86326	0.935251	0.945033	0.893191	0.739112	0.797643	0.936141	0.927588	0.451035	0.62323	0.674803	0.908523	0.722761	0.746124	0.675265	0.913154	0.817655	0.87145	0.777463	0.803868	0.696813	0.974438	0.779954	0.784828	0.176599	0.843484	0.983736
inferiorparietal R	0.259005	0.797329	0.848941	0.896837	0.25634	0.815054	0.572516	0.694366	0.867017	0.793802	0.792129	1	0.787901	0.793552	0.778488	0.787598	0.816554	0.778959	0.976914	0.959848	0.737025	0.457814	0.828355	0.86369	0.75905	0.782081	0.837506	0.65072	0.814303	0.760848	0.272618	0.428794	0.682186	0.858211	0.872732	0.914237	0.679739	0.675224	0.772268	0.925771	0.933334	0.951741	0.712958	0.743511	0.922758	0.963755	0.338214	0.888659	0.774325
inferiortemporal L	0.302251	0.915636	0.913551	0.783226	0.185818	0.792522	0.84487	0.739268	0.810108	0.711537	0.814124	0.787901	1	0.745552	0.876739	0.910628	0.897332	0.720519	0.808322	0.782787	0.644516	0.372009	0.688539	0.748935	0.853924	0.928461	0.718885	0.543216	0.922192	0.83822	0.18008	0.376087	0.935487	0.719064	0.719449	0.823182	0.916873	0.713437	0.636479	0.751199	0.857415	0.768238	0.870034	0.75831	0.876277	0.763558	0.36861	0.822496	0.798849
inferiortemporal R	0.199419	0.809281	0.757421	0.816311	0.27532	0.985172	0.466837	0.904191	0.712299	0.986552	0.968343	0.793552	0.745552	1	0.905466	0.862182	0.910102	0.995623	0.809082	0.881804	0.938749	0.63021	0.916782	0.965555	0.905064	0.838015	0.774593	0.865643	0.881995	0.88657	0.49974	0.652478	0.606817	0.952403	0.765609	0.719463	0.604109	0.902532	0.883456	0.90415	0.74058	0.805564	0.616939	0.966366	0.748273	0.788528	0.133495	0.802534	0.968762
insula L	0.234961	0.921381	0.883042	0.82338	0.256766	0.925603	0.609183	0.943661	0.709899	0.86116	0.95452	0.778488	0.876739	0.905466	1	0.970556	0.973254	0.887043	0.783334	0.821299	0.792459	0.458309	0.780413	0.857758	0.993423	0.96513	0.688607	0.700742	0.977752	0.97331	0.439219	0.627014	0.747035	0.837198	0.68243	0.791425	0.746496	0.926855	0.732855	0.807195	0.816199	0.788089	0.735587	0.949812	0.818139	0.778466	0.228842	0.824373	0.968137
insula R	0.275775	0.963507	0.900643	0.855241	0.284565	0.893912	0.670297	0.897058	0.708154	0.81185	0.91196	0.787598	0.910628	0.862182	0.970556	1	0.972092	0.838061	0.779139	0.819206	0.730573	0.383283	0.735404	0.823915	0.966907	0.992903	0.665965	0.63065	0.989571	0.964765	0.387797	0.575174	0.797384	0.813875	0.666025	0.807415	0.801418	0.877265	0.68303	0.783663	0.830135	0.812534	0.786559	0.900901	0.830431	0.798783	0.293532	0.848332	0.924295
isthmuscingulate L	0.244036	0.954973	0.879492	0.878794	0.239621	0.945456	0.657584	0.89372	0.730589	0.868152	0.959159	0.816554	0.897332	0.910102	0.973254	0.972092	1	0.888328	0.811279	0.866598	0.79405	0.447892	0.796243	0.883069	0.959497	0.959069	0.713263	0.692836	0.988702	0.945116	0.370167	0.557548	0.779077	0.862673	0.705809	0.799413	0.786753	0.875248	0.742112	0.836976	0.832053	0.841387	0.802062	0.928356	0.832423	0.822367	0.280285	0.889155	0.953748
isthmuscingulate R	0.207136	0.780655	0.733614	0.792383	0.289363	0.975931	0.439179	0.893817	0.703103	0.993977	0.95726	0.778959	0.720519	0.995623	0.887043	0.838061	0.888328	1	0.798665	0.872844	0.956843	0.66051	0.929782	0.968619	0.8869	0.813531	0.7783	0.888736	0.859448	0.870685	0.51995	0.662879	0.578714	0.952347	0.766427	0.701067	0.574276	0.895389	0.900855	0.906137	0.719258	0.785383	0.584649	0.957933	0.727886	0.769387	0.120441	0.778954	0.956366
lateraloccipital L	0.157434	0.778	0.852699	0.851032	0.146484	0.819053	0.609968	0.703803	0.936089	0.818847	0.802074	0.976914	0.808322	0.809082	0.783334	0.779139	0.811279	0.798665	1	0.945047	0.780697	0.539249	0.868219	0.875698	0.763013	0.777515	0.905568	0.706268	0.810099	0.761145	0.244106	0.422872	0.713446	0.860333	0.928965	0.904782	0.69481	0.688834	0.820914	0.941857	0.931847	0.907304	0.697836	0.755274	0.938087	0.92708	0.246369	0.846684	0.783522
lateraloccipital R	0.201701	0.825788	0.801371	0.910402	0.19524	0.902392	0.565277	0.751263	0.828226	0.885926	0.870802	0.959848	0.782787	0.881804	0.821299	0.819206	0.866598	0.872844	0.945047	1	0.834526	0.531667	0.899751	0.945752	0.806816	0.801701	0.848758	0.741032	0.84668	0.795565	0.283573	0.451872	0.670195	0.926605	0.86229	0.834519	0.675471	0.737613	0.844343	0.9733	0.860869	0.950546	0.729783	0.82109	0.856345	0.936357	0.284017	0.929895	0.850082
lateralorbitofrontal L	0.208375	0.675354	0.649046	0.704156	0.289531	0.904822	0.390649	0.80665	0.713163	0.975142	0.883758	0.737025	0.644516	0.938749	0.792459	0.730573	0.79405	0.956843	0.780697	0.834526	1	0.780977	0.966204	0.945488	0.788197	0.70863	0.827742	0.958466	0.763532	0.773359	0.539872	0.648154	0.515958	0.911215	0.80772	0.638463	0.499653	0.815834	0.959971	0.904066	0.653133	0.718451	0.499089	0.877437	0.670553	0.709798	0.0850879	0.700153	0.873642
lateralorbitofrontal R	0.51006	0.323476	0.353235	0.341305	0.523184	0.57649	0.354674	0.54086	0.575514	0.691226	0.562515	0.457814	0.372009	0.63021	0.458309	0.383283	0.447892	0.66051	0.539249	0.531667	0.780977	1	0.747656	0.643505	0.451426	0.366484	0.730188	0.864776	0.424905	0.470667	0.70408	0.690177	0.360848	0.596541	0.707247	0.382752	0.326609	0.566684	0.793685	0.639996	0.373031	0.384187	0.257571	0.581789	0.404347	0.393895	0.408504	0.358774	0.540615
lingual L	0.102257	0.703148	0.69715	0.764637	0.190006	0.892769	0.46333	0.762447	0.802013	0.956968	0.86326	0.828355	0.688539	0.916782	0.780413	0.735404	0.796243	0.929782	0.868219	0.899751	0.966204	0.747656	1	0.965102	0.772023	0.719617	0.908621	0.915826	0.768986	0.752473	0.431956	0.551435	0.576283	0.930085	0.895291	0.716721	0.558909	0.764969	0.986281	0.965476	0.729104	0.79824	0.561269	0.838206	0.749356	0.79675	0.0102609	0.755526	0.848484
lingual R	0.131793	0.798636	0.755662	0.847411	0.186159	0.964599	0.499132	0.826552	0.775124	0.979808	0.935251	0.86369	0.748935	0.965555	0.857758	0.823915	0.883069	0.968619	0.875698	0.945752	0.945488	0.643505	0.965102	1	0.85001	0.803221	0.845625	0.861215	0.852757	0.829556	0.406851	0.55782	0.621271	0.972869	0.835649	0.754077	0.618942	0.822212	0.924527	0.967293	0.776809	0.863419	0.651068	0.901747	0.783729	0.846688	0.130944	0.851892	0.917894
medialorbitofrontal L	0.244951	0.90962	0.861783	0.813947	0.27505	0.91827	0.584593	0.95549	0.683725	0.858167	0.945033	0.75905	0.853924	0.905064	0.993423	0.966907	0.959497	0.8869	0.763013	0.806816	0.788197	0.451426	0.772023	0.85001	1	0.961738	0.668573	0.695987	0.963649	0.974708	0.461651	0.648199	0.725551	0.835179	0.663011	0.770947	0.726611	0.940364	0.72647	0.79536	0.791873	0.775328	0.709529	0.952798	0.793401	0.764433	0.217426	0.803661	0.971172
medialorbitofrontal R	0.270858	0.960481	0.914799	0.834471	0.257911	0.87052	0.692247	0.878495	0.719553	0.788699	0.893191	0.782081	0.928461	0.838015	0.96513	0.992903	0.959069	0.813531	0.777515	0.801701	0.70863	0.366484	0.719617	0.803221	0.961738	1	0.664504	0.605038	0.981544	0.948304	0.363236	0.55317	0.822354	0.78724	0.667586	0.818629	0.823287	0.856129	0.667374	0.769043	0.836719	0.79625	0.792977	0.876494	0.839771	0.787079	0.288569	0.833553	0.906631
middletemporal L	0.13416	0.660136	0.71579	0.704537	0.118331	0.760839	0.580464	0.62379	0.925947	0.814622	0.739112	0.837506	0.718885	0.774593	0.688607	0.665965	0.713263	0.7783	0.905568	0.848758	0.827742	0.730188	0.908621	0.845625	0.668573	0.664504	1	0.790542	0.705166	0.654031	0.276403	0.382562	0.656674	0.807056	0.965934	0.74046	0.621928	0.621062	0.895841	0.906338	0.769277	0.763551	0.598405	0.69364	0.80575	0.778999	0.182275	0.712275	0.715497
middletemporal R	0.316146	0.561795	0.563208	0.597938	0.393462	0.815238	0.312763	0.752831	0.656916	0.910219	0.797643	0.65072	0.543216	0.865643	0.700742	0.63065	0.692836	0.888736	0.706268	0.741032	0.958466	0.864776	0.915826	0.861215	0.695987	0.605038	0.790542	1	0.666733	0.703666	0.626757	0.702087	0.427956	0.83277	0.784623	0.563319	0.404797	0.771323	0.941017	0.829253	0.572383	0.616906	0.382621	0.81348	0.590541	0.617375	0.204143	0.583847	0.786695
paracentral L	0.25743	0.962963	0.909756	0.865103	0.258328	0.916545	0.675916	0.893084	0.741249	0.838386	0.936141	0.814303	0.922192	0.881995	0.977752	0.989571	0.988702	0.859448	0.810099	0.84668	0.763532	0.424905	0.768986	0.852757	0.963649	0.981544	0.705166	0.666733	1	0.962204	0.371879	0.562059	0.802966	0.833591	0.700558	0.820961	0.805689	0.875257	0.715625	0.814977	0.851569	0.829343	0.804195	0.911914	0.852341	0.816076	0.292467	0.872016	0.934695
paracentral R	0.273142	0.887551	0.876512	0.802596	0.351175	0.899698	0.553064	0.96214	0.677392	0.841325	0.927588	0.760848	0.83822	0.88657	0.97331	0.964765	0.945116	0.870685	0.761145	0.795565	0.773359	0.470667	0.752473	0.829556	0.974708	0.948304	0.654031	0.703666	0.962204	1	0.515595	0.696869	0.6951	0.821129	0.654909	0.788947	0.691343	0.952376	0.710312	0.780418	0.809661	0.766204	0.678118	0.946763	0.806656	0.761778	0.248366	0.782981	0.943491
parahippocampal L	0.781159	0.27139	0.386308	0.29328	0.861773	0.439724	0.166013	0.613639	0.127251	0.50138	0.451035	0.272618	0.18008	0.49974	0.439219	0.387797	0.370167	0.51995	0.244106	0.283573	0.539872	0.70408	0.431956	0.406851	0.461651	0.363236	0.276403	0.626757	0.371879	0.515595	1	0.928888	0.0403619	0.412378	0.268998	0.384487	0.0727584	0.62854	0.480755	0.336277	0.36118	0.26953	0.151429	0.556106	0.308179	0.304034	0.694905	0.212972	0.485652
parahippocampal R	0.62109	0.449668	0.564883	0.43304	0.73936	0.604156	0.0684342	0.78254	0.30784	0.638638	0.62323	0.428794	0.376087	0.652478	0.627014	0.575174	0.557548	0.662879	0.422872	0.451872	0.648154	0.690177	0.551435	0.55782	0.648199	0.55317	0.382562	0.702087	0.562059	0.696869	0.928888	1	0.218998	0.560921	0.396727	0.534132	0.213156	0.7936	0.576629	0.490303	0.515198	0.410706	0.206267	0.718732	0.482577	0.438822	0.527034	0.363732	0.6571
parsopercularis L	0.40213	0.850294	0.805203	0.68203	0.204777	0.658549	0.949506	0.591401	0.764063	0.575598	0.674803	0.682186	0.935487	0.606817	0.747035	0.797384	0.779077	0.578714	0.713446	0.670195	0.515958	0.360848	0.576283	0.621271	0.725551	0.822354	0.656674	0.427956	0.802966	0.6951	0.0403619	0.218998	1	0.589292	0.66566	0.718946	0.969997	0.563267	0.534934	0.638305	0.746854	0.663092	0.888118	0.60874	0.779147	0.653286	0.448001	0.73471	0.660723
parsopercularis R	0.180264	0.787875	0.744258	0.888078	0.249364	0.944034	0.465262	0.818538	0.748935	0.957994	0.908523	0.858211	0.719064	0.952403	0.837198	0.813875	0.862673	0.952347	0.860333	0.926605	0.911215	0.596541	0.930085	0.972869	0.835179	0.78724	0.807056	0.83277	0.833591	0.821129	0.412378	0.560921	0.589292	1	0.813139	0.76117	0.589915	0.815718	0.893709	0.940299	0.774303	0.895096	0.622813	0.892177	0.778562	0.877033	0.170314	0.835402	0.904762
parsorbitalis L	0.10219	0.659492	0.738936	0.725921	0.0793011	0.748874	0.586009	0.622373	0.923832	0.803049	0.722761	0.872732	0.719449	0.765609	0.68243	0.666025	0.705809	0.766427	0.928965	0.86229	0.80772	0.707247	0.895291	0.835649	0.663011	0.667586	0.965934	0.784623	0.700558	0.654909	0.268998	0.396727	0.66566	0.813139	1	0.798143	0.632135	0.616496	0.88448	0.909685	0.79761	0.790492	0.596357	0.685627	0.832617	0.815616	0.148895	0.71583	0.702738
parsorbitalis R	0.261684	0.793265	0.94369	0.825027	0.300192	0.743368	0.596579	0.715539	0.837835	0.702807	0.746124	0.914237	0.823182	0.719463	0.791425	0.807415	0.799413	0.701067	0.904782	0.834519	0.638463	0.382752	0.716721	0.754077	0.770947	0.818629	0.74046	0.563319	0.820961	0.788947	0.384487	0.534132	0.718946	0.76117	0.798143	1	0.700407	0.688942	0.666928	0.80588	0.969923	0.855052	0.682124	0.715369	0.973125	0.893947	0.290743	0.7877	0.735683
parstriangularis L	0.432869	0.87838	0.784335	0.71168	0.231414	0.66209	0.939465	0.585419	0.725652	0.567799	0.675265	0.679739	0.916873	0.604109	0.746496	0.801418	0.786753	0.574276	0.69481	0.675471	0.499653	0.326609	0.558909	0.618942	0.726611	0.823287	0.621928	0.404797	0.805689	0.691343	0.0727584	0.213156	0.969997	0.589915	0.632135	0.700407	1	0.557931	0.51276	0.629464	0.730459	0.681958	0.92778	0.606766	0.754421	0.663829	0.471812	0.765241	0.663838
parstriangularis R	0.315288	0.777879	0.770555	0.714065	0.412182	0.886663	0.408746	0.993618	0.597907	0.864277	0.913154	0.675224	0.713437	0.902532	0.926855	0.877265	0.875248	0.895389	0.688834	0.737613	0.815834	0.566684	0.764969	0.822212	0.940364	0.856129	0.621062	0.771323	0.875257	0.952376	0.62854	0.7936	0.563267	0.815718	0.616496	0.688942	0.557931	1	0.739803	0.753639	0.703111	0.680308	0.5411	0.966349	0.701927	0.675664	0.222221	0.683004	0.943556
pericalcarine L	0.161222	0.64433	0.644446	0.706392	0.254057	0.846864	0.426069	0.733203	0.771036	0.930867	0.817655	0.772268	0.636479	0.883456	0.732855	0.68303	0.742112	0.900855	0.820914	0.844343	0.959971	0.793685	0.986281	0.924527	0.72647	0.667374	0.895841	0.941017	0.715625	0.710312	0.480755	0.576629	0.534934	0.893709	0.88448	0.666928	0.51276	0.739803	1	0.926614	0.67323	0.738917	0.498734	0.804351	0.697881	0.741904	0.0828736	0.685896	0.807614
pericalcarine R	0.0915624	0.770642	0.770291	0.853301	0.12938	0.902171	0.527817	0.760129	0.848632	0.927658	0.87145	0.925771	0.751199	0.90415	0.807195	0.783663	0.836976	0.906137	0.941857	0.9733	0.904066	0.639996	0.965476	0.967293	0.79536	0.769043	0.906338	0.829253	0.814977	0.780418	0.336277	0.490303	0.638305	0.940299	0.909685	0.80588	0.629464	0.753639	0.926614	1	0.825491	0.897255	0.654536	0.832989	0.833651	0.89447	0.150161	0.852205	0.853749
postcentral L	0.286135	0.823769	0.948265	0.849469	0.301735	0.770921	0.628234	0.728369	0.867762	0.720745	0.777463	0.933334	0.857415	0.74058	0.816199	0.830135	0.832053	0.719258	0.931847	0.860869	0.653133	0.373031	0.729104	0.776809	0.791873	0.836719	0.769277	0.572383	0.851569	0.809661	0.36118	0.515198	0.746854	0.774303	0.79761	0.969923	0.730459	0.703111	0.67323	0.825491	1	0.877845	0.726971	0.735842	0.990137	0.907964	0.32899	0.829971	0.762007
postcentral R	0.346471	0.843612	0.810258	0.978239	0.304133	0.834596	0.565934	0.698901	0.773726	0.792034	0.803868	0.951741	0.768238	0.805564	0.788089	0.812534	0.841387	0.785383	0.907304	0.950546	0.718451	0.384187	0.79824	0.863419	0.775328	0.79625	0.763551	0.616906	0.829343	0.766204	0.26953	0.410706	0.663092	0.895096	0.790492	0.855052	0.681958	0.680308	0.738917	0.897255	0.877845	1	0.75357	0.755771	0.860776	0.986797	0.397329	0.933898	0.795804
posteriorcingulate L	0.512852	0.886973	0.754974	0.785187	0.340884	0.693709	0.886526	0.569198	0.681817	0.578473	0.696813	0.712958	0.870034	0.616939	0.735587	0.786559	0.802062	0.584649	0.697836	0.729783	0.499089	0.257571	0.561269	0.651068	0.709529	0.792977	0.598405	0.382621	0.804195	0.678118	0.151429	0.206267	0.888118	0.622813	0.596357	0.682124	0.92778	0.5411	0.498734	0.654536	0.726971	0.75357	1	0.607568	0.73704	0.719572	0.574201	0.863725	0.667796
posteriorcingulate R	0.258254	0.824391	0.782785	0.784331	0.339967	0.960048	0.462992	0.968149	0.658252	0.931886	0.974438	0.743511	0.75831	0.966366	0.949812	0.900901	0.928356	0.957933	0.755274	0.82109	0.877437	0.581789	0.838206	0.901747	0.952798	0.876494	0.69364	0.81348	0.911914	0.946763	0.556106	0.718732	0.60874	0.892177	0.685627	0.715369	0.606766	0.966349	0.804351	0.832989	0.735842	0.755771	0.607568	1	0.73804	0.742299	0.183358	0.766823	0.987059
precentral L	0.235728	0.822501	0.956487	0.832325	0.230123	0.774428	0.665132	0.726941	0.906168	0.732413	0.779954	0.922758	0.876277	0.748273	0.818139	0.830431	0.832423	0.727886	0.938087	0.856345	0.670553	0.404347	0.749356	0.783729	0.793401	0.839771	0.80575	0.590541	0.852341	0.806656	0.308179	0.482577	0.779147	0.778562	0.832617	0.973125	0.754421	0.701927	0.697881	0.833651	0.990137	0.860776	0.73704	0.73804	1	0.891737	0.28825	0.815496	0.763764
precentral R	0.332314	0.819508	0.832486	0.958256	0.302116	0.811375	0.54557	0.695597	0.797425	0.778334	0.784828	0.963755	0.763558	0.788528	0.778466	0.798783	0.822367	0.769387	0.92708	0.936357	0.709798	0.393895	0.79675	0.846688	0.764433	0.787079	0.778999	0.617375	0.816076	0.761778	0.304034	0.438822	0.653286	0.877033	0.815616	0.893947	0.663829	0.675664	0.741904	0.89447	0.907964	0.986797	0.719572	0.742299	0.891737	1	0.368198	0.898452	0.77845
precuneus L	0.910132	0.376542	0.304549	0.402158	0.899742	0.177003	0.59392	0.219557	0.268762	0.0904892	0.176599	0.338214	0.36861	0.133495	0.228842	0.293532	0.280285	0.120441	0.246369	0.284017	0.0850879	0.408504	0.0102609	0.130944	0.217426	0.288569	0.182275	0.204143	0.292467	0.248366	0.694905	0.527034	0.448001	0.170314	0.148895	0.290743	0.471812	0.222221	0.0828736	0.150161	0.32899	0.397329	0.574201	0.183358	0.28825	0.368198	1	0.45932	0.176029
precuneus R	0.370314	0.901653	0.801637	0.933774	0.298495	0.861512	0.666179	0.704783	0.733774	0.778045	0.843484	0.888659	0.822496	0.802534	0.824373	0.848332	0.889155	0.778954	0.846684	0.929895	0.700153	0.358774	0.755526	0.851892	0.803661	0.833553	0.712275	0.583847	0.872016	0.782981	0.212972	0.363732	0.73471	0.835402	0.71583	0.7877	0.765241	0.683004	0.685896	0.852205	0.829971	0.933898	0.863725	0.766823	0.815496	0.898452	0.45932	1	0.814321
rostralanteriorcingulate L	0.226115	0.87026	0.803529	0.825965	0.272174	0.971251	0.520203	0.949961	0.687911	0.933058	0.983736	0.774325	0.798849	0.968762	0.968137	0.924295	0.953748	0.956366	0.783522	0.850082	0.873642	0.540615	0.848484	0.917894	0.971172	0.906631	0.715497	0.786695	0.934695	0.943491	0.485652	0.6571	0.660723	0.904762	0.702738	0.735683	0.663838	0.943556	0.807614	0.853749	0.762007	0.795804	0.667796	0.987059	0.763764	0.77845	0.176029	0.814321	1
rostralanteriorcingulate R	0.278654	0.964717	0.919795	0.831683	0.243524	0.852596	0.72186	0.850862	0.730912	0.767512	0.874519	0.783805	0.944471	0.816257	0.950354	0.985641	0.950304	0.790394	0.779588	0.796416	0.686416	0.350619	0.705385	0.787725	0.944672	0.997081	0.666495	0.581336	0.974853	0.928174	0.329296	0.519593	0.848708	0.770642	0.670917	0.823626	0.849369	0.827519	0.652378	0.760227	0.842039	0.795647	0.813977	0.850735	0.846766	0.786612	0.302558	0.83633	0.885134
rostralmiddlefrontal L	0.529112	0.433718	0.473462	0.4234	0.595879	0.689898	0.118971	0.76521	0.418735	0.762949	0.694627	0.440337	0.382241	0.745685	0.630239	0.548948	0.583016	0.768175	0.478066	0.534519	0.814175	0.848757	0.714783	0.680349	0.638811	0.519097	0.563784	0.870092	0.564972	0.670118	0.841877	0.896808	0.240719	0.654549	0.547232	0.440248	0.219958	0.786754	0.752031	0.61254	0.431922	0.415939	0.199097	0.761079	0.424874	0.420235	0.397055	0.401993	0.704044
rostralmiddlefrontal R	0.686552	0.758476	0.618045	0.73684	0.47263	0.522961	0.827919	0.443193	0.517357	0.408397	0.518871	0.59476	0.708104	0.458778	0.582144	0.66033	0.641574	0.423278	0.546492	0.575331	0.309857	0.163811	0.383212	0.478409	0.570827	0.661299	0.421381	0.190854	0.651754	0.549703	0.329668	0.245139	0.754462	0.507721	0.435915	0.576102	0.799176	0.41599	0.322929	0.489776	0.602166	0.68382	0.846003	0.46263	0.597475	0.653831	0.683635	0.719421	0.519049
superiorfrontal L	0.245675	0.937858	0.858249	0.855247	0.246551	0.934902	0.613475	0.926036	0.706118	0.870642	0.955566	0.790564	0.868373	0.914289	0.99271	0.969464	0.978123	0.89501	0.789779	0.842447	0.799916	0.451336	0.79195	0.873413	0.989112	0.959807	0.694453	0.701938	0.976308	0.959401	0.412083	0.598205	0.746092	0.858183	0.686039	0.775276	0.755154	0.911935	0.742686	0.822893	0.806258	0.816104	0.755997	0.946606	0.805194	0.798801	0.244362	0.851118	0.974203
superiorfrontal R	0.274348	0.881918	0.874132	0.783863	0.330678	0.883408	0.552269	0.963742	0.670633	0.827405	0.915485	0.742402	0.832769	0.874401	0.974008	0.954916	0.930766	0.858199	0.746938	0.774711	0.760165	0.447081	0.740198	0.814451	0.984294	0.950809	0.642421	0.681163	0.946372	0.981253	0.51178	0.696039	0.698301	0.803425	0.641701	0.781217	0.695573	0.953763	0.697272	0.764775	0.796407	0.747259	0.670359	0.936907	0.796173	0.744548	0.231289	0.76442	0.944267
superiorparietal L	0.292785	0.779982	0.768638	0.728493	0.399846	0.915219	0.4259	0.971162	0.611234	0.889701	0.9363	0.696598	0.72615	0.922744	0.921276	0.872803	0.891092	0.917837	0.70734	0.765348	0.840706	0.586883	0.790269	0.849236	0.92156	0.84703	0.642075	0.79754	0.881729	0.941704	0.613104	0.773057	0.572383	0.839242	0.64128	0.695004	0.565655	0.969925	0.765805	0.778388	0.715946	0.69904	0.559958	0.973061	0.711872	0.691117	0.213032	0.711491	0.943188
superiorparietal R	0.32248	0.862508	0.801989	0.953211	0.28499	0.867036	0.595832	0.712714	0.77677	0.814332	0.838265	0.946517	0.788955	0.827274	0.808272	0.828155	0.866261	0.808593	0.905241	0.972472	0.743259	0.41138	0.811836	0.888054	0.792471	0.809306	0.769864	0.636733	0.849485	0.779514	0.24056	0.396816	0.685839	0.887096	0.785131	0.826716	0.706821	0.694516	0.74678	0.909705	0.860313	0.975847	0.78709	0.777981	0.844824	0.949263	0.407542	0.970507	0.818347
superiortemporal L	0.450474	0.575178	0.612855	0.53698	0.538195	0.777341	0.201376	0.884832	0.459688	0.804439	0.792956	0.527986	0.514759	0.816388	0.762809	0.689517	0.708273	0.825496	0.547943	0.60557	0.806316	0.7242	0.71785	0.731765	0.772786	0.664218	0.550355	0.821872	0.696666	0.799469	0.791483	0.908689	0.357716	0.713438	0.542869	0.553159	0.346049	0.89629	0.728492	0.653767	0.553503	0.515839	0.332822	0.859319	0.543772	0.519993	0.320236	0.509999	0.808758
superiortemporal R	0.792828	0.0769462	0.0924426	0.021425	0.745081	0.260489	0.468134	0.323956	0.422512	0.390436	0.256725	0.13083	0.230686	0.336838	0.175753	0.0899859	0.133842	0.371109	0.250681	0.179739	0.490683	0.819732	0.433999	0.312753	0.184067	0.0909113	0.480967	0.607731	0.119458	0.211287	0.759581	0.636928	0.354355	0.27887	0.442989	0.109044	0.332541	0.357502	0.498588	0.304032	0.0954723	0.0313109	0.302132	0.321582	0.158249	0.0494202	0.736474	0.083807	0.261861
supramarginal L	0.362988	0.82328	0.872031	0.914957	0.365791	0.789142	0.564046	0.701501	0.806633	0.74139	0.780836	0.965496	0.795997	0.757077	0.795347	0.808198	0.827939	0.736055	0.93221	0.910406	0.671062	0.356575	0.751095	0.810569	0.774818	0.805559	0.749985	0.579581	0.832171	0.77867	0.355492	0.477088	0.678127	0.817542	0.779878	0.913262	0.684052	0.678899	0.689162	0.860061	0.953227	0.947039	0.726755	0.731833	0.923327	0.960819	0.418323	0.890693	0.768693
supramarginal R	0.465522	0.776901	0.842647	0.870877	0.461479	0.705144	0.515166	0.635693	0.725698	0.64445	0.695625	0.925352	0.732863	0.665821	0.727509	0.756559	0.760949	0.641984	0.859892	0.843539	0.563933	0.257498	0.651712	0.719844	0.707379	0.756539	0.657534	0.474794	0.772175	0.71943	0.418817	0.489837	0.619507	0.733806	0.702671	0.901258	0.630806	0.611295	0.588048	0.773676	0.914134	0.908526	0.686204	0.649711	0.879706	0.926478	0.502472	0.847512	0.683298
transversetemporal L	0.338786	0.823734	0.958021	0.789132	0.420146	0.760223	0.555247	0.803077	0.727507	0.691794	0.78414	0.824465	0.824068	0.72969	0.851596	0.869463	0.842135	0.709484	0.810129	0.767565	0.618524	0.357711	0.649378	0.71973	0.83381	0.873332	0.631159	0.552926	0.872722	0.872796	0.528921	0.677067	0.689284	0.717369	0.663068	0.929463	0.675578	0.77719	0.599426	0.728304	0.937167	0.785898	0.659644	0.771836	0.918097	0.815884	0.334017	0.758814	0.778968
transversetemporal R	0.683461	0.272682	0.35284	0.290417	0.763837	0.526499	0.138669	0.646896	0.28329	0.623665	0.530402	0.300642	0.204153	0.598698	0.475084	0.399194	0.413987	0.626792	0.331728	0.37332	0.690278	0.851264	0.589736	0.527443	0.492967	0.368254	0.450366	0.788377	0.403624	0.540667	0.934615	0.917738	0.0974161	0.516781	0.436806	0.350949	0.0663331	0.676534	0.646457	0.467927	0.32763	0.277171	0.0165811	0.623928	0.299875	0.30042	0.592868	0.224039	0.553493
[truncated: 13 more columns]
