# Supplementary material for: The relationship between the interictal epileptiform discharge source connectivity and cortical structural couplings in temporal lobe epilepsy
Source: Front Neurol. 2023 Feb 1;14:1029732. doi: 10.3389/fneur.2023.1029732 (PMC9948620; doi:10.3389/fneur.2023.1029732)
Supplement: Supplementary file 1 [file Data_Sheet_1.ZIP › Connection/PLV/L/38.xlsx]

## Sheet: Sheet1
\	caudalanteriorcingulate L	caudalanteriorcingulate R	caudalmiddlefrontal L	caudalmiddlefrontal R	cuneus L	cuneus R	entorhinal L	entorhinal R	fusiform L	fusiform R	inferiorparietal L	inferiorparietal R	inferiortemporal L	inferiortemporal R	insula L	insula R	isthmuscingulate L	isthmuscingulate R	lateraloccipital L	lateraloccipital R	lateralorbitofrontal L	lateralorbitofrontal R	lingual L	lingual R	medialorbitofrontal L	medialorbitofrontal R	middletemporal L	middletemporal R	paracentral L	paracentral R	parahippocampal L	parahippocampal R	parsopercularis L	parsopercularis R	parsorbitalis L	parsorbitalis R	parstriangularis L	parstriangularis R	pericalcarine L	pericalcarine R	postcentral L	postcentral R	posteriorcingulate L	posteriorcingulate R	precentral L	precentral R	precuneus L	precuneus R	rostralanteriorcingulate L
caudalanteriorcingulate L	1	0.513175	0.738777	0.677301	0.18887	0.664582	0.361959	0.17884	0.387858	0.489793	0.627747	0.543652	0.794385	0.1466	0.317687	0.299676	0.246011	0.120477	0.74549	0.533786	0.19746	0.688855	0.254924	0.184146	0.157258	0.356246	0.379395	0.414741	0.369741	0.312369	0.544979	0.76073	0.076754	0.543305	0.507622	0.290169	0.533212	0.172514	0.162085	0.308516	0.796983	0.767692	0.475186	0.235478	0.835118	0.696632	0.497368	0.204621	0.311954
caudalanteriorcingulate R	0.513175	1	0.761179	0.0890628	0.733265	0.889423	0.398744	0.633705	0.70885	0.875379	0.938935	0.936788	0.761445	0.685462	0.450315	0.446122	0.211358	0.610825	0.805669	0.123503	0.685657	0.820573	0.637376	0.455964	0.684224	0.387608	0.845668	0.775383	0.392272	0.429174	0.948537	0.858948	0.468362	0.147692	0.216772	0.852991	0.685363	0.706009	0.634321	0.665723	0.491424	0.210376	0.276283	0.547414	0.551156	0.0920755	0.957546	0.762607	0.431242
caudalmiddlefrontal L	0.738777	0.761179	1	0.355152	0.392961	0.729741	0.0986365	0.292432	0.362621	0.564484	0.745208	0.836981	0.649997	0.310715	0.142405	0.114267	0.235367	0.216576	0.946305	0.276536	0.298765	0.619777	0.252376	0.0743107	0.327715	0.0871264	0.494661	0.441412	0.118846	0.0945586	0.703159	0.789863	0.538096	0.259436	0.111258	0.507614	0.407853	0.326013	0.241708	0.296343	0.853336	0.568505	0.0773198	0.222997	0.900579	0.471263	0.685125	0.403131	0.107641
caudalmiddlefrontal R	0.677301	0.0890628	0.355152	1	0.483811	0.153669	0.790203	0.586249	0.255541	0.148757	0.150446	0.0713566	0.352792	0.483943	0.748112	0.763851	0.645296	0.516641	0.329696	0.934102	0.423375	0.215278	0.358473	0.68192	0.528556	0.784856	0.303905	0.192054	0.768833	0.780966	0.177875	0.275814	0.186293	0.952033	0.22405	0.30213	0.187129	0.426657	0.468693	0.300506	0.61195	0.893153	0.845811	0.669325	0.585798	0.944699	0.108655	0.401329	0.763245
cuneus L	0.18887	0.733265	0.392961	0.483811	1	0.572852	0.78816	0.96218	0.692829	0.737411	0.650536	0.636686	0.466598	0.924417	0.827612	0.829012	0.426936	0.853197	0.416528	0.544924	0.847527	0.547278	0.701173	0.767288	0.976972	0.771415	0.862014	0.703952	0.763641	0.819499	0.736543	0.498759	0.551205	0.574224	0.0919884	0.896513	0.556343	0.869331	0.841656	0.686674	0.112529	0.243463	0.671459	0.903696	0.169671	0.357912	0.767159	0.931474	0.811071
cuneus R	0.664582	0.889423	0.729741	0.153669	0.572852	1	0.188918	0.45546	0.758226	0.906789	0.979317	0.869453	0.89684	0.600136	0.238289	0.270395	0.216674	0.566402	0.825974	0.00488745	0.650797	0.935789	0.664359	0.395659	0.525027	0.180623	0.779591	0.827922	0.166948	0.259314	0.920269	0.961786	0.245966	0.0411671	0.424073	0.752344	0.801647	0.658288	0.603807	0.711595	0.529992	0.338722	0.0663476	0.349082	0.592311	0.210677	0.920023	0.67109	0.236184
entorhinal L	0.361959	0.398744	0.0986365	0.790203	0.78816	0.188918	1	0.872142	0.412081	0.391646	0.281899	0.310921	0.204681	0.725143	0.993036	0.98207	0.512077	0.699102	0.0640259	0.795006	0.622518	0.20533	0.487928	0.827631	0.812773	0.99704	0.556029	0.397947	0.981562	0.979176	0.404026	0.147712	0.524201	0.835871	0.237993	0.603924	0.258191	0.653688	0.646547	0.444129	0.232307	0.568175	0.955876	0.946972	0.207693	0.660067	0.410335	0.673506	0.991853
entorhinal R	0.17884	0.633705	0.292432	0.586249	0.96218	0.45546	0.872142	1	0.632734	0.6401	0.532594	0.541621	0.360321	0.906415	0.905925	0.903365	0.45654	0.853727	0.302323	0.631785	0.815979	0.438633	0.661909	0.811486	0.981349	0.861375	0.777272	0.63317	0.842277	0.890778	0.6337	0.380529	0.573975	0.666389	0.115798	0.829147	0.482579	0.841789	0.822888	0.637737	0.0689841	0.348116	0.765123	0.966441	0.0990476	0.458451	0.657929	0.879879	0.895519
fusiform L	0.387858	0.70885	0.362621	0.255541	0.692829	0.758226	0.412081	0.632734	1	0.899692	0.759236	0.59542	0.751162	0.813477	0.440678	0.50568	0.594191	0.85062	0.443569	0.399788	0.910195	0.838514	0.971275	0.709102	0.70378	0.400597	0.875377	0.97567	0.339251	0.508553	0.777485	0.687929	0.148186	0.403188	0.511574	0.828838	0.941926	0.877422	0.894871	0.987173	0.125261	0.10221	0.276066	0.528903	0.194251	0.211074	0.780147	0.828023	0.462707
fusiform R	0.489793	0.875379	0.564484	0.148757	0.737411	0.906789	0.391646	0.6401	0.899692	1	0.921231	0.779872	0.829975	0.788214	0.435183	0.473655	0.410561	0.763864	0.643533	0.251516	0.8379	0.908834	0.837656	0.606039	0.709095	0.377859	0.928622	0.943675	0.350251	0.468269	0.927813	0.840371	0.264442	0.267756	0.401027	0.890929	0.86301	0.838135	0.798761	0.86685	0.307564	0.101047	0.254999	0.537054	0.375772	0.0613967	0.936907	0.839405	0.436322
inferiorparietal L	0.627747	0.938935	0.745208	0.150446	0.650536	0.979317	0.281899	0.532594	0.759236	0.921231	1	0.892134	0.88122	0.642929	0.330899	0.346055	0.212624	0.589097	0.820482	0.0678133	0.675735	0.923602	0.663826	0.425261	0.595372	0.268172	0.833535	0.824712	0.268672	0.333704	0.968715	0.946985	0.323769	0.109448	0.358524	0.803659	0.780977	0.684206	0.624748	0.705488	0.517969	0.292048	0.167139	0.434135	0.582007	0.174746	0.961175	0.720286	0.316376
inferiorparietal R	0.543652	0.936788	0.836981	0.0713566	0.636686	0.869453	0.310921	0.541621	0.59542	0.779872	0.892134	1	0.701726	0.595785	0.362047	0.35645	0.183495	0.517569	0.896656	0.0800558	0.581287	0.734793	0.527342	0.35376	0.583819	0.309913	0.724209	0.671149	0.314086	0.337232	0.882377	0.848918	0.509203	0.0543266	0.152686	0.761808	0.579744	0.615901	0.53327	0.559399	0.59897	0.322047	0.194646	0.460349	0.648757	0.203047	0.892752	0.676764	0.346715
inferiortemporal L	0.794385	0.761445	0.649997	0.352792	0.466598	0.89684	0.204681	0.360321	0.751162	0.829975	0.88122	0.701726	1	0.490102	0.219661	0.214623	0.230807	0.480593	0.711155	0.19683	0.57247	0.965367	0.642527	0.328166	0.419739	0.187949	0.712754	0.779799	0.211822	0.211652	0.834494	0.917483	0.0922855	0.233952	0.595524	0.62628	0.858368	0.549157	0.534924	0.690934	0.522054	0.41489	0.238222	0.275815	0.588874	0.331155	0.786639	0.552862	0.194877
inferiortemporal R	0.1466	0.685462	0.310715	0.483943	0.924417	0.600136	0.725143	0.906415	0.813477	0.788214	0.642929	0.595785	0.490102	1	0.757892	0.798203	0.554354	0.963602	0.364286	0.580863	0.957201	0.59815	0.843852	0.843761	0.935975	0.712655	0.870321	0.818891	0.67646	0.794856	0.7132	0.5061	0.384708	0.607642	0.156877	0.908216	0.675272	0.981197	0.955942	0.827058	0.0407872	0.266008	0.601501	0.839742	0.0922948	0.389345	0.746029	0.966343	0.764429
insula L	0.317687	0.450315	0.142405	0.748112	0.827612	0.238289	0.993036	0.905925	0.440678	0.435183	0.330899	0.362047	0.219661	0.757892	1	0.982362	0.484739	0.722405	0.118339	0.759067	0.651012	0.243065	0.502368	0.823198	0.848178	0.987019	0.595956	0.432943	0.975698	0.975098	0.450245	0.187683	0.559464	0.798811	0.23768	0.646772	0.286354	0.685051	0.672098	0.463603	0.184712	0.519674	0.931409	0.972985	0.164133	0.614795	0.460084	0.711231	0.989836
insula R	0.299676	0.446122	0.114267	0.763851	0.829012	0.270395	0.98207	0.903365	0.50568	0.473655	0.346055	0.35645	0.214623	0.798203	0.982362	1	0.573427	0.780093	0.105451	0.796987	0.709083	0.270011	0.579766	0.894349	0.856617	0.976976	0.617173	0.497844	0.944388	0.997283	0.454319	0.195406	0.465587	0.836619	0.133507	0.67145	0.349108	0.739634	0.731002	0.540673	0.220485	0.536357	0.906081	0.958817	0.191664	0.642014	0.475312	0.745065	0.992626
isthmuscingulate L	0.246011	0.211358	0.235367	0.645296	0.426936	0.216674	0.512077	0.45654	0.594191	0.410561	0.212624	0.183495	0.230807	0.554354	0.484739	0.573427	1	0.660748	0.172511	0.798144	0.619663	0.317411	0.697696	0.752628	0.473159	0.501271	0.432466	0.532695	0.422188	0.599493	0.255684	0.119337	0.20251	0.759469	0.452915	0.402491	0.528994	0.579056	0.660421	0.661818	0.500526	0.628773	0.448084	0.461686	0.434276	0.715157	0.28487	0.485011	0.534599
isthmuscingulate R	0.120477	0.610825	0.216576	0.516641	0.853197	0.566402	0.699102	0.853727	0.85062	0.763864	0.589097	0.517569	0.480593	0.963602	0.722405	0.780093	0.660748	1	0.290832	0.639325	0.975126	0.59724	0.89883	0.898545	0.886484	0.688072	0.823045	0.839528	0.635138	0.783102	0.648041	0.465737	0.291327	0.658146	0.233679	0.840878	0.720723	0.969327	0.990167	0.878929	0.0821761	0.324644	0.578049	0.791705	0.0436386	0.448915	0.681276	0.911224	0.742514
lateraloccipital L	0.74549	0.805669	0.946305	0.329696	0.416528	0.825974	0.0640259	0.302323	0.443569	0.643533	0.820482	0.896656	0.711155	0.364286	0.118339	0.105451	0.172511	0.290832	1	0.255067	0.369876	0.689041	0.340092	0.119809	0.351686	0.0644135	0.544538	0.526445	0.078612	0.0845501	0.753816	0.851046	0.454103	0.218346	0.182051	0.555201	0.491881	0.395407	0.316907	0.387758	0.805026	0.556891	0.0483052	0.217806	0.853349	0.445924	0.755523	0.458442	0.0977245
lateraloccipital R	0.533786	0.123503	0.276536	0.934102	0.544924	0.00488745	0.795006	0.631785	0.399788	0.251516	0.0678133	0.0800558	0.19683	0.580863	0.759067	0.796987	0.798144	0.639325	0.255067	1	0.551934	0.129188	0.517896	0.798507	0.595419	0.782434	0.389097	0.345556	0.742965	0.8222	0.171249	0.112881	0.16139	0.975531	0.163155	0.392986	0.278741	0.544561	0.600193	0.462249	0.573027	0.839541	0.790205	0.69541	0.528115	0.915162	0.175143	0.49677	0.784398
lateralorbitofrontal L	0.19746	0.685657	0.298765	0.423375	0.847527	0.650797	0.622518	0.815979	0.910195	0.8379	0.675735	0.581287	0.57247	0.957201	0.651012	0.709083	0.619663	0.975126	0.369876	0.551934	1	0.687012	0.932554	0.843886	0.866525	0.610691	0.88329	0.901822	0.558657	0.709951	0.726885	0.557514	0.27072	0.568754	0.301239	0.888697	0.793604	0.981436	0.990644	0.921077	0.0315247	0.23007	0.493058	0.733881	0.0864565	0.355784	0.753396	0.932192	0.668929
lateralorbitofrontal R	0.688855	0.820573	0.619777	0.215278	0.547278	0.935789	0.20533	0.438633	0.838514	0.908834	0.923602	0.734793	0.965367	0.59815	0.243065	0.270011	0.317411	0.59724	0.689041	0.129188	0.687012	1	0.744095	0.438821	0.511951	0.187953	0.791528	0.878063	0.184398	0.265835	0.878522	0.924291	0.130589	0.156396	0.557312	0.723097	0.911077	0.667371	0.648242	0.788375	0.428646	0.285795	0.145535	0.33504	0.499353	0.191812	0.850849	0.652584	0.234558
lingual L	0.254924	0.637376	0.252376	0.358473	0.701173	0.664359	0.487928	0.661909	0.971275	0.837656	0.663826	0.527342	0.642527	0.843852	0.502368	0.579766	0.697696	0.89883	0.340092	0.517896	0.932554	0.744095	1	0.788008	0.726249	0.480081	0.839055	0.933857	0.406203	0.588452	0.696554	0.578937	0.145032	0.520054	0.474839	0.809913	0.888322	0.902308	0.932595	0.992867	0.0338131	0.206103	0.362233	0.571988	0.0617083	0.329137	0.7113	0.831791	0.537587
lingual R	0.184146	0.455964	0.0743107	0.68192	0.767288	0.395659	0.827631	0.811486	0.709102	0.606039	0.425261	0.35376	0.328166	0.843761	0.823198	0.894349	0.752628	0.898545	0.119809	0.798507	0.843886	0.438821	0.788008	1	0.804075	0.820877	0.684856	0.689578	0.754925	0.90476	0.49632	0.29868	0.24006	0.813482	0.147149	0.695286	0.574681	0.836739	0.873986	0.756086	0.250089	0.496005	0.724768	0.821485	0.202327	0.615548	0.522474	0.776326	0.863368
medialorbitofrontal L	0.157258	0.684224	0.327715	0.528556	0.976972	0.525027	0.812773	0.981349	0.70378	0.709095	0.595372	0.583819	0.419739	0.935975	0.848178	0.856617	0.473159	0.886484	0.351686	0.595419	0.866525	0.511951	0.726249	0.804075	1	0.801206	0.832429	0.70532	0.772986	0.846634	0.685188	0.44437	0.532027	0.622472	0.0915699	0.877561	0.561279	0.882543	0.866132	0.706418	0.0576666	0.296428	0.694586	0.91968	0.108095	0.410378	0.714445	0.920334	0.843512
medialorbitofrontal R	0.356246	0.387608	0.0871264	0.784856	0.771415	0.180623	0.99704	0.861375	0.400597	0.377859	0.268172	0.309913	0.187949	0.712655	0.987019	0.976976	0.501271	0.688072	0.0644135	0.782434	0.610691	0.187953	0.480081	0.820877	0.801206	1	0.537945	0.388647	0.979066	0.972227	0.389777	0.132609	0.531694	0.826717	0.239979	0.592307	0.244013	0.642481	0.634184	0.436036	0.223126	0.561171	0.955464	0.936398	0.19746	0.651928	0.397502	0.65956	0.991553
middletemporal L	0.379395	0.845668	0.494661	0.303905	0.862014	0.779591	0.556029	0.777272	0.875377	0.928622	0.833535	0.724209	0.712754	0.870321	0.595956	0.617173	0.432466	0.823045	0.544538	0.389097	0.88329	0.791528	0.839055	0.684856	0.832429	0.537945	1	0.88	0.51574	0.611071	0.886758	0.71358	0.365348	0.408095	0.292521	0.94217	0.787009	0.881419	0.848197	0.849415	0.228278	0.116582	0.42746	0.684175	0.294726	0.20493	0.899412	0.916099	0.587932
middletemporal R	0.414741	0.775383	0.441412	0.192054	0.703952	0.827922	0.397947	0.63317	0.97567	0.943675	0.824712	0.671149	0.779799	0.818891	0.432943	0.497844	0.532695	0.839528	0.526445	0.345556	0.901822	0.878063	0.933857	0.689578	0.70532	0.388647	0.88	1	0.334234	0.499054	0.833537	0.755827	0.171766	0.349838	0.472634	0.85791	0.923193	0.885613	0.87861	0.957432	0.182556	0.0190901	0.256403	0.53036	0.252766	0.138495	0.844002	0.841095	0.454182
paracentral L	0.369741	0.392272	0.118846	0.768833	0.763641	0.166948	0.981562	0.842277	0.339251	0.350251	0.268672	0.314086	0.211822	0.67646	0.975698	0.944388	0.422188	0.635138	0.078612	0.742965	0.558657	0.184398	0.406203	0.754925	0.772986	0.979066	0.51574	0.334234	1	0.939948	0.39171	0.146288	0.595889	0.789577	0.341312	0.566647	0.191732	0.598083	0.581365	0.363162	0.194741	0.545199	0.973616	0.928782	0.178668	0.626284	0.392674	0.629182	0.958751
paracentral R	0.312369	0.429174	0.0945586	0.780966	0.819499	0.259314	0.979176	0.890778	0.508553	0.468269	0.333704	0.337232	0.211652	0.794856	0.975098	0.997283	0.599493	0.783102	0.0845501	0.8222	0.709951	0.265835	0.588452	0.90476	0.846634	0.972227	0.611071	0.499054	0.939948	1	0.441521	0.183639	0.439186	0.856838	0.122888	0.66053	0.352433	0.738264	0.734604	0.54794	0.244624	0.560074	0.908415	0.947328	0.212319	0.665408	0.463148	0.740438	0.987366
parahippocampal L	0.544979	0.948537	0.703159	0.177875	0.736543	0.920269	0.404026	0.6337	0.777485	0.927813	0.968715	0.882377	0.834494	0.7132	0.450245	0.454319	0.255684	0.648041	0.753816	0.171249	0.726885	0.878522	0.696554	0.49632	0.685188	0.389777	0.886758	0.833537	0.39171	0.441521	1	0.885784	0.398138	0.205899	0.30555	0.859994	0.757597	0.737384	0.678001	0.728011	0.44535	0.2033	0.293198	0.543415	0.51041	0.118974	0.97358	0.784806	0.431839
parahippocampal R	0.76073	0.858948	0.789863	0.275814	0.498759	0.961786	0.147712	0.380529	0.687929	0.840371	0.946985	0.848918	0.917483	0.5061	0.187683	0.195406	0.119337	0.465737	0.851046	0.112881	0.557514	0.924291	0.578937	0.29868	0.44437	0.132609	0.71358	0.755827	0.146288	0.183639	0.885784	1	0.262096	0.135841	0.411687	0.672796	0.754949	0.560664	0.508123	0.629614	0.612338	0.426207	0.128418	0.282265	0.676355	0.312374	0.859683	0.580629	0.168498
parsopercularis L	0.076754	0.468362	0.538096	0.186293	0.551205	0.245966	0.524201	0.573975	0.148186	0.264442	0.323769	0.509203	0.0922855	0.384708	0.559464	0.465587	0.20251	0.291327	0.454103	0.16139	0.27072	0.130589	0.145032	0.24006	0.532027	0.531694	0.365348	0.171766	0.595889	0.439186	0.398138	0.262096	1	0.182014	0.556938	0.411578	0.0873575	0.304026	0.262212	0.132646	0.393293	0.1095	0.517355	0.582396	0.395696	0.0948116	0.400971	0.400705	0.509756
parsopercularis R	0.543305	0.147692	0.259436	0.952033	0.574224	0.0411671	0.835871	0.666389	0.403188	0.267756	0.109448	0.0543266	0.233952	0.607642	0.798811	0.836619	0.759469	0.658146	0.218346	0.975531	0.568754	0.156396	0.520054	0.813482	0.622472	0.826717	0.408095	0.349838	0.789577	0.856838	0.205899	0.135841	0.182014	1	0.136847	0.41877	0.284514	0.567938	0.614969	0.464477	0.544082	0.811837	0.837327	0.734719	0.505877	0.900062	0.200951	0.523228	0.823589
parsorbitalis L	0.507622	0.216772	0.111258	0.22405	0.0919884	0.424073	0.237993	0.115798	0.511574	0.401027	0.358524	0.152686	0.595524	0.156877	0.23768	0.133507	0.452915	0.233679	0.182051	0.163155	0.301239	0.557312	0.474839	0.147149	0.0915699	0.239979	0.292521	0.472634	0.341312	0.122888	0.30555	0.411687	0.556938	0.136847	1	0.202023	0.652539	0.247073	0.287871	0.504272	0.19133	0.257209	0.36087	0.190096	0.201019	0.211162	0.274794	0.179508	0.180293
parsorbitalis R	0.290169	0.852991	0.507614	0.30213	0.896513	0.752344	0.603924	0.829147	0.828838	0.890929	0.803659	0.761808	0.62628	0.908216	0.646772	0.67145	0.402491	0.840878	0.555201	0.392986	0.888697	0.723097	0.809913	0.695286	0.877561	0.592307	0.94217	0.85791	0.566647	0.66053	0.859994	0.672796	0.411578	0.41877	0.202023	1	0.720517	0.914439	0.855235	0.815292	0.220446	0.0713461	0.471375	0.74167	0.281046	0.1927	0.893538	0.955869	0.644624
parstriangularis L	0.533212	0.685363	0.407853	0.187129	0.556343	0.801647	0.258191	0.482579	0.941926	0.86301	0.780977	0.579744	0.858368	0.675272	0.286354	0.349108	0.528994	0.720723	0.491881	0.278741	0.793604	0.911077	0.888322	0.574681	0.561279	0.244013	0.787009	0.923193	0.191732	0.352433	0.757597	0.754949	0.0873575	0.284514	0.652539	0.720517	1	0.753527	0.773143	0.917395	0.224194	0.143577	0.142562	0.373511	0.292904	0.152383	0.74413	0.697246	0.304346
parstriangularis R	0.172514	0.706009	0.326013	0.426657	0.869331	0.658288	0.653688	0.841789	0.877422	0.838135	0.684206	0.615901	0.549157	0.981197	0.685051	0.739634	0.579056	0.969327	0.395407	0.544561	0.981436	0.667371	0.902308	0.836739	0.882543	0.642481	0.881419	0.885613	0.598083	0.738264	0.737384	0.560664	0.304026	0.567938	0.247073	0.914439	0.753527	1	0.972398	0.891654	0.0357817	0.220393	0.525561	0.769685	0.0992611	0.347244	0.771479	0.957073	0.699409
pericalcarine L	0.162085	0.634321	0.241708	0.468693	0.841656	0.603807	0.646547	0.822888	0.894871	0.798761	0.624748	0.53327	0.534924	0.955942	0.672098	0.731002	0.660421	0.990167	0.316907	0.600193	0.990644	0.648242	0.932595	0.873986	0.866132	0.634184	0.848197	0.87861	0.581365	0.734604	0.678001	0.508123	0.262212	0.614969	0.287871	0.855235	0.773143	0.972398	1	0.916024	0.0577142	0.283804	0.521776	0.748946	0.0488175	0.408326	0.707084	0.917305	0.691061
pericalcarine R	0.308516	0.665723	0.296343	0.300506	0.686674	0.711595	0.444129	0.637737	0.987173	0.86685	0.705488	0.559399	0.690934	0.827058	0.463603	0.540673	0.661818	0.878929	0.387758	0.462249	0.921077	0.788375	0.992867	0.756086	0.706418	0.436036	0.849415	0.957432	0.363162	0.54794	0.728011	0.629614	0.132646	0.464477	0.504272	0.815292	0.917395	0.891654	0.916024	1	0.0442072	0.145127	0.311205	0.541379	0.111336	0.2695	0.741352	0.828468	0.496812
postcentral L	0.796983	0.491424	0.853336	0.61195	0.112529	0.529992	0.232307	0.0689841	0.125261	0.307564	0.517969	0.59897	0.522054	0.0407872	0.184712	0.220485	0.500526	0.0821761	0.805026	0.573027	0.0315247	0.428646	0.0338131	0.250089	0.0576666	0.223126	0.228278	0.182556	0.194741	0.244624	0.44535	0.612338	0.393293	0.544082	0.19133	0.220446	0.224194	0.0357817	0.0577142	0.0442072	1	0.803522	0.301769	0.112915	0.985416	0.735484	0.424555	0.116463	0.208778
postcentral R	0.767692	0.210376	0.568505	0.893153	0.243463	0.338722	0.568175	0.348116	0.10221	0.101047	0.292048	0.322047	0.41489	0.266008	0.519674	0.536357	0.628773	0.324644	0.556891	0.839541	0.23007	0.285795	0.206103	0.496005	0.296428	0.561171	0.116582	0.0190901	0.545199	0.560074	0.2033	0.426207	0.1095	0.811837	0.257209	0.0713461	0.143577	0.220393	0.283804	0.145127	0.803522	1	0.647055	0.431464	0.774212	0.970149	0.165811	0.17474	0.537666
posteriorcingulate L	0.475186	0.276283	0.0773198	0.845811	0.671459	0.0663476	0.955876	0.765123	0.276066	0.254999	0.167139	0.194646	0.238222	0.601501	0.931409	0.906081	0.448084	0.578049	0.0483052	0.790205	0.493058	0.145535	0.362233	0.724768	0.694586	0.955464	0.42746	0.256403	0.973616	0.908415	0.293198	0.128418	0.517355	0.837327	0.36087	0.471375	0.142562	0.525561	0.521776	0.311205	0.301769	0.647055	1	0.859815	0.28309	0.711765	0.280116	0.543586	0.924368
posteriorcingulate R	0.235478	0.547414	0.222997	0.669325	0.903696	0.349082	0.946972	0.966441	0.528903	0.537054	0.434135	0.460349	0.275815	0.839742	0.972985	0.958817	0.461686	0.791705	0.217806	0.69541	0.733881	0.33504	0.571988	0.821485	0.91968	0.936398	0.684175	0.53036	0.928782	0.947328	0.543415	0.282265	0.582396	0.734719	0.190096	0.74167	0.373511	0.769685	0.748946	0.541379	0.112915	0.431464	0.859815	1	0.108419	0.535546	0.56396	0.800986	0.955073
precentral L	0.835118	0.551156	0.900579	0.585798	0.169671	0.592311	0.207693	0.0990476	0.194251	0.375772	0.582007	0.648757	0.588874	0.0922948	0.164133	0.191664	0.434276	0.0436386	0.853349	0.528115	0.0864565	0.499353	0.0617083	0.202327	0.108095	0.19746	0.294726	0.252766	0.178668	0.212319	0.51041	0.676355	0.395696	0.505877	0.201019	0.281046	0.292904	0.0992611	0.0488175	0.111336	0.985416	0.774212	0.28309	0.108419	1	0.698393	0.485914	0.17728	0.179839
precentral R	0.696632	0.0920755	0.471263	0.944699	0.357912	0.210677	0.660067	0.458451	0.211074	0.0613967	0.174746	0.203047	0.331155	0.389345	0.614795	0.642014	0.715157	0.448915	0.445924	0.915162	0.355784	0.191812	0.329137	0.615548	0.410378	0.651928	0.20493	0.138495	0.626284	0.665408	0.118974	0.312374	0.0948116	0.900062	0.211162	0.1927	0.152383	0.347244	0.408326	0.2695	0.735484	0.970149	0.711765	0.535546	0.698393	1	0.047171	0.298874	0.636535
precuneus L	0.497368	0.957546	0.685125	0.108655	0.767159	0.920023	0.410335	0.657929	0.780147	0.936907	0.961175	0.892752	0.786639	0.746029	0.460084	0.475312	0.28487	0.681276	0.755523	0.175143	0.753396	0.850849	0.7113	0.522474	0.714445	0.397502	0.899412	0.844002	0.392674	0.463148	0.97358	0.859683	0.400971	0.200951	0.274794	0.893538	0.74413	0.771479	0.707084	0.741352	0.424555	0.165811	0.280116	0.56396	0.485914	0.047171	1	0.82123	0.447942
precuneus R	0.204621	0.762607	0.403131	0.401329	0.931474	0.67109	0.673506	0.879879	0.828023	0.839405	0.720286	0.676764	0.552862	0.966343	0.711231	0.745065	0.485011	0.911224	0.458442	0.49677	0.932192	0.652584	0.831791	0.776326	0.920334	0.65956	0.916099	0.841095	0.629182	0.740438	0.784806	0.580629	0.400705	0.523228	0.179508	0.955869	0.697246	0.957073	0.917305	0.828468	0.116463	0.17474	0.543586	0.800986	0.17728	0.298874	0.82123	1	0.712006
rostralanteriorcingulate L	0.311954	0.431242	0.107641	0.763245	0.811071	0.236184	0.991853	0.895519	0.462707	0.436322	0.316376	0.346715	0.194877	0.764429	0.989836	0.992626	0.534599	0.742514	0.0977245	0.784398	0.668929	0.234558	0.537587	0.863368	0.843512	0.991553	0.587932	0.454182	0.958751	0.987366	0.431839	0.168498	0.509756	0.823589	0.180293	0.644624	0.304346	0.699409	0.691061	0.496812	0.208778	0.537666	0.924368	0.955073	0.179839	0.636535	0.447942	0.712006	1
rostralanteriorcingulate R	0.0622418	0.594622	0.451401	0.39771	0.776199	0.372732	0.744894	0.816578	0.346962	0.44589	0.451433	0.596598	0.238071	0.633934	0.780623	0.707052	0.155484	0.547297	0.431665	0.377124	0.51375	0.282107	0.355569	0.503276	0.770597	0.752087	0.569814	0.37097	0.78428	0.6801	0.542271	0.344871	0.879738	0.419457	0.392125	0.625518	0.218344	0.550347	0.512459	0.336515	0.208434	0.169957	0.698443	0.814625	0.229043	0.241922	0.552385	0.63251	0.743663
rostralmiddlefrontal L	0.371133	0.765674	0.414102	0.25467	0.742881	0.785844	0.454956	0.679305	0.979179	0.923665	0.796702	0.645951	0.735322	0.844287	0.488496	0.546116	0.546887	0.865506	0.490385	0.391	0.929965	0.838419	0.946755	0.718216	0.74715	0.442317	0.910366	0.976371	0.391393	0.54548	0.818066	0.708732	0.210171	0.402661	0.438614	0.867196	0.912562	0.902973	0.90456	0.960122	0.151671	0.0754417	0.316927	0.579432	0.221811	0.192572	0.827461	0.857679	0.504085
rostralmiddlefrontal R	0.326099	0.828917	0.485087	0.262574	0.825739	0.793271	0.534039	0.765458	0.895845	0.928612	0.819895	0.739777	0.676492	0.905969	0.574308	0.621884	0.451191	0.866975	0.550333	0.380201	0.924214	0.783587	0.869938	0.713142	0.823774	0.524012	0.92118	0.929445	0.486022	0.614766	0.853452	0.709521	0.307274	0.4028	0.304903	0.963434	0.804844	0.943103	0.888787	0.882423	0.206073	0.045567	0.396151	0.673208	0.269819	0.174051	0.88425	0.938135	0.583887
superiorfrontal L	0.409037	0.314752	0.0556749	0.852412	0.726223	0.136601	0.979146	0.822153	0.421438	0.352424	0.21	0.23258	0.17305	0.705889	0.955291	0.967495	0.597533	0.709058	0.0414107	0.862309	0.624439	0.163062	0.522966	0.853309	0.768644	0.979503	0.505499	0.39978	0.948604	0.973495	0.328751	0.0841844	0.422892	0.901723	0.182726	0.555175	0.265844	0.647329	0.65577	0.473143	0.327958	0.648388	0.954454	0.895859	0.294184	0.74016	0.341194	0.639456	0.972315
superiorfrontal R	0.261216	0.468149	0.209802	0.657751	0.801223	0.248577	0.938369	0.882587	0.375542	0.407418	0.337256	0.418356	0.201176	0.711415	0.956658	0.911479	0.338864	0.654106	0.193928	0.633154	0.587685	0.218813	0.419154	0.712878	0.815363	0.941342	0.558206	0.382642	0.95548	0.893265	0.453461	0.195245	0.690382	0.682908	0.34331	0.624116	0.221146	0.631327	0.603421	0.386112	0.0671192	0.422815	0.897014	0.948284	0.0613966	0.506434	0.463255	0.673342	0.930537
superiorparietal L	0.714751	0.889457	0.804951	0.221663	0.53398	0.977267	0.152942	0.412122	0.678579	0.846202	0.966039	0.896544	0.875735	0.533098	0.203406	0.21991	0.128209	0.485165	0.891873	0.0796205	0.572787	0.892492	0.575424	0.313328	0.476827	0.142331	0.7269	0.75071	0.144263	0.206171	0.897317	0.977805	0.301231	0.0772065	0.366667	0.702004	0.729881	0.583115	0.522189	0.624264	0.617814	0.411698	0.0649632	0.311018	0.678332	0.288365	0.892507	0.613538	0.19095
superiorparietal R	0.703601	0.0490633	0.390488	0.965782	0.417988	0.212591	0.732736	0.519854	0.174676	0.0705361	0.158926	0.148934	0.358545	0.409834	0.69033	0.696129	0.59893	0.440724	0.396241	0.909881	0.346516	0.216818	0.281336	0.609404	0.464184	0.72399	0.231006	0.110555	0.715575	0.716379	0.122096	0.308359	0.176693	0.893161	0.269237	0.230042	0.129836	0.350941	0.392362	0.22087	0.649629	0.936321	0.798174	0.605569	0.61957	0.957994	0.0378308	0.328483	0.701067
superiortemporal L	0.443847	0.917355	0.598801	0.237315	0.827429	0.839883	0.507339	0.731994	0.822306	0.927108	0.899454	0.809685	0.758225	0.802934	0.551147	0.560817	0.340587	0.7396	0.645072	0.291943	0.809157	0.820893	0.76534	0.597827	0.783139	0.490337	0.960437	0.850702	0.484126	0.550373	0.954224	0.787686	0.416094	0.317197	0.278732	0.92014	0.758181	0.813694	0.765889	0.785181	0.329282	0.111788	0.386763	0.641679	0.3949	0.128492	0.953466	0.867392	0.535752
superiortemporal R	0.804756	0.769372	0.693865	0.322837	0.425806	0.910029	0.129882	0.311265	0.716481	0.809133	0.879844	0.737707	0.957124	0.460991	0.146275	0.146035	0.188763	0.452825	0.757653	0.141985	0.544986	0.947346	0.610087	0.291514	0.380341	0.113861	0.670925	0.768055	0.142609	0.141252	0.811466	0.961563	0.133509	0.175008	0.53715	0.606324	0.811412	0.529759	0.505046	0.661126	0.546992	0.417965	0.190206	0.216294	0.613711	0.31687	0.778984	0.524572	0.122511
supramarginal L	0.886781	0.66505	0.940056	0.523253	0.251367	0.730453	0.147074	0.14075	0.342476	0.524671	0.713908	0.746779	0.715869	0.197751	0.106711	0.110224	0.266867	0.122686	0.929205	0.428908	0.216961	0.642767	0.210312	0.072604	0.18298	0.139205	0.417233	0.409599	0.136984	0.125988	0.633857	0.800357	0.356058	0.410442	0.270908	0.39716	0.438817	0.232053	0.160135	0.267053	0.915409	0.715415	0.247757	0.086103	0.9577	0.616835	0.614788	0.292622	0.108387
supramarginal R	0.864659	0.447671	0.7784	0.694108	0.0516184	0.565179	0.337391	0.111707	0.151019	0.321716	0.516856	0.562868	0.57103	0.0282426	0.286726	0.298585	0.447252	0.0941145	0.777265	0.639042	0.00641341	0.471435	0.0132794	0.267836	0.0625211	0.328408	0.201082	0.212438	0.321315	0.32446	0.418471	0.634707	0.222872	0.596949	0.287213	0.173728	0.27456	0.0254649	0.0557403	0.0739092	0.928435	0.883514	0.43362	0.194188	0.926665	0.796714	0.402701	0.066057	0.301553
transversetemporal L	0.717096	0.900335	0.798578	0.248877	0.56554	0.964581	0.219735	0.449471	0.699914	0.860388	0.973297	0.878555	0.905584	0.552956	0.262501	0.266382	0.125764	0.49877	0.85687	0.100795	0.590354	0.917966	0.591418	0.337217	0.507903	0.204605	0.760295	0.762757	0.215576	0.25309	0.927667	0.986842	0.312571	0.137343	0.371193	0.72126	0.752538	0.595515	0.538144	0.63806	0.60033	0.389231	0.15472	0.355501	0.664585	0.2797	0.899952	0.631237	0.24124
transversetemporal R	0.823108	0.786783	0.766846	0.344581	0.413397	0.923186	0.107162	0.294415	0.659182	0.789126	0.892342	0.778124	0.928114	0.433573	0.122431	0.12166	0.094009	0.407445	0.82596	0.173788	0.501758	0.914655	0.545405	0.240797	0.361596	0.091368	0.647995	0.722361	0.118958	0.113009	0.815507	0.982111	0.182865	0.192794	0.474328	0.596467	0.750797	0.497187	0.455261	0.599576	0.631241	0.481501	0.178739	0.198173	0.694543	0.371844	0.787954	0.505251	0.0977108
[truncated: 13 more columns]
