# Supplementary material for: The relationship between the interictal epileptiform discharge source connectivity and cortical structural couplings in temporal lobe epilepsy
Source: Front Neurol. 2023 Feb 1;14:1029732. doi: 10.3389/fneur.2023.1029732 (PMC9948620; doi:10.3389/fneur.2023.1029732)
Supplement: Supplementary file 1 [file Data_Sheet_1.ZIP › Connection/PLV/R/01.xlsx]

## Sheet: Sheet1
\	caudalanteriorcingulate L	caudalanteriorcingulate R	caudalmiddlefrontal L	caudalmiddlefrontal R	cuneus L	cuneus R	entorhinal L	entorhinal R	fusiform L	fusiform R	inferiorparietal L	inferiorparietal R	inferiortemporal L	inferiortemporal R	insula L	insula R	isthmuscingulate L	isthmuscingulate R	lateraloccipital L	lateraloccipital R	lateralorbitofrontal L	lateralorbitofrontal R	lingual L	lingual R	medialorbitofrontal L	medialorbitofrontal R	middletemporal L	middletemporal R	paracentral L	paracentral R	parahippocampal L	parahippocampal R	parsopercularis L	parsopercularis R	parsorbitalis L	parsorbitalis R	parstriangularis L	parstriangularis R	pericalcarine L	pericalcarine R	postcentral L	postcentral R	posteriorcingulate L	posteriorcingulate R	precentral L	precentral R	precuneus L	precuneus R	rostralanteriorcingulate L
caudalanteriorcingulate L	1	0.637958	0.730848	0.64557	0.68864	0.160095	0.460399	0.494862	0.61731	0.596237	0.508874	0.789769	0.65018	0.518986	0.739371	0.727922	0.810279	0.130226	0.705925	0.586424	0.569862	0.628823	0.366218	0.623198	0.945922	0.65951	0.611972	0.612123	0.713119	0.238417	0.618431	0.591115	0.638401	0.499943	0.647995	0.53938	0.733043	0.816023	0.626713	0.610633	0.696764	0.205389	0.731864	0.310686	0.669623	0.280104	0.194581	0.528685	0.851385
caudalanteriorcingulate R	0.637958	1	0.741347	0.997939	0.950323	0.603081	0.931645	0.929949	0.972515	0.978708	0.93447	0.562039	0.978519	0.937595	0.977907	0.959845	0.832608	0.550873	0.844213	0.841372	0.948972	0.959371	0.772957	0.985273	0.736959	0.975699	0.967586	0.968345	0.9477	0.604892	0.98685	0.984145	0.942113	0.8584	0.961209	0.945748	0.892248	0.686909	0.939196	0.966392	0.895548	0.2726	0.972426	0.750696	0.899644	0.412464	0.570419	0.880769	0.883931
caudalmiddlefrontal L	0.730848	0.741347	1	0.757333	0.866462	0.309844	0.632393	0.724661	0.802628	0.775632	0.605333	0.880777	0.814562	0.751683	0.803498	0.85697	0.938015	0.48366	0.944374	0.824659	0.790664	0.827395	0.645736	0.778151	0.683214	0.823143	0.804644	0.803646	0.875123	0.621884	0.779448	0.759311	0.855081	0.799933	0.836546	0.755961	0.668859	0.93117	0.84876	0.805672	0.922443	0.495697	0.830117	0.600738	0.911786	0.637786	0.190351	0.537665	0.809026
caudalmiddlefrontal R	0.64557	0.997939	0.757333	1	0.962747	0.595793	0.926811	0.939408	0.980896	0.986023	0.92633	0.575158	0.986382	0.947198	0.979549	0.968228	0.846673	0.565586	0.860379	0.853023	0.960376	0.969506	0.783975	0.992479	0.735612	0.982938	0.976253	0.977798	0.958961	0.621633	0.991678	0.989633	0.955013	0.872295	0.970554	0.956439	0.880121	0.697556	0.951341	0.976936	0.91043	0.283559	0.979373	0.764926	0.91453	0.426367	0.556454	0.870887	0.886224
cuneus L	0.68864	0.950323	0.866462	0.962747	1	0.51309	0.854357	0.917489	0.979406	0.968736	0.839387	0.689197	0.987543	0.93509	0.965619	0.990395	0.928527	0.580945	0.953291	0.894857	0.965788	0.985105	0.784005	0.974059	0.732411	0.987648	0.977649	0.978918	0.997554	0.665196	0.970814	0.96099	0.992093	0.909041	0.987761	0.945089	0.823591	0.791404	0.984239	0.981641	0.984569	0.34046	0.985692	0.760152	0.985296	0.504624	0.439377	0.777727	0.896944
cuneus R	0.160095	0.603081	0.309844	0.595793	0.51309	1	0.764266	0.707013	0.608802	0.633681	0.734873	0.115535	0.581832	0.680457	0.506047	0.503187	0.327213	0.763698	0.376782	0.549646	0.630264	0.585014	0.779058	0.612351	0.244605	0.570718	0.610048	0.609577	0.500757	0.695506	0.619589	0.643844	0.555665	0.623385	0.571588	0.668064	0.496342	0.251599	0.56703	0.608578	0.457737	0.388294	0.504255	0.818814	0.484999	0.465341	0.930908	0.621362	0.387372
entorhinal L	0.460399	0.931645	0.632393	0.926811	0.854357	0.764266	1	0.947426	0.920567	0.936533	0.932851	0.442029	0.907569	0.937331	0.865724	0.855925	0.693034	0.67676	0.729613	0.819339	0.917576	0.89996	0.853969	0.923856	0.574599	0.901695	0.919594	0.919117	0.845148	0.688223	0.935176	0.945132	0.870434	0.85523	0.893558	0.937113	0.810988	0.572078	0.880344	0.913673	0.792802	0.35453	0.860555	0.843705	0.809194	0.468805	0.709048	0.816382	0.753668
entorhinal R	0.494862	0.929949	0.724661	0.939408	0.917489	0.707013	0.947426	1	0.970699	0.977552	0.889292	0.531237	0.95389	0.997041	0.881783	0.903886	0.762498	0.739633	0.813879	0.906665	0.983313	0.961412	0.904603	0.959702	0.576829	0.948879	0.972544	0.973331	0.904614	0.786529	0.966667	0.975344	0.942086	0.950695	0.952007	0.995072	0.775986	0.652201	0.951737	0.970632	0.871156	0.445514	0.897076	0.89735	0.890112	0.580228	0.618381	0.763504	0.777985
fusiform L	0.61731	0.972515	0.802628	0.980896	0.979406	0.608802	0.920567	0.970699	1	0.996966	0.895627	0.615141	0.997419	0.981395	0.957853	0.974789	0.860101	0.645961	0.89334	0.918931	0.992717	0.99696	0.844444	0.991635	0.691858	0.995827	0.99961	0.999336	0.97424	0.712727	0.99652	0.992917	0.987418	0.941995	0.995378	0.98525	0.84302	0.736616	0.989337	0.998228	0.943086	0.37191	0.969983	0.82194	0.95371	0.524906	0.536237	0.801313	0.872449
fusiform R	0.596237	0.978708	0.775632	0.986023	0.968736	0.633681	0.936533	0.977552	0.996966	1	0.912739	0.585045	0.993238	0.984892	0.952618	0.962677	0.837472	0.645201	0.871492	0.900941	0.990319	0.989141	0.841716	0.99582	0.677679	0.989287	0.995401	0.996577	0.960748	0.703865	0.997874	0.998852	0.976108	0.930388	0.985979	0.988276	0.841498	0.707053	0.977529	0.99604	0.923927	0.360273	0.962834	0.826943	0.934954	0.507185	0.564958	0.822806	0.857025
inferiorparietal L	0.508874	0.93447	0.605333	0.92633	0.839387	0.734873	0.932851	0.889292	0.895627	0.912739	1	0.405446	0.893127	0.885255	0.879601	0.848694	0.68435	0.527854	0.700005	0.751479	0.878543	0.870883	0.733755	0.916578	0.629454	0.883887	0.890608	0.889659	0.836275	0.556795	0.917893	0.925212	0.845779	0.786247	0.869504	0.889411	0.831927	0.552057	0.844226	0.889872	0.772534	0.237405	0.867863	0.729197	0.783435	0.344148	0.720848	0.923647	0.76613
inferiorparietal R	0.789769	0.562039	0.880777	0.575158	0.689197	0.115535	0.442029	0.531237	0.615141	0.585045	0.405446	1	0.629047	0.560777	0.636373	0.690236	0.828552	0.319614	0.807332	0.69931	0.6007	0.644801	0.468748	0.58661	0.715573	0.643871	0.617805	0.616772	0.699948	0.47067	0.592308	0.568063	0.670547	0.623323	0.655486	0.563643	0.611232	0.941687	0.669151	0.615387	0.754445	0.537239	0.655423	0.411891	0.739429	0.597179	0.0319803	0.345331	0.751666
inferiortemporal L	0.65018	0.978519	0.814562	0.986382	0.987543	0.581832	0.907569	0.95389	0.997419	0.993238	0.893127	0.629047	1	0.96669	0.973562	0.985455	0.880511	0.611599	0.905637	0.904026	0.983871	0.994848	0.81874	0.993367	0.722668	0.998559	0.995703	0.995694	0.984547	0.680849	0.995696	0.989627	0.98837	0.92304	0.995607	0.972803	0.855031	0.750459	0.986251	0.995588	0.953064	0.340659	0.984167	0.794723	0.959846	0.497733	0.517039	0.814127	0.89196
inferiortemporal R	0.518986	0.937595	0.751683	0.947198	0.93509	0.680457	0.937331	0.997041	0.981395	0.984892	0.885255	0.560777	0.96669	1	0.897018	0.921762	0.787459	0.724792	0.838481	0.922041	0.99112	0.975139	0.893932	0.967958	0.596732	0.962989	0.983227	0.983922	0.9232	0.779798	0.975403	0.98094	0.958225	0.962884	0.966963	0.997128	0.787557	0.680078	0.967318	0.981282	0.893318	0.441754	0.912895	0.882228	0.911397	0.58325	0.589653	0.764006	0.797755
insula L	0.739371	0.977907	0.803498	0.979549	0.965619	0.506047	0.865724	0.881783	0.957853	0.952618	0.879601	0.636373	0.973562	0.897018	1	0.985306	0.900908	0.492203	0.889189	0.839597	0.922438	0.953276	0.73324	0.964504	0.819373	0.975227	0.952845	0.952721	0.972742	0.567277	0.967092	0.95334	0.944482	0.835034	0.961934	0.908326	0.903647	0.758878	0.938605	0.949983	0.92936	0.244787	0.993706	0.692938	0.924808	0.402964	0.478078	0.840251	0.938749
insula R	0.727922	0.959845	0.85697	0.968228	0.990395	0.503187	0.855925	0.903886	0.974789	0.962677	0.848694	0.690236	0.985455	0.921762	0.985306	1	0.934739	0.550823	0.939479	0.898509	0.95115	0.979812	0.77666	0.967406	0.786692	0.989855	0.972905	0.97295	0.995206	0.638584	0.971273	0.956819	0.977925	0.889882	0.986263	0.932253	0.872449	0.802345	0.97598	0.970564	0.970515	0.321632	0.992782	0.735504	0.969438	0.484205	0.444935	0.785668	0.935625
isthmuscingulate L	0.810279	0.832608	0.938015	0.846673	0.928527	0.327213	0.693034	0.762498	0.860101	0.837472	0.68435	0.828552	0.880511	0.787459	0.900908	0.934739	1	0.427732	0.966278	0.836991	0.834682	0.879081	0.646556	0.850262	0.800919	0.889615	0.858511	0.859803	0.939562	0.55093	0.847215	0.825909	0.897472	0.790208	0.891058	0.802231	0.787808	0.88896	0.88895	0.860212	0.951196	0.355244	0.918572	0.599303	0.933377	0.502199	0.253612	0.647853	0.917374
isthmuscingulate R	0.130226	0.550873	0.48366	0.565586	0.580945	0.763698	0.67676	0.739633	0.645961	0.645201	0.527854	0.319614	0.611599	0.724792	0.492203	0.550823	0.427732	1	0.514803	0.696991	0.694864	0.650604	0.889949	0.605009	0.191581	0.610337	0.655533	0.655073	0.564841	0.947399	0.621128	0.633962	0.639474	0.768099	0.633507	0.715123	0.388668	0.408257	0.65873	0.650857	0.567636	0.695035	0.52203	0.914136	0.6004	0.774975	0.625758	0.358178	0.397509
lateraloccipital L	0.705925	0.844213	0.944374	0.860379	0.953291	0.376782	0.729613	0.813879	0.89334	0.871492	0.700005	0.807332	0.905637	0.838481	0.889189	0.939479	0.966278	0.514803	1	0.871894	0.880951	0.914124	0.705461	0.87651	0.702062	0.912678	0.893774	0.895361	0.95439	0.637525	0.874117	0.857426	0.936974	0.855982	0.920801	0.848805	0.746057	0.856984	0.930051	0.897318	0.984464	0.416308	0.916795	0.66789	0.97604	0.5687	0.276508	0.642233	0.863907
lateraloccipital R	0.586424	0.841372	0.824659	0.853023	0.894857	0.549646	0.819339	0.906665	0.918931	0.900941	0.751479	0.69931	0.904026	0.922041	0.839597	0.898509	0.836991	0.696991	0.871894	1	0.930832	0.935818	0.862491	0.873297	0.632236	0.915889	0.926866	0.92382	0.894567	0.795452	0.896647	0.886927	0.924921	0.964122	0.933717	0.920089	0.7863	0.792638	0.948852	0.913192	0.892814	0.550476	0.855035	0.812401	0.911899	0.690789	0.433624	0.609195	0.832873
lateralorbitofrontal L	0.569862	0.948972	0.790664	0.960376	0.965788	0.630264	0.917576	0.983313	0.992717	0.990319	0.878543	0.6007	0.983871	0.99112	0.922438	0.95115	0.834682	0.694864	0.880951	0.930832	1	0.991849	0.869391	0.980027	0.634705	0.981367	0.994052	0.994279	0.956012	0.755837	0.983431	0.984169	0.984155	0.964725	0.986078	0.995089	0.798736	0.716309	0.986955	0.99455	0.931115	0.413159	0.94291	0.857847	0.945996	0.562825	0.544621	0.773567	0.830065
lateralorbitofrontal R	0.628823	0.959371	0.827395	0.969506	0.985105	0.585014	0.89996	0.961412	0.99696	0.989141	0.870883	0.644801	0.994848	0.975139	0.953276	0.979812	0.879081	0.650604	0.914124	0.935818	0.991849	1	0.845387	0.982457	0.692726	0.996046	0.997574	0.997473	0.981027	0.725291	0.988451	0.982072	0.994247	0.952489	0.999005	0.980112	0.83349	0.760567	0.996966	0.995804	0.958081	0.390909	0.968714	0.818466	0.968547	0.547655	0.505171	0.775457	0.877005
lingual L	0.366218	0.772957	0.645736	0.783975	0.784005	0.779058	0.853969	0.904603	0.844444	0.841716	0.733755	0.468748	0.81874	0.893932	0.73324	0.77666	0.646556	0.889949	0.705461	0.862491	0.869391	0.845387	1	0.806874	0.438832	0.82138	0.852167	0.850068	0.776524	0.92312	0.829231	0.833766	0.823424	0.899073	0.835445	0.887506	0.641323	0.584356	0.846911	0.839942	0.75769	0.59416	0.749815	0.979971	0.782568	0.713003	0.661995	0.56597	0.652253
lingual R	0.623198	0.985273	0.778151	0.992479	0.974059	0.612351	0.923856	0.959702	0.991635	0.99582	0.916578	0.58661	0.993367	0.967958	0.964504	0.967406	0.850262	0.605009	0.87651	0.873297	0.980027	0.982457	0.806874	1	0.701267	0.987599	0.987992	0.989873	0.966737	0.661245	0.995378	0.996125	0.973882	0.903685	0.980961	0.974621	0.845845	0.708735	0.96846	0.992654	0.928245	0.313375	0.97488	0.798577	0.935262	0.464103	0.553517	0.848177	0.86729
medialorbitofrontal L	0.945922	0.736959	0.683214	0.735612	0.732411	0.244605	0.574599	0.576829	0.691858	0.677679	0.629454	0.715573	0.722668	0.596732	0.819373	0.786692	0.800919	0.191581	0.702062	0.632236	0.634705	0.692726	0.438832	0.701267	1	0.731719	0.685469	0.683976	0.757739	0.266873	0.704898	0.678553	0.685354	0.542788	0.712186	0.613731	0.861833	0.782013	0.680028	0.677749	0.713687	0.124108	0.793533	0.377574	0.692739	0.226678	0.276567	0.64621	0.920769
medialorbitofrontal R	0.65951	0.975699	0.823143	0.982938	0.987648	0.570718	0.901695	0.948879	0.995827	0.989287	0.883887	0.643871	0.998559	0.962989	0.975227	0.989855	0.889615	0.610337	0.912678	0.915889	0.981367	0.996046	0.82138	0.987599	0.731719	1	0.994749	0.994586	0.986467	0.684745	0.993084	0.984769	0.988229	0.925956	0.997713	0.969362	0.862851	0.763384	0.989052	0.992342	0.956251	0.352071	0.984046	0.789898	0.962889	0.50928	0.505158	0.801715	0.901883
middletemporal L	0.611972	0.967586	0.804644	0.976253	0.977649	0.610048	0.919594	0.972544	0.99961	0.995401	0.890608	0.617805	0.995703	0.983227	0.952845	0.972905	0.858511	0.655533	0.893774	0.926866	0.994052	0.997574	0.852167	0.987992	0.685469	0.994749	1	0.999157	0.972669	0.724043	0.994616	0.990591	0.987824	0.949031	0.995737	0.986506	0.839265	0.738782	0.991365	0.997401	0.943099	0.385069	0.965701	0.827583	0.954684	0.537869	0.534422	0.790686	0.869433
middletemporal R	0.612123	0.968345	0.803646	0.977798	0.978918	0.609577	0.919117	0.973331	0.999336	0.996577	0.889659	0.616772	0.995694	0.983922	0.952721	0.97295	0.859803	0.655073	0.895361	0.92382	0.994279	0.997473	0.850068	0.989873	0.683976	0.994586	0.999157	1	0.972493	0.722799	0.994555	0.991873	0.987558	0.946929	0.995028	0.987902	0.836228	0.734573	0.990819	0.998321	0.943054	0.383281	0.966173	0.828312	0.954148	0.534369	0.53363	0.794726	0.867289
paracentral L	0.713119	0.9477	0.875123	0.958961	0.997554	0.500757	0.845148	0.904614	0.97424	0.960748	0.836275	0.699948	0.984547	0.9232	0.972742	0.995206	0.939562	0.564841	0.95439	0.894567	0.956012	0.981027	0.776524	0.966737	0.757739	0.986467	0.972669	0.972493	1	0.652677	0.966249	0.952936	0.987619	0.899822	0.986194	0.933564	0.836765	0.808495	0.980291	0.97399	0.985806	0.333505	0.989417	0.744354	0.984598	0.500381	0.432161	0.773407	0.914287
paracentral R	0.238417	0.604892	0.621884	0.621633	0.665196	0.695506	0.688223	0.786529	0.712727	0.703865	0.556795	0.47067	0.680849	0.779798	0.567277	0.638584	0.55093	0.947399	0.637525	0.795452	0.755837	0.725291	0.92312	0.661245	0.266873	0.684745	0.724043	0.722799	0.652677	1	0.682998	0.688968	0.71746	0.848069	0.711639	0.767816	0.45772	0.541469	0.742659	0.714508	0.670442	0.749877	0.598257	0.919427	0.699664	0.856407	0.54465	0.382306	0.492594
parahippocampal L	0.618431	0.98685	0.779448	0.991678	0.970814	0.619589	0.935176	0.966667	0.99652	0.997874	0.917893	0.592308	0.995696	0.975403	0.967092	0.971273	0.847215	0.621128	0.874117	0.896647	0.983431	0.988451	0.829231	0.995378	0.704898	0.993084	0.994616	0.994555	0.966249	0.682998	1	0.997617	0.974481	0.919012	0.987704	0.979311	0.863776	0.717647	0.975818	0.992818	0.926377	0.342148	0.972395	0.806606	0.935603	0.491049	0.558868	0.830884	0.876818
parahippocampal R	0.591115	0.984145	0.759311	0.989633	0.96099	0.643844	0.945132	0.975344	0.992917	0.998852	0.925212	0.568063	0.989627	0.98094	0.95334	0.956819	0.825909	0.633962	0.857426	0.886927	0.984169	0.982072	0.833766	0.996125	0.678553	0.984769	0.990591	0.991873	0.952936	0.688968	0.997617	1	0.966763	0.917082	0.979013	0.984444	0.848563	0.692038	0.967797	0.991248	0.911582	0.345493	0.960391	0.8204	0.922186	0.489066	0.581017	0.838861	0.85398
parsopercularis L	0.638401	0.942113	0.855081	0.955013	0.992093	0.555665	0.870434	0.942086	0.987418	0.976108	0.845779	0.670547	0.98837	0.958225	0.944482	0.977925	0.897472	0.639474	0.936974	0.924921	0.984155	0.994247	0.823424	0.973882	0.685354	0.988229	0.987824	0.987558	0.987619	0.71746	0.974481	0.966763	1	0.94662	0.993922	0.965226	0.805504	0.779658	0.995356	0.990253	0.977065	0.386581	0.967702	0.803451	0.985528	0.549494	0.469073	0.760196	0.86894
parsopercularis R	0.499943	0.8584	0.799933	0.872295	0.909041	0.623385	0.85523	0.950695	0.941995	0.930388	0.786247	0.623323	0.92304	0.962884	0.835034	0.889882	0.790208	0.768099	0.855982	0.964122	0.964725	0.952489	0.899073	0.903685	0.542788	0.925956	0.949031	0.946929	0.899822	0.848069	0.919012	0.917082	0.94662	1	0.94432	0.95805	0.715701	0.723942	0.960791	0.942686	0.898583	0.539309	0.861426	0.87667	0.921052	0.691287	0.499475	0.644043	0.757568
parsorbitalis L	0.647995	0.961209	0.836546	0.970554	0.987761	0.571588	0.893558	0.952007	0.995378	0.985979	0.869504	0.655486	0.995607	0.966963	0.961934	0.986263	0.891058	0.633507	0.920801	0.933717	0.986078	0.999005	0.835445	0.980961	0.712186	0.997713	0.995737	0.995028	0.986194	0.711639	0.987704	0.979013	0.993922	0.94432	1	0.972395	0.845443	0.773429	0.996144	0.993015	0.96321	0.380293	0.975078	0.80388	0.971981	0.539493	0.49518	0.776998	0.891722
parsorbitalis R	0.53938	0.945748	0.755961	0.956439	0.945089	0.668064	0.937113	0.995072	0.98525	0.988276	0.889411	0.563643	0.972803	0.997128	0.908326	0.932253	0.802231	0.715123	0.848805	0.920089	0.995089	0.980112	0.887506	0.974621	0.613731	0.969362	0.986506	0.987902	0.933564	0.767816	0.979311	0.984444	0.965226	0.95805	0.972395	1	0.793763	0.681789	0.971641	0.98602	0.902155	0.42298	0.925447	0.87833	0.918526	0.563866	0.584249	0.777672	0.809853
parstriangularis L	0.733043	0.892248	0.668859	0.880121	0.823591	0.496342	0.810988	0.775986	0.84302	0.841498	0.831927	0.611232	0.855031	0.787557	0.903647	0.872449	0.787808	0.388668	0.746057	0.7863	0.798736	0.83349	0.641323	0.845845	0.861833	0.862851	0.839265	0.836228	0.836765	0.45772	0.863776	0.848563	0.805504	0.715701	0.845443	0.793763	1	0.725665	0.815945	0.824192	0.777691	0.234491	0.869219	0.580102	0.776942	0.334213	0.496677	0.798804	0.943497
parstriangularis R	0.816023	0.686909	0.93117	0.697556	0.791404	0.251599	0.572078	0.652201	0.736616	0.707053	0.552057	0.941687	0.750459	0.680078	0.758878	0.802345	0.88896	0.408257	0.856984	0.792638	0.716309	0.760567	0.584356	0.708735	0.782013	0.763384	0.738782	0.734573	0.808495	0.541469	0.717647	0.692038	0.779658	0.723942	0.773429	0.681789	0.725665	1	0.777162	0.733379	0.841805	0.516238	0.772694	0.523832	0.830817	0.611758	0.140102	0.479563	0.85514
pericalcarine L	0.626713	0.939196	0.84876	0.951341	0.984239	0.56703	0.880344	0.951737	0.989337	0.977529	0.844226	0.669151	0.986251	0.967318	0.938605	0.97598	0.88895	0.65873	0.930051	0.948852	0.986955	0.996966	0.846911	0.96846	0.680028	0.989052	0.991365	0.990819	0.980291	0.742659	0.975818	0.967797	0.995356	0.960791	0.996144	0.971641	0.815945	0.777162	1	0.988941	0.967457	0.419163	0.958119	0.816412	0.978645	0.576604	0.476213	0.743066	0.870542
pericalcarine R	0.610633	0.966392	0.805672	0.976936	0.981641	0.608578	0.913673	0.970632	0.998228	0.99604	0.889872	0.615387	0.995588	0.981282	0.949983	0.970564	0.860212	0.650857	0.897318	0.913192	0.99455	0.995804	0.839942	0.992654	0.677749	0.992342	0.997401	0.998321	0.97399	0.714508	0.992818	0.991248	0.990253	0.942686	0.993015	0.98602	0.824192	0.733379	0.988941	1	0.94657	0.369458	0.96704	0.826841	0.957215	0.523754	0.531568	0.800281	0.860213
postcentral L	0.696764	0.895548	0.922443	0.91043	0.984569	0.457737	0.792802	0.871156	0.943086	0.923927	0.772534	0.754445	0.953064	0.893318	0.92936	0.970515	0.951196	0.567636	0.984464	0.892814	0.931115	0.958081	0.75769	0.928245	0.713687	0.956251	0.943099	0.943054	0.985806	0.670442	0.926377	0.911582	0.977065	0.898583	0.96321	0.902155	0.777691	0.841805	0.967457	0.94657	1	0.389134	0.955644	0.726654	0.997299	0.554432	0.364386	0.705667	0.87979
postcentral R	0.205389	0.2726	0.495697	0.283559	0.34046	0.388294	0.35453	0.445514	0.37191	0.360273	0.237405	0.537239	0.340659	0.441754	0.244787	0.321632	0.355244	0.695035	0.416308	0.550476	0.413159	0.390909	0.59416	0.313375	0.124108	0.352071	0.385069	0.383281	0.333505	0.749877	0.342148	0.345493	0.386581	0.539309	0.380293	0.42298	0.234491	0.516238	0.419163	0.369458	0.389134	1	0.267158	0.572559	0.409252	0.928241	0.35889	0.146331	0.280105
posteriorcingulate L	0.731864	0.972426	0.830117	0.979373	0.985692	0.504255	0.860555	0.897076	0.969983	0.962834	0.867863	0.655423	0.984167	0.912895	0.993706	0.992782	0.918572	0.52203	0.916795	0.855035	0.94291	0.968714	0.749815	0.97488	0.793533	0.984046	0.965701	0.966173	0.989417	0.598257	0.972395	0.960391	0.967702	0.861426	0.975078	0.925447	0.869219	0.772694	0.958119	0.96704	0.955644	0.267158	1	0.71921	0.951712	0.431255	0.462675	0.825451	0.926474
posteriorcingulate R	0.310686	0.750696	0.600738	0.764926	0.760152	0.818814	0.843705	0.89735	0.82194	0.826943	0.729197	0.411891	0.794723	0.882228	0.692938	0.735504	0.599303	0.914136	0.66789	0.812401	0.857847	0.818466	0.979971	0.798577	0.377574	0.789898	0.827583	0.828312	0.744354	0.919427	0.806606	0.8204	0.803451	0.87667	0.80388	0.87833	0.580102	0.523832	0.816412	0.826841	0.726654	0.572559	0.71921	1	0.752982	0.686544	0.69673	0.575473	0.589635
precentral L	0.669623	0.899644	0.911786	0.91453	0.985296	0.484999	0.809194	0.890112	0.95371	0.934954	0.783435	0.739429	0.959846	0.911397	0.924808	0.969438	0.933377	0.6004	0.97604	0.911899	0.945996	0.968547	0.782568	0.935262	0.692739	0.962889	0.954684	0.954148	0.984598	0.699664	0.935603	0.922186	0.985528	0.921052	0.971981	0.918526	0.776942	0.830817	0.978645	0.957215	0.997299	0.409252	0.951712	0.752982	1	0.574091	0.386098	0.704761	0.869977
precentral R	0.280104	0.412464	0.637786	0.426367	0.504624	0.465341	0.468805	0.580228	0.524906	0.507185	0.344148	0.597179	0.497733	0.58325	0.402964	0.484205	0.502199	0.774975	0.5687	0.690789	0.562825	0.547655	0.713003	0.464103	0.226678	0.50928	0.537869	0.534369	0.500381	0.856407	0.491049	0.489066	0.549494	0.691287	0.539493	0.563866	0.334213	0.611758	0.576604	0.523754	0.554432	0.928241	0.431255	0.686544	0.574091	1	0.360644	0.173604	0.406456
precuneus L	0.194581	0.570419	0.190351	0.556454	0.439377	0.930908	0.709048	0.618381	0.536237	0.564958	0.720848	0.0319803	0.517039	0.589653	0.478078	0.444935	0.253612	0.625758	0.276508	0.433624	0.544621	0.505171	0.661995	0.553517	0.276567	0.505158	0.534422	0.53363	0.432161	0.54465	0.558868	0.581017	0.469073	0.499475	0.49518	0.584249	0.496677	0.140102	0.476213	0.531568	0.364386	0.35889	0.462675	0.69673	0.386098	0.360644	1	0.65839	0.357744
precuneus R	0.528685	0.880769	0.537665	0.870887	0.777727	0.621362	0.816382	0.763504	0.801313	0.822806	0.923647	0.345331	0.814127	0.764006	0.840251	0.785668	0.647853	0.358178	0.642233	0.609195	0.773567	0.775457	0.56597	0.848177	0.64621	0.801715	0.790686	0.794726	0.773407	0.382306	0.830884	0.838861	0.760196	0.644043	0.776998	0.777672	0.798804	0.479563	0.743066	0.800281	0.705667	0.146331	0.825451	0.575473	0.704761	0.173604	0.65839	1	0.724629
rostralanteriorcingulate L	0.851385	0.883931	0.809026	0.886224	0.896944	0.387372	0.753668	0.777985	0.872449	0.857025	0.76613	0.751666	0.89196	0.797755	0.938749	0.935625	0.917374	0.397509	0.863907	0.832873	0.830065	0.877005	0.652253	0.86729	0.920769	0.901883	0.869433	0.867289	0.914287	0.492594	0.876818	0.85398	0.86894	0.757568	0.891722	0.809853	0.943497	0.85514	0.870542	0.860213	0.87979	0.280105	0.926474	0.589635	0.869977	0.406456	0.357744	0.724629	1
rostralanteriorcingulate R	0.699302	0.989071	0.792922	0.9894	0.9679	0.544566	0.896973	0.910208	0.973089	0.970048	0.897207	0.624865	0.98336	0.923616	0.995345	0.985347	0.884501	0.529997	0.885718	0.864818	0.942559	0.967333	0.766442	0.975982	0.78882	0.985421	0.969253	0.968957	0.971607	0.603279	0.98223	0.971202	0.953807	0.862004	0.973416	0.932095	0.909477	0.746255	0.953242	0.964505	0.92742	0.281258	0.989038	0.72616	0.927783	0.432764	0.507895	0.841597	0.927903
rostralmiddlefrontal L	0.275619	0.723264	0.577548	0.739002	0.738436	0.796992	0.820183	0.874997	0.793675	0.800923	0.705433	0.388616	0.765706	0.857475	0.655216	0.702407	0.576809	0.90272	0.655074	0.782346	0.839402	0.790657	0.942093	0.775933	0.335314	0.758686	0.799352	0.800831	0.717247	0.90259	0.776459	0.794624	0.782092	0.853171	0.773459	0.858353	0.534872	0.485371	0.790701	0.802972	0.705999	0.575141	0.688922	0.980958	0.732113	0.678205	0.676193	0.569514	0.546139
rostralmiddlefrontal R	0.641491	0.970194	0.820598	0.978958	0.986618	0.582013	0.904151	0.958128	0.997769	0.99143	0.881243	0.638977	0.997894	0.971397	0.96464	0.984323	0.881405	0.632764	0.910545	0.924034	0.989032	0.998854	0.834431	0.987711	0.709883	0.998752	0.99734	0.997441	0.983369	0.704531	0.992512	0.985958	0.991892	0.939581	0.998716	0.977794	0.84717	0.756939	0.99288	0.995923	0.95546	0.367767	0.97718	0.807769	0.964183	0.524376	0.510579	0.793786	0.887152
superiorfrontal L	0.7009	0.986424	0.808717	0.989617	0.979743	0.540427	0.889839	0.91616	0.979673	0.974983	0.892335	0.634213	0.99015	0.930268	0.994622	0.99042	0.895081	0.543163	0.899378	0.869407	0.95354	0.975774	0.771568	0.982624	0.779449	0.990852	0.975954	0.975491	0.982689	0.614343	0.984982	0.974268	0.967842	0.874435	0.981155	0.940002	0.888394	0.757433	0.962891	0.974136	0.942881	0.28454	0.99559	0.738181	0.943178	0.442755	0.499249	0.836055	0.922933
superiorfrontal R	0.899837	0.430443	0.577701	0.437728	0.483302	0.172484	0.240915	0.271812	0.400763	0.378387	0.312301	0.704252	0.437127	0.297649	0.541826	0.521589	0.635734	0.0933884	0.527191	0.378402	0.351502	0.413078	0.146732	0.41085	0.809526	0.445567	0.395088	0.394464	0.509331	0.0642428	0.402371	0.373744	0.427954	0.291424	0.433565	0.317661	0.536019	0.672608	0.412719	0.394587	0.502547	0.201498	0.53357	0.0904317	0.470928	0.21313	0.232089	0.381805	0.658701
superiorparietal L	0.379257	0.118821	0.429411	0.118682	0.19297	0.482685	0.211135	0.193034	0.157169	0.151292	0.215402	0.587789	0.148492	0.188161	0.118511	0.172797	0.34852	0.341913	0.354607	0.256397	0.168898	0.170143	0.272482	0.131408	0.215935	0.155705	0.163044	0.161264	0.190078	0.343177	0.144663	0.147197	0.18609	0.236841	0.170155	0.171929	0.110791	0.445921	0.196677	0.156425	0.26715	0.63276	0.138609	0.279927	0.256088	0.555963	0.612782	0.217426	0.210624
superiorparietal R	0.300704	0.144662	0.416274	0.142713	0.181624	0.411822	0.247911	0.267024	0.195956	0.193826	0.22621	0.571677	0.170486	0.259657	0.0932967	0.156376	0.282913	0.47862	0.318961	0.346998	0.228542	0.207717	0.383183	0.158255	0.147745	0.177259	0.20597	0.203731	0.175609	0.516246	0.179026	0.188758	0.212022	0.333069	0.20015	0.24043	0.111159	0.449605	0.235453	0.193588	0.254346	0.853741	0.110774	0.376904	0.261035	0.749562	0.537931	0.267334	0.16226
superiortemporal L	0.506983	0.93421	0.726994	0.942146	0.919	0.701336	0.952779	0.996912	0.972641	0.976878	0.892286	0.536094	0.956388	0.993422	0.889987	0.910666	0.76823	0.736097	0.815743	0.912264	0.982297	0.963618	0.909175	0.958113	0.59254	0.952984	0.975216	0.97388	0.90925	0.783762	0.969323	0.974865	0.943114	0.949665	0.955723	0.992782	0.790324	0.660192	0.954382	0.969674	0.87352	0.441383	0.90257	0.893366	0.892257	0.576434	0.617553	0.758765	0.791688
superiortemporal R	0.637392	0.978389	0.804872	0.98674	0.983425	0.594098	0.916609	0.962643	0.998456	0.996063	0.895887	0.61997	0.998617	0.973736	0.968094	0.981551	0.871488	0.62581	0.899131	0.909948	0.987348	0.995449	0.831118	0.993566	0.711619	0.997568	0.997058	0.998141	0.978767	0.694259	0.996875	0.992756	0.985681	0.928693	0.994837	0.979761	0.853457	0.738483	0.986821	0.996595	0.945698	0.354571	0.978321	0.80737	0.953881	0.506174	0.527516	0.812149	0.884807
supramarginal L	0.49082	0.515893	0.844609	0.535248	0.665424	0.233569	0.452946	0.566761	0.606882	0.580595	0.383403	0.756056	0.606374	0.589665	0.555556	0.630631	0.728107	0.497472	0.788974	0.674596	0.617625	0.635002	0.534167	0.570308	0.396811	0.613299	0.613265	0.611883	0.661899	0.636981	0.573836	0.560748	0.669077	0.677352	0.636304	0.586446	0.409054	0.731421	0.669421	0.614352	0.73935	0.688517	0.594578	0.507594	0.736882	0.74912	0.182563	0.288107	0.543791
supramarginal R	0.423705	0.404956	0.688831	0.418239	0.514099	0.383713	0.426625	0.542297	0.514478	0.491177	0.314075	0.732813	0.494441	0.55348	0.416854	0.498648	0.560116	0.675398	0.602777	0.696048	0.543577	0.54163	0.646063	0.454263	0.366963	0.508218	0.526603	0.522017	0.514458	0.77759	0.4798	0.471499	0.55007	0.668151	0.537957	0.53474	0.401858	0.732002	0.572994	0.513015	0.576168	0.909011	0.443613	0.610831	0.589956	0.94758	0.297526	0.151622	0.494389
transversetemporal L	0.691927	0.804966	0.974883	0.822119	0.923259	0.364267	0.695766	0.787214	0.861564	0.839227	0.668562	0.825744	0.873214	0.812292	0.851305	0.901328	0.941106	0.520251	0.975223	0.837063	0.853605	0.882946	0.684729	0.844446	0.664641	0.877616	0.862073	0.863336	0.924541	0.643075	0.839814	0.824105	0.912319	0.842867	0.888529	0.820373	0.685305	0.879789	0.899714	0.868193	0.96574	0.443135	0.883404	0.655207	0.956875	0.598228	0.25373	0.610313	0.81382
transversetemporal R	0.634671	0.996921	0.74546	0.998733	0.955434	0.607058	0.932455	0.938875	0.976368	0.984278	0.933049	0.560442	0.981309	0.945243	0.974294	0.960257	0.835228	0.56262	0.849675	0.842743	0.955143	0.962807	0.780278	0.990975	0.727128	0.976626	0.971197	0.97363	0.950451	0.61746	0.989242	0.989326	0.947013	0.864384	0.963311	0.953729	0.877419	0.682442	0.94372	0.972788	0.90061	0.281109	0.972903	0.763712	0.904861	0.418935	0.567741	0.878578	0.876738
[truncated: 13 more columns]
