# Supplementary material for: The relationship between the interictal epileptiform discharge source connectivity and cortical structural couplings in temporal lobe epilepsy
Source: Front Neurol. 2023 Feb 1;14:1029732. doi: 10.3389/fneur.2023.1029732 (PMC9948620; doi:10.3389/fneur.2023.1029732)
Supplement: Supplementary file 1 [file Data_Sheet_1.ZIP › Connection/PLV/R/02.xlsx]

## Sheet: Sheet1
\	caudalanteriorcingulate L	caudalanteriorcingulate R	caudalmiddlefrontal L	caudalmiddlefrontal R	cuneus L	cuneus R	entorhinal L	entorhinal R	fusiform L	fusiform R	inferiorparietal L	inferiorparietal R	inferiortemporal L	inferiortemporal R	insula L	insula R	isthmuscingulate L	isthmuscingulate R	lateraloccipital L	lateraloccipital R	lateralorbitofrontal L	lateralorbitofrontal R	lingual L	lingual R	medialorbitofrontal L	medialorbitofrontal R	middletemporal L	middletemporal R	paracentral L	paracentral R	parahippocampal L	parahippocampal R	parsopercularis L	parsopercularis R	parsorbitalis L	parsorbitalis R	parstriangularis L	parstriangularis R	pericalcarine L	pericalcarine R	postcentral L	postcentral R	posteriorcingulate L	posteriorcingulate R	precentral L	precentral R	precuneus L	precuneus R	rostralanteriorcingulate L
caudalanteriorcingulate L	1	0.83794	0.0550788	0.516132	0.236732	0.636978	0.883326	0.253069	0.523142	0.552889	0.644454	0.802733	0.488497	0.229938	0.376428	0.207425	0.471014	0.541043	0.777498	0.609661	0.473351	0.443514	0.401893	0.520969	0.69359	0.370994	0.621597	0.603726	0.408302	0.51382	0.645897	0.702419	0.546237	0.301566	0.470076	0.70123	0.31006	0.105143	0.294457	0.28354	0.774354	0.63723	0.496243	0.539884	0.0813643	0.630968	0.746339	0.614567	0.410637
caudalanteriorcingulate R	0.83794	1	0.314468	0.80474	0.413584	0.843987	0.890549	0.550834	0.820536	0.840143	0.814608	0.873227	0.788728	0.158947	0.475632	0.493545	0.648885	0.688309	0.748346	0.725378	0.769442	0.757173	0.712017	0.811644	0.878707	0.665126	0.894022	0.889475	0.661442	0.294574	0.910144	0.921948	0.800355	0.605219	0.775674	0.936208	0.633336	0.42951	0.616695	0.589918	0.816195	0.708445	0.796212	0.827808	0.255104	0.735007	0.884804	0.817305	0.680102
caudalmiddlefrontal L	0.0550788	0.314468	1	0.590825	0.777651	0.541447	0.0534604	0.799177	0.663742	0.647553	0.269916	0.116271	0.632419	0.922796	0.507312	0.834565	0.430907	0.260757	0.0941956	0.118002	0.725337	0.725424	0.771361	0.675272	0.519161	0.702998	0.54547	0.567719	0.621901	0.550726	0.498777	0.366553	0.514667	0.830763	0.713747	0.520599	0.844163	0.919913	0.846939	0.836019	0.0774784	0.0671055	0.634258	0.656103	0.946769	0.155553	0.197967	0.356505	0.769417
caudalmiddlefrontal R	0.516132	0.80474	0.590825	1	0.708108	0.78635	0.631792	0.849162	0.925721	0.904507	0.791111	0.678721	0.993714	0.497914	0.656152	0.80368	0.787445	0.724304	0.525111	0.65051	0.866466	0.915434	0.845666	0.892462	0.776241	0.935394	0.960269	0.94935	0.917414	0.349116	0.955684	0.874165	0.966553	0.748039	0.911961	0.849907	0.829223	0.637888	0.786051	0.728467	0.657224	0.615915	0.991866	0.911884	0.488877	0.685977	0.75997	0.8451	0.748764
cuneus L	0.236732	0.413584	0.777651	0.708108	1	0.443131	0.290385	0.845616	0.646004	0.609694	0.543545	0.322774	0.721933	0.817866	0.799761	0.85766	0.754577	0.594499	0.162818	0.417681	0.627758	0.690732	0.65877	0.613596	0.443836	0.79225	0.609327	0.616266	0.856709	0.726872	0.598333	0.55728	0.713477	0.634949	0.670597	0.503729	0.72814	0.673059	0.689777	0.634454	0.353722	0.392212	0.712773	0.621156	0.664414	0.480596	0.429896	0.628052	0.570335
cuneus R	0.636978	0.843987	0.541447	0.78635	0.443131	1	0.629266	0.655117	0.924665	0.948767	0.555056	0.623387	0.806612	0.344161	0.273173	0.618945	0.431441	0.421736	0.493023	0.460383	0.931013	0.899877	0.895497	0.951334	0.974343	0.715838	0.871943	0.87524	0.606307	0.151192	0.832318	0.724498	0.698623	0.839508	0.912103	0.946028	0.818954	0.685495	0.826032	0.822275	0.532253	0.424722	0.822402	0.944643	0.519629	0.44733	0.629266	0.587527	0.888552
entorhinal L	0.883326	0.890549	0.0534604	0.631792	0.290385	0.629266	1	0.371184	0.593834	0.609146	0.827072	0.923229	0.598918	0.107326	0.466389	0.317145	0.621367	0.714409	0.880951	0.784742	0.522013	0.518005	0.455435	0.573364	0.68275	0.490957	0.709624	0.689436	0.53923	0.351169	0.74657	0.8401	0.684333	0.329122	0.538858	0.737932	0.378374	0.149349	0.345445	0.313089	0.925148	0.807685	0.600102	0.59509	0.0574007	0.814514	0.912146	0.781594	0.419823
entorhinal R	0.253069	0.550834	0.799177	0.849162	0.845616	0.655117	0.371184	1	0.825222	0.795836	0.589063	0.417211	0.869317	0.762907	0.680325	0.988956	0.700368	0.575914	0.254785	0.440178	0.81954	0.874934	0.858573	0.807279	0.623149	0.959423	0.765409	0.7739	0.860528	0.511636	0.743748	0.662493	0.80365	0.825448	0.851496	0.6697	0.908044	0.788165	0.870576	0.811387	0.418855	0.410805	0.862551	0.807722	0.686388	0.49796	0.516472	0.664966	0.763182
fusiform L	0.523142	0.820536	0.663742	0.925721	0.646004	0.924665	0.593834	0.825222	1	0.996111	0.672074	0.627752	0.947587	0.512076	0.486381	0.788282	0.627371	0.57694	0.474391	0.547609	0.976534	0.987967	0.952442	0.993188	0.912991	0.877886	0.953913	0.95856	0.80177	0.210814	0.920405	0.805966	0.854044	0.874445	0.991839	0.942774	0.911253	0.751444	0.896218	0.860499	0.56628	0.504567	0.953021	0.996555	0.59977	0.55712	0.679723	0.724322	0.893354
fusiform R	0.552889	0.840143	0.647553	0.904507	0.609694	0.948767	0.609146	0.795836	0.996111	1	0.655346	0.636094	0.926924	0.483541	0.446403	0.758018	0.592197	0.550651	0.484644	0.537068	0.978365	0.980664	0.95224	0.996604	0.936258	0.850067	0.948565	0.957836	0.765043	0.180184	0.913799	0.801719	0.828378	0.879919	0.985212	0.961016	0.901433	0.750218	0.894237	0.866259	0.565769	0.494793	0.934087	0.997905	0.594532	0.540918	0.677916	0.704223	0.904019
inferiorparietal L	0.644454	0.814608	0.269916	0.791111	0.543545	0.555056	0.827072	0.589063	0.672074	0.655346	1	0.879441	0.756862	0.244952	0.732211	0.545607	0.884322	0.943669	0.784854	0.91848	0.584936	0.626213	0.536584	0.623007	0.601485	0.688038	0.777437	0.768451	0.785184	0.376656	0.825745	0.943401	0.874098	0.403078	0.635899	0.70829	0.514068	0.278163	0.44936	0.381649	0.919494	0.904865	0.750515	0.652964	0.134406	0.954115	0.961169	0.983997	0.446035
inferiorparietal R	0.802733	0.873227	0.116271	0.678721	0.322774	0.623387	0.923229	0.417211	0.627752	0.636094	0.879441	1	0.646193	0.0237565	0.492801	0.361196	0.66475	0.75969	0.922314	0.856617	0.552671	0.558704	0.490199	0.601904	0.661684	0.538002	0.737177	0.722172	0.592192	0.245869	0.777161	0.882415	0.734317	0.367269	0.575981	0.739926	0.426232	0.203093	0.385107	0.34274	0.922319	0.8405	0.648788	0.628233	0.0817199	0.83848	0.96282	0.838946	0.444508
inferiortemporal L	0.488497	0.788728	0.632419	0.993714	0.721933	0.806612	0.598918	0.869317	0.947587	0.926924	0.756862	0.646193	1	0.530259	0.635537	0.826086	0.761176	0.691041	0.489218	0.616758	0.894951	0.940288	0.876575	0.917095	0.796182	0.943955	0.960378	0.951728	0.910726	0.341679	0.944701	0.849565	0.94686	0.784785	0.936857	0.862676	0.862587	0.679293	0.82262	0.766326	0.618813	0.580014	0.997876	0.933406	0.53463	0.649567	0.72545	0.814752	0.78501
inferiortemporal R	0.229938	0.158947	0.922796	0.497914	0.817866	0.344161	0.107326	0.762907	0.512076	0.483541	0.244952	0.0237565	0.530259	1	0.610241	0.810846	0.487189	0.309916	0.146969	0.111149	0.555674	0.585808	0.61175	0.509332	0.313495	0.641971	0.405074	0.427744	0.600656	0.72648	0.372315	0.285852	0.456692	0.662517	0.564291	0.334721	0.703756	0.79285	0.695171	0.672591	0.0986387	0.126164	0.522244	0.492902	0.863327	0.193996	0.128012	0.334095	0.573902
insula L	0.376428	0.475632	0.507312	0.656152	0.799761	0.273173	0.466389	0.680325	0.486381	0.446403	0.732211	0.492801	0.635537	0.610241	1	0.675934	0.906685	0.830434	0.380915	0.650791	0.414344	0.495793	0.417413	0.427259	0.318696	0.684595	0.5509	0.550945	0.804131	0.78307	0.588773	0.658757	0.735361	0.354332	0.482424	0.423144	0.48165	0.374841	0.409529	0.337693	0.5687	0.648567	0.616096	0.450265	0.352885	0.71669	0.604586	0.773021	0.307513
insula R	0.207425	0.493545	0.834565	0.80368	0.85766	0.618945	0.317145	0.988956	0.788282	0.758018	0.545607	0.361196	0.826086	0.810846	0.675934	1	0.677994	0.543626	0.198353	0.395596	0.796321	0.845303	0.840551	0.774557	0.585401	0.925315	0.71572	0.72577	0.836076	0.545546	0.692269	0.61134	0.760754	0.819739	0.823406	0.622792	0.901398	0.803815	0.865808	0.8083	0.368751	0.366285	0.819154	0.76975	0.721339	0.456374	0.464048	0.624758	0.752645
isthmuscingulate L	0.471014	0.648885	0.430907	0.787445	0.754577	0.431441	0.621367	0.700368	0.627371	0.592197	0.884322	0.66475	0.761176	0.487189	0.906685	0.677994	1	0.934231	0.542124	0.783433	0.541921	0.613264	0.519035	0.566604	0.476185	0.749988	0.705398	0.705089	0.885547	0.62113	0.747405	0.826651	0.871589	0.40092	0.609732	0.587137	0.538837	0.347745	0.469433	0.388694	0.722975	0.771667	0.745679	0.594395	0.277841	0.851059	0.77397	0.924691	0.396406
isthmuscingulate R	0.541043	0.688309	0.260757	0.724304	0.594499	0.421736	0.714409	0.575914	0.57694	0.550651	0.943669	0.75969	0.691041	0.309916	0.830434	0.543626	0.934231	1	0.668892	0.908041	0.484182	0.542115	0.444453	0.518128	0.476882	0.652259	0.676975	0.673857	0.780144	0.521284	0.727904	0.851625	0.820955	0.309386	0.546203	0.587971	0.441697	0.216385	0.369576	0.291121	0.824158	0.909105	0.678739	0.54889	0.103792	0.94892	0.853422	0.944715	0.336717
lateraloccipital L	0.777498	0.748346	0.0941956	0.525111	0.162818	0.493023	0.880951	0.254785	0.474391	0.484644	0.784854	0.922314	0.489218	0.146969	0.380915	0.198353	0.542124	0.668892	1	0.825911	0.402514	0.40078	0.337808	0.451657	0.528807	0.377553	0.59036	0.569609	0.437869	0.232579	0.631331	0.744285	0.586681	0.22465	0.420577	0.594285	0.269383	0.118398	0.236407	0.205112	0.898335	0.827558	0.493101	0.47751	0.20281	0.788275	0.873825	0.713727	0.309244
lateraloccipital R	0.609661	0.725378	0.118002	0.65051	0.417681	0.460383	0.784742	0.440178	0.547609	0.537068	0.91848	0.856617	0.616758	0.111149	0.650791	0.395596	0.783433	0.908041	0.825911	1	0.460476	0.49215	0.407435	0.502672	0.50839	0.539758	0.655232	0.646897	0.643482	0.337805	0.703805	0.834286	0.735718	0.275827	0.503304	0.606677	0.371423	0.155349	0.315429	0.255629	0.894538	0.978077	0.610873	0.532576	0.0813133	0.946288	0.901573	0.880495	0.334108
lateralorbitofrontal L	0.473351	0.769442	0.725337	0.866466	0.627758	0.931013	0.522013	0.81954	0.976534	0.978365	0.584936	0.552671	0.894951	0.555674	0.414344	0.796321	0.541921	0.484182	0.402514	0.460476	1	0.981803	0.984104	0.988787	0.920802	0.845096	0.902504	0.91038	0.745606	0.18613	0.859529	0.733356	0.781853	0.93297	0.989175	0.921917	0.948993	0.819998	0.944437	0.921615	0.480478	0.413717	0.905834	0.98032	0.677088	0.46252	0.598297	0.641134	0.95375
lateralorbitofrontal R	0.443514	0.757173	0.725424	0.915434	0.690732	0.899877	0.518005	0.874934	0.987967	0.980664	0.626213	0.558704	0.940288	0.585808	0.495793	0.845303	0.613264	0.542115	0.40078	0.49215	0.981803	1	0.972245	0.987221	0.87659	0.905925	0.920592	0.929444	0.81204	0.245601	0.88288	0.758977	0.835773	0.907575	0.996227	0.901651	0.946126	0.802661	0.930634	0.893506	0.501565	0.447802	0.946926	0.985364	0.658077	0.50808	0.61894	0.687169	0.906312
lingual L	0.401893	0.712017	0.771361	0.845666	0.65877	0.895497	0.455435	0.858573	0.952442	0.95224	0.536584	0.490199	0.876575	0.61175	0.417413	0.840551	0.519035	0.444453	0.337808	0.407435	0.984104	0.972245	1	0.967286	0.873439	0.861819	0.866543	0.878236	0.73631	0.222266	0.821722	0.688774	0.755423	0.960425	0.970768	0.875438	0.970849	0.862623	0.975391	0.95351	0.419204	0.358309	0.88516	0.954896	0.72563	0.412608	0.541199	0.600184	0.955682
lingual R	0.520969	0.811644	0.675272	0.892462	0.613596	0.951334	0.573364	0.807279	0.993188	0.996604	0.623007	0.601904	0.917095	0.509332	0.427259	0.774557	0.566604	0.518128	0.451657	0.502672	0.988787	0.987221	0.967286	1	0.932448	0.852921	0.932085	0.93959	0.757075	0.171318	0.892992	0.772287	0.810007	0.903107	0.991137	0.945645	0.919493	0.778548	0.914676	0.88992	0.528985	0.458016	0.926346	0.996698	0.625826	0.504581	0.644275	0.674946	0.922857
medialorbitofrontal L	0.69359	0.878707	0.519161	0.776241	0.443836	0.974343	0.68275	0.623149	0.912991	0.936258	0.601485	0.661684	0.796182	0.313495	0.318696	0.585401	0.476185	0.476882	0.528807	0.50839	0.920802	0.87659	0.873439	0.932448	1	0.685848	0.87499	0.880251	0.614241	0.204132	0.84083	0.757195	0.706644	0.810171	0.898792	0.967775	0.801903	0.649209	0.804191	0.797508	0.581974	0.47794	0.810848	0.928172	0.490929	0.500127	0.668833	0.630184	0.887844
medialorbitofrontal R	0.370994	0.665126	0.702998	0.935394	0.79225	0.715838	0.490957	0.959423	0.877886	0.850067	0.688038	0.538002	0.943955	0.641971	0.684595	0.925315	0.749988	0.652259	0.377553	0.539758	0.845096	0.905925	0.861819	0.852921	0.685848	1	0.860113	0.856756	0.909395	0.44523	0.844638	0.763528	0.892369	0.798852	0.88735	0.747712	0.881185	0.7231	0.839746	0.781767	0.532758	0.508511	0.939409	0.862088	0.592694	0.590512	0.631124	0.754783	0.754808
middletemporal L	0.621597	0.894022	0.54547	0.960269	0.609327	0.871943	0.709624	0.765409	0.953913	0.948565	0.777437	0.737177	0.960378	0.405074	0.5509	0.71572	0.705398	0.676975	0.59036	0.655232	0.902504	0.920592	0.866543	0.932085	0.87499	0.860113	1	0.984197	0.828771	0.246243	0.985455	0.891364	0.917079	0.76791	0.92819	0.936928	0.819641	0.629947	0.793478	0.751542	0.68888	0.620614	0.964794	0.947983	0.469439	0.67191	0.790885	0.81578	0.800126
middletemporal R	0.603726	0.889475	0.567719	0.94935	0.616266	0.87524	0.689436	0.7739	0.95856	0.957836	0.768451	0.722172	0.951728	0.427744	0.550945	0.72577	0.705089	0.673857	0.569609	0.646897	0.91038	0.929444	0.878236	0.93959	0.880251	0.856756	0.984197	1	0.81853	0.24821	0.976127	0.888468	0.904607	0.784406	0.932982	0.949923	0.832092	0.651618	0.811125	0.76882	0.671192	0.610679	0.954279	0.95419	0.494644	0.66407	0.776477	0.811163	0.810995
paracentral L	0.408302	0.661442	0.621901	0.917414	0.856709	0.606307	0.53923	0.860528	0.80177	0.765043	0.785184	0.592192	0.910726	0.600656	0.804131	0.836076	0.885547	0.780144	0.437869	0.643482	0.745606	0.81204	0.73631	0.757075	0.614241	0.909395	0.828771	0.81853	1	0.558662	0.833071	0.802618	0.935952	0.644782	0.805086	0.694333	0.765689	0.583135	0.699988	0.627831	0.609571	0.614351	0.904857	0.777021	0.488923	0.700518	0.697046	0.852068	0.627926
paracentral R	0.51382	0.294574	0.550726	0.349116	0.726872	0.151192	0.351169	0.511636	0.210814	0.180184	0.376656	0.245869	0.341679	0.72648	0.78307	0.545546	0.62113	0.521284	0.232579	0.337805	0.18613	0.245601	0.222266	0.171318	0.204132	0.44523	0.246243	0.24821	0.558662	1	0.273545	0.332689	0.419522	0.223742	0.229282	0.213927	0.320212	0.349649	0.278806	0.237544	0.300084	0.355062	0.31965	0.175425	0.443905	0.390108	0.271196	0.432162	0.157
parahippocampal L	0.645897	0.910144	0.498777	0.955684	0.598333	0.832318	0.74657	0.743748	0.920405	0.913799	0.825745	0.777161	0.944701	0.372315	0.588773	0.692269	0.747405	0.727904	0.631331	0.703805	0.859529	0.88288	0.821722	0.892992	0.84083	0.844638	0.985455	0.976127	0.833071	0.273545	1	0.928008	0.935934	0.716054	0.890573	0.917115	0.77598	0.576956	0.744947	0.698894	0.738004	0.672546	0.946437	0.911931	0.414542	0.725367	0.835388	0.859849	0.74873
parahippocampal R	0.702419	0.921948	0.366553	0.874165	0.55728	0.724498	0.8401	0.662493	0.805966	0.801719	0.943401	0.882415	0.849565	0.285852	0.658757	0.61134	0.826651	0.851625	0.744285	0.834286	0.733356	0.758977	0.688774	0.772287	0.757195	0.763528	0.891364	0.888468	0.802618	0.332689	0.928008	1	0.916189	0.569764	0.768115	0.852224	0.643463	0.426093	0.604049	0.552471	0.866026	0.810983	0.845851	0.794516	0.263623	0.862568	0.947427	0.957288	0.613701
parsopercularis L	0.546237	0.800355	0.514667	0.966553	0.713477	0.698623	0.684333	0.80365	0.854044	0.828378	0.874098	0.734317	0.94686	0.456692	0.735361	0.760754	0.871589	0.820955	0.586681	0.735718	0.781853	0.835773	0.755423	0.810007	0.706644	0.892369	0.917079	0.904607	0.935952	0.419522	0.935934	0.916189	1	0.646113	0.835766	0.796252	0.745236	0.536104	0.69025	0.625925	0.738832	0.709697	0.939333	0.833537	0.392309	0.783238	0.826213	0.91977	0.65164
parsopercularis R	0.301566	0.605219	0.830763	0.748039	0.634949	0.839508	0.329122	0.825448	0.874445	0.879919	0.403078	0.367269	0.784785	0.662517	0.354332	0.819739	0.40092	0.309386	0.22465	0.275827	0.93297	0.907575	0.960425	0.903107	0.810171	0.798852	0.76791	0.784406	0.644782	0.223742	0.716054	0.569764	0.646113	1	0.902182	0.794304	0.964381	0.940463	0.985484	0.990376	0.283863	0.219905	0.79526	0.884235	0.817971	0.26965	0.411697	0.473099	0.972164
parsorbitalis L	0.470076	0.775674	0.713747	0.911961	0.670597	0.912103	0.538858	0.851496	0.991839	0.985212	0.635899	0.575981	0.936857	0.564291	0.482424	0.823406	0.609732	0.546203	0.420577	0.503304	0.989175	0.996227	0.970768	0.991137	0.898792	0.88735	0.92819	0.932982	0.805086	0.229282	0.890573	0.768115	0.835766	0.902182	1	0.916992	0.94241	0.790751	0.924533	0.888486	0.517417	0.459655	0.944338	0.988688	0.646868	0.517054	0.6333	0.693357	0.915522
parsorbitalis R	0.70123	0.936208	0.520599	0.849907	0.503729	0.946028	0.737932	0.6697	0.942774	0.961016	0.70829	0.739926	0.862676	0.334721	0.423144	0.622792	0.587137	0.587971	0.594285	0.606677	0.921917	0.901651	0.875438	0.945645	0.967775	0.747712	0.936928	0.949923	0.694333	0.213927	0.917115	0.852224	0.796252	0.794304	0.916992	1	0.808296	0.636159	0.801299	0.78011	0.665402	0.573911	0.87194	0.951163	0.474308	0.606726	0.760398	0.736726	0.856569
parstriangularis L	0.31006	0.633336	0.844163	0.829223	0.72814	0.818954	0.378374	0.908044	0.911253	0.901433	0.514068	0.426232	0.862587	0.703756	0.48165	0.901398	0.538837	0.441697	0.269383	0.371423	0.948993	0.946126	0.970849	0.919493	0.801903	0.881185	0.819641	0.832092	0.765689	0.320212	0.77598	0.643463	0.745236	0.964381	0.94241	0.808296	1	0.897717	0.979837	0.948348	0.368392	0.322921	0.869387	0.9094	0.777104	0.389375	0.491386	0.583836	0.94618
parstriangularis R	0.105143	0.42951	0.919913	0.637888	0.673059	0.685495	0.149349	0.788165	0.751444	0.750218	0.278163	0.203093	0.679293	0.79285	0.374841	0.803815	0.347745	0.216385	0.118398	0.155349	0.819998	0.802661	0.862623	0.778548	0.649209	0.7231	0.629947	0.651618	0.583135	0.349649	0.576956	0.426093	0.536104	0.940463	0.790751	0.636159	0.897717	1	0.928189	0.940412	0.125033	0.0887432	0.687083	0.756771	0.928725	0.139441	0.257285	0.359404	0.88152
pericalcarine L	0.294457	0.616695	0.846939	0.786051	0.689777	0.826032	0.345445	0.870576	0.896218	0.894237	0.44936	0.385107	0.82262	0.695171	0.409529	0.865808	0.469433	0.369576	0.236407	0.315429	0.944437	0.930634	0.975391	0.914676	0.804191	0.839746	0.793478	0.811125	0.699988	0.278806	0.744947	0.604049	0.69025	0.985484	0.924533	0.801299	0.979837	0.928189	1	0.98519	0.313707	0.261224	0.829555	0.897397	0.812726	0.320848	0.441054	0.522301	0.959698
pericalcarine R	0.28354	0.589918	0.836019	0.728467	0.634454	0.822275	0.313089	0.811387	0.860499	0.866259	0.381649	0.34274	0.766326	0.672591	0.337693	0.8083	0.388694	0.291121	0.205112	0.255629	0.921615	0.893506	0.95351	0.88992	0.797508	0.781767	0.751542	0.76882	0.627831	0.237544	0.698894	0.552471	0.625925	0.990376	0.888486	0.78011	0.948348	0.940412	0.98519	1	0.262375	0.199684	0.775363	0.867358	0.831689	0.249876	0.38887	0.452884	0.961941
postcentral L	0.774354	0.816195	0.0774784	0.657224	0.353722	0.532253	0.925148	0.418855	0.56628	0.565769	0.919494	0.922319	0.618813	0.0986387	0.5687	0.368751	0.722975	0.824158	0.898335	0.894538	0.480478	0.501565	0.419204	0.528985	0.581974	0.532758	0.68888	0.671192	0.609571	0.300084	0.738004	0.866026	0.738832	0.283863	0.517417	0.665402	0.368392	0.125033	0.313707	0.262375	1	0.915751	0.614551	0.556888	0.0606141	0.921697	0.953896	0.864555	0.357211
postcentral R	0.63723	0.708445	0.0671055	0.615915	0.392212	0.424722	0.807685	0.410805	0.504567	0.494793	0.904865	0.8405	0.580014	0.126164	0.648567	0.366285	0.771667	0.909105	0.827558	0.978077	0.413717	0.447802	0.358309	0.458016	0.47794	0.508511	0.620614	0.610679	0.614351	0.355062	0.672546	0.810983	0.709697	0.219905	0.459655	0.573911	0.322921	0.0887432	0.261224	0.199684	0.915751	1	0.571549	0.487757	0.0885978	0.966196	0.886261	0.858403	0.282854
posteriorcingulate L	0.496243	0.796212	0.634258	0.991866	0.712773	0.822402	0.600102	0.862551	0.953021	0.934087	0.750515	0.648788	0.997876	0.522244	0.616096	0.819154	0.745679	0.678739	0.493101	0.610873	0.905834	0.946926	0.88516	0.926346	0.810848	0.939409	0.964794	0.954279	0.904857	0.31965	0.946437	0.845851	0.939333	0.79526	0.944338	0.87194	0.869387	0.687083	0.829555	0.775363	0.614551	0.571549	1	0.94265	0.540859	0.638905	0.724351	0.807245	0.799381
posteriorcingulate R	0.539884	0.827808	0.656103	0.911884	0.621156	0.944643	0.59509	0.807722	0.996555	0.997905	0.652964	0.628233	0.933406	0.492902	0.450265	0.76975	0.594395	0.54889	0.47751	0.532576	0.98032	0.985364	0.954896	0.996698	0.928172	0.862088	0.947983	0.95419	0.777021	0.175425	0.911931	0.794516	0.833537	0.884235	0.988688	0.951163	0.9094	0.756771	0.897397	0.867358	0.556888	0.487757	0.94265	1	0.601419	0.535014	0.67203	0.703322	0.905873
precentral L	0.0813643	0.255104	0.946769	0.488877	0.664414	0.519629	0.0574007	0.686388	0.59977	0.594532	0.134406	0.0817199	0.53463	0.863327	0.352885	0.721339	0.277841	0.103792	0.20281	0.0813133	0.677088	0.658077	0.72563	0.625826	0.490929	0.592694	0.469439	0.494644	0.488923	0.443905	0.414542	0.263623	0.392309	0.817971	0.646868	0.474308	0.777104	0.928725	0.812726	0.831689	0.0606141	0.0885978	0.540859	0.601419	1	0.00394775	0.0974839	0.22133	0.75523
precentral R	0.630968	0.735007	0.155553	0.685977	0.480596	0.44733	0.814514	0.49796	0.55712	0.540918	0.954115	0.83848	0.649567	0.193996	0.71669	0.456374	0.851059	0.94892	0.788275	0.946288	0.46252	0.50808	0.412608	0.504581	0.500127	0.590512	0.67191	0.66407	0.700518	0.390108	0.725367	0.862568	0.783238	0.26965	0.517054	0.606726	0.389375	0.139441	0.320848	0.249876	0.921697	0.966196	0.638905	0.535014	0.00394775	1	0.908399	0.923091	0.317648
precuneus L	0.746339	0.884804	0.197967	0.75997	0.429896	0.629266	0.912146	0.516472	0.679723	0.677916	0.961169	0.96282	0.72545	0.128012	0.604586	0.464048	0.77397	0.853422	0.873825	0.901573	0.598297	0.61894	0.541199	0.644275	0.668833	0.631124	0.790885	0.776477	0.697046	0.271196	0.835388	0.947427	0.826213	0.411697	0.6333	0.760398	0.491386	0.257285	0.441054	0.38887	0.953896	0.886261	0.724351	0.67203	0.0974839	0.908399	1	0.92883	0.475343
precuneus R	0.614567	0.817305	0.356505	0.8451	0.628052	0.587527	0.781594	0.664966	0.724322	0.704223	0.983997	0.838946	0.814752	0.334095	0.773021	0.624758	0.924691	0.944715	0.713727	0.880495	0.641134	0.687169	0.600184	0.674946	0.630184	0.754783	0.81578	0.811163	0.852068	0.432162	0.859849	0.957288	0.91977	0.473099	0.693357	0.736726	0.583836	0.359404	0.522301	0.452884	0.864555	0.858403	0.807245	0.703322	0.22133	0.923091	0.92883	1	0.503536
rostralanteriorcingulate L	0.410637	0.680102	0.769417	0.748764	0.570335	0.888552	0.419823	0.763182	0.893354	0.904019	0.446035	0.444508	0.78501	0.573902	0.307513	0.752645	0.396406	0.336717	0.309244	0.334108	0.95375	0.906312	0.955682	0.922857	0.887844	0.754808	0.800126	0.810995	0.627926	0.157	0.74873	0.613701	0.65164	0.972164	0.915522	0.856569	0.94618	0.88152	0.959698	0.961941	0.357211	0.282854	0.799381	0.905873	0.75523	0.317648	0.475343	0.503536	1
rostralanteriorcingulate R	0.264481	0.567002	0.808547	0.855189	0.818023	0.697334	0.373729	0.990082	0.850854	0.824262	0.581726	0.422408	0.876505	0.748448	0.643193	0.982936	0.671685	0.556284	0.25659	0.430451	0.855755	0.900656	0.893774	0.839767	0.661375	0.958905	0.781589	0.78824	0.849415	0.469541	0.755505	0.662328	0.802604	0.866749	0.881061	0.697563	0.939377	0.816909	0.901964	0.848867	0.415112	0.397519	0.872872	0.836526	0.702145	0.482951	0.516654	0.656594	0.807016
rostralmiddlefrontal L	0.752663	0.766931	0.335139	0.583232	0.262882	0.874857	0.620873	0.417577	0.737625	0.771607	0.445367	0.573838	0.600423	0.108064	0.238654	0.379847	0.324745	0.3452	0.476057	0.383261	0.758641	0.695716	0.709145	0.770381	0.905131	0.484465	0.698977	0.7036	0.415154	0.377041	0.666117	0.599283	0.516095	0.664805	0.721074	0.827886	0.621461	0.49466	0.63977	0.652257	0.480877	0.374687	0.617679	0.76286	0.341293	0.374036	0.534033	0.465536	0.758672
rostralmiddlefrontal R	0.545081	0.819027	0.541112	0.988417	0.694636	0.757379	0.67274	0.821916	0.896945	0.876196	0.832627	0.717424	0.973494	0.465245	0.680828	0.775489	0.818718	0.765936	0.566519	0.694127	0.8285	0.879652	0.805162	0.859352	0.752651	0.911238	0.949923	0.94017	0.913962	0.366729	0.959807	0.906688	0.986468	0.700567	0.876921	0.835644	0.783903	0.586056	0.740459	0.682129	0.705601	0.664304	0.967836	0.880299	0.433844	0.734314	0.80164	0.881841	0.703185
superiorfrontal L	0.539019	0.76131	0.471039	0.921939	0.725283	0.610306	0.689062	0.780035	0.781262	0.750894	0.902743	0.733069	0.895215	0.457467	0.801332	0.742595	0.926165	0.876096	0.595262	0.768632	0.700595	0.764645	0.676997	0.730123	0.625619	0.861714	0.854066	0.842484	0.935656	0.484902	0.883199	0.905006	0.982072	0.562856	0.76245	0.724622	0.675927	0.464481	0.613758	0.543006	0.764355	0.749861	0.884193	0.75605	0.333359	0.829788	0.834033	0.943519	0.559922
superiorfrontal R	0.306411	0.273649	0.771525	0.552445	0.85333	0.248486	0.251991	0.747359	0.452363	0.410652	0.458354	0.22367	0.554373	0.872514	0.815697	0.78939	0.68449	0.538817	0.120334	0.33717	0.454505	0.512964	0.507093	0.425339	0.23269	0.673763	0.42871	0.428128	0.71312	0.837142	0.434551	0.435133	0.58121	0.522001	0.490927	0.292776	0.602213	0.630286	0.566547	0.518097	0.297316	0.330491	0.539114	0.421796	0.653783	0.421208	0.332069	0.532331	0.426418
superiorparietal L	0.404661	0.363585	0.28239	0.366586	0.564261	0.292904	0.386323	0.344398	0.28816	0.286295	0.567987	0.362403	0.35324	0.415059	0.788631	0.349008	0.712236	0.713745	0.325377	0.597564	0.273	0.27133	0.249467	0.2693	0.350098	0.333831	0.321482	0.340021	0.518999	0.776078	0.35438	0.458132	0.458011	0.240685	0.277212	0.343752	0.239889	0.223446	0.250129	0.265166	0.452883	0.594052	0.334753	0.270074	0.189259	0.613781	0.441505	0.578855	0.286019
superiorparietal R	0.697632	0.876701	0.275284	0.810839	0.516914	0.635726	0.863131	0.587552	0.719867	0.711817	0.984124	0.926232	0.778718	0.214421	0.673416	0.538847	0.839673	0.897789	0.813661	0.908294	0.6387	0.667469	0.587713	0.680058	0.675342	0.694452	0.821196	0.811873	0.769563	0.322814	0.864921	0.971682	0.877992	0.460404	0.678637	0.774365	0.548449	0.319459	0.495756	0.437587	0.923965	0.88289	0.775838	0.708157	0.161618	0.920368	0.986124	0.972553	0.511639
superiortemporal L	0.698071	0.943493	0.489498	0.908213	0.534826	0.894459	0.769918	0.6924	0.933001	0.940333	0.779117	0.780643	0.906471	0.329709	0.500936	0.640974	0.66805	0.665481	0.63969	0.67073	0.888143	0.887983	0.843354	0.919998	0.911744	0.792249	0.978499	0.981168	0.764374	0.217908	0.970117	0.899159	0.87176	0.743958	0.900869	0.969827	0.780279	0.590701	0.763065	0.729633	0.722736	0.639739	0.913686	0.934032	0.427332	0.680461	0.816823	0.804947	0.796054
superiortemporal R	0.598361	0.879986	0.536236	0.97009	0.638031	0.817477	0.706216	0.782224	0.925467	0.915735	0.818214	0.743719	0.960184	0.423631	0.615265	0.732546	0.767638	0.732877	0.593379	0.689205	0.864737	0.897301	0.833369	0.896009	0.822911	0.871606	0.977783	0.979013	0.856945	0.300781	0.993187	0.919742	0.94826	0.73086	0.899844	0.903853	0.797208	0.602545	0.764298	0.713957	0.710316	0.657214	0.959344	0.91475	0.445998	0.717308	0.811397	0.861337	0.751884
supramarginal L	0.704506	0.829626	0.191993	0.746383	0.465511	0.554065	0.882537	0.526387	0.63751	0.627571	0.98502	0.913582	0.709521	0.169327	0.670598	0.478816	0.826262	0.906706	0.840205	0.921679	0.548876	0.583112	0.494967	0.592623	0.600297	0.633491	0.752844	0.740072	0.718858	0.325218	0.802696	0.928207	0.830397	0.35834	0.59526	0.701196	0.460047	0.21559	0.398422	0.336622	0.967501	0.922657	0.70364	0.622	0.0600604	0.959525	0.978101	0.948789	0.412898
supramarginal R	0.393029	0.216986	0.54469	0.0454153	0.206712	0.202687	0.447379	0.21743	0.188323	0.203215	0.360917	0.449036	0.081579	0.485989	0.141048	0.25917	0.218505	0.389602	0.580029	0.528192	0.269515	0.2262	0.311856	0.228543	0.188617	0.127336	0.11247	0.124966	0.0425297	0.227476	0.11422	0.231637	0.0898045	0.446618	0.217327	0.166764	0.335371	0.583701	0.403953	0.461913	0.499463	0.570611	0.0919324	0.204192	0.684057	0.490589	0.39269	0.27521	0.390923
transversetemporal L	0.877076	0.864725	0.023083	0.608236	0.266122	0.598447	0.991494	0.344271	0.564534	0.57884	0.822022	0.928283	0.573351	0.113969	0.452087	0.290525	0.608087	0.707162	0.912485	0.79448	0.492316	0.488307	0.42459	0.543565	0.649571	0.465812	0.683257	0.660751	0.51919	0.33478	0.721875	0.821909	0.665878	0.29914	0.509673	0.70703	0.349156	0.123593	0.313716	0.281191	0.936977	0.819543	0.575212	0.566501	0.0903532	0.816256	0.909223	0.770534	0.391419
transversetemporal R	0.649561	0.840655	0.320013	0.829736	0.591003	0.597595	0.820579	0.648622	0.716642	0.701746	0.981867	0.85614	0.798278	0.30817	0.748696	0.603857	0.903379	0.934393	0.740039	0.882311	0.631248	0.675057	0.588823	0.669654	0.640149	0.738268	0.813446	0.811428	0.820245	0.40759	0.859459	0.967781	0.904882	0.45737	0.681314	0.74814	0.56358	0.328921	0.505999	0.440074	0.891324	0.873864	0.789113	0.696145	0.182532	0.935845	0.942657	0.988175	0.492553
[truncated: 13 more columns]
