# Supplementary material for: The relationship between the interictal epileptiform discharge source connectivity and cortical structural couplings in temporal lobe epilepsy
Source: Front Neurol. 2023 Feb 1;14:1029732. doi: 10.3389/fneur.2023.1029732 (PMC9948620; doi:10.3389/fneur.2023.1029732)
Supplement: Supplementary file 1 [file Data_Sheet_1.ZIP › Connection/PLV/R/03.xlsx]

## Sheet: Sheet1
\	caudalanteriorcingulate L	caudalanteriorcingulate R	caudalmiddlefrontal L	caudalmiddlefrontal R	cuneus L	cuneus R	entorhinal L	entorhinal R	fusiform L	fusiform R	inferiorparietal L	inferiorparietal R	inferiortemporal L	inferiortemporal R	insula L	insula R	isthmuscingulate L	isthmuscingulate R	lateraloccipital L	lateraloccipital R	lateralorbitofrontal L	lateralorbitofrontal R	lingual L	lingual R	medialorbitofrontal L	medialorbitofrontal R	middletemporal L	middletemporal R	paracentral L	paracentral R	parahippocampal L	parahippocampal R	parsopercularis L	parsopercularis R	parsorbitalis L	parsorbitalis R	parstriangularis L	parstriangularis R	pericalcarine L	pericalcarine R	postcentral L	postcentral R	posteriorcingulate L	posteriorcingulate R	precentral L	precentral R	precuneus L	precuneus R	rostralanteriorcingulate L
caudalanteriorcingulate L	1	0.748284	0.739815	0.981843	0.703403	0.985918	0.957937	0.601629	0.923157	0.652515	0.87877	0.857552	0.982136	0.89933	0.778095	0.819447	0.85625	0.638271	0.926354	0.904597	0.880534	0.941842	0.846566	0.943197	0.914503	0.955622	0.965621	0.9186	0.898996	0.676762	0.940507	0.947661	0.825452	0.893652	0.961359	0.749032	0.961298	0.887254	0.944334	0.902767	0.843134	0.884995	0.656159	0.915228	0.863944	0.859307	0.714651	0.898135	0.745872
caudalanteriorcingulate R	0.748284	1	0.527987	0.685297	0.381192	0.688888	0.62537	0.519608	0.586176	0.710776	0.909184	0.509061	0.670893	0.571775	0.993104	0.969359	0.936618	0.815087	0.639657	0.599992	0.576908	0.614846	0.764859	0.615927	0.589175	0.775556	0.634145	0.577333	0.909604	0.852767	0.589945	0.606862	0.47084	0.56727	0.697923	0.518859	0.619931	0.5952	0.625529	0.596006	0.528992	0.73404	0.818223	0.594964	0.563396	0.69838	0.360501	0.807124	0.64645
caudalmiddlefrontal L	0.739815	0.527987	1	0.788427	0.862668	0.788085	0.843752	0.920014	0.888134	0.866757	0.649565	0.694981	0.798716	0.910847	0.539061	0.538921	0.644397	0.768565	0.754169	0.885841	0.905606	0.858375	0.548806	0.86016	0.888325	0.656738	0.832508	0.891544	0.590275	0.750216	0.842448	0.859236	0.883362	0.76011	0.734126	0.985649	0.836633	0.873896	0.850602	0.895325	0.683346	0.77252	0.772984	0.891202	0.735024	0.819667	0.825326	0.708329	0.850322
caudalmiddlefrontal R	0.981843	0.685297	0.788427	1	0.72713	0.997566	0.986792	0.640835	0.96082	0.663234	0.831036	0.859901	0.996408	0.943097	0.718908	0.76411	0.805086	0.619232	0.964872	0.949473	0.932225	0.981737	0.854725	0.981326	0.960868	0.950139	0.988375	0.955591	0.855678	0.650283	0.948444	0.976352	0.847177	0.903426	0.983856	0.804116	0.976671	0.934201	0.984005	0.94804	0.871784	0.878577	0.635387	0.960112	0.901477	0.870201	0.732654	0.866586	0.774329
cuneus L	0.703403	0.381192	0.862668	0.72713	1	0.741272	0.793888	0.850186	0.829106	0.72052	0.545483	0.737517	0.757127	0.830098	0.400405	0.403168	0.520644	0.622728	0.649106	0.770009	0.774827	0.7811	0.442303	0.786949	0.796866	0.590193	0.793085	0.839252	0.491072	0.593068	0.855528	0.818124	0.934494	0.751609	0.661049	0.838855	0.819083	0.746314	0.765747	0.78172	0.643193	0.686347	0.620562	0.795467	0.648302	0.702532	0.968285	0.639375	0.690314
cuneus R	0.985918	0.688888	0.788085	0.997566	0.741272	1	0.987659	0.64604	0.962413	0.662903	0.839223	0.867586	0.998267	0.943376	0.723903	0.764233	0.810782	0.621591	0.953333	0.943426	0.926197	0.97857	0.842024	0.979364	0.957531	0.94531	0.990734	0.958809	0.85924	0.65255	0.957186	0.979405	0.856624	0.904309	0.977543	0.802764	0.9816	0.926415	0.979848	0.942936	0.865427	0.882297	0.637631	0.95667	0.892827	0.870329	0.745758	0.874968	0.768507
entorhinal L	0.957937	0.62537	0.843752	0.986792	0.793888	0.987659	1	0.704179	0.991499	0.691508	0.795244	0.872991	0.992665	0.979444	0.658774	0.699187	0.764908	0.624888	0.944623	0.970072	0.955287	0.995119	0.792725	0.996555	0.983927	0.901231	0.99909	0.989006	0.796448	0.645887	0.974956	0.997912	0.904348	0.916458	0.953308	0.85323	0.993581	0.94939	0.992868	0.971652	0.865085	0.886279	0.640016	0.983007	0.893992	0.88663	0.795868	0.857603	0.794956
entorhinal R	0.601629	0.519608	0.920014	0.640835	0.850186	0.64604	0.704179	1	0.756832	0.90949	0.572495	0.550517	0.656404	0.784814	0.514481	0.482661	0.587017	0.829746	0.583194	0.740303	0.769341	0.716941	0.391484	0.719016	0.75418	0.507916	0.693215	0.765054	0.488219	0.788564	0.718416	0.725036	0.798867	0.61073	0.583049	0.901874	0.7022	0.730562	0.704241	0.753011	0.513643	0.65687	0.818688	0.753633	0.568379	0.710017	0.798863	0.600347	0.780098
fusiform L	0.923157	0.586176	0.888134	0.96082	0.829106	0.962413	0.991499	0.756832	1	0.724953	0.763468	0.859235	0.970177	0.996094	0.617099	0.652522	0.73368	0.644018	0.918765	0.976377	0.966298	0.991373	0.742008	0.993712	0.991309	0.853175	0.987284	0.998655	0.748033	0.655845	0.971954	0.99535	0.927237	0.908185	0.917186	0.892363	0.984854	0.953891	0.986814	0.980576	0.846619	0.881311	0.657545	0.990821	0.878557	0.891458	0.823962	0.840232	0.813929
fusiform R	0.652515	0.710776	0.866757	0.663234	0.72052	0.662903	0.691508	0.90949	0.724953	1	0.726965	0.541977	0.665069	0.748301	0.698334	0.664502	0.755451	0.956942	0.630972	0.747915	0.749874	0.704014	0.500264	0.70628	0.727518	0.584322	0.682981	0.725355	0.629667	0.933731	0.683607	0.700475	0.715353	0.638889	0.61593	0.849744	0.682925	0.752494	0.701307	0.751376	0.560184	0.760692	0.951003	0.734327	0.626589	0.810467	0.671403	0.716299	0.865656
inferiorparietal L	0.87877	0.909184	0.649565	0.831036	0.545483	0.839223	0.795244	0.572495	0.763468	0.726965	1	0.731693	0.826756	0.7456	0.927237	0.926298	0.993138	0.787204	0.781607	0.77075	0.741776	0.782632	0.781364	0.785768	0.759199	0.85169	0.803001	0.754476	0.939301	0.835966	0.772986	0.78197	0.659708	0.765556	0.815102	0.643215	0.794256	0.758767	0.79143	0.766679	0.713764	0.890687	0.806584	0.765199	0.735371	0.845182	0.545375	0.958726	0.752919
inferiorparietal R	0.857552	0.509061	0.694981	0.859901	0.737517	0.867586	0.872991	0.550517	0.859235	0.541977	0.731693	1	0.873379	0.835571	0.540293	0.577457	0.682431	0.495647	0.85071	0.844625	0.802131	0.854413	0.668531	0.860318	0.833011	0.776514	0.87932	0.854562	0.682314	0.529809	0.901782	0.874239	0.845284	0.945556	0.81372	0.685382	0.890298	0.821766	0.858421	0.83956	0.907425	0.854957	0.526768	0.838498	0.873587	0.81871	0.784927	0.840528	0.67648
inferiortemporal L	0.982136	0.670893	0.798716	0.996408	0.757127	0.998267	0.992665	0.656404	0.970177	0.665069	0.826756	0.873379	1	0.951785	0.705136	0.746565	0.797488	0.616787	0.951646	0.94932	0.930947	0.982665	0.829966	0.983766	0.962706	0.937182	0.995651	0.966819	0.841527	0.645795	0.967028	0.985843	0.873132	0.911762	0.972999	0.811154	0.988685	0.930564	0.98281	0.949121	0.866748	0.88371	0.632881	0.961845	0.892642	0.873692	0.762804	0.870827	0.77097
inferiortemporal R	0.89933	0.571775	0.910847	0.943097	0.830098	0.943376	0.979444	0.784814	0.996094	0.748301	0.7456	0.835571	0.951785	1	0.600879	0.632854	0.718452	0.660967	0.903848	0.977478	0.97318	0.98549	0.71863	0.987127	0.993217	0.828098	0.97265	0.994442	0.724475	0.667555	0.955071	0.984517	0.918981	0.89094	0.898424	0.915865	0.968869	0.956708	0.980197	0.983102	0.829486	0.871381	0.672703	0.992679	0.86739	0.890559	0.818109	0.823475	0.829196
insula L	0.778095	0.993104	0.539061	0.718908	0.400405	0.723903	0.658774	0.514481	0.617099	0.698334	0.927237	0.540293	0.705136	0.600879	1	0.978468	0.947562	0.797626	0.670313	0.625581	0.6029	0.647856	0.791856	0.648455	0.62004	0.807814	0.667703	0.609192	0.936522	0.836823	0.620257	0.639844	0.495741	0.58856	0.735647	0.532061	0.651784	0.618856	0.65791	0.62191	0.553889	0.744437	0.800816	0.624454	0.588363	0.705194	0.38334	0.823229	0.641772
insula R	0.819447	0.969359	0.538921	0.76411	0.403168	0.764233	0.699187	0.482661	0.652522	0.664502	0.926298	0.577457	0.746565	0.632854	0.978468	1	0.94434	0.752001	0.721717	0.663365	0.637759	0.688231	0.843189	0.688315	0.656893	0.858674	0.707957	0.643371	0.965817	0.795599	0.656336	0.678505	0.51896	0.62834	0.781364	0.537013	0.691811	0.655586	0.699048	0.658188	0.601737	0.758465	0.759117	0.661253	0.634745	0.718445	0.395278	0.835158	0.644219
isthmuscingulate L	0.85625	0.936618	0.644397	0.805086	0.520644	0.810782	0.764908	0.587017	0.73368	0.755451	0.993138	0.682431	0.797488	0.718452	0.947562	0.94434	1	0.8242	0.75383	0.74561	0.71769	0.753959	0.77352	0.756797	0.73162	0.83615	0.771998	0.724484	0.936193	0.870062	0.739307	0.75098	0.629773	0.732146	0.790832	0.63517	0.762477	0.735529	0.763116	0.741563	0.675945	0.876457	0.840414	0.738459	0.703082	0.835145	0.514558	0.940044	0.756493
isthmuscingulate R	0.638271	0.815087	0.768565	0.619232	0.622728	0.621591	0.624888	0.829746	0.644018	0.956942	0.787204	0.495647	0.616787	0.660967	0.797626	0.752001	0.8242	1	0.575642	0.666886	0.660727	0.630783	0.526235	0.63397	0.6445	0.588093	0.620483	0.642357	0.689102	0.991586	0.61554	0.628596	0.62806	0.592574	0.580208	0.743704	0.619117	0.666047	0.631708	0.668923	0.512246	0.760726	0.994946	0.652263	0.567736	0.789771	0.580518	0.743873	0.822536
lateraloccipital L	0.926354	0.639657	0.754169	0.964872	0.649106	0.953333	0.944623	0.583194	0.918765	0.630972	0.781607	0.85071	0.951646	0.903848	0.670313	0.721717	0.75383	0.575642	1	0.94615	0.923377	0.950615	0.87628	0.948836	0.931685	0.918363	0.942887	0.907313	0.809954	0.608018	0.886722	0.928282	0.779141	0.892511	0.964184	0.776594	0.923017	0.944608	0.961645	0.938065	0.919638	0.849202	0.593487	0.934168	0.947795	0.851304	0.656809	0.824836	0.765414
lateraloccipital R	0.904597	0.599992	0.885841	0.949473	0.770009	0.943426	0.970072	0.740303	0.976377	0.747915	0.77075	0.844625	0.94932	0.977478	0.625581	0.663365	0.74561	0.666886	0.94615	1	0.988333	0.981453	0.758123	0.98193	0.985055	0.846188	0.962953	0.96775	0.746633	0.680981	0.929614	0.966871	0.875166	0.906822	0.911183	0.894636	0.952067	0.990118	0.984369	0.99903	0.869997	0.897901	0.681433	0.98998	0.912322	0.921771	0.764381	0.84391	0.860492
lateralorbitofrontal L	0.880534	0.576908	0.905606	0.932225	0.774827	0.926197	0.955287	0.769341	0.966298	0.749874	0.741776	0.802131	0.930947	0.97318	0.6029	0.637759	0.71769	0.660727	0.923377	0.988333	1	0.972979	0.735783	0.971411	0.9845	0.824252	0.946044	0.958816	0.724526	0.669199	0.906175	0.952351	0.856263	0.876718	0.899433	0.923916	0.932212	0.983421	0.973881	0.991319	0.845153	0.866341	0.672781	0.986987	0.895293	0.899948	0.756217	0.809039	0.864727
lateralorbitofrontal R	0.941842	0.614846	0.858375	0.981737	0.7811	0.97857	0.995119	0.716941	0.991373	0.704014	0.782632	0.854413	0.982665	0.98549	0.647856	0.688231	0.753959	0.630783	0.950615	0.981453	0.972979	1	0.792108	0.999532	0.994796	0.891542	0.990631	0.986738	0.784515	0.649319	0.95499	0.991034	0.886926	0.906311	0.952727	0.872493	0.979663	0.965442	0.998629	0.98324	0.867119	0.880263	0.645106	0.993576	0.903287	0.890778	0.777129	0.843285	0.815808
lingual L	0.846566	0.764859	0.548806	0.854725	0.442303	0.842024	0.792725	0.391484	0.742008	0.500264	0.781364	0.668531	0.829966	0.71863	0.791856	0.843189	0.77352	0.526235	0.87628	0.758123	0.735783	0.792108	1	0.788373	0.756983	0.930785	0.796991	0.731345	0.889717	0.571475	0.722946	0.767255	0.575922	0.706299	0.902893	0.57239	0.77049	0.754945	0.805604	0.750223	0.752638	0.699433	0.538153	0.757895	0.781245	0.679714	0.449724	0.73495	0.586237
lingual R	0.943197	0.615927	0.86016	0.981326	0.786949	0.979364	0.996555	0.719016	0.993712	0.70628	0.785768	0.860318	0.983766	0.987127	0.648455	0.688315	0.756797	0.63397	0.948836	0.98193	0.971411	0.999532	0.788373	1	0.994102	0.889325	0.992572	0.98932	0.784091	0.652677	0.960585	0.993554	0.894287	0.910581	0.949143	0.871658	0.983109	0.96401	0.998331	0.983814	0.866953	0.886033	0.64868	0.993603	0.901653	0.894642	0.784187	0.849265	0.814955
medialorbitofrontal L	0.914503	0.589175	0.888325	0.960868	0.796866	0.957531	0.983927	0.75418	0.991309	0.727518	0.759199	0.833011	0.962706	0.993217	0.62004	0.656893	0.73162	0.6445	0.931685	0.985055	0.9845	0.994796	0.756983	0.994102	1	0.856579	0.976756	0.986265	0.751418	0.656428	0.942828	0.982508	0.889015	0.894008	0.927123	0.902989	0.966201	0.970768	0.992504	0.988965	0.851467	0.872709	0.657269	0.998805	0.892805	0.89296	0.784952	0.826538	0.834237
medialorbitofrontal R	0.955622	0.775556	0.656738	0.950139	0.590193	0.94531	0.901231	0.507916	0.853175	0.584322	0.85169	0.776514	0.937182	0.828098	0.807814	0.858674	0.83615	0.588093	0.918363	0.846188	0.824252	0.891542	0.930785	0.889325	0.856579	1	0.908321	0.846705	0.930165	0.631641	0.854237	0.881678	0.715722	0.812114	0.973147	0.67577	0.891099	0.836336	0.898087	0.841787	0.805035	0.804205	0.603109	0.856195	0.83342	0.780279	0.597635	0.831182	0.676326
middletemporal L	0.965621	0.634145	0.832508	0.988375	0.793085	0.990734	0.99909	0.693215	0.987284	0.682981	0.803001	0.87932	0.995651	0.97265	0.667703	0.707957	0.771998	0.620483	0.942887	0.962953	0.946044	0.990631	0.796991	0.992572	0.976756	0.908321	1	0.985072	0.805474	0.643393	0.979427	0.99686	0.904617	0.919469	0.955287	0.841119	0.996169	0.941585	0.988616	0.964268	0.865232	0.887354	0.636083	0.976054	0.891238	0.883167	0.797324	0.863493	0.784945
middletemporal R	0.9186	0.577333	0.891544	0.955591	0.839252	0.958809	0.989006	0.765054	0.998655	0.725355	0.754476	0.854562	0.966819	0.994442	0.609192	0.643371	0.724484	0.642357	0.907313	0.96775	0.958816	0.986738	0.731345	0.98932	0.986265	0.846705	0.985072	1	0.740677	0.651793	0.973992	0.995052	0.933022	0.901008	0.911151	0.895813	0.984485	0.944593	0.980297	0.972618	0.835312	0.871528	0.654805	0.984858	0.867078	0.881015	0.832387	0.83178	0.805521
paracentral L	0.898996	0.909604	0.590275	0.855678	0.491072	0.85924	0.796448	0.488219	0.748033	0.629667	0.939301	0.682314	0.841527	0.724475	0.936522	0.965817	0.936193	0.689102	0.809954	0.746633	0.724526	0.784515	0.889717	0.784091	0.751418	0.930165	0.805474	0.740677	1	0.736205	0.753737	0.776654	0.610201	0.715248	0.873463	0.598779	0.788797	0.7376	0.793597	0.742507	0.696215	0.79285	0.701273	0.753141	0.725637	0.752847	0.490149	0.86418	0.660156
paracentral R	0.676762	0.852767	0.750216	0.650283	0.593068	0.65255	0.645887	0.788564	0.655845	0.933731	0.835966	0.529809	0.645795	0.667555	0.836823	0.795599	0.870062	0.991586	0.608018	0.680981	0.669199	0.649319	0.571475	0.652677	0.656428	0.631641	0.643393	0.651793	0.736205	1	0.631896	0.6456	0.621507	0.623271	0.614712	0.726543	0.640007	0.678833	0.652838	0.681404	0.548427	0.798882	0.995649	0.665045	0.596454	0.814653	0.555053	0.791676	0.829054
parahippocampal L	0.940507	0.589945	0.842448	0.948444	0.855528	0.957186	0.974956	0.718416	0.971954	0.683607	0.772986	0.901782	0.967028	0.955071	0.620257	0.656336	0.739307	0.61554	0.886722	0.929614	0.906175	0.95499	0.722946	0.960585	0.942828	0.854237	0.979427	0.973992	0.753737	0.631896	1	0.982665	0.956329	0.928013	0.896359	0.834543	0.992572	0.90057	0.949686	0.932591	0.838673	0.879698	0.63162	0.94377	0.849711	0.865211	0.86813	0.857083	0.756175
parahippocampal R	0.947661	0.606862	0.859236	0.976352	0.818124	0.979405	0.997912	0.725036	0.99535	0.700475	0.78197	0.874239	0.985843	0.984517	0.639844	0.678505	0.75098	0.628596	0.928282	0.966871	0.952351	0.991034	0.767255	0.993554	0.982508	0.881678	0.99686	0.995052	0.776654	0.6456	0.982665	1	0.923907	0.9159	0.936142	0.864946	0.995553	0.943565	0.98685	0.969692	0.854291	0.883775	0.643045	0.981619	0.88177	0.884272	0.819422	0.85276	0.793043
parsopercularis L	0.825452	0.47084	0.883362	0.847177	0.934494	0.856624	0.904348	0.798867	0.927237	0.715353	0.659708	0.845284	0.873132	0.918981	0.495741	0.51896	0.629773	0.62806	0.779141	0.875166	0.856263	0.886926	0.575922	0.894287	0.889015	0.715722	0.904617	0.933022	0.610201	0.621507	0.956329	0.923907	1	0.865187	0.775858	0.853372	0.928647	0.840137	0.876109	0.88203	0.754534	0.808136	0.638201	0.89048	0.759827	0.808478	0.949494	0.764647	0.73648
parsopercularis R	0.893652	0.56727	0.76011	0.903426	0.751609	0.904309	0.916458	0.61073	0.908185	0.638889	0.765556	0.945556	0.911762	0.89094	0.58856	0.62834	0.732146	0.592574	0.892511	0.906822	0.876718	0.906311	0.706299	0.910581	0.894008	0.812114	0.919469	0.901008	0.715248	0.623271	0.928013	0.9159	0.865187	1	0.855497	0.762587	0.926575	0.898298	0.910151	0.902923	0.938017	0.920398	0.620365	0.900201	0.924329	0.907423	0.785594	0.872564	0.795292
parsorbitalis L	0.961359	0.697923	0.734126	0.983856	0.661049	0.977543	0.953308	0.583049	0.917186	0.61593	0.815102	0.81372	0.972999	0.898424	0.735647	0.781364	0.790832	0.580208	0.964184	0.911183	0.899433	0.952727	0.902893	0.949143	0.927123	0.973147	0.955287	0.911151	0.873463	0.614712	0.896359	0.936142	0.775858	0.855497	1	0.761273	0.935062	0.904321	0.95721	0.908519	0.860072	0.823344	0.59437	0.924175	0.893046	0.817035	0.661254	0.822542	0.73112
parsorbitalis R	0.749032	0.518859	0.985649	0.804116	0.838855	0.802764	0.85323	0.901874	0.892363	0.849744	0.643215	0.685382	0.811154	0.915865	0.532061	0.537013	0.63517	0.743704	0.776594	0.894636	0.923916	0.872493	0.57239	0.871658	0.902989	0.67577	0.841119	0.895813	0.598779	0.726543	0.834543	0.864946	0.853372	0.762587	0.761273	1	0.838679	0.895568	0.864357	0.903274	0.704703	0.766103	0.747503	0.902716	0.764402	0.820276	0.793492	0.698572	0.864688
parstriangularis L	0.961298	0.619931	0.836633	0.976671	0.819083	0.9816	0.993581	0.7022	0.984854	0.682925	0.794256	0.890298	0.988685	0.968869	0.651784	0.691811	0.762477	0.619117	0.923017	0.952067	0.932212	0.979663	0.77049	0.983109	0.966201	0.891099	0.996169	0.984485	0.788797	0.640007	0.992572	0.995553	0.928647	0.926575	0.935062	0.838679	1	0.926974	0.975977	0.954129	0.856811	0.887666	0.635229	0.965969	0.876423	0.878425	0.82763	0.865056	0.773563
parstriangularis R	0.887254	0.5952	0.873896	0.934201	0.746314	0.926415	0.94939	0.730562	0.953891	0.752494	0.758767	0.821766	0.930564	0.956708	0.618856	0.655586	0.735529	0.666047	0.944608	0.990118	0.983421	0.965442	0.754945	0.96401	0.970768	0.836336	0.941585	0.944593	0.7376	0.678833	0.90057	0.943565	0.840137	0.898298	0.904321	0.895568	0.926974	1	0.969187	0.986592	0.87492	0.886145	0.679499	0.975131	0.923982	0.919054	0.735178	0.826187	0.878225
pericalcarine L	0.944334	0.625529	0.850602	0.984005	0.765747	0.979848	0.992868	0.704241	0.986814	0.701307	0.79143	0.858421	0.98281	0.980197	0.65791	0.699048	0.763116	0.631708	0.961645	0.984369	0.973881	0.998629	0.805604	0.998331	0.992504	0.898087	0.988616	0.980297	0.793597	0.652838	0.949686	0.98685	0.876109	0.910151	0.95721	0.864357	0.975977	0.969187	1	0.985085	0.877487	0.886488	0.646965	0.992797	0.913437	0.89568	0.763264	0.84985	0.817688
pericalcarine R	0.902767	0.596006	0.895325	0.94804	0.78172	0.942936	0.971652	0.753011	0.980576	0.751376	0.766679	0.83956	0.949121	0.983102	0.62191	0.658188	0.741563	0.668923	0.938065	0.99903	0.991319	0.98324	0.750223	0.983814	0.988965	0.841787	0.964268	0.972618	0.742507	0.681404	0.932591	0.969692	0.88203	0.902923	0.908519	0.903274	0.954129	0.986592	0.985085	1	0.861175	0.894013	0.682937	0.993548	0.903914	0.918639	0.773822	0.840229	0.859676
postcentral L	0.843134	0.528992	0.683346	0.871784	0.643193	0.865427	0.865085	0.513643	0.846619	0.560184	0.713764	0.907425	0.866748	0.829486	0.553889	0.601737	0.675945	0.512246	0.919638	0.869997	0.845153	0.867119	0.752638	0.866953	0.851467	0.805035	0.865232	0.835312	0.696215	0.548427	0.838673	0.854291	0.754534	0.938017	0.860072	0.704703	0.856811	0.87492	0.877487	0.861175	1	0.848476	0.542688	0.854811	0.978652	0.849856	0.672267	0.803362	0.760744
postcentral R	0.884995	0.73404	0.77252	0.878577	0.686347	0.882297	0.886279	0.65687	0.881311	0.760692	0.890687	0.854957	0.88371	0.871381	0.744437	0.758465	0.876457	0.760726	0.849202	0.897901	0.866341	0.880263	0.699433	0.886033	0.872709	0.804205	0.887354	0.871528	0.79285	0.798882	0.879698	0.883775	0.808136	0.920398	0.823344	0.766103	0.887666	0.886145	0.886488	0.894013	0.848476	1	0.788309	0.882563	0.863982	0.969322	0.697157	0.958409	0.865481
posteriorcingulate L	0.656159	0.818223	0.772984	0.635387	0.620562	0.637631	0.640016	0.818688	0.657545	0.951003	0.806584	0.526768	0.632881	0.672703	0.800816	0.759117	0.840414	0.994946	0.593487	0.681433	0.672781	0.645106	0.538153	0.64868	0.657269	0.603109	0.636083	0.654805	0.701273	0.995649	0.63162	0.643045	0.638201	0.620365	0.59437	0.747503	0.635229	0.679499	0.646965	0.682937	0.542688	0.788309	1	0.665791	0.591312	0.812064	0.581313	0.771052	0.838115
posteriorcingulate R	0.915228	0.594964	0.891202	0.960112	0.795467	0.95667	0.983007	0.753633	0.990821	0.734327	0.765199	0.838498	0.961845	0.992679	0.624454	0.661253	0.738459	0.652263	0.934168	0.98998	0.986987	0.993576	0.757895	0.993603	0.998805	0.856195	0.976054	0.984858	0.753141	0.665045	0.94377	0.981619	0.89048	0.900201	0.924175	0.902716	0.965969	0.975131	0.992797	0.993548	0.854811	0.882563	0.665791	1	0.896126	0.902608	0.785572	0.834695	0.840928
precentral L	0.863944	0.563396	0.735024	0.901477	0.648302	0.892827	0.893992	0.568379	0.878557	0.626589	0.735371	0.873587	0.892642	0.86739	0.588363	0.634745	0.703082	0.567736	0.947795	0.912322	0.895293	0.903287	0.781245	0.901653	0.892805	0.83342	0.891238	0.867078	0.725637	0.596454	0.849711	0.88177	0.759827	0.924329	0.893046	0.764402	0.876423	0.923982	0.913437	0.903914	0.978652	0.863982	0.591312	0.896126	1	0.880037	0.661239	0.812454	0.817972
precentral R	0.859307	0.69838	0.819667	0.870201	0.702532	0.870329	0.88663	0.710017	0.891458	0.810467	0.845182	0.81871	0.873692	0.890559	0.705194	0.718445	0.835145	0.789771	0.851304	0.921771	0.899948	0.890778	0.679714	0.894642	0.89296	0.780279	0.883167	0.881015	0.752847	0.814653	0.865211	0.884272	0.808478	0.907423	0.817035	0.820276	0.878425	0.919054	0.89568	0.918639	0.849856	0.969322	0.812064	0.902608	0.880037	1	0.700509	0.91106	0.929132
precuneus L	0.714651	0.360501	0.825326	0.732654	0.968285	0.745758	0.795868	0.798863	0.823962	0.671403	0.545375	0.784927	0.762804	0.818109	0.38334	0.395278	0.514558	0.580518	0.656809	0.764381	0.756217	0.777129	0.449724	0.784187	0.784952	0.597635	0.797324	0.832387	0.490149	0.555053	0.86813	0.819422	0.949494	0.785594	0.661254	0.793492	0.82763	0.735178	0.763264	0.773822	0.672267	0.697157	0.581313	0.785572	0.661239	0.700509	1	0.652357	0.657816
precuneus R	0.898135	0.807124	0.708329	0.866586	0.639375	0.874968	0.857603	0.600347	0.840232	0.716299	0.958726	0.840528	0.870827	0.823475	0.823229	0.835158	0.940044	0.743873	0.824836	0.84391	0.809039	0.843285	0.73495	0.849265	0.826538	0.831182	0.863493	0.83178	0.86418	0.791676	0.857083	0.85276	0.764647	0.872564	0.822542	0.698572	0.865056	0.826187	0.84985	0.840229	0.803362	0.958409	0.771052	0.834695	0.812454	0.91106	0.652357	1	0.793079
rostralanteriorcingulate L	0.745872	0.64645	0.850322	0.774329	0.690314	0.768507	0.794956	0.780098	0.813929	0.865656	0.752919	0.67648	0.77097	0.829196	0.641772	0.644219	0.756493	0.822536	0.765414	0.860492	0.864727	0.815808	0.586237	0.814955	0.834237	0.676326	0.784945	0.805521	0.660156	0.829054	0.756175	0.793043	0.73648	0.795292	0.73112	0.864688	0.773563	0.878225	0.817688	0.859676	0.760744	0.865481	0.838115	0.840928	0.817972	0.929132	0.657816	0.793079	1
rostralanteriorcingulate R	0.975838	0.753928	0.696529	0.974915	0.632555	0.970917	0.933383	0.547718	0.889334	0.609367	0.852023	0.806628	0.964293	0.865472	0.787022	0.83597	0.833214	0.599423	0.940872	0.880762	0.860283	0.92436	0.913111	0.922428	0.892165	0.992962	0.939498	0.883211	0.914636	0.640152	0.888428	0.915613	0.756828	0.844554	0.987489	0.715698	0.923582	0.869919	0.929861	0.87703	0.831736	0.829802	0.614925	0.891348	0.86049	0.809997	0.63937	0.846517	0.708122
rostralmiddlefrontal L	0.894802	0.568899	0.907239	0.942976	0.815331	0.940765	0.974098	0.780005	0.989393	0.74092	0.739261	0.819033	0.94708	0.995433	0.597957	0.632398	0.712635	0.651949	0.910648	0.979476	0.983189	0.985954	0.726881	0.985762	0.997301	0.829404	0.965911	0.985601	0.725475	0.658754	0.938524	0.976249	0.896883	0.884236	0.903958	0.920781	0.958255	0.964708	0.981984	0.985141	0.834312	0.863197	0.663556	0.995798	0.876842	0.887208	0.799042	0.81271	0.836829
rostralmiddlefrontal R	0.965981	0.632705	0.83357	0.988075	0.793274	0.98948	0.998289	0.694735	0.986472	0.684874	0.800498	0.877492	0.994209	0.971999	0.665666	0.70822	0.770833	0.622872	0.940334	0.961538	0.944635	0.989848	0.794252	0.991468	0.976035	0.907081	0.998847	0.984834	0.804149	0.645053	0.979792	0.996707	0.906374	0.918893	0.953013	0.841801	0.996334	0.939479	0.987023	0.962848	0.862728	0.886484	0.638299	0.974904	0.88845	0.881418	0.799189	0.862789	0.784057
superiorfrontal L	0.88748	0.901476	0.559278	0.843889	0.467486	0.845892	0.781057	0.449275	0.729044	0.59264	0.913372	0.665852	0.829243	0.703735	0.927557	0.962919	0.91182	0.654679	0.800562	0.726449	0.70331	0.768171	0.910076	0.767157	0.732234	0.936038	0.791056	0.721694	0.993948	0.702921	0.737974	0.759951	0.588655	0.698598	0.869668	0.569978	0.774061	0.71827	0.777222	0.721888	0.685628	0.764012	0.666678	0.733791	0.713416	0.723449	0.469014	0.834809	0.626544
superiorfrontal R	0.301073	0.634995	0.579093	0.284117	0.527191	0.288849	0.311601	0.728806	0.35806	0.74097	0.494881	0.212307	0.284228	0.392115	0.5963	0.53236	0.544584	0.794178	0.234092	0.370659	0.397759	0.327199	0.278271	0.328147	0.364271	0.270758	0.301518	0.365423	0.425004	0.769722	0.324006	0.327919	0.436404	0.280475	0.249227	0.561259	0.308452	0.380011	0.318498	0.379029	0.18613	0.441118	0.782799	0.36654	0.241235	0.478809	0.495604	0.423901	0.58771
superiorparietal L	0.56764	0.163224	0.59584	0.578074	0.793283	0.588413	0.623678	0.589901	0.636761	0.453288	0.389613	0.793708	0.604018	0.622622	0.193925	0.227174	0.338981	0.375216	0.553683	0.590534	0.569955	0.603181	0.378382	0.608999	0.600092	0.474375	0.628966	0.640512	0.344181	0.340451	0.699891	0.639948	0.762693	0.729077	0.527775	0.564163	0.658691	0.569193	0.595523	0.594163	0.685567	0.557122	0.371925	0.601993	0.614172	0.539766	0.845549	0.51916	0.459914
superiorparietal R	0.959731	0.703462	0.753447	0.939139	0.75171	0.952042	0.93895	0.622339	0.919469	0.655568	0.878184	0.922323	0.950986	0.89655	0.733437	0.761537	0.843379	0.637274	0.886064	0.893195	0.861528	0.917011	0.76251	0.922985	0.895902	0.88077	0.947324	0.916978	0.846425	0.674656	0.9556	0.938711	0.86652	0.926577	0.893878	0.749941	0.954813	0.869256	0.918989	0.892118	0.855607	0.916489	0.65988	0.899591	0.858643	0.877471	0.768744	0.933355	0.743115
superiortemporal L	0.925779	0.576136	0.87845	0.951866	0.857599	0.957457	0.985612	0.752457	0.991911	0.712059	0.757993	0.878531	0.967252	0.981789	0.606693	0.642183	0.726425	0.633107	0.897974	0.9547	0.937929	0.97477	0.722599	0.979224	0.969718	0.845119	0.985188	0.993744	0.739197	0.644378	0.991581	0.993761	0.956344	0.916283	0.901079	0.874134	0.992194	0.927218	0.968676	0.958862	0.837464	0.877007	0.647198	0.969803	0.859241	0.876485	0.860695	0.842259	0.785853
superiortemporal R	0.957892	0.62421	0.844279	0.986508	0.79386	0.987067	0.9997	0.70461	0.991397	0.69235	0.794029	0.87344	0.991936	0.979353	0.657168	0.698984	0.764392	0.626019	0.943456	0.969616	0.954081	0.994584	0.791668	0.996169	0.983236	0.900472	0.998645	0.989221	0.795362	0.646854	0.975692	0.998118	0.906072	0.916669	0.951591	0.852795	0.99382	0.948018	0.992181	0.971151	0.86356	0.887304	0.641329	0.982506	0.89239	0.886782	0.79715	0.858265	0.794036
supramarginal L	0.892703	0.647645	0.747452	0.892283	0.70661	0.896554	0.89922	0.601135	0.890055	0.660813	0.836428	0.939529	0.898629	0.873503	0.664698	0.69207	0.80342	0.638951	0.881582	0.898025	0.86694	0.890618	0.706532	0.895782	0.879023	0.811689	0.902281	0.880752	0.761638	0.679688	0.903121	0.896717	0.828026	0.969849	0.842595	0.74882	0.905484	0.8889	0.897689	0.893171	0.924993	0.951832	0.67244	0.886572	0.916855	0.923684	0.732605	0.929433	0.809267
supramarginal R	0.903289	0.607453	0.836585	0.943981	0.722726	0.935975	0.952662	0.680133	0.949342	0.731272	0.778362	0.866291	0.939788	0.944836	0.63101	0.672817	0.752332	0.653696	0.962658	0.982402	0.962259	0.962566	0.776832	0.962687	0.95901	0.854143	0.947276	0.938847	0.754137	0.673148	0.91046	0.945422	0.839917	0.927049	0.912266	0.851972	0.934751	0.984498	0.968973	0.976366	0.913542	0.90928	0.67054	0.964583	0.95291	0.929567	0.726104	0.853009	0.8622
transversetemporal L	0.94969	0.603452	0.852233	0.968251	0.83657	0.974177	0.991399	0.72134	0.988127	0.692535	0.781485	0.889189	0.981841	0.973949	0.635386	0.673372	0.749101	0.622322	0.913309	0.95232	0.933908	0.977999	0.752756	0.981939	0.967479	0.875026	0.993152	0.989067	0.771875	0.639463	0.994705	0.996123	0.940688	0.924967	0.923194	0.852538	0.998667	0.926701	0.973306	0.955266	0.850864	0.884123	0.637567	0.967344	0.870889	0.877197	0.84312	0.857775	0.776671
transversetemporal R	0.988356	0.723674	0.763836	0.970882	0.740303	0.978222	0.961523	0.631086	0.936288	0.673419	0.877101	0.889613	0.976927	0.913672	0.751047	0.788752	0.851838	0.653557	0.913433	0.914124	0.886023	0.9426	0.801608	0.946768	0.91974	0.918453	0.96879	0.932523	0.867589	0.689721	0.961252	0.957155	0.863217	0.92252	0.930853	0.764708	0.971451	0.891842	0.944502	0.912999	0.852672	0.915893	0.673406	0.922462	0.867003	0.8856	0.75587	0.922081	0.763032
[truncated: 13 more columns]
