# Supplementary material for: The relationship between the interictal epileptiform discharge source connectivity and cortical structural couplings in temporal lobe epilepsy
Source: Front Neurol. 2023 Feb 1;14:1029732. doi: 10.3389/fneur.2023.1029732 (PMC9948620; doi:10.3389/fneur.2023.1029732)
Supplement: Supplementary file 1 [file Data_Sheet_1.ZIP › Connection/PLV/R/04.xlsx]

## Sheet: Sheet1
\	caudalanteriorcingulate L	caudalanteriorcingulate R	caudalmiddlefrontal L	caudalmiddlefrontal R	cuneus L	cuneus R	entorhinal L	entorhinal R	fusiform L	fusiform R	inferiorparietal L	inferiorparietal R	inferiortemporal L	inferiortemporal R	insula L	insula R	isthmuscingulate L	isthmuscingulate R	lateraloccipital L	lateraloccipital R	lateralorbitofrontal L	lateralorbitofrontal R	lingual L	lingual R	medialorbitofrontal L	medialorbitofrontal R	middletemporal L	middletemporal R	paracentral L	paracentral R	parahippocampal L	parahippocampal R	parsopercularis L	parsopercularis R	parsorbitalis L	parsorbitalis R	parstriangularis L	parstriangularis R	pericalcarine L	pericalcarine R	postcentral L	postcentral R	posteriorcingulate L	posteriorcingulate R	precentral L	precentral R	precuneus L	precuneus R	rostralanteriorcingulate L
caudalanteriorcingulate L	1	0.871475	0.904302	0.952344	0.99034	0.637559	0.915472	0.651244	0.987356	0.991086	0.661462	0.681437	0.884769	0.258106	0.990818	0.996994	0.987501	0.978332	0.931226	0.842406	0.823941	0.959632	0.829939	0.713917	0.618642	0.978943	0.896092	0.912881	0.983468	0.303731	0.812317	0.877266	0.953781	0.834605	0.985816	0.963209	0.919504	0.572063	0.956585	0.690908	0.254007	0.669247	0.994541	0.342905	0.601195	0.361133	0.334605	0.965708	0.995161
caudalanteriorcingulate R	0.871475	1	0.940479	0.917111	0.876986	0.425968	0.984583	0.851562	0.90569	0.911766	0.522898	0.533608	0.971617	0.243926	0.836457	0.870621	0.915497	0.877755	0.89929	0.876854	0.937895	0.932623	0.963318	0.859452	0.812973	0.923257	0.982435	0.981464	0.909316	0.257868	0.983029	0.996163	0.956626	0.975373	0.846379	0.94258	0.985485	0.816949	0.912032	0.805824	0.0698902	0.617947	0.896954	0.570723	0.422545	0.450975	0.127454	0.910709	0.887353
caudalmiddlefrontal L	0.904302	0.940479	1	0.982034	0.900666	0.540889	0.976122	0.841538	0.94947	0.931055	0.47834	0.687744	0.986991	0.223719	0.860944	0.915379	0.945155	0.947271	0.983748	0.963923	0.970058	0.979351	0.964882	0.894683	0.825116	0.960495	0.982197	0.977965	0.955362	0.236797	0.929702	0.931132	0.974289	0.963156	0.861789	0.975079	0.973485	0.681201	0.978569	0.867358	0.249259	0.75782	0.932836	0.54194	0.590608	0.528312	0.268364	0.899889	0.929363
caudalmiddlefrontal R	0.952344	0.917111	0.982034	1	0.943482	0.590176	0.96206	0.780914	0.985388	0.968546	0.534644	0.718255	0.959513	0.209975	0.914413	0.961821	0.979458	0.984395	0.994774	0.941412	0.926763	0.997472	0.925252	0.841086	0.758612	0.990681	0.959293	0.964574	0.988128	0.23337	0.892739	0.912476	0.985017	0.925198	0.915361	0.991945	0.960185	0.639221	0.998781	0.817678	0.277989	0.761872	0.972804	0.477212	0.625202	0.48397	0.308109	0.933189	0.973148
cuneus L	0.99034	0.876986	0.900666	0.943482	1	0.628346	0.914763	0.654895	0.980769	0.99089	0.678049	0.644381	0.882352	0.25553	0.983782	0.984544	0.987327	0.966599	0.921333	0.824955	0.823076	0.951341	0.827034	0.704929	0.625323	0.969588	0.895421	0.912421	0.979828	0.296709	0.816721	0.885804	0.952351	0.834721	0.971464	0.956302	0.918688	0.593537	0.949395	0.671224	0.232801	0.632765	0.991232	0.346235	0.580736	0.327062	0.320959	0.980612	0.981994
cuneus R	0.637559	0.425968	0.540889	0.590176	0.628346	1	0.496219	0.334067	0.621214	0.597279	0.435616	0.811714	0.500917	0.648878	0.63244	0.657171	0.600842	0.66547	0.606662	0.55736	0.483087	0.577453	0.442569	0.404397	0.327947	0.590134	0.490749	0.499878	0.616847	0.543675	0.378712	0.422237	0.535939	0.43721	0.595267	0.567695	0.494921	0.199897	0.608175	0.43433	0.642925	0.606483	0.626262	0.356547	0.861443	0.295256	0.828291	0.540123	0.630394
entorhinal L	0.915472	0.984583	0.976122	0.96206	0.914763	0.496219	1	0.831563	0.949155	0.946199	0.532417	0.612007	0.989497	0.223698	0.879568	0.918468	0.952822	0.931151	0.94886	0.916238	0.95058	0.971465	0.966	0.865665	0.797922	0.962224	0.996566	0.999241	0.952383	0.24581	0.961675	0.982479	0.98324	0.972445	0.886179	0.97648	0.997831	0.747824	0.958325	0.824765	0.152089	0.677808	0.938783	0.535611	0.508591	0.476826	0.196859	0.93109	0.933117
entorhinal R	0.651244	0.851562	0.841538	0.780914	0.654895	0.334067	0.831563	1	0.716479	0.701084	0.27145	0.470726	0.870274	0.471172	0.598682	0.661199	0.716967	0.705967	0.795508	0.847421	0.911847	0.777578	0.916853	0.961192	0.97793	0.742847	0.857137	0.83542	0.72599	0.454825	0.904841	0.832656	0.784579	0.910058	0.611302	0.772969	0.823058	0.790535	0.772716	0.904673	0.0935211	0.65572	0.691611	0.813351	0.359369	0.588335	0.210951	0.684319	0.685289
fusiform L	0.987356	0.90569	0.94947	0.985388	0.980769	0.621214	0.949155	0.716479	1	0.993857	0.60554	0.697561	0.928898	0.219944	0.961966	0.991467	0.997588	0.993713	0.970264	0.891886	0.878784	0.989057	0.881501	0.775217	0.688891	0.996792	0.936085	0.949314	0.999069	0.253784	0.859981	0.907466	0.980975	0.886003	0.958578	0.989025	0.950307	0.619179	0.988016	0.749025	0.264964	0.709452	0.997208	0.405274	0.615747	0.409198	0.322251	0.963187	0.996066
fusiform R	0.991086	0.911766	0.931055	0.968546	0.99089	0.597279	0.946199	0.701084	0.993857	1	0.641095	0.658069	0.915971	0.224647	0.973238	0.989148	0.998105	0.978674	0.947895	0.861124	0.857933	0.977345	0.867181	0.749301	0.668871	0.990428	0.928333	0.944617	0.992626	0.266148	0.858958	0.91799	0.978596	0.874583	0.970581	0.982099	0.949323	0.637818	0.971817	0.716856	0.218472	0.665616	0.997342	0.3925	0.572254	0.371543	0.28843	0.983067	0.99202
inferiorparietal L	0.661462	0.522898	0.47834	0.534644	0.678049	0.435616	0.532417	0.27145	0.60554	0.641095	1	0.300394	0.472205	0.428016	0.70625	0.637855	0.623994	0.581191	0.496582	0.389863	0.388894	0.553108	0.41905	0.287361	0.200191	0.589484	0.499589	0.524012	0.601265	0.534023	0.453895	0.548014	0.573359	0.431982	0.695397	0.567732	0.542431	0.374161	0.540376	0.255852	0.0612175	0.22852	0.635114	0.25064	0.249962	0.257295	0.178775	0.690478	0.623844
inferiorparietal R	0.681437	0.533608	0.687744	0.718255	0.644381	0.811714	0.612007	0.470726	0.697561	0.658069	0.300394	1	0.640586	0.348955	0.649296	0.706818	0.670255	0.741335	0.746947	0.756373	0.646211	0.695875	0.599586	0.59842	0.490658	0.689276	0.619309	0.617007	0.69714	0.251622	0.504417	0.516338	0.644557	0.581072	0.641237	0.677186	0.607588	0.196838	0.723648	0.676534	0.690768	0.891867	0.684211	0.23008	0.924796	0.603454	0.671534	0.58184	0.700406
inferiortemporal L	0.884769	0.971617	0.986991	0.959513	0.882352	0.500917	0.989497	0.870274	0.928898	0.915971	0.472205	0.640586	1	0.244704	0.842232	0.893611	0.927625	0.920921	0.958061	0.952058	0.983296	0.961502	0.987812	0.913018	0.84707	0.942831	0.997544	0.990599	0.934453	0.258517	0.964998	0.961685	0.964561	0.988341	0.846258	0.960894	0.984922	0.731908	0.955573	0.878226	0.191696	0.721246	0.913156	0.575292	0.537803	0.532742	0.222198	0.890693	0.908495
inferiortemporal R	0.258106	0.243926	0.223719	0.209975	0.25553	0.648878	0.223698	0.471172	0.219944	0.224647	0.428016	0.348955	0.244704	1	0.28933	0.256046	0.218129	0.233966	0.218311	0.246072	0.27419	0.205443	0.300552	0.395165	0.45427	0.20842	0.237641	0.227973	0.217736	0.937498	0.316422	0.242823	0.202496	0.287543	0.263417	0.203883	0.213156	0.470169	0.212929	0.350946	0.386615	0.189702	0.232943	0.795597	0.432813	0.27762	0.719866	0.222286	0.233024
insula L	0.990818	0.836457	0.860944	0.914413	0.983782	0.63244	0.879568	0.598682	0.961966	0.973238	0.70625	0.649296	0.842232	0.28933	1	0.980952	0.964965	0.949639	0.889248	0.793648	0.775197	0.923859	0.783538	0.660741	0.56277	0.949439	0.856454	0.875733	0.956649	0.338208	0.770323	0.846278	0.920838	0.789256	0.992889	0.929802	0.884586	0.535903	0.91963	0.637558	0.232153	0.62252	0.975871	0.29886	0.575527	0.312734	0.330762	0.957725	0.975369
insula R	0.996994	0.870621	0.915379	0.961821	0.984544	0.657171	0.918468	0.661199	0.991467	0.989148	0.637855	0.706818	0.893611	0.256046	0.980952	1	0.987966	0.988985	0.945479	0.861153	0.837885	0.966573	0.838775	0.728584	0.633169	0.982506	0.901776	0.9171	0.988062	0.295992	0.814152	0.8732	0.955691	0.842184	0.973546	0.968069	0.92136	0.56797	0.967046	0.709566	0.280832	0.691135	0.995353	0.350283	0.626806	0.377076	0.357666	0.953494	0.996738
isthmuscingulate L	0.987501	0.915497	0.945155	0.979458	0.987327	0.600842	0.952822	0.716967	0.997588	0.998105	0.623994	0.670255	0.927625	0.218129	0.964965	0.987966	1	0.985175	0.960762	0.877628	0.874	0.985628	0.880601	0.767402	0.687094	0.994909	0.937889	0.952102	0.997651	0.255531	0.867741	0.919964	0.984282	0.886857	0.961763	0.988039	0.954798	0.639153	0.981889	0.735305	0.23324	0.684912	0.997868	0.406978	0.587082	0.390901	0.295766	0.978141	0.992823
isthmuscingulate R	0.978332	0.877755	0.947271	0.984395	0.966599	0.66547	0.931151	0.705967	0.993713	0.978674	0.581191	0.741335	0.920921	0.233966	0.949639	0.988985	0.985175	1	0.977253	0.904976	0.879072	0.982455	0.871552	0.776594	0.68619	0.987222	0.922428	0.932817	0.993313	0.260633	0.834933	0.874928	0.963991	0.87254	0.941321	0.977988	0.930785	0.575402	0.989134	0.760006	0.322236	0.739078	0.988516	0.392263	0.665872	0.425516	0.379222	0.934122	0.989718
lateraloccipital L	0.931226	0.89929	0.983748	0.994774	0.921333	0.606662	0.94886	0.795508	0.970264	0.947895	0.496582	0.746947	0.958061	0.218311	0.889248	0.945479	0.960762	0.977253	1	0.960502	0.938929	0.988032	0.92672	0.860673	0.782736	0.975428	0.95147	0.952894	0.973957	0.235156	0.881056	0.89003	0.969294	0.923305	0.887413	0.97943	0.945592	0.619182	0.995156	0.844328	0.318814	0.788819	0.954534	0.491176	0.654727	0.511146	0.338739	0.90437	0.955002
lateraloccipital R	0.842406	0.876854	0.963923	0.941412	0.824955	0.55736	0.916238	0.847421	0.891886	0.861124	0.389863	0.756373	0.952058	0.246072	0.793648	0.861153	0.877628	0.904976	0.960502	1	0.964586	0.930084	0.943298	0.928798	0.843905	0.904811	0.933658	0.918853	0.896335	0.268648	0.877663	0.855016	0.907297	0.930625	0.796392	0.919243	0.91288	0.608283	0.936966	0.935953	0.335898	0.845726	0.868952	0.565448	0.641336	0.633699	0.312452	0.809765	0.874396
lateralorbitofrontal L	0.823941	0.937895	0.970058	0.926763	0.823076	0.483087	0.95058	0.911847	0.878784	0.857933	0.388894	0.646211	0.983296	0.27419	0.775197	0.837885	0.874	0.879072	0.938929	0.964586	1	0.922018	0.988651	0.954409	0.907151	0.893674	0.970439	0.953303	0.88664	0.278412	0.949197	0.918425	0.918272	0.983912	0.775767	0.916764	0.944352	0.718368	0.922963	0.924518	0.225814	0.752796	0.858254	0.625168	0.542749	0.581321	0.231036	0.826166	0.852822
lateralorbitofrontal R	0.959632	0.932623	0.979351	0.997472	0.951341	0.577453	0.971465	0.777578	0.989057	0.977345	0.553108	0.695875	0.961502	0.205443	0.923859	0.966573	0.985628	0.982455	0.988032	0.930084	0.922018	1	0.925531	0.831442	0.75056	0.995732	0.964918	0.972593	0.990569	0.233768	0.902431	0.929313	0.993434	0.928693	0.926541	0.99831	0.971469	0.661108	0.996226	0.803602	0.249524	0.737112	0.978282	0.471693	0.599892	0.464067	0.285997	0.946481	0.977978
lingual L	0.829939	0.963318	0.964882	0.925252	0.827034	0.442569	0.966	0.916853	0.881501	0.867181	0.41905	0.599586	0.987812	0.300552	0.783538	0.838775	0.880601	0.871552	0.92672	0.943298	0.988651	0.925531	1	0.94907	0.890826	0.901177	0.981935	0.967968	0.88828	0.307391	0.980257	0.94968	0.930071	0.99735	0.793132	0.923488	0.958987	0.76258	0.918124	0.908679	0.149044	0.718459	0.861963	0.64769	0.488153	0.570901	0.181723	0.844597	0.858527
lingual R	0.713917	0.859452	0.894683	0.841086	0.704929	0.404397	0.865665	0.961192	0.775217	0.749301	0.287361	0.59842	0.913018	0.395165	0.660741	0.728584	0.767402	0.776594	0.860673	0.928798	0.954409	0.831442	0.94907	1	0.952786	0.797814	0.893594	0.870199	0.782817	0.404133	0.900628	0.838346	0.823048	0.932648	0.672883	0.822511	0.854353	0.689258	0.83225	0.978312	0.199928	0.776363	0.748662	0.748398	0.476567	0.683662	0.203327	0.714328	0.750723
medialorbitofrontal L	0.618642	0.812973	0.825116	0.758612	0.625323	0.327947	0.797922	0.97793	0.688891	0.668871	0.200191	0.490658	0.84707	0.45427	0.56277	0.633169	0.687094	0.68619	0.782736	0.843905	0.907151	0.75056	0.890826	0.952786	1	0.711501	0.828102	0.802898	0.700077	0.440962	0.864478	0.789311	0.752274	0.883008	0.56885	0.743133	0.789458	0.741533	0.753198	0.909083	0.158236	0.672907	0.662853	0.797858	0.380269	0.604838	0.199856	0.645768	0.653612
medialorbitofrontal R	0.978943	0.923257	0.960495	0.990681	0.969588	0.590134	0.962224	0.742847	0.996792	0.990428	0.589484	0.689276	0.942831	0.20842	0.949439	0.982506	0.994909	0.987222	0.975428	0.904811	0.893674	0.995732	0.901177	0.797814	0.711501	1	0.950188	0.962091	0.996149	0.244738	0.883179	0.923756	0.990288	0.905628	0.952388	0.99614	0.963738	0.645578	0.990576	0.769975	0.24371	0.717835	0.99091	0.436124	0.595497	0.433885	0.290413	0.962141	0.99168
middletemporal L	0.896092	0.982435	0.982197	0.959293	0.895421	0.490749	0.996566	0.857137	0.936085	0.928333	0.499589	0.619309	0.997544	0.237641	0.856454	0.901776	0.937889	0.922428	0.95147	0.933658	0.970439	0.964918	0.981935	0.893594	0.828102	0.950188	1	0.996748	0.941064	0.254262	0.970142	0.976349	0.973441	0.985519	0.86215	0.967074	0.992913	0.74774	0.955026	0.853968	0.162796	0.695813	0.922865	0.563106	0.515702	0.506866	0.201855	0.909702	0.91714
middletemporal R	0.912881	0.981464	0.977965	0.964574	0.912421	0.499878	0.999241	0.83542	0.949314	0.944617	0.524012	0.617007	0.990599	0.227973	0.875733	0.9171	0.952102	0.932817	0.952894	0.918853	0.953303	0.972593	0.967968	0.870199	0.802898	0.962091	0.996748	1	0.952828	0.24659	0.961382	0.979809	0.982616	0.973888	0.882125	0.976443	0.994997	0.7451	0.96114	0.829511	0.158833	0.682736	0.937651	0.541563	0.515571	0.480533	0.204365	0.927693	0.931993
paracentral L	0.983468	0.909316	0.955362	0.988128	0.979828	0.616847	0.952383	0.72599	0.999069	0.992626	0.601265	0.69714	0.934453	0.217736	0.956649	0.988062	0.997651	0.993313	0.973957	0.896335	0.88664	0.990569	0.88828	0.782817	0.700077	0.996149	0.941064	0.952828	1	0.251158	0.866507	0.910494	0.983291	0.892234	0.952028	0.989767	0.952992	0.625049	0.990712	0.755218	0.263635	0.712032	0.996159	0.414123	0.615041	0.413978	0.319574	0.964095	0.992713
paracentral R	0.303731	0.257868	0.236797	0.23337	0.296709	0.543675	0.24581	0.454825	0.253784	0.266148	0.534023	0.251622	0.258517	0.937498	0.338208	0.295992	0.255531	0.260633	0.235156	0.268648	0.278412	0.233768	0.307391	0.404133	0.440962	0.244738	0.254262	0.24659	0.251158	1	0.314448	0.256485	0.23371	0.290796	0.319069	0.235213	0.239219	0.420256	0.235388	0.393441	0.216191	0.227109	0.272434	0.775982	0.29809	0.414927	0.575428	0.26979	0.273721
parahippocampal L	0.812317	0.983029	0.929702	0.892739	0.816721	0.378712	0.961675	0.904841	0.859981	0.858958	0.453895	0.504417	0.964998	0.316422	0.770323	0.814152	0.867741	0.834933	0.881056	0.877663	0.949197	0.902431	0.980257	0.900628	0.864478	0.883179	0.970142	0.961382	0.866507	0.314448	1	0.975014	0.923599	0.988052	0.784621	0.907221	0.957761	0.840975	0.884531	0.840939	0.0374824	0.626046	0.844502	0.655644	0.390123	0.494696	0.125212	0.85553	0.836303
parahippocampal R	0.877266	0.996163	0.931132	0.912476	0.885804	0.422237	0.982479	0.832656	0.907466	0.91799	0.548014	0.516338	0.961685	0.242823	0.846278	0.8732	0.919964	0.874928	0.89003	0.855016	0.918425	0.929313	0.94968	0.838346	0.789311	0.923756	0.976349	0.979809	0.910494	0.256485	0.975014	1	0.956944	0.962357	0.857601	0.94075	0.981915	0.813656	0.907168	0.781453	0.0500061	0.594694	0.900996	0.55844	0.410159	0.429622	0.122052	0.924757	0.890627
parsopercularis L	0.953781	0.956626	0.974289	0.985017	0.952351	0.535939	0.98324	0.784579	0.980975	0.978596	0.573359	0.644557	0.964561	0.202496	0.920838	0.955691	0.984282	0.963991	0.969294	0.907297	0.918272	0.993434	0.930071	0.823048	0.752274	0.990288	0.973441	0.982616	0.983291	0.23371	0.923599	0.956944	1	0.937077	0.925349	0.997065	0.984618	0.705592	0.982735	0.784956	0.188231	0.69209	0.973439	0.481452	0.544891	0.437828	0.232955	0.962274	0.968382
parsopercularis R	0.834605	0.975373	0.963156	0.925198	0.834721	0.43721	0.972445	0.910058	0.886003	0.874583	0.431982	0.581072	0.988341	0.287543	0.789256	0.842184	0.886857	0.87254	0.923305	0.930625	0.983912	0.928693	0.99735	0.932648	0.883008	0.905628	0.985519	0.973888	0.892234	0.290796	0.988052	0.962357	0.937077	1	0.798467	0.928751	0.967059	0.784561	0.918745	0.886664	0.129721	0.692666	0.867199	0.637046	0.472912	0.538869	0.170995	0.855694	0.861928
parsorbitalis L	0.985816	0.846379	0.861789	0.915361	0.971464	0.595267	0.886179	0.611302	0.958578	0.970581	0.695397	0.641237	0.846258	0.263417	0.992889	0.973546	0.961763	0.941321	0.887413	0.796392	0.775767	0.926541	0.793132	0.672883	0.56885	0.952388	0.86215	0.882125	0.952028	0.319069	0.784621	0.857601	0.925349	0.798467	1	0.932959	0.890947	0.550448	0.917478	0.650262	0.213994	0.631553	0.969505	0.318165	0.552228	0.344455	0.293053	0.958709	0.974384
parsorbitalis R	0.963209	0.94258	0.975079	0.991945	0.956302	0.567695	0.97648	0.772969	0.989025	0.982099	0.567732	0.677186	0.960894	0.203883	0.929802	0.968069	0.988039	0.977988	0.97943	0.919243	0.916764	0.99831	0.923488	0.822511	0.743133	0.99614	0.967074	0.976443	0.989767	0.235213	0.907221	0.94075	0.997065	0.928751	0.932959	1	0.977794	0.676101	0.990795	0.791945	0.227002	0.716317	0.980377	0.465792	0.57919	0.448128	0.269127	0.955602	0.978848
parstriangularis L	0.919504	0.985485	0.973485	0.960185	0.918688	0.494921	0.997831	0.823058	0.950307	0.949323	0.542431	0.607588	0.984922	0.213156	0.884586	0.92136	0.954798	0.930785	0.945592	0.91288	0.944352	0.971469	0.958987	0.854353	0.789458	0.963738	0.992913	0.994997	0.952992	0.239219	0.957761	0.981915	0.984618	0.967059	0.890947	0.977794	1	0.750219	0.956472	0.812782	0.148031	0.670516	0.941276	0.522644	0.502616	0.462838	0.191998	0.935609	0.935448
parstriangularis R	0.572063	0.816949	0.681201	0.639221	0.593537	0.199897	0.747824	0.790535	0.619179	0.637818	0.374161	0.196838	0.731908	0.470169	0.535903	0.56797	0.639153	0.575402	0.619182	0.608283	0.718368	0.661108	0.76258	0.689258	0.741533	0.645578	0.74774	0.7451	0.625049	0.420256	0.840975	0.813656	0.705592	0.784561	0.550448	0.676101	0.750219	1	0.631515	0.602695	0.256829	0.343211	0.608554	0.703583	0.0827413	0.273326	0.303048	0.663947	0.589836
pericalcarine L	0.956585	0.912032	0.978569	0.998781	0.949395	0.608175	0.958325	0.772716	0.988016	0.971817	0.540376	0.723648	0.955573	0.212929	0.91963	0.967046	0.981889	0.989134	0.995156	0.936966	0.922963	0.996226	0.918124	0.83225	0.753198	0.990576	0.955026	0.96114	0.990712	0.235388	0.884531	0.907168	0.982735	0.918745	0.917478	0.990795	0.956472	0.631515	1	0.808736	0.290748	0.755603	0.976678	0.464257	0.636146	0.469523	0.326425	0.93467	0.975451
pericalcarine R	0.690908	0.805824	0.867358	0.817678	0.671224	0.43433	0.824765	0.904673	0.749025	0.716856	0.255852	0.676534	0.878226	0.350946	0.637558	0.709566	0.735305	0.760006	0.844328	0.935953	0.924518	0.803602	0.908679	0.978312	0.909083	0.769975	0.853968	0.829511	0.755218	0.393441	0.840939	0.781453	0.784956	0.886664	0.650262	0.791945	0.812782	0.602695	0.808736	1	0.292206	0.847694	0.72125	0.697427	0.539727	0.748812	0.226315	0.668979	0.729085
postcentral L	0.254007	0.0698902	0.249259	0.277989	0.232801	0.642925	0.152089	0.0935211	0.264964	0.218472	0.0612175	0.690768	0.191696	0.386615	0.232153	0.280832	0.23324	0.322236	0.318814	0.335898	0.225814	0.249524	0.149044	0.199928	0.158236	0.24371	0.162796	0.158833	0.263635	0.216191	0.0374824	0.0500061	0.188231	0.129721	0.213994	0.227002	0.148031	0.256829	0.290748	0.292206	1	0.575347	0.253459	0.185373	0.79202	0.501959	0.805201	0.140296	0.268145
postcentral R	0.669247	0.617947	0.75782	0.761872	0.632765	0.606483	0.677808	0.65572	0.709452	0.665616	0.22852	0.891867	0.721246	0.189702	0.62252	0.691135	0.684912	0.739078	0.788819	0.845726	0.752796	0.737112	0.718459	0.776363	0.672907	0.717835	0.695813	0.682736	0.712032	0.227109	0.626046	0.594694	0.69209	0.692666	0.631553	0.716317	0.670516	0.343211	0.755603	0.847694	0.575347	1	0.685026	0.431056	0.778062	0.794674	0.434637	0.597972	0.704616
posteriorcingulate L	0.994541	0.896954	0.932836	0.972804	0.991232	0.626262	0.938783	0.691611	0.997208	0.997342	0.635114	0.684211	0.913156	0.232943	0.975871	0.995353	0.997868	0.988516	0.954534	0.868952	0.858254	0.978282	0.861963	0.748662	0.662853	0.99091	0.922865	0.937651	0.996159	0.272434	0.844502	0.900996	0.973439	0.867199	0.969505	0.980377	0.941276	0.608554	0.976678	0.72125	0.253459	0.685026	1	0.379317	0.604538	0.380282	0.323078	0.972186	0.996409
posteriorcingulate R	0.342905	0.570723	0.54194	0.477212	0.346235	0.356547	0.535611	0.813351	0.405274	0.3925	0.25064	0.23008	0.575292	0.795597	0.29886	0.350283	0.406978	0.392263	0.491176	0.565448	0.625168	0.471693	0.64769	0.748398	0.797858	0.436124	0.563106	0.541563	0.414123	0.775982	0.655644	0.55844	0.481452	0.637046	0.318165	0.465792	0.522644	0.703583	0.464257	0.697427	0.185373	0.431056	0.379317	1	0.208838	0.53726	0.454318	0.386277	0.377152
precentral L	0.601195	0.422545	0.590608	0.625202	0.580736	0.861443	0.508591	0.359369	0.615747	0.572254	0.249962	0.924796	0.537803	0.432813	0.575527	0.626806	0.587082	0.665872	0.654727	0.641336	0.542749	0.599892	0.488153	0.476567	0.380269	0.595497	0.515702	0.515571	0.615041	0.29809	0.390123	0.410159	0.544891	0.472912	0.552228	0.57919	0.502616	0.0827413	0.636146	0.539727	0.79202	0.778062	0.604538	0.208838	1	0.554918	0.780999	0.498212	0.616082
precentral R	0.361133	0.450975	0.528312	0.48397	0.327062	0.295256	0.476826	0.588335	0.409198	0.371543	0.257295	0.603454	0.532742	0.27762	0.312734	0.377076	0.390901	0.425516	0.511146	0.633699	0.581321	0.464067	0.570901	0.683662	0.604838	0.433885	0.506866	0.480533	0.413978	0.414927	0.494696	0.429622	0.437828	0.538869	0.344455	0.448128	0.462838	0.273326	0.469523	0.748812	0.501959	0.794674	0.380282	0.53726	0.554918	1	0.215142	0.322701	0.402279
precuneus L	0.334605	0.127454	0.268364	0.308109	0.320959	0.828291	0.196859	0.210951	0.322251	0.28843	0.178775	0.671534	0.222198	0.719866	0.330762	0.357666	0.295766	0.379222	0.338739	0.312452	0.231036	0.285997	0.181723	0.203327	0.199856	0.290413	0.201855	0.204365	0.319574	0.575428	0.125212	0.122052	0.232955	0.170995	0.293053	0.269127	0.191998	0.303048	0.326425	0.226315	0.805201	0.434637	0.323078	0.454318	0.780999	0.215142	1	0.224878	0.330457
precuneus R	0.965708	0.910709	0.899889	0.933189	0.980612	0.540123	0.93109	0.684319	0.963187	0.983067	0.690478	0.58184	0.890693	0.222286	0.957725	0.953494	0.978141	0.934122	0.90437	0.809765	0.826166	0.946481	0.844597	0.714328	0.645768	0.962141	0.909702	0.927693	0.964095	0.26979	0.85553	0.924757	0.962274	0.855694	0.958709	0.955602	0.935609	0.663947	0.93467	0.668979	0.140296	0.597972	0.972186	0.386277	0.498212	0.322701	0.224878	1	0.960008
rostralanteriorcingulate L	0.995161	0.887353	0.929363	0.973148	0.981994	0.630394	0.933117	0.685289	0.996066	0.99202	0.623844	0.700406	0.908495	0.233024	0.975369	0.996738	0.992823	0.989718	0.955002	0.874396	0.852822	0.977978	0.858527	0.750723	0.653612	0.99168	0.91714	0.931993	0.992713	0.273721	0.836303	0.890627	0.968382	0.861928	0.974384	0.978848	0.935448	0.589836	0.975451	0.729085	0.268145	0.704616	0.996409	0.377152	0.616082	0.402279	0.330457	0.960008	1
rostralanteriorcingulate R	0.991978	0.911296	0.936304	0.974627	0.983286	0.596371	0.94849	0.706571	0.995533	0.997235	0.628593	0.673704	0.920174	0.220406	0.971531	0.990799	0.996587	0.98196	0.954476	0.873895	0.862785	0.982971	0.873274	0.760771	0.671965	0.995231	0.931303	0.946696	0.992984	0.264494	0.860951	0.915627	0.980857	0.879104	0.973745	0.986572	0.951859	0.629817	0.975951	0.732503	0.230119	0.687993	0.996087	0.399024	0.581538	0.397661	0.290308	0.974696	0.996417
rostralmiddlefrontal L	0.993669	0.842337	0.871451	0.925713	0.97842	0.630932	0.887721	0.612367	0.968143	0.974705	0.683601	0.666435	0.852437	0.277523	0.995311	0.985552	0.968167	0.957117	0.900898	0.810426	0.785941	0.934379	0.796633	0.679455	0.574559	0.959117	0.865609	0.884126	0.961806	0.328143	0.780253	0.850942	0.928289	0.800665	0.995452	0.938883	0.892354	0.536295	0.929098	0.659617	0.24494	0.649504	0.978253	0.313823	0.585573	0.347699	0.331339	0.953264	0.983749
rostralmiddlefrontal R	0.938407	0.974589	0.9738	0.968843	0.935838	0.521304	0.99464	0.800356	0.964977	0.964157	0.558801	0.62802	0.977456	0.204453	0.905544	0.940723	0.968369	0.947087	0.954112	0.910727	0.932855	0.980275	0.944767	0.838324	0.767705	0.975746	0.986	0.991979	0.966366	0.234968	0.939613	0.972504	0.990591	0.952728	0.91037	0.986844	0.996848	0.726665	0.966489	0.800869	0.171474	0.678417	0.957378	0.495188	0.524993	0.450843	0.216794	0.946988	0.952578
superiorfrontal L	0.998192	0.891394	0.920252	0.964003	0.990904	0.618621	0.932061	0.677191	0.993021	0.996417	0.650255	0.676152	0.902091	0.239377	0.984039	0.995457	0.994394	0.981353	0.942736	0.855988	0.842604	0.971584	0.850547	0.734904	0.643964	0.987855	0.91367	0.929745	0.990292	0.28527	0.836059	0.89685	0.968169	0.855867	0.981558	0.975105	0.935873	0.600295	0.96698	0.708375	0.241447	0.676289	0.997789	0.367761	0.591674	0.375001	0.313848	0.974141	0.997091
superiorfrontal R	0.991485	0.842112	0.900997	0.951702	0.973919	0.685072	0.89717	0.636189	0.982404	0.974565	0.634188	0.723836	0.87532	0.276563	0.976836	0.995893	0.975137	0.985935	0.936291	0.8531	0.820486	0.953435	0.81873	0.713393	0.60855	0.970693	0.88159	0.896	0.978266	0.313284	0.786178	0.844314	0.936592	0.819494	0.967577	0.952483	0.899261	0.524893	0.956928	0.69983	0.312313	0.700939	0.986113	0.330158	0.653852	0.38236	0.392285	0.93271	0.991595
superiorparietal L	0.916151	0.778189	0.895243	0.933316	0.899952	0.777683	0.848817	0.645431	0.935728	0.904717	0.524399	0.812998	0.857106	0.296143	0.885644	0.937649	0.915638	0.965878	0.943745	0.88511	0.833863	0.920806	0.803676	0.735849	0.642018	0.92058	0.847395	0.853844	0.934636	0.285634	0.739231	0.770017	0.882976	0.799483	0.866878	0.908536	0.845156	0.454537	0.94337	0.738877	0.453535	0.767075	0.925916	0.34608	0.773092	0.433483	0.519907	0.839844	0.931142
superiorparietal R	0.191941	0.174666	0.20862	0.220992	0.146399	0.463571	0.173692	0.100498	0.193652	0.168109	0.271502	0.600006	0.187756	0.238334	0.169251	0.204399	0.174533	0.228457	0.250724	0.314094	0.205872	0.206779	0.1797	0.224993	0.143631	0.202257	0.177132	0.165982	0.193541	0.0609309	0.162135	0.171441	0.179266	0.161497	0.196284	0.195333	0.178912	0.28976	0.220512	0.326507	0.872935	0.569004	0.184097	0.0653883	0.625736	0.588517	0.652409	0.143857	0.20775
superiortemporal L	0.821856	0.97949	0.946835	0.907582	0.826092	0.406371	0.966341	0.913266	0.870903	0.865938	0.442974	0.540748	0.977752	0.306379	0.777981	0.826546	0.876396	0.852094	0.901846	0.904063	0.970363	0.91358	0.991544	0.920927	0.88139	0.891991	0.978368	0.966827	0.878554	0.308133	0.995914	0.96846	0.929269	0.99558	0.788545	0.915879	0.961677	0.814891	0.900853	0.866494	0.0813951	0.658992	0.854934	0.649186	0.428235	0.517338	0.144512	0.856443	0.846359
superiortemporal R	0.949617	0.959711	0.972394	0.982003	0.948721	0.534126	0.985805	0.789924	0.978314	0.976583	0.567459	0.641258	0.967561	0.210711	0.916308	0.952571	0.981677	0.961453	0.967107	0.906513	0.921137	0.990546	0.934365	0.828309	0.75699	0.98717	0.976372	0.986349	0.98058	0.239318	0.928292	0.960903	0.997641	0.941272	0.92099	0.994509	0.984845	0.712123	0.980665	0.790342	0.183696	0.688382	0.970313	0.490564	0.541276	0.441783	0.232023	0.959356	0.964619
supramarginal L	0.787833	0.671068	0.827431	0.848436	0.770836	0.791243	0.747868	0.624443	0.823287	0.780873	0.361577	0.912134	0.779932	0.290859	0.749658	0.813188	0.79809	0.86162	0.876773	0.860757	0.789659	0.825103	0.740484	0.725171	0.643709	0.812165	0.758028	0.755901	0.824461	0.217626	0.651095	0.657061	0.77712	0.727639	0.733912	0.805129	0.740768	0.353538	0.85603	0.758469	0.591735	0.882405	0.804775	0.351164	0.869056	0.573847	0.585368	0.710281	0.81226
supramarginal R	0.328126	0.29662	0.39413	0.396502	0.281951	0.459142	0.3339	0.323356	0.348868	0.313014	0.264558	0.693422	0.3704	0.0728653	0.29286	0.343895	0.325929	0.378841	0.424868	0.508778	0.398523	0.376197	0.374804	0.456753	0.349418	0.362759	0.348644	0.332872	0.349684	0.139734	0.29942	0.276372	0.337118	0.345337	0.323122	0.359078	0.330556	0.188498	0.389608	0.55301	0.786169	0.76028	0.329466	0.203874	0.698529	0.832221	0.513665	0.259294	0.357183
transversetemporal L	0.95872	0.873645	0.960183	0.990056	0.946217	0.659472	0.930485	0.730984	0.985008	0.96269	0.542357	0.761404	0.930457	0.222302	0.924433	0.972216	0.973514	0.995381	0.988881	0.929024	0.899014	0.983405	0.886651	0.805405	0.715876	0.981069	0.927247	0.933892	0.986018	0.240072	0.841061	0.86813	0.960223	0.885052	0.917496	0.974995	0.927952	0.571837	0.993186	0.792544	0.346099	0.773028	0.974247	0.420109	0.685914	0.46479	0.386071	0.914816	0.9767
transversetemporal R	0.863283	0.910782	0.82398	0.835325	0.883842	0.400073	0.894929	0.680475	0.861774	0.897861	0.695828	0.449629	0.846696	0.20764	0.864219	0.845197	0.886509	0.818235	0.802674	0.724223	0.779075	0.859023	0.815859	0.678192	0.630029	0.871132	0.872748	0.890141	0.86366	0.259886	0.859999	0.930168	0.896935	0.833014	0.875911	0.877109	0.898424	0.741313	0.834758	0.621066	0.047039	0.481826	0.871969	0.414049	0.342156	0.299023	0.0947918	0.944491	0.85428
[truncated: 13 more columns]
