# Supplementary material for: The relationship between the interictal epileptiform discharge source connectivity and cortical structural couplings in temporal lobe epilepsy
Source: Front Neurol. 2023 Feb 1;14:1029732. doi: 10.3389/fneur.2023.1029732 (PMC9948620; doi:10.3389/fneur.2023.1029732)
Supplement: Supplementary file 1 [file Data_Sheet_1.ZIP › Connection/PLV/R/07.xlsx]

## Sheet: Sheet1
\	caudalanteriorcingulate L	caudalanteriorcingulate R	caudalmiddlefrontal L	caudalmiddlefrontal R	cuneus L	cuneus R	entorhinal L	entorhinal R	fusiform L	fusiform R	inferiorparietal L	inferiorparietal R	inferiortemporal L	inferiortemporal R	insula L	insula R	isthmuscingulate L	isthmuscingulate R	lateraloccipital L	lateraloccipital R	lateralorbitofrontal L	lateralorbitofrontal R	lingual L	lingual R	medialorbitofrontal L	medialorbitofrontal R	middletemporal L	middletemporal R	paracentral L	paracentral R	parahippocampal L	parahippocampal R	parsopercularis L	parsopercularis R	parsorbitalis L	parsorbitalis R	parstriangularis L	parstriangularis R	pericalcarine L	pericalcarine R	postcentral L	postcentral R	posteriorcingulate L	posteriorcingulate R	precentral L	precentral R	precuneus L	precuneus R	rostralanteriorcingulate L
caudalanteriorcingulate L	1	0.938337	0.860886	0.780974	0.632801	0.829209	0.703506	0.701783	0.625474	0.423057	0.794187	0.800601	0.616304	0.674169	0.580501	0.661337	0.701752	0.145717	0.714051	0.719947	0.683864	0.67372	0.704861	0.680803	0.576158	0.651692	0.653475	0.905757	0.576623	0.716765	0.942662	0.677635	0.823628	0.737724	0.651429	0.800889	0.778235	0.729721	0.718854	0.723901	0.917113	0.877911	0.625565	0.679759	0.783761	0.791621	0.96322	0.53651	0.686473
caudalanteriorcingulate R	0.938337	1	0.683713	0.919005	0.573179	0.662443	0.745529	0.49838	0.491884	0.25008	0.734186	0.656137	0.715952	0.520876	0.433649	0.559586	0.58563	0.130144	0.706125	0.636386	0.678231	0.602883	0.629715	0.627175	0.418536	0.572817	0.679569	0.897162	0.497125	0.573169	0.798778	0.785654	0.886032	0.725857	0.589297	0.609968	0.666856	0.56705	0.626377	0.636507	0.778496	0.800488	0.570414	0.548978	0.656104	0.695741	0.953862	0.48577	0.514388
caudalmiddlefrontal L	0.860886	0.683713	1	0.510025	0.724608	0.939047	0.595789	0.934281	0.809266	0.696455	0.691574	0.903996	0.513162	0.862146	0.793445	0.787388	0.822599	0.403176	0.646644	0.765933	0.59128	0.750407	0.757374	0.725442	0.794731	0.754713	0.615753	0.740278	0.727206	0.87	0.957192	0.518197	0.578695	0.636768	0.727484	0.982201	0.781563	0.899546	0.787952	0.760955	0.940745	0.796802	0.718134	0.834014	0.85141	0.761383	0.780511	0.674714	0.884198
caudalmiddlefrontal R	0.780974	0.919005	0.510025	1	0.61739	0.505475	0.807023	0.351502	0.475811	0.267452	0.569554	0.551656	0.861174	0.460824	0.421443	0.559426	0.55216	0.233119	0.710971	0.602165	0.662438	0.61855	0.617686	0.647327	0.392416	0.594685	0.766866	0.814485	0.551226	0.507762	0.628551	0.91633	0.781841	0.680604	0.621533	0.448233	0.524062	0.475761	0.595326	0.586422	0.612471	0.621589	0.623511	0.514362	0.548196	0.533389	0.845859	0.570423	0.423912
cuneus L	0.632801	0.573179	0.724608	0.61739	1	0.717773	0.843419	0.723123	0.941089	0.749304	0.665322	0.883807	0.840247	0.902856	0.898893	0.971724	0.963436	0.361508	0.861191	0.946255	0.776537	0.982816	0.969222	0.983485	0.862623	0.981348	0.924914	0.691207	0.977457	0.924019	0.717629	0.784358	0.46986	0.784241	0.98761	0.7159	0.7723	0.870718	0.962188	0.921676	0.760289	0.656686	0.996941	0.947614	0.877531	0.727455	0.675555	0.973271	0.847974
cuneus R	0.829209	0.662443	0.939047	0.505475	0.717773	1	0.618542	0.913119	0.789852	0.726055	0.662232	0.877209	0.519093	0.847004	0.767791	0.766235	0.799783	0.450695	0.675018	0.744353	0.62029	0.731876	0.743189	0.719349	0.75947	0.73218	0.628556	0.766193	0.71746	0.84254	0.94134	0.527041	0.536715	0.670728	0.715022	0.921389	0.741939	0.849368	0.768456	0.735637	0.905171	0.716641	0.707996	0.809721	0.806423	0.688485	0.79608	0.674976	0.827756
entorhinal L	0.703506	0.745529	0.595789	0.807023	0.843419	0.618542	1	0.524072	0.695165	0.457262	0.638343	0.704178	0.902818	0.66033	0.631968	0.761663	0.761261	0.103862	0.952947	0.821323	0.910082	0.829302	0.845409	0.879288	0.586534	0.795511	0.962436	0.851769	0.760159	0.703738	0.659881	0.91496	0.589132	0.88581	0.850634	0.562237	0.676672	0.6518	0.811281	0.805197	0.662351	0.608267	0.835776	0.720128	0.722405	0.645146	0.76713	0.771424	0.607291
entorhinal R	0.701783	0.49838	0.934281	0.351502	0.723123	0.913119	0.524072	1	0.837934	0.837102	0.527476	0.850887	0.473263	0.884578	0.854323	0.786799	0.801865	0.592106	0.583166	0.706973	0.51179	0.726674	0.711068	0.691706	0.862464	0.748112	0.58009	0.620485	0.764865	0.859537	0.848355	0.437177	0.356034	0.554063	0.708513	0.97122	0.647593	0.898678	0.740073	0.690087	0.812958	0.621977	0.719949	0.836103	0.762289	0.614092	0.630178	0.721299	0.908593
fusiform L	0.625474	0.491884	0.809266	0.475811	0.941089	0.789852	0.695165	0.837934	1	0.853971	0.632901	0.927756	0.707649	0.980633	0.979259	0.973509	0.973724	0.46074	0.737265	0.902596	0.632955	0.938911	0.915055	0.906338	0.957479	0.95617	0.796159	0.609774	0.967392	0.978199	0.762416	0.64085	0.406536	0.659902	0.930382	0.81742	0.76311	0.953492	0.931382	0.88018	0.79944	0.66307	0.941658	0.989823	0.889811	0.719613	0.628234	0.93428	0.945387
fusiform R	0.423057	0.25008	0.696455	0.267452	0.749304	0.726055	0.457262	0.837102	0.853971	1	0.346109	0.729638	0.5275	0.85159	0.895739	0.789789	0.767885	0.747196	0.487667	0.646865	0.392254	0.716351	0.66768	0.670973	0.897498	0.757051	0.572992	0.410681	0.831028	0.7976	0.603617	0.447303	0.131663	0.422165	0.705472	0.748308	0.488435	0.793186	0.690224	0.615489	0.590995	0.38869	0.749697	0.813312	0.638273	0.428908	0.409515	0.824244	0.825901
inferiorparietal L	0.794187	0.734186	0.691574	0.569554	0.665322	0.662232	0.638343	0.527476	0.632901	0.346109	1	0.777569	0.514326	0.648681	0.570776	0.703674	0.741675	0.14654	0.725764	0.817696	0.727204	0.734485	0.783652	0.73697	0.552934	0.705047	0.628161	0.717041	0.596045	0.714809	0.776343	0.534012	0.846134	0.735974	0.712314	0.615219	0.925826	0.685489	0.796047	0.846008	0.839494	0.937596	0.664017	0.694423	0.854444	0.945088	0.787244	0.550147	0.631756
inferiorparietal R	0.800601	0.656137	0.903996	0.551656	0.883807	0.877209	0.704178	0.850887	0.927756	0.729638	0.777569	1	0.663958	0.957608	0.886413	0.942178	0.963723	0.316048	0.759426	0.919312	0.67486	0.914237	0.911774	0.883635	0.8694	0.918338	0.768013	0.72717	0.879416	0.979797	0.904935	0.639462	0.586263	0.708296	0.88916	0.87972	0.855906	0.963181	0.939372	0.911397	0.938506	0.826796	0.883853	0.962225	0.961838	0.842076	0.781114	0.832511	0.925267
inferiortemporal L	0.616304	0.715952	0.513162	0.861174	0.840247	0.519093	0.902818	0.473263	0.707649	0.5275	0.514326	0.663958	1	0.659687	0.668834	0.775756	0.746116	0.285196	0.827645	0.766164	0.733069	0.819868	0.795124	0.837273	0.635227	0.810947	0.932353	0.723345	0.798903	0.687698	0.568138	0.976324	0.576301	0.720531	0.831498	0.493831	0.561838	0.633834	0.76871	0.73762	0.581249	0.522531	0.847595	0.720596	0.656595	0.533905	0.704727	0.824094	0.603117
inferiortemporal R	0.674169	0.520876	0.862146	0.460824	0.902856	0.847004	0.66033	0.884578	0.980633	0.85159	0.648681	0.957608	0.659687	1	0.959442	0.958178	0.963109	0.464899	0.708745	0.880622	0.607622	0.909048	0.885773	0.869944	0.944238	0.928904	0.754465	0.630121	0.931364	0.988908	0.816234	0.604665	0.431836	0.640615	0.890608	0.86707	0.762915	0.978895	0.91136	0.860986	0.848231	0.697838	0.903044	0.985485	0.895007	0.727102	0.664334	0.891762	0.961651
insula L	0.580501	0.433649	0.793445	0.421443	0.898893	0.767791	0.631968	0.854323	0.979259	0.895739	0.570776	0.886413	0.668834	0.959442	1	0.940378	0.93157	0.519833	0.67359	0.84769	0.562879	0.894846	0.860077	0.852467	0.992074	0.921496	0.743827	0.55133	0.947423	0.944477	0.727865	0.591991	0.344726	0.590249	0.883662	0.821595	0.700544	0.938324	0.878784	0.823667	0.754212	0.612629	0.903632	0.958623	0.836726	0.661276	0.571042	0.915013	0.95192
insula R	0.661337	0.559586	0.787388	0.559426	0.971724	0.766235	0.761663	0.786799	0.973509	0.789789	0.703674	0.942178	0.775756	0.958178	0.940378	1	0.991931	0.378445	0.79639	0.95371	0.685952	0.984053	0.961127	0.953918	0.918328	0.994358	0.860049	0.650641	0.976407	0.973401	0.771685	0.717351	0.483041	0.703565	0.969526	0.783406	0.796662	0.9348	0.972675	0.933614	0.818759	0.71514	0.978218	0.988652	0.919494	0.768086	0.678787	0.949169	0.910727
isthmuscingulate L	0.701752	0.58563	0.822599	0.55216	0.963436	0.799783	0.761261	0.801865	0.973724	0.767885	0.741675	0.963723	0.746116	0.963109	0.93157	0.991931	1	0.342473	0.808551	0.966969	0.708865	0.979092	0.970676	0.954991	0.903627	0.982621	0.846589	0.683154	0.957785	0.986418	0.810614	0.695751	0.519402	0.73228	0.9664	0.807278	0.841258	0.948341	0.985081	0.951441	0.858348	0.753767	0.964711	0.992019	0.952191	0.810333	0.710758	0.924346	0.920298
isthmuscingulate R	0.145717	0.130144	0.403176	0.233119	0.361508	0.450695	0.103862	0.592106	0.46074	0.747196	0.14654	0.316048	0.285196	0.464899	0.519833	0.378445	0.342473	1	0.136762	0.19754	0.192131	0.294627	0.231385	0.253965	0.530849	0.345343	0.206416	0.157103	0.467954	0.387825	0.29009	0.245936	0.306546	0.208917	0.291192	0.473193	0.122131	0.402667	0.248739	0.160805	0.233033	0.105089	0.360868	0.403361	0.201926	0.106378	0.0774986	0.490313	0.451406
lateraloccipital L	0.714051	0.706125	0.646644	0.710971	0.861191	0.675018	0.952947	0.583166	0.737265	0.487667	0.725764	0.759426	0.827645	0.708745	0.67359	0.79639	0.808551	0.136762	1	0.877723	0.93306	0.862582	0.894246	0.912808	0.630693	0.825217	0.943867	0.848358	0.774658	0.755796	0.702906	0.822248	0.598271	0.933562	0.883229	0.613719	0.759824	0.707084	0.86262	0.868835	0.715384	0.679433	0.852587	0.765716	0.790642	0.739336	0.775465	0.766847	0.662749
lateraloccipital R	0.719947	0.636386	0.765933	0.602165	0.946255	0.744353	0.821323	0.706973	0.902596	0.646865	0.817696	0.919312	0.766164	0.880622	0.84769	0.95371	0.966969	0.19754	0.877723	1	0.78658	0.9804	0.994087	0.976108	0.812519	0.963063	0.881709	0.72992	0.90159	0.926418	0.788095	0.729193	0.599521	0.801102	0.972097	0.732571	0.881088	0.876613	0.995099	0.994974	0.840511	0.790069	0.948927	0.933627	0.956263	0.862899	0.742841	0.871548	0.838276
lateralorbitofrontal L	0.683864	0.678231	0.59128	0.662438	0.776537	0.62029	0.910082	0.51179	0.632955	0.392254	0.727204	0.67486	0.733069	0.607622	0.562879	0.685952	0.708865	0.192131	0.93306	0.78658	1	0.756562	0.800965	0.823107	0.516659	0.713556	0.869029	0.8452	0.675508	0.658378	0.655373	0.740576	0.602311	0.973986	0.786316	0.550608	0.757794	0.611622	0.769598	0.788798	0.673108	0.657705	0.753941	0.661386	0.726942	0.722379	0.736974	0.681381	0.566264
lateralorbitofrontal R	0.67372	0.602883	0.750407	0.61855	0.982816	0.731876	0.829302	0.726674	0.938911	0.716351	0.734485	0.914237	0.819868	0.909048	0.894846	0.984053	0.979092	0.294627	0.862582	0.9804	0.756562	1	0.989487	0.988149	0.864085	0.994993	0.911927	0.695321	0.956978	0.93981	0.754958	0.769382	0.525899	0.769246	0.993716	0.735584	0.813156	0.891861	0.987679	0.962066	0.802743	0.723738	0.98863	0.958157	0.918519	0.78847	0.704876	0.936001	0.862507
lingual L	0.704861	0.629715	0.757374	0.617686	0.969222	0.743189	0.845409	0.711068	0.915055	0.66768	0.783652	0.911774	0.795124	0.885773	0.860077	0.961127	0.970676	0.231385	0.894246	0.994087	0.800965	0.989487	1	0.991934	0.821841	0.972934	0.90756	0.735704	0.924799	0.927278	0.774054	0.755096	0.570098	0.81497	0.988581	0.72944	0.858407	0.87497	0.995088	0.981618	0.821946	0.757917	0.969826	0.939081	0.936905	0.831891	0.734977	0.901061	0.839692
lingual R	0.680803	0.627175	0.725442	0.647327	0.983485	0.719349	0.879288	0.691706	0.906338	0.670973	0.73697	0.883635	0.837273	0.869944	0.852467	0.953918	0.954991	0.253965	0.912808	0.976108	0.823107	0.988149	0.991934	1	0.812338	0.971743	0.94134	0.742061	0.93519	0.906266	0.741836	0.795264	0.539208	0.832696	0.99418	0.703114	0.815804	0.851416	0.978791	0.958046	0.783992	0.710921	0.982297	0.924556	0.899608	0.784167	0.723461	0.922797	0.818468
medialorbitofrontal L	0.576158	0.418536	0.794731	0.392416	0.862623	0.75947	0.586534	0.862464	0.957479	0.897498	0.552934	0.8694	0.635227	0.944238	0.992074	0.918328	0.903627	0.530849	0.630693	0.812519	0.516659	0.864085	0.821841	0.812338	1	0.897432	0.70384	0.526904	0.922403	0.924174	0.722602	0.556212	0.329273	0.54687	0.847472	0.832978	0.671411	0.931865	0.844024	0.789322	0.742385	0.609014	0.871292	0.937746	0.810265	0.643228	0.555151	0.885892	0.953495
medialorbitofrontal R	0.651692	0.572817	0.754713	0.594685	0.981348	0.73218	0.795511	0.748112	0.95617	0.757051	0.705047	0.918338	0.810947	0.928904	0.921496	0.994358	0.982621	0.345343	0.825217	0.963063	0.713556	0.994993	0.972934	0.971743	0.897432	1	0.89177	0.659418	0.973635	0.950864	0.746609	0.752427	0.494931	0.727412	0.98476	0.749284	0.790403	0.90775	0.97633	0.942309	0.794667	0.706429	0.989503	0.971502	0.908198	0.765366	0.678875	0.951702	0.883949
middletemporal L	0.653475	0.679569	0.615753	0.766866	0.924914	0.628556	0.962436	0.58009	0.796159	0.572992	0.628161	0.768013	0.932353	0.754465	0.743827	0.860049	0.846589	0.206416	0.943867	0.881709	0.869029	0.911927	0.90756	0.94134	0.70384	0.89177	1	0.778025	0.863596	0.788906	0.655497	0.904463	0.534612	0.856041	0.92776	0.597343	0.688571	0.733826	0.879605	0.858505	0.676236	0.604188	0.924418	0.814672	0.774054	0.656861	0.722572	0.872527	0.697476
middletemporal R	0.905757	0.897162	0.740278	0.814485	0.691207	0.766193	0.851769	0.620485	0.609774	0.410681	0.717041	0.72717	0.723345	0.630121	0.55133	0.650641	0.683154	0.157103	0.848358	0.72992	0.8452	0.695321	0.735704	0.742061	0.526904	0.659418	0.778025	1	0.608087	0.668561	0.832025	0.777733	0.742786	0.885	0.700765	0.688575	0.715726	0.654859	0.722111	0.725016	0.799903	0.743599	0.674489	0.64939	0.721741	0.701954	0.948479	0.597585	0.610286
paracentral L	0.576623	0.497125	0.727206	0.551226	0.977457	0.71746	0.760159	0.764865	0.967392	0.831028	0.596045	0.879416	0.798903	0.931364	0.947423	0.976407	0.957785	0.467954	0.774658	0.90159	0.675508	0.956978	0.924799	0.93519	0.922403	0.973635	0.863596	0.608087	1	0.93494	0.692841	0.728409	0.393256	0.684445	0.95587	0.739417	0.718319	0.891858	0.92808	0.873324	0.732719	0.606482	0.980318	0.962628	0.847355	0.67008	0.608642	0.988069	0.881611
paracentral R	0.716765	0.573169	0.87	0.507762	0.924019	0.84254	0.703738	0.859537	0.978199	0.7976	0.714809	0.979797	0.687698	0.988908	0.944477	0.973401	0.986418	0.387825	0.755796	0.926418	0.658378	0.93981	0.927278	0.906266	0.924174	0.950864	0.788906	0.668561	0.93494	1	0.841327	0.639837	0.498862	0.688304	0.921864	0.862473	0.821724	0.982046	0.951111	0.911655	0.881187	0.755353	0.924235	0.994489	0.942739	0.792649	0.705478	0.892129	0.956505
parahippocampal L	0.942662	0.798778	0.957192	0.628551	0.717629	0.94134	0.659881	0.848355	0.762416	0.603617	0.776343	0.904935	0.568138	0.816234	0.727865	0.771685	0.810614	0.29009	0.702906	0.788095	0.655373	0.754958	0.774054	0.741836	0.722602	0.746609	0.655497	0.832025	0.692841	0.841327	1	0.597463	0.696373	0.705556	0.729679	0.913592	0.825348	0.85356	0.8002	0.788569	0.97686	0.856181	0.711084	0.80441	0.865447	0.805465	0.889539	0.643009	0.817802
parahippocampal R	0.677635	0.785654	0.518197	0.91633	0.784358	0.527041	0.91496	0.437177	0.64085	0.447303	0.534012	0.639462	0.976324	0.604665	0.591991	0.717351	0.695751	0.245936	0.822248	0.729193	0.740576	0.769382	0.755096	0.795264	0.556212	0.752427	0.904463	0.777733	0.728409	0.639837	0.597463	1	0.638645	0.721571	0.778107	0.483927	0.555122	0.589249	0.728205	0.704077	0.596972	0.549168	0.789108	0.664138	0.631023	0.529368	0.759029	0.753018	0.548012
parsopercularis L	0.823628	0.886032	0.578695	0.781841	0.46986	0.536715	0.589132	0.356034	0.406536	0.131663	0.846134	0.586263	0.576301	0.431836	0.344726	0.483041	0.519402	0.306546	0.598271	0.599521	0.602311	0.525899	0.570098	0.539208	0.329273	0.494931	0.534612	0.742786	0.393256	0.498862	0.696373	0.638645	1	0.645727	0.504716	0.476408	0.759792	0.480545	0.576217	0.625694	0.731059	0.855241	0.470172	0.470722	0.65564	0.793559	0.832973	0.372833	0.423668
parsopercularis R	0.737724	0.725857	0.636768	0.680604	0.784241	0.670728	0.88581	0.554063	0.659902	0.422165	0.735974	0.708296	0.720531	0.640615	0.590249	0.703565	0.73228	0.208917	0.933562	0.801102	0.973986	0.769246	0.81497	0.832696	0.54687	0.727412	0.856041	0.885	0.684445	0.688304	0.705556	0.721571	0.645727	1	0.796406	0.591452	0.771092	0.645917	0.786854	0.800916	0.715604	0.68963	0.760233	0.686922	0.751072	0.745853	0.799259	0.682942	0.60347
parsorbitalis L	0.651429	0.589297	0.727484	0.621533	0.98761	0.715022	0.850634	0.708513	0.930382	0.705472	0.712314	0.88916	0.831498	0.890608	0.883662	0.969526	0.9664	0.291192	0.883229	0.972097	0.786316	0.993716	0.988581	0.99418	0.847472	0.98476	0.92776	0.700765	0.95587	0.921864	0.729679	0.778107	0.504716	0.796406	1	0.71348	0.806475	0.870166	0.978908	0.952466	0.775056	0.695226	0.990469	0.943249	0.899429	0.772422	0.689573	0.939142	0.842908
parsorbitalis R	0.800889	0.609968	0.982201	0.448233	0.7159	0.921389	0.562237	0.97122	0.81742	0.748308	0.615219	0.87972	0.493831	0.86707	0.821595	0.783406	0.807278	0.473193	0.613719	0.732571	0.550608	0.735584	0.72944	0.703114	0.832978	0.749284	0.597343	0.688575	0.739417	0.862473	0.913592	0.483927	0.476408	0.591452	0.71348	1	0.715009	0.907231	0.75911	0.722472	0.884644	0.730178	0.713834	0.831702	0.80772	0.697504	0.714169	0.687114	0.903882
parstriangularis L	0.778235	0.666856	0.781563	0.524062	0.7723	0.741939	0.676672	0.647593	0.76311	0.488435	0.925826	0.855906	0.561838	0.762915	0.700544	0.796662	0.841258	0.122131	0.759824	0.881088	0.757794	0.813156	0.858407	0.815804	0.671411	0.790403	0.688571	0.715726	0.718319	0.821724	0.825348	0.555122	0.759792	0.771092	0.806475	0.715009	1	0.790833	0.872548	0.905395	0.884965	0.908025	0.763479	0.803638	0.93503	0.967308	0.75754	0.675472	0.750729
parstriangularis R	0.729721	0.56705	0.899546	0.475761	0.870718	0.849368	0.6518	0.898678	0.953492	0.793186	0.685489	0.963181	0.633834	0.978895	0.938324	0.9348	0.948341	0.402667	0.707084	0.876613	0.611622	0.891861	0.87497	0.851416	0.931865	0.90775	0.733826	0.654859	0.891858	0.982046	0.85356	0.589249	0.480545	0.645917	0.870166	0.907231	0.790833	1	0.902157	0.862862	0.882084	0.759684	0.873068	0.968507	0.910844	0.77272	0.69346	0.84134	0.983652
pericalcarine L	0.718854	0.626377	0.787952	0.595326	0.962188	0.768456	0.811281	0.740073	0.931382	0.690224	0.796047	0.939372	0.76871	0.91136	0.878784	0.972675	0.985081	0.248739	0.86262	0.995099	0.769598	0.987679	0.995088	0.978791	0.844024	0.97633	0.879605	0.722111	0.92808	0.951111	0.8002	0.728205	0.576217	0.786854	0.978908	0.75911	0.872548	0.902157	1	0.98473	0.851513	0.77915	0.9634	0.958092	0.959458	0.847223	0.739009	0.898752	0.86683
pericalcarine R	0.723901	0.636507	0.760955	0.586422	0.921676	0.735637	0.805197	0.690087	0.88018	0.615489	0.846008	0.911397	0.73762	0.860986	0.823667	0.933614	0.951441	0.160805	0.868835	0.994974	0.788798	0.962066	0.981618	0.958046	0.789322	0.942309	0.858505	0.725016	0.873324	0.911655	0.788569	0.704077	0.625694	0.800916	0.952466	0.722472	0.905395	0.862862	0.98473	1	0.844616	0.812012	0.924052	0.915318	0.964412	0.88988	0.741792	0.840111	0.822181
postcentral L	0.917113	0.778496	0.940745	0.612471	0.760289	0.905171	0.662351	0.812958	0.79944	0.590995	0.839494	0.938506	0.581249	0.848231	0.754212	0.818759	0.858348	0.233033	0.715384	0.840511	0.673108	0.802743	0.821946	0.783992	0.742385	0.794667	0.676236	0.799903	0.732719	0.881187	0.97686	0.596972	0.731059	0.715604	0.775056	0.884644	0.884965	0.882084	0.851513	0.844616	1	0.905571	0.754476	0.846645	0.920755	0.86868	0.870848	0.682203	0.83945
postcentral R	0.877911	0.800488	0.796802	0.621589	0.656686	0.716641	0.608267	0.621977	0.66307	0.38869	0.937596	0.826796	0.522531	0.697838	0.612629	0.71514	0.753767	0.105089	0.679433	0.790069	0.657705	0.723738	0.757917	0.710921	0.609014	0.706429	0.604188	0.743599	0.606482	0.755353	0.856181	0.549168	0.855241	0.68963	0.695226	0.730178	0.908025	0.759684	0.77915	0.812012	0.905571	1	0.656615	0.724698	0.867293	0.954318	0.831582	0.551785	0.711908
posteriorcingulate L	0.625565	0.570414	0.718134	0.623511	0.996941	0.707996	0.835776	0.719949	0.941658	0.749697	0.664017	0.883853	0.847595	0.903044	0.903632	0.978218	0.964711	0.360868	0.852587	0.948927	0.753941	0.98863	0.969826	0.982297	0.871292	0.989503	0.924418	0.674489	0.980318	0.924235	0.711084	0.789108	0.470172	0.760233	0.990469	0.713834	0.763479	0.873068	0.9634	0.924052	0.754476	0.656615	1	0.950123	0.875619	0.724516	0.667721	0.972463	0.850287
posteriorcingulate R	0.679759	0.548978	0.834014	0.514362	0.947614	0.809721	0.720128	0.836103	0.989823	0.813312	0.694423	0.962225	0.720596	0.985485	0.958623	0.988652	0.992019	0.403361	0.765716	0.933627	0.661386	0.958157	0.939081	0.924556	0.937746	0.971502	0.814672	0.64939	0.962628	0.994489	0.80441	0.664138	0.470722	0.686922	0.943249	0.831702	0.803638	0.968507	0.958092	0.915318	0.846645	0.724698	0.950123	1	0.928492	0.771377	0.68	0.924596	0.947228
precentral L	0.783761	0.656104	0.85141	0.548196	0.877531	0.806423	0.722405	0.762289	0.889811	0.638273	0.854444	0.961838	0.656595	0.895007	0.836726	0.919494	0.952191	0.201926	0.790642	0.956263	0.726942	0.918519	0.936905	0.899608	0.810265	0.908198	0.774054	0.721741	0.847355	0.942739	0.865447	0.631023	0.65564	0.751072	0.899429	0.80772	0.93503	0.910844	0.959458	0.964412	0.920755	0.867293	0.875619	0.928492	1	0.923178	0.767605	0.802015	0.872664
precentral R	0.791621	0.695741	0.761383	0.533389	0.727455	0.688485	0.645146	0.614092	0.719613	0.428908	0.945088	0.842076	0.533905	0.727102	0.661276	0.768086	0.810333	0.106378	0.739336	0.862899	0.722379	0.78847	0.831891	0.784167	0.643228	0.765366	0.656861	0.701954	0.67008	0.792649	0.805465	0.529368	0.793559	0.745853	0.772422	0.697504	0.967308	0.77272	0.847223	0.88988	0.86868	0.954318	0.724516	0.771377	0.923178	1	0.760675	0.618561	0.730384
precuneus L	0.96322	0.953862	0.780511	0.845859	0.675555	0.79608	0.76713	0.630178	0.628234	0.409515	0.787244	0.781114	0.704727	0.664334	0.571042	0.678787	0.710758	0.0774986	0.775465	0.742841	0.736974	0.704876	0.734977	0.723461	0.555151	0.678875	0.722572	0.948479	0.608642	0.705478	0.889539	0.759029	0.832973	0.799259	0.689573	0.714169	0.75754	0.69346	0.739009	0.741792	0.870848	0.831582	0.667721	0.68	0.767605	0.760675	1	0.58521	0.642327
precuneus R	0.53651	0.48577	0.674714	0.570423	0.973271	0.674976	0.771424	0.721299	0.93428	0.824244	0.550147	0.832511	0.824094	0.891762	0.915013	0.949169	0.924346	0.490313	0.766847	0.871548	0.681381	0.936001	0.901061	0.922797	0.885892	0.951702	0.872527	0.597585	0.988069	0.892129	0.643009	0.753018	0.372833	0.682942	0.939142	0.687114	0.675472	0.84134	0.898752	0.840111	0.682203	0.551785	0.972463	0.924596	0.802015	0.618561	0.58521	1	0.833669
rostralanteriorcingulate L	0.686473	0.514388	0.884198	0.423912	0.847974	0.827756	0.607291	0.908593	0.945387	0.825901	0.631756	0.925267	0.603117	0.961651	0.95192	0.910727	0.920298	0.451406	0.662749	0.838276	0.566264	0.862507	0.839692	0.818468	0.953495	0.883949	0.697476	0.610286	0.881611	0.956505	0.817802	0.548012	0.423668	0.60347	0.842908	0.903882	0.750729	0.983652	0.86683	0.822181	0.83945	0.711908	0.850287	0.947228	0.872664	0.730384	0.642327	0.833669	1
rostralanteriorcingulate R	0.573477	0.494119	0.722087	0.547559	0.958207	0.702118	0.729462	0.759602	0.956882	0.825286	0.609882	0.880204	0.793558	0.927065	0.945381	0.980051	0.952307	0.457346	0.744688	0.899124	0.627192	0.956949	0.914873	0.919862	0.931965	0.978912	0.845194	0.577576	0.987743	0.929735	0.689598	0.719856	0.409718	0.63819	0.945535	0.739439	0.709031	0.893999	0.922306	0.872466	0.732584	0.624505	0.970322	0.958333	0.844907	0.677432	0.601331	0.972251	0.884264
rostralmiddlefrontal L	0.939944	0.851304	0.868052	0.693618	0.596725	0.860717	0.689926	0.77282	0.61485	0.502559	0.67652	0.750627	0.554865	0.664985	0.590744	0.615675	0.656867	0.300839	0.701278	0.658058	0.679309	0.619814	0.652218	0.635903	0.593895	0.600173	0.62012	0.902224	0.554234	0.686174	0.906099	0.614537	0.683237	0.72678	0.607316	0.836299	0.696773	0.714451	0.661423	0.656603	0.854234	0.769328	0.584615	0.648801	0.717177	0.695616	0.898472	0.514682	0.693829
rostralmiddlefrontal R	0.874481	0.88904	0.680638	0.749617	0.507258	0.607898	0.5814	0.465169	0.482203	0.199459	0.869106	0.664815	0.538372	0.516583	0.426984	0.540464	0.582694	0.22954	0.602168	0.639496	0.604825	0.566443	0.608965	0.569937	0.419224	0.541213	0.531495	0.752124	0.44282	0.580832	0.772037	0.600541	0.963854	0.647008	0.543665	0.595686	0.808634	0.585189	0.622272	0.665411	0.804752	0.923463	0.506373	0.546269	0.719803	0.849645	0.844008	0.403748	0.534031
superiorfrontal L	0.506765	0.524542	0.585153	0.657561	0.925162	0.576592	0.770064	0.627552	0.85939	0.741335	0.51976	0.762339	0.887682	0.809843	0.84728	0.903548	0.86149	0.459453	0.741732	0.834263	0.629234	0.908219	0.861298	0.8896	0.827237	0.922827	0.874391	0.567023	0.933896	0.815982	0.572548	0.815768	0.423819	0.624583	0.908529	0.605238	0.605207	0.770616	0.850955	0.802148	0.610926	0.521897	0.940341	0.856294	0.735836	0.572208	0.573568	0.94911	0.759764
superiorfrontal R	0.666268	0.534909	0.823804	0.505379	0.939667	0.790195	0.706286	0.831397	0.990008	0.815788	0.681044	0.949751	0.717244	0.98032	0.966886	0.985311	0.983714	0.406816	0.752244	0.923426	0.642896	0.952967	0.928368	0.914448	0.952242	0.969906	0.806669	0.630082	0.96151	0.987281	0.78947	0.65627	0.456011	0.668155	0.937145	0.828665	0.787677	0.967691	0.94693	0.904851	0.830625	0.717553	0.945431	0.996578	0.915321	0.761503	0.662423	0.919938	0.951965
superiorparietal L	0.924215	0.79295	0.929452	0.637055	0.771962	0.921489	0.687581	0.810029	0.801421	0.602034	0.833719	0.939396	0.607065	0.850181	0.754401	0.82497	0.861089	0.232072	0.73781	0.843865	0.690942	0.811235	0.829271	0.796102	0.741115	0.802271	0.699737	0.825009	0.742655	0.880323	0.98157	0.625616	0.724307	0.735703	0.784782	0.874879	0.86962	0.875221	0.855843	0.844492	0.993364	0.885435	0.766436	0.848576	0.909797	0.845844	0.894939	0.695644	0.829706
superiorparietal R	0.639953	0.778335	0.433926	0.922818	0.691677	0.438604	0.816705	0.336339	0.550704	0.407739	0.484043	0.550323	0.92464	0.512601	0.512388	0.623909	0.59923	0.351512	0.709457	0.623249	0.628723	0.669633	0.649842	0.690817	0.481533	0.658144	0.810076	0.712647	0.646918	0.544515	0.529538	0.9593	0.665776	0.613832	0.677143	0.392764	0.475083	0.49618	0.626416	0.597878	0.531831	0.521033	0.69834	0.569998	0.538367	0.458818	0.73208	0.680435	0.458685
superiortemporal L	0.949181	0.928405	0.782148	0.812126	0.622911	0.797073	0.772303	0.653601	0.580744	0.403989	0.723602	0.726975	0.670099	0.618941	0.533045	0.618359	0.653633	0.170429	0.772098	0.692283	0.733102	0.649736	0.685878	0.677415	0.520647	0.619133	0.699304	0.95451	0.554658	0.655452	0.871318	0.729742	0.776433	0.784921	0.63964	0.727244	0.706767	0.655936	0.684632	0.691911	0.830625	0.778529	0.614208	0.626456	0.715602	0.711338	0.960852	0.529557	0.615486
superiortemporal R	0.656767	0.698277	0.60465	0.795941	0.909913	0.617058	0.945973	0.565532	0.780526	0.57735	0.603059	0.757164	0.95308	0.743493	0.728135	0.84905	0.830298	0.244026	0.9007	0.857443	0.823033	0.895524	0.883224	0.919359	0.687849	0.878441	0.980615	0.76758	0.853128	0.773762	0.649485	0.93427	0.549345	0.809103	0.904295	0.583444	0.658261	0.716528	0.858766	0.831496	0.667546	0.587811	0.90996	0.799686	0.751454	0.623384	0.725481	0.871191	0.678832
supramarginal L	0.901456	0.79652	0.862566	0.62967	0.725335	0.83096	0.651647	0.708273	0.740226	0.497729	0.920599	0.893597	0.567381	0.781949	0.686763	0.780135	0.820657	0.127195	0.71283	0.83233	0.692292	0.777527	0.806511	0.763895	0.673524	0.763126	0.65648	0.78632	0.6824	0.828184	0.927249	0.590148	0.818871	0.726064	0.749245	0.792097	0.921897	0.818167	0.833251	0.846497	0.970657	0.952199	0.720378	0.796139	0.909706	0.919404	0.871558	0.634296	0.768843
supramarginal R	0.769305	0.663167	0.780788	0.53808	0.816841	0.72413	0.70064	0.672644	0.810577	0.533553	0.922285	0.904185	0.615802	0.815343	0.756474	0.86171	0.891022	0.0852216	0.786155	0.925947	0.734731	0.874399	0.90038	0.859898	0.737148	0.858797	0.737839	0.699033	0.77253	0.872766	0.815585	0.595882	0.724282	0.752546	0.854103	0.734178	0.952689	0.845068	0.916341	0.943136	0.87804	0.920585	0.81855	0.859331	0.960012	0.974004	0.752491	0.723639	0.800823
transversetemporal L	0.788016	0.636261	0.909349	0.522347	0.874618	0.865526	0.685729	0.847593	0.927624	0.717503	0.780782	0.989471	0.638723	0.947643	0.886378	0.930311	0.960561	0.304754	0.746884	0.922362	0.669362	0.906437	0.911073	0.876882	0.866545	0.907583	0.748475	0.709765	0.868268	0.975819	0.896241	0.609356	0.589182	0.703667	0.884636	0.881199	0.88112	0.9615	0.939723	0.91898	0.937196	0.831715	0.872352	0.956372	0.97674	0.862754	0.758915	0.819332	0.931674
transversetemporal R	0.579602	0.670674	0.509148	0.820988	0.84221	0.515116	0.855212	0.486943	0.71888	0.577079	0.496836	0.671156	0.968877	0.677307	0.681125	0.785884	0.75217	0.371216	0.77606	0.756748	0.685669	0.817345	0.786205	0.827194	0.647632	0.813895	0.900013	0.672997	0.809939	0.697203	0.551903	0.951976	0.543679	0.668221	0.822373	0.49604	0.549257	0.640295	0.765789	0.726205	0.57126	0.502256	0.848826	0.73059	0.651611	0.512283	0.66126	0.840834	0.610156
[truncated: 13 more columns]
