# Supplementary material for: The relationship between the interictal epileptiform discharge source connectivity and cortical structural couplings in temporal lobe epilepsy
Source: Front Neurol. 2023 Feb 1;14:1029732. doi: 10.3389/fneur.2023.1029732 (PMC9948620; doi:10.3389/fneur.2023.1029732)
Supplement: Supplementary file 1 [file Data_Sheet_1.ZIP › Connection/PLV/R/08.xlsx]

## Sheet: Sheet1
\	caudalanteriorcingulate L	caudalanteriorcingulate R	caudalmiddlefrontal L	caudalmiddlefrontal R	cuneus L	cuneus R	entorhinal L	entorhinal R	fusiform L	fusiform R	inferiorparietal L	inferiorparietal R	inferiortemporal L	inferiortemporal R	insula L	insula R	isthmuscingulate L	isthmuscingulate R	lateraloccipital L	lateraloccipital R	lateralorbitofrontal L	lateralorbitofrontal R	lingual L	lingual R	medialorbitofrontal L	medialorbitofrontal R	middletemporal L	middletemporal R	paracentral L	paracentral R	parahippocampal L	parahippocampal R	parsopercularis L	parsopercularis R	parsorbitalis L	parsorbitalis R	parstriangularis L	parstriangularis R	pericalcarine L	pericalcarine R	postcentral L	postcentral R	posteriorcingulate L	posteriorcingulate R	precentral L	precentral R	precuneus L	precuneus R	rostralanteriorcingulate L
caudalanteriorcingulate L	1	0.366065	0.696845	0.903113	0.95232	0.888915	0.312955	0.503407	0.565864	0.694668	0.320954	0.716115	0.822925	0.544189	0.904133	0.91062	0.7128	0.322891	0.861322	0.560625	0.805938	0.82187	0.953106	0.774598	0.907244	0.849558	0.763538	0.734486	0.911261	0.968628	0.534349	0.556639	0.850972	0.769989	0.846605	0.758433	0.0956158	0.905255	0.852979	0.856985	0.80254	0.515836	0.758177	0.773665	0.90536	0.600601	0.85648	0.238029	0.937429
caudalanteriorcingulate R	0.366065	1	0.498357	0.450676	0.421473	0.149896	0.98827	0.31251	0.8422	0.794899	0.474091	0.0886079	0.683135	0.882815	0.595814	0.570273	0.784174	0.435629	0.351102	0.166511	0.599865	0.645346	0.442044	0.647869	0.479166	0.656208	0.721762	0.758378	0.582168	0.39114	0.942953	0.923854	0.231437	0.370188	0.622008	0.720247	0.702025	0.379943	0.554115	0.547911	0.0823687	0.261531	0.401706	0.704157	0.273986	0.178717	0.150236	0.585866	0.202219
caudalmiddlefrontal L	0.696845	0.498357	1	0.56186	0.649544	0.508	0.466272	0.783834	0.524182	0.600967	0.224124	0.265724	0.656019	0.533147	0.798814	0.67903	0.759422	0.55357	0.482704	0.300812	0.534253	0.588757	0.645441	0.536673	0.889133	0.6624	0.594903	0.607373	0.713128	0.639275	0.578094	0.595902	0.427666	0.413463	0.602501	0.580211	0.372872	0.5274	0.563234	0.564281	0.346539	0.221145	0.914395	0.580751	0.49446	0.245258	0.419386	0.174144	0.592025
caudalmiddlefrontal R	0.903113	0.450676	0.56186	1	0.945292	0.797047	0.397839	0.346811	0.696424	0.804037	0.343361	0.737436	0.899524	0.656653	0.881558	0.954998	0.732791	0.396273	0.966242	0.692175	0.9456	0.934178	0.968851	0.918586	0.773609	0.920709	0.876648	0.844031	0.936462	0.953426	0.618975	0.640472	0.91683	0.931947	0.946863	0.880057	0.159293	0.990909	0.972173	0.974713	0.801982	0.566658	0.583495	0.893239	0.946766	0.659809	0.849931	0.204374	0.817408
cuneus L	0.95232	0.421473	0.649544	0.945292	1	0.868277	0.368829	0.449497	0.640159	0.760684	0.340525	0.717773	0.876908	0.608545	0.90788	0.949635	0.742272	0.336557	0.921205	0.610891	0.882606	0.887459	0.991094	0.850633	0.851634	0.898412	0.833309	0.800472	0.94337	0.988409	0.588543	0.612755	0.882802	0.827276	0.907019	0.827948	0.152149	0.934946	0.922383	0.924972	0.808967	0.534825	0.705824	0.841678	0.930089	0.617444	0.867856	0.212499	0.86077
cuneus R	0.888915	0.149896	0.508	0.797047	0.868277	1	0.0991671	0.443983	0.376227	0.501215	0.523668	0.838047	0.635322	0.344573	0.709995	0.748367	0.507307	0.233058	0.833835	0.616942	0.65868	0.65083	0.845827	0.609215	0.7356	0.665717	0.580664	0.544792	0.740923	0.883581	0.322353	0.348858	0.875568	0.692414	0.678722	0.575446	0.27039	0.826478	0.716129	0.721163	0.928848	0.653009	0.655592	0.589254	0.899173	0.705446	0.961689	0.445999	0.929962
entorhinal L	0.312955	0.98827	0.466272	0.397839	0.368829	0.0991671	1	0.310723	0.8169	0.75427	0.508928	0.110967	0.637146	0.862987	0.545336	0.518185	0.739517	0.443117	0.300541	0.173119	0.551522	0.596072	0.389157	0.602372	0.432748	0.605993	0.677798	0.714334	0.530913	0.337306	0.910673	0.891596	0.177936	0.321662	0.57163	0.672595	0.730543	0.325634	0.505067	0.498531	0.046019	0.294947	0.370682	0.657319	0.2194	0.2045	0.0963038	0.629684	0.157782
entorhinal R	0.503407	0.31251	0.783834	0.346811	0.449497	0.443983	0.310723	1	0.443151	0.418359	0.0684218	0.162144	0.422956	0.431561	0.539276	0.447159	0.490717	0.793878	0.296571	0.264511	0.354047	0.377701	0.43486	0.366774	0.686038	0.420942	0.393168	0.412507	0.473119	0.438782	0.371875	0.394384	0.249192	0.280586	0.381585	0.382827	0.167262	0.314445	0.364103	0.364171	0.24342	0.155052	0.843657	0.375348	0.310543	0.164645	0.30255	0.142946	0.476614
fusiform L	0.565864	0.8422	0.524182	0.696424	0.640159	0.376227	0.8169	0.443151	1	0.938779	0.2037	0.28562	0.841131	0.980446	0.717923	0.75948	0.805476	0.643997	0.621227	0.346834	0.836784	0.845476	0.666742	0.8732	0.585266	0.817002	0.895125	0.914565	0.752682	0.61579	0.909156	0.921751	0.50567	0.651097	0.822659	0.895972	0.433043	0.636351	0.793394	0.78801	0.344915	0.193462	0.481529	0.883094	0.539118	0.257552	0.410361	0.287876	0.405669
fusiform R	0.694668	0.794899	0.600967	0.804037	0.760684	0.501215	0.75427	0.418359	0.938779	1	0.149728	0.381656	0.941784	0.931073	0.839182	0.875553	0.893904	0.534653	0.720013	0.402159	0.916431	0.938617	0.786888	0.942557	0.699074	0.924341	0.975948	0.991025	0.871266	0.738676	0.91282	0.931523	0.611831	0.728587	0.922187	0.976291	0.371153	0.746042	0.886116	0.881967	0.455877	0.237137	0.566942	0.965529	0.652277	0.325217	0.525337	0.200327	0.534607
inferiorparietal L	0.320954	0.474091	0.224124	0.343361	0.340525	0.523668	0.508928	0.0684218	0.2037	0.149728	1	0.767961	0.12622	0.228782	0.110709	0.208985	0.193905	0.141799	0.47138	0.770624	0.243355	0.184059	0.322257	0.202671	0.108415	0.150403	0.15466	0.14372	0.177162	0.357666	0.312455	0.287609	0.557462	0.452713	0.193763	0.15217	0.867281	0.405835	0.276674	0.279531	0.67168	0.902816	0.0503902	0.152324	0.497973	0.834779	0.605021	0.899196	0.424881
inferiorparietal R	0.716115	0.0886079	0.265724	0.737436	0.717773	0.838047	0.110967	0.162144	0.28562	0.381656	0.767961	1	0.495643	0.219919	0.512863	0.609813	0.295956	0.221521	0.826502	0.879546	0.611396	0.560513	0.716907	0.55681	0.491233	0.530088	0.474424	0.43121	0.579135	0.747104	0.170698	0.190904	0.901613	0.78455	0.581473	0.481869	0.527361	0.789937	0.654529	0.659801	0.954336	0.908848	0.346393	0.493375	0.861584	0.944876	0.921265	0.643526	0.767581
inferiortemporal L	0.822925	0.683135	0.656019	0.899524	0.876908	0.635322	0.637146	0.422956	0.841131	0.941784	0.12622	0.495643	1	0.829853	0.940429	0.970918	0.905673	0.442706	0.815869	0.472647	0.951415	0.983642	0.900098	0.955796	0.805517	0.995323	0.979257	0.962672	0.970407	0.859431	0.822611	0.842409	0.720013	0.793766	0.984249	0.970756	0.264786	0.849003	0.951663	0.949696	0.578418	0.318844	0.645122	0.98059	0.767135	0.417796	0.648419	0.0745687	0.670952
inferiortemporal R	0.544189	0.882815	0.533147	0.656653	0.608545	0.344573	0.862987	0.431561	0.980446	0.931073	0.228782	0.219919	0.829853	1	0.71523	0.735787	0.817628	0.607453	0.568381	0.267325	0.798024	0.819401	0.635602	0.837635	0.585403	0.801033	0.87582	0.90212	0.735114	0.583162	0.938243	0.946103	0.453847	0.596157	0.796477	0.875923	0.471936	0.593847	0.753264	0.748086	0.292431	0.12189	0.486964	0.861589	0.493524	0.182223	0.36204	0.348727	0.386663
insula L	0.904133	0.595814	0.798814	0.881558	0.90788	0.709995	0.545336	0.539276	0.717923	0.839182	0.110709	0.512863	0.940429	0.71523	1	0.964388	0.895372	0.390935	0.793837	0.438631	0.861195	0.905414	0.922729	0.85321	0.936582	0.952025	0.879967	0.864982	0.980615	0.900311	0.735163	0.753509	0.722904	0.732983	0.921677	0.870297	0.224458	0.844605	0.888584	0.889576	0.606726	0.316094	0.791544	0.883613	0.783178	0.415076	0.67999	0.0274846	0.771465
insula R	0.91062	0.570273	0.67903	0.954998	0.949635	0.748367	0.518185	0.447159	0.75948	0.875553	0.208985	0.609813	0.970918	0.735787	0.964388	1	0.854453	0.403647	0.88848	0.558758	0.948622	0.969793	0.968547	0.935056	0.859367	0.985014	0.934242	0.909105	0.996327	0.942691	0.725903	0.746758	0.811789	0.839148	0.981398	0.929703	0.179615	0.92064	0.970744	0.971231	0.69012	0.42356	0.692954	0.942836	0.858914	0.520291	0.756391	0.0650524	0.779008
isthmuscingulate L	0.7128	0.784174	0.759422	0.732791	0.742272	0.507307	0.739517	0.490717	0.805476	0.893904	0.193905	0.295956	0.905673	0.817628	0.895372	0.854453	1	0.405082	0.6303	0.271575	0.792638	0.848702	0.757249	0.809656	0.805867	0.895658	0.880773	0.891054	0.87512	0.719373	0.880443	0.893967	0.526886	0.594537	0.848257	0.867252	0.442128	0.673238	0.789665	0.786877	0.39225	0.148353	0.707298	0.864964	0.58738	0.220424	0.47406	0.257959	0.558549
isthmuscingulate R	0.322891	0.435629	0.55357	0.396273	0.336557	0.233058	0.443117	0.793878	0.643997	0.534653	0.141799	0.221521	0.442706	0.607453	0.390935	0.403647	0.405082	1	0.368814	0.458236	0.505452	0.473559	0.356035	0.535273	0.440096	0.425433	0.498538	0.515158	0.394225	0.327441	0.478825	0.489869	0.300671	0.504779	0.452535	0.505177	0.209948	0.367369	0.464018	0.460808	0.182974	0.301642	0.569014	0.494808	0.295844	0.331596	0.202384	0.110819	0.257276
lateraloccipital L	0.861322	0.351102	0.482704	0.966242	0.921205	0.833835	0.300541	0.296571	0.621227	0.720013	0.47138	0.826502	0.815869	0.568381	0.793837	0.88848	0.6303	0.368814	1	0.781856	0.895786	0.864526	0.935556	0.857807	0.692366	0.839383	0.80068	0.763266	0.863782	0.929757	0.519704	0.542999	0.965321	0.937304	0.878047	0.803847	0.249173	0.976032	0.927684	0.930533	0.873381	0.671893	0.513367	0.815096	0.969773	0.753044	0.909239	0.326178	0.798662
lateraloccipital R	0.560625	0.166511	0.300812	0.692175	0.610891	0.616942	0.173119	0.264511	0.346834	0.402159	0.770624	0.879546	0.472647	0.267325	0.438631	0.558758	0.271575	0.458236	0.781856	1	0.619104	0.554634	0.629446	0.576618	0.362171	0.502083	0.481368	0.444362	0.520839	0.63437	0.214909	0.229015	0.815423	0.810575	0.565647	0.492857	0.565492	0.733331	0.643205	0.646453	0.787526	0.928017	0.239256	0.500082	0.756299	0.94814	0.750879	0.6104	0.559655
lateralorbitofrontal L	0.805938	0.599865	0.534253	0.9456	0.882606	0.65868	0.551522	0.354047	0.836784	0.916431	0.243355	0.611396	0.951415	0.798024	0.861195	0.948622	0.792638	0.505452	0.895786	0.619104	1	0.989111	0.91072	0.994124	0.710242	0.955701	0.965231	0.944048	0.928268	0.870649	0.74905	0.769511	0.814092	0.904242	0.985609	0.971592	0.21067	0.911134	0.991523	0.99025	0.670607	0.461065	0.533312	0.975911	0.838059	0.554698	0.721814	0.0878454	0.674484
lateralorbitofrontal R	0.82187	0.645346	0.588757	0.934178	0.887459	0.65083	0.596072	0.377701	0.845476	0.938617	0.184059	0.560513	0.983642	0.819401	0.905414	0.969793	0.848702	0.473559	0.864526	0.554634	0.989111	1	0.914707	0.989534	0.758727	0.985892	0.983813	0.965109	0.956863	0.874067	0.790491	0.809815	0.775378	0.860751	0.997712	0.985499	0.229297	0.891169	0.98396	0.982399	0.63048	0.396298	0.582596	0.992196	0.810835	0.493335	0.691511	0.0536701	0.678572
lingual L	0.953106	0.442044	0.645441	0.968851	0.991094	0.845827	0.389157	0.43486	0.666742	0.786888	0.322257	0.716907	0.900098	0.635602	0.922729	0.968547	0.757249	0.356035	0.935556	0.629446	0.91072	0.914707	1	0.880628	0.850644	0.921362	0.859039	0.827084	0.959894	0.991604	0.611382	0.635037	0.891892	0.858611	0.933073	0.856152	0.136719	0.957261	0.947275	0.94992	0.798242	0.530102	0.687386	0.869642	0.935449	0.619951	0.855547	0.196083	0.856706
lingual R	0.774598	0.647869	0.536673	0.918586	0.850633	0.609215	0.602372	0.366774	0.8732	0.942557	0.202671	0.55681	0.955796	0.837635	0.85321	0.935056	0.809656	0.535273	0.857807	0.576618	0.994124	0.989534	0.880628	1	0.69961	0.955398	0.978452	0.963838	0.915436	0.836801	0.788827	0.808524	0.766671	0.874912	0.980748	0.985176	0.238502	0.876601	0.977872	0.975759	0.615379	0.411431	0.52643	0.987893	0.793307	0.504573	0.6702	0.0738504	0.632782
medialorbitofrontal L	0.907244	0.479166	0.889133	0.773609	0.851634	0.7356	0.432748	0.686038	0.585266	0.699074	0.108415	0.491233	0.805517	0.585403	0.936582	0.859367	0.805867	0.440096	0.692366	0.362171	0.710242	0.758727	0.850644	0.69961	1	0.822308	0.733024	0.723401	0.882449	0.852484	0.610706	0.630262	0.654452	0.600138	0.779844	0.719675	0.171086	0.749482	0.752535	0.75513	0.590954	0.293875	0.912314	0.732331	0.725242	0.380701	0.660397	0.0619335	0.819166
medialorbitofrontal R	0.849558	0.656208	0.6624	0.920709	0.898412	0.665717	0.605993	0.420942	0.817002	0.924341	0.150403	0.530088	0.995323	0.801033	0.952025	0.985014	0.895658	0.425433	0.839383	0.502083	0.955701	0.985892	0.921362	0.955398	0.822308	1	0.969262	0.950151	0.982793	0.884726	0.797998	0.816407	0.748112	0.813572	0.990059	0.964051	0.247006	0.874416	0.962561	0.961351	0.610102	0.352062	0.653276	0.975527	0.794758	0.450261	0.679453	0.0509669	0.701721
middletemporal L	0.763538	0.721762	0.594903	0.876648	0.833309	0.580664	0.677798	0.393168	0.895125	0.975948	0.15466	0.474424	0.979257	0.87582	0.879967	0.934242	0.880773	0.498538	0.80068	0.481368	0.965231	0.983813	0.859039	0.978452	0.733024	0.969262	1	0.992087	0.925416	0.813867	0.854728	0.874021	0.697821	0.798227	0.973546	0.995898	0.302389	0.823776	0.947448	0.944047	0.547266	0.320027	0.576464	0.995364	0.736719	0.412483	0.613673	0.117738	0.607533
middletemporal R	0.734486	0.758378	0.607373	0.844031	0.800472	0.544792	0.714334	0.412507	0.914565	0.991025	0.14372	0.43121	0.962672	0.90212	0.864982	0.909105	0.891054	0.515158	0.763266	0.444362	0.944048	0.965109	0.827084	0.963838	0.723401	0.950151	0.992087	1	0.902135	0.780402	0.884538	0.903528	0.658355	0.766147	0.951241	0.992107	0.335143	0.788789	0.919813	0.916182	0.50454	0.278986	0.580137	0.984501	0.698075	0.370579	0.572835	0.155082	0.576704
paracentral L	0.911261	0.582168	0.713128	0.936462	0.94337	0.740923	0.530913	0.473119	0.752682	0.871266	0.177162	0.579135	0.970407	0.735114	0.980615	0.996327	0.87512	0.394225	0.863782	0.520839	0.928268	0.956863	0.959894	0.915436	0.882449	0.982793	0.925416	0.902135	1	0.934061	0.734429	0.755215	0.786359	0.808531	0.970433	0.917767	0.189838	0.89988	0.951805	0.95221	0.666206	0.389029	0.724311	0.931367	0.83812	0.48648	0.735597	0.0351293	0.77683
paracentral R	0.968628	0.39114	0.639275	0.953426	0.988409	0.883581	0.337306	0.438782	0.61579	0.738676	0.357666	0.747104	0.859431	0.583162	0.900311	0.942691	0.719373	0.327441	0.929757	0.63437	0.870649	0.874067	0.991604	0.836801	0.852484	0.884726	0.813867	0.780402	0.934061	1	0.562427	0.585747	0.901177	0.838567	0.895576	0.810365	0.140864	0.952548	0.913712	0.917012	0.828059	0.556782	0.692481	0.824636	0.947297	0.642084	0.883891	0.241892	0.892188
parahippocampal L	0.534349	0.942953	0.578094	0.618975	0.588543	0.322353	0.910673	0.371875	0.909156	0.91282	0.312455	0.170698	0.822611	0.938243	0.735163	0.725903	0.880443	0.478825	0.519704	0.214909	0.74905	0.790491	0.611382	0.788827	0.610706	0.797998	0.854728	0.884538	0.734429	0.562427	1	0.990811	0.403456	0.529278	0.77134	0.851079	0.561175	0.552437	0.711622	0.70634	0.245685	0.144604	0.506864	0.836971	0.450551	0.149473	0.322843	0.414312	0.368757
parahippocampal R	0.556639	0.923854	0.595902	0.640472	0.612755	0.348858	0.891596	0.394384	0.921751	0.931523	0.287609	0.190904	0.842409	0.946103	0.753509	0.746758	0.893967	0.489869	0.542999	0.229015	0.769511	0.809815	0.635037	0.808524	0.630262	0.816407	0.874021	0.903528	0.755215	0.585747	0.990811	1	0.426021	0.549191	0.790579	0.869084	0.536907	0.573826	0.733097	0.727883	0.26954	0.136755	0.529721	0.854961	0.473965	0.15887	0.347265	0.388268	0.391964
parsopercularis L	0.850972	0.231437	0.427666	0.91683	0.882802	0.875568	0.177936	0.249192	0.50567	0.611831	0.557462	0.901613	0.720013	0.453847	0.722904	0.811789	0.526886	0.300671	0.965321	0.815423	0.814092	0.775378	0.891892	0.766671	0.654452	0.748112	0.697821	0.658355	0.786359	0.901177	0.403456	0.426021	1	0.914691	0.793724	0.704983	0.320388	0.950055	0.850046	0.85468	0.945432	0.754753	0.47604	0.717038	0.981522	0.829654	0.956479	0.427726	0.838721
parsopercularis R	0.769989	0.370188	0.413463	0.931947	0.827276	0.692414	0.321662	0.280586	0.651097	0.728587	0.452713	0.78455	0.793766	0.596157	0.732983	0.839148	0.594537	0.504779	0.937304	0.810575	0.904242	0.860751	0.858611	0.874912	0.600138	0.813572	0.798227	0.766147	0.808531	0.838567	0.529278	0.549191	0.914691	1	0.866788	0.811541	0.262736	0.943701	0.911533	0.913912	0.798686	0.680405	0.409172	0.820081	0.902068	0.763129	0.808231	0.298598	0.699917
parsorbitalis L	0.846605	0.622008	0.602501	0.946863	0.907019	0.678722	0.57163	0.381585	0.822659	0.922187	0.193763	0.581473	0.984249	0.796477	0.921677	0.981398	0.848257	0.452535	0.878047	0.565647	0.985609	0.997712	0.933073	0.980748	0.779844	0.990059	0.973546	0.951241	0.970433	0.895576	0.77134	0.790579	0.793724	0.866788	1	0.973821	0.210094	0.906829	0.987382	0.986381	0.653405	0.412226	0.600581	0.983266	0.830756	0.510112	0.714393	0.0480544	0.707474
parsorbitalis R	0.758433	0.720247	0.580211	0.880057	0.827948	0.575446	0.672595	0.382827	0.895972	0.976291	0.15217	0.481869	0.970756	0.875923	0.870297	0.929703	0.867252	0.505177	0.803847	0.492857	0.971592	0.985499	0.856152	0.985176	0.719675	0.964051	0.995898	0.992107	0.917767	0.810365	0.851079	0.869084	0.704983	0.811541	0.973821	1	0.294876	0.829478	0.949737	0.946674	0.551901	0.327435	0.559455	0.996537	0.740335	0.421391	0.615593	0.113274	0.605087
parstriangularis L	0.0956158	0.702025	0.372872	0.159293	0.152149	0.27039	0.730543	0.167262	0.433043	0.371153	0.867281	0.527361	0.264786	0.471936	0.224458	0.179615	0.442128	0.209948	0.249173	0.565492	0.21067	0.229297	0.136719	0.238502	0.171086	0.247006	0.302389	0.335143	0.189838	0.140864	0.561175	0.536907	0.320388	0.262736	0.210094	0.294876	1	0.190037	0.190637	0.186243	0.428398	0.712405	0.184637	0.280643	0.255771	0.626451	0.352282	0.929392	0.19654
parstriangularis R	0.905255	0.379943	0.5274	0.990909	0.934946	0.826478	0.325634	0.314445	0.636351	0.746042	0.405835	0.789937	0.849003	0.593847	0.844605	0.92064	0.673238	0.367369	0.976032	0.733331	0.911134	0.891169	0.957261	0.876601	0.749482	0.874416	0.823776	0.788789	0.89988	0.952548	0.552437	0.573826	0.950055	0.943701	0.906829	0.829478	0.190037	1	0.942238	0.945897	0.848642	0.625513	0.554292	0.842692	0.972644	0.714507	0.886544	0.272946	0.845149
pericalcarine L	0.852979	0.554115	0.563234	0.972173	0.922383	0.716129	0.505067	0.364103	0.793394	0.886116	0.276674	0.654529	0.951663	0.753264	0.888584	0.970744	0.789665	0.464018	0.927684	0.643205	0.991523	0.98396	0.947275	0.977872	0.752535	0.962561	0.947448	0.919813	0.951805	0.913712	0.711622	0.733097	0.850046	0.911533	0.987382	0.949737	0.190637	0.942238	1	0.999893	0.716176	0.494632	0.571878	0.959471	0.878779	0.588115	0.770043	0.120107	0.729722
pericalcarine R	0.856985	0.547911	0.564281	0.974713	0.924972	0.721163	0.498531	0.364171	0.78801	0.881967	0.279531	0.659801	0.949696	0.748086	0.889576	0.971231	0.786877	0.460808	0.930533	0.646453	0.99025	0.982399	0.94992	0.975759	0.75513	0.961351	0.944047	0.916182	0.95221	0.917012	0.70634	0.727883	0.85468	0.913912	0.986381	0.946674	0.186243	0.945897	0.999893	1	0.721698	0.498822	0.573852	0.956678	0.883365	0.592616	0.775078	0.123579	0.735644
postcentral L	0.80254	0.0823687	0.346539	0.801982	0.808967	0.928848	0.046019	0.24342	0.344915	0.455877	0.67168	0.954336	0.578418	0.292431	0.606726	0.69012	0.39225	0.182974	0.873381	0.787526	0.670607	0.63048	0.798242	0.615379	0.590954	0.610102	0.547266	0.50454	0.666206	0.828059	0.245685	0.26954	0.945432	0.798686	0.653405	0.551901	0.428398	0.848642	0.716176	0.721698	1	0.820067	0.464784	0.564956	0.922381	0.866792	0.982769	0.560237	0.853657
postcentral R	0.515836	0.261531	0.221145	0.566658	0.534825	0.653009	0.294947	0.155052	0.193462	0.237137	0.902816	0.908848	0.318844	0.12189	0.316094	0.42356	0.148353	0.301642	0.671893	0.928017	0.461065	0.396298	0.530102	0.411431	0.293875	0.352062	0.320027	0.278986	0.389029	0.556782	0.144604	0.136755	0.754753	0.680405	0.412226	0.327435	0.712405	0.625513	0.494632	0.498822	0.820067	1	0.174016	0.336554	0.695329	0.981168	0.762878	0.758516	0.579854
posteriorcingulate L	0.758177	0.401706	0.914395	0.583495	0.705824	0.655592	0.370682	0.843657	0.481529	0.566942	0.0503902	0.346393	0.645122	0.486964	0.791544	0.692954	0.707298	0.569014	0.513367	0.239256	0.533312	0.582596	0.687386	0.52643	0.912314	0.653276	0.576464	0.580137	0.724311	0.692481	0.506864	0.529721	0.47604	0.409172	0.600581	0.559455	0.184637	0.554292	0.571878	0.573852	0.464784	0.174016	1	0.562844	0.551655	0.237233	0.531066	0.113162	0.69768
posteriorcingulate R	0.773665	0.704157	0.580751	0.893239	0.841678	0.589254	0.657319	0.375348	0.883094	0.965529	0.152324	0.493375	0.98059	0.861589	0.883613	0.942836	0.864964	0.494808	0.815096	0.500082	0.975911	0.992196	0.869642	0.987893	0.732331	0.975527	0.995364	0.984501	0.931367	0.824636	0.836971	0.854961	0.717038	0.820081	0.983266	0.996537	0.280643	0.842692	0.959471	0.956678	0.564956	0.336554	0.562844	1	0.753664	0.43177	0.628628	0.100898	0.621388
precentral L	0.90536	0.273986	0.49446	0.946766	0.930089	0.899173	0.2194	0.310543	0.539118	0.652277	0.497973	0.861584	0.767135	0.493524	0.783178	0.858914	0.58738	0.295844	0.969773	0.756299	0.838059	0.810835	0.935449	0.793307	0.725242	0.794758	0.736719	0.698075	0.83812	0.947297	0.450551	0.473965	0.981522	0.902068	0.830756	0.740335	0.255771	0.972644	0.878779	0.883365	0.922381	0.695329	0.551655	0.753664	1	0.773794	0.952132	0.374842	0.880895
precentral R	0.600601	0.178717	0.245258	0.659809	0.617444	0.705446	0.2045	0.164645	0.257552	0.325217	0.834779	0.944876	0.417796	0.182223	0.415076	0.520291	0.220424	0.331596	0.753044	0.94814	0.554698	0.493335	0.619951	0.504573	0.380701	0.450261	0.412483	0.370579	0.48648	0.642084	0.149473	0.15887	0.829654	0.763129	0.510112	0.421391	0.626451	0.714507	0.588115	0.592616	0.866792	0.981168	0.237233	0.43177	0.773794	1	0.819411	0.691011	0.644383
precuneus L	0.85648	0.150236	0.419386	0.849931	0.867856	0.961689	0.0963038	0.30255	0.410361	0.525337	0.605021	0.921265	0.648419	0.36204	0.67999	0.756391	0.47406	0.202384	0.909239	0.750879	0.721814	0.691511	0.855547	0.6702	0.660397	0.679453	0.613673	0.572835	0.735597	0.883891	0.322843	0.347265	0.956479	0.808231	0.714393	0.615593	0.352282	0.886544	0.770043	0.775078	0.982769	0.762878	0.531066	0.628628	0.952132	0.819411	1	0.490661	0.885116
precuneus R	0.238029	0.585866	0.174144	0.204374	0.212499	0.445999	0.629684	0.142946	0.287876	0.200327	0.899196	0.643526	0.0745687	0.348727	0.0274846	0.0650524	0.257959	0.110819	0.326178	0.6104	0.0878454	0.0536701	0.196083	0.0738504	0.0619335	0.0509669	0.117738	0.155082	0.0351293	0.241892	0.414312	0.388268	0.427726	0.298598	0.0480544	0.113274	0.929392	0.272946	0.120107	0.123579	0.560237	0.758516	0.113162	0.100898	0.374842	0.691011	0.490661	1	0.390534
rostralanteriorcingulate L	0.937429	0.202219	0.592025	0.817408	0.86077	0.929962	0.157782	0.476614	0.405669	0.534607	0.424881	0.767581	0.670952	0.386663	0.771465	0.779008	0.558549	0.257276	0.798662	0.559655	0.674484	0.678572	0.856706	0.632782	0.819166	0.701721	0.607533	0.576704	0.77683	0.892188	0.368757	0.391964	0.838721	0.699917	0.707474	0.605087	0.19654	0.845149	0.729722	0.735644	0.853657	0.579854	0.69768	0.621388	0.880895	0.644383	0.885116	0.390534	1
rostralanteriorcingulate R	0.401401	0.767224	0.731369	0.401655	0.433268	0.222736	0.749623	0.437436	0.594959	0.638089	0.580571	0.257509	0.589205	0.619259	0.608887	0.529293	0.765888	0.339835	0.337601	0.367753	0.477465	0.53064	0.431544	0.506663	0.585209	0.579538	0.589996	0.621015	0.553459	0.40067	0.741036	0.731547	0.26801	0.328778	0.520145	0.58058	0.769646	0.350542	0.465462	0.461551	0.211391	0.44553	0.565551	0.567946	0.289609	0.372808	0.228132	0.587321	0.242371
rostralmiddlefrontal L	0.693906	0.808187	0.603154	0.798686	0.757613	0.497575	0.762553	0.39355	0.921057	0.992629	0.165445	0.37383	0.944008	0.914936	0.84448	0.876421	0.906348	0.496233	0.711348	0.390919	0.908717	0.936519	0.783131	0.933096	0.700943	0.928872	0.974613	0.989	0.873767	0.735983	0.919849	0.934127	0.603752	0.718154	0.921787	0.973485	0.391559	0.740529	0.879622	0.875366	0.448467	0.232303	0.561888	0.963477	0.64527	0.317102	0.519359	0.215532	0.53177
rostralmiddlefrontal R	0.821277	0.67165	0.617144	0.918253	0.880744	0.640179	0.621272	0.387568	0.843658	0.943281	0.157749	0.526819	0.993251	0.824035	0.921983	0.972354	0.878889	0.449506	0.839647	0.513964	0.973463	0.996103	0.906366	0.976816	0.778927	0.994451	0.985466	0.968158	0.964239	0.866006	0.81125	0.829183	0.746566	0.8285	0.994596	0.983964	0.25501	0.871102	0.970082	0.968257	0.602351	0.357501	0.605618	0.992016	0.787599	0.454764	0.668348	0.0670023	0.672589
superiorfrontal L	0.685633	0.824813	0.703249	0.732844	0.726781	0.480553	0.778222	0.434949	0.837636	0.921364	0.218876	0.298575	0.910063	0.845168	0.864785	0.845978	0.97684	0.408428	0.634565	0.293785	0.813651	0.864772	0.744178	0.835939	0.758911	0.897272	0.904696	0.916807	0.858757	0.703471	0.914387	0.923176	0.526745	0.611512	0.85815	0.893809	0.466687	0.672128	0.801298	0.797638	0.384883	0.173825	0.643829	0.888959	0.581432	0.236934	0.464855	0.278258	0.524441
superiorfrontal R	0.959593	0.244236	0.610836	0.849109	0.903373	0.949472	0.193795	0.479623	0.454427	0.582012	0.417991	0.779249	0.716076	0.429422	0.804861	0.82045	0.600506	0.268319	0.835358	0.575273	0.718652	0.723089	0.8943	0.678426	0.837183	0.745966	0.656542	0.623868	0.81767	0.926765	0.414506	0.437808	0.859626	0.726429	0.750623	0.651726	0.170685	0.870696	0.773008	0.778097	0.86668	0.58428	0.714098	0.667717	0.905603	0.652694	0.908283	0.354476	0.987177
superiorparietal L	0.833604	0.139691	0.392445	0.840334	0.852511	0.946125	0.0898464	0.275431	0.402137	0.512515	0.632201	0.935795	0.632423	0.349707	0.656131	0.73973	0.451371	0.205075	0.909262	0.775827	0.716069	0.680447	0.840358	0.663659	0.630764	0.6633	0.60204	0.560267	0.716683	0.867188	0.306923	0.331056	0.958718	0.816669	0.702321	0.604659	0.38121	0.878807	0.762553	0.767476	0.987654	0.787956	0.500261	0.61723	0.946115	0.842072	0.997498	0.511865	0.861658
superiorparietal R	0.547966	0.260077	0.136596	0.542093	0.545672	0.730171	0.304862	0.0938231	0.106016	0.171796	0.911921	0.918661	0.284212	0.042073	0.311922	0.408287	0.0990798	0.133615	0.654298	0.843581	0.407042	0.350256	0.532005	0.348977	0.32187	0.320702	0.266786	0.220406	0.378332	0.571662	0.0968933	0.0767503	0.742674	0.608651	0.372608	0.270356	0.694914	0.603353	0.454216	0.459171	0.849624	0.949835	0.224907	0.281248	0.696278	0.925129	0.796364	0.802804	0.644965
superiortemporal L	0.453348	0.92295	0.497091	0.561375	0.519427	0.253687	0.912039	0.412617	0.955506	0.874469	0.316502	0.126409	0.758762	0.969274	0.642856	0.65372	0.788097	0.593705	0.47385	0.199602	0.71324	0.738656	0.543071	0.759209	0.521309	0.726998	0.809714	0.837835	0.656622	0.491199	0.939978	0.943	0.350056	0.49721	0.713965	0.804089	0.553682	0.493297	0.667058	0.660802	0.189896	0.142325	0.439429	0.790188	0.391716	0.128718	0.263132	0.438703	0.294705
superiortemporal R	0.582879	0.8952	0.588449	0.680698	0.643734	0.380055	0.861757	0.42126	0.964313	0.956434	0.240988	0.238319	0.86422	0.974697	0.76429	0.773861	0.879742	0.544737	0.588626	0.276869	0.812781	0.844059	0.668393	0.850157	0.636072	0.839166	0.902331	0.929991	0.777047	0.618209	0.966261	0.979018	0.472887	0.601766	0.823731	0.900855	0.488652	0.616245	0.773818	0.768715	0.314085	0.142427	0.531907	0.885943	0.516921	0.196783	0.388815	0.339496	0.420204
supramarginal L	0.890328	0.320048	0.49502	0.966367	0.936357	0.866138	0.267104	0.306012	0.588123	0.695504	0.472717	0.837727	0.802229	0.540264	0.799889	0.883812	0.619252	0.33393	0.989507	0.764855	0.876198	0.84752	0.946877	0.834477	0.716606	0.827249	0.778073	0.739933	0.86182	0.9485	0.494043	0.517645	0.976421	0.927858	0.864497	0.781503	0.237916	0.983751	0.912241	0.91607	0.896288	0.67499	0.53924	0.793959	0.991406	0.756549	0.92977	0.339274	0.843809
supramarginal R	0.575466	0.209666	0.194983	0.607794	0.582975	0.714874	0.248171	0.111823	0.183474	0.252315	0.879784	0.943001	0.353321	0.106603	0.362966	0.466582	0.159378	0.258524	0.709224	0.921227	0.487831	0.42725	0.578292	0.434402	0.346319	0.388508	0.343348	0.299317	0.433391	0.609201	0.103062	0.10213	0.795488	0.701765	0.446316	0.351284	0.668482	0.667667	0.526558	0.531449	0.864354	0.990697	0.212356	0.36207	0.741825	0.986331	0.812747	0.745276	0.644935
transversetemporal L	0.289111	0.570966	0.127126	0.212462	0.235407	0.486059	0.621448	0.234459	0.294402	0.188005	0.829976	0.62605	0.0550247	0.350094	0.0649663	0.0835382	0.222916	0.18494	0.317654	0.550865	0.0634846	0.0161729	0.220263	0.0398732	0.140289	0.0174506	0.0956144	0.138228	0.0696624	0.269655	0.397919	0.373157	0.434901	0.283092	0.0297517	0.0911535	0.891212	0.282912	0.106419	0.112196	0.574454	0.708674	0.187704	0.0768357	0.389505	0.654593	0.504026	0.971029	0.455731
transversetemporal R	0.156235	0.889621	0.453742	0.218836	0.208717	0.0590761	0.907807	0.240926	0.635516	0.583979	0.692898	0.295489	0.472332	0.691286	0.411452	0.352151	0.634344	0.290834	0.149289	0.335143	0.365161	0.416923	0.220204	0.415004	0.324274	0.442298	0.503776	0.543724	0.37372	0.171789	0.773039	0.751413	0.10816	0.172785	0.393756	0.49653	0.883878	0.152803	0.322233	0.315617	0.196903	0.492753	0.306039	0.481632	0.0808587	0.395501	0.123036	0.794419	0.0497217
[truncated: 13 more columns]
