# Supplementary material for: The relationship between the interictal epileptiform discharge source connectivity and cortical structural couplings in temporal lobe epilepsy
Source: Front Neurol. 2023 Feb 1;14:1029732. doi: 10.3389/fneur.2023.1029732 (PMC9948620; doi:10.3389/fneur.2023.1029732)
Supplement: Supplementary file 1 [file Data_Sheet_1.ZIP › Connection/PLV/R/10.xlsx]

## Sheet: Sheet1
\	caudalanteriorcingulate L	caudalanteriorcingulate R	caudalmiddlefrontal L	caudalmiddlefrontal R	cuneus L	cuneus R	entorhinal L	entorhinal R	fusiform L	fusiform R	inferiorparietal L	inferiorparietal R	inferiortemporal L	inferiortemporal R	insula L	insula R	isthmuscingulate L	isthmuscingulate R	lateraloccipital L	lateraloccipital R	lateralorbitofrontal L	lateralorbitofrontal R	lingual L	lingual R	medialorbitofrontal L	medialorbitofrontal R	middletemporal L	middletemporal R	paracentral L	paracentral R	parahippocampal L	parahippocampal R	parsopercularis L	parsopercularis R	parsorbitalis L	parsorbitalis R	parstriangularis L	parstriangularis R	pericalcarine L	pericalcarine R	postcentral L	postcentral R	posteriorcingulate L	posteriorcingulate R	precentral L	precentral R	precuneus L	precuneus R	rostralanteriorcingulate L
caudalanteriorcingulate L	1	0.5864	0.908107	0.102379	0.429029	0.843775	0.392732	0.557469	0.53757	0.361962	0.474822	0.700836	0.193867	0.80182	0.203109	0.125947	0.149691	0.124386	0.644014	0.343122	0.380479	0.202471	0.231282	0.434745	0.461112	0.225485	0.424232	0.479199	0.134078	0.283104	0.561883	0.495455	0.0845621	0.254714	0.28159	0.410711	0.384014	0.0840283	0.15073	0.322678	0.461816	0.214979	0.358463	0.702304	0.783442	0.556826	0.121381	0.502792	0.190262
caudalanteriorcingulate R	0.5864	1	0.752196	0.59256	0.920964	0.375067	0.89837	0.985557	0.949242	0.874896	0.847203	0.477146	0.705753	0.779939	0.400082	0.621014	0.541416	0.336816	0.934328	0.240162	0.832717	0.686533	0.732094	0.918439	0.655144	0.742621	0.911323	0.937887	0.661018	0.353111	0.992869	0.966309	0.376302	0.123838	0.741951	0.89787	0.736372	0.398017	0.631544	0.693376	0.0597651	0.10377	0.539112	0.678039	0.543225	0.566043	0.628271	0.786195	0.567772
caudalmiddlefrontal L	0.908107	0.752196	1	0.27819	0.598868	0.714108	0.565233	0.723063	0.709383	0.540382	0.610255	0.597433	0.350331	0.897436	0.166864	0.272093	0.31906	0.235725	0.80145	0.25751	0.561464	0.387165	0.416096	0.611322	0.59664	0.399115	0.602871	0.652131	0.293812	0.157801	0.726314	0.661494	0.13121	0.141047	0.463362	0.594287	0.515443	0.110573	0.334104	0.49765	0.319538	0.107179	0.502375	0.813784	0.69226	0.580218	0.2714	0.626599	0.352192
caudalmiddlefrontal R	0.102379	0.59256	0.27819	1	0.712772	0.0505443	0.7175	0.646309	0.711475	0.793601	0.462292	0.0810112	0.763402	0.411335	0.527198	0.764006	0.909369	0.721848	0.60119	0.284639	0.858039	0.972897	0.950285	0.76749	0.636017	0.84179	0.783122	0.739755	0.809236	0.670396	0.622164	0.646866	0.8546	0.485811	0.923223	0.810897	0.350333	0.89497	0.985146	0.860278	0.504602	0.487704	0.648157	0.485818	0.0398689	0.0490209	0.907948	0.343025	0.887074
cuneus L	0.429029	0.920964	0.598868	0.712772	1	0.264776	0.971964	0.93929	0.922878	0.961701	0.854783	0.368472	0.821487	0.673678	0.495769	0.725581	0.617384	0.380626	0.868679	0.167509	0.879109	0.783802	0.831681	0.982182	0.622928	0.84215	0.97194	0.961614	0.791252	0.482858	0.944241	0.965525	0.483045	0.112357	0.813458	0.935164	0.711394	0.511247	0.735166	0.73936	0.0983695	0.104287	0.544888	0.60985	0.405822	0.456572	0.763943	0.749724	0.629613
cuneus R	0.843775	0.375067	0.714108	0.0505443	0.264776	1	0.207421	0.369787	0.385769	0.193288	0.26829	0.607792	0.103704	0.685259	0.398533	0.176458	0.116792	0.1653	0.500814	0.296321	0.26709	0.115741	0.116532	0.279284	0.436101	0.0974434	0.268035	0.319015	0.103703	0.440809	0.37061	0.298419	0.110655	0.170093	0.19355	0.244293	0.145932	0.0966399	0.0610102	0.281352	0.430414	0.154519	0.364945	0.676112	0.622436	0.307101	0.106468	0.264319	0.157125
entorhinal L	0.392732	0.89837	0.565233	0.7175	0.971964	0.207421	1	0.920065	0.895476	0.978022	0.837347	0.337543	0.87291	0.630262	0.561201	0.79077	0.606465	0.367124	0.826678	0.156324	0.856048	0.775241	0.830182	0.958816	0.585951	0.891083	0.955406	0.940315	0.832651	0.540973	0.919116	0.95787	0.47921	0.0967831	0.793408	0.920311	0.739895	0.514986	0.736148	0.718784	0.106386	0.089852	0.512424	0.561398	0.387363	0.460551	0.795798	0.744961	0.613083
entorhinal R	0.557469	0.985557	0.723063	0.646309	0.93929	0.369787	0.920065	1	0.976181	0.908043	0.820192	0.418405	0.729637	0.789647	0.41593	0.642576	0.598669	0.388647	0.948955	0.181164	0.870604	0.734712	0.777638	0.949137	0.696698	0.766256	0.942749	0.971841	0.687731	0.396706	0.995078	0.979189	0.431597	0.10637	0.784254	0.920187	0.700285	0.449449	0.686152	0.747576	0.0205971	0.0954002	0.586373	0.70574	0.480682	0.497293	0.669243	0.740006	0.616051
fusiform L	0.53757	0.949242	0.709383	0.711475	0.922878	0.385769	0.895476	0.976181	1	0.90961	0.746001	0.344416	0.70171	0.796789	0.367531	0.617713	0.685358	0.485294	0.959415	0.1423	0.924141	0.798808	0.830565	0.957182	0.764855	0.760697	0.956937	0.975226	0.675791	0.380635	0.961598	0.935912	0.515132	0.179362	0.846596	0.93957	0.60915	0.527778	0.753218	0.831007	0.0956396	0.177635	0.672965	0.75595	0.408431	0.403629	0.685361	0.650598	0.699763
fusiform R	0.361962	0.874896	0.540382	0.793601	0.961701	0.193288	0.978022	0.908043	0.90961	1	0.773862	0.259161	0.863405	0.626196	0.537371	0.789179	0.698957	0.461766	0.824894	0.0857746	0.915515	0.850011	0.898734	0.975555	0.641927	0.904458	0.978254	0.954473	0.840468	0.555917	0.898266	0.93062	0.56968	0.1753	0.864272	0.95639	0.660794	0.599222	0.817527	0.799872	0.187529	0.177269	0.58355	0.586381	0.313957	0.368716	0.832285	0.668287	0.700119
inferiorparietal L	0.474822	0.847203	0.610255	0.462292	0.854783	0.26829	0.837347	0.820192	0.746001	0.773862	1	0.583134	0.747057	0.631205	0.517078	0.650013	0.344521	0.148532	0.757318	0.43409	0.639666	0.527817	0.587318	0.785493	0.41211	0.700162	0.769349	0.773158	0.689971	0.404521	0.850647	0.865429	0.228377	0.229496	0.561613	0.730175	0.897556	0.252946	0.476724	0.474691	0.130398	0.22561	0.314932	0.467155	0.592351	0.710064	0.60022	0.957151	0.365706
inferiorparietal R	0.700836	0.477146	0.597433	0.0810112	0.368472	0.607792	0.337543	0.418405	0.344416	0.259161	0.583134	1	0.214189	0.491547	0.109736	0.116498	0.168958	0.369291	0.462329	0.779161	0.169905	0.0163588	0.0597565	0.306446	0.135673	0.172905	0.287242	0.323585	0.136487	0.183428	0.45766	0.42043	0.306802	0.621215	0.0832622	0.256314	0.5581	0.274371	0.054941	0.0704828	0.62001	0.624781	0.190027	0.293018	0.921058	0.787353	0.0614238	0.665904	0.162468
inferiortemporal L	0.193867	0.705753	0.350331	0.763402	0.821487	0.103704	0.87291	0.729637	0.70171	0.863405	0.747057	0.214189	1	0.426715	0.767579	0.940423	0.599638	0.35439	0.619237	0.119882	0.739544	0.781739	0.814914	0.797244	0.400292	0.944294	0.798442	0.764676	0.973213	0.736566	0.729635	0.791099	0.53633	0.12117	0.754134	0.797502	0.710131	0.570879	0.760137	0.606835	0.239176	0.118925	0.355257	0.356861	0.232135	0.378845	0.913837	0.671364	0.601019
inferiortemporal R	0.80182	0.779939	0.897436	0.411335	0.673678	0.685259	0.630262	0.789647	0.796789	0.626196	0.631205	0.491547	0.426715	1	0.200427	0.325997	0.449579	0.333777	0.880172	0.159103	0.672587	0.514028	0.532869	0.699613	0.702112	0.46305	0.690839	0.743032	0.375612	0.184475	0.778753	0.719016	0.260033	0.0600613	0.585132	0.670205	0.491992	0.242871	0.463493	0.628587	0.144017	0.0605858	0.588762	0.883964	0.549785	0.447147	0.377491	0.590683	0.477566
insula L	0.203109	0.400082	0.166864	0.527198	0.495769	0.398533	0.561201	0.41593	0.367531	0.537371	0.517078	0.109736	0.767579	0.200427	1	0.831694	0.308576	0.110326	0.309172	0.233509	0.390727	0.487044	0.510956	0.456899	0.13176	0.696834	0.457551	0.429168	0.776519	0.881124	0.418269	0.486728	0.339825	0.0525578	0.426583	0.462167	0.622804	0.403007	0.484694	0.270791	0.243338	0.0922358	0.125944	0.243265	0.126956	0.359509	0.712562	0.511654	0.290075
insula R	0.125947	0.621014	0.272093	0.764006	0.725581	0.176458	0.79077	0.642576	0.617713	0.789179	0.650013	0.116498	0.940423	0.325997	0.831694	1	0.574365	0.339895	0.526239	0.0607415	0.667276	0.744781	0.774567	0.709723	0.318168	0.926824	0.716177	0.677718	0.955886	0.827965	0.64004	0.703656	0.531593	0.114198	0.69327	0.726076	0.673955	0.589958	0.742842	0.550091	0.281401	0.128281	0.293128	0.281415	0.15567	0.34213	0.916888	0.5913	0.547787
isthmuscingulate L	0.149691	0.541416	0.31906	0.909369	0.617384	0.116792	0.606465	0.598669	0.685358	0.698957	0.344521	0.168958	0.599638	0.449579	0.308576	0.574365	1	0.882848	0.577166	0.440768	0.83873	0.914066	0.88031	0.697033	0.805188	0.692453	0.711244	0.689191	0.634705	0.457775	0.561045	0.566173	0.912658	0.624307	0.898746	0.750703	0.213812	0.890706	0.935024	0.92279	0.568654	0.626939	0.828072	0.598092	0.105967	0.141087	0.745626	0.229764	0.97985
isthmuscingulate R	0.124386	0.336816	0.235725	0.721848	0.380626	0.1653	0.367124	0.388647	0.485294	0.461766	0.148532	0.369291	0.35439	0.333777	0.110326	0.339895	0.882848	1	0.390113	0.663298	0.633034	0.710757	0.660434	0.467725	0.796996	0.451676	0.482525	0.470293	0.394107	0.254014	0.348312	0.342384	0.860681	0.815747	0.698647	0.525625	0.135035	0.827832	0.741779	0.786306	0.663955	0.824218	0.871546	0.568297	0.303451	0.350033	0.514885	0.134877	0.859387
lateraloccipital L	0.644014	0.934328	0.80145	0.60119	0.868679	0.500814	0.826678	0.948955	0.959415	0.824894	0.757318	0.462329	0.619237	0.880172	0.309172	0.526239	0.577166	0.390113	1	0.177251	0.840726	0.696194	0.725179	0.891035	0.726205	0.671503	0.884055	0.918536	0.581467	0.287369	0.943574	0.894931	0.396387	0.09879	0.751289	0.864664	0.6127	0.415538	0.639499	0.747314	0.0280214	0.0914607	0.614333	0.796345	0.522988	0.477621	0.579244	0.682281	0.596137
lateraloccipital R	0.343122	0.240162	0.25751	0.284639	0.167509	0.296321	0.156324	0.181164	0.1423	0.0857746	0.43409	0.779161	0.119882	0.159103	0.233509	0.0607415	0.440768	0.663298	0.177251	1	0.17419	0.243371	0.186575	0.10556	0.391632	0.0369517	0.103111	0.110928	0.0695639	0.038878	0.220264	0.210036	0.508842	0.829964	0.235367	0.11511	0.512641	0.467687	0.289789	0.334514	0.62131	0.87094	0.51373	0.272294	0.670975	0.743721	0.0810271	0.535602	0.424524
lateralorbitofrontal L	0.380479	0.832717	0.561464	0.858039	0.879109	0.26709	0.856048	0.870604	0.924141	0.915515	0.639666	0.169905	0.739544	0.672587	0.390727	0.667276	0.83873	0.633034	0.840726	0.17419	1	0.93092	0.946603	0.935144	0.79291	0.812032	0.941247	0.928189	0.743447	0.466819	0.848193	0.844113	0.693731	0.336165	0.96875	0.967228	0.492231	0.696632	0.898399	0.936217	0.280913	0.335497	0.740208	0.700621	0.228147	0.244147	0.794728	0.52265	0.85171
lateralorbitofrontal R	0.202471	0.686533	0.387165	0.972897	0.783802	0.115741	0.775241	0.734712	0.798808	0.850011	0.527817	0.0163588	0.781739	0.514028	0.487044	0.744781	0.914066	0.710757	0.696194	0.243371	0.93092	1	0.981645	0.841569	0.702263	0.861734	0.854418	0.819737	0.810055	0.602473	0.71087	0.723631	0.813727	0.442834	0.978008	0.888741	0.39271	0.836043	0.98799	0.905945	0.423007	0.441683	0.687532	0.574724	0.0705687	0.106863	0.891981	0.403545	0.909281
lingual L	0.231282	0.732094	0.416096	0.950285	0.831681	0.116532	0.830182	0.777638	0.830565	0.898734	0.587318	0.0597565	0.814914	0.532869	0.510956	0.774567	0.88031	0.660434	0.725179	0.186575	0.946603	0.981645	1	0.882947	0.68475	0.891315	0.896154	0.858851	0.835327	0.612625	0.756347	0.775235	0.768182	0.383097	0.972377	0.925407	0.457243	0.789438	0.970723	0.893634	0.384285	0.387255	0.663358	0.567047	0.117492	0.155982	0.902534	0.466366	0.869382
lingual R	0.434745	0.918439	0.611322	0.76749	0.982182	0.279284	0.958816	0.949137	0.957182	0.975555	0.785493	0.306446	0.797244	0.699613	0.456899	0.709723	0.697033	0.467725	0.891035	0.10556	0.935144	0.841569	0.882947	1	0.69594	0.843937	0.997097	0.989377	0.774884	0.473712	0.941532	0.952081	0.551262	0.174934	0.872489	0.971143	0.642897	0.57485	0.798168	0.818594	0.148597	0.173459	0.623757	0.662076	0.359437	0.386045	0.774714	0.675909	0.705929
medialorbitofrontal L	0.461112	0.655144	0.59664	0.636017	0.622928	0.436101	0.585951	0.696698	0.764855	0.641927	0.41211	0.135673	0.400292	0.702112	0.13176	0.318168	0.805188	0.796996	0.726205	0.391632	0.79291	0.702263	0.68475	0.69594	1	0.479802	0.699981	0.72251	0.395592	0.138757	0.661231	0.626287	0.67974	0.516836	0.764892	0.705865	0.284086	0.637467	0.688052	0.881231	0.34299	0.517005	0.947494	0.860166	0.154918	0.179474	0.468207	0.326354	0.833023
medialorbitofrontal R	0.225485	0.742621	0.399115	0.84179	0.84215	0.0974434	0.891083	0.766256	0.760697	0.904458	0.700162	0.172905	0.944294	0.46305	0.696834	0.926824	0.692453	0.451676	0.671503	0.0369517	0.812032	0.861734	0.891315	0.843937	0.479802	1	0.852022	0.812984	0.941204	0.702997	0.762341	0.808624	0.599054	0.183684	0.826028	0.86402	0.639149	0.647843	0.841247	0.697554	0.256166	0.189169	0.446197	0.424551	0.224694	0.323723	0.930819	0.608492	0.675697
middletemporal L	0.424232	0.911323	0.602871	0.783122	0.97194	0.268035	0.955406	0.942749	0.956937	0.978254	0.769349	0.287242	0.798442	0.690839	0.457551	0.716177	0.711244	0.482525	0.884055	0.103111	0.941247	0.854418	0.896154	0.997097	0.699981	0.852022	1	0.985927	0.779237	0.481477	0.9337	0.943096	0.566377	0.189474	0.881465	0.975298	0.633795	0.591986	0.813122	0.829634	0.160454	0.18806	0.631185	0.65795	0.345101	0.373197	0.783569	0.660288	0.718654
middletemporal R	0.479199	0.937887	0.652131	0.739755	0.961614	0.319015	0.940315	0.971841	0.975226	0.954473	0.773158	0.323585	0.764676	0.743032	0.429168	0.677718	0.689191	0.470293	0.918536	0.110928	0.928189	0.819737	0.858851	0.989377	0.72251	0.812984	0.985927	1	0.735602	0.442593	0.959044	0.958654	0.531631	0.167212	0.857781	0.963574	0.637459	0.549309	0.777522	0.820477	0.123954	0.167365	0.638772	0.697839	0.382177	0.396875	0.737953	0.671069	0.698707
paracentral L	0.134078	0.661018	0.293812	0.809236	0.791252	0.103703	0.832651	0.687731	0.675791	0.840468	0.689971	0.136487	0.973213	0.375612	0.776519	0.955886	0.634705	0.394107	0.581467	0.0695639	0.743447	0.810055	0.835327	0.774884	0.395592	0.941204	0.779237	0.735602	1	0.786154	0.686438	0.745679	0.598989	0.178022	0.774236	0.78532	0.645868	0.631014	0.796512	0.618504	0.306178	0.16995	0.362637	0.328684	0.15696	0.318947	0.955415	0.613059	0.633326
paracentral R	0.283104	0.353111	0.157801	0.670396	0.482858	0.440809	0.540973	0.396706	0.380635	0.555917	0.404521	0.183428	0.736566	0.184475	0.881124	0.827965	0.457775	0.254014	0.287369	0.038878	0.466819	0.602473	0.612625	0.473712	0.138757	0.702997	0.481477	0.442593	0.786154	1	0.383925	0.453659	0.528361	0.181125	0.530612	0.492811	0.460213	0.570367	0.626704	0.382461	0.474659	0.165623	0.13204	0.183372	0.162597	0.140322	0.796215	0.355255	0.430253
parahippocampal L	0.561883	0.992869	0.726314	0.622164	0.944241	0.37061	0.919116	0.995078	0.961598	0.898266	0.850647	0.45766	0.729635	0.778753	0.418269	0.64004	0.561045	0.348312	0.943574	0.220264	0.848193	0.71087	0.756347	0.941532	0.661231	0.762341	0.9337	0.959044	0.686438	0.383925	1	0.981115	0.397425	0.104084	0.759822	0.90939	0.728886	0.421931	0.65697	0.71283	0.0163638	0.0870122	0.550934	0.682788	0.515947	0.537596	0.657632	0.775131	0.580867
parahippocampal R	0.495455	0.966309	0.661494	0.646866	0.965525	0.298419	0.95787	0.979189	0.935912	0.93062	0.865429	0.42043	0.791099	0.719016	0.486728	0.703656	0.566173	0.342384	0.894931	0.210036	0.844113	0.723631	0.775235	0.952081	0.626287	0.808624	0.943096	0.958654	0.745679	0.453659	0.981115	1	0.416563	0.0947198	0.76317	0.911293	0.757224	0.443493	0.677348	0.702432	0.0261005	0.0799321	0.526416	0.628977	0.47371	0.525176	0.709351	0.787068	0.580836
parsopercularis L	0.0845621	0.376302	0.13121	0.8546	0.483045	0.110655	0.47921	0.431597	0.515132	0.56968	0.228377	0.306802	0.53633	0.260033	0.339825	0.531593	0.912658	0.860681	0.396387	0.508842	0.693731	0.813727	0.768182	0.551262	0.67974	0.599054	0.566377	0.531631	0.598989	0.528361	0.397425	0.416563	1	0.729185	0.780896	0.602864	0.114871	0.947323	0.852528	0.781362	0.727028	0.703213	0.726825	0.42718	0.264028	0.247092	0.713956	0.129601	0.902747
parsopercularis R	0.254714	0.123838	0.141047	0.485811	0.112357	0.170093	0.0967831	0.10637	0.179362	0.1753	0.229496	0.621215	0.12117	0.0600613	0.0525578	0.114198	0.624307	0.815747	0.09879	0.829964	0.336165	0.442834	0.383097	0.174934	0.516836	0.183684	0.189474	0.167212	0.178022	0.181125	0.104084	0.0947198	0.729185	1	0.421186	0.229661	0.350463	0.674904	0.483986	0.49608	0.791909	0.966404	0.632048	0.302173	0.595735	0.62744	0.297622	0.338152	0.617805
parsorbitalis L	0.28159	0.741951	0.463362	0.923223	0.813458	0.19355	0.793408	0.784254	0.846596	0.864272	0.561613	0.0832622	0.754134	0.585132	0.426583	0.69327	0.898746	0.698647	0.751289	0.235367	0.96875	0.978008	0.972377	0.872489	0.764892	0.826028	0.881465	0.857781	0.774236	0.530612	0.759822	0.76317	0.780896	0.421186	1	0.920279	0.415016	0.781641	0.95478	0.928487	0.378296	0.416365	0.726372	0.646352	0.128124	0.16244	0.844726	0.441001	0.916317
parsorbitalis R	0.410711	0.89787	0.594287	0.810897	0.935164	0.244293	0.920311	0.920187	0.93957	0.95639	0.730175	0.256314	0.797502	0.670205	0.462167	0.726076	0.750703	0.525625	0.864664	0.11511	0.967228	0.888741	0.925407	0.971143	0.705865	0.86402	0.975298	0.963574	0.78532	0.492811	0.90939	0.911293	0.602864	0.229661	0.920279	1	0.593647	0.623546	0.846976	0.854694	0.187835	0.228474	0.64171	0.642368	0.318745	0.342616	0.802576	0.621927	0.761509
parstriangularis L	0.384014	0.736372	0.515443	0.350333	0.711394	0.145932	0.739895	0.700285	0.60915	0.660794	0.897556	0.5581	0.710131	0.491992	0.622804	0.673955	0.213812	0.135035	0.6127	0.512641	0.492231	0.39271	0.457243	0.642897	0.284086	0.639149	0.633795	0.637459	0.645868	0.460213	0.728886	0.757224	0.114871	0.350463	0.415016	0.593647	1	0.153059	0.35387	0.331628	0.205673	0.344012	0.217278	0.336944	0.589571	0.804112	0.530264	0.934685	0.232221
parstriangularis R	0.0840283	0.398017	0.110573	0.89497	0.511247	0.0966399	0.514986	0.449449	0.527778	0.599222	0.252946	0.274371	0.570879	0.242871	0.403007	0.589958	0.890706	0.827832	0.415538	0.467687	0.696632	0.836043	0.789438	0.57485	0.637467	0.647843	0.591986	0.549309	0.631014	0.570367	0.421931	0.443493	0.947323	0.674904	0.781641	0.623546	0.153059	1	0.86295	0.770814	0.664063	0.653765	0.693169	0.399444	0.213542	0.189891	0.741622	0.144609	0.871035
pericalcarine L	0.15073	0.631544	0.334104	0.985146	0.735166	0.0610102	0.736148	0.686152	0.753218	0.817527	0.476724	0.054941	0.760137	0.463493	0.484694	0.742842	0.935024	0.741779	0.639499	0.289789	0.898399	0.98799	0.970723	0.798168	0.688052	0.841247	0.813122	0.777522	0.796512	0.626704	0.65697	0.677348	0.852528	0.483986	0.95478	0.846976	0.35387	0.86295	1	0.898381	0.487001	0.489208	0.687176	0.534334	0.0110591	0.0603298	0.894669	0.356635	0.915668
pericalcarine R	0.322678	0.693376	0.49765	0.860278	0.73936	0.281352	0.718784	0.747576	0.831007	0.799872	0.474691	0.0704828	0.606835	0.628587	0.270791	0.550091	0.92279	0.786306	0.747314	0.334514	0.936217	0.905945	0.893634	0.818594	0.881231	0.697554	0.829634	0.820477	0.618504	0.382461	0.71283	0.702432	0.781362	0.49608	0.928487	0.854694	0.331628	0.770814	0.898381	1	0.401799	0.501251	0.869465	0.743224	0.0954003	0.130869	0.706937	0.355028	0.920942
postcentral L	0.461816	0.0597651	0.319538	0.504602	0.0983695	0.430414	0.106386	0.0205971	0.0956396	0.187529	0.130398	0.62001	0.239176	0.144017	0.243338	0.281401	0.568654	0.663955	0.0280214	0.62131	0.280913	0.423007	0.384285	0.148597	0.34299	0.256166	0.160454	0.123954	0.306178	0.474659	0.0163638	0.0261005	0.727028	0.791909	0.378296	0.187835	0.205673	0.664063	0.487001	0.401799	1	0.771625	0.425481	0.0921499	0.656816	0.530869	0.412378	0.231314	0.54701
postcentral R	0.214979	0.10377	0.107179	0.487704	0.104287	0.154519	0.089852	0.0954002	0.177635	0.177269	0.22561	0.624781	0.118925	0.0605858	0.0922358	0.128281	0.626939	0.824218	0.0914607	0.87094	0.335497	0.441683	0.387255	0.173459	0.517005	0.189169	0.18806	0.167365	0.16995	0.165623	0.0870122	0.0799321	0.703213	0.966404	0.416365	0.228474	0.344012	0.653765	0.489208	0.501251	0.771625	1	0.646134	0.322388	0.572937	0.63066	0.296926	0.337597	0.603672
posteriorcingulate L	0.358463	0.539112	0.502375	0.648157	0.544888	0.364945	0.512424	0.586373	0.672965	0.58355	0.314932	0.190027	0.355257	0.588762	0.125944	0.293128	0.828072	0.871546	0.614333	0.51373	0.740208	0.687532	0.663358	0.623757	0.947494	0.446197	0.631185	0.638772	0.362637	0.13204	0.550934	0.526416	0.726825	0.632048	0.726372	0.64171	0.217278	0.693169	0.687176	0.869465	0.425481	0.646134	1	0.81228	0.147785	0.230334	0.451221	0.241161	0.831779
posteriorcingulate R	0.702304	0.678039	0.813784	0.485818	0.60985	0.676112	0.561398	0.70574	0.75595	0.586381	0.467155	0.293018	0.356861	0.883964	0.243265	0.281415	0.598092	0.568297	0.796345	0.272294	0.700621	0.574724	0.567047	0.662076	0.860166	0.424551	0.65795	0.697839	0.328684	0.183372	0.682788	0.628977	0.42718	0.302173	0.646352	0.642368	0.336944	0.399444	0.534334	0.743224	0.0921499	0.322388	0.81228	1	0.362281	0.255139	0.36677	0.407288	0.62903
precentral L	0.783442	0.543225	0.69226	0.0398689	0.405822	0.622436	0.387363	0.480682	0.408431	0.313957	0.592351	0.921058	0.232135	0.549785	0.126956	0.15567	0.105967	0.303451	0.522988	0.670975	0.228147	0.0705687	0.117492	0.359437	0.154918	0.224694	0.345101	0.382177	0.15696	0.162597	0.515947	0.47371	0.264028	0.595735	0.128124	0.318745	0.589571	0.213542	0.0110591	0.0954003	0.656816	0.572937	0.147785	0.362281	1	0.828634	0.0914105	0.67554	0.108685
precentral R	0.556826	0.566043	0.580218	0.0490209	0.456572	0.307101	0.460551	0.497293	0.403629	0.368716	0.710064	0.787353	0.378845	0.447147	0.359509	0.34213	0.141087	0.350033	0.477621	0.743721	0.244147	0.106863	0.155982	0.386045	0.179474	0.323723	0.373197	0.396875	0.318947	0.140322	0.537596	0.525176	0.247092	0.62744	0.16244	0.342616	0.804112	0.189891	0.0603298	0.130869	0.530869	0.63066	0.230334	0.255139	0.828634	1	0.191972	0.813965	0.152994
precuneus L	0.121381	0.628271	0.2714	0.907948	0.763943	0.106468	0.795798	0.669243	0.685361	0.832285	0.60022	0.0614238	0.913837	0.377491	0.712562	0.916888	0.745626	0.514885	0.579244	0.0810271	0.794728	0.891981	0.902534	0.774714	0.468207	0.930819	0.783569	0.737953	0.955415	0.796215	0.657632	0.709351	0.713956	0.297622	0.844726	0.802576	0.530264	0.741622	0.894669	0.706937	0.412378	0.296926	0.451221	0.36677	0.0914105	0.191972	1	0.506377	0.731213
precuneus R	0.502792	0.786195	0.626599	0.343025	0.749724	0.264319	0.744961	0.740006	0.650598	0.668287	0.957151	0.665904	0.671364	0.590683	0.511654	0.5913	0.229764	0.134877	0.682281	0.535602	0.52265	0.403545	0.466366	0.675909	0.326354	0.608492	0.660288	0.671069	0.613059	0.355255	0.775131	0.787068	0.129601	0.338152	0.441001	0.621927	0.934685	0.144609	0.356635	0.355028	0.231314	0.337597	0.241161	0.407288	0.67554	0.813965	0.506377	1	0.258033
rostralanteriorcingulate L	0.190262	0.567772	0.352192	0.887074	0.629613	0.157125	0.613083	0.616051	0.699763	0.700119	0.365706	0.162468	0.601019	0.477566	0.290075	0.547787	0.97985	0.859387	0.596137	0.424524	0.85171	0.909281	0.869382	0.705929	0.833023	0.675697	0.718654	0.698707	0.633326	0.430253	0.580867	0.580836	0.902747	0.617805	0.916317	0.761509	0.232221	0.871035	0.915668	0.920942	0.54701	0.603672	0.831779	0.62903	0.108685	0.152994	0.731213	0.258033	1
rostralanteriorcingulate R	0.353973	0.558325	0.456063	0.11415	0.490935	0.145901	0.51254	0.502705	0.408703	0.422095	0.740426	0.615113	0.477026	0.371319	0.573148	0.478109	0.131981	0.336133	0.449158	0.688095	0.267183	0.153508	0.211131	0.415832	0.224842	0.406918	0.405496	0.41785	0.414039	0.350602	0.539638	0.551635	0.189931	0.574537	0.190011	0.367467	0.878344	0.119754	0.114088	0.167209	0.38317	0.567424	0.27539	0.251851	0.636989	0.894534	0.288849	0.827725	0.159566
rostralmiddlefrontal L	0.476954	0.82043	0.64395	0.767866	0.804718	0.396233	0.773539	0.851649	0.907364	0.826113	0.58427	0.193433	0.610025	0.747897	0.256802	0.531598	0.823159	0.668142	0.850396	0.237185	0.945967	0.850888	0.850431	0.866762	0.897208	0.684931	0.870361	0.879596	0.608823	0.324632	0.823856	0.798536	0.666422	0.366143	0.91283	0.886789	0.441794	0.645341	0.81806	0.938811	0.262328	0.362303	0.820743	0.825618	0.254778	0.254973	0.665446	0.48357	0.853728
rostralmiddlefrontal R	0.451133	0.949351	0.630212	0.690871	0.95471	0.240971	0.96327	0.951241	0.921035	0.95039	0.82979	0.374845	0.806746	0.661973	0.503843	0.738416	0.601232	0.376101	0.862116	0.190856	0.869192	0.765124	0.818784	0.951808	0.617291	0.852521	0.952899	0.945272	0.77091	0.473987	0.954905	0.974524	0.454053	0.123972	0.798038	0.942459	0.733695	0.492226	0.717173	0.72632	0.0623445	0.110255	0.533145	0.592528	0.441245	0.499814	0.740391	0.753536	0.616693
superiorfrontal L	0.197182	0.730532	0.372183	0.749662	0.830411	0.0686223	0.886649	0.742196	0.718147	0.877503	0.747678	0.212605	0.968065	0.419555	0.741856	0.942093	0.588583	0.344013	0.632156	0.130214	0.751768	0.776161	0.815435	0.810564	0.407362	0.963083	0.815753	0.775177	0.953226	0.710277	0.746195	0.801423	0.508507	0.103206	0.758355	0.818526	0.727003	0.557041	0.747312	0.609121	0.196448	0.0968	0.362479	0.360834	0.250505	0.417149	0.889378	0.676025	0.594383
superiorfrontal R	0.438248	0.236138	0.295191	0.510293	0.331109	0.599335	0.394315	0.278299	0.259157	0.398413	0.277541	0.257516	0.582261	0.294756	0.847917	0.686286	0.292991	0.108616	0.228149	0.0755845	0.295015	0.433196	0.44098	0.321162	0.166435	0.558178	0.326771	0.30305	0.620577	0.906705	0.264995	0.319494	0.366995	0.0848409	0.352121	0.330765	0.367598	0.428667	0.456065	0.226657	0.376228	0.0672402	0.127577	0.333849	0.246623	0.110224	0.627035	0.254441	0.258467
superiorparietal L	0.756949	0.284468	0.605566	0.255367	0.145685	0.790513	0.118493	0.238855	0.191466	0.0637701	0.300917	0.823256	0.118107	0.478685	0.27208	0.20434	0.263084	0.355393	0.32372	0.56124	0.0482528	0.148413	0.118616	0.114391	0.152189	0.115021	0.0984414	0.14888	0.163618	0.477338	0.261984	0.205704	0.428786	0.505223	0.0992019	0.0745241	0.257832	0.4054	0.212405	0.107761	0.749132	0.484214	0.16367	0.339798	0.796491	0.540325	0.233	0.367191	0.247904
superiorparietal R	0.381266	0.732661	0.515087	0.386136	0.750607	0.142977	0.749833	0.692116	0.608275	0.677502	0.930643	0.564941	0.738536	0.485182	0.611271	0.675784	0.240667	0.110491	0.609876	0.502261	0.512934	0.424753	0.488631	0.666827	0.280302	0.64975	0.650542	0.644998	0.693218	0.471819	0.726253	0.757319	0.168231	0.291404	0.448077	0.609026	0.927177	0.190084	0.388656	0.337362	0.139847	0.296351	0.208136	0.327434	0.564847	0.750545	0.578357	0.961162	0.26479
superiortemporal L	0.603123	0.932673	0.768976	0.662987	0.87194	0.457861	0.837961	0.952798	0.980337	0.851572	0.711635	0.359741	0.629756	0.846976	0.311002	0.548653	0.67167	0.498024	0.966755	0.169649	0.896413	0.757014	0.782038	0.910621	0.802992	0.695968	0.90981	0.936337	0.604269	0.313983	0.937143	0.89664	0.490194	0.190209	0.816277	0.896988	0.575809	0.490089	0.7115	0.825307	0.0762242	0.189545	0.70339	0.815716	0.430907	0.405099	0.618963	0.626258	0.690874
superiortemporal R	0.464403	0.949011	0.634834	0.677494	0.968122	0.268404	0.97433	0.967897	0.932118	0.952358	0.844324	0.382523	0.813483	0.693766	0.506662	0.732059	0.591778	0.364258	0.878189	0.180357	0.858128	0.748715	0.801411	0.961007	0.626317	0.836388	0.954537	0.962235	0.771009	0.483598	0.965767	0.994618	0.445705	0.0950334	0.782155	0.922628	0.742523	0.475588	0.706585	0.720639	0.0576984	0.0852026	0.536057	0.616355	0.440475	0.495433	0.738859	0.763091	0.60247
supramarginal L	0.890901	0.554778	0.802467	0.065284	0.420928	0.761699	0.38899	0.505414	0.453779	0.32984	0.562782	0.85185	0.220698	0.664516	0.169953	0.146854	0.0575055	0.205583	0.573646	0.541691	0.27437	0.113872	0.155034	0.387866	0.262669	0.22765	0.373652	0.41568	0.151864	0.236958	0.533888	0.48053	0.214166	0.459493	0.169909	0.347549	0.512959	0.181541	0.0526216	0.164901	0.616298	0.423781	0.194414	0.519255	0.928815	0.707793	0.114977	0.625655	0.0827808
supramarginal R	0.601227	0.749753	0.696804	0.235401	0.655955	0.345655	0.652969	0.693808	0.601114	0.573686	0.874688	0.75141	0.551538	0.61792	0.417418	0.47395	0.145117	0.152836	0.663467	0.585856	0.444928	0.306233	0.365617	0.592582	0.288314	0.500797	0.577361	0.604299	0.486895	0.24249	0.727906	0.720631	0.0618373	0.41515	0.353176	0.543713	0.889257	0.0504406	0.255604	0.282869	0.347784	0.415083	0.197325	0.407594	0.784468	0.892348	0.385495	0.955064	0.180851
transversetemporal L	0.84383	0.786668	0.930373	0.279154	0.645595	0.643284	0.608648	0.74976	0.718712	0.56989	0.722824	0.715679	0.40639	0.85663	0.191053	0.319969	0.262338	0.108344	0.82463	0.375836	0.549192	0.379956	0.419174	0.636154	0.47718	0.433218	0.625095	0.669512	0.347434	0.126697	0.766435	0.70643	0.0855241	0.256262	0.444933	0.605307	0.636478	0.0856161	0.322264	0.440991	0.350629	0.226584	0.366243	0.690411	0.79792	0.709113	0.304708	0.754268	0.289839
transversetemporal R	0.481797	0.721648	0.594819	0.255143	0.65114	0.214937	0.666367	0.671339	0.572321	0.583287	0.877629	0.648711	0.606623	0.533271	0.532228	0.568137	0.145967	0.172675	0.606888	0.576155	0.429823	0.307009	0.372011	0.582175	0.260777	0.541113	0.569537	0.587762	0.548058	0.367197	0.70301	0.715568	0.0660982	0.427437	0.343903	0.532026	0.956472	0.0654332	0.26676	0.268502	0.295	0.419804	0.200664	0.341914	0.692697	0.884993	0.432788	0.952081	0.173114
[truncated: 13 more columns]
