# Supplementary material for: The relationship between the interictal epileptiform discharge source connectivity and cortical structural couplings in temporal lobe epilepsy
Source: Front Neurol. 2023 Feb 1;14:1029732. doi: 10.3389/fneur.2023.1029732 (PMC9948620; doi:10.3389/fneur.2023.1029732)
Supplement: Supplementary file 1 [file Data_Sheet_1.ZIP › Connection/PLV/R/11.xlsx]

## Sheet: Sheet1
\	caudalanteriorcingulate L	caudalanteriorcingulate R	caudalmiddlefrontal L	caudalmiddlefrontal R	cuneus L	cuneus R	entorhinal L	entorhinal R	fusiform L	fusiform R	inferiorparietal L	inferiorparietal R	inferiortemporal L	inferiortemporal R	insula L	insula R	isthmuscingulate L	isthmuscingulate R	lateraloccipital L	lateraloccipital R	lateralorbitofrontal L	lateralorbitofrontal R	lingual L	lingual R	medialorbitofrontal L	medialorbitofrontal R	middletemporal L	middletemporal R	paracentral L	paracentral R	parahippocampal L	parahippocampal R	parsopercularis L	parsopercularis R	parsorbitalis L	parsorbitalis R	parstriangularis L	parstriangularis R	pericalcarine L	pericalcarine R	postcentral L	postcentral R	posteriorcingulate L	posteriorcingulate R	precentral L	precentral R	precuneus L	precuneus R	rostralanteriorcingulate L
caudalanteriorcingulate L	1	0.247752	0.524523	0.326229	0.366165	0.224307	0.705484	0.234238	0.392154	0.331189	0.385601	0.185065	0.269576	0.281374	0.290183	0.341814	0.109025	0.414627	0.392734	0.357009	0.26355	0.299675	0.355985	0.327494	0.397133	0.337633	0.281457	0.240072	0.345063	0.428918	0.167586	0.192918	0.455315	0.284165	0.349072	0.311326	0.254978	0.615262	0.327177	0.349174	0.504683	0.0487996	0.29359	0.517345	0.471955	0.0371262	0.529904	0.227591	0.453443
caudalanteriorcingulate R	0.247752	1	0.698531	0.645293	0.96172	0.989605	0.503311	0.989589	0.94878	0.981395	0.944788	0.983756	0.995519	0.744654	0.968324	0.983483	0.917882	0.946487	0.898474	0.794354	0.837626	0.987697	0.937395	0.876026	0.95979	0.984237	0.991012	0.941991	0.976662	0.944386	0.980009	0.923607	0.584183	0.733448	0.966028	0.797613	0.657521	0.372727	0.87099	0.856765	0.383233	0.869583	0.986237	0.863052	0.467107	0.885871	0.804667	0.995041	0.92156
caudalmiddlefrontal L	0.524523	0.698531	1	0.780096	0.816207	0.708724	0.409222	0.691312	0.844265	0.747959	0.82284	0.678612	0.729806	0.455224	0.680516	0.783373	0.587162	0.770074	0.894059	0.866657	0.746653	0.762491	0.841728	0.848911	0.766948	0.778984	0.743287	0.699338	0.793018	0.78066	0.618636	0.599009	0.916889	0.805871	0.808407	0.848544	0.531265	0.376862	0.854884	0.872591	0.660353	0.513286	0.763767	0.712345	0.764735	0.525286	0.948317	0.699371	0.867758
caudalmiddlefrontal R	0.326229	0.645293	0.780096	1	0.662838	0.652761	0.360528	0.647886	0.680978	0.66179	0.651118	0.660691	0.656437	0.509074	0.667326	0.672126	0.683908	0.638702	0.73554	0.845343	0.722599	0.669228	0.721153	0.775173	0.669588	0.671577	0.6628	0.682244	0.666955	0.637518	0.620703	0.619712	0.886245	0.895784	0.686132	0.799975	0.790084	0.601291	0.775542	0.795231	0.824741	0.664773	0.671685	0.589087	0.891128	0.665974	0.710889	0.650716	0.702077
cuneus L	0.366165	0.96172	0.816207	0.662838	1	0.967329	0.500965	0.94333	0.996032	0.981339	0.995399	0.939723	0.973427	0.644542	0.93563	0.989288	0.850408	0.977021	0.960129	0.840185	0.828948	0.976113	0.969124	0.903567	0.967808	0.985773	0.975233	0.891735	0.995344	0.979457	0.905428	0.841979	0.676905	0.757138	0.984783	0.836529	0.578304	0.284843	0.901263	0.897131	0.41211	0.782774	0.979594	0.898077	0.520591	0.799044	0.911507	0.965202	0.97964
cuneus R	0.224307	0.989605	0.708724	0.652761	0.967329	1	0.474301	0.974737	0.95221	0.975059	0.955098	0.989738	0.9902	0.731435	0.960558	0.974356	0.92123	0.943357	0.903719	0.790649	0.830074	0.976935	0.938948	0.873177	0.949032	0.975242	0.986667	0.924152	0.978591	0.940634	0.967703	0.908615	0.595906	0.735905	0.96502	0.796899	0.673443	0.395447	0.869129	0.854392	0.401247	0.876611	0.985105	0.853437	0.482679	0.888139	0.807476	0.99858	0.920843
entorhinal L	0.705484	0.503311	0.409222	0.360528	0.500965	0.474301	1	0.511159	0.503923	0.535339	0.496668	0.48688	0.504456	0.623661	0.549913	0.520352	0.430301	0.571534	0.492874	0.529019	0.559137	0.510386	0.51876	0.531943	0.574197	0.521363	0.511513	0.553927	0.515487	0.575442	0.494879	0.54616	0.324839	0.517025	0.519694	0.513225	0.207077	0.157131	0.527899	0.524677	0.146034	0.366362	0.511534	0.690414	0.223804	0.388247	0.474321	0.485651	0.527664
entorhinal R	0.234238	0.989589	0.691312	0.647886	0.94333	0.974737	0.511159	1	0.934947	0.955212	0.923467	0.983963	0.989469	0.792189	0.932976	0.969455	0.887512	0.910852	0.90061	0.804218	0.868623	0.987558	0.942571	0.890072	0.927354	0.970334	0.988231	0.971289	0.960281	0.910279	0.987658	0.956396	0.590474	0.749527	0.963211	0.817614	0.64825	0.365252	0.884128	0.868127	0.390004	0.846118	0.983711	0.819961	0.473872	0.862261	0.792658	0.979964	0.90282
fusiform L	0.392154	0.94878	0.844265	0.680978	0.996032	0.95221	0.503923	0.934947	1	0.968936	0.993749	0.925228	0.965792	0.639387	0.918899	0.986154	0.82595	0.9664	0.97409	0.861672	0.83981	0.974601	0.978623	0.918367	0.963588	0.984078	0.97022	0.891698	0.991963	0.971474	0.889169	0.832801	0.710183	0.777726	0.989279	0.859538	0.566537	0.271743	0.916183	0.914487	0.43701	0.754129	0.976132	0.886789	0.548452	0.770598	0.929282	0.949473	0.989996
fusiform R	0.331189	0.981395	0.747959	0.66179	0.981339	0.975059	0.535339	0.955212	0.968936	1	0.968144	0.952594	0.977923	0.661796	0.978427	0.990206	0.904377	0.987159	0.917689	0.812893	0.810767	0.974711	0.94175	0.877976	0.984482	0.986456	0.973997	0.899498	0.984973	0.983448	0.931037	0.861214	0.621603	0.735717	0.964968	0.79892	0.631522	0.338781	0.873799	0.86806	0.396496	0.843881	0.974139	0.92396	0.492006	0.862018	0.856414	0.980178	0.952156
inferiorparietal L	0.385601	0.944788	0.82284	0.651118	0.995399	0.955098	0.496668	0.923467	0.993749	0.968144	1	0.921005	0.960263	0.629318	0.923753	0.977448	0.835301	0.973834	0.954331	0.832892	0.814463	0.961382	0.960546	0.893794	0.962086	0.975165	0.962363	0.872682	0.989668	0.97898	0.883587	0.820947	0.677057	0.749107	0.977455	0.830904	0.559517	0.263735	0.892149	0.888301	0.401933	0.762443	0.967429	0.8989	0.513361	0.777775	0.910393	0.950856	0.979852
inferiorparietal R	0.185065	0.983756	0.678612	0.660691	0.939723	0.989738	0.48688	0.983963	0.925228	0.952594	0.921005	1	0.9827	0.786054	0.937392	0.956345	0.911052	0.907563	0.889509	0.789677	0.854171	0.97153	0.93319	0.876839	0.919137	0.95764	0.980966	0.950164	0.956622	0.903984	0.984502	0.947097	0.587819	0.746946	0.95213	0.803863	0.69262	0.418256	0.872054	0.85394	0.416239	0.879798	0.979998	0.814593	0.489334	0.8907	0.771318	0.989622	0.888856
inferiortemporal L	0.269576	0.995519	0.729806	0.656437	0.973427	0.9902	0.504456	0.989469	0.965792	0.977923	0.960263	0.9827	1	0.742582	0.956578	0.988998	0.896986	0.94657	0.923589	0.817633	0.858023	0.995187	0.958057	0.898054	0.959848	0.990752	0.998787	0.947414	0.986816	0.947326	0.971341	0.920383	0.613896	0.756644	0.983053	0.825877	0.638819	0.347885	0.893187	0.879636	0.393556	0.843169	0.995247	0.859315	0.485192	0.858536	0.830611	0.992397	0.939281
inferiortemporal R	0.281374	0.744654	0.455224	0.509074	0.644542	0.731435	0.623661	0.792189	0.639387	0.661796	0.629318	0.786054	0.742582	1	0.670084	0.683792	0.687503	0.606116	0.633929	0.633014	0.787675	0.733046	0.692367	0.711552	0.641142	0.693382	0.74401	0.847318	0.679438	0.609505	0.821719	0.907144	0.439441	0.642929	0.700368	0.686261	0.598308	0.384403	0.707869	0.676798	0.329784	0.699369	0.735702	0.558835	0.367426	0.701842	0.474044	0.733835	0.599664
insula L	0.290183	0.968324	0.680516	0.667326	0.93563	0.960558	0.549913	0.932976	0.918899	0.978427	0.923753	0.937392	0.956578	0.670084	1	0.957414	0.946271	0.96119	0.856053	0.775377	0.777009	0.942395	0.892385	0.835014	0.975745	0.958649	0.947926	0.87801	0.950973	0.955623	0.925345	0.851483	0.573553	0.722056	0.924669	0.755435	0.691899	0.389697	0.830224	0.821797	0.403945	0.886025	0.942926	0.917232	0.480474	0.902038	0.777756	0.967994	0.90518
insula R	0.341814	0.983483	0.783373	0.672126	0.989288	0.974356	0.520352	0.969455	0.986154	0.990206	0.977448	0.956345	0.988998	0.683792	0.957414	1	0.875013	0.972147	0.948735	0.844372	0.845705	0.993131	0.969899	0.910496	0.980862	0.998743	0.98925	0.923911	0.99524	0.973615	0.93683	0.877801	0.657341	0.764507	0.988431	0.839589	0.60752	0.308865	0.906629	0.900617	0.409274	0.810583	0.990017	0.893677	0.512239	0.82855	0.882721	0.977834	0.971963
isthmuscingulate L	0.109025	0.917882	0.587162	0.683908	0.850408	0.92123	0.430301	0.887512	0.82595	0.904377	0.835301	0.911052	0.896986	0.687503	0.946271	0.875013	1	0.865348	0.763247	0.699376	0.715832	0.871277	0.808323	0.75582	0.879307	0.87588	0.884024	0.831692	0.870251	0.854285	0.908924	0.83792	0.535855	0.683232	0.841104	0.680322	0.816121	0.558597	0.750533	0.739288	0.483579	0.975981	0.876607	0.802991	0.516832	0.981217	0.66264	0.927167	0.797516
isthmuscingulate R	0.414627	0.946487	0.770074	0.638702	0.977021	0.943357	0.571534	0.910852	0.9664	0.987159	0.973834	0.907563	0.94657	0.606116	0.96119	0.972147	0.865348	1	0.910356	0.801818	0.77685	0.944283	0.923769	0.856999	0.98207	0.967137	0.943305	0.851975	0.972823	0.998415	0.878219	0.803927	0.627927	0.717153	0.947199	0.782183	0.570935	0.273216	0.853599	0.85195	0.378585	0.790615	0.945491	0.961087	0.482556	0.810526	0.876402	0.947128	0.957069
lateraloccipital L	0.392734	0.898474	0.894059	0.73554	0.960129	0.903719	0.492874	0.90061	0.97409	0.917689	0.954331	0.889509	0.923589	0.633929	0.856053	0.948735	0.763247	0.910356	1	0.918548	0.880474	0.945414	0.988736	0.957073	0.9111	0.944903	0.935658	0.885284	0.954718	0.917727	0.84264	0.811571	0.787279	0.840422	0.970748	0.91936	0.560344	0.276236	0.957361	0.96019	0.511227	0.692463	0.948864	0.8271	0.6253	0.708494	0.94119	0.898467	0.968622
lateraloccipital R	0.357009	0.794354	0.866657	0.845343	0.840185	0.790649	0.529019	0.804218	0.861672	0.812893	0.832892	0.789677	0.817633	0.633014	0.775377	0.844372	0.699376	0.801818	0.918548	1	0.897957	0.845335	0.90932	0.962732	0.822822	0.843675	0.831267	0.848305	0.8436	0.809	0.746664	0.759281	0.848096	0.953311	0.869449	0.972509	0.609349	0.348207	0.964116	0.97663	0.615529	0.633019	0.84579	0.743377	0.721948	0.647338	0.842603	0.789417	0.872023
lateralorbitofrontal L	0.26355	0.837626	0.746653	0.722599	0.828948	0.830074	0.559137	0.868623	0.83981	0.810767	0.814463	0.854171	0.858023	0.787675	0.777009	0.845705	0.715832	0.77685	0.880474	0.897957	1	0.87282	0.905008	0.950071	0.79536	0.846695	0.872156	0.927912	0.846573	0.783073	0.832176	0.877804	0.713577	0.888246	0.883294	0.938368	0.570354	0.246128	0.948549	0.931986	0.466738	0.66272	0.878857	0.70621	0.575913	0.678146	0.754504	0.82933	0.818835
lateralorbitofrontal R	0.299675	0.987697	0.762491	0.669228	0.976113	0.976935	0.510386	0.987558	0.974601	0.974711	0.961382	0.97153	0.995187	0.733046	0.942395	0.993131	0.871277	0.944283	0.945414	0.845335	0.87282	1	0.97391	0.919929	0.959267	0.993774	0.996724	0.954143	0.987189	0.946181	0.958456	0.915247	0.648295	0.77417	0.990338	0.852069	0.616396	0.319463	0.915123	0.905218	0.407893	0.813858	0.996251	0.855771	0.507525	0.830861	0.858716	0.979973	0.953189
lingual L	0.355985	0.937395	0.841728	0.721153	0.969124	0.938948	0.51876	0.942571	0.978623	0.94175	0.960546	0.93319	0.958057	0.692367	0.892385	0.969899	0.808323	0.923769	0.988736	0.90932	0.905008	0.97391	1	0.96531	0.932563	0.968524	0.968193	0.931366	0.973507	0.929729	0.895044	0.871148	0.737481	0.83716	0.989028	0.916612	0.587362	0.284349	0.963523	0.959446	0.471602	0.742406	0.97813	0.839866	0.582518	0.758339	0.904034	0.936103	0.967125
lingual R	0.327494	0.876026	0.848911	0.775173	0.903567	0.873177	0.531943	0.890072	0.918367	0.877976	0.893794	0.876839	0.898054	0.711552	0.835014	0.910496	0.75582	0.856999	0.957073	0.962732	0.950071	0.919929	0.96531	1	0.874937	0.910327	0.91069	0.927526	0.911335	0.863448	0.838767	0.851835	0.789507	0.902252	0.936754	0.974042	0.59573	0.296155	0.99941	0.996577	0.530193	0.690875	0.923136	0.781823	0.641553	0.706922	0.856872	0.871552	0.912971
medialorbitofrontal L	0.397133	0.95979	0.766948	0.669588	0.967808	0.949032	0.574197	0.927354	0.963588	0.984482	0.962086	0.919137	0.959848	0.641142	0.975745	0.980862	0.879307	0.98207	0.9111	0.822822	0.79536	0.959267	0.932563	0.874937	1	0.982462	0.957125	0.877698	0.976556	0.983626	0.89843	0.828885	0.635312	0.744178	0.957303	0.80269	0.606451	0.292866	0.871551	0.868376	0.400686	0.803294	0.957131	0.934264	0.499323	0.822633	0.85983	0.954604	0.965625
medialorbitofrontal R	0.337633	0.984237	0.778984	0.671577	0.985773	0.975242	0.521363	0.970334	0.984078	0.986456	0.975165	0.95764	0.990752	0.693382	0.958649	0.998743	0.87588	0.967137	0.944903	0.843675	0.846695	0.993774	0.968524	0.910327	0.982462	1	0.990922	0.926902	0.994621	0.969407	0.939545	0.881983	0.654254	0.766925	0.989396	0.841119	0.609578	0.308674	0.90633	0.899266	0.407335	0.810429	0.990674	0.888403	0.509488	0.827917	0.87491	0.978333	0.971794
middletemporal L	0.281457	0.991012	0.743287	0.6628	0.975233	0.986667	0.511513	0.988231	0.97022	0.973997	0.962363	0.980966	0.998787	0.74401	0.947926	0.98925	0.884024	0.943305	0.935658	0.831267	0.872156	0.996724	0.968193	0.91069	0.957125	0.990922	1	0.950992	0.988613	0.94541	0.966582	0.920782	0.627228	0.770705	0.989042	0.841926	0.629018	0.334143	0.906197	0.892775	0.398179	0.828746	0.998032	0.855809	0.493314	0.844049	0.840816	0.988017	0.945283
middletemporal R	0.240072	0.941991	0.699338	0.682244	0.891735	0.924152	0.553927	0.971289	0.891698	0.899498	0.872682	0.950164	0.947414	0.847318	0.87801	0.923911	0.831692	0.851975	0.885284	0.848305	0.927912	0.954143	0.931366	0.927526	0.877698	0.926902	0.950992	1	0.913801	0.853115	0.951575	0.97509	0.637188	0.806321	0.932318	0.874159	0.634576	0.331751	0.922156	0.904026	0.424373	0.789467	0.95115	0.769357	0.515637	0.805704	0.754597	0.928948	0.862255
paracentral L	0.345063	0.976662	0.793018	0.666955	0.995344	0.978591	0.515487	0.960281	0.991963	0.984973	0.989668	0.956622	0.986816	0.679438	0.950973	0.99524	0.870251	0.972823	0.954718	0.8436	0.846573	0.987189	0.973507	0.911335	0.976556	0.994621	0.988613	0.913801	1	0.976264	0.928706	0.869547	0.659219	0.767755	0.99195	0.843653	0.600491	0.300052	0.90863	0.900967	0.402838	0.803991	0.991048	0.894082	0.508307	0.81986	0.886668	0.978108	0.976606
paracentral R	0.428918	0.944386	0.78066	0.637518	0.979457	0.940634	0.575442	0.910279	0.971474	0.983448	0.97898	0.903984	0.947326	0.609505	0.955623	0.973615	0.854285	0.998415	0.917727	0.809	0.783073	0.946181	0.929729	0.863448	0.983626	0.969407	0.94541	0.853115	0.976264	1	0.87554	0.80309	0.635084	0.722908	0.952549	0.791296	0.55712	0.253681	0.860502	0.858679	0.376322	0.775755	0.947646	0.959365	0.483264	0.796019	0.883829	0.943914	0.964335
parahippocampal L	0.167586	0.980009	0.618636	0.620703	0.905428	0.967703	0.494879	0.987658	0.889169	0.931037	0.883587	0.984502	0.971341	0.821719	0.925345	0.93683	0.908924	0.878219	0.84264	0.746664	0.832176	0.958456	0.895044	0.838767	0.89843	0.939545	0.966582	0.951575	0.928706	0.87554	1	0.965662	0.528551	0.708667	0.924354	0.763188	0.688221	0.428968	0.833014	0.811794	0.382767	0.884351	0.958444	0.787579	0.442528	0.896916	0.721387	0.973855	0.852074
parahippocampal R	0.192918	0.923607	0.599009	0.619712	0.841979	0.908615	0.54616	0.956396	0.832801	0.861214	0.820947	0.947097	0.920383	0.907144	0.851483	0.877801	0.83792	0.803927	0.811571	0.759281	0.877804	0.915247	0.871148	0.851835	0.828885	0.881983	0.920782	0.97509	0.869547	0.80309	0.965662	1	0.542735	0.734578	0.88204	0.792912	0.660692	0.394731	0.846491	0.820895	0.384185	0.821033	0.916969	0.720946	0.449496	0.83242	0.665299	0.913727	0.792799
parsopercularis L	0.455315	0.584183	0.916889	0.886245	0.676905	0.595906	0.324839	0.590474	0.710183	0.621603	0.677057	0.587819	0.613896	0.439441	0.573553	0.657341	0.535855	0.627927	0.787279	0.848096	0.713577	0.648295	0.737481	0.789507	0.635312	0.654254	0.627228	0.637188	0.659219	0.635084	0.528551	0.542735	1	0.843255	0.688075	0.825081	0.651981	0.512183	0.793264	0.818252	0.81826	0.495309	0.646581	0.572894	0.916142	0.498379	0.833811	0.587061	0.733525
parsopercularis R	0.284165	0.733448	0.805871	0.895784	0.757138	0.735905	0.517025	0.749527	0.777726	0.735717	0.749107	0.746946	0.756644	0.642929	0.722056	0.764507	0.683232	0.717153	0.840422	0.953311	0.888246	0.77417	0.83716	0.902252	0.744178	0.766925	0.770705	0.806321	0.767755	0.722908	0.708667	0.734578	0.843255	1	0.801414	0.943994	0.665099	0.396039	0.903996	0.91151	0.655453	0.630468	0.780556	0.666147	0.753798	0.639786	0.756353	0.732933	0.787765
parsorbitalis L	0.349072	0.966028	0.808407	0.686132	0.984783	0.96502	0.519694	0.963211	0.989279	0.964968	0.977455	0.95213	0.983053	0.700368	0.924669	0.988431	0.841104	0.947199	0.970748	0.869449	0.883294	0.990338	0.989028	0.936754	0.957303	0.989396	0.989042	0.932318	0.99195	0.952549	0.924354	0.88204	0.688075	0.801414	1	0.879028	0.588528	0.28471	0.933642	0.92571	0.42517	0.774752	0.992465	0.863793	0.534003	0.790805	0.892368	0.963644	0.974979
parsorbitalis R	0.311326	0.797613	0.848544	0.799975	0.836529	0.796899	0.513225	0.817614	0.859538	0.79892	0.830904	0.803863	0.825877	0.686261	0.755435	0.839589	0.680322	0.782183	0.91936	0.972509	0.938368	0.852069	0.916612	0.974042	0.80269	0.841119	0.841926	0.874159	0.843653	0.791296	0.763188	0.792912	0.825081	0.943994	0.879028	1	0.579429	0.291232	0.975818	0.976405	0.568823	0.616273	0.855585	0.713254	0.681658	0.630509	0.824577	0.793293	0.860387
parstriangularis L	0.254978	0.657521	0.531265	0.790084	0.578304	0.673443	0.207077	0.64825	0.566537	0.631522	0.559517	0.69262	0.638819	0.598308	0.691899	0.60752	0.816121	0.570935	0.560344	0.609349	0.570354	0.616396	0.587362	0.59573	0.606451	0.609578	0.629018	0.634576	0.600491	0.55712	0.688221	0.660692	0.651981	0.665099	0.588528	0.579429	1	0.783527	0.592283	0.594877	0.786091	0.854899	0.624108	0.5047	0.768241	0.843173	0.495172	0.674848	0.550446
parstriangularis R	0.615262	0.372727	0.376862	0.601291	0.284843	0.395447	0.157131	0.365252	0.271743	0.338781	0.263735	0.418256	0.347885	0.384403	0.389697	0.308865	0.558597	0.273216	0.276236	0.348207	0.246128	0.319463	0.284349	0.296155	0.292866	0.308674	0.334143	0.331751	0.300052	0.253681	0.428968	0.394731	0.512183	0.396039	0.28471	0.291232	0.783527	1	0.293085	0.309965	0.771338	0.64995	0.326232	0.191826	0.674555	0.624727	0.297671	0.397074	0.264521
pericalcarine L	0.327177	0.87099	0.854884	0.775542	0.901263	0.869129	0.527899	0.884128	0.916183	0.873799	0.892149	0.872054	0.893187	0.707869	0.830224	0.906629	0.750533	0.853599	0.957361	0.964116	0.948549	0.915123	0.963523	0.99941	0.871551	0.90633	0.906197	0.922156	0.90863	0.860502	0.833014	0.846491	0.793264	0.903996	0.933642	0.975818	0.592283	0.293085	1	0.996956	0.529345	0.685282	0.919424	0.777704	0.64208	0.701214	0.85768	0.867156	0.912135
pericalcarine R	0.349174	0.856765	0.872591	0.795231	0.897131	0.854392	0.524677	0.868127	0.914487	0.86806	0.888301	0.85394	0.879636	0.676798	0.821797	0.900617	0.739288	0.85195	0.96019	0.97663	0.931986	0.905218	0.959446	0.996577	0.868376	0.899266	0.892775	0.904026	0.900967	0.858679	0.811794	0.820895	0.818252	0.91151	0.92571	0.976405	0.594877	0.309965	0.996956	1	0.559795	0.672257	0.907253	0.779143	0.671337	0.688271	0.872804	0.852519	0.914882
postcentral L	0.504683	0.383233	0.660353	0.824741	0.41211	0.401247	0.146034	0.390004	0.43701	0.396496	0.401933	0.416239	0.393556	0.329784	0.403945	0.409274	0.483579	0.378585	0.511227	0.615529	0.466738	0.407893	0.471602	0.530193	0.400686	0.407335	0.398179	0.424373	0.402838	0.376322	0.382767	0.384185	0.81826	0.655453	0.42517	0.568823	0.786091	0.771338	0.529345	0.559795	1	0.515043	0.407436	0.338332	0.958323	0.500529	0.575928	0.395959	0.4581
postcentral R	0.0487996	0.869583	0.513286	0.664773	0.782774	0.876611	0.366362	0.846118	0.754129	0.843881	0.762443	0.879798	0.843169	0.699369	0.886025	0.810583	0.975981	0.790615	0.692463	0.633019	0.66272	0.813858	0.742406	0.690875	0.803294	0.810429	0.828746	0.789467	0.803991	0.775755	0.884351	0.821033	0.495309	0.630468	0.774752	0.616273	0.854899	0.64995	0.685282	0.672257	0.515043	1	0.820499	0.716681	0.520041	0.997644	0.583498	0.88253	0.718466
posteriorcingulate L	0.29359	0.986237	0.763767	0.671685	0.979594	0.985105	0.511534	0.983711	0.976132	0.974139	0.967429	0.979998	0.995247	0.735702	0.942926	0.990017	0.876607	0.945491	0.948864	0.84579	0.878857	0.996251	0.97813	0.923136	0.957131	0.990674	0.998032	0.95115	0.991048	0.947646	0.958444	0.916969	0.646581	0.780556	0.992465	0.855585	0.624108	0.326232	0.919424	0.907253	0.407436	0.820499	1	0.857169	0.506492	0.83564	0.85448	0.985339	0.953227
posteriorcingulate R	0.517345	0.863052	0.712345	0.589087	0.898077	0.853437	0.690414	0.819961	0.886789	0.92396	0.8989	0.814593	0.859315	0.558835	0.917232	0.893677	0.802991	0.961087	0.8271	0.743377	0.70621	0.855771	0.839866	0.781823	0.934264	0.888403	0.855809	0.769357	0.894082	0.959365	0.787579	0.720946	0.572894	0.666147	0.863793	0.713254	0.5047	0.191826	0.777704	0.779143	0.338332	0.716681	0.857169	1	0.438421	0.740567	0.815301	0.860733	0.88756
precentral L	0.471955	0.467107	0.764735	0.891128	0.520591	0.482679	0.223804	0.473872	0.548452	0.492006	0.513361	0.489334	0.485192	0.367426	0.480474	0.512239	0.516832	0.482556	0.6253	0.721948	0.575913	0.507525	0.582518	0.641553	0.499323	0.509488	0.493314	0.515637	0.508307	0.483264	0.442528	0.449496	0.916142	0.753798	0.534003	0.681658	0.768241	0.674555	0.64208	0.671337	0.958323	0.520041	0.506492	0.438421	1	0.512911	0.679316	0.475885	0.569744
precentral R	0.0371262	0.885871	0.525286	0.665974	0.799044	0.888139	0.388247	0.862261	0.770598	0.862018	0.777775	0.8907	0.858536	0.701842	0.902038	0.82855	0.981217	0.810526	0.708494	0.647338	0.678146	0.830861	0.758339	0.706922	0.822633	0.827917	0.844049	0.805704	0.81986	0.796019	0.896916	0.83242	0.498379	0.639786	0.790805	0.630509	0.843173	0.624727	0.701214	0.688271	0.500529	0.997644	0.83564	0.740567	0.512911	1	0.601274	0.895519	0.735887
precuneus L	0.529904	0.804667	0.948317	0.710889	0.911507	0.807476	0.474321	0.792658	0.929282	0.856414	0.910393	0.771318	0.830611	0.474044	0.777756	0.882721	0.66264	0.876402	0.94119	0.842603	0.754504	0.858716	0.904034	0.856872	0.85983	0.87491	0.840816	0.754597	0.886668	0.883829	0.721387	0.665299	0.833811	0.756353	0.892368	0.824577	0.495172	0.297671	0.85768	0.872804	0.575928	0.583498	0.85448	0.815301	0.679316	0.601274	1	0.80211	0.939069
precuneus R	0.227591	0.995041	0.699371	0.650716	0.965202	0.99858	0.485651	0.979964	0.949473	0.980178	0.950856	0.989622	0.992397	0.733835	0.967994	0.977834	0.927167	0.947128	0.898467	0.789417	0.82933	0.979973	0.936103	0.871552	0.954604	0.978333	0.988017	0.928948	0.978108	0.943914	0.973855	0.913727	0.587061	0.732933	0.963644	0.793293	0.674848	0.397074	0.867156	0.852519	0.395959	0.88253	0.985339	0.860733	0.475885	0.895519	0.80211	1	0.919271
rostralanteriorcingulate L	0.453443	0.92156	0.867758	0.702077	0.97964	0.920843	0.527664	0.90282	0.989996	0.952156	0.979852	0.888856	0.939281	0.599664	0.90518	0.971963	0.797516	0.957069	0.968622	0.872023	0.818835	0.953189	0.967125	0.912971	0.965625	0.971794	0.945283	0.862255	0.976606	0.964335	0.852074	0.792799	0.733525	0.787765	0.974979	0.860387	0.550446	0.264521	0.912135	0.914882	0.4581	0.718466	0.953227	0.88756	0.569744	0.735887	0.939069	0.919271	1
rostralanteriorcingulate R	0.267923	0.999015	0.712105	0.650548	0.965815	0.986059	0.50968	0.98677	0.954742	0.985521	0.949389	0.97704	0.995123	0.732055	0.971952	0.988234	0.913631	0.953613	0.904831	0.802866	0.83583	0.98965	0.941143	0.88071	0.96863	0.989072	0.990679	0.939126	0.979787	0.951893	0.972615	0.914258	0.595545	0.737318	0.969142	0.802657	0.650375	0.359712	0.875653	0.863356	0.386573	0.86079	0.986073	0.873108	0.474122	0.878046	0.817446	0.992101	0.931462
rostralmiddlefrontal L	0.314651	0.98712	0.724499	0.660635	0.967136	0.978262	0.540706	0.962773	0.957864	0.986792	0.957392	0.957869	0.985821	0.699696	0.984907	0.985717	0.913148	0.967666	0.902599	0.808686	0.821596	0.977631	0.936373	0.876524	0.986714	0.989013	0.981821	0.912497	0.982477	0.967732	0.946154	0.880145	0.601619	0.747469	0.967868	0.801363	0.642493	0.339371	0.872285	0.861645	0.386207	0.848262	0.97743	0.903977	0.477401	0.865043	0.821775	0.983259	0.94531
rostralmiddlefrontal R	0.22922	0.996728	0.686572	0.634392	0.950503	0.981276	0.494061	0.995527	0.938202	0.969721	0.930425	0.982767	0.991155	0.765531	0.950931	0.975812	0.905892	0.928545	0.891892	0.786527	0.840239	0.986119	0.931929	0.871847	0.941779	0.975786	0.986695	0.951984	0.965232	0.926181	0.986724	0.93844	0.576033	0.724236	0.958844	0.793706	0.652073	0.373902	0.866267	0.851464	0.377023	0.864054	0.981347	0.839061	0.459412	0.880945	0.795172	0.987832	0.90719
superiorfrontal L	0.32493	0.987224	0.744335	0.658553	0.980003	0.982233	0.534428	0.963767	0.971605	0.991148	0.972208	0.960327	0.988941	0.693403	0.978814	0.991839	0.903968	0.975725	0.918974	0.817543	0.828208	0.982474	0.948509	0.886405	0.987819	0.993502	0.986306	0.91307	0.991584	0.976893	0.943061	0.877892	0.616015	0.749732	0.976801	0.812519	0.629546	0.326682	0.882507	0.872627	0.386405	0.838371	0.983925	0.908557	0.482298	0.855085	0.843192	0.985579	0.956812
superiorfrontal R	0.535241	0.88875	0.849143	0.669751	0.957135	0.88381	0.583233	0.85863	0.963933	0.938442	0.964223	0.842474	0.901601	0.554001	0.898863	0.945239	0.774297	0.965307	0.930171	0.83602	0.770105	0.91329	0.925734	0.868739	0.963335	0.942698	0.905712	0.81419	0.950819	0.973814	0.807074	0.742331	0.702336	0.747315	0.936534	0.812544	0.505066	0.223262	0.867976	0.873296	0.432645	0.68321	0.913693	0.926807	0.540634	0.704019	0.923975	0.884766	0.981317
superiorparietal L	0.356323	0.597929	0.378115	0.626815	0.474695	0.617102	0.255709	0.59851	0.454301	0.528947	0.457698	0.649309	0.573851	0.675641	0.598503	0.51209	0.757156	0.448982	0.433261	0.467313	0.487576	0.539399	0.481751	0.484454	0.495676	0.519937	0.561811	0.587528	0.511024	0.437869	0.668846	0.662454	0.498964	0.522764	0.49542	0.456087	0.865154	0.809603	0.481898	0.470176	0.691291	0.823849	0.552911	0.360706	0.625155	0.802017	0.328218	0.618181	0.422118
superiorparietal R	0.154556	0.979589	0.641256	0.64518	0.927215	0.988079	0.456869	0.959772	0.905074	0.956673	0.910362	0.982529	0.968814	0.740969	0.961225	0.943996	0.955212	0.915661	0.846416	0.743522	0.790641	0.947875	0.890859	0.825673	0.924406	0.945231	0.960433	0.903405	0.94376	0.908549	0.970809	0.905732	0.548531	0.702011	0.922845	0.745321	0.72603	0.467429	0.820869	0.804412	0.413602	0.926545	0.955537	0.829504	0.471707	0.936068	0.741067	0.989748	0.870065
superiortemporal L	0.178747	0.952701	0.585313	0.600012	0.869018	0.935075	0.523925	0.973325	0.854656	0.89313	0.846161	0.962138	0.945299	0.867805	0.886778	0.904887	0.873416	0.836588	0.816741	0.730482	0.844258	0.934686	0.874178	0.825318	0.860412	0.908226	0.94353	0.953281	0.896397	0.835933	0.988199	0.98234	0.502595	0.704434	0.899912	0.755152	0.671339	0.421437	0.819661	0.794732	0.365964	0.855255	0.93501	0.750606	0.420135	0.866813	0.683447	0.942127	0.816487
superiortemporal R	0.210204	0.991625	0.673649	0.640587	0.940465	0.978867	0.49728	0.997895	0.927784	0.958125	0.918941	0.987379	0.987277	0.787217	0.938151	0.966022	0.90145	0.912087	0.887134	0.785923	0.849583	0.981879	0.930125	0.873254	0.925047	0.965887	0.983946	0.960931	0.95646	0.909427	0.991759	0.953065	0.573017	0.731471	0.953879	0.796776	0.663271	0.39052	0.867372	0.851118	0.387791	0.866092	0.978892	0.820108	0.465258	0.881555	0.780183	0.984449	0.893265
supramarginal L	0.584372	0.295199	0.68051	0.755351	0.372301	0.31255	0.190602	0.306105	0.405317	0.328698	0.36902	0.322638	0.315547	0.253799	0.305149	0.35245	0.363754	0.338655	0.489453	0.577255	0.417042	0.344063	0.430367	0.490331	0.343034	0.347692	0.324442	0.350476	0.34696	0.341353	0.280828	0.29288	0.815949	0.597113	0.374616	0.53522	0.692782	0.756363	0.490393	0.525294	0.968365	0.40001	0.338968	0.319832	0.929585	0.383303	0.595625	0.304439	0.433656
supramarginal R	0.0557958	0.937004	0.559398	0.634714	0.857742	0.941803	0.417471	0.918385	0.829954	0.906389	0.835288	0.946786	0.915449	0.741845	0.92345	0.88303	0.965044	0.854824	0.767362	0.677675	0.730816	0.889877	0.818044	0.756163	0.862896	0.88295	0.903326	0.859194	0.877013	0.842738	0.94791	0.883509	0.498048	0.651523	0.852075	0.674672	0.781917	0.557949	0.75055	0.73368	0.442874	0.971611	0.895845	0.771452	0.470915	0.976698	0.655681	0.946911	0.79053
transversetemporal L	0.406446	0.848626	0.931458	0.759608	0.927322	0.857295	0.471582	0.848698	0.94669	0.875061	0.928984	0.838967	0.876742	0.611225	0.813191	0.908342	0.719537	0.877012	0.983499	0.93098	0.87366	0.901438	0.961569	0.957115	0.877802	0.905537	0.889591	0.853817	0.918379	0.886051	0.78594	0.769863	0.836028	0.855765	0.935559	0.933769	0.554447	0.289626	0.960421	0.965326	0.551281	0.64578	0.90659	0.797745	0.667825	0.660947	0.937352	0.850114	0.949128
transversetemporal R	0.196237	0.988199	0.662907	0.639067	0.932481	0.977861	0.496526	0.996706	0.919232	0.950124	0.910886	0.990471	0.983824	0.801237	0.931818	0.958254	0.901201	0.901615	0.879948	0.780467	0.851422	0.977041	0.92552	0.869946	0.915475	0.958731	0.980789	0.963128	0.950053	0.898767	0.994707	0.961035	0.566998	0.730656	0.948474	0.794384	0.670613	0.40126	0.864106	0.846339	0.390201	0.869813	0.976112	0.808498	0.463923	0.884129	0.766339	0.982712	0.882782
[truncated: 13 more columns]
