# Supplementary material for: The relationship between the interictal epileptiform discharge source connectivity and cortical structural couplings in temporal lobe epilepsy
Source: Front Neurol. 2023 Feb 1;14:1029732. doi: 10.3389/fneur.2023.1029732 (PMC9948620; doi:10.3389/fneur.2023.1029732)
Supplement: Supplementary file 1 [file Data_Sheet_1.ZIP › Connection/PLV/R/12.xlsx]

## Sheet: Sheet1
\	caudalanteriorcingulate L	caudalanteriorcingulate R	caudalmiddlefrontal L	caudalmiddlefrontal R	cuneus L	cuneus R	entorhinal L	entorhinal R	fusiform L	fusiform R	inferiorparietal L	inferiorparietal R	inferiortemporal L	inferiortemporal R	insula L	insula R	isthmuscingulate L	isthmuscingulate R	lateraloccipital L	lateraloccipital R	lateralorbitofrontal L	lateralorbitofrontal R	lingual L	lingual R	medialorbitofrontal L	medialorbitofrontal R	middletemporal L	middletemporal R	paracentral L	paracentral R	parahippocampal L	parahippocampal R	parsopercularis L	parsopercularis R	parsorbitalis L	parsorbitalis R	parstriangularis L	parstriangularis R	pericalcarine L	pericalcarine R	postcentral L	postcentral R	posteriorcingulate L	posteriorcingulate R	precentral L	precentral R	precuneus L	precuneus R	rostralanteriorcingulate L
caudalanteriorcingulate L	1	0.613147	0.490681	0.556899	0.560087	0.53771	0.680201	0.744495	0.718927	0.617188	0.468158	0.818765	0.610199	0.549207	0.526519	0.545209	0.547235	0.48812	0.540939	0.465119	0.540869	0.616018	0.602984	0.725771	0.530849	0.548646	0.683722	0.677261	0.548528	0.535705	0.756619	0.846866	0.543152	0.720635	0.534879	0.692959	0.632984	0.54487	0.629394	0.605867	0.500051	0.331824	0.57409	0.558998	0.496425	0.378915	0.53073	0.51851	0.535059
caudalanteriorcingulate R	0.613147	1	0.665989	0.897396	0.971555	0.842112	0.952472	0.783016	0.736894	0.788427	0.692021	0.509325	0.99262	0.859384	0.912554	0.91969	0.939615	0.664357	0.887096	0.629351	0.726359	0.964108	0.727984	0.879969	0.896435	0.952855	0.930338	0.752159	0.945092	0.899374	0.887236	0.81357	0.910567	0.731292	0.78146	0.861364	0.980906	0.742032	0.919466	0.905233	0.759828	0.249509	0.973563	0.945063	0.706846	0.521016	0.858752	0.827426	0.927164
caudalmiddlefrontal L	0.490681	0.665989	1	0.86229	0.597283	0.849808	0.671813	0.675525	0.670271	0.707289	0.608146	0.680495	0.712961	0.789908	0.764916	0.804299	0.784271	0.917608	0.878246	0.839301	0.654256	0.764865	0.694105	0.688244	0.752384	0.783674	0.688685	0.741591	0.741611	0.78798	0.506693	0.479003	0.85259	0.753732	0.644647	0.738698	0.678162	0.926662	0.77381	0.812198	0.971704	0.672098	0.763671	0.80406	0.993096	0.82385	0.877575	0.341164	0.782197
caudalmiddlefrontal R	0.556899	0.897396	0.86229	1	0.818019	0.917189	0.902387	0.790625	0.759022	0.786586	0.666907	0.587241	0.930604	0.882906	0.901326	0.944738	0.940554	0.838442	0.987261	0.769297	0.726364	0.969906	0.751403	0.878475	0.879373	0.961805	0.905566	0.784665	0.903368	0.909137	0.761755	0.695514	0.989375	0.777143	0.741247	0.897211	0.913556	0.886012	0.957575	0.973409	0.924469	0.464051	0.95553	0.971113	0.887863	0.70267	0.952914	0.606599	0.932886
cuneus L	0.560087	0.971555	0.597283	0.818019	1	0.813652	0.894267	0.731319	0.6946	0.786731	0.703125	0.461444	0.947899	0.849622	0.906675	0.8854	0.909579	0.583405	0.82273	0.566602	0.709152	0.896166	0.701279	0.810651	0.89588	0.905928	0.86544	0.731855	0.937244	0.886385	0.846766	0.769973	0.84714	0.699252	0.791039	0.787187	0.930816	0.691177	0.84333	0.825255	0.696078	0.227682	0.926933	0.892915	0.642707	0.45889	0.814802	0.886695	0.901097
cuneus R	0.53771	0.842112	0.849808	0.917189	0.813652	1	0.797725	0.733117	0.726893	0.895179	0.681535	0.676204	0.860664	0.987471	0.965059	0.970284	0.951683	0.734067	0.955354	0.668552	0.702242	0.877316	0.715034	0.766321	0.966193	0.932376	0.790373	0.897316	0.936183	0.980164	0.663854	0.621995	0.944026	0.8799	0.8071	0.785722	0.823118	0.941052	0.841823	0.861919	0.918884	0.407032	0.90962	0.939493	0.88828	0.604365	0.990923	0.578618	0.960624
entorhinal L	0.680201	0.952472	0.671813	0.902387	0.894267	0.797725	1	0.843053	0.791702	0.75462	0.660231	0.54631	0.965516	0.801081	0.846195	0.870985	0.889296	0.711311	0.874275	0.666972	0.725529	0.965448	0.752036	0.951584	0.82663	0.907887	0.9948	0.735684	0.881334	0.839323	0.947634	0.879762	0.892868	0.721473	0.736227	0.919661	0.978194	0.717637	0.973348	0.950367	0.753067	0.271	0.933698	0.91046	0.703062	0.563551	0.825597	0.756434	0.870164
entorhinal R	0.744495	0.783016	0.675525	0.790625	0.731319	0.733117	0.843053	1	0.987632	0.833643	0.798363	0.656723	0.801691	0.746393	0.735984	0.749633	0.753609	0.777771	0.768992	0.78765	0.87521	0.81762	0.928244	0.930215	0.740746	0.756803	0.866976	0.822265	0.754877	0.742526	0.790307	0.810917	0.769143	0.793547	0.826165	0.946189	0.80083	0.6729	0.858077	0.849631	0.701807	0.415697	0.779586	0.770045	0.680598	0.672886	0.738607	0.541883	0.741473
fusiform L	0.718927	0.736894	0.670271	0.759022	0.6946	0.726893	0.791702	0.987632	1	0.854896	0.831605	0.666757	0.756631	0.742607	0.718361	0.724667	0.724285	0.771839	0.742927	0.796239	0.898399	0.772986	0.951992	0.888378	0.72921	0.721722	0.818349	0.841142	0.728469	0.727197	0.731054	0.756167	0.738962	0.801837	0.848669	0.910667	0.751205	0.668278	0.815791	0.811809	0.689686	0.441712	0.739943	0.735796	0.673294	0.684756	0.723639	0.493854	0.716688
fusiform R	0.617188	0.788427	0.707289	0.786586	0.786731	0.895179	0.75462	0.833643	0.854896	1	0.838561	0.719753	0.790826	0.925024	0.87304	0.853115	0.838729	0.678385	0.816225	0.685195	0.848002	0.787066	0.850879	0.771708	0.897769	0.815704	0.752155	0.97252	0.854099	0.885781	0.662653	0.658716	0.806138	0.923893	0.947541	0.791866	0.758836	0.802516	0.769706	0.776719	0.767233	0.379404	0.808839	0.819124	0.740026	0.584856	0.856563	0.562073	0.849443
inferiorparietal L	0.468158	0.692021	0.608146	0.666907	0.703125	0.681535	0.660231	0.798363	0.831605	0.838561	1	0.47952	0.691166	0.722117	0.709914	0.684828	0.688881	0.728304	0.666017	0.805387	0.96151	0.684057	0.925837	0.71269	0.728656	0.679454	0.667282	0.750525	0.716553	0.708562	0.549959	0.532543	0.662717	0.684441	0.939073	0.758067	0.66034	0.591545	0.690923	0.697173	0.62458	0.583669	0.692039	0.679727	0.60934	0.728612	0.662643	0.514933	0.689068
inferiorparietal R	0.818765	0.509325	0.680495	0.587241	0.461444	0.676204	0.54631	0.656723	0.666757	0.719753	0.47952	1	0.526427	0.659694	0.581653	0.593972	0.567662	0.577787	0.609529	0.526064	0.53149	0.551591	0.581451	0.601061	0.602696	0.551566	0.557349	0.811064	0.557339	0.611025	0.548817	0.636024	0.58433	0.864155	0.58798	0.599118	0.516552	0.736097	0.56156	0.570828	0.666311	0.49671	0.542443	0.568468	0.685648	0.501408	0.649996	0.313554	0.575789
inferiortemporal L	0.610199	0.99262	0.712961	0.930604	0.947899	0.860664	0.965516	0.801691	0.756631	0.790826	0.691166	0.526427	1	0.864557	0.913998	0.9314	0.949505	0.710219	0.918069	0.668395	0.735793	0.981364	0.745365	0.901899	0.893777	0.965174	0.950715	0.762523	0.943939	0.90521	0.883232	0.807324	0.939131	0.743835	0.776764	0.887506	0.988749	0.773286	0.948923	0.937495	0.800415	0.292681	0.98481	0.96258	0.749999	0.566324	0.884462	0.785696	0.934644
inferiortemporal R	0.549207	0.859384	0.789908	0.882906	0.849622	0.987471	0.801081	0.746393	0.742607	0.925024	0.722117	0.659694	0.864557	1	0.976484	0.966385	0.949511	0.684749	0.922408	0.636186	0.731794	0.867133	0.734123	0.764481	0.986153	0.925954	0.787358	0.912422	0.948143	0.98693	0.687751	0.648171	0.916921	0.884594	0.850639	0.777489	0.828394	0.900516	0.822967	0.836154	0.866797	0.350448	0.905771	0.927628	0.83254	0.558103	0.965153	0.628626	0.961997
insula L	0.526519	0.912554	0.764916	0.901326	0.906675	0.965059	0.846195	0.735984	0.718361	0.87304	0.709914	0.581653	0.913998	0.976484	1	0.986567	0.983346	0.677186	0.931058	0.627437	0.720645	0.905178	0.720092	0.787068	0.993228	0.961756	0.827331	0.848139	0.985865	0.997013	0.739267	0.677489	0.937532	0.820491	0.826269	0.791877	0.881661	0.867941	0.854073	0.860551	0.850727	0.315696	0.947438	0.958711	0.8093	0.544546	0.957779	0.708906	0.991632
insula R	0.545209	0.91969	0.804299	0.944738	0.8854	0.970284	0.870985	0.749633	0.724667	0.853115	0.684828	0.593972	0.9314	0.966385	0.986567	1	0.995159	0.72622	0.967626	0.663974	0.713145	0.939827	0.718521	0.818446	0.972233	0.983933	0.856938	0.840088	0.977143	0.989337	0.753003	0.692214	0.971867	0.818519	0.795928	0.828279	0.901579	0.888156	0.894169	0.904262	0.886695	0.354822	0.969899	0.986055	0.844826	0.588076	0.977682	0.680983	0.996723
isthmuscingulate L	0.547235	0.939615	0.784271	0.940554	0.909579	0.951683	0.889296	0.753609	0.724285	0.838729	0.688881	0.567662	0.949505	0.949511	0.983346	0.995159	1	0.716953	0.959471	0.659458	0.716922	0.949198	0.72205	0.830513	0.963512	0.987143	0.873894	0.818607	0.98546	0.9819	0.778204	0.711779	0.967923	0.795271	0.793337	0.835752	0.920843	0.862624	0.903451	0.908713	0.869414	0.334783	0.980589	0.98759	0.824931	0.577613	0.962982	0.715703	0.996348
isthmuscingulate R	0.48812	0.664357	0.917608	0.838442	0.583405	0.734067	0.711311	0.777771	0.771839	0.678385	0.728304	0.577787	0.710219	0.684749	0.677186	0.72622	0.716953	1	0.818282	0.969581	0.787107	0.769554	0.825063	0.772753	0.663946	0.740567	0.740321	0.678848	0.678553	0.69368	0.555632	0.529202	0.800006	0.672212	0.69234	0.835564	0.692566	0.792239	0.813184	0.842514	0.8767	0.734594	0.73699	0.757835	0.893619	0.934027	0.77458	0.350434	0.707309
lateraloccipital L	0.540939	0.887096	0.878246	0.987261	0.82273	0.955354	0.874275	0.768992	0.742927	0.816225	0.666017	0.609529	0.918069	0.922408	0.931058	0.967626	0.959471	0.818282	1	0.746198	0.715404	0.9507	0.737335	0.84653	0.911427	0.964898	0.87472	0.815378	0.924424	0.942513	0.73096	0.670336	0.994818	0.803356	0.755217	0.867659	0.891074	0.914638	0.930802	0.949638	0.943869	0.458458	0.953835	0.975958	0.907757	0.683895	0.9834	0.601074	0.953122
lateraloccipital R	0.465119	0.629351	0.839301	0.769297	0.566602	0.668552	0.666972	0.78765	0.796239	0.685195	0.805387	0.526064	0.668395	0.636186	0.627437	0.663974	0.659458	0.969581	0.746198	1	0.852723	0.716935	0.878019	0.748546	0.62205	0.681229	0.697191	0.66134	0.63571	0.640329	0.515213	0.501885	0.728865	0.637614	0.737148	0.815939	0.64746	0.706991	0.762311	0.788106	0.793118	0.761158	0.685903	0.696263	0.809424	0.954249	0.701161	0.347714	0.649292
lateralorbitofrontal L	0.540869	0.726359	0.654256	0.726364	0.709152	0.702242	0.725529	0.87521	0.898399	0.848002	0.96151	0.53149	0.735793	0.731794	0.720645	0.713145	0.716922	0.787107	0.715404	0.852723	1	0.74182	0.970559	0.79367	0.734473	0.716368	0.740711	0.77934	0.732227	0.722667	0.618938	0.607269	0.712482	0.719687	0.927934	0.840708	0.711938	0.621399	0.762997	0.767569	0.666991	0.581215	0.732476	0.72144	0.651438	0.776841	0.695901	0.500354	0.712009
lateralorbitofrontal R	0.616018	0.964108	0.764865	0.969906	0.896166	0.877316	0.965448	0.81762	0.772986	0.787066	0.684057	0.551591	0.981364	0.867133	0.905178	0.939827	0.949198	0.769554	0.9507	0.716935	0.74182	1	0.758227	0.919033	0.883012	0.971879	0.957731	0.77099	0.927602	0.90399	0.863326	0.795046	0.962976	0.756166	0.761593	0.916704	0.972111	0.805922	0.975544	0.973033	0.843613	0.355352	0.983052	0.974231	0.796174	0.625347	0.908413	0.718022	0.934877
lingual L	0.602984	0.727984	0.694105	0.751403	0.701279	0.715034	0.752036	0.928244	0.951992	0.850879	0.925837	0.581451	0.745365	0.734123	0.720092	0.718521	0.72205	0.825063	0.737335	0.878019	0.970559	0.758227	1	0.838311	0.730061	0.7195	0.774788	0.800366	0.732094	0.725363	0.653255	0.655869	0.731938	0.748793	0.898314	0.882565	0.726662	0.653269	0.794098	0.798244	0.70119	0.548571	0.737652	0.730519	0.689217	0.775996	0.714107	0.485515	0.71373
lingual R	0.725771	0.879969	0.688244	0.878475	0.810651	0.766321	0.951584	0.930215	0.888378	0.771708	0.71269	0.601061	0.901899	0.764481	0.787068	0.818446	0.830513	0.772753	0.84653	0.748546	0.79367	0.919033	0.838311	1	0.774041	0.847807	0.969708	0.760042	0.819284	0.788536	0.9042	0.885698	0.85499	0.744732	0.758168	0.97871	0.910816	0.705882	0.954552	0.938567	0.750518	0.358108	0.874289	0.858475	0.708967	0.641402	0.79414	0.64797	0.810502
medialorbitofrontal L	0.530849	0.896435	0.752384	0.879373	0.89588	0.966193	0.82663	0.740746	0.72921	0.897769	0.728656	0.602696	0.893777	0.986153	0.993228	0.972233	0.963512	0.663946	0.911427	0.62205	0.734473	0.883012	0.730061	0.774041	1	0.941507	0.807391	0.872625	0.971603	0.992892	0.721429	0.666793	0.915	0.843711	0.85085	0.77926	0.860448	0.867498	0.831998	0.839094	0.836724	0.31633	0.925512	0.937311	0.797598	0.536457	0.947617	0.691351	0.976921
medialorbitofrontal R	0.548646	0.952855	0.783674	0.961805	0.905928	0.932376	0.907887	0.756803	0.721722	0.815704	0.679454	0.551566	0.965174	0.925954	0.961756	0.983933	0.987143	0.740567	0.964898	0.681229	0.716368	0.971879	0.7195	0.847807	0.941507	1	0.893031	0.798382	0.967167	0.959552	0.790461	0.718771	0.977724	0.778977	0.77726	0.855653	0.941439	0.85363	0.926744	0.932933	0.867738	0.350922	0.993258	0.997284	0.822175	0.599392	0.951475	0.715173	0.983783
middletemporal L	0.683722	0.930338	0.688685	0.905566	0.86544	0.790373	0.9948	0.866976	0.818349	0.752155	0.667282	0.557349	0.950715	0.787358	0.827331	0.856938	0.873894	0.740321	0.87472	0.697191	0.740711	0.957731	0.774788	0.969708	0.807391	0.893031	1	0.737085	0.861725	0.823423	0.939477	0.877317	0.890361	0.723117	0.733601	0.93972	0.963549	0.72033	0.981571	0.959944	0.762724	0.308885	0.919475	0.89971	0.715652	0.597569	0.821839	0.718906	0.853226
middletemporal R	0.677261	0.752159	0.741591	0.784665	0.731855	0.897316	0.735684	0.822265	0.841142	0.97252	0.750525	0.811064	0.762523	0.912422	0.848139	0.840088	0.818607	0.678848	0.815378	0.66134	0.77934	0.77099	0.800366	0.760042	0.872625	0.798382	0.737085	1	0.822983	0.867403	0.649095	0.663284	0.801147	0.977216	0.87584	0.776382	0.733923	0.849974	0.756384	0.765546	0.792538	0.384588	0.78624	0.805378	0.772481	0.571104	0.860561	0.498703	0.831312
paracentral L	0.548528	0.945092	0.741611	0.903368	0.937244	0.936183	0.881334	0.754877	0.728469	0.854099	0.716553	0.557339	0.943939	0.948143	0.985865	0.977143	0.98546	0.678553	0.924424	0.63571	0.732227	0.927602	0.732094	0.819284	0.971603	0.967167	0.861725	0.822983	1	0.979345	0.782795	0.717396	0.934784	0.795229	0.822283	0.818589	0.914412	0.833824	0.878243	0.878578	0.830337	0.301456	0.964601	0.96265	0.78506	0.543542	0.936633	0.750847	0.985551
paracentral R	0.535705	0.899374	0.78798	0.909137	0.886385	0.980164	0.839323	0.742526	0.727197	0.885781	0.708562	0.611025	0.90521	0.98693	0.997013	0.989337	0.9819	0.69368	0.942513	0.640329	0.722667	0.90399	0.725363	0.788536	0.992892	0.959552	0.823423	0.867403	0.979345	1	0.725722	0.670583	0.943826	0.841065	0.827464	0.797599	0.870926	0.88788	0.856406	0.866136	0.870569	0.337291	0.943548	0.959773	0.83116	0.560656	0.971673	0.67746	0.98955
parahippocampal L	0.756619	0.887236	0.506693	0.761755	0.846766	0.663854	0.947634	0.790307	0.731054	0.662653	0.549959	0.548817	0.883232	0.687751	0.739267	0.753003	0.778204	0.555632	0.73096	0.515213	0.618938	0.863326	0.653255	0.9042	0.721429	0.790461	0.939477	0.649095	0.782795	0.725722	1	0.959823	0.757952	0.643112	0.634571	0.837847	0.914099	0.573867	0.869916	0.829145	0.592369	0.0905021	0.82577	0.79002	0.54051	0.398985	0.683412	0.806396	0.756204
parahippocampal R	0.846866	0.81357	0.479003	0.695514	0.769973	0.621995	0.879762	0.810917	0.756167	0.658716	0.532543	0.636024	0.807324	0.648171	0.677489	0.692214	0.711779	0.529202	0.670336	0.501885	0.607269	0.795046	0.655869	0.885698	0.666793	0.718771	0.877317	0.663284	0.717396	0.670583	0.959823	1	0.689687	0.666813	0.611937	0.823542	0.834685	0.546716	0.803538	0.764954	0.549214	0.13049	0.753503	0.721568	0.507044	0.37687	0.63206	0.726611	0.690498
parsopercularis L	0.543152	0.910567	0.85259	0.989375	0.84714	0.944026	0.892868	0.769143	0.738962	0.806138	0.662717	0.58433	0.939131	0.916921	0.937532	0.971867	0.967923	0.800006	0.994818	0.728865	0.712482	0.962976	0.731938	0.85499	0.915	0.977724	0.890361	0.801147	0.934784	0.943826	0.757952	0.689687	1	0.788594	0.752478	0.871006	0.915965	0.895233	0.938475	0.952282	0.923039	0.425858	0.968305	0.985515	0.883811	0.662485	0.973388	0.637849	0.961712
parsopercularis R	0.720635	0.731292	0.753732	0.777143	0.699252	0.8799	0.721473	0.793547	0.801837	0.923893	0.684441	0.864155	0.743835	0.884594	0.820491	0.818519	0.795271	0.672212	0.803356	0.637614	0.719687	0.756166	0.748793	0.744732	0.843711	0.778977	0.723117	0.977216	0.795229	0.841065	0.643112	0.666813	0.788594	1	0.815633	0.756579	0.718528	0.873543	0.741813	0.752241	0.798608	0.395576	0.766526	0.787441	0.783418	0.556493	0.847371	0.469824	0.808608
parsorbitalis L	0.534879	0.78146	0.644647	0.741247	0.791039	0.8071	0.736227	0.826165	0.848669	0.947541	0.939073	0.58798	0.776764	0.850639	0.826269	0.795928	0.793337	0.69234	0.755217	0.737148	0.927934	0.761593	0.898314	0.758168	0.85085	0.77726	0.733601	0.87584	0.822283	0.827464	0.634571	0.611937	0.752478	0.815633	1	0.788044	0.744404	0.700374	0.749414	0.753383	0.6932	0.464618	0.781676	0.775184	0.667072	0.644094	0.775165	0.581468	0.801136
parsorbitalis R	0.692959	0.861364	0.738698	0.897211	0.787187	0.785722	0.919661	0.946189	0.910667	0.791866	0.758067	0.599118	0.887506	0.777489	0.791877	0.828279	0.835752	0.835564	0.867659	0.815939	0.840708	0.916704	0.882565	0.97871	0.77926	0.855653	0.93972	0.776382	0.818589	0.797599	0.837847	0.823542	0.871006	0.756579	0.788044	1	0.886837	0.730725	0.950849	0.946878	0.787518	0.441323	0.876384	0.8674	0.752736	0.714438	0.815384	0.596934	0.817286
parstriangularis L	0.632984	0.980906	0.678162	0.913556	0.930816	0.823118	0.978194	0.80083	0.751205	0.758836	0.66034	0.516552	0.988749	0.828394	0.881661	0.901579	0.920843	0.692566	0.891074	0.64746	0.711938	0.972111	0.726662	0.910816	0.860448	0.941439	0.963549	0.733923	0.914412	0.870926	0.914099	0.834685	0.915965	0.718528	0.744404	0.886837	1	0.739153	0.948652	0.931339	0.766339	0.259871	0.962872	0.938398	0.714589	0.54421	0.849621	0.791786	0.905611
parstriangularis R	0.54487	0.742032	0.926662	0.886012	0.691177	0.941052	0.717637	0.6729	0.668278	0.802516	0.591545	0.736097	0.773286	0.900516	0.867941	0.888156	0.862624	0.792239	0.914638	0.706991	0.621399	0.805922	0.653269	0.705882	0.867498	0.85363	0.72033	0.849974	0.833824	0.88788	0.573867	0.546716	0.895233	0.873543	0.700374	0.730725	0.739153	1	0.787519	0.818288	0.961223	0.516006	0.825926	0.865765	0.952359	0.671632	0.944821	0.440934	0.873553
pericalcarine L	0.629394	0.919466	0.77381	0.957575	0.84333	0.841823	0.973348	0.858077	0.815791	0.769706	0.690923	0.56156	0.948923	0.822967	0.854073	0.894169	0.903451	0.813184	0.930802	0.762311	0.762997	0.975544	0.794098	0.954552	0.831998	0.926744	0.981571	0.756384	0.878243	0.856406	0.869916	0.803538	0.938475	0.741813	0.749414	0.950849	0.948652	0.787519	1	0.994883	0.839715	0.403975	0.94237	0.935822	0.797206	0.675236	0.87884	0.659933	0.88545
pericalcarine R	0.605867	0.905233	0.812198	0.973409	0.825255	0.861919	0.950367	0.849631	0.811809	0.776719	0.697173	0.570828	0.937495	0.836154	0.860551	0.904262	0.908713	0.842514	0.949638	0.788106	0.767569	0.973033	0.798244	0.938567	0.839094	0.932933	0.959944	0.765546	0.878578	0.866136	0.829145	0.764954	0.952282	0.752241	0.753383	0.946878	0.931339	0.818288	0.994883	1	0.87276	0.447279	0.942392	0.943168	0.833678	0.707344	0.900038	0.627274	0.893102
postcentral L	0.500051	0.759828	0.971704	0.924469	0.696078	0.918884	0.753067	0.701807	0.689686	0.767233	0.62458	0.666311	0.800415	0.866797	0.850727	0.886695	0.869414	0.8767	0.943869	0.793118	0.666991	0.843613	0.70119	0.750518	0.836724	0.867738	0.762724	0.792538	0.830337	0.870569	0.592369	0.549214	0.923039	0.798608	0.6932	0.787518	0.766339	0.961223	0.839715	0.87276	1	0.578705	0.848831	0.884749	0.988899	0.758265	0.944621	0.449024	0.86736
postcentral R	0.331824	0.249509	0.672098	0.464051	0.227682	0.407032	0.271	0.415697	0.441712	0.379404	0.583669	0.49671	0.292681	0.350448	0.315696	0.354822	0.334783	0.734594	0.458458	0.761158	0.581215	0.355352	0.548571	0.358108	0.31633	0.350922	0.308885	0.384588	0.301456	0.337291	0.0905021	0.13049	0.425858	0.395576	0.464618	0.441323	0.259871	0.516006	0.403975	0.447279	0.578705	1	0.336036	0.369322	0.622949	0.867771	0.436657	0.254251	0.334522
posteriorcingulate L	0.57409	0.973563	0.763671	0.95553	0.926933	0.90962	0.933698	0.779586	0.739943	0.808839	0.692039	0.542443	0.98481	0.905771	0.947438	0.969899	0.980589	0.73699	0.953835	0.685903	0.732476	0.983052	0.737652	0.874289	0.925512	0.993258	0.919475	0.78624	0.964601	0.943548	0.82577	0.753503	0.968305	0.766526	0.781676	0.876384	0.962872	0.825926	0.94237	0.942392	0.848831	0.336036	1	0.990686	0.80117	0.594682	0.93188	0.74341	0.970449
posteriorcingulate R	0.558998	0.945063	0.80406	0.971113	0.892915	0.939493	0.91046	0.770045	0.735796	0.819124	0.679727	0.568468	0.96258	0.927628	0.958711	0.986055	0.98759	0.757835	0.975958	0.696263	0.72144	0.974231	0.730519	0.858475	0.937311	0.997284	0.89971	0.805378	0.96265	0.959773	0.79002	0.721568	0.985515	0.787441	0.775184	0.8674	0.938398	0.865765	0.935822	0.943168	0.884749	0.369322	0.990686	1	0.840557	0.616553	0.96124	0.695631	0.981881
precentral L	0.496425	0.706846	0.993096	0.887863	0.642707	0.88828	0.703062	0.680598	0.673294	0.740026	0.60934	0.685648	0.749999	0.83254	0.8093	0.844826	0.824931	0.893619	0.907757	0.809424	0.651438	0.796174	0.689217	0.708967	0.797598	0.822175	0.715652	0.772481	0.78506	0.83116	0.54051	0.507044	0.883811	0.783418	0.667072	0.752736	0.714589	0.952359	0.797206	0.833678	0.988899	0.622949	0.80117	0.840557	1	0.784769	0.912352	0.389087	0.824482
precentral R	0.378915	0.521016	0.82385	0.70267	0.45889	0.604365	0.563551	0.672886	0.684756	0.584856	0.728612	0.501408	0.566324	0.558103	0.544546	0.588076	0.577613	0.934027	0.683895	0.954249	0.776841	0.625347	0.775996	0.641402	0.536457	0.599392	0.597569	0.571104	0.543542	0.560656	0.398985	0.37687	0.662485	0.556493	0.644094	0.714438	0.54421	0.671632	0.675236	0.707344	0.758265	0.867771	0.594682	0.616553	0.784769	1	0.64222	0.265878	0.569797
precuneus L	0.53073	0.858752	0.877575	0.952914	0.814802	0.990923	0.825597	0.738607	0.723639	0.856563	0.662643	0.649996	0.884462	0.965153	0.957779	0.977682	0.962982	0.77458	0.9834	0.701161	0.695901	0.908413	0.714107	0.79414	0.947617	0.951475	0.821839	0.860561	0.936633	0.971673	0.683412	0.63206	0.973388	0.847371	0.775165	0.815384	0.849621	0.944821	0.87884	0.900038	0.944621	0.436657	0.93188	0.96124	0.912352	0.64222	1	0.582141	0.965361
precuneus R	0.51851	0.827426	0.341164	0.606599	0.886695	0.578618	0.756434	0.541883	0.493854	0.562073	0.514933	0.313554	0.785696	0.628626	0.708906	0.680983	0.715703	0.350434	0.601074	0.347714	0.500354	0.718022	0.485515	0.64797	0.691351	0.715173	0.718906	0.498703	0.750847	0.67746	0.806396	0.726611	0.637849	0.469824	0.581468	0.596934	0.791786	0.440934	0.659933	0.627274	0.449024	0.254251	0.74341	0.695631	0.389087	0.265878	0.582141	1	0.70295
rostralanteriorcingulate L	0.535059	0.927164	0.782197	0.932886	0.901097	0.960624	0.870164	0.741473	0.716688	0.849443	0.689068	0.575789	0.934644	0.961997	0.991632	0.996723	0.996348	0.707309	0.953122	0.649292	0.712009	0.934877	0.71373	0.810502	0.976921	0.983783	0.853226	0.831312	0.985551	0.98955	0.756204	0.690498	0.961712	0.808608	0.801136	0.817286	0.905611	0.873553	0.88545	0.893102	0.86736	0.334522	0.970449	0.981881	0.824482	0.569797	0.965361	0.70295	1
rostralanteriorcingulate R	0.572829	0.989154	0.656218	0.873094	0.984388	0.85553	0.918436	0.763992	0.725362	0.816998	0.72712	0.500487	0.973447	0.882639	0.929356	0.921609	0.938902	0.648652	0.872974	0.62498	0.744618	0.938877	0.733599	0.844943	0.921703	0.945239	0.892553	0.770788	0.956502	0.915134	0.843722	0.770931	0.892249	0.743006	0.818782	0.832724	0.952641	0.744528	0.88684	0.876105	0.751171	0.271159	0.961747	0.933402	0.699501	0.518196	0.859979	0.829794	0.932781
rostralmiddlefrontal L	0.54456	0.935659	0.692423	0.8543	0.947203	0.911622	0.859298	0.765225	0.747549	0.888736	0.768	0.561234	0.922492	0.943445	0.964887	0.934859	0.939405	0.648493	0.872314	0.630358	0.77049	0.890032	0.759835	0.802283	0.972253	0.925815	0.83716	0.846617	0.969462	0.955454	0.766321	0.704047	0.882585	0.815442	0.876869	0.798823	0.893571	0.803727	0.841798	0.838979	0.780088	0.301862	0.926436	0.916187	0.737145	0.527845	0.893872	0.756606	0.948084
rostralmiddlefrontal R	0.56276	0.967073	0.765869	0.95603	0.920101	0.917701	0.921333	0.767179	0.728863	0.812801	0.68898	0.544408	0.9763	0.914987	0.953631	0.975359	0.982305	0.735754	0.955355	0.68229	0.726789	0.978967	0.727902	0.860467	0.933969	0.997061	0.905195	0.791898	0.966129	0.950154	0.809207	0.738003	0.969057	0.772078	0.7827	0.866059	0.953408	0.834388	0.933235	0.936334	0.851568	0.340291	0.997932	0.992469	0.804363	0.59403	0.937163	0.733993	0.97627
superiorfrontal L	0.580942	0.993651	0.700153	0.912591	0.969717	0.874184	0.936643	0.777544	0.736931	0.810499	0.7126	0.51632	0.989542	0.887392	0.935124	0.941012	0.957523	0.688938	0.908381	0.654022	0.741847	0.965415	0.739384	0.867651	0.92039	0.968824	0.915846	0.774835	0.961723	0.924142	0.847691	0.772601	0.927836	0.752023	0.802805	0.860034	0.970243	0.777064	0.91949	0.911553	0.791427	0.29057	0.984262	0.960481	0.740921	0.550135	0.888274	0.803025	0.948671
superiorfrontal R	0.539283	0.912454	0.800645	0.934632	0.884725	0.974984	0.859087	0.744898	0.723759	0.862652	0.689301	0.601155	0.922804	0.973534	0.99269	0.998101	0.992649	0.715753	0.959667	0.655307	0.712906	0.927211	0.717628	0.806198	0.98133	0.977765	0.844548	0.849783	0.980467	0.99448	0.740265	0.679496	0.963984	0.828585	0.8053	0.815469	0.891996	0.893182	0.880837	0.891113	0.882925	0.350288	0.961905	0.978499	0.842357	0.578808	0.977121	0.676668	0.997826
superiorparietal L	0.45345	0.784805	0.303967	0.560692	0.856102	0.538365	0.696286	0.483652	0.440454	0.524667	0.516301	0.248995	0.739036	0.592049	0.675426	0.641755	0.676349	0.32713	0.556508	0.343008	0.481865	0.66934	0.456504	0.584584	0.659436	0.676746	0.655804	0.44929	0.715554	0.641301	0.739783	0.658237	0.593557	0.414321	0.563006	0.541581	0.739376	0.395585	0.604139	0.575061	0.4077	0.328802	0.701788	0.653493	0.349235	0.288486	0.54009	0.981263	0.666544
superiorparietal R	0.491895	0.582998	0.972762	0.808114	0.500036	0.783812	0.601261	0.642568	0.642894	0.658177	0.598823	0.693111	0.632454	0.718494	0.682285	0.728134	0.701727	0.928305	0.814424	0.865186	0.648641	0.697512	0.682362	0.638441	0.676057	0.711119	0.622978	0.70233	0.656203	0.708828	0.432013	0.425916	0.783633	0.724562	0.609431	0.699366	0.601846	0.887689	0.716363	0.760743	0.923554	0.756726	0.686381	0.730149	0.954681	0.870398	0.81072	0.233782	0.704981
superiortemporal L	0.799578	0.6764	0.635834	0.698462	0.624121	0.675339	0.744207	0.950671	0.954666	0.797774	0.7386	0.750224	0.694827	0.685874	0.652618	0.663376	0.659319	0.707117	0.68135	0.716976	0.806114	0.713474	0.868165	0.844374	0.665217	0.657976	0.770662	0.824514	0.660202	0.663912	0.716989	0.765981	0.676762	0.826386	0.765985	0.854569	0.697352	0.658484	0.755728	0.748912	0.645972	0.401197	0.6751	0.672801	0.639024	0.610533	0.66862	0.445862	0.653786
superiortemporal R	0.652781	0.977106	0.715305	0.934631	0.921316	0.851296	0.977753	0.830772	0.782699	0.79252	0.69545	0.552922	0.983457	0.854745	0.895234	0.920591	0.934555	0.732018	0.916613	0.688892	0.749651	0.990234	0.763612	0.928639	0.877532	0.952304	0.96614	0.769522	0.925878	0.890862	0.900114	0.838112	0.92929	0.753067	0.775343	0.915901	0.977443	0.765171	0.966489	0.957071	0.79857	0.305578	0.97176	0.952346	0.748533	0.58564	0.875836	0.758739	0.918358
supramarginal L	0.493222	0.71472	0.988903	0.893249	0.651104	0.895271	0.709758	0.680021	0.672173	0.746755	0.612535	0.683919	0.757192	0.83984	0.816414	0.851966	0.832218	0.890248	0.914095	0.806618	0.653869	0.803445	0.68964	0.714005	0.804845	0.829656	0.7215	0.778351	0.792709	0.838523	0.546023	0.511348	0.889598	0.78796	0.672561	0.757054	0.721503	0.954739	0.80323	0.839589	0.992317	0.617556	0.808677	0.847591	0.998845	0.780748	0.918816	0.397666	0.831559
supramarginal R	0.609782	0.865133	0.384008	0.655489	0.893194	0.61086	0.829743	0.614633	0.561185	0.596671	0.5068	0.401977	0.831538	0.655303	0.727656	0.711262	0.74482	0.386819	0.643744	0.361529	0.519586	0.770937	0.521018	0.72743	0.709342	0.745667	0.796574	0.550583	0.771402	0.700929	0.888839	0.816091	0.679702	0.530099	0.592591	0.665512	0.851841	0.484758	0.7268	0.688633	0.490297	0.150013	0.778491	0.732131	0.431002	0.251339	0.617709	0.962148	0.727801
transversetemporal L	0.732588	0.908446	0.525797	0.786188	0.868024	0.683092	0.961724	0.789757	0.730535	0.670135	0.56457	0.529291	0.905432	0.705154	0.76118	0.775319	0.801205	0.571557	0.754317	0.529667	0.630616	0.88458	0.661335	0.905856	0.741615	0.815355	0.950812	0.652015	0.804829	0.746523	0.996329	0.940536	0.782916	0.643928	0.647852	0.84485	0.936501	0.591689	0.887428	0.848511	0.613764	0.104078	0.849922	0.814164	0.560497	0.415249	0.7052	0.821623	0.779596
transversetemporal R	0.554146	0.960402	0.549073	0.784197	0.991311	0.780658	0.872542	0.703494	0.665023	0.764678	0.691192	0.435875	0.926963	0.82534	0.882501	0.859738	0.883909	0.545752	0.787581	0.53522	0.691452	0.873298	0.673637	0.784355	0.875035	0.882723	0.838843	0.703785	0.915132	0.860687	0.840083	0.767066	0.812526	0.669498	0.776273	0.757972	0.909863	0.649271	0.812358	0.793435	0.651755	0.229295	0.904088	0.866298	0.59613	0.431749	0.778364	0.89881	0.876339
[truncated: 13 more columns]
