# Supplementary material for: The relationship between the interictal epileptiform discharge source connectivity and cortical structural couplings in temporal lobe epilepsy
Source: Front Neurol. 2023 Feb 1;14:1029732. doi: 10.3389/fneur.2023.1029732 (PMC9948620; doi:10.3389/fneur.2023.1029732)
Supplement: Supplementary file 1 [file Data_Sheet_1.ZIP › Connection/PLV/R/13.xlsx]

## Sheet: Sheet1
\	caudalanteriorcingulate L	caudalanteriorcingulate R	caudalmiddlefrontal L	caudalmiddlefrontal R	cuneus L	cuneus R	entorhinal L	entorhinal R	fusiform L	fusiform R	inferiorparietal L	inferiorparietal R	inferiortemporal L	inferiortemporal R	insula L	insula R	isthmuscingulate L	isthmuscingulate R	lateraloccipital L	lateraloccipital R	lateralorbitofrontal L	lateralorbitofrontal R	lingual L	lingual R	medialorbitofrontal L	medialorbitofrontal R	middletemporal L	middletemporal R	paracentral L	paracentral R	parahippocampal L	parahippocampal R	parsopercularis L	parsopercularis R	parsorbitalis L	parsorbitalis R	parstriangularis L	parstriangularis R	pericalcarine L	pericalcarine R	postcentral L	postcentral R	posteriorcingulate L	posteriorcingulate R	precentral L	precentral R	precuneus L	precuneus R	rostralanteriorcingulate L
caudalanteriorcingulate L	1	0.600483	0.481161	0.82284	0.915928	0.60948	0.923441	0.903116	0.864128	0.899209	0.759919	0.315821	0.729596	0.863247	0.580643	0.645465	0.718708	0.417071	0.312545	0.353997	0.803105	0.740941	0.747598	0.773125	0.365664	0.676497	0.776786	0.844337	0.705995	0.345188	0.823291	0.995909	0.88819	0.669318	0.824419	0.791285	0.793684	0.80497	0.761841	0.832979	0.515607	0.253839	0.753547	0.41732	0.607252	0.448417	0.584059	0.918507	0.440124
caudalanteriorcingulate R	0.600483	1	0.957342	0.894631	0.462978	0.347417	0.788008	0.805598	0.849507	0.763906	0.540822	0.535858	0.965212	0.383753	0.984012	0.994249	0.968009	0.442596	0.718804	0.650203	0.820929	0.954948	0.935472	0.900259	0.707763	0.98796	0.929056	0.870682	0.978425	0.814516	0.902374	0.588081	0.828537	0.831176	0.887932	0.922022	0.927454	0.900828	0.910557	0.888247	0.925505	0.585646	0.947733	0.922728	0.952463	0.747449	0.987974	0.707221	0.941544
caudalmiddlefrontal L	0.481161	0.957342	1	0.772009	0.3685	0.447126	0.668504	0.691309	0.739291	0.658166	0.426353	0.6876	0.886777	0.315885	0.928323	0.939319	0.894091	0.481873	0.83989	0.719039	0.733258	0.87407	0.858237	0.817713	0.743073	0.920547	0.840103	0.763395	0.899586	0.86078	0.789657	0.471522	0.702524	0.796203	0.786373	0.824149	0.823677	0.805554	0.830928	0.783308	0.961979	0.703976	0.864179	0.948747	0.942487	0.802579	0.971908	0.586643	0.967366
caudalmiddlefrontal R	0.82284	0.894631	0.772009	1	0.679	0.349323	0.947669	0.949517	0.970623	0.908333	0.702299	0.324105	0.96509	0.589557	0.881833	0.923051	0.95832	0.318055	0.491512	0.546349	0.914409	0.965486	0.955771	0.949655	0.511529	0.942489	0.972526	0.97545	0.960612	0.59373	0.995075	0.812112	0.980601	0.834618	0.975507	0.981024	0.989467	0.972196	0.949192	0.982552	0.782897	0.427804	0.969322	0.717043	0.86282	0.646272	0.871046	0.889803	0.738979
cuneus L	0.915928	0.462978	0.3685	0.679	1	0.645477	0.810982	0.799597	0.759002	0.835375	0.623459	0.308821	0.601208	0.943497	0.435898	0.511859	0.592323	0.56629	0.280452	0.381157	0.766029	0.620407	0.641616	0.68657	0.392173	0.543219	0.662046	0.734888	0.567485	0.314725	0.691428	0.910314	0.75288	0.669379	0.715954	0.672455	0.663729	0.698504	0.671933	0.715806	0.435865	0.286601	0.633302	0.315138	0.51892	0.468745	0.456296	0.780776	0.332097
cuneus R	0.60948	0.347417	0.447126	0.349323	0.645477	1	0.451762	0.427463	0.392827	0.428583	0.570199	0.781493	0.328293	0.726698	0.344105	0.332127	0.324199	0.583286	0.701357	0.329552	0.334425	0.328614	0.323177	0.326721	0.553024	0.326825	0.337156	0.374515	0.321046	0.544419	0.360295	0.62694	0.416734	0.265861	0.360401	0.340936	0.346219	0.349945	0.321751	0.369863	0.377017	0.444127	0.330885	0.466709	0.333717	0.29416	0.364305	0.510679	0.45316
entorhinal L	0.923441	0.788008	0.668504	0.947669	0.810982	0.451762	1	0.995292	0.978625	0.977133	0.725877	0.301113	0.896243	0.73109	0.76561	0.827816	0.887998	0.346398	0.412052	0.511341	0.924809	0.904068	0.908537	0.923256	0.43072	0.85356	0.930018	0.969886	0.877211	0.481343	0.957066	0.91343	0.979484	0.818267	0.958092	0.938603	0.939636	0.946018	0.916336	0.963773	0.702331	0.391809	0.913516	0.594934	0.789331	0.611744	0.773118	0.924946	0.621395
entorhinal R	0.903116	0.805598	0.691309	0.949517	0.799597	0.427463	0.995292	1	0.987757	0.986393	0.693284	0.315462	0.912836	0.713561	0.778684	0.846849	0.906297	0.340281	0.434402	0.550709	0.944923	0.922049	0.929581	0.944751	0.433113	0.870616	0.946902	0.982181	0.891824	0.4933	0.963475	0.890659	0.971469	0.848391	0.97192	0.953717	0.949675	0.962869	0.93823	0.974272	0.732896	0.429797	0.930786	0.611935	0.816944	0.64897	0.796452	0.901716	0.639772
fusiform L	0.864128	0.849507	0.739291	0.970623	0.759002	0.392827	0.978625	0.987757	1	0.971062	0.667359	0.339682	0.947112	0.667008	0.821012	0.888408	0.942226	0.329583	0.475142	0.59141	0.964534	0.95522	0.962032	0.973213	0.463601	0.909583	0.976176	0.997135	0.928947	0.53647	0.984341	0.85081	0.97326	0.881509	0.993939	0.980485	0.976371	0.986645	0.96864	0.99377	0.778813	0.472505	0.96319	0.659038	0.859171	0.690706	0.841137	0.878649	0.687149
fusiform R	0.899209	0.763906	0.658166	0.908333	0.835375	0.428583	0.977133	0.986393	0.971062	1	0.654383	0.311012	0.878453	0.742373	0.730503	0.808536	0.873321	0.357988	0.409537	0.575309	0.958571	0.891926	0.907055	0.931675	0.399045	0.832636	0.921049	0.960831	0.852353	0.449893	0.928518	0.884559	0.937641	0.867642	0.952338	0.92571	0.915913	0.941769	0.923352	0.948399	0.718295	0.453636	0.901519	0.566332	0.799553	0.671016	0.760722	0.867538	0.598213
inferiorparietal L	0.759919	0.540822	0.426353	0.702299	0.623459	0.570199	0.725877	0.693284	0.667359	0.654383	1	0.310844	0.609421	0.5664	0.586564	0.551211	0.591873	0.149698	0.249251	0.127374	0.576932	0.602143	0.584318	0.586966	0.300035	0.580572	0.61986	0.65809	0.608298	0.318905	0.686861	0.784776	0.750724	0.456166	0.642614	0.631366	0.66024	0.627156	0.581003	0.67168	0.396649	0.116733	0.611924	0.414789	0.480208	0.242858	0.487538	0.878026	0.441022
inferiorparietal R	0.315821	0.535858	0.6876	0.324105	0.308821	0.781493	0.301113	0.315462	0.339682	0.311012	0.310844	1	0.455695	0.391896	0.488533	0.515366	0.466458	0.455856	0.909532	0.707803	0.363129	0.451619	0.449364	0.421514	0.582509	0.489871	0.419702	0.356264	0.455238	0.640819	0.353673	0.327568	0.296214	0.481336	0.374511	0.400382	0.386998	0.397135	0.432145	0.362384	0.676294	0.805751	0.43877	0.620898	0.592185	0.660953	0.589332	0.270628	0.629688
inferiortemporal L	0.729596	0.965212	0.886777	0.96509	0.601208	0.328293	0.896243	0.912836	0.947112	0.878453	0.609421	0.455695	1	0.503781	0.939493	0.984733	0.999013	0.344238	0.624688	0.657628	0.917775	0.998233	0.990324	0.973009	0.587139	0.99265	0.991326	0.962078	0.996319	0.690669	0.976313	0.71723	0.921751	0.893451	0.971165	0.988849	0.988768	0.979056	0.977414	0.971608	0.899683	0.562337	0.996757	0.817199	0.955146	0.757764	0.959005	0.805213	0.84387
inferiortemporal R	0.863247	0.383753	0.315885	0.589557	0.943497	0.726698	0.73109	0.713561	0.667008	0.742373	0.5664	0.391896	0.503781	1	0.366138	0.419739	0.492208	0.65701	0.345018	0.286421	0.65263	0.519423	0.535329	0.577094	0.487055	0.450395	0.561452	0.640397	0.473891	0.380427	0.600869	0.863329	0.671309	0.544033	0.618338	0.573062	0.570852	0.596238	0.561867	0.618869	0.332471	0.235322	0.531305	0.320712	0.407248	0.359487	0.369353	0.702689	0.319715
insula L	0.580643	0.984012	0.928323	0.881833	0.435898	0.344105	0.76561	0.778684	0.821012	0.730503	0.586564	0.488533	0.939493	0.366138	1	0.969595	0.938535	0.463008	0.679917	0.581574	0.779446	0.924612	0.898071	0.860688	0.732642	0.966063	0.897515	0.842035	0.95808	0.827198	0.883935	0.571165	0.815074	0.776766	0.857152	0.893383	0.906267	0.86804	0.870612	0.862087	0.874543	0.515349	0.917141	0.928767	0.905783	0.681028	0.955607	0.706813	0.944879
insula R	0.645465	0.994249	0.939319	0.923051	0.511859	0.332127	0.827816	0.846849	0.888408	0.808536	0.551211	0.515366	0.984733	0.419739	0.969595	1	0.987652	0.402765	0.69558	0.66986	0.863302	0.978689	0.964554	0.935143	0.662792	0.997184	0.958489	0.908406	0.991405	0.772332	0.93207	0.630929	0.861853	0.865395	0.92349	0.953005	0.953902	0.93609	0.943821	0.922614	0.929443	0.591139	0.97313	0.888765	0.965529	0.766153	0.988587	0.738455	0.909763
isthmuscingulate L	0.718708	0.968009	0.894091	0.95832	0.592323	0.324199	0.887998	0.906297	0.942226	0.873321	0.591873	0.466458	0.999013	0.492208	0.938535	0.987652	1	0.346952	0.637366	0.670271	0.917808	0.998126	0.992072	0.974242	0.5907	0.99303	0.990421	0.957722	0.996071	0.698347	0.970113	0.704696	0.912136	0.89884	0.968631	0.986797	0.984588	0.977332	0.97934	0.967357	0.908997	0.575711	0.996781	0.824226	0.961325	0.769218	0.965296	0.792917	0.849381
isthmuscingulate R	0.417071	0.442596	0.481873	0.318055	0.56629	0.583286	0.346398	0.340281	0.329583	0.357988	0.149698	0.455856	0.344238	0.65701	0.463008	0.402765	0.346952	1	0.542056	0.27902	0.310485	0.337701	0.320397	0.310228	0.851494	0.385168	0.323304	0.320286	0.366605	0.748417	0.323279	0.413782	0.321391	0.284103	0.318839	0.323268	0.332874	0.313722	0.311746	0.317287	0.343039	0.303385	0.331669	0.620978	0.327453	0.272232	0.416515	0.287376	0.576984
lateraloccipital L	0.312545	0.718804	0.83989	0.491512	0.280452	0.701357	0.412052	0.434402	0.475142	0.409537	0.249251	0.909532	0.624688	0.345018	0.679917	0.69558	0.637366	0.542056	1	0.690455	0.478773	0.614298	0.604111	0.562001	0.700785	0.664521	0.576735	0.498269	0.636287	0.824086	0.51229	0.310017	0.428585	0.57044	0.52173	0.558786	0.549366	0.544441	0.576457	0.513051	0.798454	0.751449	0.602475	0.812048	0.729065	0.692954	0.763755	0.337894	0.799147
lateraloccipital R	0.353997	0.650203	0.719039	0.546349	0.381157	0.329552	0.511341	0.550709	0.59141	0.575309	0.127374	0.707803	0.657628	0.286421	0.581574	0.66986	0.670271	0.27902	0.690455	1	0.680129	0.668992	0.690422	0.689904	0.380722	0.659939	0.656518	0.606863	0.637585	0.467731	0.578429	0.32953	0.499104	0.811376	0.627971	0.639023	0.608393	0.648228	0.695258	0.601231	0.82634	0.948729	0.661428	0.571991	0.783593	0.948856	0.713709	0.350821	0.618433
lateralorbitofrontal L	0.803105	0.820929	0.733258	0.914409	0.766029	0.334425	0.924809	0.944923	0.964534	0.958571	0.576932	0.363129	0.917775	0.65263	0.779446	0.863302	0.917808	0.310485	0.478773	0.680129	1	0.931325	0.950047	0.971081	0.414859	0.880302	0.951722	0.961937	0.894671	0.499932	0.935296	0.783479	0.909185	0.947695	0.967	0.95006	0.935182	0.963748	0.966405	0.956199	0.810291	0.560665	0.938745	0.629272	0.878855	0.776528	0.828139	0.801749	0.662766
lateralorbitofrontal R	0.740941	0.954948	0.87407	0.965486	0.620407	0.328614	0.904068	0.922049	0.95522	0.891926	0.602143	0.451619	0.998233	0.519423	0.924612	0.978689	0.998126	0.337701	0.614298	0.668992	0.931325	1	0.995781	0.982471	0.570854	0.987636	0.995487	0.969597	0.991497	0.671522	0.977974	0.727092	0.925481	0.906767	0.978206	0.993381	0.990209	0.986554	0.98603	0.976276	0.896411	0.568087	0.998968	0.79888	0.954596	0.766221	0.951218	0.805833	0.827061
lingual L	0.747598	0.935472	0.858237	0.955771	0.641616	0.323177	0.908537	0.929581	0.962032	0.907055	0.584318	0.449364	0.990324	0.535329	0.898071	0.964554	0.992072	0.320397	0.604111	0.690422	0.950047	0.995781	1	0.993741	0.539888	0.973266	0.996975	0.974866	0.979056	0.64314	0.972484	0.732275	0.920447	0.926771	0.983838	0.993066	0.984202	0.991727	0.996241	0.978317	0.895685	0.586125	0.996952	0.772661	0.953529	0.786134	0.939366	0.798964	0.801737
lingual R	0.773125	0.900259	0.817713	0.949655	0.68657	0.326721	0.923256	0.944751	0.973213	0.931675	0.586966	0.421514	0.973009	0.577094	0.860688	0.935143	0.974242	0.310228	0.562001	0.689904	0.971081	0.982471	0.993741	1	0.49737	0.947568	0.992042	0.981776	0.956424	0.592982	0.968899	0.757304	0.925776	0.939459	0.989008	0.98867	0.976703	0.993883	0.999498	0.981	0.868783	0.578558	0.986321	0.723569	0.932078	0.784931	0.904984	0.806701	0.755786
medialorbitofrontal L	0.365664	0.707763	0.743073	0.511529	0.392173	0.553024	0.43072	0.433113	0.463601	0.399045	0.300035	0.582509	0.587139	0.487055	0.732642	0.662792	0.5907	0.851494	0.700785	0.380722	0.414859	0.570854	0.539888	0.49737	1	0.642394	0.534307	0.47582	0.615584	0.912831	0.514798	0.368539	0.460918	0.433133	0.491031	0.527267	0.542253	0.499404	0.509265	0.492998	0.613653	0.395666	0.558649	0.850692	0.594511	0.437489	0.681243	0.395901	0.837093
medialorbitofrontal R	0.676497	0.98796	0.920547	0.942489	0.543219	0.326825	0.85356	0.870616	0.909583	0.832636	0.580572	0.489871	0.99265	0.450395	0.966063	0.997184	0.99303	0.385168	0.664521	0.659939	0.880302	0.987636	0.973266	0.947568	0.642394	1	0.970844	0.928017	0.9963	0.744026	0.951202	0.663637	0.887596	0.872701	0.940535	0.967174	0.969887	0.951545	0.954633	0.940638	0.915809	0.57431	0.982565	0.864297	0.960865	0.757379	0.977631	0.765923	0.889575
middletemporal L	0.776786	0.929056	0.840103	0.972526	0.662046	0.337156	0.930018	0.946902	0.976176	0.921049	0.61986	0.419702	0.991326	0.561452	0.897515	0.958489	0.990421	0.323304	0.576735	0.656518	0.951722	0.995487	0.996975	0.992042	0.534307	0.970844	1	0.98594	0.980528	0.631647	0.986724	0.763264	0.943498	0.911148	0.992578	0.998531	0.993957	0.996412	0.993311	0.990029	0.870436	0.549976	0.998017	0.759975	0.935402	0.755366	0.925774	0.828314	0.788263
middletemporal R	0.844337	0.870682	0.763395	0.97545	0.734888	0.374515	0.969886	0.982181	0.997135	0.960831	0.65809	0.356264	0.962078	0.640397	0.842035	0.908406	0.957722	0.320286	0.498269	0.606863	0.961937	0.969597	0.974866	0.981776	0.47582	0.928017	0.98594	1	0.944371	0.556204	0.989517	0.831114	0.969236	0.888778	0.996461	0.989832	0.984414	0.99424	0.978419	0.996913	0.802524	0.488583	0.975533	0.682638	0.880519	0.704742	0.864007	0.86927	0.711391
paracentral L	0.705995	0.978425	0.899586	0.960612	0.567485	0.321046	0.877211	0.891824	0.928947	0.852353	0.608298	0.455238	0.996319	0.473891	0.95808	0.991405	0.996071	0.366605	0.636287	0.637585	0.894671	0.991497	0.979056	0.956424	0.615584	0.9963	0.980528	0.944371	1	0.722756	0.967396	0.693438	0.910519	0.870586	0.956357	0.977878	0.982104	0.963304	0.96249	0.957976	0.896209	0.546853	0.989708	0.844875	0.94856	0.738938	0.966161	0.794727	0.866464
paracentral R	0.345188	0.814516	0.86078	0.59373	0.314725	0.544419	0.481343	0.4933	0.53647	0.449893	0.318905	0.640819	0.690669	0.380427	0.827198	0.772332	0.698347	0.748417	0.824086	0.467731	0.499932	0.671522	0.64314	0.592982	0.912831	0.744026	0.631647	0.556204	0.722756	1	0.597962	0.340091	0.520736	0.529427	0.578575	0.620769	0.631204	0.590539	0.608015	0.578031	0.74067	0.485846	0.66056	0.958634	0.713176	0.53359	0.805568	0.426194	0.921042
parahippocampal L	0.823291	0.902374	0.789657	0.995075	0.691428	0.360295	0.957066	0.963475	0.984341	0.928518	0.686861	0.353673	0.976313	0.600869	0.883935	0.93207	0.970113	0.323279	0.51229	0.578429	0.935296	0.977974	0.972484	0.968899	0.514798	0.951202	0.986724	0.989517	0.967396	0.597962	1	0.813123	0.978735	0.86308	0.989156	0.991949	0.996447	0.987093	0.967964	0.994556	0.807447	0.464969	0.982026	0.723153	0.885062	0.680209	0.884531	0.88037	0.749195
parahippocampal R	0.995909	0.588081	0.471522	0.812112	0.910314	0.62694	0.91343	0.890659	0.85081	0.884559	0.784776	0.327568	0.71723	0.863329	0.571165	0.630929	0.704696	0.413782	0.310017	0.32953	0.783479	0.727092	0.732275	0.757304	0.368539	0.663637	0.763264	0.831114	0.693438	0.340091	0.813123	1	0.881552	0.649006	0.809908	0.777033	0.78242	0.790328	0.745825	0.821183	0.500013	0.238163	0.739732	0.407519	0.592132	0.427003	0.56869	0.926716	0.432234
parsopercularis L	0.88819	0.828537	0.702524	0.980601	0.75288	0.416734	0.979484	0.971469	0.97326	0.937641	0.750724	0.296214	0.921751	0.671309	0.815074	0.861853	0.912136	0.321391	0.428585	0.499104	0.909185	0.925481	0.920447	0.925776	0.460918	0.887596	0.943498	0.969236	0.910519	0.520736	0.978735	0.881552	1	0.807658	0.962356	0.953913	0.963554	0.952746	0.921283	0.971191	0.719801	0.379655	0.932679	0.638672	0.807315	0.601155	0.803385	0.932118	0.664462
parsopercularis R	0.669318	0.831176	0.796203	0.834618	0.669379	0.265861	0.818267	0.848391	0.881509	0.867642	0.456166	0.481336	0.893451	0.544033	0.776766	0.865395	0.89884	0.284103	0.57044	0.811376	0.947695	0.906767	0.926771	0.939459	0.433133	0.872701	0.911148	0.888778	0.870586	0.529427	0.86308	0.649006	0.807658	1	0.90306	0.900672	0.878891	0.913147	0.939229	0.886743	0.893014	0.708828	0.907546	0.664102	0.929222	0.901038	0.857164	0.683001	0.710811
parsorbitalis L	0.824419	0.887932	0.786373	0.975507	0.715954	0.360401	0.958092	0.97192	0.993939	0.952338	0.642614	0.374511	0.971165	0.618338	0.857152	0.92349	0.968631	0.318839	0.52173	0.627971	0.967	0.978206	0.983838	0.989008	0.491031	0.940535	0.992578	0.996461	0.956357	0.578575	0.989156	0.809908	0.962356	0.90306	1	0.994017	0.989098	0.996996	0.987024	0.996707	0.824091	0.512636	0.984259	0.705288	0.897969	0.726807	0.882626	0.854508	0.733032
parsorbitalis R	0.791285	0.922022	0.824149	0.981024	0.672455	0.340936	0.938603	0.953717	0.980485	0.92571	0.631366	0.400382	0.988849	0.573062	0.893383	0.953005	0.986797	0.323268	0.558786	0.639023	0.95006	0.993381	0.993066	0.98867	0.527267	0.967174	0.998531	0.989832	0.977878	0.620769	0.991949	0.777033	0.953913	0.900672	0.994017	1	0.996377	0.997313	0.989223	0.99279	0.853376	0.526963	0.99576	0.748624	0.92265	0.736099	0.915535	0.839995	0.776119
parstriangularis L	0.793684	0.927454	0.823677	0.989467	0.663729	0.346219	0.939636	0.949675	0.976371	0.915913	0.66024	0.386998	0.988768	0.570852	0.906267	0.953902	0.984588	0.332874	0.549366	0.608393	0.935182	0.990209	0.984202	0.976703	0.542253	0.969887	0.993957	0.984414	0.982104	0.631204	0.996447	0.78242	0.963554	0.878891	0.989098	0.996377	1	0.989831	0.977571	0.990993	0.839304	0.499192	0.992522	0.756405	0.911082	0.708744	0.911858	0.854895	0.782811
parstriangularis R	0.80497	0.900828	0.805554	0.972196	0.698504	0.349945	0.946018	0.962869	0.986645	0.941769	0.627156	0.397135	0.979056	0.596238	0.86804	0.93609	0.977332	0.313722	0.544441	0.648228	0.963748	0.986554	0.991727	0.993883	0.499404	0.951545	0.996412	0.99424	0.963304	0.590539	0.987093	0.790328	0.952746	0.913147	0.996996	0.997313	0.989831	1	0.992854	0.994167	0.846479	0.534001	0.990404	0.720212	0.917038	0.744985	0.899012	0.840904	0.750589
pericalcarine L	0.761841	0.910557	0.830928	0.949192	0.671933	0.321751	0.916336	0.93823	0.96864	0.923352	0.581003	0.432145	0.977414	0.561867	0.870612	0.943821	0.97934	0.311746	0.576457	0.695258	0.966405	0.98603	0.996241	0.999498	0.509265	0.954633	0.993311	0.978419	0.96249	0.608015	0.967964	0.745825	0.921283	0.939229	0.987024	0.989223	0.977571	0.992854	1	0.978981	0.879275	0.58606	0.989297	0.738363	0.940105	0.790266	0.915889	0.800551	0.769701
pericalcarine R	0.832979	0.888247	0.783308	0.982552	0.715806	0.369863	0.963773	0.974272	0.99377	0.948399	0.67168	0.362384	0.971608	0.618869	0.862087	0.922614	0.967357	0.317287	0.513051	0.601231	0.956199	0.976276	0.978317	0.981	0.492998	0.940638	0.990029	0.996913	0.957976	0.578031	0.994556	0.821183	0.971191	0.886743	0.996707	0.99279	0.990993	0.994167	0.978981	1	0.81393	0.488764	0.982703	0.705043	0.890331	0.705035	0.878812	0.875963	0.733352
postcentral L	0.515607	0.925505	0.961979	0.782897	0.435865	0.377017	0.702331	0.732896	0.778813	0.718295	0.396649	0.676294	0.899683	0.332471	0.874543	0.929443	0.908997	0.343039	0.798454	0.82634	0.810291	0.896411	0.895685	0.868783	0.613653	0.915809	0.870436	0.802524	0.896209	0.74067	0.807447	0.500013	0.719801	0.893014	0.824091	0.853376	0.839304	0.846479	0.879275	0.81393	1	0.783389	0.887559	0.856716	0.98369	0.907845	0.964516	0.593712	0.888966
postcentral R	0.253839	0.585646	0.703976	0.427804	0.286601	0.444127	0.391809	0.429797	0.472505	0.453636	0.116733	0.805751	0.562337	0.235322	0.515349	0.591139	0.575711	0.303385	0.751449	0.948729	0.560665	0.568087	0.586125	0.578558	0.395666	0.57431	0.549976	0.488583	0.546853	0.485846	0.464969	0.238163	0.379655	0.708828	0.512636	0.526963	0.499192	0.534001	0.58606	0.488764	0.783389	1	0.55955	0.562671	0.714435	0.896436	0.653724	0.249277	0.602348
posteriorcingulate L	0.753547	0.947733	0.864179	0.969322	0.633302	0.330885	0.913516	0.930786	0.96319	0.901519	0.611924	0.43877	0.996757	0.531305	0.917141	0.97313	0.996781	0.331669	0.602475	0.661428	0.938745	0.998968	0.996952	0.986321	0.558649	0.982565	0.998017	0.975533	0.989708	0.66056	0.982026	0.739732	0.932679	0.907546	0.984259	0.99576	0.992522	0.990404	0.989297	0.982703	0.887559	0.55955	1	0.788284	0.948001	0.761068	0.943871	0.816724	0.815578
posteriorcingulate R	0.41732	0.922728	0.948747	0.717043	0.315138	0.466709	0.594934	0.611935	0.659038	0.566332	0.414789	0.620898	0.817199	0.320712	0.928767	0.888765	0.824226	0.620978	0.812048	0.571991	0.629272	0.79888	0.772661	0.723569	0.850692	0.864297	0.759975	0.682638	0.844875	0.958634	0.723153	0.407519	0.638672	0.664102	0.705288	0.748624	0.756405	0.720212	0.738363	0.705043	0.856716	0.562671	0.788284	1	0.840047	0.652129	0.915859	0.530388	0.986433
precentral L	0.607252	0.952463	0.942487	0.86282	0.51892	0.333717	0.789331	0.816944	0.859171	0.799553	0.480208	0.592185	0.955146	0.407248	0.905783	0.965529	0.961325	0.327453	0.729065	0.783593	0.878855	0.954596	0.953529	0.932078	0.594511	0.960865	0.935402	0.880519	0.94856	0.713176	0.885062	0.592132	0.807315	0.929222	0.897969	0.92265	0.911082	0.917038	0.940105	0.890331	0.98369	0.714435	0.948001	0.840047	1	0.877239	0.97666	0.683001	0.874994
precentral R	0.448417	0.747449	0.802579	0.646272	0.468745	0.29416	0.611744	0.64897	0.690706	0.671016	0.242858	0.660953	0.757764	0.359487	0.681028	0.766153	0.769218	0.272232	0.692954	0.948856	0.776528	0.766221	0.786134	0.784931	0.437489	0.757379	0.755366	0.704742	0.738938	0.53359	0.680209	0.427003	0.601155	0.901038	0.726807	0.736099	0.708744	0.744985	0.790266	0.705035	0.907845	0.896436	0.761068	0.652129	0.877239	1	0.804819	0.466087	0.703115
precuneus L	0.584059	0.987974	0.971908	0.871046	0.456296	0.364305	0.773118	0.796452	0.841137	0.760722	0.487538	0.589332	0.959005	0.369353	0.955607	0.988587	0.965296	0.416515	0.763755	0.713709	0.828139	0.951218	0.939366	0.904984	0.681243	0.977631	0.925774	0.864007	0.966161	0.805568	0.884531	0.56869	0.803385	0.857164	0.882626	0.915535	0.911858	0.899012	0.915889	0.878812	0.964516	0.653724	0.943871	0.915859	0.97666	0.804819	1	0.677692	0.932905
precuneus R	0.918507	0.707221	0.586643	0.889803	0.780776	0.510679	0.924946	0.901716	0.878649	0.867538	0.878026	0.270628	0.805213	0.702689	0.706813	0.738455	0.792917	0.287376	0.337894	0.350821	0.801749	0.805833	0.798964	0.806701	0.395901	0.765923	0.828314	0.86927	0.794727	0.426194	0.88037	0.926716	0.932118	0.683001	0.854508	0.839995	0.854895	0.840904	0.800551	0.875963	0.593712	0.249277	0.816724	0.530388	0.683001	0.466087	0.677692	1	0.556166
rostralanteriorcingulate L	0.440124	0.941544	0.967366	0.738979	0.332097	0.45316	0.621395	0.639772	0.687149	0.598213	0.441022	0.629688	0.84387	0.319715	0.944879	0.909763	0.849381	0.576984	0.799147	0.618433	0.662766	0.827061	0.801737	0.755786	0.837093	0.889575	0.788263	0.711391	0.866464	0.921042	0.749195	0.432234	0.664462	0.710811	0.733032	0.776119	0.782811	0.750589	0.769701	0.733352	0.888966	0.602348	0.815578	0.986433	0.874994	0.703115	0.932905	0.556166	1
rostralanteriorcingulate R	0.629533	0.995508	0.952024	0.909186	0.500446	0.343186	0.813771	0.83321	0.875479	0.796645	0.545628	0.539222	0.979381	0.410614	0.971192	0.997749	0.981742	0.407362	0.710247	0.683003	0.853869	0.9724	0.957109	0.926846	0.674166	0.995023	0.949788	0.896236	0.98553	0.778598	0.920572	0.616958	0.848491	0.867693	0.911895	0.942713	0.944307	0.92599	0.935782	0.911024	0.941297	0.611653	0.965484	0.894992	0.972014	0.780359	0.990451	0.726061	0.921298
rostralmiddlefrontal L	0.982401	0.562128	0.446452	0.783793	0.941044	0.608129	0.899226	0.882899	0.842154	0.890316	0.687048	0.301058	0.696022	0.896427	0.53717	0.610446	0.686849	0.463911	0.296479	0.375868	0.80605	0.709562	0.721916	0.752809	0.36629	0.639651	0.74846	0.819777	0.669497	0.328857	0.788563	0.969755	0.848864	0.679328	0.800385	0.762315	0.758919	0.779407	0.740609	0.804622	0.495207	0.270527	0.722958	0.386379	0.583992	0.466327	0.552374	0.864507	0.405079
rostralmiddlefrontal R	0.686224	0.197089	0.253376	0.395841	0.641128	0.822253	0.509452	0.475054	0.426772	0.466276	0.661923	0.632721	0.288028	0.686538	0.199263	0.216013	0.273851	0.390326	0.472281	0.240789	0.348785	0.295519	0.298412	0.321631	0.339881	0.242524	0.329299	0.403788	0.263797	0.295867	0.388868	0.702748	0.480473	0.226346	0.378506	0.343756	0.352899	0.358512	0.309615	0.394446	0.226517	0.390256	0.306352	0.223242	0.222667	0.210252	0.196786	0.601979	0.232894
superiorfrontal L	0.661654	0.99261	0.930577	0.934432	0.526104	0.329613	0.841688	0.858386	0.898815	0.819387	0.577582	0.498573	0.988863	0.436003	0.971798	0.998223	0.989894	0.396042	0.676319	0.655608	0.86945	0.982397	0.967163	0.939333	0.655395	0.998989	0.964242	0.917323	0.995344	0.760499	0.943101	0.649507	0.87766	0.86468	0.931659	0.959192	0.963348	0.942273	0.947217	0.932009	0.91863	0.575917	0.977528	0.878443	0.960218	0.754837	0.981315	0.757333	0.90166
superiorfrontal R	0.558438	0.996289	0.97541	0.859211	0.425552	0.371577	0.749168	0.768342	0.814368	0.727929	0.505861	0.575905	0.944216	0.354751	0.978009	0.984558	0.948812	0.468011	0.754817	0.662034	0.791188	0.932765	0.913056	0.874595	0.73429	0.973358	0.902818	0.836931	0.959453	0.842951	0.868847	0.546306	0.789518	0.816615	0.856475	0.893222	0.897541	0.871322	0.886275	0.855527	0.936623	0.611272	0.92422	0.943967	0.950698	0.757017	0.98907	0.667843	0.961309
superiorparietal L	0.345351	0.823461	0.927738	0.595523	0.27087	0.603119	0.498013	0.522856	0.56914	0.492598	0.278372	0.833544	0.728795	0.294613	0.787762	0.799699	0.740725	0.525375	0.960306	0.7112	0.570511	0.716143	0.703633	0.658851	0.727526	0.769536	0.677524	0.594716	0.7427	0.868899	0.614665	0.336874	0.523152	0.655897	0.61918	0.6594	0.652307	0.641683	0.674031	0.611973	0.881202	0.752516	0.704351	0.89785	0.821798	0.740294	0.861972	0.414829	0.888987
superiorparietal R	0.696348	0.35186	0.248237	0.538026	0.572416	0.646418	0.58833	0.551771	0.514555	0.522524	0.916051	0.442251	0.426355	0.543645	0.398868	0.364398	0.410121	0.0840944	0.273173	0.135326	0.426359	0.422208	0.407703	0.416684	0.140321	0.392813	0.445742	0.498506	0.425912	0.152661	0.518662	0.719894	0.600026	0.28997	0.481755	0.459979	0.487476	0.461729	0.40859	0.509916	0.228869	0.256394	0.435431	0.235679	0.300067	0.121282	0.301163	0.751701	0.258045
superiortemporal L	0.911449	0.799843	0.68168	0.953637	0.80347	0.43836	0.996308	0.994738	0.987868	0.979205	0.709642	0.304784	0.907042	0.718744	0.775416	0.84005	0.899922	0.342677	0.422722	0.53142	0.940462	0.915359	0.921161	0.93641	0.435374	0.864717	0.94144	0.978349	0.88839	0.491132	0.964229	0.899557	0.978159	0.837193	0.969367	0.948917	0.948662	0.956773	0.929769	0.973323	0.717853	0.411112	0.925333	0.606431	0.803938	0.632242	0.786373	0.913392	0.633027
superiortemporal R	0.80048	0.917561	0.814659	0.985562	0.678025	0.344055	0.944764	0.958119	0.983332	0.928085	0.643453	0.385387	0.986653	0.58037	0.89167	0.948649	0.983685	0.323962	0.546046	0.623128	0.947607	0.9904	0.988966	0.984751	0.523929	0.963842	0.996707	0.991728	0.976164	0.615335	0.995137	0.786716	0.960381	0.890995	0.994225	0.999326	0.997193	0.996051	0.984898	0.994904	0.841093	0.509684	0.99336	0.742629	0.912821	0.721125	0.908466	0.850184	0.769073
supramarginal L	0.308742	0.716592	0.846296	0.502135	0.261836	0.623424	0.432229	0.460969	0.503882	0.450801	0.242135	0.909756	0.644956	0.279897	0.663952	0.702429	0.657932	0.395384	0.950762	0.822631	0.541405	0.638939	0.63849	0.605843	0.583452	0.675502	0.6057	0.527485	0.646389	0.727066	0.530157	0.30327	0.442176	0.659598	0.552062	0.58395	0.567818	0.577068	0.618698	0.538585	0.851081	0.884516	0.627446	0.766416	0.778099	0.812039	0.773888	0.342251	0.773307
supramarginal R	0.819889	0.485275	0.360179	0.691953	0.681362	0.611592	0.738817	0.704015	0.668867	0.670461	0.945142	0.339826	0.576548	0.624979	0.519248	0.507757	0.561244	0.156747	0.236202	0.111039	0.579642	0.575536	0.563809	0.573389	0.235505	0.53846	0.600128	0.654451	0.571641	0.251678	0.671359	0.83638	0.749881	0.437683	0.636249	0.61635	0.639692	0.616964	0.565411	0.660321	0.350663	0.131355	0.587472	0.341394	0.439548	0.212075	0.44169	0.874287	0.361313
transversetemporal L	0.783701	0.93144	0.836491	0.981085	0.661076	0.341478	0.934561	0.948578	0.97701	0.918631	0.639214	0.406847	0.992373	0.563317	0.904552	0.95927	0.990106	0.327317	0.5679	0.63503	0.944636	0.994915	0.992772	0.986024	0.539947	0.972807	0.998782	0.986224	0.983747	0.635043	0.992304	0.771168	0.952639	0.897328	0.992003	0.998873	0.997939	0.994563	0.987275	0.992043	0.859359	0.528219	0.997461	0.762334	0.92709	0.735586	0.922805	0.841339	0.78962
transversetemporal R	0.809967	0.87464	0.743277	0.990577	0.655004	0.333771	0.922301	0.918571	0.9389	0.870042	0.729567	0.27979	0.938925	0.566495	0.871441	0.9001	0.930614	0.314242	0.45613	0.496522	0.87269	0.936409	0.92112	0.91139	0.511009	0.92001	0.940773	0.94427	0.939136	0.582858	0.975118	0.803054	0.967534	0.78635	0.942308	0.952457	0.965949	0.938665	0.911497	0.954041	0.743991	0.375028	0.939455	0.702316	0.825198	0.59492	0.843699	0.901015	0.720981
[truncated: 13 more columns]
