# Supplementary material for: The relationship between the interictal epileptiform discharge source connectivity and cortical structural couplings in temporal lobe epilepsy
Source: Front Neurol. 2023 Feb 1;14:1029732. doi: 10.3389/fneur.2023.1029732 (PMC9948620; doi:10.3389/fneur.2023.1029732)
Supplement: Supplementary file 1 [file Data_Sheet_1.ZIP › Connection/PLV/R/14.xlsx]

## Sheet: Sheet1
\	caudalanteriorcingulate L	caudalanteriorcingulate R	caudalmiddlefrontal L	caudalmiddlefrontal R	cuneus L	cuneus R	entorhinal L	entorhinal R	fusiform L	fusiform R	inferiorparietal L	inferiorparietal R	inferiortemporal L	inferiortemporal R	insula L	insula R	isthmuscingulate L	isthmuscingulate R	lateraloccipital L	lateraloccipital R	lateralorbitofrontal L	lateralorbitofrontal R	lingual L	lingual R	medialorbitofrontal L	medialorbitofrontal R	middletemporal L	middletemporal R	paracentral L	paracentral R	parahippocampal L	parahippocampal R	parsopercularis L	parsopercularis R	parsorbitalis L	parsorbitalis R	parstriangularis L	parstriangularis R	pericalcarine L	pericalcarine R	postcentral L	postcentral R	posteriorcingulate L	posteriorcingulate R	precentral L	precentral R	precuneus L	precuneus R	rostralanteriorcingulate L
caudalanteriorcingulate L	1	0.0507429	0.79109	0.627261	0.754568	0.794387	0.995091	0.951439	0.582617	0.554427	0.382131	0.553344	0.65552	0.432181	0.7728	0.711903	0.627163	0.862424	0.928826	0.709571	0.582991	0.639743	0.674087	0.548467	0.841899	0.659612	0.508645	0.384124	0.698676	0.946476	0.345489	0.310058	0.802535	0.704625	0.465087	0.430712	0.4304	0.513906	0.672548	0.794359	0.908329	0.687202	0.624689	0.628018	0.917822	0.763371	0.822093	0.486445	0.810638
caudalanteriorcingulate R	0.0507429	1	0.394107	0.560752	0.41152	0.256135	0.0708407	0.16129	0.595176	0.634137	0.731878	0.648404	0.534285	0.723387	0.390652	0.480314	0.438517	0.135041	0.0524472	0.414831	0.589076	0.553956	0.517413	0.595661	0.299854	0.543487	0.636734	0.77751	0.483622	0.148523	0.817686	0.838383	0.188343	0.188599	0.708964	0.677693	0.757154	0.671804	0.505337	0.200264	0.234859	0.39246	0.566723	0.55701	0.171622	0.257756	0.392248	0.676993	0.276496
caudalmiddlefrontal L	0.79109	0.394107	1	0.29597	0.421485	0.889387	0.786099	0.641165	0.253501	0.223342	0.138745	0.658098	0.321119	0.223845	0.423764	0.371409	0.377847	0.66435	0.75397	0.43143	0.264493	0.306422	0.335628	0.263289	0.501139	0.310196	0.199887	0.181519	0.35322	0.659713	0.0869315	0.170086	0.866761	0.678358	0.146282	0.374804	0.0495475	0.205731	0.349642	0.600991	0.948165	0.876543	0.284017	0.297438	0.920485	0.859482	0.885034	0.135408	0.484317
caudalmiddlefrontal R	0.627261	0.560752	0.29597	1	0.91296	0.398058	0.618139	0.731238	0.995492	0.989245	0.732632	0.443545	0.994878	0.902184	0.852214	0.973114	0.613926	0.501817	0.694759	0.951528	0.992747	0.999281	0.985291	0.967633	0.787817	0.987769	0.967645	0.888772	0.938784	0.740173	0.874304	0.840495	0.474056	0.535692	0.955007	0.768998	0.908614	0.970104	0.993626	0.787219	0.455598	0.283636	0.996459	0.999676	0.513682	0.415329	0.32844	0.864619	0.692974
cuneus L	0.754568	0.41152	0.421485	0.91296	1	0.496733	0.750485	0.84901	0.888186	0.875652	0.718789	0.326605	0.941647	0.725724	0.970152	0.963254	0.766158	0.619257	0.74938	0.858028	0.872306	0.92064	0.96116	0.812283	0.910943	0.950966	0.813766	0.722161	0.983749	0.863991	0.73539	0.676527	0.556673	0.578552	0.809048	0.577591	0.814824	0.829351	0.936635	0.734371	0.576714	0.400574	0.929766	0.916978	0.621766	0.512539	0.43671	0.845296	0.843222
cuneus R	0.794387	0.256135	0.889387	0.398058	0.496733	1	0.775642	0.682869	0.359674	0.317925	0.244191	0.563972	0.418947	0.214913	0.49468	0.465037	0.485685	0.66202	0.84425	0.54289	0.367906	0.407741	0.427932	0.351819	0.572324	0.4106	0.305156	0.148625	0.446957	0.706997	0.0917788	0.0714631	0.909558	0.772892	0.231167	0.296439	0.18692	0.278231	0.449897	0.727811	0.896751	0.889032	0.386931	0.399627	0.911205	0.894215	0.804278	0.268493	0.561896
entorhinal L	0.995091	0.0708407	0.786099	0.618139	0.750485	0.775642	1	0.952857	0.572293	0.546628	0.379448	0.562714	0.645618	0.431571	0.774593	0.70303	0.626327	0.87853	0.910524	0.693903	0.573936	0.631237	0.665705	0.539424	0.843827	0.651935	0.498614	0.383768	0.692069	0.938343	0.341504	0.310371	0.783864	0.67729	0.459285	0.439815	0.424683	0.509987	0.661196	0.771719	0.899244	0.66424	0.615626	0.618212	0.907374	0.740469	0.820567	0.482055	0.814287
entorhinal R	0.951439	0.16129	0.641165	0.731238	0.84901	0.682869	0.952857	1	0.689886	0.671551	0.514476	0.444046	0.758895	0.532077	0.874237	0.817836	0.708958	0.834614	0.875482	0.761699	0.682586	0.744512	0.779578	0.63393	0.929755	0.773404	0.612219	0.505946	0.807354	0.983282	0.496129	0.445881	0.702293	0.658419	0.591206	0.453991	0.582525	0.628479	0.765646	0.763829	0.782407	0.56878	0.734748	0.730814	0.805659	0.664864	0.683942	0.627688	0.895811
fusiform L	0.582617	0.595176	0.253501	0.995492	0.888186	0.359674	0.572293	0.689886	1	0.996721	0.743128	0.4592	0.98622	0.926071	0.822065	0.952878	0.591934	0.464817	0.661527	0.940183	0.997196	0.992734	0.97265	0.97899	0.749869	0.975534	0.98423	0.914408	0.92111	0.700418	0.899315	0.869458	0.437452	0.508317	0.973369	0.794674	0.923531	0.982667	0.983227	0.769668	0.412124	0.246386	0.991883	0.995481	0.471224	0.37642	0.29595	0.871217	0.654921
fusiform R	0.554427	0.634137	0.223342	0.989245	0.875652	0.317925	0.546628	0.671551	0.996721	1	0.7651	0.476227	0.977681	0.943495	0.813731	0.94232	0.589578	0.445025	0.626352	0.918643	0.993024	0.986263	0.964274	0.977084	0.73789	0.97011	0.985909	0.937933	0.913046	0.676877	0.92521	0.898335	0.394138	0.466531	0.985346	0.81164	0.943806	0.991487	0.970682	0.736516	0.377482	0.19937	0.986775	0.988485	0.4347	0.331116	0.278072	0.886272	0.643726
inferiorparietal L	0.382131	0.731878	0.138745	0.732632	0.718789	0.244191	0.379448	0.514476	0.743128	0.7651	1	0.296937	0.735886	0.708674	0.732148	0.711161	0.803245	0.33876	0.388031	0.591688	0.725968	0.731466	0.742893	0.684294	0.655917	0.755576	0.722341	0.753714	0.761615	0.513022	0.836635	0.771198	0.305264	0.425748	0.78155	0.548002	0.888021	0.757847	0.706693	0.436957	0.200983	0.320099	0.75841	0.734549	0.254453	0.325433	0.0273979	0.924304	0.661517
inferiorparietal R	0.553344	0.648404	0.658098	0.443545	0.326605	0.563972	0.562714	0.444046	0.4592	0.476227	0.296937	1	0.410799	0.636691	0.305614	0.375893	0.120797	0.674251	0.48783	0.442264	0.481545	0.434281	0.390094	0.543792	0.337409	0.391015	0.515008	0.607197	0.321005	0.418847	0.526101	0.601309	0.497313	0.33795	0.521002	0.786495	0.433929	0.530433	0.414841	0.42062	0.642177	0.4967	0.41932	0.438692	0.599743	0.47682	0.801207	0.319444	0.323708
inferiortemporal L	0.65552	0.534285	0.321119	0.994878	0.941647	0.418947	0.645618	0.758895	0.98622	0.977681	0.735886	0.410799	1	0.869417	0.883431	0.987088	0.649795	0.518331	0.712348	0.941855	0.978204	0.996403	0.996813	0.941772	0.817234	0.995338	0.943725	0.859543	0.962853	0.7729	0.853031	0.811803	0.491977	0.542382	0.932687	0.727103	0.899353	0.948761	0.997481	0.781254	0.482057	0.307197	0.997398	0.996214	0.538435	0.435566	0.347782	0.871391	0.72619
inferiortemporal R	0.432181	0.723387	0.223845	0.902184	0.725724	0.214913	0.431571	0.532077	0.926071	0.943495	0.708674	0.636691	0.869417	1	0.664706	0.812054	0.443495	0.414724	0.499392	0.827956	0.934438	0.893535	0.843847	0.958407	0.58863	0.855732	0.963614	0.989296	0.770458	0.521532	0.939942	0.958387	0.286157	0.352841	0.973471	0.934187	0.897844	0.973581	0.860779	0.643364	0.301533	0.0773673	0.888485	0.898147	0.339316	0.210052	0.324404	0.795425	0.49639
insula L	0.7728	0.390652	0.423764	0.852214	0.970152	0.49468	0.774593	0.874237	0.822065	0.813731	0.732148	0.305614	0.883431	0.664706	1	0.920517	0.831826	0.661467	0.72392	0.794095	0.805229	0.86369	0.907828	0.742864	0.958602	0.90608	0.743166	0.666228	0.950059	0.870273	0.691535	0.627906	0.549955	0.580457	0.748115	0.518124	0.780719	0.768789	0.874111	0.68556	0.574634	0.410346	0.87076	0.854392	0.613512	0.515443	0.446652	0.833762	0.911096
insula R	0.711903	0.480314	0.371409	0.973114	0.963254	0.465037	0.70303	0.817836	0.952878	0.94232	0.711161	0.375893	0.987088	0.812054	0.920517	1	0.685263	0.571274	0.745191	0.929376	0.9415	0.978954	0.99193	0.894933	0.873546	0.990864	0.894133	0.804049	0.971256	0.829134	0.803369	0.756018	0.525361	0.566551	0.884028	0.661984	0.863096	0.904392	0.985744	0.779676	0.531975	0.354281	0.977415	0.973851	0.582873	0.478724	0.397835	0.849497	0.787892
isthmuscingulate L	0.627163	0.438517	0.377847	0.613926	0.766158	0.485685	0.626327	0.708958	0.591934	0.589578	0.803245	0.120797	0.649795	0.443495	0.831826	0.685263	1	0.630692	0.58376	0.550227	0.570171	0.625241	0.681007	0.501359	0.81925	0.682265	0.517282	0.469927	0.764431	0.711467	0.552368	0.468638	0.541445	0.639004	0.544192	0.288119	0.655776	0.5452	0.631618	0.534457	0.478765	0.485495	0.646404	0.61799	0.518971	0.542259	0.34046	0.781614	0.875092
isthmuscingulate R	0.862424	0.135041	0.66435	0.501817	0.619257	0.66202	0.87853	0.834614	0.464817	0.445025	0.33876	0.674251	0.518331	0.414724	0.661467	0.571274	0.630692	1	0.761909	0.567185	0.474314	0.512216	0.535452	0.468317	0.746451	0.528131	0.426728	0.35297	0.565966	0.807339	0.27844	0.287128	0.648372	0.60572	0.388298	0.507278	0.331365	0.432067	0.531543	0.643245	0.766826	0.556272	0.495216	0.499546	0.759012	0.618648	0.772597	0.389102	0.781392
lateraloccipital L	0.928826	0.0524472	0.75397	0.694759	0.74938	0.84425	0.910524	0.875482	0.661527	0.626352	0.388031	0.48783	0.712348	0.499392	0.72392	0.745191	0.58376	0.761909	1	0.807958	0.666318	0.703058	0.716083	0.641177	0.772689	0.698359	0.604074	0.448333	0.707663	0.892401	0.408793	0.371814	0.869514	0.810783	0.543388	0.462078	0.477521	0.587173	0.738394	0.919216	0.879226	0.722464	0.682961	0.696026	0.91954	0.821203	0.740748	0.50624	0.732515
lateraloccipital R	0.709571	0.414831	0.43143	0.951528	0.858028	0.54289	0.693903	0.761699	0.940183	0.918643	0.591688	0.442264	0.941855	0.827956	0.794095	0.929376	0.550227	0.567185	0.807958	1	0.948151	0.95168	0.924525	0.938351	0.770626	0.921007	0.916327	0.789566	0.860903	0.775946	0.749265	0.723515	0.616064	0.665864	0.868633	0.723297	0.778153	0.898447	0.958951	0.905371	0.582408	0.425722	0.931067	0.949759	0.640891	0.55457	0.437267	0.731886	0.680621
lateralorbitofrontal L	0.582991	0.589076	0.264493	0.992747	0.872306	0.367906	0.573936	0.682586	0.997196	0.993024	0.725968	0.481545	0.978204	0.934438	0.805229	0.9415	0.570171	0.474314	0.666318	0.948151	1	0.989025	0.961598	0.988598	0.736846	0.964947	0.988759	0.9168	0.90319	0.690056	0.893033	0.86862	0.449594	0.521273	0.973661	0.816674	0.91072	0.985744	0.977897	0.784301	0.420257	0.251089	0.98442	0.991805	0.479837	0.384158	0.306011	0.851486	0.640495
lateralorbitofrontal R	0.639743	0.553956	0.306422	0.999281	0.92064	0.407741	0.631237	0.744512	0.992734	0.986263	0.731466	0.434281	0.996403	0.893535	0.86369	0.978954	0.625241	0.512216	0.703058	0.95168	0.989025	1	0.988245	0.961127	0.801253	0.991089	0.96085	0.880863	0.944286	0.752596	0.867852	0.832533	0.481091	0.538923	0.948649	0.757437	0.905467	0.96526	0.995009	0.788277	0.466379	0.291805	0.996228	0.998812	0.523743	0.422734	0.33707	0.864326	0.707269
lingual L	0.674087	0.517413	0.335628	0.985291	0.96116	0.427932	0.665705	0.779578	0.97265	0.964274	0.742893	0.390094	0.996813	0.843847	0.907828	0.99193	0.681007	0.535452	0.716083	0.924525	0.961598	0.988245	1	0.917297	0.841019	0.996571	0.920601	0.837654	0.978967	0.793724	0.837818	0.791396	0.497178	0.541094	0.913865	0.696703	0.89341	0.930377	0.992246	0.765902	0.496417	0.318105	0.99281	0.987441	0.550302	0.443678	0.360581	0.878815	0.754276
lingual R	0.548467	0.595661	0.263289	0.967633	0.812283	0.351819	0.539424	0.63393	0.97899	0.977084	0.684294	0.543792	0.941772	0.958407	0.742864	0.894933	0.501359	0.468317	0.641177	0.938351	0.988598	0.961127	0.917297	1	0.678356	0.923291	0.993348	0.930506	0.844274	0.636246	0.887606	0.87891	0.434093	0.514418	0.971044	0.868706	0.883451	0.983918	0.943994	0.784	0.406622	0.230797	0.95066	0.964948	0.462431	0.367729	0.325389	0.803056	0.580151
medialorbitofrontal L	0.841899	0.299854	0.501139	0.787817	0.910943	0.572324	0.843827	0.929755	0.749869	0.73789	0.655917	0.337409	0.817234	0.58863	0.958602	0.873546	0.81925	0.746451	0.772689	0.770626	0.736846	0.801253	0.841019	0.678356	1	0.842707	0.67022	0.58203	0.883236	0.917618	0.602469	0.539408	0.61657	0.632375	0.667229	0.462116	0.695975	0.692882	0.813872	0.703968	0.646652	0.484224	0.799841	0.787777	0.681208	0.586562	0.528927	0.750171	0.965268
medialorbitofrontal R	0.659612	0.543487	0.310196	0.987769	0.950966	0.4106	0.651935	0.773404	0.975534	0.97011	0.755576	0.391015	0.995338	0.855732	0.90608	0.990864	0.682265	0.528131	0.698359	0.921007	0.964947	0.991089	0.996571	0.923291	0.842707	1	0.927903	0.852007	0.973979	0.781536	0.854988	0.809252	0.478894	0.535692	0.924846	0.704103	0.90918	0.939611	0.988527	0.757045	0.472906	0.306294	0.993765	0.988387	0.52748	0.431473	0.337387	0.887163	0.756083
middletemporal L	0.508645	0.636734	0.199887	0.967645	0.813766	0.305156	0.498614	0.612219	0.98423	0.985909	0.722341	0.515008	0.943725	0.963614	0.743166	0.894133	0.517282	0.426728	0.604074	0.916327	0.988759	0.96085	0.920601	0.993348	0.67022	0.927903	1	0.947622	0.85369	0.618192	0.91969	0.905561	0.38449	0.478176	0.987613	0.854174	0.916291	0.990511	0.941446	0.747573	0.348624	0.192583	0.95643	0.965872	0.407111	0.322259	0.26759	0.837279	0.574088
middletemporal R	0.384124	0.77751	0.181519	0.888772	0.722161	0.148625	0.383768	0.505946	0.914408	0.937933	0.753714	0.607197	0.859543	0.989296	0.666228	0.804049	0.469927	0.35297	0.448333	0.789566	0.9168	0.880863	0.837654	0.930506	0.58203	0.852007	0.947622	1	0.773869	0.496834	0.972568	0.987594	0.219685	0.295665	0.975687	0.897434	0.928877	0.966166	0.845024	0.588683	0.23673	0.0111994	0.88188	0.88521	0.275261	0.143151	0.272823	0.828938	0.493063
paracentral L	0.698676	0.483622	0.35322	0.938784	0.983749	0.446957	0.692069	0.807354	0.92111	0.913046	0.761615	0.321005	0.962853	0.770458	0.950059	0.971256	0.764431	0.565966	0.707663	0.860903	0.90319	0.944286	0.978967	0.844274	0.883236	0.973979	0.85369	0.773869	1	0.821892	0.794856	0.735347	0.509923	0.552167	0.856685	0.610077	0.870819	0.869489	0.95187	0.717447	0.512348	0.35985	0.958579	0.942805	0.561732	0.471822	0.36812	0.889552	0.814549
paracentral R	0.946476	0.148523	0.659713	0.740173	0.863991	0.706997	0.938343	0.983282	0.700418	0.676877	0.513022	0.418847	0.7729	0.521532	0.870273	0.829134	0.711467	0.807339	0.892401	0.775946	0.690056	0.752596	0.793724	0.636246	0.917618	0.781536	0.618192	0.496834	0.821892	1	0.4924	0.436429	0.728457	0.681779	0.591299	0.430082	0.581954	0.625597	0.782374	0.783419	0.801804	0.601989	0.746665	0.742204	0.82713	0.693255	0.684398	0.631767	0.883023
parahippocampal L	0.345489	0.817686	0.0869315	0.874304	0.73539	0.0917788	0.341504	0.496129	0.899315	0.92521	0.836635	0.526101	0.853031	0.939942	0.691535	0.803369	0.552368	0.27844	0.408793	0.749265	0.893033	0.867852	0.837818	0.887606	0.602469	0.854988	0.91969	0.972568	0.794856	0.4924	1	0.979529	0.169813	0.288976	0.965117	0.80719	0.971309	0.942682	0.831782	0.540062	0.150724	0.100953	0.878464	0.872208	0.203766	0.12755	0.169835	0.890585	0.528562
parahippocampal R	0.310058	0.838383	0.170086	0.840495	0.676527	0.0714631	0.310371	0.445881	0.869458	0.898335	0.771198	0.601309	0.811803	0.958387	0.627906	0.756018	0.468638	0.287128	0.371814	0.723515	0.86862	0.832533	0.791396	0.87891	0.539408	0.809252	0.905561	0.987594	0.735347	0.436429	0.979529	1	0.136107	0.232286	0.949105	0.857828	0.927249	0.929191	0.79258	0.514436	0.164154	0.0778361	0.837999	0.837006	0.195178	0.06371	0.246833	0.82603	0.458612
parsopercularis L	0.802535	0.188343	0.866761	0.474056	0.556673	0.909558	0.783864	0.702293	0.437452	0.394138	0.305264	0.497313	0.491977	0.286157	0.549955	0.525361	0.541445	0.648372	0.869514	0.616064	0.449594	0.481091	0.497178	0.434093	0.61657	0.478894	0.38449	0.219685	0.509923	0.728457	0.169813	0.136107	1	0.892042	0.310262	0.337245	0.259137	0.357887	0.522503	0.793139	0.876181	0.898005	0.461904	0.476292	0.917493	0.965315	0.729275	0.337691	0.602069
parsopercularis R	0.704625	0.188599	0.678358	0.535692	0.578552	0.772892	0.67729	0.658419	0.508317	0.466531	0.425748	0.33795	0.542382	0.352841	0.580457	0.566551	0.639004	0.60572	0.810783	0.665864	0.521273	0.538923	0.541094	0.514418	0.632375	0.535692	0.478176	0.295665	0.552167	0.681779	0.288976	0.232286	0.892042	1	0.403656	0.327253	0.370876	0.43257	0.568106	0.839774	0.706893	0.818136	0.521964	0.536183	0.76538	0.900489	0.539716	0.439836	0.642499
parsorbitalis L	0.465087	0.708964	0.146282	0.955007	0.809048	0.231167	0.459285	0.591206	0.973369	0.985346	0.78155	0.521002	0.932687	0.973471	0.748115	0.884028	0.544192	0.388298	0.543388	0.868633	0.973661	0.948649	0.913865	0.971044	0.667229	0.924846	0.987613	0.975687	0.856685	0.591299	0.965117	0.949105	0.310262	0.403656	1	0.852372	0.958246	0.994592	0.922051	0.677799	0.286943	0.120826	0.950674	0.953017	0.343706	0.247174	0.229464	0.880137	0.576676
parsorbitalis R	0.430712	0.677693	0.374804	0.768998	0.577591	0.296439	0.439815	0.453991	0.794674	0.81164	0.548002	0.786495	0.727103	0.934187	0.518124	0.661984	0.288119	0.507278	0.462078	0.723297	0.816674	0.757437	0.696703	0.868706	0.462116	0.704103	0.854174	0.897434	0.610077	0.430082	0.80719	0.857828	0.337245	0.327253	0.852372	1	0.738366	0.863504	0.724457	0.579477	0.400361	0.206762	0.745351	0.763906	0.406046	0.268776	0.487923	0.623551	0.384739
parstriangularis L	0.4304	0.757154	0.0495475	0.908614	0.814824	0.18692	0.424683	0.582525	0.923531	0.943806	0.888021	0.433929	0.899353	0.897844	0.780719	0.863096	0.655776	0.331365	0.477521	0.778153	0.91072	0.905467	0.89341	0.883451	0.695975	0.90918	0.916291	0.928877	0.870819	0.581954	0.971309	0.927249	0.259137	0.370876	0.958246	0.738366	1	0.94088	0.876012	0.577569	0.217801	0.169943	0.921318	0.908106	0.278065	0.232948	0.122874	0.955962	0.630613
parstriangularis R	0.513906	0.671804	0.205731	0.970104	0.829351	0.278231	0.509987	0.628479	0.982667	0.991487	0.757847	0.530433	0.948761	0.973581	0.768789	0.904392	0.5452	0.432067	0.587173	0.898447	0.985744	0.96526	0.930377	0.983918	0.692882	0.939611	0.990511	0.966166	0.869489	0.625597	0.942682	0.929191	0.357887	0.43257	0.994592	0.863504	0.94088	1	0.941323	0.714109	0.345412	0.149361	0.962299	0.967544	0.400066	0.286837	0.27718	0.864838	0.598162
pericalcarine L	0.672548	0.505337	0.349642	0.993626	0.936635	0.449897	0.661196	0.765646	0.983227	0.970682	0.706693	0.414841	0.997481	0.860779	0.874111	0.985744	0.631618	0.531543	0.738394	0.958951	0.977897	0.995009	0.992246	0.943994	0.813872	0.988527	0.941446	0.845024	0.95187	0.782374	0.831782	0.79258	0.522503	0.568106	0.922051	0.724457	0.876012	0.941323	1	0.808231	0.509044	0.335396	0.992129	0.994854	0.565874	0.464033	0.371787	0.845781	0.720955
pericalcarine R	0.794359	0.200264	0.600991	0.787219	0.734371	0.727811	0.771719	0.763829	0.769668	0.736516	0.436957	0.42062	0.781254	0.643364	0.68556	0.779676	0.534457	0.643245	0.919216	0.905371	0.784301	0.788277	0.765902	0.784	0.703968	0.757045	0.747573	0.588683	0.717447	0.783419	0.540062	0.514436	0.793139	0.839774	0.677799	0.579477	0.577569	0.714109	0.808231	1	0.730747	0.624029	0.762414	0.785934	0.78927	0.740731	0.562331	0.558816	0.654451
postcentral L	0.908329	0.234859	0.948165	0.455598	0.576714	0.896751	0.899244	0.782407	0.412124	0.377482	0.200983	0.642177	0.482057	0.301533	0.574634	0.531975	0.478765	0.766826	0.879226	0.582408	0.420257	0.466379	0.496417	0.406622	0.646652	0.472906	0.348624	0.23673	0.512348	0.801804	0.150724	0.164154	0.876181	0.706893	0.286943	0.400361	0.217801	0.345412	0.509044	0.730747	1	0.818025	0.446037	0.457403	0.983115	0.846346	0.908753	0.283411	0.621792
postcentral R	0.687202	0.39246	0.876543	0.283636	0.400574	0.889032	0.66424	0.56878	0.246386	0.19937	0.320099	0.4967	0.307197	0.0773673	0.410346	0.354281	0.485495	0.556272	0.722464	0.425722	0.251089	0.291805	0.318105	0.230797	0.484224	0.306294	0.192583	0.0111994	0.35985	0.601989	0.100953	0.0778361	0.898005	0.818136	0.120826	0.206762	0.169943	0.149361	0.335396	0.624029	0.818025	1	0.27959	0.286717	0.825792	0.953523	0.727066	0.26806	0.4879
posteriorcingulate L	0.624689	0.566723	0.284017	0.996459	0.929766	0.386931	0.615626	0.734748	0.991883	0.986775	0.75841	0.41932	0.997398	0.888485	0.87076	0.977415	0.646404	0.495216	0.682961	0.931067	0.98442	0.996228	0.99281	0.95066	0.799841	0.993765	0.95643	0.88188	0.958579	0.746665	0.878464	0.837999	0.461904	0.521964	0.950674	0.745351	0.921318	0.962299	0.992129	0.762414	0.446037	0.27959	1	0.997598	0.503718	0.407164	0.314141	0.889751	0.709394
posteriorcingulate R	0.628018	0.55701	0.297438	0.999676	0.916978	0.399627	0.618212	0.730814	0.995481	0.988485	0.734549	0.438692	0.996214	0.898147	0.854392	0.973851	0.61799	0.499546	0.696026	0.949759	0.991805	0.998812	0.987441	0.964948	0.787777	0.988387	0.965872	0.88521	0.942805	0.742204	0.872208	0.837006	0.476292	0.536183	0.953017	0.763906	0.908106	0.967544	0.994854	0.785934	0.457403	0.286717	0.997598	1	0.51564	0.417582	0.328327	0.867225	0.693451
precentral L	0.917822	0.171622	0.920485	0.513682	0.621766	0.911205	0.907374	0.805659	0.471224	0.4347	0.254453	0.599743	0.538435	0.339316	0.613512	0.582873	0.518971	0.759012	0.91954	0.640891	0.479837	0.523743	0.550302	0.462431	0.681208	0.52748	0.407111	0.275261	0.561732	0.82713	0.203766	0.195178	0.917493	0.76538	0.343706	0.406046	0.278065	0.400066	0.565874	0.78927	0.983115	0.825792	0.503718	0.51564	1	0.881845	0.863548	0.339758	0.653555
precentral R	0.763371	0.257756	0.859482	0.415329	0.512539	0.894215	0.740469	0.664864	0.37642	0.331116	0.325433	0.47682	0.435566	0.210052	0.515443	0.478724	0.542259	0.618648	0.821203	0.55457	0.384158	0.422734	0.443678	0.367729	0.586562	0.431473	0.322259	0.143151	0.471822	0.693255	0.12755	0.06371	0.965315	0.900489	0.247174	0.268776	0.232948	0.286837	0.464033	0.740731	0.846346	0.953523	0.407164	0.417582	0.881845	1	0.711408	0.326246	0.580155
precuneus L	0.822093	0.392248	0.885034	0.32844	0.43671	0.804278	0.820567	0.683942	0.29595	0.278072	0.0273979	0.801207	0.347782	0.324404	0.446652	0.397835	0.34046	0.772597	0.740748	0.437267	0.306011	0.33707	0.360581	0.325389	0.528927	0.337387	0.26759	0.272823	0.36812	0.684398	0.169835	0.246833	0.729275	0.539716	0.229464	0.487923	0.122874	0.27718	0.371787	0.562331	0.908753	0.727066	0.314141	0.328327	0.863548	0.711408	1	0.129733	0.515553
precuneus R	0.486445	0.676993	0.135408	0.864619	0.845296	0.268493	0.482055	0.627688	0.871217	0.886272	0.924304	0.319444	0.871391	0.795425	0.833762	0.849497	0.781614	0.389102	0.50624	0.731886	0.851486	0.864326	0.878815	0.803056	0.750171	0.887163	0.837279	0.828938	0.889552	0.631767	0.890585	0.82603	0.337691	0.439836	0.880137	0.623551	0.955962	0.864838	0.845781	0.558816	0.283411	0.26806	0.889751	0.867225	0.339758	0.326246	0.129733	1	0.712934
rostralanteriorcingulate L	0.810638	0.276496	0.484317	0.692974	0.843222	0.561896	0.814287	0.895811	0.654921	0.643726	0.661517	0.323708	0.72619	0.49639	0.911096	0.787892	0.875092	0.781392	0.732515	0.680621	0.640495	0.707269	0.754276	0.580151	0.965268	0.756083	0.574088	0.493063	0.814549	0.883023	0.528562	0.458612	0.602069	0.642499	0.576676	0.384739	0.630613	0.598162	0.720955	0.654451	0.621792	0.4879	0.709394	0.693451	0.653555	0.580155	0.515553	0.712934	1
rostralanteriorcingulate R	0.627858	0.572462	0.258465	0.944279	0.949404	0.36722	0.622068	0.759718	0.933401	0.934767	0.809317	0.336415	0.960191	0.810208	0.926869	0.96079	0.759625	0.50704	0.637493	0.843106	0.914144	0.948993	0.971345	0.86085	0.857567	0.977762	0.87689	0.823729	0.983063	0.761563	0.854049	0.796928	0.431363	0.505359	0.893052	0.640192	0.923285	0.898744	0.942078	0.675862	0.421516	0.292339	0.96348	0.946101	0.472514	0.401597	0.287599	0.928002	0.790586
rostralmiddlefrontal L	0.809784	0.229698	0.698858	0.46365	0.504704	0.676621	0.820813	0.71765	0.443031	0.425482	0.243359	0.759805	0.460486	0.4749	0.532827	0.484224	0.529662	0.931557	0.743632	0.55444	0.467733	0.468287	0.460626	0.50227	0.616311	0.452491	0.451107	0.400885	0.453351	0.68858	0.286066	0.338207	0.664954	0.597166	0.397868	0.614167	0.275869	0.443001	0.480385	0.653318	0.784524	0.565799	0.440578	0.459802	0.774774	0.625239	0.80869	0.283117	0.651653
rostralmiddlefrontal R	0.7767	0.391169	0.464748	0.949374	0.933023	0.556533	0.764576	0.848914	0.921958	0.901752	0.64062	0.387085	0.959488	0.768248	0.88946	0.976963	0.648684	0.623516	0.818486	0.955226	0.918432	0.955618	0.958946	0.877281	0.873486	0.956446	0.863369	0.745561	0.927567	0.865119	0.731573	0.686681	0.62287	0.652982	0.835081	0.637761	0.791809	0.864376	0.969158	0.848676	0.619925	0.44975	0.94391	0.94912	0.672684	0.575436	0.467994	0.777898	0.78842
superiorfrontal L	0.550874	0.644596	0.179477	0.936914	0.903198	0.304422	0.544144	0.690498	0.937811	0.945882	0.858665	0.351536	0.943976	0.84182	0.875011	0.926482	0.738638	0.434668	0.576926	0.81784	0.919121	0.937819	0.948837	0.871395	0.797034	0.958401	0.89735	0.863643	0.949427	0.694992	0.904132	0.847013	0.373695	0.462471	0.924182	0.669341	0.965621	0.918542	0.922228	0.637656	0.344059	0.252946	0.957043	0.938768	0.400246	0.348286	0.204249	0.967777	0.733798
superiorfrontal R	0.96563	0.12802	0.691941	0.740005	0.844988	0.741291	0.955107	0.976935	0.698682	0.672223	0.493375	0.440527	0.767556	0.524453	0.850538	0.819525	0.678796	0.809189	0.927336	0.795528	0.693711	0.75165	0.784042	0.647508	0.90525	0.773768	0.621637	0.491764	0.803982	0.985756	0.477975	0.42628	0.774884	0.726296	0.586478	0.447935	0.565138	0.625376	0.780598	0.82739	0.830954	0.638393	0.740956	0.741092	0.860866	0.737076	0.701962	0.608597	0.860064
superiorparietal L	0.943652	0.150899	0.675212	0.762145	0.861638	0.73293	0.933029	0.9659	0.724478	0.697439	0.501582	0.421659	0.79146	0.544977	0.852248	0.837864	0.684736	0.786782	0.926591	0.812941	0.71767	0.77358	0.806815	0.668037	0.894491	0.791697	0.646422	0.514985	0.820481	0.988392	0.501741	0.449965	0.764847	0.711455	0.611272	0.457434	0.584811	0.648342	0.805619	0.827574	0.818711	0.622714	0.764169	0.764432	0.854559	0.720997	0.682022	0.625005	0.853778
superiorparietal R	0.677572	0.280696	0.502133	0.477287	0.657549	0.59183	0.676866	0.709569	0.444207	0.42733	0.63803	0.300481	0.514438	0.278044	0.727123	0.570511	0.915652	0.747294	0.645254	0.502914	0.432198	0.490032	0.546395	0.380781	0.764689	0.540655	0.371128	0.2734	0.631015	0.717246	0.344813	0.257318	0.643445	0.747693	0.364658	0.223633	0.458701	0.378801	0.512169	0.602674	0.584102	0.582225	0.499031	0.480414	0.612852	0.643505	0.48933	0.602467	0.840909
superiortemporal L	0.266526	0.840799	0.229971	0.782347	0.588789	0.104115	0.269958	0.373449	0.81736	0.845455	0.676303	0.655974	0.744242	0.944806	0.534481	0.681604	0.360934	0.309539	0.330469	0.68195	0.822926	0.772365	0.716576	0.851837	0.45208	0.736944	0.875868	0.963925	0.648725	0.361017	0.931053	0.974688	0.127166	0.202043	0.909315	0.882568	0.857791	0.88796	0.728902	0.487113	0.189565	0.102307	0.771964	0.777467	0.196483	0.0559463	0.312253	0.733813	0.368739
superiortemporal R	0.481658	0.708608	0.14629	0.95957	0.838824	0.232225	0.476361	0.617328	0.97411	0.988308	0.81028	0.485137	0.945152	0.953006	0.784324	0.904956	0.589416	0.384482	0.546476	0.859417	0.967533	0.955752	0.932454	0.95276	0.700782	0.943396	0.972919	0.963832	0.886467	0.617589	0.966499	0.940354	0.305881	0.391668	0.993068	0.813473	0.976245	0.98815	0.930493	0.66098	0.292125	0.125316	0.961514	0.95823	0.348102	0.246453	0.218848	0.912044	0.612649
supramarginal L	0.874736	0.15578	0.891866	0.511098	0.599915	0.950983	0.85863	0.767747	0.47344	0.43273	0.275326	0.561298	0.532065	0.328208	0.587652	0.569117	0.531503	0.716455	0.922919	0.650205	0.483398	0.519708	0.53912	0.467741	0.655957	0.517218	0.416126	0.262231	0.546636	0.792685	0.201087	0.17941	0.951073	0.816944	0.345042	0.38022	0.280135	0.396381	0.562564	0.814745	0.948414	0.853945	0.499045	0.513345	0.977643	0.914138	0.819204	0.344149	0.634816
supramarginal R	0.740277	0.349607	0.915063	0.313277	0.432093	0.92517	0.719474	0.61949	0.272358	0.22802	0.26953	0.550961	0.337892	0.132213	0.43971	0.389282	0.472658	0.609943	0.763055	0.455703	0.278245	0.32303	0.349897	0.260962	0.518895	0.335529	0.213791	0.066505	0.385017	0.648231	0.0481165	0.0490784	0.914257	0.793807	0.139042	0.259002	0.144797	0.183186	0.366781	0.646654	0.869589	0.967933	0.306617	0.315606	0.872194	0.950765	0.781761	0.245559	0.515756
transversetemporal L	0.668516	0.571555	0.918684	0.153454	0.250543	0.775378	0.675875	0.506148	0.138569	0.15187	0.179238	0.759169	0.163325	0.306325	0.264549	0.205347	0.231203	0.620802	0.583256	0.254878	0.150707	0.159578	0.172928	0.192477	0.350414	0.148811	0.159702	0.30436	0.175294	0.506272	0.261045	0.33649	0.714527	0.521347	0.185412	0.458557	0.154178	0.19227	0.184871	0.410316	0.829448	0.784748	0.134446	0.151367	0.781133	0.721931	0.905772	0.0672871	0.343277
transversetemporal R	0.333708	0.824843	0.0485876	0.842224	0.737321	0.121304	0.327878	0.495631	0.864215	0.891347	0.88659	0.457281	0.830163	0.874202	0.706219	0.789965	0.61711	0.238736	0.38979	0.703564	0.850486	0.838538	0.822264	0.82889	0.617008	0.840179	0.868798	0.919139	0.798266	0.494375	0.975174	0.937989	0.177665	0.305611	0.923444	0.722022	0.97691	0.897285	0.804069	0.498332	0.120712	0.179882	0.855033	0.841169	0.180902	0.172064	0.097518	0.920192	0.556703
[truncated: 13 more columns]
