# Supplementary material for: The relationship between the interictal epileptiform discharge source connectivity and cortical structural couplings in temporal lobe epilepsy
Source: Front Neurol. 2023 Feb 1;14:1029732. doi: 10.3389/fneur.2023.1029732 (PMC9948620; doi:10.3389/fneur.2023.1029732)
Supplement: Supplementary file 1 [file Data_Sheet_1.ZIP › Connection/PLV/R/16.xlsx]

## Sheet: Sheet1
\	caudalanteriorcingulate L	caudalanteriorcingulate R	caudalmiddlefrontal L	caudalmiddlefrontal R	cuneus L	cuneus R	entorhinal L	entorhinal R	fusiform L	fusiform R	inferiorparietal L	inferiorparietal R	inferiortemporal L	inferiortemporal R	insula L	insula R	isthmuscingulate L	isthmuscingulate R	lateraloccipital L	lateraloccipital R	lateralorbitofrontal L	lateralorbitofrontal R	lingual L	lingual R	medialorbitofrontal L	medialorbitofrontal R	middletemporal L	middletemporal R	paracentral L	paracentral R	parahippocampal L	parahippocampal R	parsopercularis L	parsopercularis R	parsorbitalis L	parsorbitalis R	parstriangularis L	parstriangularis R	pericalcarine L	pericalcarine R	postcentral L	postcentral R	posteriorcingulate L	posteriorcingulate R	precentral L	precentral R	precuneus L	precuneus R	rostralanteriorcingulate L
caudalanteriorcingulate L	1	0.226078	0.337753	0.562519	0.147579	0.150574	0.476777	0.889217	0.278837	0.349436	0.452995	0.751496	0.182289	0.897327	0.0759003	0.11742	0.169824	0.141229	0.292571	0.356977	0.327631	0.221968	0.28493	0.296419	0.46446	0.134092	0.29784	0.284381	0.136409	0.192893	0.368178	0.292956	0.394374	0.33297	0.152119	0.185932	0.280424	0.576778	0.280696	0.455964	0.585303	0.496963	0.181456	0.408664	0.790354	0.533461	0.671617	0.248891	0.290625
caudalanteriorcingulate R	0.226078	1	0.96165	0.426778	0.89347	0.847372	0.832287	0.162162	0.912014	0.866985	0.879112	0.615117	0.964462	0.124124	0.951318	0.950729	0.920001	0.825136	0.680128	0.790314	0.847772	0.97453	0.850814	0.877076	0.235741	0.968218	0.929797	0.939429	0.965079	0.754488	0.941478	0.979777	0.49663	0.622194	0.971071	0.904978	0.991336	0.788649	0.86647	0.585826	0.263868	0.651993	0.969533	0.783625	0.252865	0.668279	0.284787	0.992374	0.799959
caudalmiddlefrontal L	0.337753	0.96165	1	0.428161	0.851178	0.76995	0.92154	0.23785	0.943203	0.924763	0.906255	0.704488	0.948018	0.209536	0.867037	0.886444	0.902377	0.727908	0.701029	0.851453	0.901004	0.969447	0.888562	0.91748	0.133945	0.91306	0.965716	0.969486	0.91812	0.648382	0.993808	0.992405	0.505966	0.68466	0.934781	0.891279	0.985544	0.882577	0.90276	0.674298	0.297509	0.632999	0.948755	0.85755	0.332891	0.661776	0.252441	0.958337	0.843292
caudalmiddlefrontal R	0.562519	0.426778	0.428161	1	0.190992	0.175997	0.382062	0.660332	0.295533	0.302539	0.612469	0.679158	0.294899	0.371423	0.349892	0.287672	0.230965	0.224526	0.27456	0.266252	0.278407	0.332811	0.25416	0.277696	0.167516	0.311073	0.330616	0.326789	0.295712	0.22378	0.434975	0.406787	0.396363	0.327996	0.305462	0.227499	0.434446	0.520673	0.260814	0.247712	0.558781	0.887376	0.305077	0.290353	0.767053	0.875625	0.392857	0.447072	0.247676
cuneus L	0.147579	0.89347	0.851178	0.190992	1	0.963565	0.745449	0.258881	0.910636	0.84955	0.673836	0.387814	0.962764	0.229584	0.920784	0.975097	0.986639	0.910655	0.856025	0.825389	0.868055	0.940739	0.899204	0.893502	0.270603	0.964695	0.894785	0.903167	0.972516	0.846137	0.82112	0.875333	0.725281	0.734768	0.961797	0.981725	0.872358	0.624559	0.903605	0.607478	0.489461	0.397062	0.963206	0.786406	0.273962	0.410171	0.524205	0.868135	0.879401
cuneus R	0.150574	0.847372	0.76995	0.175997	0.963565	1	0.630763	0.287105	0.815738	0.741922	0.610629	0.300463	0.89873	0.299723	0.922838	0.95509	0.921294	0.973722	0.786677	0.710584	0.762452	0.87022	0.799474	0.792891	0.393399	0.932458	0.801032	0.811515	0.935924	0.928217	0.734455	0.802114	0.71084	0.622567	0.914121	0.9107	0.809174	0.522822	0.804745	0.477096	0.494058	0.385801	0.903825	0.667015	0.255528	0.388232	0.573515	0.822296	0.777734
entorhinal L	0.476777	0.832287	0.92154	0.382062	0.745449	0.630763	1	0.350281	0.929335	0.969517	0.833013	0.766063	0.846383	0.35654	0.71452	0.748719	0.820305	0.572113	0.748215	0.933034	0.949128	0.871125	0.920366	0.939067	0.149341	0.779232	0.937327	0.926445	0.789411	0.486964	0.936164	0.897531	0.542515	0.787729	0.81357	0.82172	0.874376	0.936604	0.924646	0.810356	0.382438	0.545554	0.839719	0.950276	0.416372	0.585176	0.269895	0.83352	0.895279
entorhinal R	0.889217	0.162162	0.23785	0.660332	0.258881	0.287105	0.350281	1	0.217556	0.260992	0.361111	0.640882	0.167634	0.834356	0.117707	0.191143	0.220731	0.252558	0.408227	0.296121	0.267274	0.175912	0.256073	0.240979	0.316573	0.174685	0.214805	0.202177	0.169599	0.266986	0.256013	0.194548	0.586781	0.349913	0.16199	0.246928	0.194456	0.441199	0.243548	0.330504	0.77876	0.518489	0.172098	0.318028	0.921305	0.539306	0.805853	0.163568	0.28847
fusiform L	0.278837	0.912014	0.943203	0.295533	0.910636	0.815738	0.929335	0.217556	1	0.981892	0.792421	0.603492	0.964283	0.192928	0.855949	0.902132	0.958617	0.756427	0.834468	0.942283	0.977244	0.967355	0.977252	0.990156	0.125388	0.918569	0.9895	0.986997	0.928475	0.675585	0.934385	0.94378	0.642096	0.808725	0.941841	0.956425	0.926238	0.823372	0.984841	0.758987	0.410854	0.484977	0.958662	0.930099	0.317559	0.514343	0.348229	0.897224	0.948231
fusiform R	0.349436	0.866985	0.924763	0.302539	0.84955	0.741922	0.969517	0.260992	0.981892	1	0.783824	0.650243	0.916643	0.250234	0.792076	0.837946	0.909489	0.679446	0.838918	0.974213	0.993297	0.925917	0.983527	0.992958	0.113232	0.859232	0.974374	0.966653	0.86941	0.595718	0.926826	0.916238	0.638661	0.844309	0.88804	0.91202	0.891845	0.862802	0.986582	0.817411	0.427816	0.470918	0.908959	0.969788	0.359001	0.505686	0.323919	0.855863	0.962196
inferiorparietal L	0.452995	0.879112	0.906255	0.612469	0.673836	0.610629	0.833013	0.361111	0.792421	0.783824	1	0.830053	0.799459	0.280773	0.762621	0.745476	0.730452	0.596504	0.502264	0.691232	0.743788	0.831646	0.719599	0.760243	0.161525	0.777136	0.829133	0.830877	0.777328	0.528449	0.9166	0.897255	0.323344	0.514541	0.794123	0.714633	0.9039	0.912655	0.738103	0.539074	0.231014	0.805159	0.803766	0.716048	0.43932	0.833228	0.135747	0.900709	0.665443
inferiorparietal R	0.751496	0.615117	0.704488	0.679158	0.387814	0.300463	0.766063	0.640882	0.603492	0.650243	0.830053	1	0.537216	0.589244	0.465769	0.447334	0.469347	0.283896	0.364794	0.589134	0.604722	0.581274	0.559164	0.596717	0.243183	0.485192	0.639129	0.630328	0.489765	0.217208	0.735099	0.670954	0.258989	0.456663	0.514323	0.460792	0.663333	0.888932	0.570162	0.540618	0.397904	0.7819	0.536097	0.637149	0.647192	0.819818	0.348827	0.64583	0.521047
inferiortemporal L	0.182289	0.964462	0.948018	0.294899	0.962764	0.89873	0.846383	0.167634	0.964283	0.916643	0.799459	0.537216	1	0.146186	0.94136	0.974283	0.986659	0.853656	0.795012	0.866643	0.913411	0.996007	0.926495	0.939273	0.212836	0.984311	0.966247	0.974183	0.989456	0.778186	0.925872	0.964355	0.618668	0.728436	0.994668	0.977732	0.960199	0.753373	0.936964	0.658364	0.374444	0.51656	0.999094	0.844798	0.241651	0.536095	0.383088	0.946378	0.889555
inferiortemporal R	0.897327	0.124124	0.209536	0.371423	0.229584	0.299723	0.35654	0.834356	0.192928	0.250234	0.280773	0.589244	0.146186	1	0.150397	0.191313	0.183442	0.318831	0.282833	0.274731	0.238406	0.152687	0.213559	0.211837	0.595508	0.165207	0.197121	0.185756	0.161386	0.383984	0.233011	0.169525	0.421524	0.274733	0.142549	0.197667	0.158271	0.423664	0.205919	0.412016	0.605199	0.281331	0.151613	0.313604	0.692485	0.32014	0.75254	0.12056	0.224816
insula L	0.0759003	0.951318	0.867037	0.349892	0.920784	0.922838	0.71452	0.117707	0.855949	0.792076	0.762621	0.465769	0.94136	0.150397	1	0.980327	0.914963	0.926377	0.680692	0.726316	0.784667	0.93007	0.805212	0.821433	0.374506	0.980169	0.861334	0.873065	0.97244	0.872018	0.837896	0.898645	0.537757	0.574316	0.966408	0.898322	0.915603	0.648058	0.818803	0.493837	0.303007	0.575503	0.947485	0.70001	0.156121	0.577389	0.379146	0.93371	0.75939
insula R	0.11742	0.950729	0.886444	0.287672	0.975097	0.95509	0.748719	0.191143	0.902132	0.837946	0.745476	0.447334	0.974283	0.191313	0.980327	1	0.968314	0.930095	0.770822	0.789289	0.841974	0.960218	0.866816	0.874145	0.317049	0.996132	0.899171	0.909975	0.994752	0.866506	0.855408	0.914367	0.625073	0.661305	0.987012	0.957289	0.922606	0.657594	0.876646	0.563757	0.389628	0.510003	0.978503	0.757449	0.213939	0.518666	0.447602	0.928154	0.830824
isthmuscingulate L	0.169824	0.920001	0.902377	0.230965	0.986639	0.921294	0.820305	0.220731	0.958617	0.909489	0.730452	0.469347	0.986659	0.183442	0.914963	0.968314	1	0.864477	0.854438	0.880725	0.919697	0.973354	0.941723	0.942681	0.208647	0.969419	0.946635	0.953164	0.977721	0.791382	0.878437	0.919646	0.694766	0.772066	0.977337	0.996775	0.911506	0.703035	0.947765	0.673591	0.45244	0.43607	0.984593	0.849938	0.273819	0.455405	0.457696	0.897356	0.917058
isthmuscingulate R	0.141229	0.825136	0.727908	0.224526	0.910655	0.973722	0.572113	0.252558	0.756427	0.679446	0.596504	0.283896	0.853656	0.318831	0.926377	0.930095	0.864477	1	0.704113	0.637146	0.694	0.825308	0.730465	0.72874	0.4812	0.906005	0.746186	0.757906	0.903385	0.973766	0.692008	0.763379	0.641365	0.534921	0.879989	0.850134	0.778082	0.483066	0.737977	0.394349	0.437093	0.430997	0.860734	0.594313	0.202198	0.424769	0.543043	0.800818	0.701642
lateraloccipital L	0.292571	0.680128	0.701029	0.27456	0.856025	0.786677	0.748215	0.408227	0.834468	0.838918	0.502264	0.364794	0.795012	0.282833	0.680692	0.770822	0.854438	0.704113	1	0.894409	0.882227	0.774311	0.90302	0.867395	0.080891	0.760043	0.795364	0.79113	0.773433	0.640661	0.687115	0.704597	0.899466	0.916068	0.769433	0.868168	0.68028	0.58637	0.886709	0.772227	0.710614	0.218299	0.786949	0.859639	0.502805	0.2466	0.594856	0.651949	0.936597
lateraloccipital R	0.356977	0.790314	0.851453	0.266252	0.825389	0.710584	0.933034	0.296121	0.942283	0.974213	0.691232	0.589134	0.866643	0.274731	0.726316	0.789289	0.880725	0.637146	0.894409	1	0.985461	0.869753	0.978733	0.970272	0.121081	0.80584	0.922946	0.915148	0.816801	0.553714	0.853042	0.843396	0.704735	0.919236	0.833974	0.891233	0.813955	0.798339	0.971952	0.882978	0.511591	0.375325	0.856904	0.993035	0.398166	0.412108	0.380437	0.773876	0.98484
lateralorbitofrontal L	0.327631	0.847772	0.901004	0.278407	0.868055	0.762452	0.949128	0.267274	0.977244	0.993297	0.743788	0.604722	0.913411	0.238406	0.784667	0.841974	0.919697	0.694	0.882227	0.985461	1	0.916646	0.994169	0.99398	0.0977645	0.857875	0.962337	0.953234	0.870243	0.612893	0.898547	0.892766	0.69211	0.876659	0.884584	0.925086	0.868613	0.8263	0.993229	0.826942	0.4744	0.427529	0.905922	0.97546	0.372395	0.461447	0.367795	0.832901	0.985296
lateralorbitofrontal R	0.221968	0.97453	0.969447	0.332811	0.940739	0.87022	0.871125	0.175912	0.967355	0.925917	0.831646	0.581274	0.996007	0.152687	0.93007	0.960218	0.973354	0.825308	0.774311	0.869753	0.916646	1	0.923497	0.941173	0.189969	0.97565	0.975157	0.983165	0.97919	0.747858	0.949546	0.980957	0.589674	0.722085	0.988532	0.964745	0.976749	0.789932	0.935173	0.670582	0.350732	0.55064	0.995556	0.854973	0.261738	0.57313	0.34954	0.957788	0.883095
lingual L	0.28493	0.850814	0.888562	0.25416	0.899204	0.799474	0.920366	0.256073	0.977252	0.983527	0.719599	0.559164	0.926495	0.213559	0.805212	0.866816	0.941723	0.730465	0.90302	0.978733	0.994169	0.923497	1	0.99499	0.101135	0.877564	0.956579	0.951026	0.889367	0.650696	0.88195	0.887812	0.718302	0.876766	0.899873	0.946676	0.864152	0.788403	0.998562	0.807855	0.491704	0.403011	0.919154	0.959686	0.360176	0.434446	0.399328	0.833248	0.989144
lingual R	0.296419	0.877076	0.91748	0.277696	0.893502	0.792891	0.939067	0.240979	0.990156	0.992958	0.760243	0.596717	0.939273	0.211837	0.821433	0.874145	0.942681	0.72874	0.867395	0.970272	0.99398	0.941173	0.99499	1	0.111108	0.889295	0.975169	0.96988	0.900007	0.64722	0.912374	0.915513	0.67537	0.849574	0.91345	0.944979	0.89323	0.820324	0.99828	0.796804	0.449265	0.446546	0.932432	0.956629	0.344253	0.47815	0.363123	0.86198	0.974114
medialorbitofrontal L	0.46446	0.235741	0.133945	0.167516	0.270603	0.393399	0.149341	0.316573	0.125388	0.113232	0.161525	0.243183	0.212836	0.595508	0.374506	0.317049	0.208647	0.4812	0.080891	0.121081	0.0977645	0.189969	0.101135	0.111108	1	0.294124	0.128486	0.14008	0.273266	0.562948	0.135502	0.167639	0.189125	0.162717	0.258121	0.199288	0.185213	0.183805	0.108958	0.317521	0.198821	0.223588	0.218315	0.15401	0.17674	0.191113	0.40608	0.22164	0.0904735
medialorbitofrontal R	0.134092	0.968218	0.91306	0.311073	0.964695	0.932458	0.779232	0.174685	0.918569	0.859232	0.777136	0.485192	0.984311	0.165207	0.980169	0.996132	0.969419	0.906005	0.760043	0.80584	0.857875	0.97565	0.877564	0.889295	0.294124	1	0.919804	0.930068	0.996559	0.838873	0.883829	0.93768	0.602902	0.668225	0.995724	0.959637	0.946403	0.692697	0.888511	0.586639	0.366068	0.533492	0.987424	0.778316	0.217248	0.544964	0.413323	0.945597	0.838513
middletemporal L	0.29784	0.929797	0.965716	0.330616	0.894785	0.801032	0.937327	0.214805	0.9895	0.974374	0.829133	0.639129	0.966247	0.197121	0.861334	0.899171	0.946635	0.746186	0.795364	0.922946	0.962337	0.975157	0.956579	0.975169	0.128486	0.919804	1	0.997075	0.928932	0.664829	0.95818	0.963666	0.59866	0.776293	0.944754	0.940743	0.947979	0.848727	0.966257	0.742171	0.371432	0.527795	0.961571	0.917142	0.313936	0.557466	0.312204	0.917891	0.922083
middletemporal R	0.284381	0.939429	0.969486	0.326789	0.903167	0.811515	0.926445	0.202177	0.986997	0.966653	0.830877	0.630328	0.974183	0.185756	0.873065	0.909975	0.953164	0.757906	0.79113	0.915148	0.953234	0.983165	0.951026	0.96988	0.14008	0.930068	0.997075	1	0.938016	0.676029	0.960558	0.971355	0.593836	0.768628	0.953534	0.946216	0.955455	0.840336	0.961197	0.733283	0.365343	0.53043	0.969697	0.907611	0.300977	0.559394	0.314412	0.927221	0.914241
paracentral L	0.136409	0.965079	0.91812	0.295712	0.972516	0.935924	0.789411	0.169599	0.928475	0.86941	0.777328	0.489765	0.989456	0.161386	0.97244	0.994752	0.977721	0.903385	0.773433	0.816801	0.870243	0.97919	0.889367	0.900007	0.273266	0.996559	0.928932	0.938016	1	0.834352	0.890198	0.941927	0.614182	0.679681	0.995762	0.965264	0.946161	0.70009	0.900355	0.594074	0.37116	0.523258	0.992709	0.790409	0.213476	0.535176	0.415641	0.947196	0.851928
paracentral R	0.192893	0.754488	0.648382	0.22378	0.846137	0.928217	0.486964	0.266986	0.675585	0.595718	0.528449	0.217208	0.778186	0.383984	0.872018	0.866506	0.791382	0.973766	0.640661	0.553714	0.612893	0.747858	0.650696	0.64722	0.562948	0.838873	0.664829	0.676029	0.834352	1	0.611523	0.684284	0.603147	0.457764	0.808598	0.77714	0.702844	0.404712	0.657596	0.307399	0.421085	0.418103	0.785866	0.508668	0.187632	0.40183	0.556047	0.728738	0.62407
parahippocampal L	0.368178	0.941478	0.993808	0.434975	0.82112	0.734455	0.936164	0.256013	0.934385	0.926826	0.9166	0.735099	0.925872	0.233011	0.837896	0.855408	0.878437	0.692008	0.687115	0.853042	0.898547	0.949546	0.88195	0.912374	0.135502	0.883829	0.95818	0.960558	0.890198	0.611523	1	0.98287	0.487022	0.68554	0.908887	0.86714	0.970895	0.908779	0.895971	0.684592	0.288589	0.637853	0.925253	0.86348	0.345439	0.668776	0.222723	0.945331	0.836745
parahippocampal R	0.292956	0.979777	0.992405	0.406787	0.875333	0.802114	0.897531	0.194548	0.94378	0.916238	0.897255	0.670954	0.964355	0.169525	0.898645	0.914367	0.919646	0.763379	0.704597	0.843396	0.892766	0.980957	0.887812	0.915513	0.167639	0.93768	0.963666	0.971355	0.941927	0.684284	0.98287	1	0.506844	0.676376	0.955056	0.905776	0.994543	0.852511	0.902542	0.656136	0.28209	0.625403	0.965555	0.843616	0.289143	0.651113	0.256395	0.977269	0.839429
parsopercularis L	0.394374	0.49663	0.505966	0.396363	0.725281	0.71084	0.542515	0.586781	0.642096	0.638661	0.323344	0.258989	0.618668	0.421524	0.537757	0.625073	0.694766	0.641365	0.899466	0.704735	0.69211	0.589674	0.718302	0.67537	0.189125	0.602902	0.59866	0.593836	0.614182	0.603147	0.487022	0.506844	1	0.776502	0.603262	0.711009	0.489332	0.392681	0.699772	0.596503	0.872131	0.196926	0.613083	0.665326	0.655345	0.211795	0.775292	0.463461	0.766816
parsopercularis R	0.33297	0.622194	0.68466	0.327996	0.734768	0.622567	0.787729	0.349913	0.808725	0.844309	0.514541	0.456663	0.728436	0.274733	0.574316	0.661305	0.772066	0.534921	0.916068	0.919236	0.876659	0.722085	0.876766	0.849574	0.162717	0.668225	0.776293	0.768628	0.679681	0.457764	0.68554	0.676376	0.776502	1	0.691753	0.792023	0.642678	0.638165	0.861053	0.914833	0.640056	0.255469	0.7167	0.910346	0.482608	0.2866	0.462612	0.599941	0.919488
parsorbitalis L	0.152119	0.971071	0.934781	0.305462	0.961797	0.914121	0.81357	0.16199	0.941841	0.88804	0.794123	0.514323	0.994668	0.142549	0.966408	0.987012	0.977337	0.879989	0.769433	0.833974	0.884584	0.988532	0.899873	0.91345	0.258121	0.995724	0.944754	0.953534	0.995762	0.808598	0.908887	0.955056	0.603262	0.691753	1	0.967843	0.958773	0.725176	0.911107	0.619457	0.361182	0.529679	0.995634	0.809478	0.223418	0.544724	0.390374	0.950528	0.861062
parsorbitalis R	0.185932	0.904978	0.891279	0.227499	0.981725	0.9107	0.82172	0.246928	0.956425	0.91202	0.714633	0.460792	0.977732	0.197667	0.898322	0.957289	0.996775	0.850134	0.868168	0.891233	0.925086	0.964745	0.946676	0.944979	0.199288	0.959637	0.940743	0.946216	0.965264	0.77714	0.86714	0.905776	0.711009	0.792023	0.967843	1	0.897963	0.698772	0.950772	0.692804	0.473781	0.415266	0.974479	0.858988	0.298362	0.436666	0.472366	0.878036	0.927232
parstriangularis L	0.280424	0.991336	0.985544	0.434446	0.872358	0.809174	0.874376	0.194456	0.926238	0.891845	0.9039	0.663333	0.960199	0.158271	0.915603	0.922606	0.911506	0.778082	0.68028	0.813955	0.868613	0.976749	0.864152	0.89323	0.185213	0.946403	0.947979	0.955455	0.946161	0.702844	0.970895	0.994543	0.489332	0.642678	0.958773	0.897963	1	0.836631	0.879824	0.623153	0.266866	0.652693	0.963174	0.813788	0.288923	0.675312	0.2574	0.985897	0.813778
parstriangularis R	0.576778	0.788649	0.882577	0.520673	0.624559	0.522822	0.936604	0.441199	0.823372	0.862802	0.912655	0.888932	0.753373	0.423664	0.648058	0.657594	0.703035	0.483066	0.58637	0.798339	0.8263	0.789932	0.788403	0.820324	0.183805	0.692697	0.848727	0.840336	0.70009	0.404712	0.908779	0.852511	0.392681	0.638165	0.725176	0.698772	0.836631	1	0.79813	0.6875	0.315324	0.699062	0.749607	0.828894	0.481995	0.737791	0.219516	0.806858	0.751321
pericalcarine L	0.280696	0.86647	0.90276	0.260814	0.903605	0.804745	0.924646	0.243548	0.984841	0.986582	0.738103	0.570162	0.936964	0.205919	0.818803	0.876646	0.947765	0.737977	0.886709	0.971952	0.993229	0.935173	0.998562	0.99828	0.108958	0.888511	0.966257	0.961197	0.900355	0.657596	0.895971	0.902542	0.699772	0.861053	0.911107	0.950772	0.879824	0.79813	1	0.79623	0.470288	0.422606	0.930227	0.954507	0.346848	0.453418	0.385406	0.850299	0.98185
pericalcarine R	0.455964	0.585826	0.674298	0.247712	0.607478	0.477096	0.810356	0.330504	0.758987	0.817411	0.539074	0.540618	0.658364	0.412016	0.493837	0.563757	0.673591	0.394349	0.772227	0.882978	0.826942	0.670582	0.807855	0.796804	0.317521	0.586639	0.742171	0.733283	0.594074	0.307399	0.684592	0.656136	0.596503	0.914833	0.619457	0.692804	0.623153	0.6875	0.79623	1	0.49441	0.259566	0.646392	0.89614	0.407074	0.300905	0.355569	0.567061	0.834098
postcentral L	0.585303	0.263868	0.297509	0.558781	0.489461	0.494058	0.382438	0.77876	0.410854	0.427816	0.231014	0.397904	0.374444	0.605199	0.303007	0.389628	0.45244	0.437093	0.710614	0.511591	0.4744	0.350732	0.491704	0.449265	0.198821	0.366068	0.371432	0.365343	0.37116	0.421085	0.288589	0.28209	0.872131	0.640056	0.361182	0.473781	0.266866	0.315324	0.470288	0.49441	1	0.356957	0.36916	0.488173	0.843841	0.366393	0.914942	0.229521	0.548387
postcentral R	0.496963	0.651993	0.632999	0.887376	0.397062	0.385801	0.545554	0.518489	0.484977	0.470918	0.805159	0.7819	0.51656	0.281331	0.575503	0.510003	0.43607	0.430997	0.218299	0.375325	0.427529	0.55064	0.403011	0.446546	0.223588	0.533492	0.527795	0.53043	0.523258	0.418103	0.637853	0.625403	0.196926	0.255469	0.529679	0.415266	0.652693	0.699062	0.422606	0.259566	0.356957	1	0.527432	0.407142	0.605174	0.991315	0.21385	0.676615	0.346899
posteriorcingulate L	0.181456	0.969533	0.948755	0.305077	0.963206	0.903825	0.839719	0.172098	0.958662	0.908959	0.803766	0.536097	0.999094	0.151613	0.947485	0.978503	0.984593	0.860734	0.786949	0.856904	0.905922	0.995556	0.919154	0.932432	0.218315	0.987424	0.961571	0.969697	0.992709	0.785866	0.925253	0.965555	0.613083	0.7167	0.995634	0.974479	0.963174	0.749607	0.930227	0.646392	0.36916	0.527432	1	0.836126	0.241431	0.545706	0.386528	0.952615	0.881368
posteriorcingulate R	0.408664	0.783625	0.85755	0.290353	0.786406	0.667015	0.950276	0.318028	0.930099	0.969788	0.716048	0.637149	0.844798	0.313604	0.70001	0.757449	0.849938	0.594313	0.859639	0.993035	0.97546	0.854973	0.959686	0.956629	0.15401	0.778316	0.917142	0.907611	0.790409	0.508668	0.86348	0.843616	0.665326	0.910346	0.809478	0.858988	0.813788	0.828894	0.954507	0.89614	0.488173	0.407142	0.836126	1	0.410218	0.44572	0.349412	0.772571	0.965032
precentral L	0.790354	0.252865	0.332891	0.767053	0.273962	0.255528	0.416372	0.921305	0.317559	0.359001	0.43932	0.647192	0.241651	0.692485	0.156121	0.213939	0.273819	0.202198	0.502805	0.398166	0.372395	0.261738	0.360176	0.344253	0.17674	0.217248	0.313936	0.300977	0.213476	0.187632	0.345439	0.289143	0.655345	0.482608	0.223418	0.298362	0.288923	0.481995	0.346848	0.407074	0.843841	0.605174	0.241431	0.410218	1	0.621088	0.756172	0.255001	0.39825
precentral R	0.533461	0.668279	0.661776	0.875625	0.410171	0.388232	0.585176	0.539306	0.514343	0.505686	0.833228	0.819818	0.536095	0.32014	0.577389	0.518666	0.455405	0.424769	0.2466	0.412108	0.461447	0.57313	0.434446	0.47815	0.191113	0.544964	0.557466	0.559394	0.535176	0.40183	0.668776	0.651113	0.211795	0.2866	0.544724	0.436666	0.675312	0.737791	0.453418	0.300905	0.366393	0.991315	0.545706	0.44572	0.621088	1	0.231151	0.692978	0.379485
precuneus L	0.671617	0.284787	0.252441	0.392857	0.524205	0.573515	0.269895	0.805853	0.348229	0.323919	0.135747	0.348827	0.383088	0.75254	0.379146	0.447602	0.457696	0.543043	0.594856	0.380437	0.367795	0.34954	0.399328	0.363123	0.40608	0.413323	0.312204	0.314412	0.415641	0.556047	0.222723	0.256395	0.775292	0.462612	0.390374	0.472366	0.2574	0.219516	0.385406	0.355569	0.914942	0.21385	0.386528	0.349412	0.756172	0.231151	1	0.245508	0.43374
precuneus R	0.248891	0.992374	0.958337	0.447072	0.868135	0.822296	0.83352	0.163568	0.897224	0.855863	0.900709	0.64583	0.946378	0.12056	0.93371	0.928154	0.897356	0.800818	0.651949	0.773876	0.832901	0.957788	0.833248	0.86198	0.22164	0.945597	0.917891	0.927221	0.947196	0.728738	0.945331	0.977269	0.463461	0.599941	0.950528	0.878036	0.985897	0.806858	0.850299	0.567061	0.229521	0.676615	0.952615	0.772571	0.255001	0.692978	0.245508	1	0.780359
rostralanteriorcingulate L	0.290625	0.799959	0.843292	0.247676	0.879401	0.777734	0.895279	0.28847	0.948231	0.962196	0.665443	0.521047	0.889555	0.224816	0.75939	0.830824	0.917058	0.701642	0.936597	0.98484	0.985296	0.883095	0.989144	0.974114	0.0904735	0.838513	0.922083	0.914241	0.851928	0.62407	0.836745	0.839429	0.766816	0.919488	0.861062	0.927232	0.813778	0.751321	0.98185	0.834098	0.548387	0.346899	0.881368	0.965032	0.39825	0.379485	0.43374	0.780359	1
rostralanteriorcingulate R	0.195181	0.975601	0.957108	0.322038	0.953705	0.89165	0.848416	0.173123	0.959146	0.91182	0.817019	0.552823	0.998205	0.150177	0.945904	0.974292	0.978889	0.849774	0.776574	0.857211	0.905805	0.998116	0.916494	0.932042	0.213707	0.986631	0.964467	0.972814	0.988922	0.774508	0.933997	0.972176	0.599063	0.712919	0.995483	0.970334	0.971507	0.763441	0.927893	0.651761	0.35814	0.542309	0.998647	0.838344	0.248368	0.561939	0.371535	0.956883	0.877064
rostralmiddlefrontal L	0.687123	0.591444	0.711037	0.332898	0.495499	0.370083	0.854207	0.496555	0.705257	0.772175	0.67318	0.764062	0.597594	0.59087	0.44435	0.486149	0.575638	0.300899	0.616708	0.786878	0.760427	0.630432	0.715742	0.726422	0.373177	0.519023	0.714691	0.699883	0.530881	0.214445	0.733489	0.671261	0.440023	0.742006	0.556869	0.585014	0.647821	0.82771	0.712231	0.84769	0.399134	0.440249	0.590431	0.831828	0.483294	0.488982	0.350241	0.599101	0.72179
rostralmiddlefrontal R	0.257509	0.961959	0.976594	0.339048	0.923984	0.842373	0.899862	0.194182	0.977693	0.944876	0.838335	0.609566	0.988248	0.169826	0.902988	0.937689	0.965406	0.792356	0.779981	0.889907	0.934462	0.996144	0.935507	0.954275	0.158344	0.956376	0.987479	0.993179	0.961612	0.713153	0.960245	0.980361	0.590472	0.742162	0.974689	0.95866	0.972222	0.819257	0.946669	0.699391	0.356026	0.548732	0.986279	0.879683	0.287605	0.574656	0.33398	0.945837	0.897503
superiorfrontal L	0.202226	0.994914	0.961516	0.380515	0.92545	0.876233	0.83488	0.158508	0.932734	0.884427	0.851639	0.581626	0.984006	0.133988	0.960088	0.969598	0.94925	0.847468	0.720686	0.815819	0.871491	0.988623	0.878217	0.899999	0.234388	0.984319	0.945447	0.954215	0.983469	0.775241	0.938262	0.979021	0.541985	0.65602	0.988839	0.936187	0.986752	0.77164	0.892359	0.607299	0.303829	0.604967	0.987723	0.80315	0.241162	0.621533	0.328685	0.981512	0.831843
superiorfrontal R	0.86145	0.131741	0.166626	0.349861	0.302533	0.373565	0.285998	0.800293	0.178673	0.204439	0.215579	0.523218	0.182934	0.909574	0.215781	0.256467	0.239069	0.385282	0.324274	0.231865	0.21044	0.168356	0.208362	0.193547	0.645608	0.225083	0.167962	0.161083	0.2197	0.444668	0.173881	0.133501	0.472586	0.251911	0.194375	0.253275	0.132445	0.354738	0.19874	0.328242	0.593683	0.250668	0.19096	0.255485	0.682125	0.28687	0.718688	0.103992	0.223795
superiorparietal L	0.842519	0.195363	0.250273	0.489151	0.35889	0.393812	0.357936	0.892064	0.284327	0.313044	0.277294	0.545139	0.257176	0.861727	0.220082	0.290808	0.316651	0.371641	0.489371	0.365607	0.332887	0.249476	0.332391	0.309141	0.431626	0.268418	0.266678	0.258854	0.266806	0.40064	0.251	0.21507	0.644262	0.426766	0.253339	0.338528	0.211098	0.389248	0.317688	0.419562	0.83477	0.347508	0.26009	0.372438	0.8584	0.376521	0.896642	0.169667	0.367057
superiorparietal R	0.323388	0.938806	0.904774	0.561133	0.765418	0.727376	0.784491	0.240897	0.813504	0.77829	0.946367	0.719061	0.860092	0.149057	0.867582	0.842976	0.798764	0.720904	0.542039	0.685501	0.747638	0.878014	0.740675	0.775369	0.224443	0.863244	0.842022	0.849707	0.862823	0.657717	0.901664	0.919132	0.354348	0.50374	0.866625	0.776752	0.932171	0.829608	0.759761	0.48757	0.163033	0.78476	0.86801	0.694643	0.327007	0.7991	0.140533	0.960295	0.683556
superiortemporal L	0.421748	0.880178	0.954666	0.389975	0.797166	0.690769	0.990121	0.307076	0.958027	0.978945	0.855718	0.742237	0.893589	0.297506	0.773401	0.805893	0.865603	0.635427	0.754768	0.926414	0.957949	0.915389	0.934713	0.957305	0.118711	0.834175	0.968491	0.958987	0.843977	0.551689	0.963145	0.93526	0.552406	0.772826	0.865394	0.863517	0.91562	0.92633	0.942853	0.776423	0.366881	0.564835	0.888694	0.938266	0.391282	0.601118	0.26544	0.878562	0.902612
superiortemporal R	0.244137	0.964459	0.973531	0.330763	0.929567	0.850106	0.891902	0.181232	0.976489	0.941603	0.834243	0.600623	0.99136	0.159727	0.909879	0.94373	0.969156	0.801083	0.780543	0.886998	0.930319	0.997626	0.93465	0.952958	0.169114	0.960838	0.9849	0.992375	0.966543	0.721407	0.957637	0.98199	0.589902	0.739551	0.978001	0.960574	0.972296	0.809654	0.946049	0.694135	0.353292	0.544749	0.98951	0.875004	0.274119	0.569932	0.334521	0.949943	0.894637
supramarginal L	0.652724	0.718444	0.799223	0.692593	0.506891	0.423467	0.812294	0.555	0.692648	0.719335	0.900383	0.956717	0.644836	0.476035	0.575107	0.565295	0.580819	0.40245	0.439696	0.641228	0.677001	0.687298	0.637769	0.676903	0.159331	0.6015	0.728878	0.721577	0.603513	0.332563	0.820905	0.764565	0.314928	0.490649	0.626563	0.573072	0.762499	0.923749	0.651564	0.542667	0.372886	0.823141	0.646226	0.67978	0.609089	0.859044	0.282601	0.740593	0.59421
supramarginal R	0.518568	0.728403	0.724306	0.817229	0.47597	0.448841	0.647426	0.496476	0.582714	0.573125	0.886766	0.839287	0.603356	0.305346	0.633678	0.579619	0.522986	0.47716	0.29091	0.475488	0.528086	0.638792	0.501955	0.546275	0.210259	0.605824	0.625129	0.627528	0.599944	0.444854	0.73323	0.717058	0.186559	0.322836	0.609062	0.501635	0.736811	0.795109	0.521807	0.347595	0.309176	0.964804	0.612321	0.508757	0.569945	0.980127	0.183052	0.756833	0.44335
transversetemporal L	0.47803	0.869185	0.949065	0.48884	0.727476	0.630014	0.954589	0.355824	0.892006	0.909593	0.933726	0.822982	0.844996	0.332968	0.743095	0.758751	0.797843	0.586666	0.644765	0.836806	0.876904	0.87558	0.847063	0.879478	0.127908	0.791438	0.917633	0.91122	0.798941	0.506056	0.967692	0.923816	0.450174	0.670859	0.821436	0.791033	0.91054	0.970356	0.859586	0.693232	0.309093	0.670021	0.843015	0.859593	0.429633	0.706008	0.211599	0.881286	0.806089
transversetemporal R	0.332905	0.958015	0.935259	0.532575	0.787213	0.737559	0.822446	0.238524	0.847899	0.8168	0.951982	0.725883	0.886213	0.165648	0.871169	0.857914	0.825945	0.721972	0.578192	0.727628	0.785552	0.907279	0.777458	0.811923	0.203276	0.881227	0.875877	0.884193	0.879964	0.653531	0.931578	0.948026	0.384323	0.548148	0.888246	0.807063	0.958661	0.854207	0.795534	0.539261	0.188165	0.756093	0.892084	0.736274	0.32623	0.775935	0.159266	0.973268	0.720985
[truncated: 13 more columns]
