# Supplementary material for: The relationship between the interictal epileptiform discharge source connectivity and cortical structural couplings in temporal lobe epilepsy
Source: Front Neurol. 2023 Feb 1;14:1029732. doi: 10.3389/fneur.2023.1029732 (PMC9948620; doi:10.3389/fneur.2023.1029732)
Supplement: Supplementary file 1 [file Data_Sheet_1.ZIP › Connection/PLV/R/17.xlsx]

## Sheet: Sheet1
\	caudalanteriorcingulate L	caudalanteriorcingulate R	caudalmiddlefrontal L	caudalmiddlefrontal R	cuneus L	cuneus R	entorhinal L	entorhinal R	fusiform L	fusiform R	inferiorparietal L	inferiorparietal R	inferiortemporal L	inferiortemporal R	insula L	insula R	isthmuscingulate L	isthmuscingulate R	lateraloccipital L	lateraloccipital R	lateralorbitofrontal L	lateralorbitofrontal R	lingual L	lingual R	medialorbitofrontal L	medialorbitofrontal R	middletemporal L	middletemporal R	paracentral L	paracentral R	parahippocampal L	parahippocampal R	parsopercularis L	parsopercularis R	parsorbitalis L	parsorbitalis R	parstriangularis L	parstriangularis R	pericalcarine L	pericalcarine R	postcentral L	postcentral R	posteriorcingulate L	posteriorcingulate R	precentral L	precentral R	precuneus L	precuneus R	rostralanteriorcingulate L
caudalanteriorcingulate L	1	0.939195	0.875185	0.981053	0.996438	0.99221	0.974634	0.91048	0.961013	0.952793	0.995279	0.989677	0.98593	0.899722	0.99349	0.99504	0.988411	0.971268	0.974418	0.967885	0.862924	0.980165	0.990391	0.971518	0.993833	0.99313	0.980725	0.951324	0.99372	0.996323	0.920989	0.909032	0.942885	0.8648	0.966399	0.99374	0.989338	0.970091	0.927478	0.881986	0.895125	0.869408	0.957714	0.975222	0.936802	0.786545	0.996878	0.988618	0.898355
caudalanteriorcingulate R	0.939195	1	0.832861	0.917501	0.927043	0.919609	0.895906	0.871856	0.888722	0.881618	0.921723	0.926882	0.907202	0.884679	0.917982	0.922054	0.91483	0.907771	0.92102	0.893417	0.822689	0.910307	0.919701	0.899833	0.91892	0.919348	0.900358	0.876994	0.920661	0.925468	0.844977	0.836432	0.928822	0.928922	0.898634	0.918621	0.915017	0.902358	0.880653	0.872357	0.954311	0.909365	0.903566	0.910469	0.939754	0.797344	0.926879	0.90954	0.907579
caudalmiddlefrontal L	0.875185	0.832861	1	0.836231	0.854646	0.844665	0.827123	0.938337	0.817752	0.813957	0.865266	0.844641	0.838828	0.912169	0.867947	0.854139	0.841185	0.908304	0.826002	0.817715	0.843277	0.835639	0.843474	0.823716	0.869582	0.852243	0.832784	0.810154	0.850554	0.873186	0.796843	0.787502	0.80316	0.740246	0.825484	0.857729	0.84561	0.896418	0.824788	0.806921	0.755086	0.747716	0.816979	0.905979	0.795598	0.717574	0.856468	0.84239	0.776283
caudalmiddlefrontal R	0.981053	0.917501	0.836231	1	0.986055	0.991944	0.990672	0.871369	0.991788	0.986215	0.973348	0.997578	0.989299	0.86674	0.96909	0.990017	0.995594	0.928263	0.995072	0.995238	0.899065	0.998584	0.994747	0.996484	0.970245	0.991545	0.98913	0.983293	0.991952	0.970457	0.955566	0.944563	0.975602	0.885188	0.995414	0.984797	0.993748	0.932413	0.970284	0.920359	0.909464	0.901619	0.993475	0.932194	0.964674	0.820737	0.987176	0.984421	0.939028
cuneus L	0.996438	0.927043	0.854646	0.986055	1	0.998267	0.985159	0.893088	0.971772	0.963976	0.995081	0.993742	0.993946	0.885587	0.991651	0.998108	0.995051	0.957177	0.98071	0.978983	0.861384	0.986938	0.996653	0.9811	0.991416	0.996982	0.990151	0.964076	0.997863	0.993546	0.935571	0.92459	0.945785	0.861335	0.974418	0.995251	0.994957	0.957298	0.931316	0.880652	0.895346	0.869511	0.96397	0.961747	0.938764	0.782099	0.999841	0.994005	0.901714
cuneus R	0.99221	0.919609	0.844665	0.991944	0.998267	1	0.99165	0.885665	0.980593	0.973417	0.991493	0.996294	0.997201	0.880064	0.987729	0.998708	0.998827	0.948673	0.984912	0.987913	0.870135	0.992757	0.998997	0.98872	0.987577	0.998311	0.99498	0.97397	0.999425	0.988541	0.947568	0.936791	0.951985	0.863101	0.982368	0.995884	0.99758	0.951221	0.941442	0.887816	0.894611	0.873134	0.973053	0.953092	0.942904	0.788045	0.998555	0.996326	0.909198
entorhinal L	0.974634	0.895906	0.827123	0.990672	0.985159	0.99165	1	0.875472	0.993665	0.99064	0.974107	0.98962	0.997053	0.876327	0.972054	0.990298	0.995698	0.922779	0.981703	0.995788	0.884196	0.995654	0.993697	0.995672	0.973032	0.993102	0.998683	0.993037	0.991396	0.970225	0.976957	0.969029	0.948249	0.853564	0.991059	0.986149	0.995811	0.928029	0.955064	0.89469	0.880012	0.870949	0.978522	0.928133	0.934644	0.786283	0.986194	0.986574	0.911574
entorhinal R	0.91048	0.871856	0.938337	0.871369	0.893088	0.885665	0.875472	1	0.858705	0.857707	0.905985	0.880764	0.886001	0.991247	0.912854	0.898273	0.883639	0.942873	0.852666	0.859194	0.821993	0.874653	0.883348	0.864604	0.915488	0.895837	0.88119	0.858107	0.89294	0.914905	0.846933	0.838426	0.813161	0.768478	0.858637	0.905775	0.887756	0.941192	0.833468	0.801679	0.776146	0.757798	0.842153	0.941737	0.804891	0.722484	0.89622	0.888415	0.777434
fusiform L	0.961013	0.888722	0.817752	0.991788	0.971772	0.980593	0.993665	0.858705	1	0.99901	0.953975	0.986636	0.984678	0.860542	0.950191	0.977375	0.987875	0.899376	0.988089	0.997602	0.904018	0.995595	0.986225	0.998396	0.95195	0.98161	0.987616	0.997613	0.979662	0.950416	0.978443	0.970864	0.963289	0.868866	0.997491	0.969688	0.987197	0.904028	0.974982	0.917868	0.891757	0.892415	0.990681	0.904399	0.949293	0.810096	0.972859	0.96995	0.93222
fusiform R	0.952793	0.881618	0.813957	0.986215	0.963976	0.973417	0.99064	0.857707	0.99901	1	0.945016	0.980095	0.979282	0.86207	0.941733	0.970339	0.981841	0.889864	0.982385	0.994479	0.904607	0.991305	0.979911	0.995352	0.943903	0.975313	0.983046	0.998845	0.972507	0.941802	0.983004	0.976813	0.956951	0.864909	0.994669	0.962274	0.98157	0.894546	0.975042	0.916119	0.885941	0.888479	0.987037	0.895049	0.942316	0.805752	0.965175	0.961869	0.92783
inferiorparietal L	0.995279	0.921723	0.865266	0.973348	0.995081	0.991493	0.974107	0.905985	0.953975	0.945016	1	0.981884	0.987465	0.89586	0.998824	0.994242	0.986401	0.975291	0.961491	0.964121	0.850543	0.973682	0.986763	0.965388	0.997991	0.991778	0.982743	0.946611	0.993169	0.998965	0.920553	0.908396	0.925283	0.841248	0.957876	0.995797	0.987055	0.975642	0.911804	0.862806	0.871594	0.845185	0.945655	0.978941	0.917058	0.766784	0.995577	0.994337	0.880129
inferiorparietal R	0.989677	0.926882	0.844641	0.997578	0.993742	0.996294	0.98962	0.880764	0.986636	0.980095	0.981884	1	0.991998	0.874971	0.977466	0.994776	0.997393	0.938819	0.995017	0.990772	0.885296	0.99683	0.998319	0.993299	0.978215	0.995167	0.990011	0.977428	0.995779	0.98007	0.946467	0.935343	0.969464	0.883501	0.989924	0.989367	0.995982	0.940981	0.957717	0.909547	0.912918	0.897479	0.985326	0.943204	0.96133	0.811435	0.994248	0.987676	0.929665
inferiortemporal L	0.98593	0.907202	0.838828	0.989299	0.993946	0.997201	0.997053	0.886001	0.984678	0.979282	0.987465	0.991998	1	0.88337	0.985593	0.996991	0.998079	0.941733	0.979562	0.989983	0.871789	0.993139	0.996994	0.990298	0.985866	0.998103	0.999434	0.981853	0.997328	0.98402	0.961894	0.952516	0.943649	0.851447	0.983971	0.994498	0.998384	0.945756	0.941689	0.884005	0.880703	0.864492	0.970752	0.946896	0.932036	0.779454	0.994699	0.994523	0.903027
inferiortemporal R	0.899722	0.884679	0.912169	0.86674	0.885587	0.880064	0.876327	0.991247	0.860542	0.86207	0.89586	0.874971	0.88337	1	0.903057	0.892007	0.879445	0.924952	0.847906	0.859167	0.819257	0.871811	0.878409	0.864026	0.906023	0.890514	0.880122	0.864056	0.886827	0.904408	0.858135	0.851849	0.813195	0.789882	0.857251	0.898654	0.883727	0.924588	0.832697	0.805669	0.794497	0.773287	0.839596	0.924446	0.807191	0.730751	0.888763	0.882216	0.785993
insula L	0.99349	0.917982	0.867947	0.96909	0.991651	0.987729	0.972054	0.912854	0.950191	0.941733	0.998824	0.977466	0.985593	0.903057	1	0.992549	0.983077	0.978649	0.954561	0.959845	0.847939	0.970212	0.982767	0.961218	0.999752	0.99033	0.981076	0.94401	0.990585	0.999029	0.920551	0.908473	0.917069	0.833253	0.954025	0.995115	0.985124	0.979457	0.907324	0.85745	0.860689	0.836817	0.940151	0.982606	0.907685	0.76086	0.992605	0.992018	0.872057
insula R	0.99504	0.922054	0.854139	0.990017	0.998108	0.998708	0.990298	0.898273	0.977375	0.970339	0.994242	0.994776	0.996991	0.892007	0.992549	1	0.997625	0.957793	0.98048	0.98406	0.871206	0.991155	0.997423	0.985569	0.992953	0.999547	0.994453	0.97099	0.999671	0.992744	0.945698	0.934475	0.946988	0.859191	0.979936	0.998434	0.997898	0.960669	0.938917	0.887275	0.887723	0.8691	0.96928	0.962263	0.937166	0.78826	0.998917	0.996556	0.904506
isthmuscingulate L	0.988411	0.91483	0.841185	0.995594	0.995051	0.998827	0.995698	0.883639	0.987875	0.981841	0.986401	0.997393	0.998079	0.879445	0.983077	0.997625	1	0.941639	0.988155	0.993397	0.879906	0.996956	0.999392	0.994169	0.98343	0.998266	0.997062	0.982132	0.99863	0.983233	0.957126	0.946719	0.957215	0.866396	0.988836	0.994243	0.998797	0.94539	0.951177	0.89691	0.894985	0.879406	0.980071	0.946199	0.946651	0.795864	0.995826	0.994208	0.916623
isthmuscingulate R	0.971268	0.907771	0.908304	0.928263	0.957177	0.948673	0.922779	0.942873	0.899376	0.889864	0.975291	0.938819	0.941733	0.924952	0.978649	0.957793	0.941639	1	0.910856	0.909982	0.834757	0.926126	0.941834	0.912948	0.978397	0.952976	0.934541	0.890022	0.954426	0.980037	0.863875	0.849726	0.878379	0.80637	0.907076	0.965435	0.943821	0.996744	0.869427	0.836332	0.825803	0.804627	0.895933	0.999501	0.870529	0.752522	0.959083	0.95695	0.835788
lateraloccipital L	0.974418	0.92102	0.826002	0.995072	0.98071	0.984912	0.981703	0.852666	0.988089	0.982385	0.961491	0.995017	0.979562	0.847906	0.954561	0.98048	0.988155	0.910856	1	0.989161	0.891677	0.993467	0.990213	0.992442	0.955499	0.982184	0.978462	0.977018	0.982762	0.958903	0.942029	0.931669	0.982945	0.898762	0.991514	0.971044	0.98583	0.911875	0.967966	0.923318	0.929095	0.918209	0.992038	0.915268	0.976412	0.826087	0.980674	0.970236	0.947609
lateraloccipital R	0.967885	0.893417	0.817715	0.995238	0.978983	0.987913	0.995788	0.859194	0.997602	0.994479	0.964121	0.990772	0.989983	0.859167	0.959845	0.98406	0.993397	0.909982	0.989161	1	0.893622	0.997354	0.99134	0.999257	0.960761	0.986986	0.992104	0.994231	0.986692	0.959376	0.973354	0.964837	0.96362	0.868177	0.996076	0.978189	0.991139	0.915167	0.96808	0.908018	0.892941	0.886433	0.990268	0.914633	0.950222	0.802331	0.979978	0.980439	0.928189
lateralorbitofrontal L	0.862924	0.822689	0.843277	0.899065	0.861384	0.870135	0.884196	0.821993	0.904018	0.904607	0.850543	0.885296	0.871789	0.819257	0.847939	0.871206	0.879906	0.834757	0.891677	0.893622	1	0.897338	0.87584	0.895214	0.85102	0.877109	0.87667	0.897037	0.874489	0.850496	0.896676	0.888232	0.909105	0.831269	0.916564	0.864351	0.884567	0.8368	0.958738	0.968274	0.819631	0.878318	0.919232	0.833985	0.889839	0.885988	0.864459	0.863856	0.923552
lateralorbitofrontal R	0.980165	0.910307	0.835639	0.998584	0.986938	0.992757	0.995654	0.874653	0.995595	0.991305	0.973682	0.99683	0.993139	0.871811	0.970212	0.991155	0.996956	0.926126	0.993467	0.997354	0.897338	1	0.996112	0.998744	0.971522	0.993501	0.993566	0.989643	0.992628	0.970794	0.964735	0.954821	0.968448	0.875873	0.996856	0.9854	0.996307	0.929973	0.968373	0.915944	0.901193	0.894908	0.990757	0.930707	0.956535	0.81383	0.987976	0.984624	0.932637
lingual L	0.990391	0.919701	0.843474	0.994747	0.996653	0.998997	0.993697	0.883348	0.986225	0.979911	0.986763	0.998319	0.996994	0.878409	0.982767	0.997423	0.999392	0.941834	0.990213	0.99134	0.87584	0.996112	1	0.993019	0.983011	0.997826	0.995174	0.979514	0.998228	0.984018	0.951718	0.941384	0.958561	0.870491	0.987249	0.993006	0.998239	0.944036	0.948587	0.89614	0.901697	0.883296	0.978627	0.94657	0.949771	0.79613	0.996996	0.992274	0.91733
lingual R	0.971518	0.899833	0.823716	0.996484	0.9811	0.98872	0.995672	0.864604	0.998396	0.995352	0.965388	0.993299	0.990298	0.864026	0.961218	0.985569	0.994169	0.912948	0.992442	0.999257	0.895214	0.998744	0.993019	1	0.962413	0.988458	0.99177	0.994043	0.987704	0.961665	0.970473	0.961677	0.966821	0.874182	0.997102	0.97899	0.992478	0.917334	0.969323	0.913114	0.899182	0.893595	0.991258	0.917761	0.954534	0.808803	0.982055	0.97934	0.93179
medialorbitofrontal L	0.993833	0.91892	0.869582	0.970245	0.991416	0.987577	0.973032	0.915488	0.95195	0.943903	0.997991	0.978215	0.985866	0.906023	0.999752	0.992953	0.98343	0.978397	0.955499	0.960761	0.85102	0.971522	0.983011	0.962413	1	0.991068	0.981566	0.945952	0.990747	0.998815	0.923128	0.911123	0.918455	0.834774	0.955955	0.995277	0.98602	0.979356	0.910625	0.860843	0.860902	0.838891	0.942062	0.982469	0.908658	0.764155	0.992492	0.991371	0.873971
medialorbitofrontal R	0.99313	0.919348	0.852243	0.991545	0.996982	0.998311	0.993102	0.895837	0.98161	0.975313	0.991778	0.995167	0.998103	0.890514	0.99033	0.999547	0.998266	0.952976	0.982184	0.986986	0.877109	0.993501	0.997826	0.988458	0.991068	1	0.996295	0.975987	0.999302	0.990088	0.95235	0.941599	0.949289	0.859451	0.983897	0.997151	0.999245	0.955835	0.944719	0.892199	0.887428	0.871822	0.972765	0.957681	0.938512	0.791769	0.997828	0.995355	0.908428
middletemporal L	0.980725	0.900358	0.832784	0.98913	0.990151	0.99498	0.998683	0.88119	0.987616	0.983046	0.982743	0.990011	0.999434	0.880122	0.981076	0.994453	0.997062	0.934541	0.978462	0.992104	0.87667	0.993566	0.995174	0.99177	0.981566	0.996295	1	0.986091	0.995133	0.978825	0.969251	0.960417	0.943239	0.848388	0.986291	0.991776	0.997493	0.939557	0.946053	0.886208	0.876321	0.863248	0.972755	0.939771	0.930166	0.779329	0.991088	0.992563	0.904205
middletemporal R	0.951324	0.876994	0.810154	0.983293	0.964076	0.97397	0.993037	0.858107	0.997613	0.998845	0.946611	0.977428	0.981853	0.864056	0.94401	0.97099	0.982132	0.890022	0.977018	0.994231	0.897037	0.989643	0.979514	0.994043	0.945952	0.975987	0.986091	1	0.973013	0.942787	0.988487	0.983251	0.948166	0.855397	0.991828	0.964015	0.981951	0.8954	0.968052	0.904917	0.877292	0.876943	0.981497	0.89549	0.932913	0.791641	0.965306	0.96436	0.918009
paracentral L	0.99372	0.920661	0.850554	0.991952	0.997863	0.999425	0.991396	0.89294	0.979662	0.972507	0.993169	0.995779	0.997328	0.886827	0.990585	0.999671	0.99863	0.954426	0.982762	0.986692	0.874489	0.992628	0.998228	0.987704	0.990747	0.999302	0.995133	0.973013	1	0.990853	0.947694	0.936449	0.950714	0.861571	0.982231	0.99787	0.998129	0.957618	0.94242	0.890228	0.890302	0.871812	0.97261	0.95871	0.940704	0.79118	0.998632	0.997232	0.908551
paracentral R	0.996323	0.925468	0.873186	0.970457	0.993546	0.988541	0.970225	0.914905	0.950416	0.941802	0.998965	0.98007	0.98402	0.904408	0.999029	0.992744	0.983233	0.980037	0.958903	0.959376	0.850496	0.970794	0.984018	0.961665	0.998815	0.990088	0.978825	0.942787	0.990853	1	0.916532	0.904322	0.922374	0.841721	0.954792	0.994304	0.984856	0.97957	0.910013	0.863148	0.870383	0.845001	0.942249	0.983797	0.914623	0.767768	0.994167	0.99056	0.877381
parahippocampal L	0.920989	0.844977	0.796843	0.955566	0.935571	0.947568	0.976957	0.846933	0.978443	0.983004	0.920553	0.946467	0.961894	0.858135	0.920551	0.945698	0.957126	0.863875	0.942029	0.973354	0.896676	0.964735	0.951718	0.970473	0.923128	0.95235	0.969251	0.988487	0.947694	0.916532	1	0.998887	0.911116	0.816	0.970769	0.940924	0.959079	0.871147	0.953959	0.879251	0.834147	0.835149	0.955229	0.869644	0.891545	0.751154	0.937302	0.942322	0.884743
parahippocampal R	0.909032	0.836432	0.787502	0.944563	0.92459	0.936791	0.969029	0.838426	0.970864	0.976813	0.908396	0.935343	0.952516	0.851849	0.908473	0.934475	0.946719	0.849726	0.931669	0.964837	0.888232	0.954821	0.941384	0.961677	0.911123	0.941599	0.960417	0.983251	0.936449	0.904322	0.998887	1	0.900095	0.809014	0.961527	0.929237	0.948822	0.856512	0.945743	0.867977	0.827528	0.826323	0.945119	0.855855	0.881003	0.736725	0.926141	0.930523	0.874807
parsopercularis L	0.942885	0.928822	0.80316	0.975602	0.945785	0.951985	0.948249	0.813161	0.963289	0.956951	0.925283	0.969464	0.943649	0.813195	0.917069	0.946988	0.957215	0.878379	0.982945	0.96362	0.909105	0.968448	0.958561	0.966821	0.918455	0.949289	0.943239	0.948166	0.950714	0.922374	0.911116	0.900095	1	0.934863	0.973083	0.936456	0.954348	0.879368	0.973502	0.953085	0.952697	0.954144	0.986242	0.881252	0.997215	0.865252	0.946265	0.936749	0.980901
parsopercularis R	0.8648	0.928922	0.740246	0.885188	0.861335	0.863101	0.853564	0.768478	0.868866	0.864909	0.841248	0.883501	0.851447	0.789882	0.833253	0.859191	0.866396	0.80637	0.898762	0.868177	0.831269	0.875873	0.870491	0.874182	0.834774	0.859451	0.848388	0.855397	0.861571	0.841721	0.816	0.809014	0.934863	1	0.875332	0.849577	0.86172	0.803963	0.880601	0.908469	0.9746	0.980818	0.895395	0.809141	0.947535	0.87196	0.861551	0.843784	0.951452
parsorbitalis L	0.966399	0.898634	0.825484	0.995414	0.974418	0.982368	0.991059	0.858637	0.997491	0.994669	0.957876	0.989924	0.983971	0.857251	0.954025	0.979936	0.988836	0.907076	0.991514	0.996076	0.916564	0.996856	0.987249	0.997102	0.955955	0.983897	0.986291	0.991828	0.982231	0.954792	0.970769	0.961527	0.973083	0.875332	1	0.972125	0.989184	0.911276	0.982316	0.931065	0.898035	0.90161	0.995648	0.911488	0.958901	0.825971	0.975569	0.972688	0.943447
parsorbitalis R	0.99374	0.918621	0.857729	0.984797	0.995251	0.995884	0.986149	0.905775	0.969688	0.962274	0.995797	0.989367	0.994498	0.898654	0.995115	0.998434	0.994243	0.965435	0.971044	0.978189	0.864351	0.9854	0.993006	0.97899	0.995277	0.997151	0.991776	0.964015	0.99787	0.994304	0.940924	0.929237	0.936456	0.849577	0.972125	1	0.993948	0.970047	0.929133	0.876859	0.875263	0.855532	0.960972	0.96929	0.925861	0.77868	0.996586	0.997659	0.892388
parstriangularis L	0.989338	0.915017	0.84561	0.993748	0.994957	0.99758	0.995811	0.887756	0.987197	0.98157	0.987055	0.995982	0.998384	0.883727	0.985124	0.997898	0.998797	0.943821	0.98583	0.991139	0.884567	0.996307	0.998239	0.992478	0.98602	0.999245	0.997493	0.981951	0.998129	0.984856	0.959079	0.948822	0.954348	0.86172	0.989184	0.993948	1	0.946765	0.952497	0.899302	0.889974	0.877841	0.978201	0.948767	0.942839	0.797387	0.995744	0.993	0.915642
parstriangularis R	0.970091	0.902358	0.896418	0.932413	0.957298	0.951221	0.928029	0.941192	0.904028	0.894546	0.975642	0.940981	0.945756	0.924588	0.979457	0.960669	0.94539	0.996744	0.911875	0.915167	0.8368	0.929973	0.944036	0.917334	0.979356	0.955835	0.939557	0.8954	0.957618	0.97957	0.871147	0.856512	0.879368	0.803963	0.911276	0.970047	0.946765	1	0.872445	0.837424	0.820622	0.802786	0.900119	0.995937	0.869754	0.75466	0.959876	0.962051	0.836126
pericalcarine L	0.927478	0.880653	0.824788	0.970284	0.931316	0.941442	0.955064	0.833468	0.974982	0.975042	0.911804	0.957717	0.941689	0.832697	0.907324	0.938917	0.951177	0.869427	0.967966	0.96808	0.958738	0.968373	0.948587	0.969323	0.910625	0.944719	0.946053	0.968052	0.94242	0.910013	0.953959	0.945743	0.973502	0.880601	0.982316	0.929133	0.952497	0.872445	1	0.964447	0.890182	0.913842	0.987581	0.871884	0.957671	0.858949	0.933085	0.9296	0.95957
pericalcarine R	0.881986	0.872357	0.806921	0.920359	0.880652	0.887816	0.89469	0.801679	0.917868	0.916119	0.862806	0.909547	0.884005	0.805669	0.85745	0.887275	0.89691	0.836332	0.923318	0.908018	0.968274	0.915944	0.89614	0.913114	0.860843	0.892199	0.886208	0.904917	0.890228	0.863148	0.879251	0.867977	0.953085	0.908469	0.931065	0.876859	0.899302	0.837424	0.964447	1	0.893296	0.95244	0.941471	0.836439	0.943103	0.937365	0.882848	0.874353	0.975786
postcentral L	0.895125	0.954311	0.755086	0.909464	0.895346	0.894611	0.880012	0.776146	0.891757	0.885941	0.871594	0.912918	0.880703	0.794497	0.860689	0.887723	0.894985	0.825803	0.929095	0.892941	0.819631	0.901193	0.901697	0.899182	0.860902	0.887428	0.876321	0.877292	0.890302	0.870383	0.834147	0.827528	0.952697	0.9746	0.898035	0.875263	0.889974	0.820622	0.890182	0.893296	1	0.962943	0.913856	0.829533	0.968635	0.831811	0.893823	0.871831	0.949048
postcentral R	0.869408	0.909365	0.747716	0.901619	0.869511	0.873134	0.870949	0.757798	0.892415	0.888479	0.845185	0.897479	0.864492	0.773287	0.836817	0.8691	0.879406	0.804627	0.918209	0.886433	0.878318	0.894908	0.883296	0.893595	0.838891	0.871822	0.863248	0.876943	0.871812	0.845001	0.835149	0.826323	0.954144	0.980818	0.90161	0.855532	0.877841	0.802786	0.913842	0.95244	0.962943	1	0.918435	0.807307	0.960676	0.903604	0.86985	0.851309	0.979291
posteriorcingulate L	0.957714	0.903566	0.816979	0.993475	0.96397	0.973053	0.978522	0.842153	0.990681	0.987037	0.945655	0.985326	0.970752	0.839596	0.940151	0.96928	0.980071	0.895933	0.992038	0.990268	0.919232	0.990757	0.978627	0.991258	0.942062	0.972765	0.972755	0.981497	0.97261	0.942249	0.955229	0.945119	0.986242	0.895395	0.995648	0.960972	0.978201	0.900119	0.987581	0.941471	0.913856	0.918435	1	0.899443	0.973994	0.840687	0.96518	0.962075	0.958168
posteriorcingulate R	0.975222	0.910469	0.905979	0.932194	0.961747	0.953092	0.928133	0.941737	0.904399	0.895049	0.978941	0.943204	0.946896	0.924446	0.982606	0.962263	0.946199	0.999501	0.915268	0.914633	0.833985	0.930707	0.94657	0.917761	0.982469	0.957681	0.939771	0.89549	0.95871	0.983797	0.869644	0.855855	0.881252	0.809141	0.911488	0.96929	0.948767	0.995937	0.871884	0.836439	0.829533	0.807307	0.899443	1	0.873575	0.750404	0.963565	0.960524	0.837834
precentral L	0.936802	0.939754	0.795598	0.964674	0.938764	0.942904	0.934644	0.804891	0.949293	0.942316	0.917058	0.96133	0.932036	0.807191	0.907685	0.937166	0.946651	0.870529	0.976412	0.950222	0.889839	0.956535	0.949771	0.954534	0.908658	0.938512	0.930166	0.932913	0.940704	0.914623	0.891545	0.881003	0.997215	0.947535	0.958901	0.925861	0.942839	0.869754	0.957671	0.943103	0.968635	0.960676	0.973994	0.873575	1	0.859524	0.938661	0.925142	0.97844
precentral R	0.786545	0.797344	0.717574	0.820737	0.782099	0.788045	0.786283	0.722484	0.810096	0.805752	0.766784	0.811435	0.779454	0.730751	0.76086	0.78826	0.795864	0.752522	0.826087	0.802331	0.885988	0.81383	0.79613	0.808803	0.764155	0.791769	0.779329	0.791641	0.79118	0.767768	0.751154	0.736725	0.865252	0.87196	0.825971	0.77868	0.797387	0.75466	0.858949	0.937365	0.831811	0.903604	0.840687	0.750404	0.859524	1	0.784574	0.775153	0.900909
precuneus L	0.996878	0.926879	0.856468	0.987176	0.999841	0.998555	0.986194	0.89622	0.972859	0.965175	0.995577	0.994248	0.994699	0.888763	0.992605	0.998917	0.995826	0.959083	0.980674	0.979978	0.864459	0.987976	0.996996	0.982055	0.992492	0.997828	0.991088	0.965306	0.998632	0.994167	0.937302	0.926141	0.946265	0.861551	0.975569	0.996586	0.995744	0.959876	0.933085	0.882848	0.893823	0.86985	0.96518	0.963565	0.938661	0.784574	1	0.99495	0.90255
precuneus R	0.988618	0.90954	0.84239	0.984421	0.994005	0.996326	0.986574	0.888415	0.96995	0.961869	0.994337	0.987676	0.994523	0.882216	0.992018	0.996556	0.994208	0.95695	0.970236	0.980439	0.863856	0.984624	0.992274	0.97934	0.991371	0.995355	0.992563	0.96436	0.997232	0.99056	0.942322	0.930523	0.936749	0.843784	0.972688	0.997659	0.993	0.962051	0.9296	0.874353	0.871831	0.851309	0.962075	0.960524	0.925142	0.775153	0.99495	1	0.893173
rostralanteriorcingulate L	0.898355	0.907579	0.776283	0.939028	0.901714	0.909198	0.911574	0.777434	0.93222	0.92783	0.880129	0.929665	0.903027	0.785993	0.872057	0.904506	0.916623	0.835788	0.947609	0.928189	0.923552	0.932637	0.91733	0.93179	0.873971	0.908428	0.904205	0.918009	0.908551	0.877381	0.884743	0.874807	0.980901	0.951452	0.943447	0.892388	0.915642	0.836126	0.95957	0.975786	0.949048	0.979291	0.958168	0.837834	0.97844	0.900909	0.90255	0.893173	1
rostralanteriorcingulate R	0.975776	0.933075	0.835282	0.995061	0.977809	0.982049	0.976494	0.856582	0.981765	0.974934	0.962707	0.992748	0.975868	0.851298	0.957032	0.979715	0.985264	0.919589	0.995747	0.984178	0.906968	0.990833	0.986035	0.987002	0.958378	0.981313	0.974696	0.969099	0.981879	0.96055	0.935991	0.924304	0.989923	0.907204	0.990028	0.972098	0.984058	0.92128	0.974579	0.937539	0.931785	0.925813	0.993744	0.923073	0.982553	0.842677	0.978508	0.97111	0.95837
rostralmiddlefrontal L	0.941135	0.870966	0.816351	0.980207	0.949993	0.961244	0.978694	0.845263	0.988759	0.988594	0.933689	0.968999	0.966273	0.846074	0.931149	0.959154	0.970206	0.883722	0.971078	0.985028	0.936867	0.98211	0.965894	0.983767	0.933979	0.964924	0.971718	0.986858	0.962173	0.930401	0.981189	0.973873	0.957563	0.851051	0.992235	0.952026	0.972009	0.889743	0.988637	0.93222	0.867927	0.8814	0.987652	0.887548	0.938045	0.81788	0.951796	0.954314	0.934084
rostralmiddlefrontal R	0.955937	0.869871	0.807705	0.975746	0.969351	0.97807	0.993618	0.862953	0.983635	0.981955	0.961075	0.971632	0.988508	0.867094	0.961208	0.977742	0.982981	0.907523	0.960133	0.985948	0.880697	0.982759	0.978317	0.983186	0.962607	0.981803	0.992613	0.987691	0.978688	0.956244	0.984428	0.977886	0.925447	0.822217	0.98104	0.97537	0.985176	0.915419	0.946301	0.879668	0.846096	0.842489	0.964473	0.912908	0.907207	0.763937	0.970746	0.97828	0.891961
superiorfrontal L	0.993867	0.91772	0.855333	0.985417	0.996533	0.996444	0.988436	0.900807	0.972896	0.96583	0.995672	0.990222	0.996128	0.894563	0.995353	0.998975	0.99487	0.961539	0.973338	0.979825	0.870013	0.98726	0.994048	0.980852	0.995863	0.998713	0.993783	0.967421	0.998194	0.994459	0.945492	0.934233	0.938783	0.84879	0.976056	0.998306	0.996651	0.964361	0.934338	0.88168	0.876258	0.858989	0.963377	0.966109	0.927626	0.781971	0.997436	0.996794	0.896859
superiorfrontal R	0.998852	0.931186	0.868369	0.984421	0.997654	0.995416	0.981472	0.908975	0.966949	0.959129	0.997013	0.991267	0.991335	0.899963	0.995819	0.998178	0.992555	0.969594	0.974858	0.974166	0.866906	0.984331	0.993154	0.976614	0.996215	0.996726	0.987309	0.958929	0.99716	0.997135	0.932053	0.920196	0.942065	0.859172	0.971346	0.997686	0.993414	0.97073	0.931201	0.882708	0.887477	0.865353	0.961313	0.973632	0.933737	0.785888	0.998426	0.993999	0.89823
superiorparietal L	0.996754	0.928801	0.856399	0.986249	0.99983	0.997764	0.984708	0.893807	0.972226	0.964551	0.994148	0.994272	0.993315	0.886104	0.99059	0.997655	0.994764	0.956543	0.98212	0.978716	0.862307	0.987218	0.996778	0.981391	0.990423	0.996608	0.989348	0.964178	0.997339	0.992903	0.93461	0.923687	0.947453	0.864303	0.974799	0.994287	0.99475	0.956181	0.93218	0.882762	0.898669	0.873006	0.964519	0.961235	0.941016	0.784489	0.99966	0.99231	0.903656
superiorparietal R	0.920128	0.826645	0.758432	0.93512	0.933652	0.945306	0.939758	0.810693	0.920957	0.911991	0.940581	0.928945	0.944885	0.807438	0.935765	0.941119	0.94428	0.896123	0.908904	0.939688	0.82286	0.932573	0.936338	0.930631	0.932885	0.939727	0.946808	0.918376	0.945749	0.92916	0.906661	0.893913	0.881262	0.770162	0.923885	0.94757	0.938201	0.908925	0.88462	0.819083	0.793714	0.777485	0.916695	0.8965	0.862609	0.720555	0.935514	0.963346	0.838593
superiortemporal L	0.892809	0.8295	0.838814	0.931007	0.897458	0.908188	0.933575	0.853471	0.949986	0.955722	0.881748	0.918073	0.916377	0.856982	0.881178	0.908043	0.919171	0.846441	0.920151	0.939001	0.956572	0.935152	0.914253	0.938478	0.885073	0.915217	0.923488	0.953397	0.910541	0.881327	0.966755	0.964071	0.905671	0.805673	0.950913	0.901134	0.923156	0.850176	0.970826	0.912158	0.815324	0.834447	0.944402	0.849208	0.883386	0.788039	0.899896	0.899938	0.888876
superiortemporal R	0.969658	0.892071	0.821366	0.991344	0.980771	0.988611	0.999301	0.870199	0.996441	0.994243	0.96767	0.988701	0.994074	0.872113	0.965265	0.98664	0.993958	0.914753	0.98321	0.997616	0.887209	0.996153	0.991744	0.997447	0.966468	0.989833	0.996302	0.996028	0.988097	0.96368	0.979242	0.971626	0.951697	0.857384	0.993111	0.98174	0.993398	0.920345	0.959953	0.899373	0.882407	0.875846	0.982164	0.920029	0.937807	0.790876	0.981939	0.982172	0.916278
supramarginal L	0.818075	0.850834	0.699983	0.864454	0.823789	0.830705	0.836206	0.701486	0.865443	0.863644	0.794698	0.856729	0.823567	0.718085	0.784959	0.823886	0.838997	0.74731	0.883796	0.856066	0.874905	0.859159	0.842051	0.861767	0.787191	0.828243	0.824989	0.851632	0.827899	0.793374	0.814059	0.806974	0.922676	0.946484	0.873775	0.807345	0.837821	0.746432	0.89678	0.941592	0.92115	0.970164	0.890911	0.74965	0.925888	0.920028	0.823748	0.807193	0.956669
supramarginal R	0.933706	0.950297	0.802211	0.955528	0.932222	0.934337	0.925822	0.813721	0.938688	0.931949	0.912354	0.953662	0.924466	0.818694	0.904648	0.931303	0.938001	0.872528	0.966971	0.937608	0.892686	0.94794	0.941511	0.943681	0.906222	0.932745	0.921992	0.922324	0.933603	0.911742	0.881647	0.871007	0.991961	0.95287	0.949813	0.920444	0.936345	0.87124	0.950851	0.950202	0.97075	0.967803	0.963429	0.875577	0.996385	0.869382	0.932505	0.916616	0.980791
transversetemporal L	0.869244	0.958126	0.788298	0.835882	0.857563	0.845506	0.823177	0.828377	0.814561	0.811733	0.849577	0.851097	0.834614	0.849789	0.844877	0.846712	0.838751	0.836898	0.847762	0.816153	0.734457	0.832243	0.847075	0.824386	0.845227	0.84372	0.826528	0.808981	0.84396	0.854277	0.781467	0.77949	0.85278	0.920604	0.816513	0.84203	0.838411	0.824479	0.795624	0.797038	0.937986	0.879957	0.819875	0.840616	0.873804	0.740547	0.855797	0.829352	0.846186
transversetemporal R	0.972008	0.882772	0.818629	0.968226	0.981513	0.984859	0.980681	0.874718	0.958286	0.950755	0.985438	0.970614	0.988426	0.871575	0.985533	0.986087	0.982797	0.944006	0.949191	0.969644	0.845428	0.971155	0.978969	0.966497	0.984749	0.985673	0.988094	0.956773	0.986188	0.980479	0.942827	0.931797	0.910581	0.810373	0.959386	0.988845	0.98345	0.951782	0.910529	0.848917	0.838977	0.82039	0.943725	0.948196	0.895931	0.743278	0.982503	0.993645	0.867514
[truncated: 13 more columns]
