# Supplementary material for: The relationship between the interictal epileptiform discharge source connectivity and cortical structural couplings in temporal lobe epilepsy
Source: Front Neurol. 2023 Feb 1;14:1029732. doi: 10.3389/fneur.2023.1029732 (PMC9948620; doi:10.3389/fneur.2023.1029732)
Supplement: Supplementary file 1 [file Data_Sheet_1.ZIP › Connection/PLV/R/19.xlsx]

## Sheet: Sheet1
\	caudalanteriorcingulate L	caudalanteriorcingulate R	caudalmiddlefrontal L	caudalmiddlefrontal R	cuneus L	cuneus R	entorhinal L	entorhinal R	fusiform L	fusiform R	inferiorparietal L	inferiorparietal R	inferiortemporal L	inferiortemporal R	insula L	insula R	isthmuscingulate L	isthmuscingulate R	lateraloccipital L	lateraloccipital R	lateralorbitofrontal L	lateralorbitofrontal R	lingual L	lingual R	medialorbitofrontal L	medialorbitofrontal R	middletemporal L	middletemporal R	paracentral L	paracentral R	parahippocampal L	parahippocampal R	parsopercularis L	parsopercularis R	parsorbitalis L	parsorbitalis R	parstriangularis L	parstriangularis R	pericalcarine L	pericalcarine R	postcentral L	postcentral R	posteriorcingulate L	posteriorcingulate R	precentral L	precentral R	precuneus L	precuneus R	rostralanteriorcingulate L
caudalanteriorcingulate L	1	0.86871	0.872152	0.59321	0.933544	0.507354	0.834431	0.644292	0.85708	0.833344	0.864697	0.310934	0.845376	0.2916	0.910877	0.902297	0.908728	0.906776	0.876493	0.857342	0.771199	0.854248	0.869478	0.842099	0.911012	0.873907	0.768399	0.816351	0.909139	0.949679	0.797069	0.754281	0.856542	0.699222	0.843879	0.832632	0.438994	0.653713	0.857608	0.84903	0.865799	0.743362	0.791055	0.856966	0.414142	0.571429	0.956982	0.662415	0.987542
caudalanteriorcingulate R	0.86871	1	0.993323	0.785513	0.942337	0.279552	0.987725	0.571606	0.981906	0.977279	0.994395	0.170215	0.996037	0.458598	0.987637	0.990492	0.98597	0.867383	0.869625	0.940006	0.943213	0.993255	0.967689	0.959417	0.932651	0.99452	0.955291	0.981398	0.986345	0.922032	0.98198	0.957494	0.997348	0.768901	0.941356	0.970425	0.642265	0.885946	0.960979	0.97439	0.798874	0.675754	0.943873	0.984911	0.623775	0.508478	0.790921	0.653364	0.85308
caudalmiddlefrontal L	0.872152	0.993323	1	0.746574	0.933504	0.307961	0.993576	0.530995	0.994063	0.989865	0.998524	0.180496	0.994316	0.472212	0.980972	0.99338	0.989885	0.844101	0.897551	0.964673	0.961664	0.99692	0.985246	0.979878	0.910919	0.998321	0.965789	0.986688	0.992623	0.93506	0.981168	0.962244	0.99715	0.808322	0.967467	0.986829	0.597386	0.873097	0.980924	0.989876	0.829219	0.714061	0.965752	0.995864	0.584624	0.552299	0.803254	0.611701	0.850142
caudalmiddlefrontal R	0.59321	0.785513	0.746574	1	0.707264	0.196097	0.747195	0.621457	0.711565	0.713606	0.75146	0.267029	0.778914	0.472688	0.761159	0.729389	0.720882	0.71135	0.537988	0.627545	0.693184	0.749645	0.673772	0.666627	0.766606	0.744284	0.731495	0.747339	0.719663	0.623904	0.78623	0.765148	0.775688	0.463511	0.636803	0.698254	0.925369	0.862042	0.664173	0.696769	0.456801	0.341866	0.668197	0.721296	0.907462	0.271156	0.487375	0.783186	0.59477
cuneus L	0.933544	0.942337	0.933504	0.707264	1	0.359968	0.908458	0.684527	0.917507	0.900945	0.93495	0.193005	0.925334	0.336328	0.970018	0.954326	0.963851	0.952493	0.841297	0.880908	0.849176	0.925542	0.913918	0.888426	0.951104	0.935222	0.845322	0.90001	0.956339	0.932346	0.885032	0.847955	0.928515	0.692415	0.88405	0.896099	0.554326	0.769184	0.898609	0.904398	0.794717	0.650523	0.850883	0.918323	0.530271	0.480639	0.879243	0.735042	0.928029
cuneus R	0.507354	0.279552	0.307961	0.196097	0.359968	1	0.281649	0.201919	0.328147	0.303597	0.295077	0.597303	0.259598	0.2951	0.311216	0.350491	0.357329	0.333502	0.520925	0.407024	0.265812	0.294893	0.37431	0.354309	0.294346	0.314239	0.242681	0.261922	0.360881	0.478946	0.223488	0.194508	0.274301	0.409524	0.38228	0.313294	0.298372	0.15714	0.373231	0.333854	0.60712	0.676966	0.295544	0.318321	0.336164	0.687038	0.59026	0.197931	0.480527
entorhinal L	0.834431	0.987725	0.993576	0.747195	0.908458	0.281649	1	0.487347	0.995332	0.99675	0.995312	0.203206	0.995014	0.512766	0.961412	0.981807	0.975866	0.810404	0.885814	0.96322	0.980346	0.998089	0.982682	0.983799	0.883538	0.994328	0.984889	0.997013	0.97842	0.908768	0.992711	0.982015	0.994349	0.817085	0.966936	0.99281	0.603039	0.896656	0.981023	0.992582	0.811552	0.705317	0.977848	0.995327	0.589234	0.546418	0.767968	0.578394	0.808747
entorhinal R	0.644292	0.571606	0.530995	0.621457	0.684527	0.201919	0.487347	1	0.485679	0.464716	0.53234	0.30735	0.53419	0.140964	0.632099	0.564129	0.574706	0.802887	0.38724	0.422727	0.386747	0.516981	0.472209	0.434501	0.723501	0.53313	0.402686	0.479574	0.561997	0.545567	0.48036	0.427706	0.538901	0.197608	0.421795	0.452993	0.54785	0.440121	0.44834	0.463532	0.358085	0.204245	0.389334	0.493372	0.502502	0.145456	0.563076	0.868365	0.694257
fusiform L	0.85708	0.981906	0.994063	0.711565	0.917507	0.328147	0.995332	0.485679	1	0.997813	0.994209	0.192241	0.986958	0.487005	0.963407	0.988255	0.984908	0.815668	0.915938	0.982111	0.977266	0.995841	0.99567	0.994279	0.884074	0.995286	0.973213	0.990406	0.987385	0.932471	0.97729	0.96412	0.988278	0.840617	0.984208	0.997083	0.561193	0.864671	0.994007	0.998725	0.848657	0.743863	0.98114	0.998362	0.547064	0.582436	0.801685	0.562259	0.828948
fusiform R	0.833344	0.977279	0.989865	0.713606	0.900945	0.303597	0.99675	0.464716	0.997813	1	0.991003	0.210026	0.986131	0.515338	0.952122	0.979335	0.974227	0.795633	0.902446	0.976813	0.984864	0.994776	0.990388	0.993378	0.868608	0.991251	0.981517	0.995383	0.976774	0.912892	0.982838	0.975981	0.986031	0.843312	0.980248	0.998638	0.56617	0.878097	0.990286	0.997946	0.830878	0.731487	0.987781	0.996853	0.553996	0.573433	0.774839	0.548267	0.805008
inferiorparietal L	0.864697	0.994395	0.998524	0.75146	0.93495	0.295077	0.995312	0.53234	0.994209	0.991003	1	0.185366	0.996868	0.479894	0.980472	0.991909	0.989066	0.844613	0.891355	0.961173	0.963788	0.998115	0.983551	0.978437	0.9101	0.998167	0.967341	0.990709	0.990365	0.928128	0.984556	0.96695	0.997521	0.805074	0.964737	0.987125	0.605028	0.881994	0.978825	0.989313	0.821035	0.702149	0.965089	0.995389	0.590507	0.539297	0.796478	0.614306	0.843645
inferiorparietal R	0.310934	0.170215	0.180496	0.267029	0.193005	0.597303	0.203206	0.30735	0.192241	0.210026	0.185366	1	0.187473	0.795806	0.15841	0.172024	0.174233	0.226407	0.21624	0.196808	0.252299	0.187826	0.190122	0.204331	0.188242	0.179938	0.255426	0.223947	0.175574	0.229985	0.233805	0.285501	0.181905	0.308018	0.200237	0.209108	0.351191	0.361529	0.195733	0.201831	0.274048	0.273926	0.247065	0.197057	0.405135	0.236958	0.355829	0.125697	0.33583
inferiortemporal L	0.845376	0.996037	0.994316	0.778914	0.925334	0.259598	0.995014	0.53419	0.986958	0.986131	0.996868	0.187473	1	0.496207	0.9769	0.983817	0.979202	0.839193	0.866565	0.943813	0.961092	0.996399	0.970256	0.966567	0.908977	0.994271	0.970222	0.991678	0.980288	0.907773	0.992101	0.975276	0.998945	0.784505	0.948144	0.980124	0.638409	0.903148	0.965264	0.98043	0.791871	0.672101	0.956566	0.988588	0.622824	0.510986	0.769701	0.626528	0.8259
inferiortemporal R	0.2916	0.458598	0.472212	0.472688	0.336328	0.2951	0.512766	0.140964	0.487005	0.515338	0.479894	0.795806	0.496207	1	0.401158	0.425684	0.416188	0.247532	0.371888	0.463659	0.573057	0.488458	0.463748	0.495736	0.326622	0.467795	0.571976	0.533178	0.421492	0.337034	0.548658	0.599747	0.485048	0.575269	0.480981	0.514747	0.514493	0.643573	0.475157	0.495593	0.338086	0.366474	0.546236	0.487945	0.556181	0.368935	0.254863	0.176596	0.29605
insula L	0.910877	0.987637	0.980972	0.761159	0.970018	0.311216	0.961412	0.632099	0.963407	0.952122	0.980472	0.15841	0.9769	0.401158	1	0.98888	0.989983	0.908205	0.869171	0.925125	0.903676	0.974282	0.954393	0.937237	0.958601	0.981798	0.909622	0.952882	0.987907	0.94299	0.945973	0.913291	0.980496	0.74171	0.924506	0.94647	0.61724	0.835471	0.94338	0.953088	0.810127	0.673285	0.908181	0.965993	0.594845	0.500521	0.833989	0.691006	0.902546
insula R	0.902297	0.990492	0.99338	0.729389	0.954326	0.350491	0.981807	0.564129	0.988255	0.979335	0.991909	0.172024	0.983817	0.425684	0.98888	1	0.998274	0.87219	0.911465	0.965806	0.940175	0.990347	0.985397	0.974004	0.929501	0.995631	0.94256	0.973057	0.998653	0.956813	0.961256	0.934974	0.987907	0.797918	0.963052	0.975903	0.577331	0.84238	0.978945	0.983224	0.852041	0.734459	0.949747	0.989326	0.556818	0.564685	0.840521	0.62477	0.883011
isthmuscingulate L	0.908728	0.98597	0.989885	0.720882	0.963851	0.357329	0.975866	0.574706	0.984908	0.974227	0.989066	0.174233	0.979202	0.416188	0.989983	0.998274	1	0.881463	0.913182	0.962931	0.934253	0.9856	0.983497	0.969389	0.92937	0.991626	0.931269	0.967523	0.998914	0.961317	0.952478	0.925276	0.982933	0.795284	0.962513	0.971906	0.567116	0.832103	0.975448	0.978528	0.856461	0.732273	0.941013	0.984587	0.54658	0.562573	0.853517	0.633256	0.889203
isthmuscingulate R	0.906776	0.867383	0.844101	0.71135	0.952493	0.333502	0.810404	0.802887	0.815668	0.795633	0.844613	0.226407	0.839193	0.247532	0.908205	0.87219	0.881463	1	0.732171	0.76976	0.732906	0.832736	0.808821	0.77762	0.947805	0.845918	0.738382	0.798821	0.872753	0.856057	0.792049	0.744318	0.843987	0.560621	0.76945	0.787853	0.573265	0.697578	0.790111	0.798643	0.69271	0.543863	0.734018	0.818376	0.547215	0.3813	0.840724	0.833032	0.920578
lateraloccipital L	0.876493	0.869625	0.897551	0.537988	0.841297	0.520925	0.885814	0.38724	0.915938	0.902446	0.891355	0.21624	0.866565	0.371888	0.869171	0.911465	0.913182	0.732171	1	0.956068	0.872725	0.891649	0.940894	0.931255	0.792367	0.900868	0.851901	0.873131	0.918393	0.958556	0.842256	0.821875	0.874341	0.887919	0.947825	0.910069	0.376107	0.698222	0.940863	0.920251	0.97843	0.902661	0.894986	0.909346	0.357843	0.745421	0.902032	0.42838	0.824793
lateraloccipital R	0.857342	0.940006	0.964673	0.627545	0.880908	0.407024	0.96322	0.422727	0.982111	0.976813	0.961173	0.196808	0.943813	0.463659	0.925125	0.965806	0.962931	0.76976	0.956068	1	0.956236	0.964178	0.993975	0.993876	0.841273	0.967476	0.941636	0.955099	0.968235	0.944421	0.930829	0.918593	0.948644	0.890173	0.995226	0.981998	0.472186	0.799258	0.996295	0.986917	0.902187	0.821708	0.973327	0.977433	0.457863	0.664263	0.825643	0.481339	0.818544
lateralorbitofrontal L	0.771199	0.943213	0.961664	0.693184	0.849176	0.265812	0.980346	0.386747	0.977266	0.984864	0.963788	0.252299	0.961092	0.573057	0.903676	0.940175	0.934253	0.732906	0.872725	0.956236	1	0.969966	0.966398	0.977976	0.80612	0.960547	0.986681	0.980596	0.938895	0.866676	0.971733	0.977944	0.958853	0.850606	0.967393	0.986361	0.548405	0.8879	0.970246	0.979341	0.795511	0.71059	0.983476	0.972921	0.547783	0.573979	0.720248	0.489894	0.735054
lateralorbitofrontal R	0.854248	0.993255	0.99692	0.749645	0.925542	0.294893	0.998089	0.516981	0.995841	0.994776	0.998115	0.187826	0.996399	0.488458	0.974282	0.990347	0.9856	0.832736	0.891649	0.964178	0.969966	1	0.985006	0.982228	0.901557	0.998545	0.973688	0.994665	0.98682	0.922153	0.987569	0.972196	0.996798	0.810069	0.966487	0.99075	0.603468	0.886479	0.981465	0.992045	0.820546	0.708781	0.971036	0.996581	0.587361	0.545161	0.787231	0.598807	0.8315
lingual L	0.869478	0.967689	0.985246	0.673772	0.913918	0.37431	0.982682	0.472209	0.99567	0.990388	0.983551	0.190122	0.970256	0.463748	0.954393	0.985397	0.983497	0.808821	0.940894	0.993975	0.966398	0.985006	1	0.996795	0.874332	0.987323	0.956517	0.975707	0.986454	0.948167	0.955738	0.94061	0.973656	0.861364	0.993077	0.992338	0.518521	0.830676	0.999015	0.996496	0.881081	0.783054	0.977618	0.992749	0.503646	0.621288	0.827015	0.536807	0.837527
lingual R	0.842099	0.959417	0.979878	0.666627	0.888426	0.354309	0.983799	0.434501	0.994279	0.993378	0.978437	0.204331	0.966567	0.495736	0.937237	0.974004	0.969389	0.77762	0.931255	0.993876	0.977976	0.982228	0.996795	1	0.85184	0.981752	0.968498	0.978692	0.973883	0.927372	0.959967	0.951731	0.969141	0.873937	0.993592	0.99574	0.514595	0.83943	0.998929	0.997785	0.866762	0.779497	0.989306	0.991457	0.502966	0.622528	0.795965	0.506568	0.808325
medialorbitofrontal L	0.911012	0.932651	0.910919	0.766606	0.951104	0.294346	0.883538	0.723501	0.884074	0.868608	0.9101	0.188242	0.908977	0.326622	0.958601	0.929501	0.92937	0.947805	0.792367	0.841273	0.80612	0.901557	0.874332	0.85184	1	0.914337	0.822535	0.871021	0.926479	0.89486	0.870047	0.826278	0.914124	0.645461	0.834396	0.859696	0.640424	0.764022	0.860805	0.871178	0.739439	0.596866	0.817839	0.889353	0.61218	0.416862	0.81641	0.759873	0.920272
medialorbitofrontal R	0.873907	0.99452	0.998321	0.744284	0.935222	0.314239	0.994328	0.53313	0.995286	0.991251	0.998167	0.179938	0.994271	0.467795	0.981798	0.995631	0.991626	0.845918	0.900868	0.967476	0.960547	0.998545	0.987323	0.981752	0.914337	1	0.964376	0.988454	0.993063	0.936218	0.98022	0.960496	0.996319	0.809019	0.967537	0.987678	0.596911	0.870884	0.982968	0.991185	0.833344	0.719165	0.96573	0.996288	0.579398	0.552835	0.806266	0.60774	0.852831
middletemporal L	0.768399	0.955291	0.965789	0.731495	0.845322	0.242681	0.984889	0.402686	0.973213	0.981517	0.967341	0.255426	0.970222	0.571976	0.909622	0.94256	0.931269	0.738382	0.851901	0.941636	0.986681	0.973688	0.956517	0.968498	0.822535	0.964376	1	0.98211	0.937897	0.857546	0.987423	0.989544	0.968559	0.817749	0.946698	0.9766	0.597198	0.906348	0.960624	0.974746	0.770559	0.686898	0.98046	0.973671	0.591658	0.544128	0.700976	0.514758	0.736661
middletemporal R	0.816351	0.981398	0.986688	0.747339	0.90001	0.261922	0.997013	0.479574	0.990406	0.995383	0.990709	0.223947	0.991678	0.533178	0.952882	0.973057	0.967523	0.798821	0.873131	0.955099	0.980596	0.994665	0.975707	0.978692	0.871021	0.988454	0.98211	1	0.968244	0.892088	0.992048	0.987292	0.988939	0.816223	0.960626	0.990935	0.605213	0.906268	0.974106	0.988236	0.796891	0.690448	0.977345	0.990953	0.592086	0.533408	0.750264	0.574012	0.791723
paracentral L	0.909139	0.986345	0.992623	0.719663	0.956339	0.360881	0.97842	0.561997	0.987385	0.976774	0.990365	0.175574	0.980288	0.421492	0.987907	0.998653	0.998914	0.872753	0.918393	0.968235	0.938895	0.98682	0.986454	0.973883	0.926479	0.993063	0.937897	0.968244	1	0.964029	0.955693	0.928947	0.984971	0.802556	0.966975	0.974891	0.565587	0.833916	0.979691	0.982031	0.861227	0.740919	0.946723	0.987301	0.546822	0.572184	0.851975	0.623409	0.887661
paracentral R	0.949679	0.922032	0.93506	0.623904	0.932346	0.478946	0.908768	0.545567	0.932471	0.912892	0.928128	0.229985	0.907773	0.337034	0.94299	0.956813	0.961317	0.856057	0.958556	0.944421	0.866676	0.922153	0.948167	0.927372	0.89486	0.936218	0.857546	0.892088	0.964029	1	0.871059	0.836976	0.917242	0.802361	0.935217	0.915163	0.462444	0.72968	0.940572	0.928539	0.929217	0.814821	0.882619	0.929511	0.439301	0.641274	0.935441	0.582405	0.917567
parahippocampal L	0.797069	0.98198	0.981168	0.78623	0.885032	0.223488	0.992711	0.48036	0.97729	0.982838	0.984556	0.233805	0.992101	0.548658	0.945973	0.961256	0.952478	0.792049	0.842256	0.930829	0.971733	0.987569	0.955738	0.959967	0.870047	0.98022	0.987423	0.992048	0.955693	0.871059	1	0.993142	0.989364	0.7867	0.937015	0.975477	0.650603	0.929172	0.954425	0.973421	0.760353	0.654528	0.963828	0.97993	0.639613	0.503202	0.719482	0.592792	0.773374
parahippocampal R	0.754281	0.957494	0.962244	0.765148	0.847955	0.194508	0.982015	0.427706	0.96412	0.975981	0.96695	0.285501	0.975276	0.599747	0.913291	0.934974	0.925276	0.744318	0.821875	0.918593	0.977944	0.972196	0.94061	0.951731	0.826278	0.960496	0.989544	0.987292	0.928947	0.836976	0.993142	1	0.970435	0.79673	0.928236	0.969427	0.635484	0.935058	0.942152	0.963303	0.736356	0.640775	0.967354	0.966731	0.630876	0.49978	0.679122	0.550375	0.727886
parsopercularis L	0.856542	0.997348	0.99715	0.775688	0.928515	0.274301	0.994349	0.538901	0.988278	0.986031	0.997521	0.181905	0.998945	0.485048	0.980496	0.987907	0.982933	0.843987	0.874341	0.948644	0.958853	0.996798	0.973656	0.969141	0.914124	0.996319	0.968559	0.988939	0.984971	0.917242	0.989364	0.970435	1	0.787932	0.951962	0.980649	0.632355	0.894133	0.968795	0.982355	0.801553	0.683569	0.957698	0.990596	0.617813	0.522368	0.780139	0.628039	0.836899
parsopercularis R	0.699222	0.768901	0.808322	0.463511	0.692415	0.409524	0.817085	0.197608	0.840617	0.843312	0.805074	0.308018	0.784505	0.575269	0.74171	0.797918	0.795284	0.560621	0.887919	0.890173	0.850606	0.810069	0.861364	0.873937	0.645461	0.809019	0.817749	0.816223	0.802556	0.802361	0.7867	0.79673	0.787932	1	0.895764	0.85656	0.325654	0.683933	0.8713	0.854504	0.858413	0.857745	0.87319	0.835081	0.336753	0.778106	0.711532	0.273165	0.645873
parsorbitalis L	0.843879	0.941356	0.967467	0.636803	0.88405	0.38228	0.966936	0.421795	0.984208	0.980248	0.964737	0.200237	0.948144	0.480981	0.924506	0.963052	0.962513	0.76945	0.947825	0.995226	0.967393	0.966487	0.993077	0.993592	0.834396	0.967537	0.946698	0.960626	0.966975	0.935217	0.937015	0.928236	0.951962	0.895764	1	0.987043	0.479346	0.81242	0.994601	0.987932	0.890169	0.802307	0.977208	0.979279	0.47176	0.648583	0.81652	0.489834	0.803789
parsorbitalis R	0.832632	0.970425	0.986829	0.698254	0.896099	0.313294	0.99281	0.452993	0.997083	0.998638	0.987125	0.209108	0.980124	0.514747	0.94647	0.975903	0.971906	0.787853	0.910069	0.981998	0.986361	0.99075	0.992338	0.99574	0.859696	0.987678	0.9766	0.990935	0.974891	0.915163	0.975477	0.969427	0.980649	0.85656	0.987043	1	0.548408	0.867575	0.992782	0.99796	0.839902	0.741966	0.988409	0.994835	0.538651	0.585684	0.779098	0.534265	0.801821
parstriangularis L	0.438994	0.642265	0.597386	0.925369	0.554326	0.298372	0.603039	0.54785	0.561193	0.56617	0.605028	0.351191	0.638409	0.514493	0.61724	0.577331	0.567116	0.573265	0.376107	0.472186	0.548405	0.603468	0.518521	0.514595	0.640424	0.596911	0.597198	0.605213	0.565587	0.462444	0.650603	0.635484	0.632355	0.325654	0.479346	0.548408	1	0.748115	0.509695	0.545656	0.295445	0.195755	0.521813	0.570292	0.972362	0.220362	0.326587	0.723263	0.448693
parstriangularis R	0.653713	0.885946	0.873097	0.862042	0.769184	0.15714	0.896656	0.440121	0.864671	0.878097	0.881994	0.361529	0.903148	0.643573	0.835471	0.84238	0.832103	0.697578	0.698222	0.799258	0.8879	0.886479	0.830676	0.83943	0.764022	0.870884	0.906348	0.906268	0.833916	0.72968	0.929172	0.935058	0.894133	0.683933	0.81242	0.867575	0.748115	1	0.829611	0.858981	0.612514	0.527744	0.856949	0.868895	0.741993	0.426239	0.572306	0.610473	0.631161
pericalcarine L	0.857608	0.960979	0.980924	0.664173	0.898609	0.373231	0.981023	0.44834	0.994007	0.990286	0.978825	0.195733	0.965264	0.475157	0.94338	0.978945	0.975448	0.790111	0.940863	0.996295	0.970246	0.981465	0.999015	0.998929	0.860805	0.982968	0.960624	0.974106	0.979691	0.940572	0.954425	0.942152	0.968795	0.8713	0.994601	0.992782	0.509695	0.829611	1	0.996735	0.879829	0.789497	0.983207	0.991084	0.496401	0.630192	0.814973	0.515266	0.823788
pericalcarine R	0.84903	0.97439	0.989876	0.696769	0.904398	0.333854	0.992582	0.463532	0.998725	0.997946	0.989313	0.201831	0.98043	0.495593	0.953088	0.983224	0.978528	0.798643	0.920251	0.986917	0.979341	0.992045	0.996496	0.997785	0.871178	0.991185	0.974746	0.988236	0.982031	0.928539	0.973421	0.963303	0.982355	0.854504	0.987932	0.99796	0.545656	0.858981	0.996735	1	0.852678	0.756008	0.988184	0.997708	0.533458	0.596972	0.79499	0.540034	0.819279
postcentral L	0.865799	0.798874	0.829219	0.456801	0.794717	0.60712	0.811552	0.358085	0.848657	0.830878	0.821035	0.274048	0.791871	0.338086	0.810127	0.852041	0.856461	0.69271	0.97843	0.902187	0.795511	0.820546	0.881081	0.866762	0.739439	0.833344	0.770559	0.796891	0.861227	0.929217	0.760353	0.736356	0.801553	0.858413	0.890169	0.839902	0.295445	0.612514	0.879829	0.852678	1	0.948519	0.819383	0.839677	0.273043	0.803983	0.917061	0.388108	0.811292
postcentral R	0.743362	0.675754	0.714061	0.341866	0.650523	0.676966	0.705317	0.204245	0.743863	0.731487	0.702149	0.273926	0.672101	0.366474	0.673285	0.734459	0.732273	0.543863	0.902661	0.821708	0.71059	0.708781	0.783054	0.779497	0.596866	0.719165	0.686898	0.690448	0.740919	0.814821	0.654528	0.640775	0.683569	0.857745	0.802307	0.741966	0.195755	0.527744	0.789497	0.756008	0.948519	1	0.742232	0.734943	0.189462	0.921646	0.806767	0.247712	0.6839
posteriorcingulate L	0.791055	0.943873	0.965752	0.668197	0.850883	0.295544	0.977848	0.389334	0.98114	0.987781	0.965089	0.247065	0.956566	0.546236	0.908181	0.949747	0.941013	0.734018	0.894986	0.973327	0.983476	0.971036	0.977618	0.989306	0.817839	0.96573	0.98046	0.977345	0.946723	0.882619	0.963828	0.967354	0.957698	0.87319	0.977208	0.988409	0.521813	0.856949	0.983207	0.988184	0.819383	0.742232	1	0.982768	0.521073	0.595103	0.735681	0.479078	0.759246
posteriorcingulate R	0.856966	0.984911	0.995864	0.721296	0.918323	0.318321	0.995327	0.493372	0.998362	0.996853	0.995389	0.197057	0.988588	0.487945	0.965993	0.989326	0.984587	0.818376	0.909346	0.977433	0.972921	0.996581	0.992749	0.991457	0.889353	0.996288	0.973671	0.990953	0.987301	0.929511	0.97993	0.966731	0.990596	0.835081	0.979279	0.994835	0.570292	0.868895	0.991084	0.997708	0.839677	0.734943	0.982768	1	0.558509	0.573804	0.795261	0.572439	0.831984
precentral L	0.414142	0.623775	0.584624	0.907462	0.530271	0.336164	0.589234	0.502502	0.547064	0.553996	0.590507	0.405135	0.622824	0.556181	0.594845	0.556818	0.54658	0.547215	0.357843	0.457863	0.547783	0.587361	0.503646	0.502966	0.61218	0.579398	0.591658	0.592086	0.546822	0.439301	0.639613	0.630876	0.617813	0.336753	0.47176	0.538651	0.972362	0.741993	0.496401	0.533458	0.273043	0.189462	0.521073	0.558509	1	0.243028	0.300793	0.695997	0.423987
precentral R	0.571429	0.508478	0.552299	0.271156	0.480639	0.687038	0.546418	0.145456	0.582436	0.573433	0.539297	0.236958	0.510986	0.368935	0.500521	0.564685	0.562573	0.3813	0.745421	0.664263	0.573979	0.545161	0.621288	0.622528	0.416862	0.552835	0.544128	0.533408	0.572184	0.641274	0.503202	0.49978	0.522368	0.778106	0.648583	0.585684	0.220362	0.426239	0.630192	0.596972	0.803983	0.921646	0.595103	0.573804	0.243028	1	0.641502	0.215777	0.512787
precuneus L	0.956982	0.790921	0.803254	0.487375	0.879243	0.59026	0.767968	0.563076	0.801685	0.774839	0.796478	0.355829	0.769701	0.254863	0.833989	0.840521	0.853517	0.840724	0.902032	0.825643	0.720248	0.787231	0.827015	0.795965	0.81641	0.806266	0.700976	0.750264	0.851975	0.935441	0.719482	0.679122	0.780139	0.711532	0.81652	0.779098	0.326587	0.572306	0.814973	0.79499	0.917061	0.806767	0.735681	0.795261	0.300793	0.641502	1	0.573059	0.925647
precuneus R	0.662415	0.653364	0.611701	0.783186	0.735042	0.197931	0.578394	0.868365	0.562259	0.548267	0.614306	0.125697	0.626528	0.176596	0.691006	0.62477	0.633256	0.833032	0.42838	0.481339	0.489894	0.598807	0.536807	0.506568	0.759873	0.60774	0.514758	0.574012	0.623409	0.582405	0.592792	0.550375	0.628039	0.273165	0.489834	0.534265	0.723263	0.610473	0.515266	0.540034	0.388108	0.247712	0.479078	0.572439	0.695997	0.215777	0.573059	1	0.700341
rostralanteriorcingulate L	0.987542	0.85308	0.850142	0.59477	0.928029	0.480527	0.808747	0.694257	0.828948	0.805008	0.843645	0.33583	0.8259	0.29605	0.902546	0.883011	0.889203	0.920578	0.824793	0.818544	0.735054	0.8315	0.837527	0.808325	0.920272	0.852831	0.736661	0.791723	0.887661	0.917567	0.773374	0.727886	0.836899	0.645873	0.803789	0.801821	0.448693	0.631161	0.823788	0.819279	0.811292	0.6839	0.759246	0.831984	0.423987	0.512787	0.925647	0.700341	1
rostralanteriorcingulate R	0.823444	0.918837	0.885003	0.861252	0.902905	0.185648	0.866519	0.73867	0.853215	0.842893	0.887931	0.122285	0.898689	0.33953	0.930438	0.893524	0.891307	0.918883	0.72255	0.789098	0.788814	0.881165	0.831336	0.811723	0.962723	0.887682	0.813469	0.858113	0.887123	0.82787	0.870675	0.828762	0.899732	0.587793	0.788544	0.830376	0.749478	0.822497	0.817088	0.837051	0.657378	0.509601	0.785626	0.859055	0.719558	0.336721	0.722003	0.8081	0.830762
rostralmiddlefrontal L	0.806811	0.983495	0.968657	0.839492	0.896108	0.21051	0.972736	0.551656	0.954049	0.954425	0.971559	0.19766	0.983917	0.500178	0.95419	0.955116	0.94677	0.83296	0.814677	0.898498	0.931645	0.972711	0.929985	0.926777	0.901536	0.968808	0.954349	0.968049	0.948637	0.866587	0.984399	0.963344	0.982569	0.73195	0.902382	0.944714	0.707114	0.93137	0.92467	0.945237	0.735059	0.617126	0.919933	0.957222	0.690186	0.463382	0.720997	0.663802	0.788628
rostralmiddlefrontal R	0.762738	0.965847	0.96332	0.795677	0.86392	0.193064	0.98042	0.464161	0.960309	0.969377	0.968814	0.263308	0.979954	0.578994	0.92472	0.939755	0.93133	0.769993	0.813659	0.907465	0.967348	0.973668	0.934637	0.940614	0.842032	0.962403	0.978329	0.984948	0.933277	0.841242	0.993398	0.99316	0.97468	0.771207	0.917594	0.962142	0.660803	0.952321	0.933164	0.955678	0.729341	0.626304	0.947962	0.962301	0.651922	0.485806	0.687432	0.586628	0.737391
superiorfrontal L	0.892407	0.99631	0.987288	0.782549	0.953818	0.297808	0.974412	0.604129	0.971537	0.962532	0.986716	0.158212	0.986934	0.42361	0.994355	0.990194	0.987185	0.890533	0.869184	0.931655	0.921198	0.983243	0.959747	0.946867	0.952047	0.988378	0.933743	0.964374	0.987556	0.934241	0.965038	0.933573	0.990228	0.750929	0.930378	0.955787	0.640534	0.861815	0.951177	0.962291	0.804498	0.675931	0.923171	0.974004	0.618772	0.505644	0.812682	0.675824	0.87974
superiorfrontal R	0.962862	0.766292	0.76762	0.499248	0.856312	0.578908	0.723961	0.642033	0.75169	0.722689	0.759077	0.442291	0.736816	0.297028	0.819592	0.806111	0.815744	0.855569	0.822111	0.762436	0.656434	0.746484	0.770421	0.737247	0.839581	0.770243	0.652271	0.702501	0.816012	0.889917	0.682032	0.634283	0.749723	0.636318	0.748628	0.723079	0.355737	0.538181	0.756712	0.74222	0.843462	0.730757	0.677039	0.749564	0.332451	0.56475	0.955486	0.632196	0.960791
superiorparietal L	0.897412	0.982648	0.992273	0.706274	0.949047	0.362403	0.981726	0.538327	0.992324	0.983164	0.991339	0.180418	0.979782	0.435134	0.980422	0.996734	0.997622	0.85718	0.926677	0.977076	0.949123	0.988537	0.992845	0.982297	0.911542	0.993321	0.943706	0.973558	0.998281	0.960197	0.957256	0.93425	0.983305	0.82194	0.977318	0.982488	0.551721	0.834839	0.987163	0.98831	0.868142	0.75067	0.957184	0.991164	0.534056	0.583753	0.847151	0.600732	0.873061
superiorparietal R	0.0415444	0.125424	0.169049	0.113245	0.0246568	0.0189789	0.202477	0.520741	0.207534	0.227243	0.162216	0.608569	0.155188	0.563764	0.0618588	0.136051	0.116844	0.164526	0.295107	0.27753	0.288481	0.17671	0.223861	0.263269	0.0430163	0.164948	0.281293	0.204084	0.134815	0.141895	0.204338	0.246498	0.158094	0.492158	0.271429	0.238086	0.105036	0.193327	0.24984	0.234317	0.293684	0.396726	0.306242	0.205942	0.0901777	0.45616	0.0989639	0.385753	0.0596151
superiortemporal L	0.57414	0.817573	0.818572	0.744712	0.673137	0.131404	0.852161	0.278508	0.820276	0.837527	0.822556	0.433979	0.840655	0.732417	0.749962	0.77913	0.762485	0.578762	0.663899	0.770493	0.869504	0.831248	0.789533	0.810467	0.664173	0.813245	0.903703	0.852868	0.771421	0.669063	0.885723	0.902595	0.834561	0.68	0.780467	0.827453	0.691679	0.915971	0.796685	0.821608	0.575322	0.52306	0.846172	0.823626	0.712231	0.436574	0.496959	0.45041	0.54192
superiortemporal R	0.848139	0.992383	0.994878	0.751651	0.924651	0.288472	0.997614	0.5169	0.994329	0.994331	0.997168	0.192013	0.99598	0.49226	0.972226	0.988365	0.983628	0.831358	0.886687	0.960594	0.969582	0.999492	0.982551	0.980052	0.898758	0.997093	0.973472	0.996161	0.983941	0.916452	0.988223	0.974248	0.995551	0.807639	0.963312	0.989553	0.606233	0.890986	0.978864	0.990551	0.814877	0.703005	0.970687	0.995531	0.5899	0.540111	0.781416	0.599956	0.826014
supramarginal L	0.369523	0.154139	0.159417	0.366824	0.230082	0.897197	0.140281	0.130372	0.160962	0.141996	0.152718	0.745425	0.137945	0.495382	0.170851	0.190044	0.198705	0.219282	0.324663	0.211281	0.133761	0.146357	0.193121	0.170569	0.173431	0.160037	0.14254	0.133527	0.200195	0.308876	0.144806	0.149843	0.145916	0.257563	0.193152	0.142118	0.48645	0.27319	0.188637	0.162818	0.423694	0.487685	0.137624	0.16081	0.532694	0.528497	0.451985	0.203949	0.361944
supramarginal R	0.711284	0.592563	0.628483	0.285579	0.597534	0.780604	0.613131	0.212691	0.653072	0.636967	0.614103	0.346381	0.583223	0.312411	0.600426	0.655984	0.655137	0.516961	0.82011	0.73087	0.610813	0.619991	0.694083	0.685475	0.537913	0.633548	0.589945	0.595302	0.662849	0.751953	0.561238	0.542482	0.597189	0.75989	0.708658	0.647034	0.175817	0.448247	0.698264	0.663502	0.884888	0.961513	0.641802	0.644642	0.189432	0.918493	0.77915	0.254349	0.658438
transversetemporal L	0.247639	0.27778	0.258866	0.557661	0.20262	0.658409	0.284079	0.0884833	0.245352	0.261683	0.263206	0.782234	0.290469	0.704126	0.229905	0.227444	0.21873	0.187512	0.188639	0.200902	0.31013	0.266321	0.217358	0.230255	0.218123	0.251982	0.338625	0.294377	0.223846	0.203222	0.340843	0.36857	0.284017	0.270436	0.213362	0.251085	0.665269	0.502289	0.22062	0.244409	0.244914	0.302446	0.273515	0.253602	0.707142	0.370334	0.284871	0.290469	0.254835
transversetemporal R	0.820013	0.967317	0.942386	0.854805	0.918603	0.211861	0.937121	0.649022	0.922068	0.91756	0.94781	0.163809	0.957479	0.42083	0.956156	0.942371	0.938643	0.887757	0.787326	0.861177	0.879149	0.945417	0.899719	0.887096	0.932558	0.945209	0.898844	0.934514	0.934909	0.860776	0.943775	0.913771	0.955935	0.677667	0.864502	0.90615	0.722434	0.899283	0.889176	0.909629	0.715019	0.580948	0.871302	0.927114	0.700403	0.417411	0.734019	0.739953	0.81264
[truncated: 13 more columns]
