# Supplementary material for: The relationship between the interictal epileptiform discharge source connectivity and cortical structural couplings in temporal lobe epilepsy
Source: Front Neurol. 2023 Feb 1;14:1029732. doi: 10.3389/fneur.2023.1029732 (PMC9948620; doi:10.3389/fneur.2023.1029732)
Supplement: Supplementary file 1 [file Data_Sheet_1.ZIP › Connection/PLV/R/22.xlsx]

## Sheet: Sheet1
\	caudalanteriorcingulate L	caudalanteriorcingulate R	caudalmiddlefrontal L	caudalmiddlefrontal R	cuneus L	cuneus R	entorhinal L	entorhinal R	fusiform L	fusiform R	inferiorparietal L	inferiorparietal R	inferiortemporal L	inferiortemporal R	insula L	insula R	isthmuscingulate L	isthmuscingulate R	lateraloccipital L	lateraloccipital R	lateralorbitofrontal L	lateralorbitofrontal R	lingual L	lingual R	medialorbitofrontal L	medialorbitofrontal R	middletemporal L	middletemporal R	paracentral L	paracentral R	parahippocampal L	parahippocampal R	parsopercularis L	parsopercularis R	parsorbitalis L	parsorbitalis R	parstriangularis L	parstriangularis R	pericalcarine L	pericalcarine R	postcentral L	postcentral R	posteriorcingulate L	posteriorcingulate R	precentral L	precentral R	precuneus L	precuneus R	rostralanteriorcingulate L
caudalanteriorcingulate L	1	0.665084	0.895244	0.942249	0.990309	0.992362	0.968984	0.979169	0.970617	0.951732	0.953594	0.989125	0.970363	0.931122	0.988223	0.98685	0.983652	0.991298	0.975668	0.942843	0.95636	0.964563	0.969618	0.970158	0.942115	0.984481	0.972177	0.964493	0.983681	0.890771	0.94586	0.907382	0.977294	0.826198	0.972463	0.97245	0.96613	0.956902	0.965474	0.975355	0.970413	0.795934	0.985861	0.993052	0.97671	0.321233	0.990828	0.973506	0.932
caudalanteriorcingulate R	0.665084	1	0.80344	0.802867	0.715061	0.707304	0.766866	0.742989	0.766121	0.773781	0.78107	0.707973	0.766819	0.795508	0.720617	0.737641	0.74632	0.722571	0.693083	0.687745	0.761976	0.765671	0.75587	0.754273	0.587726	0.742431	0.762652	0.777606	0.747671	0.50498	0.810956	0.855679	0.745388	0.890796	0.766606	0.761248	0.779073	0.690053	0.746813	0.740678	0.690351	0.912956	0.718633	0.687651	0.689571	0.420486	0.709369	0.74917	0.739445
caudalmiddlefrontal L	0.895244	0.80344	1	0.896362	0.936256	0.9217	0.907577	0.902756	0.95932	0.976407	0.890796	0.942856	0.959265	0.979655	0.8999	0.926757	0.925539	0.91873	0.947421	0.953734	0.978849	0.966923	0.967173	0.966564	0.75682	0.934928	0.959241	0.95873	0.933749	0.687701	0.94377	0.932404	0.959483	0.924508	0.948244	0.955452	0.931366	0.949151	0.972034	0.963514	0.948013	0.810117	0.890533	0.882546	0.945138	0.397789	0.938977	0.89689	0.981358
caudalmiddlefrontal R	0.942249	0.802867	0.896362	1	0.956522	0.958945	0.993733	0.987793	0.971635	0.953722	0.995393	0.946175	0.971959	0.949569	0.979118	0.978681	0.983161	0.973692	0.917359	0.884825	0.947185	0.96415	0.958552	0.95821	0.900841	0.976633	0.970267	0.975658	0.980169	0.830561	0.988051	0.979315	0.960691	0.902891	0.979624	0.972397	0.990405	0.895629	0.944714	0.952619	0.907415	0.920682	0.980173	0.964568	0.914377	0.243861	0.950579	0.989967	0.904347
cuneus L	0.990309	0.715061	0.936256	0.956522	1	0.998712	0.976076	0.982532	0.989628	0.97788	0.960686	0.997752	0.989496	0.962855	0.986974	0.993366	0.992157	0.995715	0.98956	0.960653	0.982641	0.986613	0.989618	0.989731	0.909055	0.992659	0.990648	0.985421	0.993323	0.859432	0.968432	0.936833	0.993732	0.86994	0.988303	0.989798	0.979738	0.969741	0.986342	0.992677	0.983372	0.821712	0.984156	0.986346	0.987395	0.333708	0.999429	0.979547	0.961731
cuneus R	0.992362	0.707304	0.9217	0.958945	0.998712	1	0.977318	0.985175	0.984399	0.968372	0.963444	0.994171	0.984331	0.952086	0.989719	0.993205	0.992595	0.997246	0.983197	0.947555	0.973327	0.979487	0.982571	0.982634	0.922726	0.990636	0.985463	0.980044	0.992464	0.879397	0.964653	0.932451	0.988041	0.859169	0.984509	0.984671	0.977919	0.958684	0.9775	0.985926	0.975484	0.825422	0.988936	0.992035	0.980517	0.313594	0.997004	0.984055	0.948297
entorhinal L	0.968984	0.766866	0.907577	0.993733	0.976076	0.977318	1	0.997844	0.984545	0.967454	0.995774	0.969207	0.984598	0.958641	0.994136	0.993473	0.99514	0.989494	0.943289	0.913625	0.962606	0.977842	0.975004	0.975082	0.92228	0.992339	0.983839	0.986189	0.993341	0.848154	0.988659	0.969279	0.97818	0.891163	0.990984	0.986181	0.996852	0.924883	0.963952	0.971952	0.935152	0.888519	0.992603	0.982274	0.942088	0.263176	0.972435	0.995176	0.924001
entorhinal R	0.979169	0.742989	0.902756	0.987793	0.982532	0.985175	0.997844	1	0.982814	0.963194	0.990635	0.975524	0.982742	0.950872	0.998043	0.996339	0.996891	0.994683	0.950889	0.91699	0.960621	0.975302	0.974327	0.974534	0.938191	0.993485	0.982502	0.983081	0.99453	0.869356	0.980706	0.956214	0.978809	0.87435	0.988668	0.984777	0.992599	0.928054	0.963842	0.973398	0.942054	0.872281	0.997479	0.991152	0.949112	0.259104	0.978937	0.99669	0.922576
fusiform L	0.970617	0.766121	0.95932	0.971635	0.989628	0.984399	0.984545	0.982814	1	0.995521	0.972642	0.98917	0.999987	0.988303	0.981816	0.992784	0.992613	0.988324	0.976296	0.960585	0.994361	0.999001	0.998526	0.998413	0.878036	0.995802	0.999942	0.999324	0.995411	0.809107	0.990868	0.968507	0.998246	0.911077	0.998946	0.999592	0.993369	0.966729	0.994595	0.996562	0.971726	0.851602	0.976348	0.969433	0.97525	0.331712	0.989279	0.97836	0.97153
fusiform R	0.951732	0.773781	0.976407	0.953722	0.97788	0.968372	0.967454	0.963194	0.995521	1	0.952727	0.980772	0.995421	0.996886	0.961737	0.978212	0.977315	0.97113	0.973541	0.969363	0.998201	0.998341	0.99727	0.997185	0.840672	0.984435	0.995292	0.995446	0.982348	0.766394	0.984843	0.965428	0.994147	0.922472	0.991617	0.994711	0.982416	0.971227	0.996515	0.994369	0.971097	0.834241	0.953288	0.945131	0.972642	0.361286	0.979163	0.956279	0.983313
inferiorparietal L	0.953594	0.78107	0.890796	0.995393	0.960686	0.963444	0.995774	0.990635	0.972642	0.952727	1	0.951265	0.972987	0.945259	0.9861	0.982404	0.986718	0.978745	0.921579	0.888305	0.94741	0.964519	0.960163	0.95992	0.915213	0.980728	0.971826	0.974872	0.984111	0.84245	0.984099	0.969097	0.964112	0.888001	0.98098	0.973465	0.990888	0.903979	0.946782	0.955382	0.913586	0.909039	0.986407	0.972484	0.921379	0.245295	0.95577	0.993162	0.905642
inferiorparietal R	0.989125	0.707973	0.942856	0.946175	0.997752	0.994171	0.969207	0.975524	0.98917	0.980772	0.951265	1	0.988927	0.964794	0.980856	0.98999	0.986919	0.990804	0.993556	0.973731	0.985728	0.987532	0.991859	0.992094	0.896376	0.99095	0.990415	0.98408	0.989802	0.840863	0.96395	0.930118	0.994968	0.86675	0.986517	0.989412	0.975505	0.980263	0.991298	0.995645	0.98989	0.806221	0.975999	0.979033	0.993096	0.353808	0.999325	0.969331	0.969863
inferiortemporal L	0.970363	0.766819	0.959265	0.971959	0.989496	0.984331	0.984598	0.982742	0.999987	0.995421	0.972987	0.988927	1	0.988326	0.981728	0.992667	0.992636	0.988274	0.975965	0.960055	0.994274	0.998916	0.998405	0.998261	0.877659	0.995665	0.999934	0.999288	0.995429	0.809199	0.991161	0.969034	0.998135	0.911494	0.998954	0.999468	0.993475	0.966408	0.99439	0.996358	0.971388	0.852533	0.976377	0.969364	0.974942	0.331211	0.989093	0.978605	0.971345
inferiortemporal R	0.931122	0.795508	0.979655	0.949569	0.962855	0.952086	0.958641	0.950872	0.988303	0.996886	0.945259	0.964794	0.988326	1	0.94717	0.965335	0.965668	0.956341	0.957686	0.956209	0.992668	0.992423	0.989055	0.988787	0.817233	0.972872	0.987516	0.990149	0.970992	0.740134	0.984578	0.973483	0.98403	0.939975	0.984232	0.986926	0.976256	0.956934	0.987613	0.983732	0.954865	0.843384	0.938193	0.926744	0.955958	0.361814	0.963529	0.94467	0.977547
insula L	0.988223	0.720617	0.8999	0.979118	0.986974	0.989719	0.994136	0.998043	0.981816	0.961737	0.9861	0.980856	0.981728	0.94717	1	0.996744	0.996814	0.997079	0.95864	0.923984	0.961055	0.974642	0.97482	0.975144	0.945912	0.994157	0.982047	0.980306	0.994857	0.88031	0.973978	0.945603	0.980785	0.86302	0.987191	0.983921	0.988895	0.93742	0.965568	0.975603	0.950805	0.855112	0.998809	0.995754	0.958009	0.269566	0.984328	0.994856	0.926093
insula R	0.98685	0.737641	0.926757	0.978681	0.993366	0.993205	0.993473	0.996339	0.992784	0.978212	0.982404	0.98999	0.992667	0.965335	0.996744	1	0.999272	0.998537	0.971202	0.943579	0.977705	0.987683	0.988359	0.988529	0.923105	0.999111	0.992953	0.991327	0.999233	0.857851	0.982893	0.955264	0.991778	0.881235	0.995348	0.993952	0.993657	0.95305	0.981443	0.988546	0.964318	0.853288	0.99419	0.99052	0.97003	0.294993	0.991721	0.99188	0.947117
isthmuscingulate L	0.983652	0.74632	0.925539	0.983161	0.992157	0.992595	0.99514	0.996891	0.992613	0.977315	0.986718	0.986919	0.992636	0.965668	0.996814	0.999272	1	0.998323	0.967702	0.937444	0.976763	0.987181	0.986961	0.986963	0.921729	0.998117	0.992694	0.991554	0.999499	0.859178	0.985714	0.96043	0.990588	0.885912	0.995596	0.993298	0.995085	0.948541	0.978978	0.986344	0.960315	0.863528	0.995131	0.99009	0.96622	0.289119	0.989626	0.995083	0.944951
isthmuscingulate R	0.991298	0.722571	0.91873	0.973692	0.995715	0.997246	0.989494	0.994683	0.988324	0.97113	0.978745	0.990804	0.988274	0.956341	0.997079	0.998537	0.998323	1	0.973607	0.940053	0.972861	0.982423	0.983963	0.984071	0.931454	0.996268	0.988886	0.985616	0.997641	0.876111	0.97542	0.945697	0.98898	0.868486	0.990748	0.989189	0.988232	0.951711	0.976887	0.98546	0.966029	0.845766	0.996038	0.995119	0.972008	0.292877	0.993581	0.992655	0.94276
lateraloccipital L	0.975668	0.693083	0.947421	0.917359	0.98956	0.983197	0.943289	0.950889	0.976296	0.973541	0.921579	0.993556	0.975965	0.957686	0.95864	0.971202	0.967702	0.973607	1	0.985119	0.982762	0.978034	0.983331	0.983663	0.86587	0.973526	0.978033	0.96986	0.971877	0.817236	0.943001	0.908557	0.986277	0.85722	0.970063	0.976104	0.953375	0.988888	0.986794	0.98913	0.998474	0.773504	0.952201	0.958399	0.998803	0.400056	0.992527	0.94441	0.980302
lateraloccipital R	0.942843	0.687745	0.953734	0.884825	0.960653	0.947555	0.913625	0.91699	0.960585	0.969363	0.888305	0.973731	0.960055	0.956209	0.923984	0.943579	0.937444	0.940053	0.985119	1	0.976525	0.966965	0.972568	0.97312	0.8081	0.951223	0.962194	0.954483	0.945427	0.740455	0.925061	0.891724	0.971526	0.855393	0.951681	0.960579	0.931319	0.995214	0.981653	0.977536	0.990557	0.737639	0.912232	0.915496	0.987878	0.441574	0.967773	0.904158	0.987149
lateralorbitofrontal L	0.95636	0.761976	0.978849	0.947185	0.982641	0.973327	0.962606	0.960621	0.994361	0.998201	0.94741	0.985728	0.994274	0.992668	0.961055	0.977705	0.976763	0.972861	0.982762	0.976525	1	0.997467	0.99773	0.9976	0.841911	0.9832	0.994648	0.992688	0.981932	0.774557	0.978276	0.955976	0.995708	0.91332	0.989168	0.993108	0.977559	0.978951	0.998326	0.996492	0.980906	0.82467	0.95327	0.947665	0.981712	0.371279	0.984223	0.955169	0.989827
lateralorbitofrontal R	0.964563	0.765671	0.966923	0.96415	0.986613	0.979487	0.977842	0.975302	0.999001	0.998341	0.964519	0.987532	0.998916	0.992423	0.974642	0.987683	0.987181	0.982423	0.978034	0.966965	0.997467	1	0.999167	0.999123	0.86385	0.992125	0.998939	0.998439	0.990894	0.793014	0.988172	0.966527	0.998027	0.915764	0.996731	0.998689	0.989255	0.971332	0.996791	0.997155	0.974333	0.842634	0.967703	0.960628	0.976902	0.345238	0.987011	0.969788	0.978843
lingual L	0.969618	0.75587	0.967173	0.958552	0.989618	0.982571	0.975004	0.974327	0.998526	0.99727	0.960163	0.991859	0.998405	0.989055	0.97482	0.988359	0.986961	0.983963	0.983331	0.972568	0.99773	0.999167	1	0.999975	0.86646	0.992419	0.998789	0.996753	0.991035	0.797661	0.983519	0.958583	0.999185	0.906032	0.995419	0.997986	0.986269	0.976811	0.998735	0.999203	0.98031	0.832533	0.967988	0.963054	0.982746	0.352474	0.990707	0.96821	0.980832
lingual R	0.970158	0.754273	0.966564	0.95821	0.989731	0.982634	0.975082	0.974534	0.998413	0.997185	0.95992	0.992094	0.998261	0.988787	0.975144	0.988529	0.986963	0.984071	0.983663	0.97312	0.9976	0.999123	0.999975	1	0.867464	0.99263	0.998674	0.996657	0.991014	0.79803	0.983068	0.957826	0.999228	0.905183	0.99537	0.998055	0.98618	0.977201	0.998783	0.999309	0.980676	0.831223	0.968136	0.963346	0.983108	0.353139	0.990907	0.96799	0.980811
medialorbitofrontal L	0.942115	0.587726	0.75682	0.900841	0.909055	0.922726	0.92228	0.938191	0.878036	0.840672	0.915213	0.896376	0.877659	0.817233	0.945912	0.923105	0.921729	0.931454	0.86587	0.8081	0.841911	0.86385	0.86646	0.867464	1	0.912171	0.878838	0.874852	0.913408	0.933973	0.866638	0.829658	0.88007	0.721128	0.889711	0.883471	0.897921	0.828328	0.852521	0.872273	0.853994	0.770006	0.95089	0.958295	0.865179	0.153876	0.903858	0.934448	0.796367
medialorbitofrontal R	0.984481	0.742431	0.934928	0.976633	0.992659	0.990636	0.992339	0.993485	0.995802	0.984435	0.980728	0.99095	0.995665	0.972872	0.994157	0.999111	0.998117	0.996268	0.973526	0.951223	0.9832	0.992125	0.992419	0.99263	0.912171	1	0.995926	0.994511	0.999133	0.84264	0.985703	0.958885	0.994948	0.88929	0.997734	0.996975	0.995044	0.960161	0.986609	0.992135	0.967864	0.850374	0.989908	0.985312	0.973098	0.309581	0.991903	0.987856	0.955052
middletemporal L	0.972177	0.762652	0.959241	0.970267	0.990648	0.985463	0.983839	0.982502	0.999942	0.995292	0.971826	0.990415	0.999934	0.987516	0.982047	0.992953	0.992694	0.988886	0.978033	0.962194	0.994648	0.998939	0.998789	0.998674	0.878838	0.995926	1	0.998878	0.995587	0.811035	0.989697	0.966547	0.998747	0.908734	0.99872	0.999468	0.992699	0.968653	0.995138	0.997162	0.973665	0.849017	0.976622	0.970286	0.977161	0.333825	0.990464	0.978211	0.9725
middletemporal R	0.964493	0.777606	0.95873	0.975658	0.985421	0.980044	0.986189	0.983081	0.999324	0.995446	0.974872	0.98408	0.999288	0.990149	0.980306	0.991327	0.991554	0.985616	0.96986	0.954483	0.992688	0.998439	0.996753	0.996657	0.874852	0.994511	0.998878	1	0.993986	0.80216	0.99399	0.974486	0.995782	0.918623	0.998871	0.99919	0.994827	0.959735	0.991876	0.993677	0.96467	0.860179	0.974677	0.965751	0.968246	0.32537	0.984485	0.978212	0.967837
paracentral L	0.983681	0.747671	0.933749	0.980169	0.993323	0.992464	0.993341	0.99453	0.995411	0.982348	0.984111	0.989802	0.995429	0.970992	0.994857	0.999233	0.999499	0.997641	0.971877	0.945427	0.981932	0.990894	0.991035	0.991014	0.913408	0.999133	0.995587	0.993986	1	0.849889	0.986945	0.961207	0.993979	0.889618	0.997442	0.995809	0.995456	0.955901	0.984281	0.990404	0.965539	0.858739	0.992231	0.987288	0.970991	0.301578	0.991631	0.99202	0.952593
paracentral R	0.890771	0.50498	0.687701	0.830561	0.859432	0.879397	0.848154	0.869356	0.809107	0.766394	0.84245	0.840863	0.809199	0.740134	0.88031	0.857851	0.859178	0.876111	0.817236	0.740455	0.774557	0.793014	0.797661	0.79803	0.933973	0.84264	0.811035	0.80216	0.849889	1	0.791841	0.751469	0.814729	0.636029	0.819386	0.811936	0.824846	0.765087	0.783298	0.806013	0.801167	0.695245	0.893555	0.910867	0.812544	0.134844	0.8518	0.877424	0.731044
parahippocampal L	0.94586	0.810956	0.94377	0.988051	0.968432	0.964653	0.988659	0.980706	0.990868	0.984843	0.984099	0.96395	0.991161	0.984578	0.973978	0.982893	0.985714	0.97542	0.943001	0.925061	0.978276	0.988172	0.983519	0.983068	0.866638	0.985703	0.989697	0.99399	0.986945	0.791841	1	0.990829	0.981911	0.932602	0.993452	0.990123	0.996058	0.932402	0.974835	0.977089	0.93651	0.895583	0.970177	0.955599	0.941247	0.298322	0.965558	0.979396	0.945906
parahippocampal R	0.907382	0.855679	0.932404	0.979315	0.936833	0.932451	0.969279	0.956214	0.968507	0.965428	0.969097	0.930118	0.969034	0.973483	0.945603	0.955264	0.96043	0.945697	0.908557	0.891724	0.955976	0.966527	0.958583	0.957826	0.829658	0.958885	0.966547	0.974486	0.961207	0.751469	0.990829	1	0.955112	0.957369	0.971922	0.967006	0.978395	0.898234	0.948102	0.949002	0.901364	0.924447	0.942054	0.922302	0.905681	0.295888	0.932567	0.957404	0.92195
parsopercularis L	0.977294	0.745388	0.959483	0.960691	0.993732	0.988041	0.97818	0.978809	0.998246	0.994147	0.964112	0.994968	0.998135	0.98403	0.980785	0.991778	0.990588	0.98898	0.986277	0.971526	0.995708	0.998027	0.999185	0.999228	0.88007	0.994948	0.998747	0.995782	0.993979	0.814729	0.981911	0.955112	1	0.897995	0.995995	0.998037	0.987364	0.978059	0.99735	0.999335	0.982968	0.831983	0.974688	0.97116	0.985937	0.349832	0.99457	0.973613	0.97802
parsopercularis R	0.826198	0.890796	0.924508	0.902891	0.86994	0.859169	0.891163	0.87435	0.911077	0.922472	0.888001	0.86675	0.911494	0.939975	0.86302	0.881235	0.885912	0.868486	0.85722	0.855393	0.91332	0.915764	0.906032	0.905183	0.721128	0.88929	0.908734	0.918623	0.889618	0.636029	0.932602	0.957369	0.897995	1	0.90944	0.908882	0.910101	0.853884	0.900245	0.894992	0.852195	0.909378	0.854841	0.833507	0.852651	0.317018	0.867308	0.872962	0.893102
parsorbitalis L	0.972463	0.766606	0.948244	0.979624	0.988303	0.984509	0.990984	0.988668	0.998946	0.991617	0.98098	0.986517	0.998954	0.984232	0.987191	0.995348	0.995596	0.990748	0.970063	0.951681	0.989168	0.996731	0.995419	0.99537	0.889711	0.997734	0.99872	0.998871	0.997442	0.819386	0.993452	0.971922	0.995995	0.90944	1	0.999178	0.9974	0.959295	0.989706	0.993046	0.964651	0.862003	0.982413	0.974473	0.969131	0.315465	0.987277	0.984525	0.962178
parsorbitalis R	0.97245	0.761248	0.955452	0.972397	0.989798	0.984671	0.986181	0.984777	0.999592	0.994711	0.973465	0.989412	0.999468	0.986926	0.983921	0.993952	0.993298	0.989189	0.976104	0.960579	0.993108	0.998689	0.997986	0.998055	0.883471	0.996975	0.999468	0.99919	0.995809	0.811936	0.990123	0.967006	0.998037	0.908882	0.999178	1	0.994056	0.966253	0.993901	0.996326	0.971297	0.849724	0.978004	0.97127	0.974981	0.328982	0.989528	0.978932	0.969635
parstriangularis L	0.96613	0.779073	0.931366	0.990405	0.979738	0.977919	0.996852	0.992599	0.993369	0.982416	0.990888	0.975505	0.993475	0.976256	0.988895	0.993657	0.995085	0.988232	0.953375	0.931319	0.977559	0.989255	0.986269	0.98618	0.897921	0.995044	0.992699	0.994827	0.995456	0.824846	0.996058	0.978395	0.987364	0.910101	0.9974	0.994056	1	0.940548	0.977547	0.98242	0.946649	0.883714	0.985545	0.974606	0.952323	0.288806	0.977302	0.989677	0.944047
parstriangularis R	0.956902	0.690053	0.949151	0.895629	0.969741	0.958684	0.924883	0.928054	0.966729	0.971227	0.903979	0.980263	0.966408	0.956934	0.93742	0.95305	0.948541	0.951711	0.988888	0.995214	0.978951	0.971332	0.976811	0.977201	0.828328	0.960161	0.968653	0.959735	0.955901	0.765087	0.932402	0.898234	0.978059	0.853884	0.959295	0.966253	0.940548	1	0.983997	0.98175	0.994243	0.749824	0.92674	0.930429	0.993326	0.446765	0.976117	0.91884	0.985452
pericalcarine L	0.965474	0.746813	0.972034	0.944714	0.986342	0.9775	0.963952	0.963842	0.994595	0.996515	0.946782	0.991298	0.99439	0.987613	0.965568	0.981443	0.978978	0.976887	0.986794	0.981653	0.998326	0.996791	0.998735	0.998783	0.852521	0.986609	0.995138	0.991876	0.984281	0.783298	0.974835	0.948102	0.99735	0.900245	0.989706	0.993901	0.977547	0.983997	1	0.998896	0.98553	0.814576	0.957433	0.95398	0.986879	0.371544	0.988855	0.956246	0.987363
pericalcarine R	0.975355	0.740678	0.963514	0.952619	0.992677	0.985926	0.971952	0.973398	0.996562	0.994369	0.955382	0.995645	0.996358	0.983732	0.975603	0.988546	0.986344	0.98546	0.98913	0.977536	0.996492	0.997155	0.999203	0.999309	0.872273	0.992135	0.997162	0.993677	0.990404	0.806013	0.977089	0.949002	0.999335	0.894992	0.993046	0.996326	0.98242	0.98175	0.998896	1	0.98643	0.820829	0.96874	0.966349	0.988707	0.359273	0.994313	0.966574	0.981734
postcentral L	0.970413	0.690351	0.948013	0.907415	0.983372	0.975484	0.935152	0.942054	0.971726	0.971097	0.913586	0.98989	0.971388	0.954865	0.950805	0.964318	0.960315	0.966029	0.998474	0.990557	0.980906	0.974333	0.98031	0.980676	0.853994	0.967864	0.973665	0.96467	0.965539	0.801167	0.93651	0.901364	0.982968	0.852195	0.964651	0.971297	0.946649	0.994243	0.98553	0.98643	1	0.762917	0.943069	0.949253	0.999508	0.418903	0.987726	0.934681	0.983769
postcentral R	0.795934	0.912956	0.810117	0.920682	0.821712	0.825422	0.888519	0.872281	0.851602	0.834241	0.909039	0.806221	0.852533	0.843384	0.855112	0.853288	0.863528	0.845766	0.773504	0.737639	0.82467	0.842634	0.832533	0.831223	0.770006	0.850374	0.849017	0.860179	0.858739	0.695245	0.895583	0.924447	0.831983	0.909378	0.862003	0.849724	0.883714	0.749824	0.814576	0.820829	0.762917	1	0.859703	0.832619	0.769181	0.270668	0.812264	0.884056	0.77832
posteriorcingulate L	0.985861	0.718633	0.890533	0.980173	0.984156	0.988936	0.992603	0.997479	0.976348	0.953288	0.986407	0.975999	0.976377	0.938193	0.998809	0.99419	0.995131	0.996038	0.952201	0.912232	0.95327	0.967703	0.967988	0.968136	0.95089	0.989908	0.976622	0.974677	0.992231	0.893555	0.970177	0.942054	0.974688	0.854841	0.982413	0.978004	0.985545	0.92674	0.957433	0.96874	0.943069	0.859703	1	0.997279	0.950741	0.254123	0.980377	0.997017	0.915832
posteriorcingulate R	0.993052	0.687651	0.882546	0.964568	0.986346	0.992035	0.982274	0.991152	0.969433	0.945131	0.972484	0.979033	0.969364	0.926744	0.995754	0.99052	0.99009	0.995119	0.958399	0.915496	0.947665	0.960628	0.963054	0.963346	0.958295	0.985312	0.970286	0.965751	0.987288	0.910867	0.955599	0.922302	0.97116	0.833507	0.974473	0.97127	0.974606	0.930429	0.95398	0.966349	0.949253	0.832619	0.997279	1	0.956894	0.264422	0.983335	0.989857	0.913081
precentral L	0.97671	0.689571	0.945138	0.914377	0.987395	0.980517	0.942088	0.949112	0.97525	0.972642	0.921379	0.993096	0.974942	0.955958	0.958009	0.97003	0.96622	0.972008	0.998803	0.987878	0.981712	0.976902	0.982746	0.983108	0.865179	0.973098	0.977161	0.968246	0.970991	0.812544	0.941247	0.905681	0.985937	0.852651	0.969131	0.974981	0.952323	0.993326	0.986879	0.988707	0.999508	0.769181	0.950741	0.956894	1	0.409527	0.991358	0.942106	0.980759
precentral R	0.321233	0.420486	0.397789	0.243861	0.333708	0.313594	0.263176	0.259104	0.331712	0.361286	0.245295	0.353808	0.331211	0.361814	0.269566	0.294993	0.289119	0.292877	0.400056	0.441574	0.371279	0.345238	0.352474	0.353139	0.153876	0.309581	0.333825	0.32537	0.301578	0.134844	0.298322	0.295888	0.349832	0.317018	0.315465	0.328982	0.288806	0.446765	0.371544	0.359273	0.418903	0.270668	0.254123	0.264422	0.409527	1	0.347154	0.245881	0.422154
precuneus L	0.990828	0.709369	0.938977	0.950579	0.999429	0.997004	0.972435	0.978937	0.989279	0.979163	0.95577	0.999325	0.989093	0.963529	0.984328	0.991721	0.989626	0.993581	0.992527	0.967773	0.984223	0.987011	0.990707	0.990907	0.903858	0.991903	0.990464	0.984485	0.991631	0.8518	0.965558	0.932567	0.99457	0.867308	0.987277	0.989528	0.977302	0.976117	0.988855	0.994313	0.987726	0.812264	0.980377	0.983335	0.991358	0.347154	1	0.974398	0.966247
precuneus R	0.973506	0.74917	0.89689	0.989967	0.979547	0.984055	0.995176	0.99669	0.97836	0.956279	0.993162	0.969331	0.978605	0.94467	0.994856	0.99188	0.995083	0.992655	0.94441	0.904158	0.955169	0.969788	0.96821	0.96799	0.934448	0.987856	0.978211	0.978212	0.99202	0.877424	0.979396	0.957404	0.973613	0.872962	0.984525	0.978932	0.989677	0.91884	0.956246	0.966574	0.934681	0.884056	0.997017	0.989857	0.942106	0.245881	0.974398	1	0.915921
rostralanteriorcingulate L	0.932	0.739445	0.981358	0.904347	0.961731	0.948297	0.924001	0.922576	0.97153	0.983313	0.905642	0.969863	0.971345	0.977547	0.926093	0.947117	0.944951	0.94276	0.980302	0.987149	0.989827	0.978843	0.980832	0.980811	0.796367	0.955052	0.9725	0.967837	0.952593	0.731044	0.945906	0.92195	0.97802	0.893102	0.962178	0.969635	0.944047	0.985452	0.987363	0.981734	0.983769	0.77832	0.915832	0.913081	0.980759	0.422154	0.966247	0.915921	1
rostralanteriorcingulate R	0.292371	0.565386	0.393948	0.370023	0.319276	0.311205	0.343378	0.328774	0.344473	0.354243	0.362804	0.319855	0.344907	0.364409	0.313315	0.323162	0.329266	0.315857	0.334363	0.349168	0.354674	0.344571	0.344346	0.343265	0.280654	0.326608	0.343531	0.348805	0.331248	0.230204	0.367252	0.397061	0.33948	0.400285	0.339986	0.338403	0.345716	0.367301	0.346205	0.338348	0.348326	0.488293	0.315284	0.296523	0.342621	0.843746	0.320104	0.335005	0.371069
rostralmiddlefrontal L	0.284799	0.515717	0.515114	0.286037	0.33335	0.307971	0.282779	0.267965	0.372362	0.420133	0.266681	0.359694	0.372404	0.438824	0.264527	0.308083	0.30436	0.295422	0.392643	0.470871	0.423161	0.39196	0.394042	0.392903	0.104108	0.325239	0.372409	0.371817	0.320404	0.168623	0.360605	0.386886	0.375901	0.510852	0.351124	0.36517	0.325244	0.442891	0.415849	0.39031	0.411257	0.339937	0.249765	0.245225	0.397258	0.524169	0.344789	0.261297	0.481348
rostralmiddlefrontal R	0.964343	0.781178	0.947499	0.984191	0.983244	0.979473	0.991929	0.988331	0.997435	0.990506	0.982647	0.980189	0.997434	0.985205	0.984465	0.993004	0.993826	0.987209	0.962427	0.943764	0.986627	0.995242	0.992614	0.992531	0.884863	0.995234	0.996773	0.998876	0.995144	0.811788	0.996365	0.978377	0.992373	0.918064	0.999021	0.997832	0.998118	0.949989	0.985768	0.988998	0.956058	0.872954	0.979939	0.969747	0.960489	0.306429	0.98134	0.984232	0.957342
superiorfrontal L	0.981656	0.748541	0.921074	0.985424	0.987752	0.987912	0.997348	0.997737	0.991462	0.976227	0.989421	0.983489	0.991446	0.965032	0.997044	0.99879	0.999015	0.996201	0.961656	0.934344	0.973915	0.985863	0.985144	0.985257	0.922598	0.998288	0.991358	0.990975	0.998637	0.854016	0.98701	0.96233	0.988534	0.886484	0.995653	0.992726	0.996887	0.945318	0.976773	0.983954	0.95471	0.866877	0.994675	0.98829	0.960993	0.285354	0.98561	0.994159	0.940501
superiorfrontal R	0.998174	0.681022	0.893026	0.956324	0.989065	0.992258	0.97917	0.987877	0.973432	0.95257	0.966562	0.986017	0.973247	0.933358	0.994335	0.991475	0.989152	0.994712	0.967616	0.932638	0.955232	0.966066	0.969824	0.970269	0.95071	0.988347	0.974559	0.968717	0.988215	0.895418	0.954817	0.918871	0.977213	0.83393	0.977069	0.975363	0.97434	0.946894	0.963394	0.973951	0.961061	0.817035	0.993207	0.997289	0.968087	0.295534	0.988318	0.983037	0.925482
superiorparietal L	0.989669	0.726603	0.937507	0.965545	0.999081	0.997723	0.983414	0.987919	0.993452	0.981514	0.970173	0.996678	0.993373	0.967733	0.991165	0.99691	0.996148	0.997749	0.985003	0.957649	0.984395	0.990002	0.992072	0.992147	0.91135	0.996631	0.994199	0.990129	0.997236	0.855936	0.976369	0.94649	0.995735	0.877969	0.993213	0.993685	0.986741	0.967402	0.987731	0.993829	0.979071	0.834419	0.988166	0.987833	0.983612	0.324908	0.998303	0.984923	0.960791
superiorparietal R	0.777202	0.544876	0.824986	0.684345	0.796267	0.776242	0.720632	0.726035	0.792228	0.814845	0.684441	0.819432	0.791172	0.802273	0.736784	0.764549	0.754068	0.760161	0.852951	0.899816	0.826922	0.806044	0.814152	0.815292	0.608259	0.776489	0.794502	0.784418	0.765866	0.544354	0.741846	0.708055	0.811052	0.705774	0.77728	0.793214	0.746473	0.883039	0.833135	0.823298	0.866293	0.529057	0.719668	0.729245	0.857223	0.617116	0.808784	0.706157	0.870047
superiortemporal L	0.899358	0.853272	0.957546	0.954223	0.934253	0.926928	0.949652	0.938464	0.96737	0.97044	0.943778	0.931909	0.967921	0.979049	0.928353	0.945983	0.949263	0.935871	0.914535	0.905737	0.962579	0.967004	0.961982	0.960896	0.797728	0.95101	0.965782	0.971592	0.952892	0.723005	0.981259	0.984851	0.95566	0.965465	0.96585	0.963788	0.965316	0.908719	0.955372	0.952734	0.90911	0.898346	0.923686	0.906541	0.911897	0.316668	0.931813	0.938064	0.934819
superiortemporal R	0.968954	0.77606	0.942452	0.985886	0.985789	0.983271	0.994107	0.992007	0.996852	0.987352	0.985034	0.981939	0.996854	0.980386	0.988305	0.99555	0.996352	0.990782	0.963127	0.940965	0.984128	0.993444	0.991533	0.991442	0.89495	0.996547	0.996294	0.997906	0.997021	0.82369	0.994947	0.975283	0.992034	0.910618	0.998758	0.997205	0.998259	0.947967	0.984113	0.988507	0.956286	0.873765	0.984771	0.975523	0.961115	0.298567	0.983491	0.988406	0.953302
supramarginal L	0.976974	0.733598	0.962613	0.947013	0.993783	0.987172	0.967561	0.970147	0.994232	0.991738	0.950794	0.996807	0.99405	0.979943	0.973716	0.986527	0.984367	0.98482	0.992771	0.979984	0.99564	0.994938	0.997742	0.997825	0.871901	0.989844	0.995132	0.990407	0.98853	0.809957	0.971866	0.942386	0.998561	0.888442	0.990034	0.993712	0.978072	0.985121	0.998173	0.999471	0.990538	0.813679	0.967137	0.966366	0.992501	0.368398	0.995647	0.964215	0.983455
supramarginal R	0.854017	0.890561	0.860538	0.956061	0.879469	0.88119	0.932279	0.918009	0.906982	0.892279	0.946148	0.866313	0.90781	0.899035	0.904563	0.905401	0.914215	0.898431	0.837047	0.804763	0.883738	0.899984	0.890783	0.889651	0.810366	0.904331	0.904836	0.913965	0.911035	0.735743	0.941893	0.962158	0.890309	0.93684	0.915373	0.90537	0.931627	0.816774	0.875	0.880457	0.827239	0.986364	0.906529	0.882877	0.833326	0.245171	0.871567	0.927486	0.840668
transversetemporal L	0.986499	0.725837	0.948153	0.957347	0.997681	0.993634	0.977726	0.981272	0.994872	0.987418	0.962468	0.998302	0.994692	0.974217	0.985274	0.993661	0.9919	0.993033	0.990091	0.970553	0.990494	0.993551	0.995898	0.996102	0.896404	0.995427	0.995707	0.991297	0.994481	0.835348	0.974787	0.944438	0.998515	0.882219	0.993119	0.995203	0.984132	0.978437	0.993928	0.997873	0.986264	0.822556	0.97992	0.979542	0.989735	0.348164	0.998497	0.975868	0.972364
transversetemporal R	0.791835	0.85115	0.760046	0.914728	0.807922	0.817327	0.881427	0.870228	0.826607	0.799389	0.904655	0.788178	0.827459	0.802998	0.852914	0.842753	0.853415	0.83895	0.750602	0.702044	0.791374	0.81374	0.804403	0.803295	0.803554	0.834923	0.824212	0.834693	0.845065	0.737156	0.870318	0.892723	0.80752	0.848187	0.840384	0.825989	0.866413	0.716896	0.78338	0.794591	0.737423	0.980275	0.862359	0.837603	0.745459	0.272229	0.796413	0.884077	0.738591
[truncated: 13 more columns]
