# Supplementary material for: The relationship between the interictal epileptiform discharge source connectivity and cortical structural couplings in temporal lobe epilepsy
Source: Front Neurol. 2023 Feb 1;14:1029732. doi: 10.3389/fneur.2023.1029732 (PMC9948620; doi:10.3389/fneur.2023.1029732)
Supplement: Supplementary file 1 [file Data_Sheet_1.ZIP › Connection/PLV/R/23.xlsx]

## Sheet: Sheet1
\	caudalanteriorcingulate L	caudalanteriorcingulate R	caudalmiddlefrontal L	caudalmiddlefrontal R	cuneus L	cuneus R	entorhinal L	entorhinal R	fusiform L	fusiform R	inferiorparietal L	inferiorparietal R	inferiortemporal L	inferiortemporal R	insula L	insula R	isthmuscingulate L	isthmuscingulate R	lateraloccipital L	lateraloccipital R	lateralorbitofrontal L	lateralorbitofrontal R	lingual L	lingual R	medialorbitofrontal L	medialorbitofrontal R	middletemporal L	middletemporal R	paracentral L	paracentral R	parahippocampal L	parahippocampal R	parsopercularis L	parsopercularis R	parsorbitalis L	parsorbitalis R	parstriangularis L	parstriangularis R	pericalcarine L	pericalcarine R	postcentral L	postcentral R	posteriorcingulate L	posteriorcingulate R	precentral L	precentral R	precuneus L	precuneus R	rostralanteriorcingulate L
caudalanteriorcingulate L	1	0.960781	0.949885	0.867879	0.789667	0.992509	0.986303	0.828283	0.830065	0.411058	0.707025	0.983277	0.900658	0.821304	0.974718	0.994169	0.980937	0.589335	0.988513	0.92364	0.833904	0.943764	0.427379	0.786344	0.969243	0.990716	0.668481	0.819597	0.973533	0.982396	0.894378	0.741035	0.983038	0.947914	0.867813	0.994202	0.864866	0.99433	0.439453	0.945497	0.987211	0.950625	0.944068	0.553842	0.9898	0.963662	0.996242	0.622472	0.995183
caudalanteriorcingulate R	0.960781	1	0.897009	0.950659	0.719934	0.952006	0.988565	0.79546	0.866813	0.511226	0.605645	0.929578	0.958519	0.854806	0.97719	0.981439	0.983993	0.671801	0.945745	0.869177	0.816888	0.965411	0.503089	0.794033	0.970276	0.984876	0.723038	0.88218	0.985353	0.96881	0.777651	0.617984	0.943145	0.90092	0.917006	0.979481	0.767212	0.95229	0.496743	0.858748	0.941055	0.890387	0.981285	0.623615	0.938559	0.908948	0.960861	0.53481	0.980468
caudalmiddlefrontal L	0.949885	0.897009	1	0.826858	0.887135	0.960174	0.939621	0.719581	0.886591	0.462439	0.796738	0.969112	0.831166	0.885387	0.893078	0.941565	0.946413	0.57816	0.971548	0.978841	0.926654	0.946507	0.46239	0.870491	0.87665	0.946505	0.741169	0.838505	0.903614	0.905441	0.867759	0.677004	0.985187	0.993586	0.896598	0.94687	0.92756	0.970825	0.415216	0.901753	0.979746	0.997044	0.866114	0.594977	0.976949	0.995586	0.950522	0.723026	0.932537
caudalmiddlefrontal R	0.867879	0.950659	0.826858	1	0.687424	0.864396	0.920836	0.680948	0.897625	0.605239	0.553805	0.845509	0.926936	0.881496	0.895758	0.903769	0.923913	0.70121	0.861712	0.803693	0.806826	0.944155	0.553143	0.813579	0.879864	0.915552	0.792133	0.936799	0.913142	0.877832	0.659593	0.480251	0.867799	0.833473	0.938719	0.905151	0.680287	0.870533	0.502214	0.74317	0.860189	0.8148	0.924583	0.665086	0.852876	0.833822	0.869642	0.525361	0.8959
cuneus L	0.789667	0.719934	0.887135	0.687424	1	0.820596	0.769634	0.530888	0.807302	0.443326	0.922111	0.85415	0.63166	0.821689	0.703001	0.780128	0.777257	0.509424	0.834673	0.926421	0.917549	0.809016	0.432336	0.853858	0.693941	0.783799	0.7279	0.732262	0.71419	0.729724	0.787643	0.627426	0.840779	0.890477	0.790091	0.788858	0.883387	0.825086	0.323379	0.810772	0.83969	0.899361	0.673221	0.546669	0.835034	0.882031	0.792282	0.894679	0.762536
cuneus R	0.992509	0.952006	0.960174	0.864396	0.820596	1	0.981443	0.795549	0.840944	0.409463	0.744149	0.992745	0.886123	0.836027	0.953546	0.990512	0.979724	0.574405	0.998128	0.939499	0.852195	0.949964	0.411607	0.797594	0.946567	0.985649	0.682481	0.831048	0.961282	0.971919	0.901921	0.738838	0.985633	0.955062	0.872994	0.990324	0.882901	0.994143	0.420272	0.956031	0.99328	0.961251	0.930633	0.540596	0.994047	0.971857	0.996233	0.657764	0.983487
entorhinal L	0.986303	0.988565	0.939621	0.920836	0.769634	0.981443	1	0.797251	0.876813	0.487895	0.662645	0.964936	0.943722	0.866655	0.980332	0.995809	0.997488	0.638361	0.979008	0.909885	0.850623	0.974725	0.48065	0.816419	0.968061	0.998211	0.725445	0.878136	0.989133	0.979882	0.832532	0.663085	0.977463	0.940062	0.916024	0.994879	0.826885	0.982674	0.470748	0.899712	0.976988	0.933914	0.970896	0.605622	0.975568	0.950135	0.987693	0.58555	0.99352
entorhinal R	0.828283	0.79546	0.719581	0.680948	0.530888	0.795549	0.797251	1	0.588159	0.368705	0.493624	0.774109	0.762876	0.579385	0.85162	0.816014	0.780369	0.60564	0.779256	0.686697	0.579533	0.715229	0.481272	0.550827	0.880063	0.801143	0.440811	0.593628	0.82391	0.855058	0.746749	0.779603	0.76839	0.719166	0.638633	0.809557	0.644244	0.794504	0.598557	0.790079	0.77436	0.723819	0.816823	0.529339	0.78274	0.739695	0.815178	0.39388	0.834492
fusiform L	0.830065	0.866813	0.886591	0.897625	0.807302	0.840944	0.876813	0.588159	1	0.691621	0.668962	0.842094	0.849083	0.990501	0.816513	0.85357	0.891944	0.673666	0.854293	0.881497	0.926919	0.943251	0.625712	0.945999	0.785759	0.873619	0.921492	0.958174	0.84163	0.805702	0.652583	0.4416	0.880493	0.898556	0.98149	0.859745	0.759196	0.856666	0.508707	0.722828	0.863699	0.872062	0.833094	0.729643	0.852184	0.875087	0.83542	0.633637	0.838573
fusiform R	0.411058	0.511226	0.462439	0.605239	0.443326	0.409463	0.487895	0.368705	0.691621	1	0.332476	0.393845	0.59847	0.693838	0.469835	0.444606	0.505519	0.668677	0.425212	0.44417	0.589376	0.564173	0.851499	0.678355	0.427979	0.469772	0.817542	0.700551	0.494581	0.433716	0.191076	0.0451393	0.460274	0.474419	0.653594	0.446376	0.332947	0.426498	0.681214	0.258842	0.437264	0.434834	0.526589	0.820125	0.423553	0.441559	0.421438	0.392697	0.438171
inferiorparietal L	0.707025	0.605645	0.796738	0.553805	0.922111	0.744149	0.662645	0.493624	0.668962	0.332476	1	0.779215	0.510271	0.686272	0.603093	0.685406	0.667091	0.375906	0.754576	0.840356	0.79215	0.683831	0.278482	0.709766	0.60255	0.679195	0.58935	0.601462	0.610366	0.646929	0.840193	0.738435	0.743916	0.792382	0.653664	0.691547	0.897263	0.736641	0.154874	0.805173	0.752805	0.816231	0.562462	0.40317	0.752918	0.794004	0.712558	0.956629	0.668043
inferiorparietal R	0.983277	0.929578	0.969112	0.845509	0.85415	0.992745	0.964936	0.774109	0.842094	0.393845	0.779215	1	0.851733	0.838836	0.930038	0.97619	0.963428	0.546489	0.993612	0.960721	0.866825	0.943359	0.39953	0.812785	0.925306	0.973897	0.688565	0.819699	0.934149	0.947869	0.908291	0.745901	0.98537	0.965199	0.868697	0.979668	0.903251	0.992893	0.393523	0.959344	0.991793	0.974566	0.898115	0.525727	0.99249	0.980758	0.982097	0.697486	0.969139
inferiortemporal L	0.900658	0.958519	0.831166	0.926936	0.63166	0.886123	0.943722	0.762876	0.849083	0.59847	0.510271	0.851733	1	0.840066	0.9536	0.921812	0.939528	0.708039	0.881769	0.790573	0.764826	0.921016	0.547384	0.756049	0.925556	0.928582	0.721449	0.892189	0.965232	0.934876	0.695202	0.532988	0.882602	0.835255	0.893572	0.91576	0.69343	0.884497	0.526482	0.774308	0.877127	0.817524	0.982104	0.662358	0.874139	0.838998	0.907179	0.442573	0.925909
inferiortemporal R	0.821304	0.854806	0.885387	0.881496	0.821689	0.836027	0.866655	0.579385	0.990501	0.693838	0.686272	0.838836	0.840066	1	0.805593	0.844568	0.882054	0.673275	0.849963	0.886586	0.936908	0.934001	0.629587	0.957298	0.774453	0.863126	0.918401	0.94627	0.831616	0.798377	0.652446	0.440099	0.873909	0.897748	0.968331	0.850215	0.764526	0.849084	0.51477	0.723595	0.858326	0.872245	0.824092	0.732468	0.846642	0.872823	0.828749	0.647413	0.82787
insula L	0.974718	0.97719	0.893078	0.895758	0.703001	0.953546	0.980332	0.85162	0.816513	0.469835	0.603093	0.930038	0.9536	0.805593	1	0.978139	0.968839	0.652886	0.945416	0.860108	0.785671	0.928501	0.474393	0.752153	0.991184	0.976855	0.663344	0.831015	0.991445	0.988822	0.818112	0.676435	0.941822	0.895333	0.865826	0.97415	0.782807	0.954415	0.494773	0.885183	0.94183	0.889041	0.981804	0.596128	0.944185	0.907016	0.971106	0.519223	0.987827
insula R	0.994169	0.981439	0.941565	0.903769	0.780128	0.990512	0.995809	0.816014	0.85357	0.444606	0.685406	0.97619	0.921812	0.844568	0.978139	1	0.992148	0.616777	0.985551	0.916312	0.839969	0.962536	0.451169	0.800355	0.97297	0.997579	0.6965	0.851761	0.983335	0.98484	0.862433	0.703599	0.978269	0.940597	0.893838	0.999042	0.839403	0.989034	0.458247	0.926837	0.981888	0.939694	0.96106	0.576775	0.982097	0.954427	0.994131	0.603465	0.997
isthmuscingulate L	0.980937	0.983993	0.946413	0.923913	0.777257	0.979724	0.997488	0.780369	0.891944	0.505519	0.667091	0.963428	0.939528	0.882054	0.968839	0.992148	1	0.648568	0.979538	0.912369	0.866706	0.980956	0.496564	0.833604	0.952778	0.995322	0.741872	0.889683	0.982296	0.969817	0.827162	0.648781	0.980379	0.945179	0.925193	0.991591	0.832275	0.981828	0.476992	0.889458	0.979638	0.937754	0.963537	0.624344	0.976977	0.954111	0.983979	0.592174	0.985983
isthmuscingulate R	0.589335	0.671801	0.57816	0.70121	0.509424	0.574405	0.638361	0.60564	0.673666	0.668677	0.375906	0.546489	0.708039	0.673275	0.652886	0.616777	0.648568	1	0.577781	0.532265	0.645	0.650968	0.760677	0.69122	0.641187	0.623889	0.680658	0.663578	0.669085	0.637315	0.389573	0.242262	0.59845	0.582446	0.671411	0.611998	0.465855	0.58513	0.772317	0.438641	0.587668	0.558221	0.703269	0.881388	0.57999	0.572233	0.594878	0.449508	0.615957
lateraloccipital L	0.988513	0.945745	0.971548	0.861712	0.834673	0.998128	0.979008	0.779256	0.854293	0.425212	0.754576	0.993612	0.881769	0.849963	0.945416	0.985551	0.979538	0.577781	1	0.947983	0.870054	0.955833	0.423208	0.814693	0.934736	0.98316	0.698066	0.840232	0.95512	0.962874	0.897924	0.725764	0.991895	0.965382	0.881462	0.986516	0.895749	0.995104	0.419648	0.946617	0.997515	0.971092	0.922905	0.554028	0.997243	0.981098	0.992967	0.671541	0.977414
lateraloccipital R	0.92364	0.869177	0.978841	0.803693	0.926421	0.939499	0.909885	0.686697	0.881497	0.44417	0.840356	0.960721	0.790573	0.886586	0.860108	0.916312	0.912369	0.532265	0.947983	1	0.927909	0.924787	0.429349	0.87335	0.85088	0.920591	0.751881	0.820385	0.867528	0.876168	0.853792	0.680825	0.95628	0.984381	0.890483	0.923227	0.919317	0.946978	0.371349	0.910565	0.951178	0.98572	0.829958	0.549236	0.948343	0.976456	0.92223	0.765265	0.906451
lateralorbitofrontal L	0.833904	0.816888	0.926654	0.806826	0.917549	0.852195	0.850623	0.579533	0.926919	0.589376	0.79215	0.866825	0.764826	0.936908	0.785671	0.839969	0.866706	0.645	0.870054	0.927909	1	0.903277	0.57424	0.956268	0.759144	0.853962	0.845131	0.851136	0.806843	0.789193	0.734693	0.515536	0.895976	0.932399	0.906239	0.846669	0.859005	0.866851	0.462475	0.768572	0.883493	0.916111	0.780577	0.707882	0.87447	0.910546	0.838312	0.752318	0.823616
lateralorbitofrontal R	0.943764	0.965411	0.946507	0.944155	0.809016	0.949964	0.974725	0.715229	0.943251	0.564173	0.683831	0.943359	0.921016	0.934001	0.928501	0.962536	0.980956	0.650968	0.955833	0.924787	0.903277	1	0.528587	0.882725	0.909089	0.974667	0.811623	0.940725	0.94614	0.924403	0.772676	0.582996	0.967414	0.948665	0.969416	0.966771	0.818535	0.959028	0.475773	0.843206	0.958215	0.937266	0.931895	0.648233	0.950901	0.951017	0.946711	0.624701	0.951963
lingual L	0.427379	0.503089	0.46239	0.553143	0.432336	0.411607	0.48065	0.481272	0.625712	0.851499	0.278482	0.39953	0.547384	0.629587	0.474393	0.451169	0.496564	0.760677	0.423208	0.429349	0.57424	0.528587	1	0.66913	0.459439	0.469201	0.731693	0.586688	0.490215	0.450867	0.215269	0.152588	0.462533	0.471768	0.588711	0.452867	0.331473	0.437196	0.899987	0.269464	0.443891	0.439354	0.517982	0.90444	0.433796	0.447559	0.426832	0.359401	0.449934
lingual R	0.786344	0.794033	0.870491	0.813579	0.853858	0.797594	0.816419	0.550827	0.945999	0.678355	0.709766	0.812785	0.756049	0.957298	0.752153	0.800355	0.833604	0.69122	0.814693	0.87335	0.956268	0.882725	0.66913	1	0.72779	0.818091	0.913586	0.873073	0.773268	0.74694	0.64741	0.43233	0.846446	0.880164	0.908169	0.808414	0.771404	0.819302	0.54268	0.69682	0.831377	0.859686	0.756381	0.775118	0.820767	0.856432	0.78714	0.694545	0.784581
medialorbitofrontal L	0.969243	0.970276	0.87665	0.879864	0.693941	0.946567	0.968061	0.880063	0.785759	0.427979	0.60255	0.925306	0.925556	0.774453	0.991184	0.97297	0.952778	0.641187	0.934736	0.85088	0.759144	0.909089	0.459439	0.72779	1	0.968291	0.63026	0.796605	0.978355	0.985376	0.820382	0.704156	0.927063	0.880065	0.840307	0.969166	0.768784	0.946297	0.49971	0.892927	0.928977	0.877587	0.968303	0.573912	0.932413	0.894605	0.962289	0.51838	0.983989
medialorbitofrontal R	0.990716	0.984876	0.946505	0.915552	0.783799	0.985649	0.998211	0.801143	0.873619	0.469772	0.679195	0.973897	0.928582	0.863126	0.976855	0.997579	0.995322	0.623889	0.98316	0.920591	0.853962	0.974667	0.469201	0.818091	0.968291	1	0.721097	0.870308	0.982367	0.977044	0.845598	0.67982	0.982354	0.947488	0.91346	0.998512	0.837264	0.98934	0.460567	0.911002	0.981861	0.943153	0.960922	0.593173	0.980897	0.958412	0.988944	0.602674	0.995554
middletemporal L	0.668481	0.723038	0.741169	0.792133	0.7279	0.682481	0.725445	0.440811	0.921492	0.817542	0.58935	0.688565	0.721449	0.918401	0.663344	0.6965	0.741872	0.680658	0.698066	0.751881	0.845131	0.811623	0.731693	0.913586	0.63026	0.721097	1	0.885606	0.690742	0.646193	0.491367	0.278238	0.727573	0.756836	0.881901	0.704483	0.620481	0.699433	0.561628	0.567777	0.707608	0.725864	0.690892	0.800884	0.694211	0.72577	0.674488	0.589711	0.680942
middletemporal R	0.819597	0.88218	0.838505	0.936799	0.732262	0.831048	0.878136	0.593628	0.958174	0.700551	0.601462	0.819699	0.892189	0.94627	0.831015	0.851761	0.889683	0.663578	0.840232	0.820385	0.851136	0.940725	0.586688	0.873073	0.796605	0.870308	0.885606	1	0.856631	0.817471	0.622927	0.420129	0.855961	0.84193	0.962047	0.855046	0.698108	0.838492	0.485249	0.69834	0.842056	0.82249	0.862694	0.689665	0.830384	0.83681	0.829876	0.569535	0.837151
paracentral L	0.973533	0.985353	0.903614	0.913142	0.71419	0.961282	0.989133	0.82391	0.84163	0.494581	0.610366	0.934149	0.965232	0.831616	0.991445	0.983335	0.982296	0.669085	0.95512	0.867528	0.806843	0.94614	0.490215	0.773268	0.978355	0.982367	0.690742	0.856631	1	0.990946	0.81034	0.653182	0.949829	0.904128	0.887565	0.978337	0.78856	0.958078	0.500573	0.880625	0.950334	0.896138	0.990951	0.616551	0.950537	0.9146	0.977381	0.528262	0.986335
paracentral R	0.982396	0.96881	0.905441	0.877832	0.729724	0.971919	0.979882	0.855058	0.805702	0.433716	0.646929	0.947869	0.934876	0.798377	0.988822	0.98484	0.969817	0.637315	0.962874	0.876168	0.789193	0.924403	0.450867	0.74694	0.985376	0.977044	0.646193	0.817471	0.990946	1	0.853956	0.715116	0.949083	0.903777	0.851871	0.979005	0.808459	0.963673	0.490145	0.919974	0.95512	0.904389	0.976358	0.574246	0.957781	0.920123	0.98562	0.556798	0.988342
parahippocampal L	0.894378	0.777651	0.867759	0.659593	0.787643	0.901921	0.832532	0.746749	0.652583	0.191076	0.840193	0.908291	0.695202	0.652446	0.818112	0.862433	0.827162	0.389573	0.897924	0.853792	0.734693	0.772676	0.215269	0.64741	0.820382	0.845598	0.491367	0.622927	0.81034	0.853956	1	0.874586	0.874322	0.853885	0.675437	0.862302	0.9234	0.892292	0.26906	0.955233	0.894167	0.880805	0.760748	0.361045	0.903299	0.881715	0.892844	0.755337	0.859782
parahippocampal R	0.741035	0.617984	0.677004	0.480251	0.627426	0.738838	0.663085	0.779603	0.4416	0.0451393	0.738435	0.745901	0.532988	0.440099	0.676435	0.703599	0.648781	0.242262	0.725764	0.680825	0.515536	0.582996	0.152588	0.43233	0.704156	0.67982	0.278238	0.420129	0.653182	0.715116	0.874586	1	0.693903	0.66769	0.476887	0.701682	0.73667	0.726168	0.304494	0.840035	0.715632	0.699772	0.60954	0.170728	0.728247	0.700794	0.73194	0.656111	0.709403
parsopercularis L	0.983038	0.943145	0.985187	0.867799	0.840779	0.985633	0.977463	0.76839	0.880493	0.460274	0.743916	0.98537	0.882602	0.873909	0.941822	0.978269	0.980379	0.59845	0.991895	0.95628	0.895976	0.967414	0.462533	0.846446	0.927063	0.982354	0.727573	0.855961	0.949829	0.949083	0.874322	0.693903	1	0.980981	0.903512	0.981978	0.898292	0.994741	0.436152	0.917587	0.99693	0.981241	0.916654	0.593427	0.995359	0.991789	0.982161	0.668482	0.972987
parsopercularis R	0.947914	0.90092	0.993586	0.833473	0.890477	0.955062	0.940062	0.719166	0.898556	0.474419	0.792382	0.965199	0.835255	0.897748	0.895333	0.940597	0.945179	0.582446	0.965382	0.984381	0.932399	0.948665	0.471768	0.880164	0.880065	0.947488	0.756836	0.84193	0.904128	0.903777	0.853885	0.66769	0.980981	1	0.911145	0.946814	0.914574	0.968113	0.420842	0.897885	0.973098	0.992624	0.868348	0.599313	0.970265	0.990499	0.946076	0.721432	0.93361
parsorbitalis L	0.867813	0.917006	0.896598	0.938719	0.790091	0.872994	0.916024	0.638633	0.98149	0.653594	0.653664	0.868697	0.893572	0.968331	0.865826	0.893838	0.925193	0.671411	0.881462	0.890483	0.906239	0.969416	0.588711	0.908169	0.840307	0.91346	0.881901	0.962047	0.887565	0.851871	0.675437	0.476887	0.903512	0.911145	1	0.899768	0.75933	0.887498	0.495805	0.756081	0.886595	0.884704	0.882388	0.696057	0.87646	0.891093	0.870842	0.609335	0.883228
parsorbitalis R	0.994202	0.979481	0.94687	0.905151	0.788858	0.990324	0.994879	0.809557	0.859745	0.446376	0.691547	0.979668	0.91576	0.850215	0.97415	0.999042	0.991591	0.611998	0.986516	0.923227	0.846669	0.966771	0.452867	0.808414	0.969166	0.998512	0.704483	0.855046	0.978337	0.979005	0.862302	0.701682	0.981978	0.946814	0.899768	1	0.84428	0.992206	0.453508	0.925833	0.98421	0.945632	0.954542	0.577124	0.984167	0.960026	0.992125	0.612751	0.996207
parstriangularis L	0.864866	0.767212	0.92756	0.680287	0.883387	0.882901	0.826885	0.644244	0.759196	0.332947	0.897263	0.903251	0.69343	0.764526	0.782807	0.839403	0.832275	0.465855	0.895749	0.919317	0.859005	0.818535	0.331473	0.771404	0.768784	0.837264	0.620481	0.698108	0.78856	0.808459	0.9234	0.73667	0.898292	0.914574	0.75933	0.84428	1	0.886781	0.280519	0.882021	0.902871	0.931374	0.739878	0.489874	0.904459	0.922095	0.867062	0.82178	0.830539
parstriangularis R	0.99433	0.95229	0.970825	0.870533	0.825086	0.994143	0.982674	0.794504	0.856666	0.426498	0.736641	0.992893	0.884497	0.849084	0.954415	0.989034	0.981828	0.58513	0.995104	0.946978	0.866851	0.959028	0.437196	0.819302	0.946297	0.98934	0.699433	0.838492	0.958078	0.963673	0.892292	0.726168	0.994741	0.968113	0.887498	0.992206	0.886781	1	0.429418	0.940258	0.996528	0.971069	0.925332	0.565095	0.997016	0.982416	0.991031	0.657896	0.985494
pericalcarine L	0.439453	0.496743	0.415216	0.502214	0.323379	0.420272	0.470748	0.598557	0.508707	0.681214	0.154874	0.393523	0.526482	0.51477	0.494773	0.458247	0.476992	0.772317	0.419648	0.371349	0.462475	0.475773	0.899987	0.54268	0.49971	0.460567	0.561628	0.485249	0.500573	0.490145	0.26906	0.304494	0.436152	0.420842	0.495805	0.453508	0.280519	0.429418	1	0.324367	0.427779	0.398456	0.528448	0.807294	0.422968	0.412152	0.441471	0.218267	0.46132
pericalcarine R	0.945497	0.858748	0.901753	0.74317	0.810772	0.956031	0.899712	0.790079	0.722828	0.258842	0.805173	0.959344	0.774308	0.723595	0.885183	0.926837	0.889458	0.438641	0.946617	0.910565	0.768572	0.843206	0.269464	0.69682	0.892927	0.911002	0.567777	0.69834	0.880625	0.919974	0.955233	0.840035	0.917587	0.897885	0.756081	0.925833	0.882021	0.940258	0.324367	1	0.934803	0.917206	0.839249	0.390222	0.941801	0.918192	0.946305	0.712017	0.923289
postcentral L	0.987211	0.941055	0.979746	0.860189	0.83969	0.99328	0.976988	0.77436	0.863699	0.437264	0.752805	0.991793	0.877127	0.858326	0.94183	0.981888	0.979638	0.587668	0.997515	0.951178	0.883493	0.958215	0.443891	0.831377	0.928977	0.981861	0.707608	0.842056	0.950334	0.95512	0.894167	0.715632	0.99693	0.973098	0.886595	0.98421	0.902871	0.996528	0.427779	0.934803	1	0.977467	0.915916	0.575681	0.99949	0.987603	0.988714	0.674284	0.974685
postcentral R	0.950625	0.890387	0.997044	0.8148	0.899361	0.961251	0.933914	0.723819	0.872062	0.434834	0.816231	0.974566	0.817524	0.872245	0.889041	0.939694	0.937754	0.558221	0.971092	0.98572	0.916111	0.937266	0.439354	0.859686	0.877587	0.943153	0.725864	0.82249	0.896138	0.904389	0.880805	0.699772	0.981241	0.992624	0.884704	0.945632	0.931374	0.971069	0.398456	0.917206	0.977467	1	0.857001	0.568224	0.975653	0.995771	0.949331	0.744562	0.93168
posteriorcingulate L	0.944068	0.981285	0.866114	0.924583	0.673221	0.930633	0.970896	0.816823	0.833094	0.526589	0.562462	0.898115	0.982104	0.824092	0.981804	0.96106	0.963537	0.703269	0.922905	0.829958	0.780577	0.931895	0.517982	0.756381	0.968303	0.960922	0.690892	0.862694	0.990951	0.976358	0.760748	0.60954	0.916654	0.868348	0.882388	0.954542	0.739878	0.925332	0.528448	0.839249	0.915916	0.857001	1	0.641742	0.915011	0.876964	0.949223	0.485618	0.964816
posteriorcingulate R	0.553842	0.623615	0.594977	0.665086	0.546669	0.540596	0.605622	0.529339	0.729643	0.820125	0.40317	0.525727	0.662358	0.732468	0.596128	0.576775	0.624344	0.881388	0.554028	0.549236	0.707882	0.648233	0.90444	0.775118	0.573912	0.593173	0.800884	0.689665	0.616551	0.574246	0.361045	0.170728	0.593427	0.599313	0.696057	0.577124	0.489874	0.565095	0.807294	0.390222	0.575681	0.568224	0.641742	1	0.565618	0.577286	0.555833	0.456151	0.573087
precentral L	0.9898	0.938559	0.976949	0.852876	0.835034	0.994047	0.975568	0.78274	0.852184	0.423553	0.752918	0.99249	0.874139	0.846642	0.944185	0.982097	0.976977	0.57999	0.997243	0.948343	0.87447	0.950901	0.433796	0.820767	0.932413	0.980897	0.694211	0.830384	0.950537	0.957781	0.903299	0.728247	0.995359	0.970265	0.87646	0.984167	0.904459	0.997016	0.422968	0.941801	0.99949	0.975653	0.915011	0.565618	1	0.985669	0.990307	0.672754	0.976301
precentral R	0.963662	0.908948	0.995586	0.833822	0.882031	0.971857	0.950135	0.739695	0.875087	0.441559	0.794004	0.980758	0.838998	0.872823	0.907016	0.954427	0.954111	0.572233	0.981098	0.976456	0.910546	0.951017	0.447559	0.856432	0.894605	0.958412	0.72577	0.83681	0.9146	0.920123	0.881715	0.700794	0.991789	0.990499	0.891093	0.960026	0.922095	0.982416	0.412152	0.918192	0.987603	0.995771	0.876964	0.577286	0.985669	1	0.962287	0.7221	0.947046
precuneus L	0.996242	0.960861	0.950522	0.869642	0.792282	0.996233	0.987693	0.815178	0.83542	0.421438	0.712558	0.982097	0.907179	0.828749	0.971106	0.994131	0.983979	0.594878	0.992967	0.92223	0.838312	0.946711	0.426832	0.78714	0.962289	0.988944	0.674488	0.829876	0.977381	0.98562	0.892844	0.73194	0.982161	0.946076	0.870842	0.992125	0.867062	0.991031	0.441471	0.946305	0.988714	0.949331	0.949223	0.555833	0.990307	0.962287	1	0.625227	0.991026
precuneus R	0.622472	0.53481	0.723026	0.525361	0.894679	0.657764	0.58555	0.39388	0.633637	0.392697	0.956629	0.697486	0.442573	0.647413	0.519223	0.603465	0.592174	0.449508	0.671541	0.765265	0.752318	0.624701	0.359401	0.694545	0.51838	0.602674	0.589711	0.569535	0.528262	0.556798	0.755337	0.656111	0.668482	0.721432	0.609335	0.612751	0.82178	0.657896	0.218267	0.712017	0.674284	0.744562	0.485618	0.456151	0.672754	0.7221	0.625227	1	0.585699
rostralanteriorcingulate L	0.995183	0.980468	0.932537	0.8959	0.762536	0.983487	0.99352	0.834492	0.838573	0.438171	0.668043	0.969139	0.925909	0.82787	0.987827	0.997	0.985983	0.615957	0.977414	0.906451	0.823616	0.951963	0.449934	0.784581	0.983989	0.995554	0.680942	0.837151	0.986335	0.988342	0.859782	0.709403	0.972987	0.93361	0.883228	0.996207	0.830539	0.985494	0.46132	0.923289	0.974685	0.93168	0.964816	0.573087	0.976301	0.947046	0.991026	0.585699	1
rostralanteriorcingulate R	0.990647	0.987073	0.941357	0.916699	0.776108	0.98424	0.99834	0.807	0.868361	0.467434	0.672126	0.971132	0.931478	0.85762	0.980004	0.997982	0.994567	0.626623	0.980734	0.915365	0.846888	0.971712	0.468422	0.811559	0.972465	0.999779	0.715421	0.86681	0.984757	0.979732	0.843649	0.680672	0.979022	0.942612	0.910094	0.99841	0.831294	0.987304	0.463381	0.910372	0.978864	0.93818	0.964471	0.592212	0.9782	0.953773	0.988644	0.594881	0.996741
rostralmiddlefrontal L	0.75877	0.6652	0.662304	0.523391	0.528967	0.733624	0.694168	0.896621	0.458021	0.173688	0.591046	0.724696	0.614653	0.451353	0.738388	0.726788	0.678659	0.38842	0.717222	0.642706	0.490425	0.599957	0.298695	0.430919	0.768262	0.704084	0.281509	0.449786	0.707275	0.759597	0.795631	0.909553	0.696359	0.654865	0.499896	0.720776	0.662823	0.727836	0.437888	0.787374	0.712166	0.6756	0.679843	0.313225	0.724747	0.684216	0.743955	0.488836	0.742702
rostralmiddlefrontal R	0.694961	0.563071	0.670359	0.452331	0.671756	0.699524	0.615494	0.669247	0.438788	0.0839277	0.793413	0.714654	0.474093	0.440698	0.61367	0.653108	0.608877	0.234133	0.692691	0.669943	0.551656	0.547396	0.0424248	0.454144	0.632371	0.630943	0.305939	0.403498	0.597085	0.653105	0.877305	0.896295	0.665562	0.654002	0.453351	0.651539	0.784814	0.688733	0.178087	0.79633	0.689823	0.690503	0.548831	0.188627	0.701676	0.684676	0.686503	0.729688	0.654468
superiorfrontal L	0.973395	0.996236	0.902895	0.929876	0.72196	0.959707	0.991316	0.821479	0.849068	0.486237	0.613071	0.938184	0.954312	0.836418	0.989492	0.986721	0.983026	0.66085	0.952658	0.874399	0.80954	0.955484	0.487948	0.78142	0.984618	0.988547	0.700843	0.85953	0.992042	0.981682	0.801066	0.649367	0.949975	0.906633	0.900312	0.984421	0.780905	0.960878	0.491614	0.878044	0.948413	0.898373	0.983252	0.60944	0.947931	0.916441	0.971376	0.537713	0.990306
superiorfrontal R	0.997631	0.9762	0.946562	0.893959	0.783375	0.990382	0.994057	0.821651	0.849025	0.436979	0.689671	0.979218	0.916344	0.839109	0.97915	0.998551	0.989536	0.610681	0.986195	0.920638	0.840557	0.958684	0.44868	0.799345	0.973581	0.99726	0.691029	0.842402	0.980951	0.983464	0.870705	0.713931	0.982373	0.946184	0.88915	0.998726	0.848225	0.992848	0.453691	0.930225	0.984599	0.945532	0.955982	0.574475	0.985628	0.959933	0.994339	0.608188	0.998324
superiorparietal L	0.957547	0.917343	0.885759	0.819687	0.722882	0.954947	0.940307	0.839004	0.757691	0.394457	0.673117	0.932	0.905349	0.759	0.955839	0.950626	0.930391	0.58069	0.946522	0.860777	0.754362	0.88226	0.387534	0.695789	0.945747	0.938574	0.592489	0.783131	0.95187	0.972486	0.879628	0.748161	0.923172	0.881326	0.801151	0.944257	0.820026	0.939062	0.454306	0.931364	0.933961	0.888296	0.936565	0.50678	0.938505	0.90089	0.964951	0.573397	0.95297
superiorparietal R	0.859485	0.901649	0.779901	0.858486	0.605093	0.847322	0.879647	0.847653	0.754278	0.53514	0.494217	0.811057	0.90828	0.748197	0.91002	0.877609	0.87523	0.802117	0.836998	0.74129	0.712017	0.840692	0.591666	0.695788	0.911473	0.870247	0.634596	0.786334	0.914419	0.913788	0.685476	0.574872	0.826255	0.779739	0.797632	0.867928	0.656628	0.83662	0.653711	0.764266	0.828617	0.770844	0.93481	0.706413	0.82767	0.78987	0.866472	0.426638	0.880636
superiortemporal L	0.918019	0.838186	0.823769	0.708314	0.659568	0.896207	0.866959	0.910061	0.640689	0.265159	0.656824	0.882372	0.785963	0.634983	0.900887	0.893645	0.851348	0.491929	0.881854	0.800416	0.660833	0.782419	0.33686	0.602364	0.91673	0.875024	0.46435	0.641785	0.875338	0.91845	0.895699	0.852247	0.86211	0.819188	0.686398	0.888518	0.788667	0.8901	0.443579	0.918916	0.874792	0.833711	0.846796	0.421496	0.88531	0.844611	0.907728	0.554092	0.906483
superiortemporal R	0.8635	0.934028	0.837843	0.983175	0.710001	0.869502	0.918	0.651993	0.921311	0.633629	0.57958	0.851214	0.928736	0.908517	0.883044	0.898483	0.924967	0.671862	0.87026	0.815329	0.826263	0.953469	0.542823	0.833764	0.857162	0.910946	0.820754	0.970433	0.904633	0.869889	0.666599	0.475484	0.873376	0.841634	0.951681	0.899684	0.695734	0.871203	0.476107	0.746743	0.867665	0.824232	0.913586	0.65423	0.859066	0.842291	0.871727	0.544234	0.885788
supramarginal L	0.984514	0.928839	0.977517	0.84126	0.844634	0.993799	0.968452	0.772757	0.846455	0.413698	0.770968	0.993442	0.862856	0.84292	0.933869	0.976241	0.970008	0.566943	0.997795	0.951581	0.874528	0.945084	0.419367	0.816733	0.922223	0.973948	0.689345	0.82435	0.94188	0.951982	0.910758	0.734741	0.992389	0.969427	0.868921	0.978128	0.913871	0.993512	0.410558	0.947742	0.998318	0.977401	0.90525	0.551903	0.998699	0.98585	0.987668	0.689433	0.968581
supramarginal R	0.975037	0.919175	0.984995	0.839943	0.871811	0.983626	0.958671	0.756123	0.860235	0.418175	0.789037	0.993569	0.844787	0.857401	0.918594	0.966042	0.959933	0.559357	0.989905	0.971292	0.891028	0.95012	0.425353	0.838212	0.909904	0.967754	0.708615	0.831008	0.923984	0.933544	0.89611	0.723787	0.992748	0.980148	0.880786	0.971205	0.917462	0.990809	0.402528	0.937766	0.993186	0.98851	0.886444	0.553324	0.992316	0.993997	0.973025	0.714142	0.959068
transversetemporal L	0.959654	0.865812	0.90724	0.745843	0.772056	0.956874	0.91042	0.824898	0.716765	0.275155	0.767778	0.95125	0.799288	0.71358	0.910395	0.934805	0.902295	0.477844	0.95024	0.885128	0.759645	0.844449	0.309406	0.690887	0.91073	0.91927	0.546012	0.700655	0.900189	0.936891	0.967795	0.84494	0.929718	0.897708	0.748968	0.932663	0.892902	0.948611	0.368667	0.976195	0.945486	0.916049	0.859088	0.4343	0.953832	0.923089	0.95779	0.673768	0.936371
transversetemporal R	0.916385	0.834671	0.976497	0.753186	0.921938	0.929794	0.885617	0.692789	0.833182	0.392713	0.867092	0.950364	0.756199	0.839232	0.841539	0.896377	0.888483	0.513818	0.940594	0.981244	0.907645	0.885857	0.398562	0.837408	0.83211	0.897702	0.695027	0.764606	0.845728	0.862671	0.894872	0.719151	0.948518	0.978704	0.842245	0.903042	0.951226	0.938524	0.35188	0.916844	0.946745	0.984763	0.801165	0.530022	0.946947	0.974181	0.914394	0.798856	0.889307
[truncated: 13 more columns]
