# Supplementary material for: The relationship between the interictal epileptiform discharge source connectivity and cortical structural couplings in temporal lobe epilepsy
Source: Front Neurol. 2023 Feb 1;14:1029732. doi: 10.3389/fneur.2023.1029732 (PMC9948620; doi:10.3389/fneur.2023.1029732)
Supplement: Supplementary file 1 [file Data_Sheet_1.ZIP › Connection/PLV/R/24.xlsx]

## Sheet: Sheet1
\	caudalanteriorcingulate L	caudalanteriorcingulate R	caudalmiddlefrontal L	caudalmiddlefrontal R	cuneus L	cuneus R	entorhinal L	entorhinal R	fusiform L	fusiform R	inferiorparietal L	inferiorparietal R	inferiortemporal L	inferiortemporal R	insula L	insula R	isthmuscingulate L	isthmuscingulate R	lateraloccipital L	lateraloccipital R	lateralorbitofrontal L	lateralorbitofrontal R	lingual L	lingual R	medialorbitofrontal L	medialorbitofrontal R	middletemporal L	middletemporal R	paracentral L	paracentral R	parahippocampal L	parahippocampal R	parsopercularis L	parsopercularis R	parsorbitalis L	parsorbitalis R	parstriangularis L	parstriangularis R	pericalcarine L	pericalcarine R	postcentral L	postcentral R	posteriorcingulate L	posteriorcingulate R	precentral L	precentral R	precuneus L	precuneus R	rostralanteriorcingulate L
caudalanteriorcingulate L	1	0.728311	0.580753	0.70872	0.710892	0.44112	0.807396	0.622843	0.534499	0.683263	0.699023	0.815137	0.699441	0.591963	0.826859	0.800507	0.684058	0.89731	0.735759	0.527209	0.580809	0.688077	0.658261	0.682557	0.857053	0.760265	0.704962	0.667953	0.752325	0.832255	0.613308	0.40503	0.651089	0.624621	0.750852	0.871113	0.699557	0.704575	0.694575	0.62006	0.540617	0.0580581	0.704909	0.86192	0.806151	0.471637	0.877523	0.659749	0.575597
caudalanteriorcingulate R	0.728311	1	0.780548	0.988715	0.992347	0.557049	0.972946	0.935134	0.815896	0.978279	0.917966	0.927326	0.986203	0.303389	0.903217	0.973512	0.702141	0.872871	0.861775	0.635623	0.809412	0.97636	0.902053	0.919855	0.8811	0.991042	0.968225	0.946965	0.995153	0.829949	0.958131	0.571497	0.9798	0.754965	0.980176	0.916931	0.988972	0.859557	0.912163	0.82441	0.330473	0.26117	0.978706	0.827944	0.836925	0.631715	0.765244	0.980345	0.775825
caudalmiddlefrontal L	0.580753	0.780548	1	0.847053	0.823221	0.851314	0.763452	0.904159	0.932727	0.867392	0.60123	0.824653	0.849235	0.42486	0.593503	0.789336	0.328642	0.678903	0.937589	0.913982	0.990798	0.872758	0.958126	0.944289	0.569426	0.80641	0.88887	0.914781	0.775035	0.513361	0.813357	0.623681	0.772708	0.967297	0.847834	0.705275	0.735251	0.956066	0.948327	0.990363	0.472095	0.193961	0.870624	0.52404	0.871021	0.256201	0.740949	0.763726	0.997785
caudalmiddlefrontal R	0.70872	0.988715	0.847053	1	0.995048	0.628041	0.962807	0.970407	0.871929	0.996879	0.870542	0.939074	0.997695	0.297487	0.856968	0.972076	0.626146	0.85493	0.902981	0.707024	0.871244	0.996524	0.947044	0.959741	0.833136	0.989672	0.992576	0.981423	0.98285	0.77808	0.966544	0.607054	0.971189	0.81796	0.992274	0.904801	0.965484	0.906015	0.952688	0.883268	0.362322	0.224929	0.998042	0.779715	0.866103	0.563669	0.773925	0.968404	0.842182
cuneus L	0.710892	0.992347	0.823221	0.995048	1	0.598684	0.964797	0.956279	0.848525	0.990522	0.8975	0.936817	0.994228	0.309792	0.872827	0.968985	0.661138	0.866242	0.886487	0.672611	0.850163	0.986656	0.92748	0.942487	0.841751	0.98483	0.983286	0.966112	0.99093	0.800181	0.966771	0.598484	0.97612	0.791023	0.985634	0.899127	0.973471	0.884049	0.935786	0.856883	0.352092	0.249704	0.991351	0.798868	0.854483	0.597784	0.768816	0.982076	0.820402
cuneus R	0.44112	0.557049	0.851314	0.628041	0.598684	1	0.533278	0.730303	0.842178	0.659672	0.389014	0.572812	0.638233	0.636397	0.386263	0.554106	0.219836	0.445226	0.702672	0.865704	0.839556	0.665631	0.767439	0.740329	0.377687	0.585195	0.676061	0.718981	0.542449	0.316216	0.632938	0.706364	0.572914	0.821521	0.626985	0.482595	0.525911	0.756914	0.737187	0.83048	0.444409	0.259888	0.654009	0.330905	0.639498	0.0819007	0.507346	0.550731	0.852987
entorhinal L	0.807396	0.972946	0.763452	0.962807	0.964797	0.533278	1	0.890685	0.765781	0.945045	0.893194	0.952934	0.955817	0.357318	0.936332	0.993734	0.713591	0.928803	0.874128	0.638543	0.781737	0.945982	0.880787	0.903576	0.915319	0.985153	0.948668	0.919212	0.982365	0.870797	0.896152	0.507039	0.92229	0.765908	0.978235	0.96595	0.945585	0.870205	0.901723	0.810303	0.406625	0.185204	0.956015	0.876327	0.880903	0.589599	0.830593	0.929924	0.758217
entorhinal R	0.622843	0.935134	0.904159	0.970407	0.956279	0.730303	0.890685	1	0.952777	0.985057	0.792495	0.87562	0.97662	0.32416	0.757179	0.903948	0.517467	0.759881	0.892767	0.760201	0.932934	0.985553	0.969285	0.968514	0.732589	0.937496	0.979913	0.991962	0.918347	0.665335	0.972042	0.703025	0.947513	0.851476	0.953766	0.822262	0.914864	0.910347	0.956892	0.925269	0.354734	0.231845	0.97685	0.667587	0.830552	0.484696	0.710535	0.932435	0.903197
fusiform L	0.534499	0.815896	0.932727	0.871929	0.848525	0.842178	0.765781	0.952777	1	0.898554	0.651509	0.776395	0.881342	0.421411	0.615502	0.786066	0.375318	0.639704	0.848792	0.804416	0.959108	0.9014	0.941875	0.923729	0.596245	0.824734	0.899008	0.931842	0.795271	0.525985	0.89305	0.770003	0.844356	0.858801	0.852592	0.699874	0.793922	0.881741	0.912361	0.936213	0.357478	0.21617	0.887366	0.531078	0.768929	0.350185	0.635076	0.820382	0.93367
fusiform R	0.683263	0.978279	0.867392	0.996879	0.990522	0.659672	0.945045	0.985057	0.898554	1	0.854782	0.923653	0.998165	0.301082	0.829931	0.954936	0.597648	0.828989	0.903058	0.72356	0.893272	0.999029	0.957774	0.966888	0.804261	0.978205	0.994866	0.989969	0.968876	0.74588	0.975937	0.639187	0.97148	0.830556	0.985602	0.881223	0.956821	0.909975	0.958246	0.898475	0.361142	0.229748	0.99768	0.747441	0.857905	0.54577	0.755506	0.966	0.864012
inferiorparietal L	0.699023	0.917966	0.60123	0.870542	0.8975	0.389014	0.893194	0.792495	0.651509	0.854782	1	0.806347	0.873016	0.362957	0.937087	0.868998	0.85799	0.822995	0.701326	0.436232	0.638762	0.846668	0.740691	0.764237	0.884985	0.88256	0.834923	0.801014	0.919981	0.886199	0.861391	0.458421	0.905923	0.570883	0.85967	0.83164	0.937814	0.692178	0.754826	0.645315	0.226649	0.404186	0.851144	0.872176	0.700245	0.783532	0.662791	0.928749	0.601469
inferiorparietal R	0.815137	0.927326	0.824653	0.939074	0.936817	0.572812	0.952934	0.87562	0.776395	0.923653	0.806347	1	0.927041	0.374801	0.852388	0.970172	0.611629	0.942025	0.942955	0.722829	0.829213	0.924891	0.9039	0.923328	0.837258	0.947227	0.938303	0.912259	0.944301	0.810096	0.853165	0.483218	0.869996	0.832705	0.954377	0.931137	0.881663	0.9175	0.932072	0.859478	0.465783	0.119523	0.941844	0.822716	0.939402	0.500269	0.891807	0.87888	0.815931
inferiortemporal L	0.699441	0.986203	0.849235	0.997695	0.994228	0.638233	0.955817	0.97662	0.881342	0.998165	0.873016	0.927041	1	0.299417	0.8505	0.962336	0.622811	0.841885	0.896737	0.705074	0.876584	0.996952	0.94831	0.95983	0.824978	0.984942	0.993457	0.9834	0.977935	0.766997	0.97494	0.625604	0.976247	0.816707	0.988631	0.892658	0.96747	0.902523	0.951339	0.883969	0.362411	0.236541	0.996324	0.768256	0.857843	0.564092	0.761489	0.972001	0.846078
inferiortemporal R	0.591963	0.303389	0.42486	0.297487	0.309792	0.636397	0.357318	0.32416	0.421411	0.301082	0.362957	0.374801	0.299417	1	0.447072	0.347391	0.554414	0.478317	0.364217	0.428001	0.428243	0.300975	0.353866	0.344532	0.46539	0.316029	0.319167	0.324729	0.332636	0.543089	0.266354	0.569134	0.261974	0.402436	0.325333	0.390707	0.290315	0.362558	0.349596	0.391344	0.406527	0.290518	0.308803	0.548165	0.394992	0.380511	0.475784	0.28083	0.446172
insula L	0.826859	0.903217	0.593503	0.856968	0.872827	0.386263	0.936332	0.757179	0.615502	0.829931	0.937087	0.852388	0.8505	0.447072	1	0.910028	0.86186	0.908749	0.729641	0.464458	0.618727	0.828526	0.7321	0.759841	0.97298	0.899235	0.824743	0.783567	0.916457	0.957635	0.799815	0.407014	0.850395	0.597776	0.871902	0.921894	0.900121	0.718406	0.756632	0.646225	0.313925	0.28903	0.838962	0.956803	0.761392	0.708217	0.762919	0.867189	0.590278
insula R	0.800507	0.973512	0.789336	0.972076	0.968985	0.554106	0.993734	0.903948	0.786066	0.954936	0.868998	0.970172	0.962336	0.347391	0.910028	1	0.677065	0.927191	0.897873	0.669944	0.804844	0.957034	0.901324	0.922842	0.893829	0.989753	0.960594	0.933991	0.982464	0.850196	0.899405	0.512606	0.921561	0.790157	0.985179	0.96403	0.939298	0.891365	0.922287	0.835621	0.412416	0.169405	0.967466	0.857687	0.895487	0.565156	0.84107	0.925805	0.781745
isthmuscingulate L	0.684058	0.702141	0.328642	0.626146	0.661138	0.219836	0.713591	0.517467	0.375318	0.597648	0.85799	0.611629	0.622811	0.554414	0.86186	0.677065	1	0.720051	0.462866	0.200431	0.364042	0.589555	0.470493	0.499469	0.838957	0.668206	0.57795	0.531929	0.714246	0.890997	0.608714	0.238565	0.675665	0.31302	0.627779	0.692262	0.734315	0.439458	0.49407	0.373316	0.082123	0.543543	0.598977	0.871356	0.494038	0.87877	0.539237	0.702052	0.332271
isthmuscingulate R	0.89731	0.872871	0.678903	0.85493	0.866242	0.445226	0.928803	0.759881	0.639704	0.828989	0.822995	0.942025	0.841885	0.478317	0.908749	0.927191	0.720051	1	0.83809	0.58152	0.687225	0.828452	0.77874	0.805519	0.901542	0.887656	0.84025	0.800474	0.900452	0.909188	0.764745	0.406258	0.801566	0.703288	0.878876	0.952104	0.836579	0.802531	0.814718	0.720375	0.473002	0.131385	0.849212	0.925806	0.885525	0.557324	0.91248	0.821838	0.673576
lateraloccipital L	0.735759	0.861775	0.937589	0.902981	0.886487	0.702672	0.874128	0.892767	0.848792	0.903058	0.701326	0.942955	0.896737	0.364217	0.729641	0.897873	0.462866	0.83809	1	0.854676	0.930048	0.9094	0.95592	0.960956	0.713351	0.891775	0.929111	0.927515	0.868613	0.670078	0.827641	0.527695	0.820196	0.945146	0.918618	0.841606	0.811665	0.983993	0.972815	0.955021	0.526671	0.139766	0.917149	0.68438	0.96941	0.368115	0.884742	0.818507	0.929852
lateraloccipital R	0.527209	0.635623	0.913982	0.707024	0.672611	0.865704	0.638543	0.760201	0.804416	0.72356	0.436232	0.722829	0.705074	0.428001	0.464458	0.669944	0.200431	0.58152	0.854676	1	0.875264	0.734226	0.835912	0.821375	0.459257	0.678308	0.753328	0.78168	0.630833	0.388679	0.651685	0.49866	0.613692	0.946181	0.720074	0.612198	0.583366	0.876339	0.830321	0.905708	0.568272	0.328189	0.732368	0.408474	0.801127	0.082699	0.682031	0.596151	0.904842
lateralorbitofrontal L	0.580809	0.809412	0.990798	0.871244	0.850163	0.839556	0.781737	0.932934	0.959108	0.893272	0.638762	0.829213	0.876584	0.428243	0.618727	0.804844	0.364042	0.687225	0.930048	0.875264	1	0.897342	0.970639	0.957071	0.590995	0.827572	0.909659	0.934455	0.800643	0.538667	0.853966	0.672343	0.81227	0.937149	0.865529	0.714951	0.770693	0.947487	0.957703	0.985044	0.428392	0.180805	0.891945	0.546441	0.858215	0.30687	0.72826	0.801034	0.992758
lateralorbitofrontal R	0.688077	0.97636	0.872758	0.996524	0.986656	0.665631	0.945982	0.985553	0.9014	0.999029	0.846668	0.924891	0.996952	0.300975	0.828526	0.957034	0.589555	0.828452	0.9094	0.734226	0.897342	1	0.962665	0.971426	0.805584	0.980038	0.996103	0.992718	0.966121	0.743324	0.970648	0.634087	0.966545	0.839259	0.987465	0.885954	0.952979	0.918069	0.963016	0.905813	0.367354	0.217955	0.997521	0.746045	0.864675	0.534913	0.762243	0.958469	0.868701
lingual L	0.658261	0.902053	0.958126	0.947044	0.92748	0.767439	0.880787	0.969285	0.941875	0.957774	0.740691	0.9039	0.94831	0.353866	0.7321	0.901324	0.470493	0.77874	0.95592	0.835912	0.970639	0.962665	1	0.99732	0.709351	0.920597	0.971321	0.982586	0.893971	0.648328	0.912373	0.632761	0.890822	0.925351	0.94567	0.823865	0.865951	0.973434	0.994365	0.978288	0.42925	0.172706	0.959832	0.655917	0.900778	0.408847	0.779418	0.880268	0.953375
lingual R	0.682557	0.919855	0.944289	0.959741	0.942487	0.740329	0.903576	0.968514	0.923729	0.966888	0.764237	0.923328	0.95983	0.344532	0.759841	0.922842	0.499469	0.805519	0.960956	0.821375	0.957071	0.971426	0.99732	1	0.736776	0.938383	0.980969	0.986012	0.9142	0.678094	0.917341	0.615458	0.902028	0.916962	0.960947	0.848404	0.882937	0.973284	0.997637	0.96783	0.433711	0.167004	0.970775	0.685783	0.912048	0.432562	0.797068	0.89427	0.939123
medialorbitofrontal L	0.857053	0.8811	0.569426	0.833136	0.841751	0.377687	0.915319	0.732589	0.596245	0.804261	0.884985	0.837258	0.824978	0.46539	0.97298	0.893829	0.838957	0.901542	0.713351	0.459257	0.590995	0.805584	0.709351	0.736776	1	0.883536	0.799416	0.759683	0.888427	0.93862	0.774219	0.400784	0.827158	0.58396	0.849286	0.932011	0.880035	0.701933	0.733756	0.626646	0.324653	0.254005	0.813469	0.944476	0.750952	0.676811	0.769935	0.83082	0.562767
medialorbitofrontal R	0.760265	0.991042	0.80641	0.989672	0.98483	0.585195	0.985153	0.937496	0.824734	0.978205	0.88256	0.947227	0.984942	0.316029	0.899235	0.989753	0.668206	0.887656	0.891775	0.678308	0.827572	0.980038	0.920597	0.938383	0.883536	1	0.977715	0.957923	0.989276	0.823037	0.938383	0.559416	0.95601	0.795876	0.993431	0.94254	0.967339	0.894148	0.933068	0.852547	0.382052	0.202007	0.98375	0.826949	0.874712	0.57598	0.801908	0.952797	0.799806
middletemporal L	0.704962	0.968225	0.88887	0.992576	0.983286	0.676061	0.948668	0.979913	0.899008	0.994866	0.834923	0.938303	0.993457	0.319167	0.824743	0.960594	0.57795	0.84025	0.929111	0.753328	0.909659	0.996103	0.971321	0.980969	0.799416	0.977715	1	0.993323	0.962986	0.741788	0.955428	0.617964	0.950358	0.860941	0.9906	0.889504	0.938689	0.936015	0.975292	0.91905	0.3979	0.196775	0.99717	0.746537	0.889102	0.511115	0.785659	0.946168	0.885193
middletemporal R	0.667953	0.946965	0.914781	0.981423	0.966112	0.718981	0.919212	0.991962	0.931842	0.989969	0.801014	0.912259	0.9834	0.324729	0.783567	0.933991	0.531929	0.800474	0.927515	0.78168	0.934455	0.992718	0.982586	0.986012	0.759683	0.957923	0.993323	1	0.936256	0.694784	0.954635	0.648618	0.93909	0.879874	0.97538	0.858729	0.917843	0.942146	0.978277	0.940479	0.393674	0.194733	0.988747	0.699745	0.876577	0.476899	0.761341	0.929398	0.911151
paracentral L	0.752325	0.995153	0.775035	0.98285	0.99093	0.542449	0.982365	0.918347	0.795271	0.968876	0.919981	0.944301	0.977935	0.332636	0.916457	0.982464	0.714246	0.900452	0.868613	0.630833	0.800643	0.966121	0.893971	0.9142	0.888427	0.989276	0.962986	0.936256	1	0.853139	0.938326	0.545838	0.962722	0.755026	0.980696	0.927393	0.976455	0.860893	0.909526	0.816934	0.350445	0.248417	0.974253	0.851677	0.852938	0.629499	0.788644	0.972453	0.770766
paracentral R	0.832255	0.829949	0.513361	0.77808	0.800181	0.316216	0.870797	0.665335	0.525985	0.74588	0.886199	0.810096	0.766997	0.543089	0.957635	0.850196	0.890997	0.909188	0.670078	0.388679	0.538667	0.743324	0.648328	0.678094	0.93862	0.823037	0.741788	0.694784	0.853139	1	0.713385	0.347901	0.770863	0.518859	0.79247	0.88099	0.823836	0.642065	0.679091	0.56274	0.293572	0.32629	0.758884	0.995347	0.712333	0.728609	0.756905	0.795692	0.511764
parahippocampal L	0.613308	0.958131	0.813357	0.966544	0.966771	0.632938	0.896152	0.972042	0.89305	0.975937	0.861391	0.853165	0.97494	0.266354	0.799815	0.899405	0.608714	0.764745	0.827641	0.651685	0.853966	0.970648	0.912373	0.917341	0.774219	0.938383	0.955428	0.954635	0.938326	0.713385	1	0.694275	0.989803	0.755575	0.938925	0.821191	0.961375	0.839219	0.902678	0.843252	0.297784	0.321806	0.962013	0.708788	0.77393	0.604265	0.669739	0.976936	0.813164
parahippocampal R	0.40503	0.571497	0.623681	0.607054	0.598484	0.706364	0.507039	0.703025	0.770003	0.639187	0.458421	0.483218	0.625604	0.569134	0.407014	0.512606	0.238565	0.406258	0.527695	0.49866	0.672343	0.634087	0.632761	0.615458	0.400784	0.559416	0.617964	0.648618	0.545838	0.347901	0.694275	1	0.635566	0.533067	0.576324	0.446066	0.576918	0.552308	0.597941	0.616359	0.472308	0.281179	0.613773	0.354233	0.465863	0.28709	0.400058	0.606897	0.635864
parsopercularis L	0.651089	0.9798	0.772708	0.971189	0.97612	0.572914	0.92229	0.947513	0.844356	0.97148	0.905923	0.869996	0.976247	0.261974	0.850395	0.921561	0.675665	0.801566	0.820196	0.613692	0.81227	0.966545	0.890822	0.902028	0.827158	0.95601	0.950358	0.93909	0.962722	0.770863	0.989803	0.635566	1	0.725204	0.946684	0.852496	0.988751	0.82418	0.888966	0.811318	0.282473	0.330664	0.960688	0.764544	0.777276	0.654506	0.690325	0.991175	0.770558
parsopercularis R	0.624621	0.754965	0.967297	0.81796	0.791023	0.821521	0.765908	0.851476	0.858801	0.830556	0.570883	0.832705	0.816707	0.402436	0.597776	0.790157	0.31302	0.703288	0.945146	0.946181	0.937149	0.839259	0.925351	0.916962	0.58396	0.795876	0.860941	0.879874	0.755026	0.518859	0.755575	0.533067	0.725204	1	0.836891	0.732187	0.702925	0.96795	0.925968	0.97108	0.58501	0.239017	0.841479	0.536911	0.907847	0.208075	0.785842	0.716245	0.960158
parsorbitalis L	0.750852	0.980176	0.847834	0.992274	0.985634	0.626985	0.978235	0.953766	0.852592	0.985602	0.85967	0.954377	0.988631	0.325333	0.871902	0.985179	0.627779	0.878876	0.918618	0.720074	0.865529	0.987465	0.94567	0.960947	0.849286	0.993431	0.9906	0.97538	0.980696	0.79247	0.938925	0.576324	0.946684	0.836891	1	0.929054	0.950002	0.923995	0.956907	0.88676	0.413425	0.18504	0.992617	0.79833	0.898646	0.537388	0.810611	0.946552	0.843011
parsorbitalis R	0.871113	0.916931	0.705275	0.904801	0.899127	0.482595	0.96595	0.822262	0.699874	0.881223	0.83164	0.931137	0.892658	0.390707	0.921894	0.96403	0.692262	0.952104	0.841606	0.612198	0.714951	0.885954	0.823865	0.848404	0.932011	0.94254	0.889504	0.858729	0.927393	0.88099	0.821191	0.446066	0.852496	0.732187	0.929054	1	0.88551	0.833889	0.849342	0.758947	0.458034	0.121086	0.897064	0.898857	0.878658	0.537408	0.871455	0.853821	0.695033
parstriangularis L	0.699557	0.988972	0.735251	0.965484	0.973471	0.525911	0.945585	0.914864	0.793922	0.956821	0.937814	0.881663	0.96747	0.290315	0.900121	0.939298	0.734315	0.836579	0.811665	0.583366	0.770693	0.952979	0.865951	0.882937	0.880035	0.967339	0.938689	0.917843	0.976455	0.823836	0.961375	0.576918	0.988751	0.702925	0.950002	0.88551	1	0.812114	0.871943	0.781428	0.285156	0.315847	0.95087	0.818115	0.784606	0.678967	0.715154	0.985106	0.731569
parstriangularis R	0.704575	0.859557	0.956066	0.906015	0.884049	0.756914	0.870205	0.910347	0.881741	0.909975	0.692178	0.9175	0.902523	0.362558	0.718406	0.891365	0.439458	0.802531	0.983993	0.876339	0.947487	0.918069	0.973434	0.973284	0.701933	0.894148	0.936015	0.942146	0.860893	0.642065	0.839219	0.552308	0.82418	0.96795	0.923995	0.833889	0.812114	1	0.980675	0.979572	0.535357	0.162072	0.921678	0.656932	0.954157	0.342603	0.843088	0.81766	0.948612
pericalcarine L	0.694575	0.912163	0.948327	0.952688	0.935786	0.737187	0.901723	0.956892	0.912361	0.958246	0.754826	0.932072	0.951339	0.349596	0.756632	0.922287	0.49407	0.814718	0.972815	0.830321	0.957703	0.963016	0.994365	0.997637	0.733756	0.933068	0.975292	0.978277	0.909526	0.679091	0.902678	0.597941	0.888966	0.925968	0.956907	0.849342	0.871943	0.980675	1	0.970793	0.450388	0.157828	0.964612	0.687816	0.926639	0.421342	0.814854	0.883063	0.942562
pericalcarine R	0.62006	0.82441	0.990363	0.883268	0.856883	0.83048	0.810303	0.925269	0.936213	0.898475	0.645315	0.859478	0.883969	0.391344	0.646225	0.835621	0.373316	0.720375	0.955021	0.905708	0.985044	0.905813	0.978288	0.96783	0.626646	0.852547	0.91905	0.940479	0.816934	0.56274	0.843252	0.616359	0.811318	0.97108	0.88676	0.758947	0.781428	0.979572	0.970793	1	0.475474	0.182763	0.902395	0.574208	0.894383	0.300997	0.765039	0.798082	0.984887
postcentral L	0.540617	0.330473	0.472095	0.362322	0.352092	0.444409	0.406625	0.354734	0.357478	0.361142	0.226649	0.465783	0.362411	0.406527	0.313925	0.412416	0.082123	0.473002	0.526671	0.568272	0.428392	0.367354	0.42925	0.433711	0.324653	0.382052	0.3979	0.393674	0.350445	0.293572	0.297784	0.472308	0.282473	0.58501	0.413425	0.458034	0.285156	0.535357	0.450388	0.475474	1	0.515338	0.380577	0.327968	0.608872	0.132971	0.638157	0.283124	0.470896
postcentral R	0.0580581	0.26117	0.193961	0.224929	0.249704	0.259888	0.185204	0.231845	0.21617	0.229748	0.404186	0.119523	0.236541	0.290518	0.28903	0.169405	0.543543	0.131385	0.139766	0.328189	0.180805	0.217955	0.172706	0.167004	0.254005	0.202007	0.196775	0.194733	0.248417	0.32629	0.321806	0.281179	0.330664	0.239017	0.18504	0.121086	0.315847	0.162072	0.157828	0.182763	0.515338	1	0.209388	0.290154	0.128451	0.709914	0.0773794	0.335104	0.185322
posteriorcingulate L	0.704909	0.978706	0.870624	0.998042	0.991351	0.654009	0.956015	0.97685	0.887366	0.99768	0.851144	0.941844	0.996324	0.308803	0.838962	0.967466	0.598977	0.849212	0.917149	0.732368	0.891945	0.997521	0.959832	0.970775	0.813469	0.98375	0.99717	0.988747	0.974253	0.758884	0.962013	0.613773	0.960688	0.841479	0.992617	0.897064	0.95087	0.921678	0.964612	0.902395	0.380577	0.209388	1	0.762026	0.878476	0.534764	0.779319	0.958607	0.866112
posteriorcingulate R	0.86192	0.827944	0.52404	0.779715	0.798868	0.330905	0.876327	0.667587	0.531078	0.747441	0.872176	0.822716	0.768256	0.548165	0.956803	0.857687	0.871356	0.925806	0.68438	0.408474	0.546441	0.746045	0.655917	0.685783	0.944476	0.826949	0.746537	0.699745	0.851677	0.995347	0.708788	0.354233	0.764544	0.536911	0.79833	0.898857	0.818115	0.656932	0.687816	0.574208	0.327968	0.290154	0.762026	1	0.733697	0.698943	0.782334	0.787318	0.521788
precentral L	0.806151	0.836925	0.871021	0.866103	0.854483	0.639498	0.880903	0.830552	0.768929	0.857905	0.700245	0.939402	0.857843	0.394992	0.761392	0.895487	0.494038	0.885525	0.96941	0.801127	0.858215	0.864675	0.900778	0.912048	0.750952	0.874712	0.889102	0.876577	0.852938	0.712333	0.77393	0.465863	0.777276	0.907847	0.898646	0.878658	0.784606	0.954157	0.926639	0.894383	0.608872	0.128451	0.878476	0.733697	1	0.36133	0.939777	0.783007	0.864457
precentral R	0.471637	0.631715	0.256201	0.563669	0.597784	0.0819007	0.589599	0.484696	0.350185	0.54577	0.783532	0.500269	0.564092	0.380511	0.708217	0.565156	0.87877	0.557324	0.368115	0.082699	0.30687	0.534913	0.408847	0.432562	0.676811	0.57598	0.511115	0.476899	0.629499	0.728609	0.604265	0.28709	0.654506	0.208075	0.537388	0.537408	0.678967	0.342603	0.421342	0.300997	0.132971	0.709914	0.534764	0.698943	0.36133	1	0.372434	0.672672	0.257137
precuneus L	0.877523	0.765244	0.740949	0.773925	0.768816	0.507346	0.830593	0.710535	0.635076	0.755506	0.662791	0.891807	0.761489	0.475784	0.762919	0.84107	0.539237	0.91248	0.884742	0.682031	0.72826	0.762243	0.779418	0.797068	0.769935	0.801908	0.785659	0.761341	0.788644	0.756905	0.669739	0.400058	0.690325	0.785842	0.810611	0.871455	0.715154	0.843088	0.814854	0.765039	0.638157	0.0773794	0.779319	0.782334	0.939777	0.372434	1	0.699753	0.73542
precuneus R	0.659749	0.980345	0.763726	0.968404	0.982076	0.550731	0.929924	0.932435	0.820382	0.966	0.928749	0.87888	0.972001	0.28083	0.867189	0.925805	0.702052	0.821838	0.818507	0.596151	0.801034	0.958469	0.880268	0.89427	0.83082	0.952797	0.946168	0.929398	0.972453	0.795692	0.976936	0.606897	0.991175	0.716245	0.946552	0.853821	0.985106	0.81766	0.883063	0.798082	0.283124	0.335104	0.958607	0.787318	0.783007	0.672672	0.699753	1	0.762821
rostralanteriorcingulate L	0.575597	0.775825	0.997785	0.842182	0.820402	0.852987	0.758217	0.903197	0.93367	0.864012	0.601469	0.815931	0.846078	0.446172	0.590278	0.781745	0.332271	0.673576	0.929852	0.904842	0.992758	0.868701	0.953375	0.939123	0.562767	0.799806	0.885193	0.911151	0.770766	0.511764	0.813164	0.635864	0.770558	0.960158	0.843011	0.695033	0.731569	0.948612	0.942562	0.984887	0.470896	0.185322	0.866112	0.521788	0.864457	0.257137	0.73542	0.762821	1
rostralanteriorcingulate R	0.757386	0.913834	0.580174	0.860733	0.876482	0.372243	0.909722	0.769197	0.628004	0.837008	0.94867	0.822251	0.856471	0.397342	0.968278	0.888163	0.872385	0.853424	0.704805	0.440764	0.611446	0.834142	0.727086	0.752593	0.954973	0.894502	0.820745	0.784794	0.913009	0.919557	0.832043	0.425049	0.885295	0.569146	0.859297	0.881573	0.930866	0.693874	0.745356	0.63473	0.227787	0.348123	0.837967	0.912134	0.712831	0.758284	0.701249	0.891765	0.575034
rostralmiddlefrontal L	0.306916	0.596662	0.332625	0.557333	0.574839	0.180829	0.508678	0.549599	0.464776	0.561001	0.671397	0.429439	0.571779	0.14539	0.561462	0.495405	0.657876	0.416127	0.368024	0.218971	0.38721	0.551554	0.456326	0.462907	0.536045	0.542769	0.522254	0.512154	0.56926	0.544928	0.657852	0.442561	0.674535	0.281479	0.514319	0.440101	0.658231	0.370387	0.444729	0.372972	0.356938	0.742366	0.53574	0.518046	0.321206	0.834837	0.265596	0.655524	0.331007
rostralmiddlefrontal R	0.716424	0.951645	0.905322	0.981062	0.965614	0.692378	0.942865	0.969399	0.897599	0.981739	0.805566	0.941764	0.978809	0.326291	0.811711	0.958052	0.552494	0.840923	0.948202	0.783397	0.919317	0.986683	0.9808	0.988849	0.790892	0.970762	0.993317	0.991312	0.947714	0.729887	0.930016	0.596458	0.925019	0.888574	0.986627	0.893594	0.916088	0.959202	0.985275	0.937861	0.429707	0.168449	0.987609	0.737572	0.912696	0.475111	0.808632	0.918724	0.899635
superiorfrontal L	0.734702	0.99279	0.725791	0.965269	0.974413	0.504301	0.964342	0.898487	0.769564	0.950531	0.943093	0.902933	0.963139	0.317333	0.927274	0.957888	0.754132	0.871479	0.820477	0.578773	0.757457	0.94776	0.859188	0.879566	0.907444	0.976398	0.936817	0.910024	0.987796	0.85839	0.939271	0.540305	0.973122	0.701961	0.956289	0.91156	0.994006	0.815488	0.871283	0.77392	0.298895	0.293818	0.950047	0.853676	0.803257	0.677459	0.746793	0.975227	0.721095
superiorfrontal R	0.896028	0.878005	0.594791	0.839906	0.848216	0.391737	0.926493	0.736325	0.604107	0.809658	0.864657	0.874712	0.828355	0.485368	0.963183	0.913062	0.801418	0.947823	0.749428	0.490433	0.612667	0.81116	0.726944	0.755159	0.978815	0.888276	0.811446	0.76937	0.89455	0.95139	0.765162	0.403676	0.813949	0.61534	0.860975	0.960812	0.862274	0.730614	0.756122	0.649273	0.381857	0.208542	0.82448	0.964138	0.796239	0.633036	0.825961	0.823183	0.58802
superiorparietal L	0.863858	0.642171	0.512604	0.613599	0.634688	0.40399	0.718516	0.530076	0.448474	0.590353	0.68727	0.725936	0.607738	0.681791	0.778327	0.701085	0.71341	0.842459	0.663391	0.432164	0.51764	0.590674	0.56865	0.592324	0.759787	0.656294	0.612038	0.572981	0.678126	0.837664	0.529246	0.39307	0.570271	0.54797	0.653607	0.749831	0.618625	0.618805	0.606266	0.533163	0.516535	0.13842	0.610585	0.852195	0.750032	0.514241	0.847253	0.600577	0.520861
superiorparietal R	0.106308	0.270911	0.138469	0.220354	0.255552	0.220642	0.208713	0.204768	0.161229	0.21991	0.443813	0.120869	0.231998	0.305025	0.332293	0.182495	0.586735	0.165055	0.0992693	0.293832	0.123456	0.205262	0.13175	0.133041	0.29355	0.208034	0.183601	0.170131	0.264372	0.365969	0.313081	0.234844	0.330981	0.188924	0.184608	0.144737	0.3282	0.112941	0.122082	0.127912	0.450622	0.963056	0.200414	0.330425	0.0880158	0.734176	0.0463067	0.346242	0.127054
superiortemporal L	0.494904	0.801939	0.870001	0.853782	0.832979	0.80704	0.738983	0.938461	0.977003	0.881764	0.643589	0.735541	0.863343	0.40874	0.59703	0.758009	0.370684	0.60466	0.781806	0.738425	0.906762	0.881314	0.890916	0.874867	0.580042	0.801599	0.869625	0.901825	0.777886	0.50952	0.897498	0.824495	0.844871	0.780734	0.824053	0.671743	0.78777	0.808556	0.859159	0.870798	0.325548	0.255515	0.865708	0.512031	0.696009	0.375873	0.56794	0.817187	0.872338
superiortemporal R	0.693376	0.985526	0.852033	0.998889	0.993508	0.637513	0.95371	0.976685	0.881663	0.998623	0.86803	0.929568	0.99808	0.295829	0.845523	0.963118	0.618027	0.841214	0.899232	0.709076	0.877852	0.997848	0.949365	0.960667	0.820666	0.984	0.992283	0.984279	0.976926	0.764171	0.972982	0.621481	0.974309	0.817753	0.987559	0.892213	0.964393	0.903153	0.952475	0.88637	0.353911	0.229977	0.99724	0.765297	0.857334	0.564587	0.761411	0.970236	0.847876
supramarginal L	0.48793	0.828401	0.78691	0.85781	0.849257	0.681456	0.753293	0.915801	0.907797	0.880228	0.707149	0.723283	0.868956	0.321056	0.638407	0.763126	0.44701	0.614572	0.734844	0.626629	0.832218	0.874919	0.846705	0.837728	0.620284	0.811286	0.856828	0.875644	0.802039	0.552547	0.929997	0.823921	0.887308	0.705157	0.821826	0.680224	0.83284	0.759625	0.820052	0.799776	0.300724	0.361611	0.860677	0.549709	0.664	0.531216	0.546076	0.862003	0.789996
supramarginal R	0.643207	0.771188	0.965735	0.831499	0.802848	0.802392	0.782096	0.858247	0.860316	0.841495	0.585397	0.852285	0.828295	0.379936	0.6155	0.808597	0.329221	0.724119	0.95749	0.940764	0.937549	0.851183	0.93286	0.926017	0.605053	0.812365	0.871225	0.888594	0.770522	0.538917	0.764866	0.530675	0.738591	0.99619	0.849579	0.753348	0.718961	0.975869	0.935487	0.975495	0.572759	0.226926	0.852929	0.557419	0.918867	0.229503	0.801746	0.727838	0.956544
transversetemporal L	0.394672	0.404098	0.441723	0.429924	0.420194	0.593972	0.345215	0.520534	0.602338	0.457811	0.30612	0.326692	0.446781	0.544849	0.281548	0.349939	0.136314	0.295095	0.364784	0.415026	0.488073	0.45371	0.450943	0.433453	0.292491	0.39154	0.435747	0.462839	0.378272	0.251652	0.526748	0.904852	0.476303	0.389066	0.402377	0.319763	0.420592	0.388097	0.418164	0.440495	0.650771	0.365996	0.433253	0.266583	0.343471	0.21544	0.330939	0.437588	0.451629
transversetemporal R	0.45644	0.72047	0.391012	0.668795	0.698825	0.187617	0.657425	0.615166	0.493221	0.660102	0.826755	0.575891	0.673521	0.260245	0.72494	0.638877	0.808217	0.58832	0.471906	0.212171	0.444259	0.64852	0.533752	0.552032	0.680497	0.663772	0.623815	0.598777	0.711043	0.717806	0.725383	0.42839	0.760457	0.332196	0.634812	0.583816	0.765913	0.455898	0.538172	0.431055	0.171008	0.666681	0.644559	0.689288	0.445117	0.955217	0.415019	0.773288	0.392001
[truncated: 13 more columns]
