# Supplementary material for: The relationship between the interictal epileptiform discharge source connectivity and cortical structural couplings in temporal lobe epilepsy
Source: Front Neurol. 2023 Feb 1;14:1029732. doi: 10.3389/fneur.2023.1029732 (PMC9948620; doi:10.3389/fneur.2023.1029732)
Supplement: Supplementary file 1 [file Data_Sheet_1.ZIP › Connection/PLV/R/25.xlsx]

## Sheet: Sheet1
\	caudalanteriorcingulate L	caudalanteriorcingulate R	caudalmiddlefrontal L	caudalmiddlefrontal R	cuneus L	cuneus R	entorhinal L	entorhinal R	fusiform L	fusiform R	inferiorparietal L	inferiorparietal R	inferiortemporal L	inferiortemporal R	insula L	insula R	isthmuscingulate L	isthmuscingulate R	lateraloccipital L	lateraloccipital R	lateralorbitofrontal L	lateralorbitofrontal R	lingual L	lingual R	medialorbitofrontal L	medialorbitofrontal R	middletemporal L	middletemporal R	paracentral L	paracentral R	parahippocampal L	parahippocampal R	parsopercularis L	parsopercularis R	parsorbitalis L	parsorbitalis R	parstriangularis L	parstriangularis R	pericalcarine L	pericalcarine R	postcentral L	postcentral R	posteriorcingulate L	posteriorcingulate R	precentral L	precentral R	precuneus L	precuneus R	rostralanteriorcingulate L
caudalanteriorcingulate L	1	0.957071	0.988148	0.910677	0.946775	0.960569	0.838174	0.982974	0.898221	0.875092	0.957208	0.952731	0.904409	0.762263	0.962546	0.950441	0.889547	0.951006	0.9335	0.868234	0.429303	0.925617	0.91552	0.897188	0.966016	0.94784	0.885539	0.873643	0.939912	0.992712	0.723999	0.747705	0.607936	0.684435	0.922602	0.808498	0.922973	0.939053	0.825595	0.864087	0.953275	0.202533	0.96871	0.956851	0.948197	0.0169459	0.732443	0.924772	0.963291
caudalanteriorcingulate R	0.957071	1	0.977497	0.961248	0.99521	0.910299	0.93161	0.92129	0.974666	0.960761	0.989355	0.998126	0.980278	0.848601	0.99845	0.998842	0.971578	0.933223	0.980149	0.916808	0.426289	0.988906	0.979944	0.973115	0.99598	0.998774	0.966472	0.957765	0.996415	0.974578	0.813119	0.835341	0.626353	0.763776	0.990851	0.742493	0.953353	0.940704	0.902689	0.940991	0.980003	0.253963	0.992393	0.999039	0.979323	0.0558334	0.821989	0.986969	0.997291
caudalmiddlefrontal L	0.988148	0.977497	1	0.947252	0.975117	0.948451	0.875954	0.959259	0.933622	0.911394	0.966503	0.977418	0.937873	0.801316	0.978145	0.97503	0.919851	0.932256	0.967499	0.908295	0.4362	0.957011	0.950519	0.933036	0.977483	0.97177	0.922186	0.910931	0.963054	0.993046	0.76092	0.779911	0.621476	0.723625	0.95124	0.762329	0.954872	0.960131	0.867803	0.90394	0.983268	0.206178	0.976769	0.980002	0.979391	0.0534538	0.769189	0.946443	0.984284
caudalmiddlefrontal R	0.910677	0.961248	0.947252	1	0.978451	0.87539	0.949457	0.874393	0.982787	0.969218	0.922041	0.970138	0.976057	0.913848	0.948327	0.97147	0.943152	0.853657	0.993094	0.987594	0.540932	0.985766	0.992185	0.984655	0.939271	0.96864	0.979906	0.975461	0.954228	0.927792	0.868057	0.85736	0.613713	0.851249	0.966778	0.677242	0.989793	0.967531	0.971265	0.986679	0.985351	0.14297	0.929882	0.969462	0.989564	0.134709	0.875058	0.933422	0.970071
cuneus L	0.946775	0.99521	0.975117	0.978451	1	0.909691	0.944781	0.910178	0.984939	0.971452	0.974696	0.998907	0.987113	0.87266	0.989494	0.998337	0.971789	0.912012	0.993725	0.942654	0.459465	0.994945	0.991867	0.984502	0.98372	0.996357	0.978144	0.970848	0.991798	0.967123	0.834708	0.847827	0.630506	0.793405	0.991275	0.716566	0.97073	0.95173	0.927986	0.960425	0.990789	0.226059	0.979702	0.998138	0.990909	0.0620707	0.842187	0.979442	0.995494
cuneus R	0.960569	0.910299	0.948451	0.87539	0.909691	1	0.804317	0.976107	0.860341	0.837653	0.906883	0.913084	0.863917	0.744326	0.913083	0.906819	0.844238	0.928936	0.903227	0.846331	0.441473	0.883195	0.879973	0.860351	0.915437	0.90092	0.848833	0.838371	0.893411	0.955797	0.706633	0.726147	0.62661	0.675182	0.877445	0.81656	0.893002	0.906271	0.80277	0.833841	0.9211	0.16846	0.92169	0.913728	0.91374	0.041352	0.711338	0.876677	0.916753
entorhinal L	0.838174	0.93161	0.875954	0.949457	0.944781	0.804317	1	0.803744	0.982422	0.993742	0.905683	0.939173	0.980671	0.957218	0.919211	0.9421	0.979071	0.821093	0.94695	0.936416	0.554892	0.964625	0.967867	0.981982	0.908165	0.942748	0.987643	0.992257	0.946875	0.8659	0.94361	0.948508	0.655088	0.891304	0.966896	0.66151	0.93087	0.881196	0.960695	0.976179	0.923771	0.21541	0.900781	0.9343	0.930377	0.0602458	0.946589	0.946646	0.923766
entorhinal R	0.982974	0.92129	0.959259	0.874393	0.910178	0.976107	0.803744	1	0.860999	0.838566	0.926529	0.916946	0.866765	0.737227	0.928334	0.913979	0.851955	0.956839	0.897566	0.835745	0.448756	0.888064	0.878534	0.860225	0.933182	0.910849	0.848619	0.837617	0.903172	0.969433	0.701496	0.724499	0.597535	0.665647	0.884923	0.856986	0.890404	0.911192	0.793585	0.829345	0.918644	0.185426	0.938637	0.920874	0.91274	0.0469232	0.708987	0.888614	0.927573
fusiform L	0.898221	0.974666	0.933622	0.982787	0.984939	0.860341	0.982422	0.860999	1	0.996389	0.947779	0.980335	0.998804	0.927995	0.96411	0.982594	0.98404	0.869954	0.985628	0.960451	0.511732	0.995434	0.996632	0.999832	0.956106	0.982627	0.999224	0.99693	0.979869	0.922117	0.893711	0.897313	0.629538	0.853165	0.992021	0.689782	0.967932	0.933502	0.964805	0.988075	0.970577	0.202927	0.94765	0.977673	0.974833	0.0662445	0.900346	0.970963	0.971386
fusiform R	0.875092	0.960761	0.911394	0.969218	0.971452	0.837653	0.993742	0.838566	0.996389	1	0.935672	0.96682	0.995746	0.940477	0.949873	0.969457	0.98855	0.853965	0.971133	0.949023	0.521977	0.985901	0.987182	0.995919	0.940675	0.970112	0.998002	0.999048	0.971373	0.901116	0.913998	0.920982	0.64138	0.865575	0.986658	0.679468	0.952774	0.911147	0.962533	0.984347	0.95241	0.216252	0.93268	0.96309	0.957604	0.0571443	0.919628	0.967526	0.954542
inferiorparietal L	0.957208	0.989355	0.966503	0.922041	0.974696	0.906883	0.905683	0.926529	0.947779	0.935672	1	0.982457	0.958149	0.809638	0.994776	0.982566	0.9616	0.956929	0.948082	0.869087	0.386192	0.964116	0.94953	0.944706	0.994188	0.983695	0.938727	0.929068	0.989967	0.973932	0.778518	0.812128	0.599797	0.718397	0.97556	0.763974	0.917768	0.904856	0.857444	0.90193	0.951491	0.300071	0.99758	0.984356	0.949496	0.0830921	0.787447	0.988141	0.981017
inferiorparietal R	0.952731	0.998126	0.977418	0.970138	0.998907	0.913084	0.939173	0.916946	0.980335	0.96682	0.982457	1	0.984178	0.860976	0.994217	0.999342	0.972642	0.923853	0.988227	0.930249	0.442377	0.992041	0.98661	0.979465	0.989914	0.997678	0.972919	0.964878	0.994962	0.97277	0.824937	0.842138	0.629141	0.779142	0.991356	0.728959	0.962492	0.945369	0.916068	0.951196	0.986666	0.243108	0.987033	0.999491	0.986157	0.0563309	0.832897	0.984527	0.996625
inferiortemporal L	0.904409	0.980278	0.937873	0.976057	0.987113	0.863917	0.980671	0.866765	0.998804	0.995746	0.958149	0.984178	1	0.916809	0.971524	0.986433	0.990382	0.880578	0.983194	0.948335	0.491079	0.995596	0.994224	0.997882	0.964346	0.987011	0.997343	0.994405	0.986787	0.928486	0.88503	0.895568	0.63321	0.837285	0.996485	0.697166	0.962244	0.928904	0.952312	0.979803	0.969597	0.225784	0.956698	0.981787	0.973141	0.054189	0.891899	0.980487	0.97509
inferiortemporal R	0.762263	0.848601	0.801316	0.913848	0.87266	0.744326	0.957218	0.737227	0.927995	0.940477	0.809638	0.860976	0.916809	1	0.831117	0.864703	0.89511	0.736168	0.891195	0.929218	0.682923	0.902154	0.914664	0.930274	0.818774	0.864524	0.937723	0.94709	0.85941	0.784965	0.977231	0.942155	0.62187	0.973159	0.889198	0.638661	0.889807	0.837547	0.970306	0.957002	0.862929	0.0905881	0.80818	0.855763	0.872225	0.179299	0.980388	0.849747	0.847198
insula L	0.962546	0.99845	0.978145	0.948327	0.989494	0.913083	0.919211	0.928334	0.96411	0.949873	0.994776	0.994217	0.971524	0.831117	1	0.994866	0.966335	0.944352	0.970067	0.899875	0.41044	0.980924	0.969377	0.962044	0.998322	0.995278	0.95494	0.945815	0.994693	0.978218	0.796462	0.823977	0.619819	0.743696	0.985542	0.753864	0.942295	0.931888	0.884372	0.925618	0.972301	0.267192	0.996779	0.996033	0.970916	0.0580298	0.805404	0.986914	0.994857
insula R	0.950441	0.998842	0.97503	0.97147	0.998337	0.906819	0.9421	0.913979	0.982594	0.969457	0.982566	0.999342	0.986433	0.864703	0.994866	1	0.974653	0.921984	0.987574	0.931336	0.443557	0.994171	0.987844	0.981581	0.991111	0.99939	0.975363	0.967587	0.995628	0.969281	0.828548	0.846246	0.631389	0.782434	0.993516	0.730965	0.962434	0.946658	0.918488	0.953822	0.985162	0.241307	0.986249	0.999424	0.985202	0.0578241	0.837057	0.984896	0.997194
isthmuscingulate L	0.889547	0.971578	0.919851	0.943152	0.971789	0.844238	0.979071	0.851955	0.98404	0.98855	0.9616	0.972642	0.990382	0.89511	0.966335	0.974653	1	0.881385	0.957727	0.906836	0.455058	0.978996	0.97261	0.981502	0.958946	0.976266	0.983342	0.981792	0.985697	0.916594	0.878047	0.906123	0.64659	0.80879	0.991787	0.690897	0.930666	0.892475	0.917278	0.951281	0.944469	0.292553	0.955	0.96981	0.947407	0.0786641	0.884124	0.989981	0.960159
isthmuscingulate R	0.951006	0.933223	0.932256	0.853657	0.912012	0.928936	0.821093	0.956839	0.869954	0.853965	0.956929	0.923853	0.880578	0.736168	0.944352	0.921984	0.881385	1	0.882144	0.798672	0.394293	0.893203	0.877328	0.867427	0.949136	0.921215	0.858592	0.848428	0.925375	0.956951	0.703992	0.738116	0.56105	0.650579	0.902954	0.863226	0.850893	0.850733	0.781427	0.824884	0.892218	0.289385	0.961018	0.927179	0.888125	0.119118	0.712794	0.922216	0.927778
lateraloccipital L	0.9335	0.980149	0.967499	0.993094	0.993725	0.903227	0.94695	0.897566	0.985628	0.971133	0.948082	0.988227	0.983194	0.891195	0.970067	0.987574	0.957727	0.882144	1	0.970433	0.499884	0.992458	0.995489	0.986452	0.962085	0.984242	0.980346	0.974224	0.974365	0.952657	0.849064	0.851076	0.629747	0.81964	0.980525	0.693735	0.987484	0.966514	0.950156	0.974579	0.995765	0.183633	0.955752	0.986848	0.997179	0.0972047	0.855304	0.956881	0.985454
lateraloccipital R	0.868234	0.916808	0.908295	0.987594	0.942654	0.846331	0.936416	0.835745	0.960451	0.949023	0.869087	0.930249	0.948335	0.929218	0.899875	0.931336	0.906836	0.798672	0.970433	1	0.590425	0.955814	0.969554	0.963715	0.889218	0.927585	0.961071	0.959544	0.910145	0.88321	0.879346	0.851313	0.601187	0.87806	0.9302	0.640684	0.982703	0.95401	0.983427	0.983881	0.95967	0.112804	0.877903	0.927953	0.965038	0.199038	0.88364	0.886628	0.92785
lateralorbitofrontal L	0.429303	0.426289	0.4362	0.540932	0.459465	0.441473	0.554892	0.448756	0.511732	0.521977	0.386192	0.442377	0.491079	0.682923	0.41044	0.443557	0.455058	0.394293	0.499884	0.590425	1	0.487076	0.509369	0.517589	0.400629	0.440851	0.52422	0.534365	0.425309	0.412843	0.707329	0.615439	0.380278	0.785973	0.453236	0.595133	0.544314	0.521727	0.625553	0.575616	0.48572	0.341122	0.391304	0.43975	0.494518	0.554587	0.70481	0.406274	0.441563
lateralorbitofrontal R	0.925617	0.988906	0.957011	0.985766	0.994945	0.883195	0.964625	0.888064	0.995434	0.985901	0.964116	0.992041	0.995596	0.902154	0.980924	0.994171	0.978996	0.893203	0.992458	0.955814	0.487076	1	0.997822	0.995152	0.974239	0.994114	0.991196	0.986384	0.988228	0.946074	0.864792	0.873861	0.632423	0.82537	0.994881	0.706489	0.973556	0.949521	0.949644	0.977981	0.983509	0.211849	0.966379	0.991369	0.986205	0.066591	0.872512	0.975962	0.988373
lingual L	0.91552	0.979944	0.950519	0.992185	0.991867	0.879973	0.967867	0.878534	0.996632	0.987182	0.94953	0.98661	0.994224	0.914664	0.969377	0.987844	0.97261	0.877328	0.995489	0.969554	0.509369	0.997822	1	0.997145	0.961205	0.986399	0.993636	0.989498	0.979186	0.937257	0.875202	0.876205	0.626705	0.842386	0.988885	0.6922	0.979776	0.951775	0.963472	0.986743	0.98456	0.188579	0.953382	0.984794	0.987848	0.0837432	0.88197	0.965125	0.981177
lingual R	0.897188	0.973115	0.933036	0.984655	0.984502	0.860351	0.981982	0.860225	0.999832	0.995919	0.944706	0.979465	0.997882	0.930274	0.962044	0.981581	0.981502	0.867427	0.986452	0.963715	0.517589	0.995152	0.997145	1	0.95385	0.981324	0.99909	0.997026	0.977662	0.920918	0.895212	0.896463	0.628333	0.857086	0.990209	0.687897	0.969559	0.935213	0.967994	0.990038	0.971224	0.195634	0.94522	0.976656	0.975586	0.0715062	0.901953	0.967891	0.970547
medialorbitofrontal L	0.966016	0.99598	0.977483	0.939271	0.98372	0.915437	0.908165	0.933182	0.956106	0.940675	0.994188	0.989914	0.964346	0.818774	0.998322	0.991111	0.958946	0.949136	0.962085	0.889218	0.400629	0.974239	0.961205	0.95385	1	0.992286	0.946336	0.936189	0.990921	0.978987	0.783785	0.811845	0.617493	0.730149	0.980191	0.771169	0.933278	0.92865	0.872906	0.915587	0.965892	0.2648	0.996641	0.992005	0.963868	0.0541129	0.793789	0.983072	0.991333
medialorbitofrontal R	0.94784	0.998774	0.97177	0.96864	0.996357	0.90092	0.942748	0.910849	0.982627	0.970112	0.983695	0.997678	0.987011	0.864524	0.995278	0.99939	0.976266	0.921215	0.984242	0.927585	0.440851	0.994114	0.986399	0.981324	0.992286	1	0.975451	0.967876	0.996221	0.965644	0.828409	0.847782	0.63135	0.780907	0.994653	0.733359	0.95927	0.944703	0.916239	0.952557	0.981398	0.242953	0.985896	0.998219	0.981689	0.0566828	0.837448	0.986019	0.996149
middletemporal L	0.885539	0.966472	0.922186	0.979906	0.978144	0.848833	0.987643	0.848619	0.999224	0.998002	0.938727	0.972919	0.997343	0.937723	0.95494	0.975363	0.983342	0.858592	0.980346	0.961071	0.52422	0.991196	0.993636	0.99909	0.946336	0.975451	1	0.998633	0.973728	0.910432	0.905293	0.906146	0.627894	0.86485	0.988113	0.68251	0.963951	0.925769	0.969748	0.990293	0.963034	0.197567	0.937739	0.969689	0.968024	0.0673425	0.91136	0.966008	0.96242
middletemporal R	0.873643	0.957765	0.910931	0.975461	0.970848	0.838371	0.992257	0.837617	0.99693	0.999048	0.929068	0.964878	0.994405	0.94709	0.945815	0.967587	0.981792	0.848428	0.974224	0.959544	0.534365	0.986384	0.989498	0.997026	0.936189	0.967876	0.998633	1	0.966401	0.898973	0.916397	0.918352	0.637906	0.874817	0.983351	0.676703	0.958435	0.916973	0.971678	0.990444	0.954897	0.196965	0.927468	0.961231	0.960477	0.0714711	0.921788	0.959624	0.953478
paracentral L	0.939912	0.996415	0.963054	0.954228	0.991798	0.893411	0.946875	0.903172	0.979869	0.971373	0.989967	0.994962	0.986787	0.85941	0.994693	0.995628	0.985697	0.925375	0.974365	0.910145	0.425309	0.988228	0.979186	0.977662	0.990921	0.996221	0.973728	0.966401	1	0.961854	0.828849	0.853844	0.623915	0.771868	0.995851	0.72821	0.945726	0.923586	0.904502	0.943182	0.970456	0.277007	0.988579	0.994506	0.970526	0.0663793	0.837053	0.996385	0.989112
paracentral R	0.992712	0.974578	0.993046	0.927792	0.967123	0.955797	0.8659	0.969433	0.922117	0.901116	0.973932	0.97277	0.928486	0.784965	0.978218	0.969281	0.916594	0.956951	0.952657	0.88321	0.412843	0.946074	0.937257	0.920918	0.978987	0.965644	0.910432	0.898973	0.961854	1	0.746961	0.771435	0.609406	0.703643	0.945344	0.785838	0.932318	0.934305	0.847834	0.886666	0.967584	0.233118	0.984345	0.975111	0.963201	0.0252184	0.754832	0.949205	0.977491
parahippocampal L	0.723999	0.813119	0.76092	0.868057	0.834708	0.706633	0.94361	0.701496	0.893711	0.913998	0.778518	0.824937	0.88503	0.977231	0.796462	0.828548	0.878047	0.703992	0.849064	0.879346	0.707329	0.864792	0.875202	0.895212	0.783785	0.828409	0.905293	0.916397	0.828849	0.746961	1	0.973207	0.661166	0.970819	0.85867	0.627239	0.844479	0.78927	0.927349	0.91595	0.820043	0.13636	0.774668	0.818853	0.829219	0.143348	0.997947	0.826337	0.808452
parahippocampal R	0.747705	0.835341	0.779911	0.85736	0.847827	0.726147	0.948508	0.724499	0.897313	0.920982	0.812128	0.842138	0.895568	0.942155	0.823977	0.846246	0.906123	0.738116	0.851076	0.851313	0.615439	0.873861	0.876205	0.896463	0.811845	0.847782	0.906146	0.918352	0.853844	0.771435	0.973207	1	0.734825	0.907741	0.879667	0.641146	0.83756	0.785814	0.888936	0.896211	0.826093	0.246254	0.805089	0.837278	0.833419	0.0864447	0.968787	0.858293	0.826768
parsopercularis L	0.607936	0.626353	0.621476	0.613713	0.630506	0.62661	0.655088	0.597535	0.629538	0.64138	0.599797	0.629141	0.63321	0.62187	0.619819	0.631389	0.64659	0.56105	0.629747	0.601187	0.380278	0.632423	0.626705	0.628333	0.617493	0.63135	0.627894	0.637906	0.623915	0.609406	0.661166	0.734825	1	0.587042	0.637642	0.503232	0.607447	0.614966	0.593523	0.611027	0.628212	0.515011	0.605845	0.62728	0.62536	0.415902	0.653784	0.619743	0.627047
parsopercularis R	0.684435	0.763776	0.723625	0.851249	0.793405	0.675182	0.891304	0.665647	0.853165	0.865575	0.718397	0.779142	0.837285	0.973159	0.743696	0.782434	0.80879	0.650579	0.81964	0.87806	0.785973	0.82537	0.842386	0.857086	0.730149	0.780907	0.86485	0.874817	0.771868	0.703643	0.970819	0.907741	0.587042	1	0.803561	0.598477	0.826577	0.774948	0.928577	0.898881	0.790899	0.0899843	0.719101	0.773831	0.801153	0.274234	0.973313	0.757746	0.766548
parsorbitalis L	0.922602	0.990851	0.95124	0.966778	0.991275	0.877445	0.966896	0.884923	0.992021	0.986658	0.97556	0.991356	0.996485	0.889198	0.985542	0.993516	0.991787	0.902954	0.980525	0.9302	0.453236	0.994881	0.988885	0.990209	0.980191	0.994653	0.988113	0.983351	0.995851	0.945344	0.85867	0.879667	0.637642	0.803561	1	0.714293	0.955168	0.92778	0.928641	0.962889	0.97138	0.257218	0.973946	0.990198	0.973328	0.0592445	0.866099	0.990897	0.984515
parsorbitalis R	0.808498	0.742493	0.762329	0.677242	0.716566	0.81656	0.66151	0.856986	0.689782	0.679468	0.763974	0.728959	0.697166	0.638661	0.753864	0.730965	0.690897	0.863226	0.693735	0.640684	0.595133	0.706489	0.6922	0.687897	0.771169	0.733359	0.68251	0.676703	0.72821	0.785838	0.627239	0.641146	0.503232	0.598477	0.714293	1	0.67428	0.699917	0.636152	0.662201	0.705603	0.248455	0.771393	0.733282	0.701604	0.282541	0.633245	0.722548	0.739337
parstriangularis L	0.922973	0.953353	0.954872	0.989793	0.97073	0.893002	0.93087	0.890404	0.967932	0.952774	0.917768	0.962492	0.962244	0.889807	0.942295	0.962434	0.930666	0.850893	0.987484	0.982703	0.544314	0.973556	0.979776	0.969559	0.933278	0.95927	0.963951	0.958435	0.945726	0.932318	0.844479	0.83756	0.607447	0.826577	0.955168	0.67428	1	0.980957	0.95093	0.968146	0.987623	0.137545	0.925029	0.961999	0.989594	0.135423	0.850428	0.925184	0.963512
parstriangularis R	0.939053	0.940704	0.960131	0.967531	0.95173	0.906271	0.881196	0.911192	0.933502	0.911147	0.904856	0.945369	0.928904	0.837547	0.931888	0.946658	0.892475	0.850733	0.966514	0.95401	0.521727	0.949521	0.951775	0.935213	0.92865	0.944703	0.925769	0.916973	0.923586	0.934305	0.78927	0.785814	0.614966	0.774948	0.92778	0.699917	0.980957	1	0.908409	0.92991	0.975791	0.124345	0.915771	0.947852	0.975656	0.165215	0.798069	0.897742	0.955744
pericalcarine L	0.825595	0.902689	0.867803	0.971265	0.927986	0.80277	0.960695	0.793585	0.964805	0.962533	0.857444	0.916068	0.952312	0.970306	0.884372	0.918488	0.917278	0.781427	0.950156	0.983427	0.625553	0.949644	0.963472	0.967994	0.872906	0.916239	0.969748	0.971678	0.904502	0.847834	0.927349	0.888936	0.593523	0.928577	0.928641	0.636152	0.95093	0.908409	1	0.992973	0.92777	0.0929115	0.861642	0.911939	0.935679	0.190092	0.9324	0.886659	0.906709
pericalcarine R	0.864087	0.940991	0.90394	0.986679	0.960425	0.833841	0.976179	0.829345	0.988075	0.984347	0.90193	0.951196	0.979803	0.957002	0.925618	0.953822	0.951281	0.824884	0.974579	0.983881	0.575616	0.977981	0.986743	0.990038	0.915587	0.952557	0.990293	0.990444	0.943182	0.886666	0.91595	0.896211	0.611027	0.898881	0.962889	0.662201	0.968146	0.92991	0.992973	1	0.955151	0.133198	0.904834	0.947885	0.961738	0.134165	0.92194	0.927878	0.942798
postcentral L	0.953275	0.980003	0.983268	0.985351	0.990789	0.9211	0.923771	0.918644	0.970577	0.95241	0.951491	0.986666	0.969597	0.862929	0.972301	0.985162	0.944469	0.892218	0.995765	0.95967	0.48572	0.983509	0.98456	0.971224	0.965892	0.981398	0.963034	0.954897	0.970456	0.967584	0.820043	0.826093	0.628212	0.790899	0.97138	0.705603	0.987623	0.975791	0.92777	0.955151	1	0.183682	0.960542	0.986565	0.99953	0.0961374	0.82712	0.95168	0.987623
postcentral R	0.202533	0.253963	0.206178	0.14297	0.226059	0.16846	0.21541	0.185426	0.202927	0.216252	0.300071	0.243108	0.225784	0.0905881	0.267192	0.241307	0.292553	0.289385	0.183633	0.112804	0.341122	0.211849	0.188579	0.195634	0.2648	0.242953	0.197567	0.196965	0.277007	0.233118	0.13636	0.246254	0.515011	0.0899843	0.257218	0.248455	0.137545	0.124345	0.0929115	0.133198	0.183682	1	0.283361	0.241134	0.178795	0.881904	0.12821	0.311874	0.228186
posteriorcingulate L	0.96871	0.992393	0.976769	0.929882	0.979702	0.92169	0.900781	0.938637	0.94765	0.93268	0.99758	0.987033	0.956698	0.80818	0.996779	0.986249	0.955	0.961018	0.955752	0.877903	0.391304	0.966379	0.953382	0.94522	0.996641	0.985896	0.937739	0.927468	0.988579	0.984345	0.774668	0.805089	0.605845	0.719101	0.973946	0.771393	0.925029	0.915771	0.861642	0.904834	0.960542	0.283361	1	0.988907	0.957999	0.0675516	0.783432	0.983129	0.987155
posteriorcingulate R	0.956851	0.999039	0.980002	0.969462	0.998138	0.913728	0.9343	0.920874	0.977673	0.96309	0.984356	0.999491	0.981787	0.855763	0.996033	0.999424	0.96981	0.927179	0.986848	0.927953	0.43975	0.991369	0.984794	0.976656	0.992005	0.998219	0.969689	0.961231	0.994506	0.975111	0.818853	0.837278	0.62728	0.773831	0.990198	0.733282	0.961999	0.947852	0.911939	0.947885	0.986565	0.241134	0.988907	1	0.986072	0.0554999	0.827196	0.983223	0.998507
precentral L	0.948197	0.979323	0.979391	0.989564	0.990909	0.91374	0.930377	0.91274	0.974833	0.957604	0.949496	0.986157	0.973141	0.872225	0.970916	0.985202	0.947407	0.888125	0.997179	0.965038	0.494518	0.986205	0.987848	0.975586	0.963868	0.981689	0.968024	0.960477	0.970526	0.963201	0.829219	0.833419	0.62536	0.801153	0.973328	0.701604	0.989594	0.975656	0.935679	0.961738	0.99953	0.178795	0.957999	0.986072	1	0.0981456	0.836341	0.951742	0.987054
precentral R	0.0169459	0.0558334	0.0534538	0.134709	0.0620707	0.041352	0.0602458	0.0469232	0.0662445	0.0571443	0.0830921	0.0563309	0.054189	0.179299	0.0580298	0.0578241	0.0786641	0.119118	0.0972047	0.199038	0.554587	0.066591	0.0837432	0.0715062	0.0541129	0.0566828	0.0673425	0.0714711	0.0663793	0.0252184	0.143348	0.0864447	0.415902	0.274234	0.0592445	0.282541	0.135423	0.165215	0.190092	0.134165	0.0961374	0.881904	0.0675516	0.0554999	0.0981456	1	0.144831	0.093832	0.0563281
precuneus L	0.732443	0.821989	0.769189	0.875058	0.842187	0.711338	0.946589	0.708987	0.900346	0.919628	0.787447	0.832897	0.891899	0.980388	0.805404	0.837057	0.884124	0.712794	0.855304	0.88364	0.70481	0.872512	0.88197	0.901953	0.793789	0.837448	0.91136	0.921788	0.837053	0.754832	0.997947	0.968787	0.653784	0.973313	0.866099	0.633245	0.850428	0.798069	0.9324	0.92194	0.82712	0.12821	0.783432	0.827196	0.836341	0.144831	1	0.83417	0.817368
precuneus R	0.924772	0.986969	0.946443	0.933422	0.979442	0.876677	0.946646	0.888614	0.970963	0.967526	0.988141	0.984527	0.980487	0.849747	0.986914	0.984896	0.989981	0.922216	0.956881	0.886628	0.406274	0.975962	0.965125	0.967891	0.983072	0.986019	0.966008	0.959624	0.996385	0.949205	0.826337	0.858293	0.619743	0.757746	0.990897	0.722548	0.925184	0.897742	0.886659	0.927878	0.95168	0.311874	0.983129	0.983223	0.951742	0.093832	0.83417	1	0.975234
rostralanteriorcingulate L	0.963291	0.997291	0.984284	0.970071	0.995494	0.916753	0.923766	0.927573	0.971386	0.954542	0.981017	0.996625	0.97509	0.847198	0.994857	0.997194	0.960159	0.927778	0.985454	0.92785	0.441563	0.988373	0.981177	0.970547	0.991333	0.996149	0.96242	0.953478	0.989112	0.977491	0.808452	0.826768	0.627047	0.766548	0.984515	0.739337	0.963512	0.955744	0.906709	0.942798	0.987623	0.228186	0.987155	0.998507	0.987054	0.0563281	0.817368	0.975234	1
rostralanteriorcingulate R	0.959395	0.999613	0.979642	0.963986	0.995177	0.911944	0.928359	0.923597	0.973626	0.958457	0.986843	0.997602	0.978595	0.847835	0.99782	0.998678	0.967275	0.931655	0.981481	0.92007	0.430792	0.989134	0.980353	0.972317	0.995564	0.998675	0.965038	0.956183	0.994049	0.975094	0.810875	0.831725	0.627319	0.764382	0.988949	0.744049	0.956232	0.946545	0.903866	0.941657	0.98206	0.24336	0.990857	0.999008	0.981414	0.0540377	0.820076	0.982704	0.998554
rostralmiddlefrontal L	0.962582	0.985581	0.966485	0.911886	0.967077	0.910782	0.890928	0.93388	0.937063	0.923317	0.995377	0.976422	0.948408	0.793679	0.991601	0.977486	0.950603	0.960714	0.938926	0.857617	0.375452	0.9553	0.939188	0.933736	0.995651	0.979386	0.927186	0.916484	0.983157	0.974837	0.762418	0.797643	0.604826	0.699715	0.968376	0.791735	0.906712	0.902357	0.842937	0.889121	0.944273	0.29142	0.995406	0.978803	0.941469	0.0760905	0.772414	0.980598	0.977127
rostralmiddlefrontal R	0.924066	0.991176	0.953829	0.975381	0.993714	0.879611	0.967456	0.886374	0.994599	0.987627	0.971831	0.992802	0.997164	0.896429	0.984535	0.994954	0.987703	0.899573	0.986068	0.941411	0.469821	0.998181	0.993582	0.993525	0.978823	0.995645	0.990592	0.985819	0.993939	0.946066	0.863441	0.878624	0.636728	0.815293	0.998851	0.711456	0.963241	0.937482	0.938977	0.970537	0.976863	0.238742	0.971774	0.991704	0.979141	0.0569299	0.871226	0.985967	0.986904
superiorfrontal L	0.95343	0.999829	0.974736	0.960973	0.99507	0.906268	0.935607	0.917232	0.976663	0.963809	0.989695	0.997873	0.982467	0.852004	0.998194	0.998794	0.975049	0.931023	0.979754	0.916735	0.427015	0.989817	0.980736	0.974959	0.995316	0.99903	0.96888	0.960524	0.997615	0.971734	0.817316	0.840239	0.626831	0.76664	0.992707	0.738855	0.952897	0.938336	0.904236	0.942577	0.978737	0.257826	0.991673	0.998658	0.978316	0.0576442	0.826014	0.989074	0.996325
superiorfrontal R	0.970295	0.997799	0.985865	0.956186	0.991369	0.923281	0.912152	0.936378	0.961891	0.944486	0.988447	0.995124	0.967612	0.829229	0.997834	0.995172	0.956533	0.94243	0.975963	0.909587	0.419936	0.980899	0.971276	0.960504	0.99638	0.99427	0.952088	0.941988	0.989745	0.984216	0.791906	0.814448	0.621732	0.745687	0.980713	0.755881	0.950186	0.944725	0.888674	0.927743	0.98012	0.245376	0.994365	0.997206	0.978455	0.0495777	0.80103	0.977954	0.998069
superiorparietal L	0.966202	0.997404	0.984798	0.956691	0.993906	0.925112	0.918617	0.932131	0.965367	0.949503	0.989649	0.997025	0.97112	0.83546	0.997157	0.995548	0.961738	0.940421	0.978723	0.911467	0.422071	0.981807	0.973834	0.963998	0.993839	0.993649	0.956217	0.94671	0.992259	0.98401	0.798811	0.8208	0.620114	0.751851	0.982863	0.743224	0.951785	0.939534	0.892624	0.930938	0.981902	0.253004	0.99453	0.997842	0.980046	0.0525224	0.80685	0.982256	0.996355
superiorparietal R	0.806981	0.878744	0.82266	0.795052	0.862059	0.757184	0.865447	0.776312	0.859976	0.870841	0.903862	0.87261	0.876868	0.739212	0.884576	0.87229	0.92215	0.838994	0.826735	0.740934	0.288378	0.859209	0.842148	0.854081	0.878138	0.874484	0.858157	0.854525	0.903105	0.837182	0.751713	0.823709	0.622861	0.643584	0.893384	0.632239	0.788653	0.748568	0.750962	0.799135	0.81981	0.482939	0.888118	0.870363	0.819826	0.268468	0.753606	0.927314	0.856813
superiortemporal L	0.623223	0.673743	0.640784	0.7262	0.694195	0.637892	0.815251	0.627847	0.750071	0.774689	0.644907	0.685651	0.740873	0.879884	0.66044	0.687558	0.737131	0.617311	0.709828	0.746811	0.781123	0.721657	0.732017	0.751601	0.649294	0.686301	0.762663	0.778033	0.68631	0.63422	0.926584	0.905634	0.687609	0.910788	0.716133	0.669133	0.707699	0.658773	0.800017	0.777483	0.684185	0.0810988	0.644806	0.679645	0.691498	0.190148	0.917473	0.683394	0.670706
superiortemporal R	0.902844	0.979766	0.936314	0.973157	0.9866	0.863121	0.982011	0.865332	0.997905	0.996194	0.957888	0.984044	0.999486	0.915457	0.971087	0.985968	0.992247	0.880473	0.981776	0.944773	0.487035	0.994503	0.992853	0.997038	0.963662	0.986318	0.996385	0.994319	0.986919	0.92771	0.886096	0.898986	0.641749	0.835067	0.996435	0.695049	0.959264	0.924948	0.949332	0.977549	0.967955	0.236609	0.956514	0.981206	0.97129	0.0580526	0.892674	0.98181	0.973984
supramarginal L	0.934675	0.88502	0.933174	0.874242	0.891798	0.970342	0.783597	0.936967	0.843354	0.817327	0.86537	0.890117	0.84339	0.737346	0.883343	0.885256	0.812731	0.863523	0.895647	0.853445	0.467042	0.867192	0.867741	0.84445	0.885503	0.879643	0.831685	0.821117	0.86281	0.923897	0.697802	0.711136	0.674995	0.678339	0.852032	0.753476	0.894174	0.92263	0.801205	0.826798	0.91574	0.145893	0.882713	0.891618	0.908466	0.143917	0.701495	0.838115	0.89866
supramarginal R	0.81107	0.796051	0.832195	0.864527	0.818208	0.825068	0.756663	0.797023	0.806057	0.780857	0.744384	0.806702	0.793038	0.75394	0.781293	0.807178	0.738807	0.705176	0.851018	0.879441	0.53974	0.817767	0.830633	0.810335	0.780441	0.802907	0.800644	0.794205	0.771333	0.799229	0.700854	0.681623	0.654644	0.713467	0.782111	0.617507	0.874303	0.90761	0.827259	0.830081	0.857935	0.217168	0.762517	0.807752	0.857558	0.339959	0.704979	0.736538	0.817893
transversetemporal L	0.899145	0.828025	0.886813	0.816719	0.832306	0.942373	0.732564	0.915801	0.784404	0.760592	0.815354	0.831215	0.784206	0.702164	0.82919	0.826924	0.754241	0.838715	0.83641	0.798454	0.494731	0.807948	0.808273	0.785492	0.833865	0.821662	0.77337	0.764915	0.803823	0.879758	0.673905	0.691573	0.709846	0.655014	0.792991	0.786726	0.836288	0.871413	0.748898	0.770944	0.858532	0.13073	0.832198	0.833783	0.850896	0.153915	0.674813	0.77921	0.842877
transversetemporal R	0.902575	0.975337	0.927626	0.924098	0.96997	0.856868	0.955939	0.865653	0.968314	0.97051	0.97458	0.974479	0.978154	0.855231	0.974057	0.974782	0.994217	0.902487	0.948083	0.879638	0.404551	0.96891	0.95894	0.965092	0.968258	0.975688	0.965019	0.961467	0.9887	0.930236	0.840536	0.87868	0.643497	0.762558	0.986837	0.69985	0.914427	0.879768	0.884021	0.924692	0.939318	0.336498	0.96842	0.971819	0.939977	0.120384	0.846272	0.996156	0.961816
[truncated: 13 more columns]
