# Supplementary material for: The relationship between the interictal epileptiform discharge source connectivity and cortical structural couplings in temporal lobe epilepsy
Source: Front Neurol. 2023 Feb 1;14:1029732. doi: 10.3389/fneur.2023.1029732 (PMC9948620; doi:10.3389/fneur.2023.1029732)
Supplement: Supplementary file 1 [file Data_Sheet_1.ZIP › Connection/PLV/R/26.xlsx]

## Sheet: Sheet1
\	caudalanteriorcingulate L	caudalanteriorcingulate R	caudalmiddlefrontal L	caudalmiddlefrontal R	cuneus L	cuneus R	entorhinal L	entorhinal R	fusiform L	fusiform R	inferiorparietal L	inferiorparietal R	inferiortemporal L	inferiortemporal R	insula L	insula R	isthmuscingulate L	isthmuscingulate R	lateraloccipital L	lateraloccipital R	lateralorbitofrontal L	lateralorbitofrontal R	lingual L	lingual R	medialorbitofrontal L	medialorbitofrontal R	middletemporal L	middletemporal R	paracentral L	paracentral R	parahippocampal L	parahippocampal R	parsopercularis L	parsopercularis R	parsorbitalis L	parsorbitalis R	parstriangularis L	parstriangularis R	pericalcarine L	pericalcarine R	postcentral L	postcentral R	posteriorcingulate L	posteriorcingulate R	precentral L	precentral R	precuneus L	precuneus R	rostralanteriorcingulate L
caudalanteriorcingulate L	1	0.999481	0.972046	0.990718	0.988862	0.649789	0.965767	0.985379	0.982325	0.907162	0.551316	0.969168	0.995529	0.668913	0.998254	0.996552	0.968624	0.986789	0.965771	0.502127	0.489816	0.856026	0.843693	0.780837	0.996065	0.986828	0.860037	0.467838	0.988258	0.996676	0.458364	0.873575	0.944427	0.793611	0.994422	0.935277	0.610238	0.901687	0.961256	0.602598	0.917615	0.740209	0.995311	0.987349	0.932192	0.74761	0.979353	0.540894	0.99872
caudalanteriorcingulate R	0.999481	1	0.973	0.994408	0.988762	0.642716	0.967161	0.98561	0.985703	0.898281	0.560573	0.973409	0.995255	0.655324	0.996343	0.99718	0.965525	0.982374	0.968704	0.498777	0.475527	0.863156	0.851747	0.778638	0.993506	0.988879	0.864512	0.476565	0.987444	0.995112	0.460698	0.871816	0.949583	0.807678	0.993644	0.940295	0.604109	0.905868	0.968035	0.618684	0.922772	0.750094	0.995053	0.989872	0.937624	0.756651	0.980854	0.531646	0.998001
caudalmiddlefrontal L	0.972046	0.973	1	0.976259	0.985972	0.547022	0.898218	0.995653	0.938356	0.8427	0.649629	0.989094	0.957784	0.701203	0.965308	0.956582	0.899583	0.950564	0.994207	0.386579	0.560774	0.777684	0.769863	0.874219	0.976383	0.936567	0.776757	0.384692	0.933601	0.963531	0.35592	0.943752	0.879365	0.793557	0.948167	0.865265	0.504845	0.959633	0.921182	0.565985	0.968988	0.814173	0.950546	0.940846	0.976917	0.825401	0.995723	0.428477	0.961393
caudalmiddlefrontal R	0.990718	0.994408	0.976259	1	0.984512	0.604394	0.957248	0.984387	0.985333	0.860701	0.602337	0.986024	0.985439	0.618827	0.982782	0.989689	0.942703	0.961092	0.977994	0.469451	0.444254	0.86786	0.860113	0.782684	0.980334	0.983922	0.860641	0.485874	0.973318	0.982311	0.449159	0.873135	0.950721	0.848734	0.981424	0.940406	0.569499	0.923476	0.978527	0.660603	0.94245	0.789193	0.984177	0.98664	0.957395	0.79354	0.98415	0.487209	0.9873
cuneus L	0.988862	0.988762	0.985972	0.984512	1	0.605276	0.930907	0.993719	0.964195	0.888731	0.598409	0.980084	0.980981	0.702753	0.985732	0.980512	0.9393	0.980817	0.986981	0.43653	0.527909	0.813414	0.807522	0.825602	0.987834	0.960829	0.816353	0.408552	0.966261	0.989278	0.385466	0.906645	0.911118	0.785523	0.969926	0.896649	0.533429	0.923316	0.945453	0.574784	0.943121	0.768803	0.977751	0.96746	0.953539	0.777855	0.994934	0.477612	0.981069
cuneus R	0.649789	0.642716	0.547022	0.604394	0.605276	1	0.731714	0.571441	0.67634	0.789048	0.168723	0.528482	0.68045	0.4393	0.67008	0.670127	0.767098	0.687725	0.530597	0.914496	0.243347	0.723239	0.721638	0.30078	0.637423	0.681578	0.781831	0.564537	0.715567	0.668451	0.709875	0.410086	0.705435	0.400856	0.686549	0.700705	0.826803	0.425712	0.642482	0.328889	0.456887	0.255193	0.688714	0.680262	0.475702	0.260207	0.56063	0.95017	0.667367
entorhinal L	0.965767	0.967161	0.898218	0.957248	0.930907	0.731714	1	0.916839	0.988542	0.896116	0.45321	0.90445	0.980274	0.548661	0.967874	0.980902	0.985041	0.949439	0.89323	0.624423	0.351212	0.941378	0.925018	0.648645	0.946141	0.992124	0.943184	0.605049	0.987554	0.963451	0.592705	0.759051	0.989333	0.796061	0.983879	0.989556	0.697593	0.812251	0.973722	0.669519	0.839899	0.659016	0.983108	0.989397	0.859072	0.660768	0.910939	0.63045	0.974955
entorhinal R	0.985379	0.98561	0.995653	0.984387	0.993719	0.571441	0.916839	1	0.951709	0.865379	0.625146	0.988881	0.971331	0.702059	0.979524	0.972325	0.920334	0.967148	0.991209	0.411827	0.546355	0.795743	0.786585	0.853407	0.988864	0.952927	0.79605	0.397119	0.952006	0.978912	0.374774	0.929121	0.896382	0.787633	0.964582	0.883451	0.530038	0.945805	0.932808	0.570497	0.955729	0.794175	0.967017	0.956239	0.965506	0.80454	0.997314	0.457052	0.976743
fusiform L	0.982325	0.985703	0.938356	0.985333	0.964195	0.67634	0.988542	0.951709	1	0.882151	0.524899	0.948093	0.991152	0.575264	0.979891	0.992303	0.971678	0.96029	0.940497	0.551512	0.380431	0.921195	0.912394	0.706169	0.963544	0.996172	0.916658	0.560031	0.988615	0.978841	0.525416	0.809164	0.984172	0.84052	0.987084	0.977755	0.625606	0.864687	0.992685	0.686798	0.894226	0.72392	0.991064	0.998571	0.911739	0.725558	0.951739	0.55704	0.985137
fusiform R	0.907162	0.898281	0.8427	0.860701	0.888731	0.789048	0.896116	0.865379	0.882151	1	0.354972	0.819108	0.912737	0.764084	0.921329	0.908581	0.950177	0.94934	0.827196	0.601477	0.570039	0.759813	0.743864	0.653038	0.91008	0.892393	0.78926	0.371386	0.930038	0.926228	0.437334	0.748901	0.849051	0.597311	0.913927	0.840653	0.657734	0.733865	0.839229	0.428635	0.755066	0.532199	0.920003	0.893778	0.768681	0.54308	0.854145	0.694642	0.912601
inferiorparietal L	0.551316	0.560573	0.649629	0.602337	0.598409	0.168723	0.45321	0.625146	0.524899	0.354972	1	0.676078	0.523243	0.373089	0.528576	0.53197	0.423429	0.501824	0.671195	0.27064	0.3496	0.377743	0.376988	0.750655	0.551922	0.512185	0.345218	0.210191	0.482939	0.533246	0.281297	0.713267	0.462607	0.71603	0.509464	0.450779	0.333004	0.751266	0.546724	0.516994	0.741192	0.908724	0.513242	0.520318	0.725792	0.907083	0.643107	0.303267	0.530428
inferiorparietal R	0.969168	0.973409	0.989094	0.986024	0.980084	0.528482	0.90445	0.988881	0.948093	0.819108	0.676078	1	0.954096	0.641186	0.957121	0.960173	0.891507	0.93601	0.994744	0.386198	0.489523	0.803416	0.798317	0.844135	0.965733	0.945021	0.792954	0.41028	0.932296	0.958485	0.366993	0.917115	0.896811	0.83739	0.946393	0.884733	0.49614	0.959761	0.943953	0.630893	0.974928	0.839927	0.95024	0.949555	0.98536	0.846333	0.992507	0.412888	0.959593
inferiortemporal L	0.995529	0.995255	0.957784	0.985439	0.980981	0.68045	0.980274	0.971331	0.991152	0.912737	0.523243	0.954096	1	0.64516	0.99706	0.997137	0.980086	0.984819	0.952485	0.536611	0.45771	0.881729	0.868723	0.748563	0.987209	0.992517	0.885624	0.504316	0.993502	0.993561	0.491739	0.846013	0.960047	0.799879	0.996423	0.953475	0.631474	0.877904	0.970164	0.621485	0.901619	0.717232	0.997506	0.992925	0.917307	0.723095	0.966874	0.567647	0.996788
inferiortemporal R	0.668913	0.655324	0.701203	0.618827	0.702753	0.4393	0.548661	0.702059	0.575264	0.764084	0.373089	0.641186	0.64516	1	0.680844	0.634796	0.635649	0.73096	0.673196	0.192726	0.914976	0.353538	0.344295	0.768992	0.705456	0.583146	0.386829	0.14466	0.63638	0.689865	0.0568548	0.768251	0.488889	0.32901	0.633029	0.465549	0.244559	0.659205	0.520985	0.0585138	0.63886	0.464041	0.643506	0.592076	0.633755	0.489874	0.689766	0.33909	0.653703
insula L	0.998254	0.996343	0.965308	0.982782	0.985732	0.67008	0.967874	0.979524	0.979891	0.921329	0.528576	0.957121	0.99706	0.680844	1	0.994898	0.97619	0.991866	0.956592	0.517661	0.499932	0.853915	0.839927	0.773217	0.995798	0.984928	0.861387	0.467684	0.990189	0.996884	0.465514	0.866456	0.941487	0.776335	0.995353	0.933557	0.625132	0.88694	0.953922	0.586439	0.904648	0.71813	0.995482	0.984735	0.919175	0.72619	0.972305	0.562544	0.998109
insula R	0.996552	0.99718	0.956582	0.989689	0.980512	0.670127	0.980902	0.972325	0.992303	0.908581	0.53197	0.960173	0.997137	0.634796	0.994898	1	0.9778	0.982253	0.954076	0.532655	0.444241	0.886161	0.873987	0.744923	0.986607	0.995483	0.887393	0.506014	0.994623	0.994549	0.491808	0.843955	0.964062	0.804815	0.996508	0.957756	0.62714	0.882213	0.975756	0.635085	0.903954	0.725863	0.998767	0.996075	0.919801	0.730837	0.967917	0.560173	0.998001
isthmuscingulate L	0.968624	0.965525	0.899583	0.942703	0.9393	0.767098	0.985041	0.920334	0.971678	0.950177	0.423429	0.891507	0.980086	0.635649	0.97619	0.9778	1	0.976734	0.888975	0.625125	0.431097	0.89116	0.875505	0.66853	0.957704	0.977657	0.90735	0.529088	0.992927	0.975878	0.55071	0.775947	0.959167	0.733656	0.98243	0.953314	0.70016	0.801708	0.943302	0.58105	0.825956	0.623746	0.985256	0.977365	0.84338	0.629586	0.911684	0.6637	0.976292
isthmuscingulate R	0.986789	0.982374	0.950564	0.961092	0.980817	0.687725	0.949439	0.967148	0.96029	0.94934	0.501824	0.93601	0.984819	0.73096	0.991866	0.982253	0.976734	1	0.942065	0.513293	0.541192	0.820655	0.808724	0.772282	0.98745	0.964684	0.836046	0.419666	0.984385	0.994928	0.432639	0.862892	0.916573	0.727017	0.980575	0.904523	0.609164	0.865244	0.92831	0.530341	0.883251	0.683851	0.986446	0.968046	0.895927	0.693941	0.960536	0.573681	0.985476
lateraloccipital L	0.965771	0.968704	0.994207	0.977994	0.986981	0.530597	0.89323	0.991209	0.940497	0.827196	0.671195	0.994744	0.952485	0.673196	0.956592	0.954076	0.888975	0.942065	1	0.369849	0.52145	0.783394	0.780122	0.860801	0.965248	0.933744	0.776898	0.38243	0.927702	0.959119	0.339416	0.930202	0.881197	0.814734	0.938925	0.866916	0.47444	0.957343	0.931556	0.596236	0.975714	0.828771	0.9458	0.940868	0.98348	0.837226	0.997443	0.403268	0.953981
lateraloccipital R	0.502127	0.498777	0.386579	0.469451	0.43653	0.914496	0.624423	0.411827	0.551512	0.601477	0.27064	0.386198	0.536611	0.192726	0.517661	0.532655	0.625125	0.513293	0.369849	1	0.0205585	0.675818	0.669293	0.149702	0.481393	0.563618	0.721167	0.692576	0.574177	0.508896	0.845772	0.238241	0.610158	0.326555	0.554193	0.623725	0.850838	0.293594	0.531058	0.333376	0.311859	0.222428	0.54626	0.553227	0.332132	0.223152	0.398096	0.931418	0.526859
lateralorbitofrontal L	0.489816	0.475527	0.560774	0.444254	0.527909	0.243347	0.351212	0.546355	0.380431	0.570039	0.3496	0.489523	0.45771	0.914976	0.499932	0.444241	0.431097	0.541192	0.52145	0.0205585	1	0.189149	0.17589	0.714374	0.540336	0.392637	0.208716	0.37745	0.435184	0.499383	0.271425	0.683962	0.2915	0.207635	0.449237	0.273649	0.121194	0.563633	0.326607	0.13616	0.524978	0.402781	0.449277	0.395588	0.509828	0.430623	0.531158	0.170995	0.472304
lateralorbitofrontal R	0.856026	0.863156	0.777684	0.86786	0.813414	0.723239	0.941378	0.795743	0.921195	0.759813	0.377743	0.803416	0.881729	0.353538	0.853915	0.886161	0.89116	0.820655	0.783394	0.675818	0.189149	1	0.991741	0.500463	0.82033	0.916292	0.988607	0.755493	0.894185	0.849464	0.69573	0.616002	0.964433	0.787002	0.885367	0.968847	0.690036	0.702859	0.930518	0.754398	0.738484	0.58603	0.885857	0.914575	0.760096	0.580847	0.795879	0.619807	0.86943
lingual L	0.843693	0.851747	0.769863	0.860113	0.807522	0.721638	0.925018	0.786585	0.912394	0.743864	0.376988	0.798317	0.868723	0.344295	0.839927	0.873987	0.875505	0.808724	0.780122	0.669293	0.17589	0.991741	1	0.492157	0.806137	0.901881	0.985359	0.754502	0.881785	0.839201	0.683184	0.607184	0.955461	0.789955	0.868868	0.952222	0.660206	0.696424	0.928514	0.758159	0.735803	0.585004	0.873783	0.904658	0.757153	0.578658	0.790512	0.607251	0.854985
lingual R	0.780837	0.778638	0.874219	0.782684	0.825602	0.30078	0.648645	0.853407	0.706169	0.653038	0.750655	0.844135	0.748563	0.768992	0.773217	0.744923	0.66853	0.772282	0.860801	0.149702	0.714374	0.500463	0.492157	1	0.807122	0.706049	0.500297	0.194749	0.710828	0.773106	0.179064	0.975146	0.619916	0.629635	0.734682	0.602184	0.291393	0.920387	0.68333	0.358632	0.893529	0.817917	0.736798	0.711958	0.877447	0.839419	0.852477	0.216537	0.759275
medialorbitofrontal L	0.996065	0.993506	0.976383	0.980334	0.987834	0.637423	0.946141	0.988864	0.963544	0.91008	0.551922	0.965733	0.987209	0.705456	0.995798	0.986607	0.957704	0.98745	0.965248	0.481393	0.540336	0.82033	0.806137	0.807122	1	0.971494	0.828177	0.428537	0.976454	0.992221	0.429262	0.893269	0.916209	0.761263	0.986947	0.907452	0.602572	0.905787	0.935748	0.558387	0.916519	0.734852	0.985365	0.970494	0.929569	0.744904	0.979763	0.536319	0.993436
medialorbitofrontal R	0.986828	0.988879	0.936567	0.983922	0.960829	0.681578	0.992124	0.952927	0.996172	0.892393	0.512185	0.945021	0.992517	0.583146	0.984928	0.995483	0.977657	0.964684	0.933744	0.563618	0.392637	0.916292	0.901881	0.706049	0.971494	1	0.913552	0.555966	0.992088	0.981438	0.535962	0.810244	0.980897	0.822566	0.994871	0.978426	0.654054	0.862307	0.983615	0.671368	0.885558	0.713738	0.994145	0.998013	0.903389	0.716416	0.947828	0.577488	0.991747
middletemporal L	0.860037	0.864512	0.776757	0.860641	0.816353	0.781831	0.943184	0.79605	0.916658	0.78926	0.345218	0.792954	0.885624	0.386829	0.861387	0.887393	0.90735	0.836046	0.776898	0.721167	0.208716	0.988607	0.985359	0.500297	0.828177	0.913552	1	0.746098	0.902719	0.857851	0.712789	0.617448	0.95779	0.746078	0.890004	0.956849	0.725306	0.691413	0.916637	0.695392	0.725102	0.555168	0.891197	0.912677	0.746591	0.552623	0.793667	0.677791	0.873641
middletemporal R	0.467838	0.476565	0.384692	0.485874	0.408552	0.564537	0.605049	0.397119	0.560031	0.371386	0.210191	0.41028	0.504316	0.14466	0.467684	0.506014	0.529088	0.419666	0.38243	0.692576	0.37745	0.755493	0.754502	0.194749	0.428537	0.555966	0.746098	1	0.519443	0.453402	0.903921	0.250071	0.641088	0.495442	0.516938	0.663689	0.694556	0.343693	0.58231	0.659452	0.358149	0.282	0.505946	0.547649	0.379725	0.279868	0.393609	0.544986	0.488364
paracentral L	0.988258	0.987444	0.933601	0.973318	0.966261	0.715567	0.987554	0.952006	0.988615	0.930038	0.482939	0.932296	0.993502	0.63638	0.990189	0.994623	0.992927	0.984385	0.927702	0.574177	0.435184	0.894185	0.881785	0.710828	0.976454	0.992088	0.902719	0.519443	1	0.991549	0.519798	0.814971	0.969274	0.778556	0.993942	0.960502	0.657774	0.84903	0.967655	0.6135	0.871097	0.681934	0.998141	0.993642	0.88796	0.687221	0.946004	0.604452	0.992149
paracentral R	0.996676	0.995112	0.963531	0.982311	0.989278	0.668451	0.963451	0.978912	0.978841	0.926228	0.533246	0.958485	0.993561	0.689865	0.996884	0.994549	0.975878	0.994928	0.959119	0.508896	0.499383	0.849464	0.839201	0.773106	0.992221	0.981438	0.857851	0.453402	0.991549	1	0.450222	0.866691	0.940454	0.772132	0.990066	0.92847	0.6051	0.887222	0.955675	0.58095	0.905702	0.719278	0.995775	0.984987	0.919529	0.727188	0.9744	0.552195	0.995052
parahippocampal L	0.458364	0.460698	0.35592	0.449159	0.385466	0.709875	0.592705	0.374774	0.525416	0.437334	0.281297	0.366993	0.491739	0.0568548	0.465514	0.491808	0.55071	0.432639	0.339416	0.845772	0.271425	0.69573	0.683184	0.179064	0.429262	0.535962	0.712789	0.903921	0.519798	0.450222	1	0.222683	0.60088	0.386433	0.513599	0.623869	0.84417	0.300386	0.522752	0.497974	0.304284	0.248644	0.49871	0.522321	0.325681	0.251734	0.360998	0.728614	0.483031
parahippocampal R	0.873575	0.871816	0.943752	0.873135	0.906645	0.410086	0.759051	0.929121	0.809164	0.748901	0.713267	0.917115	0.846013	0.768251	0.866456	0.843955	0.775947	0.862892	0.930202	0.238241	0.683962	0.616002	0.607184	0.975146	0.893269	0.810244	0.617448	0.250071	0.814971	0.866691	0.222683	1	0.732119	0.695289	0.8346	0.714902	0.378406	0.965919	0.785698	0.433816	0.946096	0.831618	0.837257	0.81545	0.93611	0.850917	0.926666	0.304084	0.855752
parsopercularis L	0.944427	0.949583	0.879365	0.950721	0.911118	0.705435	0.989333	0.896382	0.984172	0.849051	0.462607	0.896811	0.960047	0.488889	0.941487	0.964062	0.959167	0.916573	0.881197	0.610158	0.2915	0.964433	0.955461	0.619916	0.916209	0.980897	0.95779	0.641088	0.969274	0.940454	0.60088	0.732119	1	0.831556	0.961328	0.993915	0.66183	0.804741	0.983681	0.717951	0.834155	0.671233	0.964948	0.982326	0.854533	0.669709	0.894946	0.591337	0.952412
parsopercularis R	0.793611	0.807678	0.793557	0.848734	0.785523	0.400856	0.796061	0.787633	0.84052	0.597311	0.71603	0.83739	0.799879	0.32901	0.776335	0.804815	0.733656	0.727017	0.814734	0.326555	0.207635	0.787002	0.789955	0.629635	0.761263	0.822566	0.746078	0.495442	0.778556	0.772132	0.386433	0.695289	0.831556	1	0.791431	0.823561	0.418893	0.807497	0.875692	0.866912	0.836033	0.864934	0.792855	0.826923	0.845672	0.849007	0.80193	0.295877	0.791071
parsorbitalis L	0.994422	0.993644	0.948167	0.981424	0.969926	0.686549	0.983879	0.964582	0.987084	0.913927	0.509464	0.946393	0.996423	0.633029	0.995353	0.996508	0.98243	0.980575	0.938925	0.554193	0.449237	0.885367	0.868868	0.734682	0.986947	0.994871	0.890004	0.516938	0.993942	0.990066	0.513599	0.8346	0.961328	0.791431	1	0.957595	0.661589	0.869454	0.964568	0.622035	0.887555	0.706348	0.99681	0.991559	0.904274	0.712206	0.955708	0.588249	0.998255
parsorbitalis R	0.935277	0.940295	0.865265	0.940406	0.896649	0.700705	0.989556	0.883451	0.977755	0.840653	0.450779	0.884733	0.953475	0.465549	0.933557	0.957756	0.953314	0.904523	0.866916	0.623725	0.273649	0.968847	0.952222	0.602184	0.907452	0.978426	0.956849	0.663689	0.960502	0.92847	0.623869	0.714902	0.993915	0.823561	0.957595	1	0.68554	0.789053	0.976311	0.735083	0.820349	0.65879	0.956453	0.974937	0.840708	0.656512	0.880648	0.602199	0.946271
parstriangularis L	0.610238	0.604109	0.504845	0.569499	0.533429	0.826803	0.697593	0.530038	0.625606	0.657734	0.333004	0.49614	0.631474	0.244559	0.625132	0.62714	0.70016	0.609164	0.47444	0.850838	0.121194	0.690036	0.660206	0.291393	0.602572	0.654054	0.725306	0.694556	0.657774	0.6051	0.84417	0.378406	0.66183	0.418893	0.661589	0.68554	1	0.424512	0.590185	0.413309	0.424738	0.329746	0.637933	0.632687	0.444407	0.33464	0.50434	0.877474	0.634896
parstriangularis R	0.901687	0.905868	0.959633	0.923476	0.923316	0.425712	0.812251	0.945805	0.864687	0.733865	0.751266	0.959761	0.877904	0.659205	0.88694	0.882213	0.801708	0.865244	0.957343	0.293594	0.563633	0.702859	0.696424	0.920387	0.905787	0.862307	0.691413	0.343693	0.84903	0.887222	0.300386	0.965919	0.804741	0.807497	0.869454	0.789053	0.424512	1	0.859444	0.56587	0.988946	0.897554	0.871671	0.867108	0.98141	0.909825	0.94845	0.322675	0.88681
pericalcarine L	0.961256	0.968035	0.921182	0.978527	0.945453	0.642482	0.973722	0.932808	0.992685	0.839229	0.546724	0.943953	0.970164	0.520985	0.953922	0.975756	0.943302	0.92831	0.931556	0.531058	0.326607	0.930518	0.928514	0.68333	0.935748	0.983615	0.916637	0.58231	0.967655	0.955675	0.522752	0.785698	0.983681	0.875692	0.964568	0.976311	0.590185	0.859444	1	0.740633	0.893013	0.743314	0.971472	0.988602	0.910972	0.741273	0.937791	0.517884	0.963314
pericalcarine R	0.602598	0.618684	0.565985	0.660603	0.574784	0.328889	0.669519	0.570497	0.686798	0.428635	0.516994	0.630893	0.621485	0.0585138	0.586439	0.635085	0.58105	0.530341	0.596236	0.333376	0.13616	0.754398	0.758159	0.358632	0.558387	0.671368	0.695392	0.659452	0.6135	0.58095	0.497974	0.433816	0.717951	0.866912	0.622035	0.735083	0.413309	0.56587	0.740633	1	0.60852	0.65576	0.619694	0.669978	0.622102	0.63114	0.58503	0.254463	0.610902
postcentral L	0.917615	0.922772	0.968988	0.94245	0.943121	0.456887	0.839899	0.955729	0.894226	0.755066	0.741192	0.974928	0.901619	0.63886	0.904648	0.903954	0.825956	0.883251	0.975714	0.311859	0.524978	0.738484	0.735803	0.893529	0.916519	0.885558	0.725102	0.358149	0.871097	0.905702	0.304284	0.946096	0.834155	0.836033	0.887555	0.820349	0.424738	0.988946	0.893013	0.60852	1	0.889665	0.89277	0.892441	0.994661	0.89864	0.96477	0.336982	0.903707
postcentral R	0.740209	0.750094	0.814173	0.789193	0.768803	0.255193	0.659016	0.794175	0.72392	0.532199	0.908724	0.839927	0.717232	0.464041	0.71813	0.725863	0.623746	0.683851	0.828771	0.222428	0.402781	0.58603	0.585004	0.817917	0.734852	0.713738	0.555168	0.282	0.681934	0.719278	0.248644	0.831618	0.671233	0.864934	0.706348	0.65879	0.329746	0.897554	0.743314	0.65576	0.889665	1	0.709029	0.719831	0.880228	0.998223	0.806779	0.230905	0.723747
posteriorcingulate L	0.995311	0.995053	0.950546	0.984177	0.977751	0.688714	0.983108	0.967017	0.991064	0.920003	0.513242	0.95024	0.997506	0.643506	0.995482	0.998767	0.985256	0.986446	0.9458	0.54626	0.449277	0.885857	0.873783	0.736798	0.985365	0.994145	0.891197	0.505946	0.998141	0.995775	0.49871	0.837257	0.964948	0.792855	0.99681	0.956453	0.637933	0.871671	0.971472	0.619694	0.89277	0.709029	1	0.995472	0.908908	0.714623	0.961766	0.576806	0.997258
posteriorcingulate R	0.987349	0.989872	0.940846	0.98664	0.96746	0.680262	0.989397	0.956239	0.998571	0.893778	0.520318	0.949555	0.992925	0.592076	0.984735	0.996075	0.977365	0.968046	0.940868	0.553227	0.395588	0.914575	0.904658	0.711958	0.970494	0.998013	0.912677	0.547649	0.993642	0.984987	0.522321	0.81545	0.982326	0.826923	0.991559	0.974937	0.632687	0.867108	0.988602	0.669978	0.892441	0.719831	0.995472	1	0.909876	0.722474	0.953999	0.564502	0.990251
precentral L	0.932192	0.937624	0.976917	0.957395	0.953539	0.475702	0.859072	0.965506	0.911739	0.768681	0.725792	0.98536	0.917307	0.633755	0.919175	0.919801	0.84338	0.895927	0.98348	0.332132	0.509828	0.760096	0.757153	0.877447	0.929569	0.903389	0.746591	0.379725	0.88796	0.919529	0.325681	0.93611	0.854533	0.845672	0.904274	0.840708	0.444407	0.98141	0.910972	0.622102	0.994661	0.880228	0.908908	0.909876	1	0.888175	0.973743	0.355044	0.919294
precentral R	0.74761	0.756651	0.825401	0.79354	0.777855	0.260207	0.660768	0.80454	0.725558	0.54308	0.907083	0.846333	0.723095	0.489874	0.72619	0.730837	0.629586	0.693941	0.837226	0.223152	0.430623	0.580847	0.578658	0.839419	0.744904	0.716416	0.552623	0.279868	0.687221	0.727188	0.251734	0.850917	0.669709	0.849007	0.712206	0.656512	0.33464	0.909825	0.741273	0.63114	0.89864	0.998223	0.714623	0.722474	0.888175	1	0.815963	0.234527	0.730384
precuneus L	0.979353	0.980854	0.995723	0.98415	0.994934	0.56063	0.910939	0.997314	0.951739	0.854145	0.643107	0.992507	0.966874	0.689766	0.972305	0.967917	0.911684	0.960536	0.997443	0.398096	0.531158	0.795879	0.790512	0.852477	0.979763	0.947828	0.793667	0.393609	0.946004	0.9744	0.360998	0.926666	0.894946	0.80193	0.955708	0.880648	0.50434	0.94845	0.937791	0.58503	0.96477	0.806779	0.961766	0.953999	0.973743	0.815963	1	0.436169	0.96918
precuneus R	0.540894	0.531646	0.428477	0.487209	0.477612	0.95017	0.63045	0.457052	0.55704	0.694642	0.303267	0.412888	0.567647	0.33909	0.562544	0.560173	0.6637	0.573681	0.403268	0.931418	0.170995	0.619807	0.607251	0.216537	0.536319	0.577488	0.677791	0.544986	0.604452	0.552195	0.728614	0.304084	0.591337	0.295877	0.588249	0.602199	0.877474	0.322675	0.517884	0.254463	0.336982	0.230905	0.576806	0.564502	0.355044	0.234527	0.436169	1	0.564527
rostralanteriorcingulate L	0.99872	0.998001	0.961393	0.9873	0.981069	0.667367	0.974955	0.976743	0.985137	0.912601	0.530428	0.959593	0.996788	0.653703	0.998109	0.998001	0.976292	0.985476	0.953981	0.526859	0.472304	0.86943	0.854985	0.759275	0.993436	0.991747	0.873641	0.488364	0.992149	0.995052	0.483031	0.855752	0.952412	0.791071	0.998255	0.946271	0.634896	0.88681	0.963314	0.610902	0.903707	0.723747	0.997258	0.990251	0.919294	0.730384	0.96918	0.564527	1
rostralanteriorcingulate R	0.99475	0.994628	0.947768	0.984035	0.972069	0.684704	0.98554	0.964833	0.990386	0.913403	0.511474	0.949358	0.996582	0.6283	0.994525	0.998639	0.983007	0.980816	0.94162	0.55233	0.439775	0.890436	0.875471	0.730917	0.985372	0.996731	0.8936	0.517176	0.995892	0.991775	0.510877	0.832171	0.965761	0.795768	0.999139	0.961503	0.652476	0.870042	0.970756	0.630087	0.889816	0.709268	0.998467	0.994848	0.906469	0.714401	0.957651	0.582478	0.998293
rostralmiddlefrontal L	0.979867	0.976154	0.984761	0.963232	0.982097	0.596273	0.906862	0.990342	0.932132	0.889433	0.577625	0.963167	0.965277	0.746482	0.979467	0.961721	0.92523	0.973012	0.968546	0.428825	0.603704	0.766976	0.75367	0.854687	0.992041	0.93948	0.777372	0.375193	0.947205	0.974502	0.3756	0.927488	0.872672	0.732948	0.962256	0.860758	0.559395	0.921988	0.900401	0.508183	0.925862	0.748041	0.959969	0.939522	0.935787	0.76146	0.980781	0.494328	0.972832
rostralmiddlefrontal R	0.972456	0.974766	0.908768	0.968239	0.938979	0.703902	0.997413	0.928031	0.99182	0.889009	0.474794	0.92012	0.982333	0.54946	0.971453	0.98673	0.979537	0.95102	0.906071	0.59874	0.351745	0.936127	0.920195	0.662645	0.952983	0.996628	0.933282	0.591065	0.988558	0.968428	0.57365	0.772539	0.98896	0.810776	0.987189	0.9893	0.679226	0.829947	0.98073	0.682744	0.854854	0.681289	0.986608	0.993765	0.873893	0.682549	0.922194	0.604345	0.98057
superiorfrontal L	0.977728	0.977374	0.910973	0.96284	0.943073	0.726675	0.995024	0.931737	0.985077	0.91709	0.456401	0.913742	0.98529	0.590651	0.979525	0.988088	0.991435	0.96671	0.902544	0.607183	0.391902	0.914915	0.898085	0.672602	0.9633	0.993456	0.921479	0.560514	0.995007	0.977073	0.564269	0.782001	0.977608	0.777255	0.992103	0.974794	0.696381	0.825765	0.964996	0.63429	0.846162	0.661497	0.991142	0.99035	0.864757	0.665278	0.922508	0.630456	0.985784
superiorfrontal R	0.998722	0.999523	0.978473	0.99572	0.990899	0.62846	0.960062	0.989641	0.982214	0.890767	0.575008	0.978959	0.992359	0.659711	0.994401	0.994649	0.958029	0.97979	0.974523	0.483004	0.483704	0.854247	0.843687	0.791052	0.993706	0.984862	0.854847	0.465344	0.982717	0.993527	0.447012	0.881744	0.943388	0.810396	0.990083	0.932886	0.590526	0.915545	0.965448	0.615534	0.930925	0.76201	0.991806	0.986436	0.945285	0.768946	0.985418	0.516173	0.995887
superiorparietal L	0.980366	0.98193	0.994948	0.985137	0.995774	0.566696	0.914521	0.996614	0.954922	0.856658	0.638629	0.991693	0.969244	0.687166	0.97374	0.969727	0.915057	0.962085	0.997112	0.403922	0.526634	0.800894	0.795892	0.847428	0.979915	0.950227	0.798846	0.399215	0.948614	0.975854	0.365906	0.922779	0.89884	0.804513	0.957449	0.884584	0.507046	0.945531	0.941169	0.588719	0.963561	0.803747	0.963895	0.956658	0.97286	0.81261	0.999846	0.440425	0.970476
superiorparietal R	0.946813	0.945317	0.8703	0.925448	0.915457	0.788025	0.981505	0.892063	0.963973	0.933899	0.393778	0.867997	0.960868	0.59645	0.952549	0.962065	0.991774	0.953695	0.863332	0.65522	0.380514	0.913434	0.903293	0.625441	0.92938	0.966255	0.929503	0.560472	0.982657	0.956809	0.577794	0.737208	0.968382	0.729633	0.963157	0.957997	0.698656	0.772713	0.943188	0.595388	0.799685	0.599037	0.970788	0.969447	0.818111	0.603045	0.885908	0.676926	0.955563
superiortemporal L	0.744889	0.740685	0.835301	0.738596	0.787504	0.299295	0.615482	0.812933	0.667643	0.651465	0.681051	0.794506	0.717412	0.819899	0.742789	0.707598	0.643518	0.745553	0.815412	0.124409	0.784779	0.460316	0.449024	0.956406	0.774732	0.668566	0.464622	0.206954	0.67781	0.738306	0.186209	0.932989	0.579273	0.577968	0.702528	0.562821	0.273072	0.871878	0.637215	0.303037	0.846198	0.763567	0.701997	0.672886	0.830235	0.785743	0.809733	0.202302	0.724793
superiortemporal R	0.301109	0.304427	0.219414	0.29952	0.229183	0.600926	0.435597	0.228706	0.36978	0.293955	0.385096	0.230189	0.333046	0.173577	0.306529	0.332257	0.390522	0.270389	0.198244	0.766335	0.36152	0.552487	0.541793	0.234849	0.272706	0.378862	0.563605	0.875773	0.358534	0.289111	0.926338	0.176194	0.448771	0.298719	0.356476	0.472913	0.744245	0.226087	0.372938	0.416942	0.197644	0.272838	0.338441	0.364829	0.211669	0.2793	0.214309	0.636277	0.324416
supramarginal L	0.500502	0.504945	0.615977	0.534111	0.550266	0.144017	0.383204	0.585433	0.449761	0.320944	0.917008	0.611547	0.471212	0.482147	0.485723	0.468913	0.369021	0.464141	0.618636	0.301722	0.502274	0.284969	0.271831	0.798278	0.517178	0.442892	0.262923	0.286879	0.421966	0.481138	0.369459	0.725886	0.375212	0.59289	0.45675	0.36505	0.355739	0.713119	0.451444	0.357441	0.690131	0.828647	0.453694	0.446899	0.671609	0.837016	0.594106	0.30093	0.478156
supramarginal R	0.835761	0.843606	0.903369	0.874816	0.862043	0.343147	0.75017	0.886593	0.810741	0.641656	0.835361	0.921972	0.811706	0.563476	0.815931	0.819999	0.723825	0.786322	0.913088	0.249932	0.484737	0.661217	0.658259	0.887098	0.834056	0.804245	0.638025	0.31744	0.778652	0.817134	0.268055	0.915262	0.753874	0.84816	0.801859	0.740994	0.368662	0.97102	0.820594	0.623064	0.963151	0.960597	0.804555	0.809497	0.954198	0.966129	0.895757	0.263943	0.819996
transversetemporal L	0.943445	0.946046	0.990738	0.956889	0.965975	0.494017	0.861786	0.979188	0.910589	0.79772	0.695969	0.984018	0.927372	0.685441	0.934151	0.926783	0.857807	0.917014	0.989673	0.336028	0.561029	0.746379	0.740488	0.898924	0.947515	0.905573	0.739749	0.356727	0.897767	0.93311	0.315907	0.958807	0.847464	0.803876	0.914554	0.833396	0.45528	0.97789	0.899273	0.571169	0.985521	0.850463	0.918017	0.911031	0.988104	0.861792	0.983502	0.373738	0.930233
transversetemporal R	0.452046	0.460067	0.540766	0.497139	0.474808	0.29096	0.379959	0.516583	0.42336	0.262151	0.909432	0.560014	0.425008	0.300268	0.431627	0.42977	0.343003	0.393079	0.544894	0.437696	0.316075	0.335702	0.311972	0.663958	0.454596	0.424508	0.312129	0.39834	0.389166	0.424758	0.46813	0.62005	0.385602	0.631015	0.427353	0.384065	0.492305	0.659341	0.435949	0.455671	0.621389	0.820635	0.415114	0.421551	0.608767	0.821126	0.521881	0.4471	0.436866
[truncated: 13 more columns]
