# Supplementary material for: The relationship between the interictal epileptiform discharge source connectivity and cortical structural couplings in temporal lobe epilepsy
Source: Front Neurol. 2023 Feb 1;14:1029732. doi: 10.3389/fneur.2023.1029732 (PMC9948620; doi:10.3389/fneur.2023.1029732)
Supplement: Supplementary file 1 [file Data_Sheet_1.ZIP › Connection/PLV/R/27.xlsx]

## Sheet: Sheet1
\	caudalanteriorcingulate L	caudalanteriorcingulate R	caudalmiddlefrontal L	caudalmiddlefrontal R	cuneus L	cuneus R	entorhinal L	entorhinal R	fusiform L	fusiform R	inferiorparietal L	inferiorparietal R	inferiortemporal L	inferiortemporal R	insula L	insula R	isthmuscingulate L	isthmuscingulate R	lateraloccipital L	lateraloccipital R	lateralorbitofrontal L	lateralorbitofrontal R	lingual L	lingual R	medialorbitofrontal L	medialorbitofrontal R	middletemporal L	middletemporal R	paracentral L	paracentral R	parahippocampal L	parahippocampal R	parsopercularis L	parsopercularis R	parsorbitalis L	parsorbitalis R	parstriangularis L	parstriangularis R	pericalcarine L	pericalcarine R	postcentral L	postcentral R	posteriorcingulate L	posteriorcingulate R	precentral L	precentral R	precuneus L	precuneus R	rostralanteriorcingulate L
caudalanteriorcingulate L	1	0.803753	0.164031	0.207577	0.130002	0.355296	0.640855	0.742665	0.157639	0.512432	0.451282	0.33258	0.240856	0.683491	0.481707	0.179947	0.179217	0.454671	0.528038	0.136423	0.272127	0.308804	0.31138	0.353552	0.639303	0.208479	0.373787	0.33823	0.18916	0.405197	0.341701	0.555242	0.0561001	0.250092	0.233086	0.640468	0.203352	0.143619	0.173159	0.308054	0.181822	0.242501	0.497362	0.504515	0.0602002	0.153656	0.291912	0.292481	0.242517
caudalanteriorcingulate R	0.803753	1	0.154541	0.352807	0.216833	0.458662	0.906135	0.615422	0.16453	0.241723	0.672534	0.509336	0.209649	0.479027	0.302666	0.203685	0.177299	0.171349	0.356671	0.217322	0.18122	0.252288	0.191447	0.222482	0.405564	0.198671	0.345952	0.276441	0.185144	0.211019	0.322599	0.549405	0.190021	0.0437966	0.207165	0.496587	0.382626	0.098801	0.123785	0.542973	0.399899	0.47906	0.206732	0.266593	0.265063	0.318526	0.377	0.513351	0.28965
caudalmiddlefrontal L	0.164031	0.154541	1	0.836119	0.633706	0.598526	0.264943	0.424221	0.571079	0.774787	0.621428	0.690814	0.531619	0.559933	0.202967	0.546108	0.321457	0.827517	0.671785	0.94735	0.753037	0.664127	0.767301	0.749358	0.303943	0.521678	0.507898	0.654242	0.255749	0.214414	0.434488	0.363372	0.950256	0.959327	0.557434	0.518257	0.863742	0.952378	0.81906	0.709584	0.851266	0.781169	0.794901	0.765155	0.930974	0.928879	0.612121	0.702235	0.581255
caudalmiddlefrontal R	0.207577	0.352807	0.836119	1	0.370201	0.479641	0.497875	0.196114	0.269078	0.668455	0.705937	0.657919	0.211315	0.385131	0.423988	0.283834	0.0605168	0.721599	0.428435	0.892248	0.455066	0.3609	0.480078	0.469398	0.45579	0.219186	0.191678	0.352075	0.097256	0.402424	0.113304	0.0936821	0.733128	0.781812	0.244232	0.280958	0.939966	0.731065	0.535477	0.85984	0.776474	0.939454	0.691037	0.56471	0.756018	0.948929	0.423893	0.895137	0.361153
cuneus L	0.130002	0.216833	0.633706	0.370201	1	0.826672	0.113663	0.307537	0.921342	0.3884	0.507245	0.72116	0.841775	0.315986	0.353938	0.959647	0.785342	0.432365	0.502922	0.535034	0.764548	0.751528	0.720296	0.677691	0.236355	0.880976	0.69624	0.727904	0.7364	0.451794	0.73084	0.491829	0.762122	0.615595	0.855738	0.410643	0.481599	0.730643	0.832461	0.29652	0.70066	0.358546	0.40799	0.48451	0.763101	0.507765	0.90594	0.247032	0.951092
cuneus R	0.355296	0.458662	0.598526	0.479641	0.826672	1	0.372606	0.0332118	0.668194	0.29659	0.747315	0.902215	0.565706	0.137236	0.293329	0.738141	0.528892	0.337353	0.263386	0.555612	0.515805	0.480928	0.476333	0.430362	0.291765	0.614521	0.406967	0.455535	0.484309	0.429127	0.442038	0.19877	0.683529	0.512935	0.583058	0.139975	0.603232	0.597231	0.608168	0.503365	0.795143	0.538062	0.312381	0.302776	0.731572	0.572932	0.956409	0.446042	0.787569
entorhinal L	0.640855	0.906135	0.264943	0.497875	0.113663	0.372606	1	0.511976	0.123023	0.134707	0.729215	0.494884	0.222577	0.357701	0.338238	0.129695	0.279415	0.0858366	0.26518	0.332381	0.154323	0.240708	0.159036	0.176019	0.352566	0.186276	0.38628	0.266597	0.307542	0.238134	0.375294	0.581711	0.255242	0.153587	0.182951	0.405385	0.519445	0.181826	0.132123	0.672785	0.454783	0.613805	0.0949829	0.140246	0.322988	0.444957	0.275057	0.656987	0.160327
entorhinal R	0.742665	0.615422	0.424221	0.196114	0.307537	0.0332118	0.511976	1	0.488211	0.718057	0.129336	0.0491448	0.601116	0.925676	0.259678	0.380741	0.429411	0.663077	0.871699	0.369652	0.673246	0.705084	0.707296	0.745438	0.392265	0.530051	0.733084	0.731251	0.380866	0.142641	0.67873	0.849051	0.405667	0.53599	0.582744	0.95585	0.176594	0.49723	0.575114	0.0518552	0.18767	0.0800359	0.687729	0.791728	0.330405	0.256503	0.120964	0.0597399	0.310806
fusiform L	0.157639	0.16453	0.571079	0.269078	0.921342	0.668194	0.123023	0.488211	1	0.450167	0.337217	0.574147	0.973212	0.475396	0.425329	0.95851	0.892257	0.455038	0.643464	0.469162	0.852878	0.881073	0.817655	0.793254	0.313485	0.98873	0.857783	0.861182	0.843203	0.451835	0.890706	0.669141	0.701447	0.587539	0.980406	0.587505	0.351933	0.697042	0.849045	0.164051	0.57599	0.239806	0.443634	0.574863	0.673525	0.41225	0.776769	0.12217	0.91554
fusiform R	0.512432	0.241723	0.774787	0.668455	0.3884	0.29659	0.134707	0.718057	0.450167	1	0.322918	0.375091	0.496724	0.875402	0.332713	0.354749	0.263007	0.977581	0.853231	0.758416	0.697191	0.640085	0.74098	0.76295	0.452311	0.441612	0.557205	0.644196	0.203574	0.286139	0.480847	0.515613	0.682004	0.858346	0.505122	0.77635	0.624705	0.766085	0.677943	0.478179	0.530172	0.549131	0.978237	0.935362	0.630672	0.688469	0.293253	0.506283	0.342404
inferiorparietal L	0.451282	0.672534	0.621428	0.705937	0.507245	0.747315	0.729215	0.129336	0.337217	0.322918	1	0.875448	0.23465	0.145396	0.218499	0.385073	0.105895	0.360659	0.152826	0.667322	0.359421	0.291421	0.335393	0.296337	0.305924	0.2697	0.126804	0.269169	0.0528349	0.175919	0.0926601	0.135856	0.642908	0.518264	0.269583	0.0603478	0.769444	0.561694	0.462031	0.835997	0.832873	0.815706	0.331495	0.255618	0.710236	0.725886	0.659658	0.789635	0.479495
inferiorparietal R	0.33258	0.509336	0.690814	0.657919	0.72116	0.902215	0.494884	0.0491448	0.574147	0.375091	0.875448	1	0.482861	0.172719	0.170539	0.626766	0.36223	0.417994	0.303553	0.70799	0.535372	0.482336	0.504664	0.460791	0.225271	0.516818	0.353468	0.459423	0.305176	0.255379	0.348083	0.180173	0.75254	0.594578	0.505892	0.166458	0.754738	0.666554	0.633265	0.709233	0.900723	0.739945	0.382572	0.358927	0.81112	0.729444	0.845597	0.657235	0.690664
inferiortemporal L	0.240856	0.209649	0.531619	0.211315	0.841775	0.565706	0.222577	0.601116	0.973212	0.496724	0.23465	0.482861	1	0.575855	0.422096	0.90167	0.893512	0.48008	0.721776	0.43021	0.871599	0.920106	0.847912	0.837625	0.320194	0.986193	0.933204	0.910204	0.841265	0.418368	0.958775	0.774129	0.649788	0.567076	0.992831	0.690656	0.278063	0.662631	0.830286	0.0985402	0.495791	0.173331	0.479813	0.630077	0.608532	0.353429	0.677543	0.0586249	0.836413
inferiortemporal R	0.683491	0.479027	0.559933	0.385131	0.315986	0.137236	0.357701	0.925676	0.475396	0.875402	0.145396	0.172719	0.575855	1	0.270419	0.354421	0.375439	0.818561	0.901549	0.524664	0.688491	0.696683	0.732124	0.773327	0.40847	0.504394	0.685763	0.716676	0.320241	0.175553	0.622552	0.750502	0.500025	0.672844	0.565585	0.946061	0.349598	0.599508	0.604748	0.216738	0.308698	0.266789	0.837847	0.8965	0.431759	0.422117	0.158862	0.233492	0.297892
insula L	0.481707	0.302666	0.202967	0.423988	0.353938	0.293329	0.338238	0.259678	0.425329	0.332713	0.218499	0.170539	0.422096	0.270419	1	0.47403	0.614841	0.333848	0.188041	0.263006	0.183592	0.263547	0.148733	0.148639	0.92553	0.464977	0.350201	0.25434	0.660267	0.894906	0.42383	0.277505	0.0477539	0.192904	0.417517	0.241635	0.325838	0.0638425	0.131656	0.424522	0.100303	0.381935	0.343659	0.218879	0.0488423	0.305696	0.334118	0.475179	0.448302
insula R	0.179947	0.203685	0.546108	0.283834	0.959647	0.738141	0.129695	0.380741	0.95851	0.354749	0.385073	0.626766	0.90167	0.354421	0.47403	1	0.865123	0.381583	0.542921	0.458901	0.778301	0.795927	0.738131	0.704068	0.360165	0.945645	0.772351	0.776027	0.821067	0.530287	0.814948	0.582335	0.681802	0.543473	0.911696	0.471033	0.373547	0.666257	0.816166	0.202791	0.601139	0.276737	0.362585	0.48184	0.675961	0.422261	0.834035	0.166029	0.956217
isthmuscingulate L	0.179217	0.177299	0.321457	0.0605168	0.785342	0.528892	0.279415	0.429411	0.892257	0.263007	0.105895	0.36223	0.893512	0.375439	0.614841	0.865123	1	0.246494	0.522327	0.198959	0.690196	0.755181	0.654007	0.638644	0.485088	0.910104	0.808426	0.747104	0.988294	0.645517	0.868264	0.661603	0.466602	0.344837	0.879099	0.502851	0.0874519	0.457481	0.656091	0.113196	0.327563	0.0858963	0.254885	0.419168	0.430454	0.146473	0.638482	0.164966	0.776601
isthmuscingulate R	0.454671	0.171349	0.827517	0.721599	0.432365	0.337353	0.0858366	0.663077	0.455038	0.977581	0.360659	0.417994	0.48008	0.818561	0.333848	0.381583	0.246494	1	0.82918	0.800775	0.702261	0.627716	0.742096	0.755385	0.450376	0.434564	0.527486	0.628737	0.186274	0.289573	0.449435	0.467791	0.734554	0.90353	0.49335	0.722436	0.684058	0.812963	0.70966	0.522481	0.584143	0.600285	0.992265	0.929291	0.684445	0.744208	0.339051	0.549901	0.380543
lateraloccipital L	0.528038	0.356671	0.671785	0.428435	0.502922	0.263386	0.26518	0.871699	0.643464	0.853231	0.152826	0.303553	0.721776	0.901549	0.188041	0.542921	0.522327	0.82918	1	0.615949	0.848688	0.844065	0.888871	0.91865	0.287549	0.663652	0.806141	0.860256	0.462983	0.0380563	0.737557	0.769049	0.650454	0.766399	0.712354	0.918756	0.421036	0.740011	0.780383	0.263791	0.448285	0.334795	0.837439	0.946301	0.582729	0.514779	0.335019	0.263934	0.479343
lateraloccipital R	0.136423	0.217322	0.94735	0.892248	0.535034	0.555612	0.332381	0.369652	0.469162	0.758416	0.667322	0.70799	0.43021	0.524664	0.263006	0.458901	0.198959	0.800775	0.615949	1	0.66056	0.571401	0.68287	0.670114	0.334658	0.426659	0.411006	0.562063	0.132305	0.284211	0.333688	0.277095	0.88042	0.908505	0.462886	0.467558	0.883584	0.886171	0.728507	0.805789	0.852285	0.863525	0.75469	0.709825	0.887594	0.968296	0.549215	0.801274	0.520977
lateralorbitofrontal L	0.272127	0.18122	0.753037	0.455066	0.764548	0.515805	0.154323	0.673246	0.852878	0.697191	0.359421	0.535372	0.871599	0.688491	0.183592	0.778301	0.690196	0.702261	0.848688	0.66056	1	0.971903	0.990015	0.973206	0.15249	0.841802	0.874424	0.965156	0.629993	0.183433	0.816917	0.747137	0.825365	0.798024	0.876494	0.765493	0.498889	0.86722	0.966151	0.327028	0.651322	0.403451	0.691538	0.803473	0.773201	0.585581	0.606317	0.297329	0.732192
lateralorbitofrontal R	0.308804	0.252288	0.664127	0.3609	0.751528	0.480928	0.240708	0.705084	0.881073	0.640085	0.291421	0.482336	0.920106	0.696683	0.263547	0.795927	0.755181	0.627716	0.844065	0.571401	0.971903	1	0.961556	0.955941	0.196005	0.887761	0.939492	0.995411	0.695866	0.254135	0.888405	0.826323	0.750901	0.707562	0.916817	0.793963	0.409154	0.787839	0.923221	0.236186	0.581123	0.315906	0.62585	0.764973	0.702093	0.49511	0.582412	0.206499	0.734427
lingual L	0.31138	0.191447	0.767301	0.480078	0.720296	0.476333	0.159036	0.707296	0.817655	0.74098	0.335393	0.504664	0.847912	0.732124	0.148733	0.738131	0.654007	0.742096	0.888871	0.68287	0.990015	0.961556	1	0.992704	0.148097	0.813182	0.866715	0.960681	0.591108	0.139015	0.80252	0.747374	0.815357	0.819263	0.849605	0.794161	0.512972	0.870579	0.949637	0.345892	0.634668	0.423899	0.733067	0.846145	0.760401	0.605224	0.560228	0.32296	0.686347
lingual R	0.353552	0.222482	0.749358	0.469398	0.677691	0.430362	0.176019	0.745438	0.793254	0.76295	0.296337	0.460791	0.837625	0.773327	0.148639	0.704068	0.638644	0.755385	0.91865	0.670114	0.973206	0.955941	0.992704	1	0.163532	0.796285	0.869719	0.959871	0.575138	0.116027	0.80333	0.760833	0.783601	0.811057	0.836138	0.828735	0.493098	0.848499	0.92052	0.327376	0.59714	0.406354	0.750134	0.869742	0.725142	0.588145	0.514622	0.308808	0.64913
medialorbitofrontal L	0.639303	0.405564	0.303943	0.45579	0.236355	0.291765	0.352566	0.392265	0.313485	0.452311	0.305924	0.225271	0.320194	0.40847	0.92553	0.360165	0.485088	0.450376	0.287549	0.334658	0.15249	0.196005	0.148097	0.163532	1	0.356938	0.275228	0.188865	0.529208	0.828063	0.331141	0.271058	0.152874	0.301511	0.320424	0.345778	0.395235	0.172021	0.0801676	0.448897	0.17939	0.408352	0.465313	0.342346	0.147446	0.361123	0.271228	0.492778	0.345222
medialorbitofrontal R	0.208479	0.198671	0.521678	0.219186	0.880976	0.614521	0.186276	0.530051	0.98873	0.441612	0.2697	0.516818	0.986193	0.504394	0.464977	0.945645	0.910104	0.434564	0.663652	0.426659	0.841802	0.887761	0.813182	0.796285	0.356938	1	0.888021	0.872683	0.861392	0.473873	0.926732	0.713033	0.647717	0.545768	0.988339	0.621378	0.29348	0.653128	0.818434	0.115239	0.515005	0.194832	0.428572	0.575784	0.617501	0.362204	0.725175	0.0806941	0.887383
middletemporal L	0.373787	0.345952	0.507898	0.191678	0.69624	0.406967	0.38628	0.733084	0.857783	0.557205	0.126804	0.353468	0.933204	0.685763	0.350201	0.772351	0.808426	0.527486	0.806141	0.411006	0.874424	0.939492	0.866715	0.869719	0.275228	0.888021	1	0.946107	0.758207	0.32771	0.965578	0.908282	0.598457	0.562032	0.910283	0.797354	0.235703	0.635429	0.81014	0.0731192	0.415305	0.153414	0.536891	0.693022	0.544846	0.323381	0.515932	0.0557967	0.684501
middletemporal R	0.33823	0.276441	0.654242	0.352075	0.727904	0.455535	0.266597	0.731251	0.861182	0.644196	0.269169	0.459423	0.910204	0.716676	0.25434	0.776027	0.747104	0.628737	0.860256	0.562063	0.965156	0.995411	0.960681	0.959871	0.188865	0.872683	0.946107	1	0.68626	0.243086	0.894458	0.847292	0.736697	0.699285	0.899365	0.814483	0.397355	0.777657	0.913164	0.227177	0.563516	0.308334	0.630681	0.775619	0.686717	0.485656	0.554501	0.199855	0.70458
paracentral L	0.18916	0.185144	0.255749	0.097256	0.7364	0.484309	0.307542	0.380866	0.843203	0.203574	0.0528349	0.305176	0.841265	0.320241	0.660267	0.821067	0.988294	0.186274	0.462983	0.132305	0.629993	0.695866	0.591108	0.575138	0.529208	0.861392	0.758207	0.68626	1	0.697747	0.820779	0.619276	0.404409	0.280814	0.827845	0.445929	0.0303134	0.393513	0.59469	0.177187	0.264833	0.131821	0.195871	0.357506	0.367139	0.089986	0.594813	0.228376	0.734386
paracentral R	0.405197	0.211019	0.214414	0.402424	0.451794	0.429127	0.238134	0.142641	0.451835	0.286139	0.175919	0.255379	0.418368	0.175553	0.894906	0.530287	0.645517	0.289573	0.0380563	0.284211	0.183433	0.254135	0.139015	0.116027	0.828063	0.473873	0.32771	0.243086	0.697747	1	0.405396	0.225917	0.118869	0.193667	0.412878	0.104033	0.279473	0.126937	0.191846	0.353676	0.146091	0.331774	0.284545	0.119379	0.141222	0.308642	0.458854	0.41189	0.48762
parahippocampal L	0.341701	0.322599	0.434488	0.113304	0.73084	0.442038	0.375294	0.67873	0.890706	0.480847	0.0926601	0.348083	0.958775	0.622552	0.42383	0.814948	0.868264	0.449435	0.737557	0.333688	0.816917	0.888405	0.80252	0.80333	0.331141	0.926732	0.965578	0.894458	0.820779	0.405396	1	0.870185	0.539695	0.485438	0.931308	0.742665	0.162865	0.567283	0.754396	0.0368889	0.364697	0.0930151	0.461346	0.62158	0.489221	0.247324	0.551405	0.0660415	0.72041
parahippocampal R	0.555242	0.549405	0.363372	0.0936821	0.491829	0.19877	0.581711	0.849051	0.669141	0.515613	0.135856	0.180173	0.774129	0.750502	0.277505	0.582335	0.661603	0.467791	0.769049	0.277095	0.747137	0.826323	0.747374	0.760833	0.271058	0.713033	0.908282	0.847292	0.619276	0.225917	0.870185	1	0.439284	0.434207	0.738611	0.847179	0.11213	0.489584	0.665348	0.137644	0.250246	0.135535	0.49106	0.640067	0.380273	0.195963	0.303801	0.151384	0.481211
parsopercularis L	0.0561001	0.190021	0.950256	0.733128	0.762122	0.683529	0.255242	0.405667	0.701447	0.682004	0.642908	0.75254	0.649788	0.500025	0.0477539	0.681802	0.466602	0.734554	0.650454	0.88042	0.825365	0.750901	0.815357	0.783601	0.152874	0.647717	0.598457	0.736697	0.404409	0.118869	0.539695	0.439284	1	0.906301	0.673549	0.511104	0.794836	0.964407	0.89675	0.628333	0.897978	0.696076	0.698038	0.70497	0.984522	0.85249	0.725778	0.59829	0.714005
parsopercularis R	0.250092	0.0437966	0.959327	0.781812	0.615595	0.512935	0.153587	0.53599	0.587539	0.858346	0.518264	0.594578	0.567076	0.672844	0.192904	0.543473	0.344837	0.90353	0.766399	0.908505	0.798024	0.707562	0.819263	0.811057	0.301511	0.545768	0.562032	0.699285	0.280814	0.193667	0.485438	0.434207	0.906301	1	0.591718	0.62345	0.781018	0.959424	0.842678	0.625975	0.763976	0.701621	0.873625	0.860333	0.862832	0.861457	0.539306	0.624286	0.566223
parsorbitalis L	0.233086	0.207165	0.557434	0.244232	0.855738	0.583058	0.182951	0.582744	0.980406	0.505122	0.269583	0.505892	0.992831	0.565585	0.417517	0.911696	0.879099	0.49335	0.712354	0.462886	0.876494	0.916817	0.849605	0.836138	0.320424	0.988339	0.910283	0.899365	0.827845	0.412878	0.931308	0.738611	0.673549	0.591718	1	0.678795	0.312088	0.68705	0.841657	0.13805	0.525136	0.208149	0.487396	0.627862	0.634239	0.387319	0.697392	0.0955317	0.863115
parsorbitalis R	0.640468	0.496587	0.518257	0.280958	0.410643	0.139975	0.405385	0.95585	0.587505	0.77635	0.0603478	0.166458	0.690656	0.946061	0.241635	0.471033	0.502851	0.722436	0.918756	0.467558	0.765493	0.793963	0.794161	0.828735	0.345778	0.621378	0.797354	0.814483	0.445929	0.104033	0.742665	0.847179	0.511104	0.62345	0.678795	1	0.266337	0.597115	0.671676	0.123674	0.304523	0.176402	0.741879	0.848534	0.440403	0.352993	0.22837	0.126057	0.407298
parstriangularis L	0.203352	0.382626	0.863742	0.939966	0.481599	0.603232	0.519445	0.176594	0.351933	0.624705	0.769444	0.754738	0.278063	0.349598	0.325838	0.373547	0.0874519	0.684058	0.421036	0.883584	0.498889	0.409154	0.512972	0.493098	0.395235	0.29348	0.235703	0.397355	0.0303134	0.279473	0.162865	0.11213	0.794836	0.781018	0.312088	0.266337	1	0.762841	0.592867	0.861186	0.877234	0.924687	0.657993	0.549467	0.831205	0.947458	0.553312	0.87475	0.44763
parstriangularis R	0.143619	0.098801	0.952378	0.731065	0.730643	0.597231	0.181826	0.49723	0.697042	0.766085	0.561694	0.666554	0.662631	0.599508	0.0638425	0.666257	0.457481	0.812963	0.740011	0.886171	0.86722	0.787839	0.870579	0.848499	0.172021	0.653128	0.635429	0.777657	0.393513	0.126937	0.567283	0.489584	0.964407	0.959424	0.68705	0.597115	0.762841	1	0.923449	0.60317	0.826241	0.680823	0.778539	0.795245	0.927963	0.844356	0.64595	0.58542	0.689345
pericalcarine L	0.173159	0.123785	0.81906	0.535477	0.832461	0.608168	0.132123	0.575114	0.849045	0.677943	0.462031	0.633265	0.830286	0.604748	0.131656	0.816166	0.656091	0.70966	0.780383	0.728507	0.966151	0.923221	0.949637	0.92052	0.0801676	0.818434	0.81014	0.913164	0.59469	0.191846	0.754396	0.665348	0.89675	0.842678	0.841657	0.671676	0.592867	0.923449	1	0.418227	0.745775	0.494077	0.686192	0.765476	0.857458	0.669494	0.689998	0.3874	0.788695
pericalcarine R	0.308054	0.542973	0.709584	0.85984	0.29652	0.503365	0.672785	0.0518552	0.164051	0.478179	0.835997	0.709233	0.0985402	0.216738	0.424522	0.202791	0.113196	0.522481	0.263791	0.805789	0.327028	0.236186	0.345892	0.327376	0.448897	0.115239	0.0731192	0.227177	0.177187	0.353676	0.0368889	0.137644	0.628333	0.625975	0.13805	0.123674	0.861186	0.60317	0.418227	1	0.756271	0.953348	0.486215	0.385301	0.671925	0.851468	0.419293	0.984096	0.287887
postcentral L	0.181822	0.399899	0.851266	0.776474	0.70066	0.795143	0.454783	0.18767	0.57599	0.530172	0.832873	0.900723	0.495791	0.308698	0.100303	0.601139	0.327563	0.584143	0.448285	0.852285	0.651322	0.581123	0.634668	0.59714	0.17939	0.515005	0.415305	0.563516	0.264833	0.146091	0.364697	0.250246	0.897978	0.763976	0.525136	0.304523	0.877234	0.826241	0.745775	0.756271	1	0.801687	0.546254	0.519175	0.945684	0.867691	0.777243	0.718317	0.667989
postcentral R	0.242501	0.47906	0.781169	0.939454	0.358546	0.538062	0.613805	0.0800359	0.239806	0.549131	0.815706	0.739945	0.173331	0.266789	0.381935	0.276737	0.0858963	0.600285	0.334795	0.863525	0.403451	0.315906	0.423899	0.406354	0.408352	0.194832	0.153414	0.308334	0.131821	0.331774	0.0930151	0.135535	0.696076	0.701621	0.208149	0.176402	0.924687	0.680823	0.494077	0.953348	0.801687	1	0.563773	0.454686	0.735975	0.925595	0.460109	0.967573	0.364055
posteriorcingulate L	0.497362	0.206732	0.794901	0.691037	0.40799	0.312381	0.0949829	0.687729	0.443634	0.978237	0.331495	0.382572	0.479813	0.837847	0.343659	0.362585	0.254885	0.992265	0.837439	0.75469	0.691538	0.62585	0.733067	0.750134	0.465313	0.428572	0.536891	0.630681	0.195871	0.284545	0.461346	0.49106	0.698038	0.873625	0.487396	0.741879	0.657993	0.778539	0.686192	0.486215	0.546254	0.563773	1	0.93773	0.646003	0.706842	0.308484	0.516786	0.346922
posteriorcingulate R	0.504515	0.266593	0.765155	0.56471	0.48451	0.302776	0.140246	0.791728	0.574863	0.935362	0.255618	0.358927	0.630077	0.8965	0.218879	0.48184	0.419168	0.929291	0.946301	0.709825	0.803473	0.764973	0.846145	0.869742	0.342346	0.575784	0.693022	0.775619	0.357506	0.119379	0.62158	0.640067	0.70497	0.860333	0.627862	0.848534	0.549467	0.795245	0.765476	0.385301	0.519175	0.454686	0.93773	1	0.640668	0.625847	0.343699	0.392626	0.437984
precentral L	0.0602002	0.265063	0.930974	0.756018	0.763101	0.731572	0.322988	0.330405	0.673525	0.630672	0.710236	0.81112	0.608532	0.431759	0.0488423	0.675961	0.430454	0.684445	0.582729	0.887594	0.773201	0.702093	0.760401	0.725142	0.147446	0.617501	0.544846	0.686717	0.367139	0.141222	0.489221	0.380273	0.984522	0.862832	0.634239	0.440403	0.831205	0.927963	0.857458	0.671925	0.945684	0.735975	0.646003	0.640668	1	0.873497	0.759281	0.63975	0.719414
precentral R	0.153656	0.318526	0.928879	0.948929	0.507765	0.572932	0.444957	0.256503	0.41225	0.688469	0.725886	0.729444	0.353429	0.422117	0.305696	0.422261	0.146473	0.744208	0.514779	0.968296	0.585581	0.49511	0.605224	0.588145	0.361123	0.362204	0.323381	0.485656	0.089986	0.308642	0.247324	0.195963	0.85249	0.861457	0.387319	0.352993	0.947458	0.844356	0.669494	0.851468	0.867691	0.925595	0.706842	0.625847	0.873497	1	0.545229	0.862342	0.495856
precuneus L	0.291912	0.377	0.612121	0.423893	0.90594	0.956409	0.275057	0.120964	0.776769	0.293253	0.659658	0.845597	0.677543	0.158862	0.334118	0.834035	0.638482	0.339051	0.335019	0.549215	0.606317	0.582412	0.560228	0.514622	0.271228	0.725175	0.515932	0.554501	0.594813	0.458854	0.551405	0.303801	0.725778	0.539306	0.697392	0.22837	0.553312	0.64595	0.689998	0.419293	0.777243	0.460109	0.308484	0.343699	0.759281	0.545229	1	0.360653	0.881306
precuneus R	0.292481	0.513351	0.702235	0.895137	0.247032	0.446042	0.656987	0.0597399	0.12217	0.506283	0.789635	0.657235	0.0586249	0.233492	0.475179	0.166029	0.164966	0.549901	0.263934	0.801274	0.297329	0.206499	0.32296	0.308808	0.492778	0.0806941	0.0557967	0.199855	0.228376	0.41189	0.0660415	0.151384	0.59829	0.624286	0.0955317	0.126057	0.87475	0.58542	0.3874	0.984096	0.718317	0.967573	0.516786	0.392626	0.63975	0.862342	0.360653	1	0.248058
rostralanteriorcingulate L	0.242517	0.28965	0.581255	0.361153	0.951092	0.787569	0.160327	0.310806	0.91554	0.342404	0.479495	0.690664	0.836413	0.297892	0.448302	0.956217	0.776601	0.380543	0.479343	0.520977	0.732192	0.734427	0.686347	0.64913	0.345222	0.887383	0.684501	0.70458	0.734386	0.48762	0.72041	0.481211	0.714005	0.566223	0.863115	0.407298	0.44763	0.689345	0.788695	0.287887	0.667989	0.364055	0.346922	0.437984	0.719414	0.495856	0.881306	0.248058	1
rostralanteriorcingulate R	0.296929	0.237793	0.176316	0.18607	0.693905	0.500796	0.291576	0.300464	0.767845	0.110338	0.155824	0.332415	0.750432	0.236421	0.794735	0.802484	0.904735	0.0826518	0.355391	0.127511	0.522171	0.597483	0.48623	0.47095	0.678596	0.796873	0.65523	0.587782	0.916166	0.799249	0.724532	0.525705	0.322393	0.18272	0.744408	0.353197	0.117955	0.310483	0.499189	0.226723	0.258804	0.209872	0.0961662	0.246151	0.319815	0.145466	0.589334	0.274666	0.747268
rostralmiddlefrontal L	0.633649	0.441461	0.603118	0.375961	0.429458	0.177808	0.308708	0.891408	0.566388	0.827618	0.0780307	0.211404	0.652457	0.897906	0.291456	0.465512	0.479343	0.803033	0.937028	0.522518	0.76674	0.763713	0.802101	0.83045	0.409086	0.586118	0.747263	0.783911	0.42794	0.13623	0.688084	0.752018	0.570538	0.697812	0.637627	0.917198	0.376526	0.648827	0.692768	0.196249	0.362745	0.256576	0.832404	0.92309	0.497738	0.432454	0.25229	0.209759	0.388262
rostralmiddlefrontal R	0.281283	0.292377	0.357574	0.0893118	0.751997	0.475487	0.367449	0.57494	0.894389	0.363257	0.0874364	0.350527	0.936875	0.506217	0.522031	0.852332	0.930469	0.338225	0.638232	0.259085	0.747927	0.825617	0.727149	0.721968	0.408565	0.935856	0.901848	0.829816	0.895265	0.523351	0.957544	0.795292	0.480272	0.394472	0.911109	0.63637	0.117352	0.494423	0.697658	0.103011	0.326929	0.114669	0.349443	0.517711	0.440517	0.190956	0.58006	0.143071	0.74771
superiorfrontal L	0.198911	0.180771	0.382989	0.0884038	0.835198	0.575881	0.238476	0.43864	0.935873	0.305007	0.166178	0.423317	0.923639	0.391568	0.591215	0.916873	0.979789	0.295709	0.552123	0.275299	0.734243	0.78932	0.698211	0.679327	0.471599	0.950318	0.823135	0.774439	0.959052	0.616726	0.877293	0.655706	0.525215	0.405688	0.919351	0.516383	0.154417	0.519342	0.707483	0.0507748	0.390868	0.0881046	0.294161	0.451445	0.493602	0.21732	0.687688	0.0992564	0.840187
superiorfrontal R	0.335923	0.33814	0.488246	0.316867	0.898366	0.819342	0.196587	0.216808	0.831294	0.209309	0.495955	0.701536	0.742409	0.172669	0.538249	0.908164	0.750895	0.25304	0.357172	0.445846	0.617986	0.62184	0.569305	0.528308	0.439683	0.805005	0.589723	0.593136	0.723538	0.588379	0.63541	0.397038	0.624467	0.450739	0.765279	0.290825	0.403792	0.581095	0.683025	0.279176	0.631774	0.347392	0.219279	0.311556	0.646832	0.441168	0.891197	0.23967	0.96038
superiorparietal L	0.120227	0.264183	0.751436	0.503124	0.958428	0.846498	0.193522	0.290746	0.866336	0.460569	0.605295	0.803168	0.789203	0.335233	0.221875	0.887139	0.678005	0.50813	0.512597	0.666804	0.767349	0.734354	0.728834	0.685129	0.111751	0.815545	0.650036	0.710219	0.621968	0.313388	0.663972	0.442612	0.864469	0.701505	0.806954	0.401377	0.609625	0.8065	0.848027	0.429056	0.812841	0.488137	0.475732	0.521946	0.872058	0.639197	0.915766	0.38152	0.906633
superiorparietal R	0.319653	0.564657	0.710481	0.852947	0.33489	0.545999	0.683655	0.0356604	0.200201	0.458943	0.870157	0.747907	0.130146	0.197537	0.383536	0.244083	0.0865757	0.503871	0.25705	0.80561	0.34988	0.26276	0.36307	0.340694	0.415513	0.152194	0.103452	0.253691	0.145783	0.313646	0.0556909	0.145656	0.650327	0.623847	0.16841	0.111888	0.858211	0.617401	0.443421	0.990107	0.785407	0.956398	0.465113	0.370934	0.697935	0.852323	0.461409	0.96913	0.331933
superiortemporal L	0.582416	0.549555	0.40866	0.119316	0.465083	0.174743	0.550158	0.89008	0.639224	0.592665	0.0982049	0.162934	0.745506	0.798975	0.2365	0.549551	0.620277	0.548712	0.834983	0.324579	0.76427	0.827838	0.773283	0.792016	0.272877	0.680609	0.882815	0.850008	0.578194	0.16966	0.83468	0.968759	0.458622	0.490248	0.711358	0.886893	0.134731	0.52137	0.676722	0.0730948	0.254431	0.0948735	0.572168	0.714623	0.393638	0.228799	0.275042	0.0799011	0.446924
superiortemporal R	0.368422	0.343259	0.535039	0.226973	0.710687	0.426242	0.373339	0.727526	0.860321	0.549745	0.182049	0.392473	0.927761	0.678051	0.333972	0.781009	0.80273	0.526304	0.805954	0.435369	0.894311	0.957101	0.884885	0.884378	0.249906	0.887189	0.988484	0.967653	0.748206	0.324176	0.954118	0.90697	0.633208	0.57853	0.902689	0.794362	0.276846	0.664939	0.839982	0.121992	0.461188	0.20008	0.536979	0.697557	0.58492	0.36029	0.529359	0.10246	0.689025
supramarginal L	0.271458	0.491929	0.774923	0.755825	0.668628	0.833397	0.536942	0.0887275	0.522798	0.44893	0.907317	0.942141	0.432311	0.224064	0.130651	0.55381	0.282997	0.500379	0.348526	0.786396	0.565761	0.499467	0.542677	0.503206	0.207344	0.456597	0.332021	0.478197	0.223455	0.15434	0.291878	0.168768	0.818709	0.679837	0.463004	0.209733	0.85178	0.739618	0.662721	0.776114	0.964386	0.808529	0.465414	0.427508	0.874163	0.820995	0.783727	0.73283	0.628853
supramarginal R	0.137319	0.148543	0.984486	0.818658	0.654132	0.606696	0.245484	0.441865	0.601599	0.77423	0.619774	0.704089	0.563675	0.572411	0.154885	0.579526	0.346324	0.81963	0.690799	0.96176	0.782268	0.696515	0.795107	0.776814	0.251071	0.55705	0.538748	0.687215	0.279968	0.190686	0.46646	0.395494	0.956026	0.95776	0.591431	0.54233	0.835301	0.965455	0.845394	0.699787	0.862961	0.773595	0.77989	0.766811	0.941845	0.922545	0.629771	0.687697	0.620267
transversetemporal L	0.399782	0.647489	0.664553	0.754516	0.544802	0.77179	0.703203	0.0831899	0.384756	0.334265	0.971732	0.903261	0.283737	0.0993347	0.20531	0.431777	0.149841	0.386181	0.18454	0.70854	0.407626	0.346042	0.383136	0.343991	0.281322	0.320428	0.186366	0.32482	0.0985908	0.171209	0.14983	0.161066	0.692088	0.559201	0.319869	0.0400328	0.815238	0.610812	0.509436	0.833294	0.875269	0.853765	0.352143	0.279286	0.758143	0.775757	0.691204	0.797922	0.533571
transversetemporal R	0.358553	0.625779	0.483259	0.78277	0.0843677	0.267226	0.787682	0.180036	0.141748	0.356872	0.684682	0.47028	0.194858	0.136585	0.560192	0.16892	0.390144	0.39108	0.0528163	0.594905	0.0875228	0.0990251	0.109361	0.0962294	0.531881	0.195272	0.231467	0.118374	0.440191	0.496462	0.304635	0.362435	0.372071	0.417948	0.153317	0.109428	0.729392	0.3611	0.169277	0.866528	0.518447	0.841325	0.364173	0.207857	0.423301	0.68327	0.167038	0.895072	0.133955
[truncated: 13 more columns]
