# Supplementary material for: The relationship between the interictal epileptiform discharge source connectivity and cortical structural couplings in temporal lobe epilepsy
Source: Front Neurol. 2023 Feb 1;14:1029732. doi: 10.3389/fneur.2023.1029732 (PMC9948620; doi:10.3389/fneur.2023.1029732)
Supplement: Supplementary file 1 [file Data_Sheet_1.ZIP › Connection/PLV/R/28.xlsx]

## Sheet: Sheet1
\	caudalanteriorcingulate L	caudalanteriorcingulate R	caudalmiddlefrontal L	caudalmiddlefrontal R	cuneus L	cuneus R	entorhinal L	entorhinal R	fusiform L	fusiform R	inferiorparietal L	inferiorparietal R	inferiortemporal L	inferiortemporal R	insula L	insula R	isthmuscingulate L	isthmuscingulate R	lateraloccipital L	lateraloccipital R	lateralorbitofrontal L	lateralorbitofrontal R	lingual L	lingual R	medialorbitofrontal L	medialorbitofrontal R	middletemporal L	middletemporal R	paracentral L	paracentral R	parahippocampal L	parahippocampal R	parsopercularis L	parsopercularis R	parsorbitalis L	parsorbitalis R	parstriangularis L	parstriangularis R	pericalcarine L	pericalcarine R	postcentral L	postcentral R	posteriorcingulate L	posteriorcingulate R	precentral L	precentral R	precuneus L	precuneus R	rostralanteriorcingulate L
caudalanteriorcingulate L	1	0.830376	0.546186	0.283618	0.266296	0.748451	0.874776	0.771786	0.740508	0.717862	0.336121	0.921088	0.742107	0.685649	0.765464	0.778163	0.732869	0.10632	0.655802	0.902655	0.620272	0.725926	0.739902	0.629042	0.62216	0.761626	0.74875	0.761998	0.815269	0.75328	0.866384	0.836521	0.809168	0.530286	0.809205	0.53141	0.904949	0.549261	0.872821	0.736424	0.460609	0.227763	0.359297	0.586833	0.467992	0.240131	0.381265	0.859694	0.562142
caudalanteriorcingulate R	0.830376	1	0.776426	0.475708	0.343302	0.50022	0.926304	0.922065	0.918432	0.842464	0.532505	0.722551	0.913535	0.758002	0.957562	0.985207	0.929718	0.289166	0.865328	0.713782	0.784934	0.900336	0.869103	0.810235	0.832413	0.94856	0.892399	0.905232	0.993366	0.879493	0.872856	0.890721	0.953992	0.703711	0.948996	0.53101	0.77907	0.791418	0.786773	0.892317	0.685575	0.406606	0.374609	0.633458	0.693693	0.142888	0.58137	0.693647	0.544777
caudalmiddlefrontal L	0.546186	0.776426	1	0.831476	0.701972	0.186461	0.776978	0.876657	0.906159	0.857367	0.877397	0.383193	0.902207	0.788261	0.692425	0.846115	0.913443	0.655097	0.957069	0.359042	0.897944	0.90986	0.864381	0.92121	0.570249	0.886695	0.878183	0.874364	0.809435	0.594002	0.755129	0.794133	0.84803	0.882189	0.847855	0.242217	0.415966	0.974227	0.652004	0.892339	0.967484	0.773132	0.512234	0.701558	0.972811	0.51066	0.887198	0.31133	0.223128
caudalmiddlefrontal R	0.283618	0.475708	0.831476	1	0.838224	0.266989	0.504063	0.627183	0.65378	0.668485	0.947575	0.161629	0.654034	0.655938	0.378211	0.560017	0.651354	0.905727	0.73582	0.142851	0.749445	0.673392	0.653557	0.757626	0.266707	0.613897	0.649832	0.638446	0.515885	0.277778	0.516311	0.553181	0.572455	0.80638	0.575881	0.243417	0.149745	0.803043	0.454489	0.661422	0.904677	0.973519	0.633365	0.673537	0.901801	0.800725	0.905566	0.119188	0.216133
cuneus L	0.266296	0.343302	0.701972	0.838224	1	0.50402	0.349082	0.466872	0.500236	0.470583	0.906649	0.280674	0.495851	0.421894	0.253479	0.432355	0.509813	0.768244	0.594074	0.280843	0.548798	0.513001	0.464814	0.569129	0.177809	0.470193	0.476094	0.470622	0.377815	0.193857	0.345802	0.381718	0.417535	0.575918	0.421297	0.220222	0.235129	0.704778	0.27334	0.49122	0.792845	0.87197	0.405349	0.416729	0.77983	0.831823	0.901001	0.28324	0.241509
cuneus R	0.748451	0.50022	0.186461	0.266989	0.50402	1	0.510048	0.380377	0.347389	0.326602	0.279728	0.89072	0.348553	0.318964	0.519606	0.420134	0.344373	0.316622	0.256347	0.90295	0.226472	0.328025	0.350073	0.221554	0.415659	0.380793	0.3562	0.368192	0.470743	0.533338	0.503273	0.461915	0.43511	0.141119	0.431308	0.503317	0.810199	0.228804	0.573656	0.341778	0.186302	0.36021	0.0860447	0.250669	0.177579	0.613822	0.295224	0.890998	0.567101
entorhinal L	0.874776	0.926304	0.776978	0.504063	0.349082	0.510048	1	0.955661	0.936039	0.90835	0.54521	0.738677	0.937658	0.854055	0.842953	0.913114	0.924635	0.344312	0.877541	0.71976	0.838738	0.92722	0.928385	0.855676	0.693507	0.939479	0.939981	0.94935	0.928822	0.785788	0.984152	0.986336	0.967354	0.759791	0.969528	0.475797	0.756726	0.763619	0.925351	0.932879	0.687626	0.426703	0.486229	0.745277	0.697664	0.141432	0.572924	0.676969	0.485411
entorhinal R	0.771786	0.922065	0.876657	0.627183	0.466872	0.380377	0.955661	1	0.994219	0.969127	0.665604	0.618293	0.995823	0.902142	0.834128	0.943927	0.982611	0.464845	0.96181	0.596518	0.924917	0.992546	0.983195	0.945556	0.685778	0.985366	0.994614	0.998183	0.940946	0.733067	0.942142	0.964865	0.990616	0.855342	0.992724	0.382939	0.641136	0.858906	0.866428	0.993799	0.795374	0.554495	0.517291	0.791731	0.805086	0.263687	0.68409	0.549738	0.385105
fusiform L	0.740508	0.918432	0.906159	0.65378	0.500236	0.347389	0.936039	0.994219	1	0.961206	0.69811	0.586697	0.999534	0.89	0.834218	0.952247	0.995203	0.485641	0.980998	0.56563	0.933322	0.997223	0.975394	0.955539	0.690144	0.990949	0.9889	0.990388	0.941484	0.730384	0.914268	0.942118	0.984395	0.86811	0.984069	0.37147	0.615463	0.889414	0.82738	0.993502	0.827267	0.583283	0.50937	0.779353	0.836236	0.294156	0.719445	0.520886	0.371491
fusiform R	0.717862	0.842464	0.857367	0.668485	0.470583	0.326602	0.90835	0.969127	0.961206	1	0.67371	0.561168	0.967759	0.971488	0.740543	0.874716	0.937867	0.545217	0.941988	0.535033	0.965279	0.971484	0.996271	0.970996	0.589055	0.932557	0.986687	0.979812	0.870083	0.636037	0.926444	0.945831	0.938593	0.909392	0.943207	0.338121	0.560458	0.821685	0.877087	0.983054	0.783579	0.594367	0.622023	0.882812	0.794722	0.315	0.667609	0.475916	0.325304
inferiorparietal L	0.336121	0.532505	0.877397	0.947575	0.906649	0.279728	0.54521	0.665604	0.69811	0.67371	1	0.199571	0.694804	0.62937	0.43694	0.620219	0.704575	0.821272	0.783374	0.173836	0.749115	0.709135	0.668009	0.763886	0.336407	0.665067	0.676758	0.670043	0.571486	0.349209	0.539541	0.58035	0.61822	0.772678	0.621011	0.201807	0.193345	0.861673	0.447253	0.691587	0.951577	0.923659	0.534103	0.607217	0.943319	0.75166	0.986232	0.129126	0.17602
inferiorparietal R	0.921088	0.722551	0.383193	0.161629	0.280674	0.89072	0.738677	0.618293	0.586697	0.561168	0.199571	1	0.587847	0.540116	0.717287	0.651875	0.582838	0.0765348	0.492823	0.991575	0.461184	0.566762	0.585361	0.460818	0.585922	0.615227	0.593709	0.606522	0.700447	0.719907	0.727133	0.69258	0.668115	0.370939	0.664848	0.572919	0.917365	0.397633	0.75957	0.581019	0.299728	0.174981	0.253468	0.450605	0.305734	0.378464	0.247973	0.955576	0.619177
inferiortemporal L	0.742107	0.913535	0.902207	0.654034	0.495851	0.348553	0.937658	0.995823	0.999534	0.967759	0.694804	0.587847	1	0.899699	0.827284	0.946477	0.991981	0.489336	0.979175	0.566312	0.937771	0.998195	0.980745	0.959011	0.681632	0.988115	0.992669	0.993513	0.937004	0.722915	0.920283	0.947108	0.983684	0.872603	0.984058	0.369115	0.613526	0.883432	0.837293	0.996322	0.823067	0.582762	0.519591	0.790219	0.832418	0.293027	0.713427	0.520144	0.368446
inferiortemporal R	0.685649	0.758002	0.788261	0.655938	0.421894	0.318964	0.854055	0.902142	0.89	0.971488	0.62937	0.540116	0.899699	1	0.649446	0.787386	0.859734	0.582681	0.87362	0.511879	0.953815	0.905523	0.953352	0.934815	0.496764	0.851792	0.933062	0.920129	0.787492	0.55504	0.894407	0.904366	0.864519	0.91823	0.87009	0.335578	0.51343	0.737154	0.876587	0.925823	0.721179	0.579052	0.706911	0.948187	0.732999	0.323001	0.604792	0.443848	0.308833
insula L	0.765464	0.957562	0.692425	0.378211	0.253479	0.519606	0.842953	0.834128	0.834218	0.740543	0.43694	0.717287	0.827284	0.649446	1	0.928331	0.85114	0.184212	0.777582	0.724957	0.682858	0.81275	0.770991	0.710524	0.917224	0.877147	0.797672	0.812596	0.937692	0.942579	0.777043	0.794893	0.877437	0.601137	0.870422	0.627619	0.805426	0.720841	0.690002	0.799461	0.597889	0.312375	0.303861	0.519272	0.606281	0.0895483	0.493893	0.7307	0.642386
insula R	0.778163	0.985207	0.846115	0.560017	0.432355	0.420134	0.913114	0.943927	0.952247	0.874716	0.620219	0.651875	0.946477	0.787386	0.928331	1	0.966745	0.37319	0.920701	0.638086	0.838057	0.936753	0.898052	0.864576	0.800674	0.972166	0.921012	0.929457	0.993539	0.838742	0.861219	0.888789	0.962716	0.764793	0.956273	0.464455	0.703846	0.855449	0.760371	0.92578	0.762865	0.493929	0.402404	0.66538	0.770013	0.21545	0.665023	0.609656	0.472762
isthmuscingulate L	0.732869	0.929718	0.913443	0.651354	0.509813	0.344373	0.924635	0.982611	0.995203	0.937867	0.704575	0.582838	0.991981	0.859734	0.85114	0.966745	1	0.475913	0.981454	0.563048	0.917693	0.987669	0.954717	0.941314	0.712056	0.992886	0.972325	0.974827	0.952504	0.750043	0.89051	0.921363	0.980121	0.853295	0.976855	0.380039	0.618422	0.90147	0.793079	0.979467	0.835907	0.583189	0.482553	0.746789	0.843657	0.297103	0.733449	0.521776	0.380826
isthmuscingulate R	0.10632	0.289166	0.655097	0.905727	0.768244	0.316622	0.344312	0.464845	0.485641	0.545217	0.821272	0.0765348	0.489336	0.582681	0.184212	0.37319	0.475913	1	0.567591	0.102908	0.6326	0.508154	0.516889	0.621105	0.129613	0.43416	0.501387	0.484107	0.334929	0.100703	0.377915	0.410382	0.401906	0.716335	0.406675	0.445972	0.0934906	0.608605	0.342009	0.508266	0.73704	0.926779	0.762753	0.661762	0.733236	0.875863	0.758475	0.173446	0.424525
lateraloccipital L	0.655802	0.865328	0.957069	0.73582	0.594074	0.256347	0.877541	0.96181	0.980998	0.941988	0.783374	0.492823	0.979175	0.87362	0.777582	0.920701	0.981454	0.567591	1	0.469503	0.952605	0.982213	0.949937	0.974205	0.641818	0.962078	0.962598	0.960287	0.895602	0.674078	0.857954	0.892748	0.938506	0.907985	0.938646	0.317653	0.524591	0.933863	0.759782	0.972692	0.893422	0.671007	0.534354	0.774488	0.900607	0.392396	0.797768	0.421827	0.306996
lateraloccipital R	0.902655	0.713782	0.359042	0.142851	0.280843	0.90295	0.71976	0.596518	0.56563	0.535033	0.173836	0.991575	0.566312	0.511879	0.724957	0.638086	0.563048	0.102908	0.469503	1	0.434126	0.544822	0.560708	0.43466	0.604521	0.598409	0.570109	0.583183	0.687546	0.731809	0.703541	0.669355	0.650227	0.34305	0.646706	0.604446	0.93323	0.377579	0.733578	0.557675	0.27265	0.173265	0.236703	0.419299	0.279108	0.401018	0.221471	0.974557	0.652436
lateralorbitofrontal L	0.620272	0.784934	0.897944	0.749445	0.548798	0.226472	0.838738	0.924917	0.933322	0.965279	0.749115	0.461184	0.937771	0.953815	0.682858	0.838057	0.917693	0.6326	0.952605	0.434126	1	0.945519	0.954675	0.98488	0.540774	0.89532	0.947314	0.936447	0.820724	0.576958	0.855129	0.88202	0.884316	0.963243	0.887645	0.30804	0.460467	0.852333	0.796794	0.950445	0.839457	0.678361	0.660952	0.889947	0.849195	0.414669	0.732099	0.373632	0.281325
lateralorbitofrontal R	0.725926	0.900336	0.90986	0.673392	0.513001	0.328025	0.92722	0.992546	0.997223	0.971484	0.709135	0.566762	0.998195	0.905523	0.81275	0.936753	0.987669	0.508154	0.982213	0.544822	0.945519	1	0.982294	0.968685	0.668464	0.984016	0.991968	0.991769	0.923949	0.705458	0.913876	0.941082	0.97551	0.884578	0.977151	0.350881	0.5952	0.891704	0.833192	0.996778	0.832421	0.603454	0.528436	0.799582	0.842271	0.315201	0.723564	0.498515	0.349659
lingual L	0.739902	0.869103	0.864381	0.653557	0.464814	0.350073	0.928385	0.983195	0.975394	0.996271	0.668009	0.585361	0.980745	0.953352	0.770991	0.898052	0.954717	0.516889	0.949937	0.560708	0.954675	0.982294	1	0.966131	0.619291	0.952765	0.994741	0.990216	0.894833	0.667499	0.938396	0.958054	0.959381	0.892948	0.963039	0.350518	0.590375	0.834368	0.882965	0.991368	0.786724	0.578944	0.5884	0.856049	0.797892	0.293541	0.669165	0.505188	0.343522
lingual R	0.629042	0.810235	0.92121	0.757626	0.569129	0.221554	0.855676	0.945556	0.955539	0.970996	0.763886	0.460818	0.959011	0.934815	0.710524	0.864576	0.941314	0.621105	0.974205	0.43466	0.98488	0.968685	0.966131	1	0.568844	0.922292	0.962803	0.954682	0.843561	0.602167	0.863556	0.893136	0.90621	0.951708	0.909908	0.297389	0.476956	0.882211	0.793157	0.968475	0.858976	0.691414	0.623642	0.859312	0.869044	0.419332	0.752586	0.378691	0.276961
medialorbitofrontal L	0.62216	0.832413	0.570249	0.266707	0.177809	0.415659	0.693507	0.685778	0.690144	0.589055	0.336407	0.585922	0.681632	0.496764	0.917224	0.800674	0.712056	0.129613	0.641818	0.604521	0.540774	0.668464	0.619291	0.568844	1	0.742723	0.647075	0.662087	0.80115	0.902936	0.62219	0.639779	0.732779	0.468306	0.72593	0.756999	0.713294	0.616193	0.536515	0.64994	0.482968	0.208634	0.311379	0.372243	0.48935	0.0562267	0.398987	0.642292	0.763375
medialorbitofrontal R	0.761626	0.94856	0.886695	0.613897	0.470193	0.380793	0.939479	0.985366	0.990949	0.932557	0.665067	0.615227	0.988115	0.851792	0.877147	0.972166	0.992886	0.43416	0.962078	0.598409	0.89532	0.984016	0.952765	0.922292	0.742723	1	0.970415	0.975466	0.961717	0.774849	0.903804	0.930237	0.990156	0.825918	0.988677	0.410282	0.660795	0.884842	0.813807	0.974854	0.803216	0.544524	0.457023	0.734569	0.811863	0.255344	0.698518	0.563213	0.417263
middletemporal L	0.74875	0.892399	0.878183	0.649832	0.476094	0.3562	0.939981	0.994614	0.9889	0.986687	0.676758	0.593709	0.992669	0.933062	0.797672	0.921012	0.972325	0.501387	0.962598	0.570109	0.947314	0.991968	0.994741	0.962803	0.647075	0.970415	1	0.998296	0.91677	0.69488	0.939598	0.962074	0.975092	0.882963	0.97801	0.361836	0.606978	0.853011	0.871894	0.997773	0.799637	0.576257	0.561015	0.829457	0.809978	0.287527	0.685871	0.518067	0.357825
middletemporal R	0.761998	0.905232	0.874364	0.638446	0.470622	0.368192	0.94935	0.998183	0.990388	0.979812	0.670043	0.606522	0.993513	0.920129	0.812596	0.929457	0.974827	0.484107	0.960287	0.583183	0.936447	0.991769	0.990216	0.954682	0.662087	0.975466	0.998296	1	0.926747	0.710907	0.94489	0.967156	0.982205	0.869367	0.985375	0.36941	0.622639	0.851695	0.874754	0.996172	0.794896	0.565303	0.542366	0.814111	0.804967	0.275821	0.682366	0.532673	0.368511
paracentral L	0.815269	0.993366	0.809435	0.515885	0.377815	0.470743	0.928822	0.940946	0.941484	0.870083	0.571486	0.700447	0.937004	0.787492	0.937692	0.993539	0.952504	0.334929	0.895602	0.687546	0.820724	0.923949	0.894833	0.843561	0.80115	0.961717	0.91677	0.926747	1	0.853043	0.879254	0.901997	0.965538	0.741705	0.958675	0.490325	0.741892	0.815307	0.788691	0.918355	0.721161	0.445767	0.406085	0.665751	0.729183	0.169547	0.615412	0.658697	0.500928
paracentral R	0.75328	0.879493	0.594002	0.277778	0.193857	0.533338	0.785788	0.733067	0.730384	0.636037	0.349209	0.719907	0.722915	0.55504	0.942579	0.838742	0.750043	0.100703	0.674078	0.731809	0.576958	0.705458	0.667499	0.602167	0.902936	0.774849	0.69488	0.710907	0.853043	1	0.728553	0.729327	0.779001	0.493668	0.772149	0.723729	0.821271	0.626369	0.640136	0.694677	0.504537	0.217579	0.33266	0.429354	0.511277	0.102648	0.412071	0.755719	0.727521
parahippocampal L	0.866384	0.872856	0.755129	0.516311	0.345802	0.503273	0.984152	0.942142	0.914268	0.926444	0.539541	0.727133	0.920283	0.894407	0.777043	0.861219	0.89051	0.377915	0.857954	0.703541	0.855129	0.913876	0.938396	0.863556	0.62219	0.903804	0.939598	0.94489	0.879254	0.728553	1	0.993765	0.937555	0.782233	0.943763	0.437323	0.723128	0.730286	0.966379	0.928208	0.669685	0.436738	0.543182	0.79948	0.680851	0.152268	0.552397	0.649933	0.442267
parahippocampal R	0.836521	0.890721	0.794133	0.553181	0.381718	0.461915	0.986336	0.964865	0.942118	0.945831	0.58035	0.69258	0.947108	0.904366	0.794893	0.888789	0.921363	0.410382	0.892748	0.669355	0.88202	0.941082	0.958054	0.893136	0.639779	0.930237	0.962074	0.967156	0.901997	0.729327	0.993765	1	0.957454	0.809606	0.962573	0.423977	0.694651	0.769916	0.943546	0.952869	0.710309	0.475298	0.546866	0.805366	0.720997	0.186543	0.593855	0.616589	0.426666
parsopercularis L	0.809168	0.953992	0.84803	0.572455	0.417535	0.43511	0.967354	0.990616	0.984395	0.938593	0.61822	0.668115	0.983684	0.864519	0.877437	0.962716	0.980121	0.401906	0.938506	0.650227	0.884316	0.97551	0.959381	0.90621	0.732779	0.990156	0.975092	0.982205	0.965538	0.779001	0.937555	0.957454	1	0.807947	0.998925	0.429961	0.698442	0.839143	0.861317	0.974092	0.760495	0.498525	0.470475	0.747901	0.769954	0.207604	0.648251	0.610563	0.438364
parsopercularis R	0.530286	0.703711	0.882189	0.80638	0.575918	0.141119	0.759791	0.855342	0.86811	0.909392	0.772678	0.370939	0.872603	0.91823	0.601137	0.764793	0.853295	0.716335	0.907985	0.34305	0.963243	0.884578	0.892948	0.951708	0.468306	0.825918	0.882963	0.869367	0.741705	0.493668	0.782233	0.809606	0.807947	1	0.81197	0.29179	0.365654	0.824969	0.734512	0.887067	0.83829	0.736786	0.711058	0.898966	0.848249	0.497373	0.737749	0.279838	0.253244
parsorbitalis L	0.809205	0.948996	0.847855	0.575881	0.421297	0.431308	0.969528	0.992724	0.984069	0.943207	0.621011	0.664848	0.984058	0.87009	0.870422	0.956273	0.976855	0.406675	0.938646	0.646706	0.887645	0.977151	0.963039	0.909908	0.72593	0.988677	0.97801	0.985375	0.958675	0.772149	0.943763	0.962573	0.998925	0.81197	1	0.425966	0.697049	0.838935	0.869684	0.976018	0.760999	0.502045	0.476363	0.754073	0.770545	0.210567	0.649286	0.606952	0.434348
parsorbitalis R	0.53141	0.53101	0.242217	0.243417	0.220222	0.503317	0.475797	0.382939	0.37147	0.338121	0.201807	0.572919	0.369115	0.335578	0.627619	0.464455	0.380039	0.445972	0.317653	0.604446	0.30804	0.350881	0.350518	0.297389	0.756999	0.410282	0.361836	0.36941	0.490325	0.723729	0.437323	0.423977	0.429961	0.29179	0.425966	1	0.689915	0.248034	0.392287	0.353886	0.196212	0.272285	0.555995	0.312699	0.198517	0.452428	0.164728	0.682053	0.980432
parstriangularis L	0.904949	0.77907	0.415966	0.149745	0.235129	0.810199	0.756726	0.641136	0.615463	0.560458	0.193345	0.917365	0.613526	0.51343	0.805426	0.703846	0.618422	0.0934906	0.524591	0.93323	0.460467	0.5952	0.590375	0.476956	0.713294	0.660795	0.606978	0.622639	0.741892	0.821271	0.723128	0.694651	0.698442	0.365654	0.697049	0.689915	1	0.445103	0.715803	0.596624	0.321027	0.152816	0.229792	0.397876	0.328887	0.368414	0.24926	0.949688	0.733266
parstriangularis R	0.549261	0.791418	0.974227	0.803043	0.704778	0.228804	0.763619	0.858906	0.889414	0.821685	0.861673	0.397633	0.883432	0.737154	0.720841	0.855449	0.90147	0.608605	0.933863	0.377579	0.852333	0.891704	0.834368	0.882211	0.616193	0.884842	0.853011	0.851695	0.815307	0.626369	0.730286	0.769916	0.839143	0.824969	0.838935	0.248034	0.445103	1	0.619357	0.867609	0.951281	0.753424	0.435365	0.639442	0.954189	0.495716	0.890512	0.339946	0.239422
pericalcarine L	0.872821	0.786773	0.652004	0.454489	0.27334	0.573656	0.925351	0.866428	0.82738	0.877087	0.447253	0.75957	0.837293	0.876587	0.690002	0.760371	0.793079	0.342009	0.759782	0.733578	0.796794	0.833192	0.882965	0.793157	0.536515	0.813807	0.871894	0.874754	0.788691	0.640136	0.966379	0.943546	0.861317	0.734512	0.869684	0.392287	0.715803	0.619357	1	0.856012	0.566809	0.372339	0.550833	0.809872	0.579825	0.123638	0.44619	0.668458	0.402865
pericalcarine R	0.736424	0.892317	0.892339	0.661422	0.49122	0.341778	0.932879	0.993799	0.993502	0.983054	0.691587	0.581019	0.996322	0.925823	0.799461	0.92578	0.979467	0.508266	0.972692	0.557675	0.950445	0.996778	0.991368	0.968475	0.64994	0.974854	0.997773	0.996172	0.918355	0.694677	0.928208	0.952869	0.974092	0.887067	0.976018	0.353886	0.596624	0.867609	0.856012	1	0.814555	0.589046	0.553823	0.822436	0.824662	0.301679	0.701576	0.506613	0.350071
postcentral L	0.460609	0.685575	0.967484	0.904677	0.792845	0.186302	0.687626	0.795374	0.827267	0.783579	0.951577	0.299728	0.823067	0.721179	0.597889	0.762865	0.835907	0.73704	0.893422	0.27265	0.839457	0.832421	0.786724	0.858976	0.482968	0.803216	0.799637	0.794896	0.721161	0.504537	0.669685	0.710309	0.760495	0.83829	0.760999	0.196212	0.321027	0.951281	0.566809	0.814555	1	0.853359	0.523732	0.654903	0.99917	0.611035	0.95478	0.219197	0.164928
postcentral R	0.227763	0.406606	0.773132	0.973519	0.87197	0.36021	0.426703	0.554495	0.583283	0.594367	0.923659	0.174981	0.582762	0.579052	0.312375	0.493929	0.583189	0.926779	0.671007	0.173265	0.678361	0.603454	0.578944	0.691414	0.208634	0.544524	0.576257	0.565303	0.445767	0.217579	0.436738	0.475298	0.498525	0.736786	0.502045	0.272285	0.152816	0.753424	0.372339	0.589046	0.853359	1	0.605804	0.607198	0.848162	0.873439	0.886317	0.182553	0.255685
posteriorcingulate L	0.359297	0.374609	0.512234	0.633365	0.405349	0.0860447	0.486229	0.517291	0.50937	0.622023	0.534103	0.253468	0.519591	0.706911	0.303861	0.402404	0.482553	0.762753	0.534354	0.236703	0.660952	0.528436	0.5884	0.623642	0.311379	0.457023	0.561015	0.542366	0.406085	0.33266	0.543182	0.546866	0.470475	0.711058	0.476363	0.555995	0.229792	0.435365	0.550833	0.553823	0.523732	0.605804	1	0.804154	0.528164	0.524659	0.468506	0.218112	0.503169
posteriorcingulate R	0.586833	0.633458	0.701558	0.673537	0.416729	0.250669	0.745277	0.791731	0.779353	0.882812	0.607217	0.450605	0.790219	0.948187	0.519272	0.66538	0.746789	0.661762	0.774488	0.419299	0.889947	0.799582	0.856049	0.859312	0.372243	0.734569	0.829457	0.814111	0.665751	0.429354	0.79948	0.805366	0.747901	0.898966	0.754073	0.312699	0.397876	0.639442	0.809872	0.822436	0.654903	0.607198	0.804154	1	0.664614	0.400355	0.561161	0.341149	0.26538
precentral L	0.467992	0.693693	0.972811	0.901801	0.77983	0.177579	0.697664	0.805086	0.836236	0.794722	0.943319	0.305734	0.832418	0.732999	0.606281	0.770013	0.843657	0.733236	0.900607	0.279108	0.849195	0.842271	0.797892	0.869044	0.48935	0.811863	0.809978	0.804967	0.729183	0.511277	0.680851	0.720997	0.769954	0.848249	0.770545	0.198517	0.328887	0.954189	0.579825	0.824662	0.99917	0.848162	0.528164	0.664614	1	0.601349	0.944551	0.226548	0.168551
precentral R	0.240131	0.142888	0.51066	0.800725	0.831823	0.613822	0.141432	0.263687	0.294156	0.315	0.75166	0.378464	0.293027	0.323001	0.0895483	0.21545	0.297103	0.875863	0.392396	0.401018	0.414669	0.315201	0.293541	0.419332	0.0562267	0.255344	0.287527	0.275821	0.169547	0.102648	0.152268	0.186543	0.207604	0.497373	0.210567	0.452428	0.368414	0.495716	0.123638	0.301679	0.611035	0.873439	0.524659	0.400355	0.601349	1	0.708055	0.447493	0.465923
precuneus L	0.381265	0.58137	0.887198	0.905566	0.901001	0.295224	0.572924	0.68409	0.719445	0.667609	0.986232	0.247973	0.713427	0.604792	0.493893	0.665023	0.733449	0.758475	0.797768	0.221471	0.732099	0.723564	0.669165	0.752586	0.398987	0.698518	0.685871	0.682366	0.615412	0.412071	0.552397	0.593855	0.648251	0.737749	0.649286	0.164728	0.24926	0.890512	0.44619	0.701576	0.95478	0.886317	0.468506	0.561161	0.944551	0.708055	1	0.171169	0.132305
precuneus R	0.859694	0.693647	0.31133	0.119188	0.28324	0.890998	0.676969	0.549738	0.520886	0.475916	0.129126	0.955576	0.520144	0.443848	0.7307	0.609656	0.521776	0.173446	0.421827	0.974557	0.373632	0.498515	0.505188	0.378691	0.642292	0.563213	0.518067	0.532673	0.658697	0.755719	0.649933	0.616589	0.610563	0.279838	0.606952	0.682053	0.949688	0.339946	0.668458	0.506613	0.219197	0.182553	0.218112	0.341149	0.226548	0.447493	0.171169	1	0.726847
rostralanteriorcingulate L	0.562142	0.544777	0.223128	0.216133	0.241509	0.567101	0.485411	0.385105	0.371491	0.325304	0.17602	0.619177	0.368446	0.308833	0.642386	0.472762	0.380826	0.424525	0.306996	0.652436	0.281325	0.349659	0.343522	0.276961	0.763375	0.417263	0.357825	0.368511	0.500928	0.727521	0.442267	0.426666	0.438364	0.253244	0.434348	0.980432	0.733266	0.239422	0.402865	0.350071	0.164928	0.255685	0.503169	0.26538	0.168551	0.465923	0.132305	0.726847	1
rostralanteriorcingulate R	0.325444	0.111273	0.3103	0.631809	0.680374	0.659028	0.0666054	0.0679953	0.0964114	0.155257	0.573205	0.464065	0.0985126	0.20325	0.199474	0.0263093	0.0927822	0.778738	0.196446	0.493187	0.262559	0.118967	0.123428	0.245031	0.282637	0.0449502	0.106625	0.087796	0.0607864	0.281466	0.0351321	0.0176625	0.00870705	0.357682	0.0105367	0.65418	0.506714	0.278026	0.0616559	0.117631	0.415465	0.701231	0.519094	0.303676	0.405833	0.894928	0.513181	0.567375	0.669716
rostralmiddlefrontal L	0.748285	0.523395	0.435877	0.355641	0.454408	0.633752	0.609806	0.555631	0.52619	0.565084	0.423148	0.698853	0.530805	0.592673	0.451084	0.507533	0.511479	0.216546	0.48961	0.66232	0.508377	0.523278	0.559313	0.49581	0.334876	0.512282	0.555526	0.562701	0.531223	0.442726	0.648566	0.620775	0.553552	0.452185	0.557582	0.204113	0.592904	0.434782	0.692857	0.541832	0.427342	0.337823	0.435575	0.582548	0.422222	0.313781	0.461172	0.584408	0.21592
rostralmiddlefrontal R	0.879696	0.629343	0.382628	0.274021	0.418856	0.841727	0.662778	0.563101	0.532769	0.51816	0.326742	0.895917	0.533848	0.501318	0.564258	0.580182	0.528784	0.163906	0.459517	0.87203	0.424725	0.517584	0.534895	0.427854	0.409837	0.550494	0.542322	0.555841	0.61684	0.55671	0.665956	0.630831	0.597758	0.338289	0.596653	0.399348	0.804591	0.40332	0.708643	0.529994	0.347582	0.295533	0.214293	0.429378	0.345292	0.442048	0.373282	0.820306	0.449371
superiorfrontal L	0.874437	0.982732	0.768772	0.476709	0.333818	0.52917	0.967522	0.940536	0.92733	0.872854	0.526755	0.753015	0.925329	0.802521	0.915695	0.964575	0.929648	0.302272	0.866497	0.738864	0.805585	0.912093	0.897042	0.825879	0.774109	0.948559	0.915389	0.927812	0.980059	0.839729	0.928687	0.939526	0.967986	0.722735	0.965442	0.509057	0.787274	0.771211	0.858723	0.911274	0.677129	0.40263	0.42513	0.685622	0.686148	0.134121	0.567415	0.706245	0.52306
superiorfrontal R	0.707839	0.953087	0.791556	0.500665	0.395722	0.416973	0.830188	0.860393	0.876617	0.777132	0.567949	0.625648	0.867711	0.680321	0.964506	0.959191	0.900973	0.302691	0.851908	0.625572	0.749094	0.857619	0.803901	0.778868	0.883037	0.910588	0.831431	0.840741	0.947396	0.894808	0.763687	0.79345	0.888846	0.678934	0.880575	0.538256	0.711846	0.823002	0.653204	0.838865	0.711029	0.443644	0.325662	0.554025	0.716858	0.181703	0.624882	0.617549	0.545257
superiorparietal L	0.368061	0.561513	0.871603	0.89852	0.913352	0.302817	0.555	0.666117	0.701774	0.65115	0.982837	0.237575	0.695715	0.590908	0.473094	0.646271	0.716215	0.760156	0.781771	0.210874	0.717557	0.705271	0.651762	0.736704	0.380266	0.679508	0.668348	0.664759	0.596512	0.393487	0.535494	0.576647	0.629663	0.724818	0.630624	0.171384	0.234026	0.871395	0.430769	0.684055	0.941995	0.883433	0.467549	0.551281	0.930935	0.716725	0.996571	0.160608	0.142217
superiorparietal R	0.206528	0.245344	0.620926	0.859399	0.917597	0.561658	0.252755	0.381569	0.412536	0.417946	0.839897	0.314631	0.410677	0.398283	0.160535	0.332772	0.416308	0.875144	0.510045	0.331204	0.506812	0.433093	0.401136	0.526174	0.0717839	0.375506	0.401108	0.391857	0.279413	0.100638	0.259943	0.29788	0.323776	0.568158	0.327962	0.33264	0.275927	0.612766	0.200424	0.415288	0.714198	0.927901	0.502101	0.440372	0.704462	0.950276	0.810606	0.361035	0.352739
superiortemporal L	0.832704	0.794749	0.712323	0.527234	0.350538	0.474445	0.92937	0.893003	0.859378	0.91909	0.531607	0.690569	0.868752	0.924106	0.687152	0.786398	0.827882	0.423031	0.813705	0.661681	0.857554	0.866684	0.915314	0.853133	0.531667	0.835891	0.905004	0.905481	0.804261	0.657751	0.972687	0.958713	0.872748	0.798827	0.882353	0.388076	0.667902	0.674367	0.962312	0.889211	0.637695	0.448998	0.615669	0.852687	0.648415	0.178448	0.528156	0.597868	0.382733
superiortemporal R	0.853902	0.913944	0.795186	0.534518	0.377647	0.478794	0.996524	0.964417	0.944936	0.926522	0.573741	0.711479	0.947576	0.874513	0.824362	0.908687	0.930428	0.378803	0.893364	0.690008	0.862289	0.938921	0.943303	0.877991	0.671675	0.94041	0.95336	0.961521	0.921544	0.767697	0.989135	0.993481	0.965926	0.785699	0.969414	0.449968	0.723959	0.776782	0.927388	0.946365	0.709686	0.457891	0.510527	0.768648	0.719518	0.169558	0.596198	0.642938	0.456119
supramarginal L	0.416027	0.63214	0.938889	0.930386	0.83661	0.213487	0.635729	0.747406	0.780465	0.740598	0.977604	0.260629	0.776168	0.684913	0.542338	0.713374	0.789547	0.773574	0.85422	0.232274	0.80526	0.786681	0.741038	0.821575	0.432078	0.754048	0.753113	0.747981	0.668988	0.450494	0.620572	0.661562	0.709286	0.814316	0.710139	0.183718	0.272054	0.924556	0.520455	0.768363	0.992417	0.885889	0.527846	0.636623	0.987913	0.664152	0.976551	0.176362	0.148774
supramarginal R	0.368875	0.57881	0.902141	0.97705	0.829655	0.223498	0.599191	0.718529	0.745171	0.741094	0.964468	0.214632	0.744387	0.703295	0.484486	0.659864	0.744296	0.838451	0.820075	0.188768	0.808031	0.762526	0.732737	0.827532	0.370367	0.711513	0.73467	0.726171	0.615078	0.384318	0.600965	0.639333	0.668754	0.837231	0.67246	0.187314	0.22395	0.883522	0.520586	0.747013	0.958974	0.936931	0.594105	0.682223	0.957509	0.720613	0.93906	0.140633	0.152857
transversetemporal L	0.595657	0.370564	0.361367	0.367827	0.577919	0.626884	0.44244	0.396156	0.374971	0.401354	0.454599	0.571071	0.377333	0.426909	0.316408	0.369459	0.369336	0.252554	0.359919	0.53676	0.352785	0.371237	0.395993	0.347878	0.256379	0.363973	0.394946	0.402112	0.380026	0.313612	0.482917	0.453796	0.393545	0.305393	0.396576	0.0666222	0.441807	0.384728	0.549362	0.383554	0.397536	0.392781	0.318844	0.431635	0.385171	0.442041	0.501431	0.460413	0.0580938
transversetemporal R	0.938687	0.761964	0.413003	0.165989	0.262073	0.8454	0.765927	0.647353	0.616968	0.57908	0.213519	0.972207	0.616951	0.545143	0.760121	0.689909	0.61505	0.0714267	0.523694	0.97202	0.476414	0.597174	0.605379	0.484728	0.635543	0.650948	0.617735	0.633071	0.733828	0.768503	0.746042	0.713114	0.69872	0.381369	0.696725	0.623924	0.946773	0.432664	0.756274	0.605958	0.32621	0.1667	0.256934	0.441765	0.332628	0.366245	0.266432	0.959904	0.661193
[truncated: 13 more columns]
