# Supplementary material for: The relationship between the interictal epileptiform discharge source connectivity and cortical structural couplings in temporal lobe epilepsy
Source: Front Neurol. 2023 Feb 1;14:1029732. doi: 10.3389/fneur.2023.1029732 (PMC9948620; doi:10.3389/fneur.2023.1029732)
Supplement: Supplementary file 1 [file Data_Sheet_1.ZIP › Connection/PLV/R/29.xlsx]

## Sheet: Sheet1
\	caudalanteriorcingulate L	caudalanteriorcingulate R	caudalmiddlefrontal L	caudalmiddlefrontal R	cuneus L	cuneus R	entorhinal L	entorhinal R	fusiform L	fusiform R	inferiorparietal L	inferiorparietal R	inferiortemporal L	inferiortemporal R	insula L	insula R	isthmuscingulate L	isthmuscingulate R	lateraloccipital L	lateraloccipital R	lateralorbitofrontal L	lateralorbitofrontal R	lingual L	lingual R	medialorbitofrontal L	medialorbitofrontal R	middletemporal L	middletemporal R	paracentral L	paracentral R	parahippocampal L	parahippocampal R	parsopercularis L	parsopercularis R	parsorbitalis L	parsorbitalis R	parstriangularis L	parstriangularis R	pericalcarine L	pericalcarine R	postcentral L	postcentral R	posteriorcingulate L	posteriorcingulate R	precentral L	precentral R	precuneus L	precuneus R	rostralanteriorcingulate L
caudalanteriorcingulate L	1	0.956165	0.94637	0.342281	0.922632	0.943739	0.852775	0.225284	0.844355	0.798532	0.859879	0.920923	0.844363	0.0398519	0.921935	0.915745	0.901938	0.944488	0.918452	0.466217	0.82802	0.831448	0.277463	0.843237	0.727319	0.891923	0.836283	0.770517	0.899318	0.993421	0.5579	0.581352	0.924047	0.869905	0.86217	0.895947	0.0971315	0.932848	0.888305	0.837147	0.91156	0.774722	0.837584	0.982274	0.912992	0.846604	0.970152	0.292866	0.950391
caudalanteriorcingulate R	0.956165	1	0.982205	0.360145	0.989736	0.896585	0.952295	0.370919	0.945262	0.911665	0.953934	0.904833	0.946291	0.12904	0.977927	0.988714	0.981811	0.996368	0.979373	0.558011	0.930745	0.936963	0.41889	0.945212	0.674277	0.976175	0.940622	0.888621	0.977014	0.94697	0.690314	0.713402	0.987379	0.957945	0.958184	0.97876	0.129404	0.958741	0.971957	0.92935	0.907745	0.790782	0.940479	0.936521	0.915138	0.895154	0.95583	0.302084	0.995846
caudalmiddlefrontal L	0.94637	0.982205	1	0.415487	0.984326	0.927781	0.933355	0.367766	0.937167	0.890792	0.924136	0.952298	0.922939	0.100693	0.935283	0.97511	0.970378	0.989928	0.992296	0.527131	0.933323	0.917877	0.397638	0.932306	0.594616	0.949975	0.923134	0.867163	0.945841	0.930326	0.654493	0.678993	0.99108	0.963692	0.934577	0.965143	0.157209	0.992234	0.970514	0.9425	0.960314	0.86178	0.932087	0.905188	0.967013	0.947288	0.977947	0.357714	0.965088
caudalmiddlefrontal R	0.342281	0.360145	0.415487	1	0.378798	0.419279	0.339664	0.269323	0.34123	0.31943	0.372664	0.477088	0.340884	0.424363	0.338249	0.359404	0.364608	0.376937	0.398591	0.736906	0.356047	0.334529	0.277678	0.339133	0.22593	0.342514	0.33774	0.312607	0.361594	0.312872	0.389115	0.383028	0.391849	0.375264	0.347678	0.353441	0.806017	0.461108	0.365223	0.355415	0.498113	0.613118	0.349559	0.287133	0.495982	0.498319	0.404356	0.941453	0.341981
cuneus L	0.922632	0.989736	0.984326	0.378798	1	0.880004	0.977839	0.43956	0.976045	0.947274	0.973638	0.902017	0.972314	0.186792	0.969651	0.997998	0.997017	0.996908	0.993203	0.588029	0.968054	0.967042	0.477349	0.975193	0.613275	0.987441	0.970446	0.928164	0.9848	0.912	0.737843	0.761015	0.997632	0.984184	0.978974	0.993693	0.160282	0.962161	0.993305	0.960767	0.911486	0.807384	0.973179	0.895114	0.920222	0.917103	0.944749	0.32181	0.982193
cuneus R	0.943739	0.896585	0.927781	0.419279	0.880004	1	0.78918	0.172434	0.791385	0.730844	0.788215	0.978359	0.776703	0.103712	0.835453	0.86197	0.848989	0.901683	0.896347	0.398766	0.787071	0.768319	0.203039	0.784746	0.61416	0.822458	0.7741	0.701468	0.829984	0.941463	0.475427	0.500178	0.886806	0.829304	0.794251	0.839664	0.214647	0.937779	0.844467	0.802958	0.964974	0.846096	0.784499	0.912913	0.960377	0.862712	0.974921	0.383745	0.875173
entorhinal L	0.852775	0.952295	0.933355	0.339664	0.977839	0.78918	1	0.536335	0.996286	0.991868	0.990571	0.82038	0.999116	0.308797	0.957233	0.984971	0.990507	0.961383	0.963261	0.634786	0.987346	0.998369	0.580455	0.998594	0.584403	0.992849	0.998527	0.982063	0.982423	0.840987	0.827458	0.848442	0.970632	0.98499	0.99866	0.992586	0.223214	0.903119	0.989529	0.966975	0.833663	0.74333	0.995684	0.828991	0.84523	0.874402	0.870161	0.291704	0.953293
entorhinal R	0.225284	0.370919	0.367766	0.269323	0.43956	0.172434	0.536335	1	0.556598	0.594707	0.498498	0.247541	0.540002	0.886713	0.394041	0.451909	0.473332	0.3963	0.437748	0.514157	0.578588	0.562008	0.951903	0.55435	0.118171	0.477541	0.557399	0.620252	0.450549	0.214695	0.753787	0.741519	0.431449	0.517987	0.517652	0.481998	0.562183	0.346361	0.498024	0.555299	0.280346	0.29639	0.563999	0.207797	0.295152	0.416028	0.264984	0.37532	0.373946
fusiform L	0.844355	0.945262	0.937167	0.34123	0.976045	0.791385	0.996286	0.556598	1	0.989458	0.979708	0.830733	0.99347	0.314942	0.938886	0.980992	0.987772	0.958053	0.968891	0.616664	0.996639	0.995292	0.595032	0.999003	0.548515	0.984049	0.997387	0.980152	0.970841	0.83054	0.823325	0.842572	0.971951	0.991997	0.991852	0.989366	0.203856	0.912607	0.992737	0.982496	0.845445	0.768479	0.999356	0.813418	0.857626	0.896699	0.870533	0.28872	0.9414
fusiform R	0.798532	0.911665	0.890792	0.31943	0.947274	0.730844	0.991868	0.594707	0.989458	1	0.976297	0.767365	0.992897	0.380907	0.924398	0.957329	0.966871	0.923873	0.93109	0.64971	0.982836	0.996996	0.637565	0.993091	0.545456	0.972368	0.994518	0.99792	0.957111	0.786122	0.870244	0.89072	0.937865	0.96784	0.987349	0.970866	0.271718	0.857842	0.969305	0.95499	0.783231	0.701731	0.990591	0.774573	0.795916	0.840454	0.817617	0.284485	0.914717
inferiorparietal L	0.859879	0.953934	0.924136	0.372664	0.973638	0.788215	0.990571	0.498498	0.979708	0.976297	1	0.805708	0.993475	0.281344	0.9727	0.980201	0.985275	0.959824	0.948016	0.67803	0.966058	0.985686	0.548231	0.984742	0.625314	0.990193	0.987986	0.963672	0.993396	0.854759	0.81374	0.833455	0.962098	0.964629	0.993305	0.983747	0.243669	0.887607	0.975102	0.934427	0.818366	0.713089	0.981032	0.84974	0.829188	0.842707	0.867674	0.321325	0.958393
inferiorparietal R	0.920923	0.904833	0.952298	0.477088	0.902017	0.978359	0.82038	0.247541	0.830733	0.767365	0.805708	1	0.805391	0.0674717	0.831732	0.884085	0.874455	0.916283	0.930664	0.426957	0.832874	0.802398	0.265039	0.820964	0.538201	0.843796	0.80809	0.740068	0.839026	0.903649	0.512197	0.537408	0.914857	0.873752	0.821679	0.867799	0.246624	0.97335	0.880147	0.858346	0.994363	0.914311	0.823432	0.865723	0.992607	0.931194	0.972644	0.438197	0.878762
inferiortemporal L	0.844363	0.946291	0.922939	0.340884	0.972314	0.776703	0.999116	0.540002	0.99347	0.992897	0.993475	0.805391	1	0.318904	0.957186	0.980379	0.986636	0.954893	0.953973	0.651485	0.983065	0.99808	0.587228	0.996776	0.59006	0.991168	0.998512	0.983885	0.983253	0.834551	0.837557	0.857503	0.963142	0.977933	0.998433	0.988381	0.239457	0.890209	0.98376	0.957669	0.818664	0.72596	0.993624	0.824689	0.830381	0.859087	0.858974	0.294281	0.948967
inferiortemporal R	0.0398519	0.12904	0.100693	0.424363	0.186792	0.103712	0.308797	0.886713	0.314942	0.380907	0.281344	0.0674717	0.318904	1	0.186795	0.208222	0.229045	0.143326	0.170681	0.476875	0.326742	0.338628	0.850286	0.320222	0.111186	0.252398	0.328773	0.414143	0.226916	0.0775291	0.618214	0.59931	0.173237	0.262592	0.294605	0.242146	0.729431	0.076325	0.244891	0.293466	0.0647095	0.101086	0.323331	0.0945001	0.0606841	0.142143	0.00456348	0.544804	0.146696
insula L	0.921935	0.977927	0.935283	0.338249	0.969651	0.835453	0.957233	0.394041	0.938886	0.924398	0.9727	0.831732	0.957186	0.186795	1	0.976349	0.971766	0.970285	0.941812	0.613983	0.917402	0.944585	0.451423	0.944804	0.718447	0.981203	0.945463	0.904521	0.988157	0.919123	0.730679	0.752698	0.959152	0.936206	0.966494	0.970984	0.17552	0.897853	0.953192	0.89858	0.835509	0.705541	0.936232	0.922862	0.843208	0.827143	0.903654	0.282498	0.989367
insula R	0.915745	0.988714	0.97511	0.359404	0.997998	0.86197	0.984971	0.451909	0.980992	0.957329	0.980201	0.884085	0.980379	0.208222	0.976349	1	0.998731	0.993489	0.987955	0.593095	0.97035	0.975414	0.495751	0.981316	0.625531	0.994621	0.977707	0.939323	0.989631	0.904563	0.754844	0.777471	0.994148	0.984975	0.986879	0.997779	0.163189	0.950176	0.994188	0.96232	0.892398	0.789206	0.978079	0.891185	0.901754	0.904967	0.930968	0.302022	0.985272
isthmuscingulate L	0.901938	0.981811	0.970378	0.364608	0.997017	0.848989	0.990507	0.473332	0.987772	0.966871	0.985275	0.874455	0.986636	0.229045	0.971766	0.998731	1	0.989118	0.986744	0.606937	0.978951	0.98237	0.514148	0.988147	0.607142	0.994918	0.985001	0.950477	0.989879	0.890672	0.770755	0.793173	0.993026	0.989287	0.991014	0.998554	0.177459	0.944634	0.996856	0.967404	0.885505	0.786335	0.985739	0.876187	0.895563	0.905244	0.920688	0.308416	0.977851
isthmuscingulate R	0.944488	0.996368	0.989928	0.376937	0.996908	0.901683	0.961383	0.3963	0.958053	0.923873	0.959824	0.916283	0.954893	0.143326	0.970285	0.993489	0.989118	1	0.990374	0.566445	0.948045	0.947748	0.436997	0.956996	0.638909	0.978642	0.951522	0.902052	0.97858	0.935196	0.703879	0.727373	0.995302	0.970855	0.964547	0.984912	0.142446	0.968722	0.982773	0.944677	0.922242	0.809736	0.954216	0.919553	0.929856	0.912896	0.960929	0.318821	0.987811
lateraloccipital L	0.918452	0.979373	0.992296	0.398591	0.993203	0.896347	0.963261	0.437748	0.968891	0.93109	0.948016	0.930664	0.953973	0.170681	0.941812	0.987955	0.986744	0.990374	1	0.550193	0.96686	0.952466	0.466517	0.964238	0.570534	0.970345	0.956221	0.911479	0.960542	0.901429	0.710711	0.734246	0.997202	0.987084	0.961841	0.984402	0.150396	0.982122	0.990679	0.972314	0.940657	0.853248	0.964495	0.876056	0.948838	0.951962	0.954511	0.34162	0.965542
lateraloccipital R	0.466217	0.558011	0.527131	0.736906	0.588029	0.398766	0.634786	0.514157	0.616664	0.64971	0.67803	0.426957	0.651485	0.476875	0.613983	0.593095	0.606937	0.566445	0.550193	1	0.612192	0.641736	0.555992	0.62838	0.455775	0.618684	0.642246	0.655297	0.642126	0.464515	0.771994	0.764278	0.570393	0.584264	0.642018	0.600388	0.650993	0.504618	0.589695	0.544534	0.451084	0.456532	0.63144	0.477254	0.460659	0.493382	0.468924	0.695078	0.569327
lateralorbitofrontal L	0.82802	0.930745	0.933323	0.356047	0.968054	0.787071	0.987346	0.578588	0.996639	0.982836	0.966058	0.832874	0.983065	0.326742	0.917402	0.97035	0.978951	0.948045	0.96686	0.612192	1	0.987754	0.607657	0.993544	0.508586	0.969523	0.990214	0.974804	0.9545	0.812598	0.819251	0.838037	0.966668	0.992162	0.980142	0.979902	0.19874	0.913344	0.988578	0.988034	0.850461	0.783358	0.996863	0.791111	0.862831	0.909015	0.864369	0.301289	0.922863
lateralorbitofrontal R	0.831448	0.936963	0.917877	0.334529	0.967042	0.768319	0.998369	0.562008	0.995292	0.996996	0.985686	0.802398	0.99808	0.338628	0.944585	0.975414	0.98237	0.947748	0.952466	0.641736	0.987754	1	0.605361	0.998001	0.56752	0.986186	0.998502	0.990435	0.973047	0.819218	0.84645	0.867156	0.959008	0.980101	0.995811	0.985683	0.241632	0.887304	0.983095	0.964499	0.816473	0.730251	0.995438	0.807018	0.828313	0.86347	0.851208	0.290965	0.938676
lingual L	0.277463	0.41889	0.397638	0.277678	0.477349	0.203039	0.580455	0.951903	0.595032	0.637565	0.548231	0.265039	0.587228	0.850286	0.451423	0.495751	0.514148	0.436997	0.466517	0.555992	0.607657	0.605361	1	0.594245	0.215368	0.527792	0.602217	0.66182	0.503775	0.273899	0.821786	0.799245	0.465346	0.547158	0.565925	0.524861	0.590818	0.370596	0.533133	0.581109	0.290849	0.290479	0.602219	0.27606	0.306467	0.422368	0.298396	0.382016	0.426965
lingual R	0.843237	0.945212	0.932306	0.339133	0.975193	0.784746	0.998594	0.55435	0.999003	0.993091	0.984742	0.820964	0.996776	0.320222	0.944804	0.981316	0.988147	0.956996	0.964238	0.62838	0.993544	0.998001	0.594245	1	0.559751	0.986992	0.998776	0.984434	0.974534	0.829976	0.830593	0.851238	0.969398	0.988562	0.99495	0.989847	0.220548	0.904326	0.990717	0.975249	0.835776	0.753124	0.998849	0.815149	0.847857	0.883786	0.865671	0.290599	0.943671
medialorbitofrontal L	0.727319	0.674277	0.594616	0.22593	0.613275	0.61416	0.584403	0.118171	0.548515	0.545456	0.625314	0.538201	0.59006	0.111186	0.718447	0.625531	0.607142	0.638909	0.570534	0.455775	0.508586	0.56752	0.215368	0.559751	1	0.637931	0.566997	0.525128	0.66099	0.7443	0.445761	0.447002	0.595092	0.53957	0.605251	0.609004	0.125853	0.554083	0.570345	0.491396	0.511099	0.333408	0.54439	0.789736	0.509618	0.426293	0.637005	0.141388	0.701671
medialorbitofrontal R	0.891923	0.976175	0.949975	0.342514	0.987441	0.822458	0.992849	0.477541	0.984049	0.972368	0.990193	0.843796	0.991168	0.252398	0.981203	0.994621	0.994918	0.978642	0.970345	0.618684	0.969523	0.986186	0.527792	0.986992	0.637931	1	0.986505	0.957271	0.993411	0.881358	0.788877	0.810656	0.979983	0.978736	0.996064	0.996871	0.196918	0.919425	0.988123	0.954373	0.852433	0.749321	0.981631	0.873256	0.862482	0.874422	0.898592	0.290739	0.979717
middletemporal L	0.836283	0.940622	0.923134	0.33774	0.970446	0.7741	0.998527	0.557399	0.997387	0.994518	0.987986	0.80809	0.998512	0.328773	0.945463	0.977707	0.985001	0.951522	0.956221	0.642246	0.990214	0.998502	0.602217	0.998776	0.566997	0.986505	1	0.98645	0.976448	0.825318	0.841375	0.859943	0.962928	0.982518	0.995874	0.986769	0.231956	0.893445	0.985924	0.967707	0.82216	0.738037	0.997642	0.812571	0.834429	0.870416	0.856016	0.289305	0.940656
middletemporal R	0.770517	0.888621	0.867163	0.312607	0.928164	0.701468	0.982063	0.620252	0.980152	0.99792	0.963672	0.740068	0.983885	0.414143	0.904521	0.939323	0.950477	0.902052	0.911479	0.655297	0.974804	0.990435	0.66182	0.984434	0.525128	0.957271	0.98645	1	0.939878	0.757699	0.88761	0.908196	0.917957	0.954317	0.976219	0.955304	0.296804	0.833308	0.954356	0.943562	0.75706	0.679297	0.98211	0.746374	0.770103	0.820573	0.790351	0.285622	0.89256
paracentral L	0.899318	0.977014	0.945841	0.361594	0.9848	0.829984	0.982423	0.450549	0.970841	0.957111	0.993396	0.839026	0.983253	0.226916	0.988157	0.989631	0.989879	0.97858	0.960542	0.642126	0.9545	0.973047	0.503775	0.974534	0.66099	0.993411	0.976448	0.939878	1	0.897116	0.774444	0.794034	0.974067	0.962559	0.987491	0.987342	0.198401	0.910976	0.977114	0.930927	0.846768	0.731359	0.96992	0.893259	0.856348	0.854156	0.901733	0.303201	0.980649
paracentral R	0.993421	0.94697	0.930326	0.312872	0.912	0.941463	0.840987	0.214695	0.83054	0.786122	0.854759	0.903649	0.834551	0.0775291	0.919123	0.904563	0.890672	0.935196	0.901429	0.464515	0.812598	0.819218	0.273899	0.829976	0.7443	0.881358	0.825318	0.757699	0.897116	1	0.553479	0.573978	0.909217	0.850235	0.851078	0.882423	0.0676951	0.910849	0.873174	0.814478	0.891545	0.741374	0.824368	0.993912	0.892569	0.814249	0.961761	0.258012	0.941811
parahippocampal L	0.5579	0.690314	0.654493	0.389115	0.737843	0.475427	0.827458	0.753787	0.823325	0.870244	0.81374	0.512197	0.837557	0.618214	0.730679	0.754844	0.770755	0.703879	0.710711	0.771994	0.819251	0.84645	0.821786	0.830593	0.445761	0.788877	0.841375	0.88761	0.774444	0.553479	1	0.99472	0.720063	0.773415	0.821894	0.776875	0.517731	0.615787	0.773524	0.765326	0.531465	0.471789	0.830859	0.553348	0.545809	0.61376	0.569629	0.400034	0.701623
parahippocampal R	0.581352	0.713402	0.678993	0.383028	0.761015	0.500178	0.848442	0.741519	0.842572	0.89072	0.833455	0.537408	0.857503	0.59931	0.752698	0.777471	0.793173	0.727373	0.734246	0.764278	0.838037	0.867156	0.799245	0.851238	0.447002	0.810656	0.859943	0.908196	0.794034	0.573978	0.99472	1	0.743718	0.79541	0.842609	0.799407	0.501118	0.639594	0.795489	0.784218	0.557367	0.491663	0.849678	0.571806	0.571222	0.634353	0.594772	0.393249	0.724715
parsopercularis L	0.924047	0.987379	0.99108	0.391849	0.997632	0.886806	0.970632	0.431449	0.971951	0.937865	0.962098	0.914857	0.963142	0.173237	0.959152	0.994148	0.993026	0.995302	0.997202	0.570393	0.966668	0.959008	0.465346	0.969398	0.595092	0.979983	0.962928	0.917957	0.974067	0.909217	0.720063	0.743718	1	0.987035	0.971092	0.990234	0.154913	0.974315	0.992494	0.966345	0.925984	0.829817	0.968404	0.888975	0.934928	0.935761	0.950541	0.332716	0.976851
parsopercularis R	0.869905	0.957945	0.963692	0.375264	0.984184	0.829304	0.98499	0.517987	0.991997	0.96784	0.964629	0.873752	0.977933	0.262592	0.936206	0.984975	0.989287	0.970855	0.987084	0.584264	0.992162	0.980101	0.547158	0.988562	0.53957	0.978736	0.982518	0.954317	0.962559	0.850235	0.773415	0.79541	0.987035	1	0.980712	0.990698	0.168734	0.948205	0.997017	0.991616	0.889793	0.819197	0.989624	0.827865	0.900978	0.93639	0.90261	0.317369	0.949221
parsorbitalis L	0.86217	0.958184	0.934577	0.347678	0.978974	0.794251	0.99866	0.517652	0.991852	0.987349	0.993305	0.821679	0.998433	0.294605	0.966494	0.986879	0.991014	0.964547	0.961841	0.642018	0.980142	0.995811	0.565925	0.99495	0.605251	0.996064	0.995874	0.976219	0.987491	0.851078	0.821894	0.842609	0.971092	0.980712	1	0.993221	0.226243	0.903597	0.98711	0.959132	0.833438	0.738867	0.991049	0.841476	0.844602	0.868506	0.874519	0.298227	0.961092
parsorbitalis R	0.895947	0.97876	0.965143	0.353441	0.993693	0.839664	0.992586	0.481998	0.989366	0.970866	0.983747	0.867799	0.988381	0.242146	0.970984	0.997779	0.998554	0.984912	0.984402	0.600388	0.979902	0.985683	0.524861	0.989847	0.609004	0.996871	0.986769	0.955304	0.987342	0.882423	0.776875	0.799407	0.990234	0.990698	0.993221	1	0.1757	0.940275	0.996514	0.971053	0.878164	0.782636	0.986649	0.868607	0.888248	0.903445	0.913365	0.298761	0.976835
parstriangularis L	0.0971315	0.129404	0.157209	0.806017	0.160282	0.214647	0.223214	0.562183	0.203856	0.271718	0.243669	0.246624	0.239457	0.729431	0.17552	0.163189	0.177459	0.142446	0.150396	0.650993	0.19874	0.241632	0.590818	0.220548	0.125853	0.196918	0.231956	0.296804	0.198401	0.0676951	0.517731	0.501118	0.154913	0.168734	0.226243	0.1757	1	0.194969	0.168278	0.139261	0.261144	0.349561	0.217432	0.035881	0.251965	0.210066	0.160853	0.876844	0.138199
parstriangularis R	0.932848	0.958741	0.992234	0.461108	0.962161	0.937779	0.903119	0.346361	0.912607	0.857842	0.887607	0.97335	0.890209	0.076325	0.897853	0.950176	0.944634	0.968722	0.982122	0.504618	0.913344	0.887304	0.370596	0.904326	0.554083	0.919425	0.893445	0.833308	0.910976	0.910849	0.615787	0.639594	0.974315	0.948205	0.903597	0.940275	0.194969	1	0.950455	0.933666	0.97994	0.904304	0.906574	0.878743	0.985188	0.969557	0.975687	0.403852	0.936932
pericalcarine L	0.888305	0.971957	0.970514	0.365223	0.993305	0.844467	0.989529	0.498024	0.992737	0.969305	0.975102	0.880147	0.98376	0.244891	0.953192	0.994188	0.996856	0.982773	0.990679	0.589695	0.988578	0.983095	0.533133	0.990717	0.570345	0.988123	0.985924	0.954356	0.977114	0.873174	0.773524	0.795489	0.992494	0.997017	0.98711	0.996514	0.168278	0.950455	1	0.983288	0.892715	0.807968	0.990278	0.853545	0.903353	0.925128	0.915802	0.308221	0.964583
pericalcarine R	0.837147	0.92935	0.9425	0.355415	0.960767	0.802958	0.966975	0.555299	0.982496	0.95499	0.934427	0.858346	0.957669	0.293466	0.89858	0.96232	0.967404	0.944677	0.972314	0.544534	0.988034	0.964499	0.581109	0.975249	0.491396	0.954373	0.967707	0.943562	0.930927	0.814478	0.765326	0.784218	0.966345	0.991616	0.959132	0.971053	0.139261	0.933666	0.983288	1	0.874128	0.8266	0.979091	0.788013	0.886202	0.94266	0.87531	0.290081	0.917912
postcentral L	0.91156	0.907745	0.960314	0.498113	0.911486	0.964974	0.833663	0.280346	0.845445	0.783231	0.818366	0.994363	0.818664	0.0647095	0.835509	0.892398	0.885505	0.922242	0.940657	0.451084	0.850461	0.816473	0.290849	0.835776	0.511099	0.852433	0.82216	0.75706	0.846768	0.891545	0.531465	0.557367	0.925984	0.889793	0.833438	0.878164	0.261144	0.97994	0.892715	0.874128	1	0.929967	0.839091	0.851975	0.999307	0.948782	0.969676	0.455042	0.88043
postcentral R	0.774722	0.790782	0.86178	0.613118	0.807384	0.846096	0.74333	0.29639	0.768479	0.701731	0.713089	0.914311	0.72596	0.101086	0.705541	0.789206	0.786335	0.809736	0.853248	0.456532	0.783358	0.730251	0.290479	0.753124	0.333408	0.749321	0.738037	0.679297	0.731359	0.741374	0.471789	0.491663	0.829817	0.819197	0.738867	0.782636	0.349561	0.904304	0.807968	0.8266	0.929967	1	0.76219	0.69184	0.930306	0.940731	0.846873	0.556281	0.759182
posteriorcingulate L	0.837584	0.940479	0.932087	0.349559	0.973179	0.784499	0.995684	0.563999	0.999356	0.990591	0.981032	0.823432	0.993624	0.323331	0.936232	0.978079	0.985739	0.954216	0.964495	0.63144	0.996863	0.995438	0.602219	0.998849	0.54439	0.981631	0.997642	0.98211	0.96992	0.824368	0.830859	0.849678	0.968404	0.989624	0.991049	0.986649	0.217432	0.906574	0.990278	0.979091	0.839091	0.76219	1	0.807818	0.851457	0.890905	0.864206	0.297286	0.936668
posteriorcingulate R	0.982274	0.936521	0.905188	0.287133	0.895114	0.912913	0.828991	0.207797	0.813418	0.774573	0.84974	0.865723	0.824689	0.0945001	0.922862	0.891185	0.876187	0.919553	0.876056	0.477254	0.791111	0.807018	0.27606	0.815149	0.789736	0.873256	0.812571	0.746374	0.893259	0.993912	0.553348	0.571806	0.888975	0.827865	0.841476	0.868607	0.035881	0.878743	0.853545	0.788013	0.851975	0.69184	0.807818	1	0.853197	0.773258	0.9368	0.225782	0.937666
precentral L	0.912992	0.915138	0.967013	0.495982	0.920222	0.960377	0.84523	0.295152	0.857626	0.795916	0.829188	0.992607	0.830381	0.0606841	0.843208	0.901754	0.895563	0.929856	0.948838	0.460659	0.862831	0.828313	0.306467	0.847857	0.509618	0.862482	0.834429	0.770103	0.856348	0.892569	0.545809	0.571222	0.934928	0.900978	0.844602	0.888248	0.251965	0.985188	0.903353	0.886202	0.999307	0.930306	0.851457	0.853197	1	0.956373	0.970669	0.448702	0.887699
precentral R	0.846604	0.895154	0.947288	0.498319	0.917103	0.862712	0.874402	0.416028	0.896699	0.840454	0.842707	0.931194	0.859087	0.142143	0.827143	0.904967	0.905244	0.912896	0.951962	0.493382	0.909015	0.86347	0.422368	0.883786	0.426293	0.874422	0.870416	0.820573	0.854156	0.814249	0.61376	0.634353	0.935761	0.93639	0.868506	0.903445	0.210066	0.969557	0.925128	0.94266	0.948782	0.940731	0.890905	0.773258	0.956373	1	0.905148	0.431144	0.869532
precuneus L	0.970152	0.95583	0.977947	0.404356	0.944749	0.974921	0.870161	0.264984	0.870533	0.817617	0.867674	0.972644	0.858974	0.00456348	0.903654	0.930968	0.920688	0.960929	0.954511	0.468924	0.864369	0.851208	0.298396	0.865671	0.637005	0.898592	0.856016	0.790351	0.901733	0.961761	0.569629	0.594772	0.950541	0.90261	0.874519	0.913365	0.160853	0.975687	0.915802	0.87531	0.969676	0.846873	0.864206	0.9368	0.970669	0.905148	1	0.357485	0.937638
precuneus R	0.292866	0.302084	0.357714	0.941453	0.32181	0.383745	0.291704	0.37532	0.28872	0.284485	0.321325	0.438197	0.294281	0.544804	0.282498	0.302022	0.308416	0.318821	0.34162	0.695078	0.301289	0.290965	0.382016	0.290599	0.141388	0.290739	0.289305	0.285622	0.303201	0.258012	0.400034	0.393249	0.332716	0.317369	0.298227	0.298761	0.876844	0.403852	0.308221	0.290081	0.455042	0.556281	0.297286	0.225782	0.448702	0.431144	0.357485	1	0.286834
rostralanteriorcingulate L	0.950391	0.995846	0.965088	0.341981	0.982193	0.875173	0.953293	0.373946	0.9414	0.914717	0.958393	0.878762	0.948967	0.146696	0.989367	0.985272	0.977851	0.987811	0.965542	0.569327	0.922863	0.938676	0.426965	0.943671	0.701671	0.979717	0.940656	0.89256	0.980649	0.941811	0.701623	0.724715	0.976851	0.949221	0.961092	0.976835	0.138199	0.936932	0.964583	0.917912	0.88043	0.759182	0.936668	0.937666	0.887699	0.869532	0.937638	0.286834	1
rostralanteriorcingulate R	0.936379	0.996104	0.984748	0.372773	0.996933	0.882658	0.970771	0.412403	0.96646	0.935969	0.967059	0.902449	0.964658	0.166276	0.976178	0.996916	0.993035	0.997548	0.989688	0.574072	0.955061	0.95821	0.455721	0.96591	0.640255	0.987099	0.961147	0.915222	0.982857	0.92333	0.720216	0.743645	0.995834	0.977773	0.974498	0.991603	0.149814	0.963344	0.987422	0.953167	0.909261	0.804234	0.962291	0.909416	0.917743	0.912778	0.94763	0.31523	0.991291
rostralmiddlefrontal L	0.981087	0.924249	0.940408	0.412387	0.896131	0.962385	0.814125	0.190748	0.81143	0.757233	0.815252	0.950463	0.802553	0.0662397	0.871944	0.883369	0.870082	0.918613	0.905936	0.437126	0.801443	0.792287	0.225356	0.807705	0.661891	0.850862	0.797253	0.728553	0.854059	0.965029	0.503619	0.530032	0.904785	0.849018	0.821692	0.862968	0.186016	0.942691	0.862409	0.819185	0.945107	0.829248	0.804365	0.941937	0.94388	0.868986	0.972784	0.369956	0.91047
rostralmiddlefrontal R	0.829318	0.934045	0.905382	0.338037	0.960382	0.760518	0.994218	0.552514	0.985832	0.993096	0.988121	0.787406	0.996297	0.340768	0.950899	0.970771	0.976462	0.942322	0.939372	0.662554	0.973934	0.996402	0.60437	0.990563	0.593761	0.985832	0.99377	0.986886	0.976478	0.820809	0.855502	0.874664	0.948521	0.965222	0.994563	0.97999	0.262337	0.871132	0.972365	0.944408	0.799007	0.703784	0.986507	0.813163	0.810256	0.837344	0.843004	0.295213	0.939469
superiorfrontal L	0.876302	0.963186	0.92568	0.34385	0.973337	0.798411	0.986972	0.479377	0.973256	0.968627	0.993555	0.811667	0.988999	0.269293	0.982842	0.982973	0.98386	0.963557	0.94765	0.65006	0.954668	0.980928	0.538403	0.97814	0.660732	0.995056	0.981831	0.954281	0.995011	0.871751	0.80443	0.82297	0.961297	0.959127	0.992801	0.985423	0.22456	0.889843	0.972126	0.930171	0.818821	0.708876	0.971954	0.869801	0.828957	0.837725	0.875363	0.290414	0.971147
superiorfrontal R	0.952947	0.999707	0.983658	0.364019	0.991473	0.896074	0.955321	0.377643	0.949412	0.915312	0.956075	0.906593	0.949367	0.133549	0.976613	0.99035	0.983998	0.997159	0.981999	0.560404	0.935523	0.940265	0.425538	0.948794	0.666713	0.977805	0.944496	0.892442	0.978412	0.943828	0.695188	0.717662	0.989337	0.961613	0.960846	0.980899	0.130939	0.961239	0.97514	0.934326	0.909678	0.795961	0.944684	0.932332	0.917394	0.90004	0.955497	0.304859	0.994749
superiorparietal L	0.969783	0.938025	0.960378	0.400427	0.922173	0.981887	0.841518	0.22535	0.840513	0.786053	0.842174	0.968318	0.830288	0.0404735	0.886894	0.907186	0.895658	0.941155	0.932032	0.445603	0.83379	0.821329	0.259456	0.835765	0.644242	0.873471	0.826141	0.757782	0.879518	0.964055	0.534611	0.560005	0.928367	0.874815	0.846941	0.887858	0.171054	0.959867	0.888917	0.84509	0.96358	0.836306	0.833856	0.939757	0.962493	0.883687	0.995495	0.357595	0.920534
superiorparietal R	0.189655	0.316453	0.302406	0.604216	0.369003	0.15135	0.464607	0.766189	0.463213	0.520865	0.462241	0.218115	0.477433	0.807162	0.36325	0.382888	0.402941	0.332984	0.347486	0.74834	0.470543	0.487821	0.787279	0.47219	0.168966	0.41758	0.482143	0.546797	0.407474	0.168305	0.743318	0.725001	0.357523	0.416864	0.45751	0.406515	0.828075	0.2865	0.407913	0.416237	0.247627	0.288468	0.47701	0.170031	0.255315	0.312954	0.216222	0.697379	0.327197
superiortemporal L	0.140629	0.278081	0.251038	0.425687	0.33475	0.0595984	0.445823	0.897022	0.455167	0.509054	0.422447	0.132296	0.456662	0.898918	0.325376	0.354592	0.373865	0.294186	0.317644	0.586614	0.466052	0.472509	0.936773	0.457616	0.207533	0.3926	0.468645	0.5367	0.374581	0.14868	0.74136	0.711973	0.319374	0.399436	0.432948	0.38305	0.734633	0.224773	0.388658	0.428959	0.162562	0.198239	0.464489	0.16599	0.175022	0.277168	0.152153	0.54213	0.290596
superiortemporal R	0.803897	0.915424	0.89003	0.324662	0.948536	0.734429	0.991999	0.583622	0.986402	0.998721	0.980657	0.766553	0.994024	0.37455	0.932298	0.959353	0.967789	0.926412	0.929006	0.660756	0.977364	0.996811	0.630452	0.991342	0.56195	0.975595	0.993617	0.996097	0.962742	0.793312	0.870863	0.891262	0.937155	0.963099	0.989056	0.971544	0.279521	0.855138	0.967211	0.946511	0.781027	0.693155	0.987849	0.784021	0.793203	0.831198	0.820324	0.289032	0.920171
supramarginal L	0.939616	0.960743	0.993189	0.442227	0.96509	0.951777	0.903444	0.340512	0.910366	0.857918	0.891186	0.976956	0.891038	0.0687897	0.904139	0.951597	0.946032	0.972359	0.981949	0.49833	0.910622	0.887683	0.362489	0.903518	0.567998	0.920527	0.892452	0.833366	0.915289	0.922507	0.614662	0.64007	0.974557	0.94406	0.903839	0.940334	0.186964	0.995891	0.949147	0.924882	0.983726	0.889523	0.904614	0.89124	0.987305	0.955259	0.985916	0.391662	0.939441
supramarginal R	0.83547	0.866548	0.926425	0.52838	0.883526	0.872195	0.828918	0.358009	0.851609	0.789975	0.7973	0.941171	0.812265	0.0905783	0.790159	0.868788	0.866546	0.883705	0.923888	0.46229	0.863901	0.816495	0.361054	0.837525	0.409071	0.833776	0.823341	0.768308	0.814088	0.802326	0.554089	0.575284	0.904146	0.897196	0.824078	0.864647	0.249392	0.958253	0.886634	0.903462	0.955219	0.964428	0.844631	0.758084	0.959823	0.988347	0.899083	0.467067	0.83854
transversetemporal L	0.336323	0.250342	0.318838	0.739194	0.238954	0.454374	0.146538	0.495958	0.153278	0.116472	0.150464	0.457897	0.133611	0.711866	0.181909	0.211277	0.203094	0.259645	0.276575	0.408976	0.169214	0.136545	0.486641	0.148269	0.138501	0.168475	0.133035	0.114378	0.17161	0.328321	0.259471	0.240811	0.259687	0.211501	0.15017	0.194441	0.836208	0.367202	0.206772	0.186512	0.455822	0.486188	0.153927	0.301666	0.441758	0.349645	0.379393	0.820238	0.225112
transversetemporal R	0.471881	0.5975	0.551591	0.538706	0.640251	0.382942	0.729923	0.682341	0.712601	0.773301	0.734038	0.412247	0.744537	0.629951	0.657254	0.658217	0.673029	0.608347	0.601758	0.873208	0.703658	0.749045	0.747429	0.727503	0.443736	0.697832	0.739315	0.79189	0.690571	0.468918	0.942644	0.937969	0.617044	0.659741	0.728468	0.677118	0.646203	0.510088	0.665272	0.633429	0.433951	0.383383	0.723595	0.477752	0.446313	0.496574	0.47454	0.545775	0.615641
[truncated: 13 more columns]
