# Supplementary material for: The relationship between the interictal epileptiform discharge source connectivity and cortical structural couplings in temporal lobe epilepsy
Source: Front Neurol. 2023 Feb 1;14:1029732. doi: 10.3389/fneur.2023.1029732 (PMC9948620; doi:10.3389/fneur.2023.1029732)
Supplement: Supplementary file 1 [file Data_Sheet_1.ZIP › Connection/PLV/R/30.xlsx]

## Sheet: Sheet1
\	caudalanteriorcingulate L	caudalanteriorcingulate R	caudalmiddlefrontal L	caudalmiddlefrontal R	cuneus L	cuneus R	entorhinal L	entorhinal R	fusiform L	fusiform R	inferiorparietal L	inferiorparietal R	inferiortemporal L	inferiortemporal R	insula L	insula R	isthmuscingulate L	isthmuscingulate R	lateraloccipital L	lateraloccipital R	lateralorbitofrontal L	lateralorbitofrontal R	lingual L	lingual R	medialorbitofrontal L	medialorbitofrontal R	middletemporal L	middletemporal R	paracentral L	paracentral R	parahippocampal L	parahippocampal R	parsopercularis L	parsopercularis R	parsorbitalis L	parsorbitalis R	parstriangularis L	parstriangularis R	pericalcarine L	pericalcarine R	postcentral L	postcentral R	posteriorcingulate L	posteriorcingulate R	precentral L	precentral R	precuneus L	precuneus R	rostralanteriorcingulate L
caudalanteriorcingulate L	1	0.415585	0.390757	0.388466	0.22576	0.724847	0.353829	0.411418	0.333083	0.390922	0.367855	0.164033	0.392567	0.261257	0.508317	0.470031	0.438601	0.503302	0.273594	0.298546	0.372687	0.396292	0.343211	0.40569	0.610113	0.451314	0.397219	0.389022	0.367671	0.782559	0.256393	0.268675	0.434788	0.267427	0.441709	0.482674	0.504583	0.379321	0.290526	0.394838	0.174181	0.28634	0.36984	0.537008	0.323729	0.145533	0.305874	0.41159	0.493146
caudalanteriorcingulate R	0.415585	1	0.0705186	0.215862	0.679483	0.116713	0.542698	0.496739	0.813098	0.517707	0.546841	0.829516	0.513711	0.751531	0.40432	0.428294	0.458797	0.389211	0.880447	0.170379	0.533271	0.521532	0.525176	0.50422	0.29921	0.448457	0.51391	0.525971	0.547867	0.17054	0.685322	0.680339	0.435599	0.447887	0.471016	0.403768	0.267795	0.450104	0.464925	0.483336	0.881481	0.648995	0.521519	0.354256	0.624409	0.661084	0.927204	0.506709	0.40335
caudalmiddlefrontal L	0.390757	0.0705186	1	0.901132	0.42896	0.519915	0.652613	0.637433	0.413484	0.638232	0.564983	0.342911	0.634268	0.474081	0.610097	0.653887	0.654276	0.6599	0.289355	0.929031	0.640651	0.616594	0.677997	0.632624	0.593011	0.643546	0.618395	0.630811	0.4956	0.723285	0.467749	0.448559	0.691952	0.769617	0.558593	0.669725	0.494245	0.721456	0.759532	0.683874	0.269027	0.421798	0.649299	0.659028	0.537509	0.259056	0.223928	0.591128	0.651905
caudalmiddlefrontal R	0.388466	0.215862	0.901132	1	0.588373	0.618747	0.825594	0.819272	0.539661	0.818843	0.742936	0.491915	0.815677	0.633611	0.782261	0.830289	0.83215	0.829337	0.305551	0.79971	0.81955	0.80126	0.841582	0.813761	0.747415	0.822952	0.800989	0.812405	0.677709	0.686476	0.649346	0.63668	0.86387	0.879891	0.738125	0.843003	0.470745	0.886036	0.878317	0.85661	0.32365	0.607804	0.825207	0.822638	0.363353	0.267664	0.289957	0.774001	0.825423
cuneus L	0.22576	0.679483	0.42896	0.588373	1	0.555878	0.834828	0.8555	0.706089	0.855294	0.922702	0.921892	0.861055	0.814519	0.844628	0.832164	0.841452	0.80895	0.740545	0.436177	0.850044	0.869336	0.818017	0.86166	0.772887	0.846677	0.874983	0.859166	0.950022	0.317784	0.94593	0.952036	0.81438	0.707339	0.905821	0.815768	0.651913	0.790537	0.726822	0.823408	0.832965	0.972853	0.85009	0.792293	0.464017	0.75513	0.755653	0.891103	0.826578
cuneus R	0.724847	0.116713	0.519915	0.618747	0.555878	1	0.6064	0.708353	0.209052	0.676978	0.690469	0.385139	0.6822	0.396845	0.814434	0.77414	0.738383	0.808999	0.0951667	0.407221	0.645888	0.695457	0.588012	0.701848	0.872852	0.75604	0.696854	0.675096	0.715501	0.784808	0.556303	0.590487	0.72165	0.460043	0.772683	0.781561	0.601919	0.646748	0.475928	0.668676	0.221729	0.629923	0.646039	0.834995	0.181689	0.44988	0.0993198	0.731846	0.793147
entorhinal L	0.353829	0.542698	0.652613	0.825594	0.834828	0.6064	1	0.975215	0.768286	0.986778	0.939414	0.771807	0.983476	0.893928	0.893383	0.942271	0.963	0.91735	0.521363	0.598079	0.995048	0.974872	0.99617	0.975862	0.806353	0.950139	0.972568	0.986128	0.87092	0.500426	0.906932	0.89217	0.970115	0.906408	0.885168	0.936123	0.531943	0.982928	0.919535	0.991329	0.595865	0.849887	0.993515	0.891808	0.248849	0.510007	0.551209	0.944133	0.924974
entorhinal R	0.411418	0.496739	0.637433	0.819272	0.8555	0.708353	0.975215	1	0.675399	0.997675	0.972832	0.762376	0.99852	0.834919	0.958458	0.989211	0.997353	0.975341	0.485462	0.558657	0.991049	0.998867	0.96187	0.999733	0.886335	0.992945	0.997971	0.997309	0.923593	0.566243	0.916385	0.913718	0.99204	0.84644	0.944751	0.983598	0.563562	0.971901	0.859081	0.989968	0.580524	0.889556	0.990817	0.957377	0.229873	0.540794	0.513123	0.987824	0.978886
fusiform L	0.333083	0.813098	0.413484	0.539661	0.706089	0.209052	0.768286	0.675399	1	0.706333	0.677241	0.832634	0.699566	0.913957	0.541855	0.601898	0.639817	0.557578	0.758725	0.447084	0.734202	0.689585	0.775638	0.681234	0.429293	0.620337	0.684987	0.710013	0.59644	0.102443	0.77118	0.725282	0.643919	0.776887	0.565711	0.586199	0.396267	0.699486	0.786874	0.704692	0.766817	0.655786	0.727812	0.519773	0.418163	0.529659	0.804948	0.645557	0.573072
fusiform R	0.390922	0.517707	0.638232	0.818843	0.855294	0.676978	0.986778	0.997675	0.706333	1	0.967918	0.772498	0.999311	0.858195	0.941384	0.978301	0.991189	0.9604	0.50163	0.567332	0.997521	0.997306	0.975169	0.997917	0.86305	0.983664	0.995531	0.999826	0.912498	0.543062	0.921124	0.914992	0.988839	0.864824	0.930351	0.971946	0.554405	0.977688	0.877671	0.994384	0.590925	0.883963	0.996747	0.939266	0.235712	0.535702	0.530931	0.979333	0.965209
inferiorparietal L	0.367855	0.546841	0.564983	0.742936	0.922702	0.690469	0.939414	0.972832	0.677241	0.967918	1	0.829228	0.973125	0.830617	0.958294	0.964083	0.9688	0.948159	0.574335	0.509811	0.958775	0.977066	0.923475	0.975862	0.877735	0.972806	0.983208	0.968691	0.961891	0.495351	0.94804	0.946481	0.950734	0.804577	0.965492	0.953287	0.603236	0.921363	0.8196	0.948119	0.670526	0.939939	0.960657	0.933605	0.300354	0.621944	0.599748	0.991816	0.959322
inferiorparietal R	0.164033	0.829516	0.342911	0.491915	0.921892	0.385139	0.771807	0.762376	0.832634	0.772498	0.829228	1	0.775416	0.866522	0.701119	0.714138	0.735493	0.679273	0.856947	0.385635	0.776026	0.782523	0.758639	0.77035	0.59611	0.733626	0.784803	0.778143	0.822926	0.152194	0.923629	0.911541	0.709809	0.668002	0.763804	0.692833	0.520209	0.70691	0.686617	0.738231	0.91187	0.887086	0.775073	0.650343	0.538527	0.731103	0.893768	0.788249	0.697243
inferiortemporal L	0.392567	0.513711	0.634268	0.815677	0.861055	0.6822	0.983476	0.99852	0.699566	0.999311	0.973125	0.775416	1	0.851063	0.94703	0.981567	0.993166	0.964134	0.508073	0.563514	0.995773	0.998284	0.97145	0.998996	0.86941	0.987109	0.997939	0.998969	0.918324	0.544515	0.923455	0.916627	0.989367	0.858866	0.936181	0.975192	0.560035	0.975034	0.872072	0.992513	0.597919	0.888425	0.995778	0.943954	0.245216	0.544218	0.534799	0.98383	0.969637
inferiortemporal R	0.261257	0.751531	0.474081	0.633611	0.814519	0.396845	0.893928	0.834919	0.913957	0.858195	0.830617	0.866522	0.851063	1	0.722046	0.772652	0.804363	0.73525	0.67926	0.463798	0.876222	0.847375	0.885889	0.839043	0.612495	0.78816	0.840367	0.862396	0.766378	0.252972	0.888551	0.863113	0.800555	0.819979	0.742315	0.756842	0.445396	0.829964	0.83323	0.847671	0.731131	0.802728	0.866213	0.699838	0.344493	0.555235	0.726462	0.811136	0.746813
insula L	0.508317	0.40432	0.610097	0.782261	0.844628	0.814434	0.893383	0.958458	0.541855	0.941384	0.958294	0.701119	0.94703	0.722046	1	0.983763	0.971309	0.98793	0.421453	0.514877	0.922136	0.952863	0.876765	0.956801	0.967377	0.981747	0.957945	0.93996	0.944731	0.636728	0.854021	0.870312	0.95706	0.751411	0.979376	0.982714	0.623162	0.908368	0.763859	0.929785	0.537955	0.887491	0.924569	0.990215	0.220768	0.566571	0.438882	0.974902	0.991368
insula R	0.470031	0.428294	0.653887	0.830289	0.832164	0.77414	0.942271	0.989211	0.601898	0.978301	0.964083	0.714138	0.981567	0.772652	0.983763	1	0.996668	0.99656	0.430918	0.559686	0.96484	0.983995	0.928398	0.987391	0.933099	0.998972	0.985609	0.976747	0.925241	0.630202	0.878491	0.882471	0.989691	0.809481	0.959357	0.998669	0.581819	0.955341	0.821328	0.972237	0.534028	0.874289	0.966515	0.988375	0.218377	0.527952	0.452307	0.986637	0.997677
isthmuscingulate L	0.438601	0.458797	0.654276	0.83215	0.841452	0.738383	0.963	0.997353	0.639817	0.991189	0.9688	0.735493	0.993166	0.804363	0.971309	0.996668	1	0.987831	0.456685	0.567197	0.981606	0.993638	0.95023	0.996345	0.908652	0.998062	0.994135	0.98996	0.922494	0.600334	0.896232	0.896097	0.995377	0.834959	0.950929	0.993477	0.56898	0.969573	0.84655	0.985731	0.553229	0.878701	0.98279	0.974212	0.224815	0.527805	0.480417	0.988059	0.990021
isthmuscingulate R	0.503302	0.389211	0.6599	0.829337	0.80895	0.808999	0.91735	0.975341	0.557578	0.9604	0.948159	0.679273	0.964134	0.73525	0.98793	0.99656	0.987831	1	0.391216	0.556889	0.943431	0.967937	0.902788	0.972572	0.949833	0.992461	0.969731	0.958439	0.916197	0.664441	0.849283	0.858177	0.980112	0.782456	0.956662	0.997226	0.581887	0.93803	0.793769	0.954897	0.497908	0.856955	0.94526	0.996922	0.209912	0.513018	0.410216	0.975992	0.997975
lateraloccipital L	0.273594	0.880447	0.289355	0.305551	0.740545	0.0951667	0.521363	0.485462	0.758725	0.50163	0.574335	0.856947	0.508073	0.67926	0.421453	0.430918	0.456685	0.391216	1	0.386282	0.514271	0.506728	0.5175	0.495611	0.323825	0.455673	0.515729	0.50554	0.5771	0.231123	0.689528	0.663605	0.44107	0.474889	0.50049	0.414183	0.353789	0.458842	0.481572	0.473901	0.951383	0.658556	0.519551	0.363881	0.739889	0.678256	0.982384	0.512284	0.417528
lateraloccipital R	0.298546	0.170379	0.929031	0.79971	0.436177	0.407221	0.598079	0.558657	0.447084	0.567332	0.509811	0.385635	0.563514	0.463798	0.514877	0.559686	0.567197	0.556889	0.386282	1	0.57693	0.542252	0.630195	0.556776	0.48831	0.554582	0.547152	0.560642	0.43237	0.63376	0.445316	0.409909	0.605402	0.741674	0.477554	0.573117	0.557814	0.650846	0.733424	0.611879	0.372782	0.382751	0.587409	0.55255	0.614187	0.375948	0.321456	0.513631	0.554849
lateralorbitofrontal L	0.372687	0.533271	0.640651	0.81955	0.850044	0.645888	0.995048	0.991049	0.734202	0.997521	0.958775	0.776026	0.995773	0.876222	0.922136	0.96484	0.981606	0.943431	0.514271	0.57693	1	0.991169	0.985597	0.991503	0.838617	0.971527	0.988825	0.997268	0.897806	0.522532	0.919495	0.909664	0.98308	0.881731	0.912756	0.958324	0.541993	0.981432	0.894562	0.99526	0.597547	0.873336	0.998431	0.919909	0.242996	0.528275	0.544077	0.967032	0.949471
lateralorbitofrontal R	0.396292	0.521532	0.616594	0.80126	0.869336	0.695457	0.974872	0.998867	0.689585	0.997306	0.977066	0.782523	0.998284	0.847375	0.952863	0.983995	0.993638	0.967937	0.506728	0.542252	0.991169	1	0.959842	0.999201	0.875973	0.989069	0.99866	0.997669	0.929308	0.54375	0.931017	0.927721	0.985453	0.841542	0.944375	0.976462	0.564468	0.964812	0.855096	0.985797	0.603166	0.9021	0.990021	0.948128	0.238082	0.559292	0.536701	0.989073	0.972161
lingual L	0.343211	0.525176	0.677997	0.841582	0.818017	0.588012	0.99617	0.96187	0.775638	0.975169	0.923475	0.758639	0.97145	0.885889	0.876765	0.928398	0.95023	0.902788	0.5175	0.630195	0.985597	0.959842	1	0.962524	0.790569	0.936378	0.958652	0.973619	0.848749	0.500363	0.889154	0.869708	0.962572	0.927574	0.866646	0.923784	0.530646	0.985018	0.939678	0.986374	0.582203	0.825121	0.986641	0.877437	0.256818	0.485398	0.545322	0.926806	0.91136
lingual R	0.40569	0.50422	0.632624	0.813761	0.86166	0.701848	0.975862	0.999733	0.681234	0.997917	0.975862	0.77035	0.998996	0.839043	0.956801	0.987391	0.996345	0.972572	0.495611	0.556776	0.991503	0.999201	0.962524	1	0.882844	0.99183	0.998869	0.997681	0.92532	0.557376	0.921758	0.917929	0.990242	0.847041	0.944618	0.981112	0.566507	0.970242	0.85997	0.989262	0.589848	0.893281	0.991648	0.954051	0.235882	0.546845	0.523323	0.988816	0.976836
medialorbitofrontal L	0.610113	0.29921	0.593011	0.747415	0.772887	0.872852	0.806353	0.886335	0.429293	0.86305	0.877735	0.59611	0.86941	0.612495	0.967377	0.933099	0.908652	0.949833	0.323825	0.48831	0.838617	0.875973	0.790569	0.882844	1	0.924595	0.881787	0.860691	0.893409	0.708702	0.75598	0.780328	0.895286	0.664084	0.93963	0.939116	0.66392	0.835302	0.678025	0.855479	0.452738	0.819254	0.842531	0.966853	0.205959	0.542449	0.331686	0.904096	0.95079
medialorbitofrontal R	0.451314	0.448457	0.643546	0.822952	0.846677	0.75604	0.950139	0.992945	0.620337	0.983664	0.972806	0.733626	0.987109	0.78816	0.981747	0.998972	0.998062	0.992461	0.455673	0.554582	0.971527	0.989069	0.936378	0.99183	0.924595	1	0.991273	0.982305	0.931124	0.608215	0.892507	0.894345	0.990479	0.817873	0.961244	0.996371	0.580439	0.958848	0.829477	0.976207	0.556168	0.884326	0.973534	0.982233	0.227538	0.539015	0.477369	0.991231	0.995685
middletemporal L	0.397219	0.51391	0.618395	0.800989	0.874983	0.696854	0.972568	0.997971	0.684987	0.995531	0.983208	0.784803	0.997939	0.840367	0.957945	0.985609	0.994135	0.969731	0.515729	0.547152	0.988825	0.99866	0.958652	0.998869	0.881787	0.991273	1	0.995436	0.932871	0.544176	0.930986	0.925492	0.985467	0.841136	0.949237	0.978294	0.573283	0.963622	0.855007	0.984403	0.610162	0.902948	0.989465	0.951368	0.252257	0.563599	0.541879	0.992475	0.975747
middletemporal R	0.389022	0.525971	0.630811	0.812405	0.859166	0.675096	0.986128	0.997309	0.710013	0.999826	0.968691	0.778143	0.998969	0.862396	0.93996	0.976747	0.98996	0.958439	0.50554	0.560642	0.997268	0.997669	0.973619	0.997681	0.860691	0.982305	0.995436	1	0.914613	0.537041	0.925606	0.919986	0.986391	0.861664	0.930566	0.969689	0.555796	0.974506	0.875078	0.992697	0.596549	0.88852	0.995863	0.936805	0.235303	0.541989	0.536227	0.979613	0.963125
paracentral L	0.367671	0.547867	0.4956	0.677709	0.950022	0.715501	0.87092	0.923593	0.59644	0.912498	0.961891	0.822926	0.918324	0.766378	0.944731	0.925241	0.922494	0.916197	0.5771	0.43237	0.897806	0.929308	0.848749	0.92532	0.893409	0.931124	0.932871	0.914613	1	0.475536	0.923187	0.949433	0.897125	0.714954	0.984914	0.913905	0.644917	0.853477	0.731549	0.885897	0.696266	0.981287	0.895851	0.908115	0.318743	0.693386	0.599104	0.956213	0.92542
paracentral R	0.782559	0.17054	0.723285	0.686476	0.317784	0.784808	0.500426	0.566243	0.102443	0.543062	0.495351	0.152194	0.544515	0.252972	0.636728	0.630202	0.600334	0.664441	0.231123	0.63376	0.522532	0.54375	0.500363	0.557376	0.708702	0.608215	0.544176	0.537041	0.475536	1	0.34712	0.360048	0.613138	0.446705	0.562143	0.649898	0.476981	0.575198	0.458622	0.566521	0.136589	0.371064	0.526495	0.690894	0.518863	0.19168	0.164769	0.548936	0.646574
parahippocampal L	0.256393	0.685322	0.467749	0.649346	0.94593	0.556303	0.906932	0.916385	0.77118	0.921124	0.94804	0.923629	0.923455	0.888551	0.854021	0.878491	0.896232	0.849283	0.689528	0.445316	0.919495	0.931017	0.889154	0.921758	0.75598	0.892507	0.930986	0.925606	0.923187	0.34712	1	0.984527	0.872991	0.773237	0.89072	0.860089	0.568433	0.857361	0.794794	0.891216	0.775697	0.950091	0.916005	0.821629	0.377888	0.670933	0.728662	0.92918	0.86103
parahippocampal R	0.268675	0.680339	0.448559	0.63668	0.952036	0.590487	0.89217	0.913718	0.725282	0.914992	0.946481	0.911541	0.916627	0.863113	0.870312	0.882471	0.896097	0.858177	0.663605	0.409909	0.909664	0.927721	0.869708	0.917929	0.780328	0.894345	0.925492	0.919986	0.949433	0.360048	0.984527	1	0.86977	0.742364	0.912146	0.863906	0.575916	0.845371	0.762984	0.882418	0.764554	0.979068	0.903488	0.833772	0.357798	0.694078	0.705733	0.932592	0.867715
parsopercularis L	0.434788	0.435599	0.691952	0.86387	0.81438	0.72165	0.970115	0.99204	0.643919	0.988839	0.950734	0.709809	0.989367	0.800555	0.95706	0.989691	0.995377	0.980112	0.44107	0.605402	0.98308	0.985453	0.962572	0.990242	0.895286	0.990479	0.985467	0.986391	0.897125	0.613138	0.872991	0.86977	1	0.86146	0.931188	0.989481	0.55058	0.985759	0.870193	0.992674	0.525549	0.847796	0.985417	0.966005	0.229057	0.487382	0.461511	0.971873	0.98231
parsopercularis R	0.267427	0.447887	0.769617	0.879891	0.707339	0.460043	0.906408	0.84644	0.776887	0.864824	0.804577	0.668002	0.858866	0.819979	0.751411	0.809481	0.834959	0.782456	0.474889	0.741674	0.881731	0.841542	0.927574	0.847041	0.664084	0.817873	0.841136	0.861664	0.714954	0.446705	0.773237	0.742364	0.86146	1	0.736895	0.808707	0.477599	0.91496	0.993128	0.891178	0.49605	0.690045	0.886078	0.756712	0.281891	0.360643	0.497768	0.801708	0.792058
parsorbitalis L	0.441709	0.471016	0.558593	0.738125	0.905821	0.772683	0.885168	0.944751	0.565711	0.930351	0.965492	0.763804	0.936181	0.742315	0.979376	0.959357	0.950929	0.956662	0.50049	0.477554	0.912756	0.944375	0.866646	0.944618	0.93963	0.961244	0.949237	0.930566	0.984914	0.562143	0.89072	0.912146	0.931188	0.736895	1	0.953382	0.641983	0.885486	0.752262	0.912208	0.618951	0.941493	0.913384	0.954427	0.263118	0.63066	0.521488	0.96982	0.963959
parsorbitalis R	0.482674	0.403768	0.669725	0.843003	0.815768	0.781561	0.936123	0.983598	0.586199	0.971946	0.953287	0.692833	0.975192	0.756842	0.982714	0.998669	0.993477	0.997226	0.414183	0.573117	0.958324	0.976462	0.923784	0.981112	0.939116	0.996371	0.978294	0.969689	0.913905	0.649898	0.860089	0.863906	0.989481	0.808707	0.953382	1	0.577971	0.955952	0.819014	0.969374	0.513949	0.857314	0.960987	0.991301	0.220816	0.509223	0.431972	0.978195	0.998071
parstriangularis L	0.504583	0.267795	0.494245	0.470745	0.651913	0.601919	0.531943	0.563562	0.396267	0.554405	0.603236	0.520209	0.560035	0.445396	0.623162	0.581819	0.56898	0.581887	0.353789	0.557814	0.541993	0.564468	0.530646	0.566507	0.66392	0.580439	0.573283	0.555796	0.644917	0.476981	0.568433	0.575916	0.55058	0.477599	0.641983	0.577971	1	0.521717	0.510475	0.545061	0.490102	0.635891	0.546795	0.594283	0.418456	0.704282	0.328585	0.593944	0.593054
parstriangularis R	0.379321	0.450104	0.721456	0.886036	0.790537	0.646748	0.982928	0.971901	0.699486	0.977688	0.921363	0.70691	0.975034	0.829964	0.908368	0.955341	0.969573	0.93803	0.458842	0.650846	0.981432	0.964812	0.985018	0.970242	0.835302	0.958848	0.963622	0.974506	0.853477	0.575198	0.857361	0.845371	0.985759	0.91496	0.885486	0.955952	0.521717	1	0.919929	0.993124	0.522544	0.810339	0.984527	0.918242	0.244634	0.448072	0.480259	0.93703	0.943068
pericalcarine L	0.290526	0.464925	0.759532	0.878317	0.726822	0.475928	0.919535	0.859081	0.786874	0.877671	0.8196	0.686617	0.872072	0.83323	0.763859	0.821328	0.84655	0.793769	0.481572	0.733424	0.894562	0.855096	0.939678	0.85997	0.678025	0.829477	0.855007	0.875078	0.731549	0.458622	0.794794	0.762984	0.870193	0.993128	0.752262	0.819014	0.510475	0.919929	1	0.902339	0.516654	0.710416	0.897482	0.768373	0.2836	0.394452	0.505928	0.81568	0.803427
pericalcarine R	0.394838	0.483336	0.683874	0.85661	0.823408	0.668676	0.991329	0.989968	0.704692	0.994384	0.948119	0.738231	0.992513	0.847671	0.929785	0.972237	0.985731	0.954897	0.473901	0.611879	0.99526	0.985797	0.986374	0.989262	0.855479	0.976207	0.984403	0.992697	0.885897	0.566521	0.891216	0.882418	0.992674	0.891178	0.912208	0.969374	0.545061	0.993124	0.902339	1	0.554084	0.849066	0.99604	0.934738	0.234473	0.49339	0.499626	0.962288	0.959536
postcentral L	0.174181	0.881481	0.269027	0.32365	0.832965	0.221729	0.595865	0.580524	0.766817	0.590925	0.670526	0.91187	0.597919	0.731131	0.537955	0.534028	0.553229	0.497908	0.951383	0.372782	0.597547	0.603166	0.582203	0.589848	0.452738	0.556168	0.610162	0.596549	0.696266	0.136589	0.775697	0.764554	0.525549	0.49605	0.618951	0.513949	0.490102	0.522544	0.516654	0.554084	1	0.775145	0.596931	0.474496	0.742226	0.810931	0.94468	0.617115	0.522871
postcentral R	0.28634	0.648995	0.421798	0.607804	0.972853	0.629923	0.849887	0.889556	0.655786	0.883963	0.939939	0.887086	0.888425	0.802728	0.887491	0.874289	0.878701	0.856955	0.658556	0.382751	0.873336	0.9021	0.825121	0.893281	0.819254	0.884326	0.902948	0.88852	0.981287	0.371064	0.950091	0.979068	0.847796	0.690045	0.941493	0.857314	0.635891	0.810339	0.710416	0.849066	0.775145	1	0.868333	0.8414	0.383402	0.747886	0.68626	0.924997	0.868057
posteriorcingulate L	0.36984	0.521519	0.649299	0.825207	0.85009	0.646039	0.993515	0.990817	0.727812	0.996747	0.960657	0.775073	0.995778	0.866213	0.924569	0.966515	0.98279	0.94526	0.519551	0.587409	0.998431	0.990021	0.986641	0.991648	0.842531	0.973534	0.989465	0.995863	0.895851	0.526495	0.916005	0.903488	0.985417	0.886078	0.913384	0.960987	0.546795	0.984527	0.897482	0.99604	0.596931	0.868333	1	0.922578	0.249333	0.522413	0.546875	0.967833	0.95251
posteriorcingulate R	0.537008	0.354256	0.659028	0.822638	0.792293	0.834995	0.891808	0.957377	0.519773	0.939266	0.933605	0.650343	0.943954	0.699838	0.990215	0.988375	0.974212	0.996922	0.363881	0.55255	0.919909	0.948128	0.877437	0.954051	0.966853	0.982233	0.951368	0.936805	0.908115	0.690894	0.821629	0.833772	0.966005	0.756712	0.954427	0.991301	0.594283	0.918242	0.768373	0.934738	0.474496	0.8414	0.922578	1	0.211468	0.507296	0.379212	0.962498	0.994667
precentral L	0.323729	0.624409	0.537509	0.363353	0.464017	0.181689	0.248849	0.229873	0.418163	0.235712	0.300354	0.538527	0.245216	0.344493	0.220768	0.218377	0.224815	0.209912	0.739889	0.614187	0.242996	0.238082	0.256818	0.235882	0.205959	0.227538	0.252257	0.235303	0.318743	0.518863	0.377888	0.357798	0.229057	0.281891	0.263118	0.220816	0.418456	0.244634	0.2836	0.234473	0.742226	0.383402	0.249333	0.211468	1	0.682807	0.682932	0.251574	0.220871
precentral R	0.145533	0.661084	0.259056	0.267664	0.75513	0.44988	0.510007	0.540794	0.529659	0.535702	0.621944	0.731103	0.544218	0.555235	0.566571	0.527952	0.527805	0.513018	0.678256	0.375948	0.528275	0.559292	0.485398	0.546845	0.542449	0.539015	0.563599	0.541989	0.693386	0.19168	0.670933	0.694078	0.487382	0.360643	0.63066	0.509223	0.704282	0.448072	0.394452	0.49339	0.810931	0.747886	0.522413	0.507296	0.682807	1	0.669501	0.593656	0.527845
precuneus L	0.305874	0.927204	0.223928	0.289957	0.755653	0.0993198	0.551209	0.513123	0.804948	0.530931	0.599748	0.893768	0.534799	0.726462	0.438882	0.452307	0.480417	0.410216	0.982384	0.321456	0.544077	0.536701	0.545322	0.523323	0.331686	0.477369	0.541879	0.536227	0.599104	0.164769	0.728662	0.705733	0.461511	0.497768	0.521488	0.431972	0.328585	0.480259	0.505928	0.499626	0.94468	0.68626	0.546875	0.379212	0.682932	0.669501	1	0.539022	0.434947
precuneus R	0.41159	0.506709	0.591128	0.774001	0.891103	0.731846	0.944133	0.987824	0.645557	0.979333	0.991816	0.788249	0.98383	0.811136	0.974902	0.986637	0.988059	0.975992	0.512284	0.513631	0.967032	0.989073	0.926806	0.988816	0.904096	0.991231	0.992475	0.979613	0.956213	0.548936	0.92918	0.932592	0.971873	0.801708	0.96982	0.978195	0.593944	0.93703	0.81568	0.962288	0.617115	0.924997	0.967833	0.962498	0.251574	0.593656	0.539022	1	0.98152
rostralanteriorcingulate L	0.493146	0.40335	0.651905	0.825423	0.826578	0.793147	0.924974	0.978886	0.573072	0.965209	0.959322	0.697243	0.969637	0.746813	0.991368	0.997677	0.990021	0.997975	0.417528	0.554849	0.949471	0.972161	0.91136	0.976836	0.95079	0.995685	0.975747	0.963125	0.92542	0.646574	0.86103	0.867715	0.98231	0.792058	0.963959	0.998071	0.593054	0.943068	0.803427	0.959536	0.522871	0.868057	0.95251	0.994667	0.220871	0.527845	0.434947	0.98152	1
rostralanteriorcingulate R	0.482732	0.427808	0.604618	0.781787	0.860639	0.799435	0.903939	0.965311	0.563444	0.949602	0.969303	0.724833	0.955383	0.740658	0.997595	0.986232	0.975599	0.986892	0.445936	0.512396	0.93161	0.961332	0.886826	0.964092	0.955627	0.985546	0.966336	0.948603	0.954142	0.61695	0.873497	0.887781	0.960099	0.759183	0.984275	0.983699	0.619093	0.913636	0.77298	0.936622	0.562071	0.902191	0.933443	0.98635	0.231254	0.579416	0.465677	0.982547	0.991516
rostralmiddlefrontal L	0.448269	0.466679	0.504334	0.678862	0.912296	0.767021	0.831882	0.897787	0.523444	0.881225	0.929729	0.75421	0.888271	0.699	0.948154	0.916646	0.904479	0.915987	0.506023	0.436485	0.861855	0.899189	0.810865	0.89804	0.931275	0.917568	0.90442	0.882478	0.982606	0.53561	0.869316	0.900227	0.879367	0.675522	0.980512	0.909937	0.69727	0.826333	0.695126	0.85862	0.641602	0.947643	0.860561	0.918025	0.302257	0.691979	0.51898	0.931989	0.924143
rostralmiddlefrontal R	0.521773	0.319699	0.727849	0.88449	0.747046	0.797701	0.901504	0.950226	0.527607	0.936468	0.90165	0.614126	0.939112	0.694694	0.959894	0.977719	0.967572	0.984089	0.348038	0.617431	0.922013	0.937041	0.894502	0.94574	0.93753	0.970504	0.938954	0.932304	0.862356	0.714237	0.790486	0.794529	0.972867	0.794661	0.917475	0.98594	0.553948	0.942056	0.801714	0.945192	0.432986	0.790015	0.926952	0.984542	0.23593	0.433926	0.356588	0.93577	0.981265
superiorfrontal L	0.442465	0.47013	0.597661	0.779358	0.881058	0.764683	0.927455	0.979054	0.607966	0.967037	0.986244	0.76126	0.97257	0.778663	0.98875	0.988761	0.984186	0.983062	0.485456	0.513421	0.952451	0.97783	0.910197	0.97897	0.92959	0.991141	0.98255	0.966602	0.960111	0.579406	0.905076	0.913808	0.968442	0.783379	0.981083	0.983044	0.606426	0.928197	0.797536	0.95216	0.596321	0.918238	0.953593	0.97595	0.246636	0.59079	0.508082	0.995046	0.988956
superiorfrontal R	0.529171	0.350662	0.680291	0.843917	0.786093	0.817267	0.903523	0.961823	0.532047	0.945784	0.930599	0.647073	0.950052	0.707077	0.984439	0.990077	0.978182	0.996398	0.368882	0.574187	0.928591	0.951512	0.891698	0.95843	0.960019	0.984344	0.954851	0.942721	0.899004	0.691963	0.819859	0.827959	0.974517	0.776634	0.947383	0.994521	0.586426	0.933024	0.787156	0.945527	0.47162	0.831133	0.932391	0.997901	0.220149	0.490336	0.381461	0.960058	0.995271
superiorparietal L	0.394214	0.869697	0.252394	0.201018	0.616121	0.0913515	0.385534	0.345216	0.678805	0.362794	0.43642	0.756686	0.3688	0.573217	0.277922	0.288617	0.315499	0.249896	0.961642	0.332715	0.377154	0.367638	0.381143	0.355908	0.179777	0.313608	0.376005	0.367117	0.441288	0.34391	0.566241	0.541343	0.300787	0.345635	0.35746	0.272246	0.224591	0.320686	0.348751	0.334067	0.885929	0.533912	0.382328	0.222865	0.77234	0.604734	0.948893	0.372829	0.274875
superiorparietal R	0.368854	0.549387	0.470237	0.649543	0.949745	0.715297	0.845925	0.904081	0.576515	0.891453	0.946295	0.81704	0.897341	0.747615	0.934826	0.908282	0.903738	0.90176	0.574924	0.410028	0.874842	0.910389	0.822215	0.905928	0.890468	0.913464	0.913492	0.894096	0.996675	0.465908	0.91064	0.943693	0.875254	0.686107	0.976198	0.896323	0.664897	0.827034	0.70331	0.861989	0.70016	0.983069	0.872249	0.895461	0.328709	0.717878	0.594356	0.941456	0.909911
superiortemporal L	0.312354	0.629874	0.566924	0.744348	0.878697	0.554042	0.97634	0.952442	0.816506	0.966835	0.940521	0.846634	0.96421	0.926792	0.859019	0.906789	0.931695	0.875426	0.60944	0.534705	0.975469	0.960069	0.965589	0.955958	0.761172	0.918836	0.95726	0.969084	0.873782	0.412177	0.950389	0.926545	0.927143	0.865102	0.868304	0.894375	0.54491	0.933419	0.885215	0.95582	0.685297	0.878483	0.97155	0.845409	0.303185	0.576607	0.645494	0.930994	0.885702
superiortemporal R	0.408155	0.509145	0.624513	0.807888	0.864723	0.706775	0.972997	0.999486	0.679825	0.99693	0.976437	0.773825	0.998026	0.839271	0.957846	0.987658	0.995818	0.973116	0.494877	0.547546	0.989791	0.999636	0.958396	0.999602	0.884453	0.991808	0.998676	0.997067	0.929403	0.556557	0.925461	0.922948	0.987934	0.840002	0.947362	0.980818	0.570297	0.965814	0.853851	0.986497	0.59302	0.899058	0.989051	0.954648	0.232658	0.554672	0.524303	0.990084	0.976834
supramarginal L	0.272377	0.84382	0.324442	0.258019	0.686797	0.0887404	0.437602	0.409684	0.676786	0.422752	0.505036	0.790019	0.43111	0.596635	0.364718	0.362896	0.383729	0.328636	0.958577	0.41663	0.433408	0.431346	0.430769	0.419908	0.282096	0.385811	0.441755	0.427106	0.523771	0.310318	0.618962	0.597765	0.363694	0.379868	0.442702	0.346492	0.369365	0.371944	0.391902	0.392015	0.94624	0.607996	0.436458	0.307522	0.845986	0.725234	0.925618	0.4444	0.353752
supramarginal R	0.221354	0.729991	0.362778	0.539954	0.972211	0.540031	0.810275	0.835477	0.707244	0.834835	0.89722	0.930118	0.838859	0.812288	0.818386	0.808474	0.818114	0.785148	0.736909	0.360238	0.828362	0.85226	0.78689	0.841069	0.740741	0.82189	0.852987	0.840639	0.936487	0.275109	0.941854	0.965877	0.785211	0.658456	0.882064	0.788513	0.630865	0.755712	0.682101	0.796439	0.844614	0.982424	0.823236	0.765462	0.461129	0.789648	0.764565	0.87236	0.798906
transversetemporal L	0.27716	0.935848	0.207665	0.255941	0.772161	0.130041	0.543793	0.515803	0.776932	0.530651	0.604055	0.890111	0.535494	0.7123	0.45409	0.458844	0.483366	0.418811	0.970493	0.315849	0.541437	0.540908	0.530834	0.525591	0.357756	0.482677	0.545101	0.537117	0.622006	0.151804	0.734384	0.721199	0.457135	0.45261	0.538709	0.43679	0.387941	0.462919	0.47132	0.493197	0.977317	0.714415	0.539428	0.390624	0.737131	0.749142	0.977636	0.547388	0.443108
transversetemporal R	0.370026	0.55842	0.519271	0.706462	0.933085	0.71769	0.899358	0.947219	0.627907	0.938142	0.971939	0.835521	0.942182	0.79511	0.946859	0.943394	0.943728	0.932033	0.559818	0.448258	0.924527	0.953068	0.877971	0.948635	0.88277	0.94871	0.954148	0.940566	0.988215	0.487381	0.945111	0.96637	0.919912	0.744421	0.975743	0.931027	0.61689	0.880649	0.762361	0.913088	0.677279	0.975787	0.921578	0.919191	0.283325	0.661489	0.59426	0.971778	0.938358
[truncated: 13 more columns]
