# Supplementary material for: The relationship between the interictal epileptiform discharge source connectivity and cortical structural couplings in temporal lobe epilepsy
Source: Front Neurol. 2023 Feb 1;14:1029732. doi: 10.3389/fneur.2023.1029732 (PMC9948620; doi:10.3389/fneur.2023.1029732)
Supplement: Supplementary file 1 [file Data_Sheet_1.ZIP › Connection/PLV/R/31.xlsx]

## Sheet: Sheet1
\	caudalanteriorcingulate L	caudalanteriorcingulate R	caudalmiddlefrontal L	caudalmiddlefrontal R	cuneus L	cuneus R	entorhinal L	entorhinal R	fusiform L	fusiform R	inferiorparietal L	inferiorparietal R	inferiortemporal L	inferiortemporal R	insula L	insula R	isthmuscingulate L	isthmuscingulate R	lateraloccipital L	lateraloccipital R	lateralorbitofrontal L	lateralorbitofrontal R	lingual L	lingual R	medialorbitofrontal L	medialorbitofrontal R	middletemporal L	middletemporal R	paracentral L	paracentral R	parahippocampal L	parahippocampal R	parsopercularis L	parsopercularis R	parsorbitalis L	parsorbitalis R	parstriangularis L	parstriangularis R	pericalcarine L	pericalcarine R	postcentral L	postcentral R	posteriorcingulate L	posteriorcingulate R	precentral L	precentral R	precuneus L	precuneus R	rostralanteriorcingulate L
caudalanteriorcingulate L	1	0.736472	0.926823	0.354573	0.924109	0.707622	0.669829	0.66557	0.702258	0.745323	0.870416	0.903578	0.76382	0.820729	0.747344	0.824498	0.476094	0.659728	0.879604	0.868182	0.682257	0.787946	0.820079	0.797234	0.885361	0.807318	0.703124	0.740819	0.684962	0.513276	0.750055	0.542872	0.65632	0.866845	0.825179	0.888153	0.321696	0.933148	0.787727	0.756636	0.951219	0.793733	0.811685	0.798788	0.94806	0.774139	0.917753	0.405596	0.875348
caudalanteriorcingulate R	0.736472	1	0.885484	0.720233	0.877229	0.338392	0.983107	0.811133	0.956569	0.985748	0.654756	0.619312	0.986843	0.93327	0.953323	0.97681	0.822088	0.661619	0.544246	0.9123	0.942519	0.984655	0.970457	0.950032	0.79577	0.983711	0.9735	0.986194	0.97603	0.29452	0.995666	0.896995	0.297445	0.839024	0.972469	0.928391	0.723101	0.793141	0.971613	0.985788	0.818291	0.588924	0.970839	0.988189	0.806891	0.563542	0.903634	0.794272	0.897904
caudalmiddlefrontal L	0.926823	0.885484	1	0.518929	0.980068	0.553222	0.824122	0.788714	0.828465	0.877941	0.792016	0.799011	0.894211	0.90535	0.902517	0.949409	0.646571	0.670129	0.740957	0.925476	0.808284	0.913031	0.933011	0.896292	0.933297	0.93233	0.837667	0.875174	0.849935	0.414246	0.889807	0.698962	0.510549	0.869217	0.939474	0.961781	0.500276	0.904474	0.902333	0.887215	0.93526	0.727441	0.950134	0.929946	0.924641	0.706731	0.985121	0.574726	0.979512
caudalmiddlefrontal R	0.354573	0.720233	0.518929	1	0.502264	0.187291	0.733945	0.764385	0.632704	0.655057	0.28309	0.26438	0.652589	0.544229	0.715693	0.638846	0.961783	0.426259	0.168392	0.511799	0.638059	0.639435	0.612224	0.576903	0.512411	0.638276	0.6699	0.665007	0.797447	0.155306	0.68234	0.738172	0.343686	0.444941	0.614322	0.539199	0.91682	0.389968	0.616467	0.659752	0.399223	0.371673	0.665581	0.661667	0.388468	0.3777	0.516884	0.925888	0.571131
cuneus L	0.924109	0.877229	0.980068	0.502264	1	0.583797	0.819444	0.764373	0.829081	0.879814	0.83785	0.82679	0.89236	0.918931	0.882833	0.944754	0.635373	0.708696	0.779692	0.943872	0.813452	0.912356	0.936383	0.904286	0.894484	0.927725	0.834298	0.879401	0.834325	0.417397	0.886352	0.701842	0.529994	0.903351	0.93661	0.967201	0.485724	0.928228	0.904069	0.887827	0.954333	0.759469	0.933703	0.924669	0.945778	0.73661	0.990419	0.568248	0.948807
cuneus R	0.707622	0.338392	0.553222	0.187291	0.583797	1	0.274813	0.318725	0.330778	0.364111	0.778624	0.823091	0.380129	0.466985	0.354385	0.441573	0.175013	0.496002	0.896178	0.527724	0.311025	0.406836	0.444593	0.434035	0.532282	0.422252	0.318927	0.359606	0.28337	0.671055	0.359864	0.154976	0.9131	0.579146	0.441797	0.527605	0.0889597	0.667368	0.411583	0.371477	0.658934	0.723287	0.418343	0.409437	0.668332	0.728176	0.561794	0.16501	0.494656
entorhinal L	0.669829	0.983107	0.824122	0.733945	0.819444	0.274813	1	0.778803	0.966671	0.977519	0.602654	0.558315	0.970936	0.911629	0.918347	0.936414	0.820969	0.636957	0.486504	0.878588	0.954703	0.961498	0.93797	0.9326	0.727902	0.952501	0.980012	0.97873	0.953886	0.295147	0.98057	0.945304	0.228076	0.804361	0.937989	0.882641	0.76407	0.738124	0.952213	0.97024	0.76276	0.533851	0.924256	0.954083	0.751562	0.507297	0.848503	0.829468	0.839486
entorhinal R	0.66557	0.811133	0.788714	0.764385	0.764373	0.318725	0.778803	1	0.694935	0.755605	0.536797	0.529915	0.756629	0.691246	0.900076	0.810021	0.845641	0.642128	0.474579	0.685998	0.679018	0.76518	0.75773	0.702149	0.83002	0.78213	0.721743	0.764234	0.858128	0.336947	0.782376	0.681007	0.331025	0.619714	0.76183	0.732694	0.680176	0.627137	0.731565	0.754633	0.652172	0.547997	0.851109	0.797406	0.640492	0.537598	0.754876	0.696642	0.841458
fusiform L	0.702258	0.956569	0.828465	0.632704	0.829081	0.330778	0.966671	0.694935	1	0.983244	0.664711	0.613466	0.980947	0.957121	0.854216	0.926735	0.728522	0.693169	0.542377	0.924331	0.995163	0.9699	0.954437	0.973985	0.701213	0.954029	0.995446	0.978484	0.899002	0.323747	0.972642	0.926906	0.272791	0.866749	0.952013	0.909277	0.689027	0.788951	0.978191	0.980186	0.808818	0.583938	0.895077	0.94829	0.800404	0.555397	0.865785	0.764406	0.816111
fusiform R	0.745323	0.985748	0.877941	0.655057	0.879814	0.364111	0.977519	0.755605	0.983244	1	0.693264	0.647676	0.997091	0.96834	0.91282	0.968922	0.762148	0.695067	0.575188	0.94329	0.973273	0.993601	0.982141	0.9812	0.766478	0.985166	0.987986	0.998992	0.936721	0.310674	0.996472	0.907441	0.312911	0.879058	0.980104	0.942128	0.683099	0.818489	0.9913	0.997538	0.841628	0.615606	0.945394	0.982913	0.831932	0.587962	0.90912	0.762446	0.87451
inferiorparietal L	0.870416	0.654756	0.792016	0.28309	0.83785	0.778624	0.602654	0.536797	0.664711	0.693264	1	0.97913	0.70521	0.788892	0.63097	0.739731	0.399031	0.781667	0.925953	0.838485	0.652952	0.725454	0.761012	0.762172	0.681956	0.731497	0.653062	0.690782	0.586975	0.414889	0.683122	0.503784	0.756091	0.899188	0.754129	0.822986	0.234172	0.943311	0.738478	0.703119	0.918421	0.9407	0.702987	0.720932	0.929798	0.922805	0.829218	0.364683	0.723345
inferiorparietal R	0.903578	0.619312	0.799011	0.26438	0.82679	0.823091	0.558315	0.529915	0.613466	0.647676	0.97913	1	0.663462	0.743374	0.611405	0.713216	0.366136	0.723468	0.952244	0.800035	0.597481	0.687432	0.723684	0.715897	0.717885	0.699645	0.605788	0.64407	0.555314	0.47628	0.642899	0.445213	0.790648	0.851763	0.721497	0.798515	0.196845	0.925791	0.695747	0.658559	0.905951	0.919507	0.683615	0.68823	0.916125	0.902493	0.815736	0.325893	0.73303
inferiortemporal L	0.76382	0.986843	0.894211	0.652589	0.89236	0.380129	0.970936	0.756629	0.980947	0.997091	0.70521	0.663462	1	0.97228	0.91609	0.977313	0.76223	0.696754	0.589566	0.951592	0.97003	0.997676	0.989584	0.984823	0.78243	0.991947	0.986603	0.994438	0.939904	0.312505	0.996875	0.893248	0.330711	0.888192	0.988933	0.953975	0.673713	0.833815	0.995569	0.998566	0.85656	0.629169	0.955088	0.990131	0.846882	0.602034	0.922885	0.754675	0.888014
inferiortemporal R	0.820729	0.93327	0.90535	0.544229	0.918931	0.466985	0.911629	0.691246	0.957121	0.96834	0.788892	0.743374	0.97228	1	0.854318	0.952492	0.665182	0.748907	0.674843	0.991196	0.951314	0.976195	0.984451	0.996496	0.773364	0.968747	0.950967	0.964064	0.866957	0.359295	0.956885	0.837434	0.412547	0.952416	0.980268	0.976095	0.579352	0.899652	0.987867	0.97281	0.917876	0.702423	0.91387	0.960424	0.911098	0.674532	0.947447	0.664144	0.867974
insula L	0.747344	0.953323	0.902517	0.715693	0.882833	0.354385	0.918347	0.900076	0.854216	0.91282	0.63097	0.611405	0.91609	0.854318	1	0.952536	0.827146	0.634411	0.545001	0.846193	0.832218	0.922847	0.914695	0.865743	0.859273	0.937217	0.877929	0.917471	0.962861	0.334737	0.935596	0.804362	0.323597	0.768116	0.921818	0.888922	0.693635	0.763835	0.894228	0.911501	0.794549	0.585529	0.978571	0.946895	0.781359	0.565073	0.893491	0.73447	0.93452
insula R	0.824498	0.97681	0.949409	0.638846	0.944754	0.441573	0.936414	0.810021	0.926735	0.968922	0.739731	0.713216	0.977313	0.952492	0.952536	1	0.759665	0.689247	0.643345	0.94815	0.909143	0.987251	0.988798	0.958109	0.863386	0.995212	0.938811	0.967729	0.94099	0.334353	0.978654	0.829524	0.392965	0.880023	0.990196	0.973083	0.633543	0.86445	0.973181	0.973445	0.890994	0.66821	0.989811	0.995502	0.880159	0.643148	0.963965	0.706215	0.95207
isthmuscingulate L	0.476094	0.822088	0.646571	0.961783	0.635373	0.175013	0.820969	0.845641	0.728522	0.762148	0.399031	0.366136	0.76223	0.665182	0.827146	0.759665	1	0.533958	0.277628	0.640319	0.73114	0.753197	0.733798	0.692892	0.620049	0.75518	0.764216	0.772191	0.894911	0.16735	0.78967	0.799539	0.293408	0.57524	0.735666	0.668448	0.884028	0.522055	0.730203	0.768103	0.536571	0.440464	0.786128	0.779136	0.525382	0.435	0.65036	0.920437	0.688087
isthmuscingulate R	0.659728	0.661619	0.670129	0.426259	0.708696	0.496002	0.636957	0.642128	0.693169	0.695067	0.781667	0.723468	0.696754	0.748907	0.634411	0.689247	0.533958	1	0.65726	0.753203	0.698199	0.699584	0.715246	0.738287	0.580816	0.69057	0.678761	0.694868	0.63295	0.466422	0.682611	0.598859	0.464882	0.801552	0.705575	0.71809	0.384483	0.760543	0.717875	0.701938	0.738245	0.771167	0.667705	0.691383	0.745793	0.747126	0.706884	0.475376	0.632809
lateraloccipital L	0.879604	0.544246	0.740957	0.168392	0.779692	0.896178	0.486504	0.474579	0.542377	0.575188	0.925953	0.952244	0.589566	0.674843	0.545001	0.643345	0.277628	0.65726	1	0.732172	0.524993	0.614824	0.651212	0.643096	0.691488	0.62761	0.530747	0.570967	0.475267	0.609868	0.568787	0.372858	0.818577	0.782361	0.647937	0.728705	0.118665	0.857021	0.620657	0.58162	0.852075	0.830086	0.613687	0.613597	0.860235	0.815963	0.759012	0.214719	0.678673
lateraloccipital R	0.868182	0.9123	0.925476	0.511799	0.943872	0.527724	0.878588	0.685998	0.924331	0.94329	0.838485	0.800035	0.951592	0.991196	0.846193	0.94815	0.640319	0.753203	0.732172	1	0.91566	0.960626	0.976583	0.982609	0.792669	0.958403	0.919864	0.93925	0.847366	0.37103	0.935082	0.790517	0.47508	0.972715	0.973825	0.989245	0.533653	0.940497	0.972121	0.950996	0.955946	0.751668	0.910411	0.950052	0.950502	0.7248	0.967919	0.62219	0.87776
lateralorbitofrontal L	0.682257	0.942519	0.808284	0.638059	0.813452	0.311025	0.954703	0.679018	0.995163	0.973273	0.652952	0.597481	0.97003	0.951314	0.832218	0.909143	0.73114	0.698199	0.524993	0.91566	1	0.957418	0.94318	0.968189	0.673983	0.938327	0.988869	0.969065	0.889509	0.316123	0.96018	0.928441	0.261228	0.861647	0.939132	0.8948	0.69141	0.775543	0.969474	0.971512	0.795163	0.57475	0.875314	0.933827	0.787019	0.546598	0.850088	0.776685	0.790319
lateralorbitofrontal R	0.787946	0.984655	0.913031	0.639435	0.912356	0.406836	0.961498	0.76518	0.9699	0.993601	0.725454	0.687432	0.997676	0.976195	0.922847	0.987251	0.753197	0.699584	0.614824	0.960626	0.957418	1	0.995386	0.985486	0.806217	0.997464	0.976009	0.991054	0.936005	0.321037	0.994375	0.875283	0.355052	0.896701	0.994831	0.967436	0.65607	0.851921	0.995562	0.995848	0.875541	0.647319	0.964563	0.994711	0.865715	0.620245	0.940666	0.734445	0.907259
lingual L	0.820079	0.970457	0.933011	0.612224	0.936383	0.444593	0.93797	0.75773	0.954437	0.982141	0.761012	0.723684	0.989584	0.984451	0.914695	0.988798	0.733798	0.715246	0.651212	0.976583	0.94318	0.995386	1	0.988061	0.82122	0.995446	0.959055	0.979724	0.921907	0.327728	0.982788	0.846318	0.397252	0.919626	0.99853	0.982889	0.620679	0.882618	0.993799	0.988008	0.9051	0.683949	0.964146	0.99279	0.895981	0.657572	0.961805	0.706535	0.916253
lingual R	0.797234	0.950032	0.896292	0.576903	0.904286	0.434035	0.9326	0.702149	0.973985	0.9812	0.762172	0.715897	0.984823	0.996496	0.865743	0.958109	0.692892	0.738287	0.643096	0.982609	0.968189	0.985486	0.988061	1	0.765942	0.976534	0.969751	0.976921	0.887561	0.337524	0.971278	0.862206	0.382356	0.936963	0.984778	0.969926	0.610651	0.8784	0.996038	0.9853	0.896996	0.679186	0.921607	0.96966	0.889694	0.651216	0.936332	0.697965	0.866302
medialorbitofrontal L	0.885361	0.79577	0.933297	0.512411	0.894484	0.532282	0.727902	0.83002	0.701213	0.766478	0.681956	0.717885	0.78243	0.773364	0.859273	0.863386	0.620049	0.580816	0.691488	0.792669	0.673983	0.806217	0.82122	0.765942	1	0.834399	0.716634	0.764847	0.777946	0.466858	0.787351	0.587059	0.491985	0.721708	0.830511	0.848984	0.459391	0.777544	0.780864	0.772515	0.815238	0.637498	0.881822	0.832867	0.802345	0.621644	0.887907	0.50282	0.957065
medialorbitofrontal R	0.807318	0.983711	0.93233	0.638276	0.927725	0.422252	0.952501	0.78213	0.954029	0.985166	0.731497	0.699645	0.991947	0.968747	0.937217	0.995212	0.75518	0.69057	0.62761	0.958403	0.938327	0.997464	0.995446	0.976534	0.834399	1	0.962591	0.982689	0.939508	0.327385	0.990173	0.855429	0.370911	0.891941	0.9967	0.973907	0.646735	0.860615	0.988915	0.988425	0.885439	0.655736	0.977806	0.997826	0.875068	0.629526	0.953708	0.720331	0.92991
middletemporal L	0.703124	0.9735	0.837667	0.6699	0.834298	0.318927	0.980012	0.721743	0.995446	0.987986	0.653062	0.605788	0.986603	0.950967	0.877929	0.938811	0.764216	0.678761	0.530747	0.919864	0.988869	0.976009	0.959055	0.969751	0.716634	0.962591	1	0.984484	0.926851	0.308039	0.983308	0.930578	0.26775	0.857724	0.957936	0.911636	0.710721	0.784803	0.979925	0.986665	0.80554	0.577529	0.913422	0.960524	0.796362	0.549744	0.870362	0.790366	0.830851
middletemporal R	0.740819	0.986194	0.875174	0.665007	0.879401	0.359606	0.97873	0.764234	0.978484	0.998992	0.690782	0.64407	0.994438	0.964064	0.917471	0.967729	0.772191	0.694868	0.570967	0.93925	0.969065	0.991054	0.979724	0.976921	0.764847	0.982689	0.984484	1	0.940964	0.302029	0.995772	0.909239	0.3112	0.874888	0.976997	0.938509	0.688597	0.814211	0.987754	0.995877	0.837196	0.614936	0.94522	0.981594	0.827457	0.587516	0.906648	0.770553	0.872731
paracentral L	0.684962	0.97603	0.849935	0.797447	0.834325	0.28337	0.953886	0.858128	0.899002	0.936721	0.586975	0.555314	0.939904	0.866957	0.962861	0.94099	0.894911	0.63295	0.475267	0.847366	0.889509	0.936005	0.921907	0.887561	0.777946	0.939508	0.926851	0.940964	1	0.263629	0.957915	0.870632	0.279182	0.773266	0.92652	0.87416	0.768747	0.733186	0.917942	0.941424	0.75814	0.548265	0.956182	0.954966	0.745933	0.527639	0.857139	0.835666	0.870486
paracentral R	0.513276	0.29452	0.414246	0.155306	0.417397	0.671055	0.295147	0.336947	0.323747	0.310674	0.414889	0.47628	0.312505	0.359295	0.334737	0.334353	0.16735	0.466422	0.609868	0.37103	0.316123	0.321037	0.327728	0.337524	0.466858	0.327385	0.308039	0.302029	0.263629	1	0.303529	0.314082	0.512665	0.370597	0.335662	0.369442	0.29501	0.403632	0.322165	0.300712	0.438743	0.312022	0.339025	0.313594	0.434351	0.305289	0.406104	0.224734	0.405058
parahippocampal L	0.750055	0.995666	0.889807	0.68234	0.886352	0.359864	0.98057	0.782376	0.972642	0.996472	0.683122	0.642899	0.996875	0.956885	0.935596	0.978654	0.78967	0.682611	0.568787	0.935082	0.96018	0.994375	0.982788	0.971278	0.787351	0.990173	0.983308	0.995772	0.957915	0.303529	1	0.899995	0.314147	0.867059	0.982984	0.942982	0.696715	0.815126	0.987016	0.996189	0.839291	0.611206	0.963401	0.991183	0.828804	0.584679	0.914495	0.774388	0.892478
parahippocampal R	0.542872	0.896995	0.698962	0.738172	0.701842	0.154976	0.945304	0.681007	0.926906	0.907441	0.503784	0.445213	0.893248	0.837434	0.804362	0.829524	0.799539	0.598859	0.372858	0.790517	0.928441	0.875283	0.846318	0.862206	0.587059	0.855429	0.930578	0.909239	0.870632	0.314082	0.899995	1	0.127481	0.723892	0.842214	0.776932	0.81433	0.631526	0.875639	0.896885	0.65316	0.444441	0.809354	0.856702	0.643137	0.418765	0.733195	0.875209	0.707925
parsopercularis L	0.65632	0.297445	0.510549	0.343686	0.529994	0.9131	0.228076	0.331025	0.272791	0.312911	0.756091	0.790648	0.330711	0.412547	0.323597	0.392965	0.293408	0.464882	0.818577	0.47508	0.261228	0.355052	0.397252	0.382356	0.491985	0.370911	0.26775	0.3112	0.279182	0.512665	0.314147	0.127481	1	0.542702	0.394833	0.4771	0.224304	0.633385	0.362957	0.329176	0.613303	0.786932	0.380685	0.367885	0.625655	0.805802	0.509297	0.29713	0.446735
parsopercularis R	0.866845	0.839024	0.869217	0.444941	0.903351	0.579146	0.804361	0.619714	0.866749	0.879058	0.899188	0.851763	0.888192	0.952416	0.768116	0.880023	0.57524	0.801552	0.782361	0.972715	0.861647	0.896701	0.919626	0.936963	0.721708	0.891941	0.857724	0.874888	0.773266	0.370597	0.867059	0.723892	0.542702	1	0.915155	0.944895	0.456556	0.97088	0.917234	0.890181	0.96481	0.82192	0.838006	0.884111	0.967432	0.796302	0.92105	0.561291	0.803881
parsorbitalis L	0.825179	0.972469	0.939474	0.614322	0.93661	0.441797	0.937989	0.76183	0.952013	0.980104	0.754129	0.721497	0.988933	0.980268	0.921818	0.990196	0.735666	0.705575	0.647937	0.973825	0.939132	0.994831	0.99853	0.984778	0.830511	0.9967	0.957936	0.976997	0.92652	0.335662	0.982984	0.842214	0.394833	0.915155	1	0.984407	0.622617	0.882982	0.992178	0.986168	0.906334	0.678577	0.969485	0.99404	0.896777	0.652515	0.964102	0.704146	0.923791
parsorbitalis R	0.888153	0.928391	0.961781	0.539199	0.967201	0.527605	0.882641	0.732694	0.909277	0.942128	0.822986	0.798515	0.953975	0.976095	0.888922	0.973083	0.668448	0.71809	0.728705	0.989245	0.8948	0.967436	0.982889	0.969926	0.848984	0.973907	0.911636	0.938509	0.87416	0.369442	0.942982	0.776932	0.4771	0.944895	0.984407	1	0.544453	0.936366	0.96838	0.950457	0.957338	0.74181	0.947516	0.967477	0.949486	0.716337	0.989278	0.626878	0.927543
parstriangularis L	0.321696	0.723101	0.500276	0.91682	0.485724	0.0889597	0.76407	0.680176	0.689027	0.683099	0.234172	0.196845	0.673713	0.579352	0.693635	0.633543	0.884028	0.384483	0.118665	0.533653	0.69141	0.65607	0.620679	0.610651	0.459391	0.646735	0.710721	0.688597	0.768747	0.29501	0.696715	0.81433	0.224304	0.456556	0.622617	0.544453	1	0.37834	0.640327	0.67742	0.398478	0.262707	0.646467	0.659045	0.385703	0.259057	0.510293	0.924503	0.549657
parstriangularis R	0.933148	0.793141	0.904474	0.389968	0.928228	0.667368	0.738124	0.627137	0.788951	0.818489	0.943311	0.925791	0.833815	0.899652	0.763835	0.86445	0.522055	0.760543	0.857021	0.940497	0.775543	0.851921	0.882618	0.8784	0.777544	0.860615	0.784803	0.814211	0.733186	0.403632	0.815126	0.631526	0.633385	0.97088	0.882982	0.936366	0.37834	1	0.862617	0.831089	0.991769	0.871185	0.835507	0.852253	0.9957	0.848476	0.935301	0.482886	0.839137
pericalcarine L	0.787727	0.971613	0.902333	0.616467	0.904069	0.411583	0.952213	0.731565	0.978191	0.9913	0.738478	0.695747	0.995569	0.987867	0.894228	0.973181	0.730203	0.717875	0.620657	0.972121	0.969474	0.995562	0.993799	0.996038	0.780864	0.988915	0.979925	0.987754	0.917942	0.322165	0.987016	0.875639	0.362957	0.917234	0.992178	0.96838	0.640327	0.862617	1	0.995433	0.883365	0.659625	0.943708	0.985029	0.874849	0.632179	0.936166	0.727112	0.883315
pericalcarine R	0.756636	0.985788	0.887215	0.659752	0.887827	0.371477	0.97024	0.754633	0.980186	0.997538	0.703119	0.658559	0.998566	0.97281	0.911501	0.973445	0.768103	0.701938	0.58162	0.950996	0.971512	0.995848	0.988008	0.9853	0.772515	0.988425	0.986665	0.995877	0.941424	0.300712	0.996189	0.896885	0.329176	0.890181	0.986168	0.950457	0.67742	0.831089	0.995433	1	0.85278	0.630129	0.950444	0.988243	0.843429	0.603224	0.917935	0.765528	0.878805
postcentral L	0.951219	0.818291	0.93526	0.399223	0.954333	0.658934	0.76276	0.652172	0.808818	0.841628	0.918421	0.905951	0.85656	0.917876	0.794549	0.890994	0.536571	0.738245	0.852075	0.955946	0.795163	0.875541	0.9051	0.896996	0.815238	0.885439	0.80554	0.837196	0.75814	0.438743	0.839291	0.65316	0.613303	0.96481	0.906334	0.957338	0.398478	0.991769	0.883365	0.85278	1	0.833684	0.864612	0.876891	0.999158	0.810552	0.962144	0.49072	0.873997
postcentral R	0.793733	0.588924	0.727441	0.371673	0.759469	0.723287	0.533851	0.547997	0.583938	0.615606	0.9407	0.919507	0.629169	0.702423	0.585529	0.66821	0.440464	0.771167	0.830086	0.751668	0.57475	0.647319	0.683949	0.679186	0.637498	0.655736	0.577529	0.614936	0.548265	0.312022	0.611206	0.444441	0.786932	0.82192	0.678577	0.74181	0.262707	0.871185	0.659625	0.630129	0.833684	1	0.645374	0.652133	0.847092	0.993585	0.749185	0.411402	0.663624
posteriorcingulate L	0.811685	0.970839	0.950134	0.665581	0.933703	0.418343	0.924256	0.851109	0.895077	0.945394	0.702987	0.683615	0.955088	0.91387	0.978571	0.989811	0.786128	0.667705	0.613687	0.910411	0.875314	0.964563	0.964146	0.921607	0.881822	0.977806	0.913422	0.94522	0.956182	0.339025	0.963401	0.809354	0.380685	0.838006	0.969485	0.947516	0.646467	0.835507	0.943708	0.950444	0.864612	0.645374	1	0.983835	0.852563	0.623019	0.949004	0.711347	0.963051
posteriorcingulate R	0.798788	0.988189	0.929946	0.661667	0.924669	0.409437	0.954083	0.797406	0.94829	0.982913	0.720932	0.68823	0.990131	0.960424	0.946895	0.995502	0.779136	0.691383	0.613597	0.950052	0.933827	0.994711	0.99279	0.96966	0.832867	0.997826	0.960524	0.981594	0.954966	0.313594	0.991183	0.856702	0.367885	0.884111	0.99404	0.967477	0.659045	0.852253	0.985029	0.988243	0.876891	0.652133	0.983835	1	0.866398	0.626883	0.94931	0.739147	0.928408
precentral L	0.94806	0.806891	0.924641	0.388468	0.945778	0.668332	0.751562	0.640492	0.800404	0.831932	0.929798	0.916125	0.846882	0.911098	0.781359	0.880159	0.525382	0.745793	0.860235	0.950502	0.787019	0.865715	0.895981	0.889694	0.802345	0.875068	0.796362	0.827457	0.745933	0.434351	0.828804	0.643137	0.625655	0.967432	0.896777	0.949486	0.385703	0.9957	0.874849	0.843429	0.999158	0.847092	0.852563	0.866398	1	0.824105	0.953073	0.481636	0.861205
precentral R	0.774139	0.563542	0.706731	0.3777	0.73661	0.728176	0.507297	0.537598	0.555397	0.587962	0.922805	0.902493	0.602034	0.674532	0.565073	0.643148	0.435	0.747126	0.815963	0.7248	0.546598	0.620245	0.657572	0.651216	0.621644	0.629526	0.549744	0.587516	0.527639	0.305289	0.584679	0.418765	0.805802	0.796302	0.652515	0.716337	0.259057	0.848476	0.632179	0.603224	0.810552	0.993585	0.623019	0.626883	0.824105	1	0.725478	0.406696	0.643231
precuneus L	0.917753	0.903634	0.985121	0.516884	0.990419	0.561794	0.848503	0.754876	0.865785	0.90912	0.829218	0.815736	0.922885	0.947447	0.893491	0.963965	0.65036	0.706884	0.759012	0.967919	0.850088	0.940666	0.961805	0.936332	0.887907	0.953708	0.870362	0.906648	0.857139	0.406104	0.914495	0.733195	0.509297	0.92105	0.964102	0.989278	0.510293	0.935301	0.936166	0.917935	0.962144	0.749185	0.949004	0.94931	0.953073	0.725478	1	0.590263	0.951408
precuneus R	0.405596	0.794272	0.574726	0.925888	0.568248	0.16501	0.829468	0.696642	0.764406	0.762446	0.364683	0.325893	0.754675	0.664144	0.73447	0.706215	0.920437	0.475376	0.214719	0.62219	0.776685	0.734445	0.706535	0.697965	0.50282	0.720331	0.790366	0.770553	0.835666	0.224734	0.774388	0.875209	0.29713	0.561291	0.704146	0.626878	0.924503	0.482886	0.727112	0.765528	0.49072	0.411402	0.711347	0.739147	0.481636	0.406696	0.590263	1	0.596836
rostralanteriorcingulate L	0.875348	0.897904	0.979512	0.571131	0.948807	0.494656	0.839486	0.841458	0.816111	0.87451	0.723345	0.73303	0.888014	0.867974	0.93452	0.95207	0.688087	0.632809	0.678673	0.87776	0.790319	0.907259	0.916253	0.866302	0.957065	0.92991	0.830851	0.872731	0.870486	0.405058	0.892478	0.707925	0.446735	0.803881	0.923791	0.927543	0.549657	0.839137	0.883315	0.878805	0.873997	0.663624	0.963051	0.928408	0.861205	0.643231	0.951408	0.596836	1
rostralanteriorcingulate R	0.39581	0.714133	0.561039	0.947044	0.53998	0.0941207	0.713054	0.838887	0.601613	0.641913	0.284607	0.261187	0.64054	0.538536	0.763629	0.660762	0.940219	0.452935	0.18727	0.515949	0.594151	0.637466	0.613208	0.563283	0.593429	0.648052	0.637445	0.650847	0.790973	0.214741	0.672862	0.680497	0.246487	0.438338	0.618641	0.559151	0.878295	0.405736	0.602877	0.640537	0.425309	0.344357	0.698232	0.665764	0.411955	0.345193	0.550907	0.824833	0.634387
rostralmiddlefrontal L	0.155244	0.574632	0.332815	0.854205	0.321926	0.249514	0.633301	0.539952	0.571745	0.546909	0.0998463	0.0852425	0.532148	0.443372	0.532695	0.474036	0.776077	0.255104	0.0459554	0.387022	0.581801	0.509137	0.469924	0.475423	0.294465	0.49287	0.584621	0.552048	0.61876	0.355767	0.552518	0.72275	0.354898	0.314086	0.46935	0.385594	0.925262	0.222804	0.499152	0.537109	0.237735	0.207322	0.483291	0.504046	0.225861	0.222148	0.345912	0.853499	0.380742
rostralmiddlefrontal R	0.204903	0.626483	0.379674	0.849876	0.38079	0.211214	0.686899	0.563618	0.632575	0.608592	0.183575	0.149206	0.591488	0.50657	0.569237	0.528629	0.793409	0.332693	0.0298875	0.450989	0.650095	0.568153	0.531804	0.540153	0.318244	0.547385	0.643741	0.615713	0.662795	0.361186	0.610285	0.786595	0.314219	0.386127	0.527061	0.444129	0.917667	0.290837	0.561964	0.600606	0.30056	0.258668	0.529801	0.560878	0.290788	0.263394	0.402654	0.894373	0.414416
superiorfrontal L	0.79152	0.982792	0.934996	0.679942	0.916527	0.39209	0.944513	0.836921	0.91487	0.957746	0.682816	0.661445	0.966622	0.918181	0.975286	0.989599	0.793755	0.65122	0.590223	0.910185	0.893451	0.972786	0.967151	0.929338	0.864831	0.983602	0.933076	0.956652	0.962662	0.327072	0.974907	0.833546	0.347024	0.834071	0.973047	0.944169	0.672369	0.822069	0.952614	0.960739	0.850277	0.620095	0.995956	0.987751	0.838051	0.596577	0.937121	0.728691	0.951725
superiorfrontal R	0.864703	0.936286	0.981275	0.600581	0.957546	0.476535	0.881473	0.827419	0.865346	0.915219	0.736671	0.73259	0.929624	0.907191	0.953272	0.979399	0.721851	0.654748	0.667178	0.914715	0.841904	0.944695	0.952498	0.909055	0.922598	0.963397	0.879884	0.913007	0.909588	0.374347	0.932206	0.756211	0.4298	0.842783	0.959727	0.957782	0.584641	0.863403	0.925858	0.921485	0.894441	0.673565	0.986398	0.963722	0.882401	0.651718	0.969941	0.642722	0.987947
superiorparietal L	0.909375	0.908483	0.968059	0.511221	0.976406	0.55701	0.857975	0.723892	0.887485	0.922482	0.841636	0.819822	0.935807	0.967141	0.877154	0.961777	0.645694	0.721866	0.756817	0.986328	0.873886	0.950787	0.971374	0.95659	0.853077	0.959163	0.889372	0.918972	0.856456	0.392022	0.923859	0.749989	0.507399	0.94966	0.972873	0.996751	0.5126	0.949987	0.952824	0.932249	0.971907	0.759325	0.938806	0.953761	0.964482	0.734725	0.994194	0.598283	0.925688
superiorparietal R	0.508527	0.382284	0.453287	0.659228	0.445359	0.668982	0.357041	0.514499	0.292828	0.338321	0.609766	0.633859	0.347677	0.326054	0.425386	0.395129	0.592076	0.419846	0.570261	0.366856	0.296396	0.35322	0.372579	0.325304	0.485757	0.368941	0.319086	0.349569	0.443537	0.277806	0.362305	0.362439	0.792816	0.411415	0.369099	0.395136	0.54079	0.497957	0.340179	0.356255	0.455927	0.74165	0.41818	0.389076	0.467755	0.764391	0.418819	0.618171	0.438069
superiortemporal L	0.314179	0.701228	0.473977	0.723816	0.470295	0.0870555	0.76814	0.498417	0.765245	0.711965	0.282589	0.219712	0.699651	0.641058	0.594976	0.608697	0.716042	0.448376	0.158996	0.583456	0.777105	0.670033	0.637167	0.670521	0.35016	0.643608	0.765251	0.711467	0.699353	0.438166	0.703005	0.873307	0.134885	0.528529	0.635065	0.557639	0.841892	0.418156	0.681141	0.704215	0.433922	0.251324	0.594283	0.648519	0.425134	0.232073	0.506464	0.856026	0.474706
superiortemporal R	0.725647	0.991841	0.868104	0.696927	0.870499	0.339845	0.987288	0.786935	0.970559	0.994514	0.668167	0.623673	0.989533	0.947135	0.931833	0.967002	0.799678	0.679153	0.55026	0.922047	0.959632	0.985984	0.971413	0.962517	0.766587	0.979201	0.98113	0.99707	0.955589	0.292066	0.995411	0.915796	0.293252	0.852884	0.969448	0.926603	0.714141	0.794669	0.97801	0.990495	0.81846	0.595768	0.949553	0.980087	0.808011	0.568847	0.896373	0.791863	0.874247
supramarginal L	0.0788327	0.343691	0.10934	0.660257	0.08594	0.482662	0.409683	0.304693	0.376413	0.328376	0.15684	0.209946	0.313663	0.237979	0.28726	0.237875	0.555687	0.0926608	0.282868	0.173696	0.390984	0.283955	0.246206	0.270059	0.0941342	0.262832	0.382057	0.330968	0.389882	0.528497	0.327562	0.525608	0.536001	0.11359	0.245843	0.160429	0.702989	0.0339329	0.286969	0.321579	0.0190182	0.266194	0.247699	0.275354	0.00887781	0.294542	0.112557	0.674639	0.145497
supramarginal R	0.779408	0.50767	0.685061	0.379359	0.70179	0.794896	0.445015	0.509916	0.481019	0.521256	0.893387	0.910412	0.537717	0.604305	0.522896	0.592762	0.408175	0.662682	0.835529	0.661737	0.469078	0.559196	0.596853	0.580512	0.630942	0.573741	0.479818	0.521207	0.478443	0.36809	0.523236	0.349753	0.866543	0.725879	0.594492	0.665625	0.245789	0.807212	0.565405	0.537227	0.772113	0.960825	0.578684	0.571059	0.785135	0.97352	0.685233	0.390665	0.625411
transversetemporal L	0.965269	0.795094	0.935521	0.378368	0.95481	0.678367	0.737365	0.652883	0.779521	0.816838	0.918938	0.914844	0.831578	0.895084	0.783159	0.87469	0.514197	0.724324	0.870392	0.936964	0.765215	0.852951	0.883857	0.871814	0.827953	0.865044	0.776422	0.812867	0.734859	0.460451	0.815352	0.624778	0.633727	0.946805	0.885407	0.942063	0.373645	0.984628	0.858112	0.827206	0.996179	0.834255	0.850703	0.8559	0.994845	0.811889	0.955559	0.464682	0.875971
transversetemporal R	0.425293	0.808947	0.595569	0.959329	0.594115	0.168589	0.833811	0.760603	0.754162	0.766452	0.381781	0.342964	0.759809	0.665396	0.770601	0.72806	0.957383	0.496532	0.239858	0.628996	0.763693	0.744121	0.717647	0.697507	0.540563	0.734746	0.784078	0.776292	0.858749	0.187533	0.783214	0.853283	0.298384	0.566523	0.714779	0.640939	0.922507	0.495076	0.729467	0.769257	0.503488	0.42438	0.737849	0.754576	0.493976	0.419057	0.610351	0.980964	0.629112
[truncated: 13 more columns]
