# Supplementary material for: The relationship between the interictal epileptiform discharge source connectivity and cortical structural couplings in temporal lobe epilepsy
Source: Front Neurol. 2023 Feb 1;14:1029732. doi: 10.3389/fneur.2023.1029732 (PMC9948620; doi:10.3389/fneur.2023.1029732)
Supplement: Supplementary file 1 [file Data_Sheet_1.ZIP › Connection/PLV/R/32.xlsx]

## Sheet: Sheet1
\	caudalanteriorcingulate L	caudalanteriorcingulate R	caudalmiddlefrontal L	caudalmiddlefrontal R	cuneus L	cuneus R	entorhinal L	entorhinal R	fusiform L	fusiform R	inferiorparietal L	inferiorparietal R	inferiortemporal L	inferiortemporal R	insula L	insula R	isthmuscingulate L	isthmuscingulate R	lateraloccipital L	lateraloccipital R	lateralorbitofrontal L	lateralorbitofrontal R	lingual L	lingual R	medialorbitofrontal L	medialorbitofrontal R	middletemporal L	middletemporal R	paracentral L	paracentral R	parahippocampal L	parahippocampal R	parsopercularis L	parsopercularis R	parsorbitalis L	parsorbitalis R	parstriangularis L	parstriangularis R	pericalcarine L	pericalcarine R	postcentral L	postcentral R	posteriorcingulate L	posteriorcingulate R	precentral L	precentral R	precuneus L	precuneus R	rostralanteriorcingulate L
caudalanteriorcingulate L	1	0.619621	0.67405	0.496563	0.506247	0.72648	0.480956	0.86728	0.530632	0.658612	0.52665	0.59778	0.451625	0.716845	0.257652	0.313995	0.440026	0.574563	0.33569	0.341349	0.631017	0.523169	0.532243	0.578729	0.76157	0.425309	0.507933	0.59857	0.379268	0.300591	0.552039	0.606337	0.543792	0.337556	0.564427	0.467207	0.478824	0.619542	0.449496	0.554369	0.410479	0.518224	0.694915	0.53161	0.298412	0.458676	0.641737	0.579648	0.552821
caudalanteriorcingulate R	0.619621	1	0.831898	0.775321	0.964886	0.71144	0.887788	0.825793	0.939262	0.90542	0.9285	0.751402	0.899041	0.910398	0.799587	0.776501	0.81177	0.28509	0.51226	0.364599	0.835903	0.877994	0.852488	0.858477	0.232331	0.864144	0.906808	0.898606	0.85552	0.379431	0.96465	0.984943	0.981849	0.391405	0.884387	0.905445	0.948788	0.641686	0.64049	0.543083	0.430122	0.827976	0.79432	0.889478	0.485917	0.803429	0.853117	0.850266	0.10017
caudalmiddlefrontal L	0.67405	0.831898	1	0.937175	0.746771	0.946838	0.90475	0.902296	0.90817	0.972452	0.672056	0.47775	0.872776	0.96291	0.678273	0.786735	0.896399	0.574663	0.779137	0.683506	0.994523	0.937374	0.949723	0.970016	0.385413	0.871937	0.914476	0.960081	0.824317	0.271435	0.895961	0.890062	0.856861	0.697328	0.956769	0.882337	0.727723	0.412125	0.882752	0.847425	0.157615	0.544826	0.992424	0.939173	0.754868	0.516603	0.589448	0.571208	0.122984
caudalmiddlefrontal R	0.496563	0.775321	0.937175	1	0.718765	0.851955	0.949173	0.754671	0.914302	0.925025	0.629149	0.367868	0.920956	0.882451	0.761218	0.89961	0.974174	0.467709	0.870508	0.739184	0.957098	0.967336	0.979283	0.97333	0.225916	0.94085	0.941357	0.948852	0.894253	0.402412	0.883695	0.849811	0.835528	0.75081	0.962093	0.922974	0.7074	0.284472	0.948575	0.838324	0.0952617	0.478987	0.91995	0.960948	0.852859	0.464973	0.492726	0.491157	0.198353
cuneus L	0.506247	0.964886	0.746771	0.718765	1	0.598487	0.853723	0.717742	0.903223	0.82882	0.970156	0.762618	0.882025	0.827008	0.84829	0.776146	0.777016	0.219065	0.468489	0.302604	0.75893	0.826582	0.797314	0.792664	0.172182	0.840432	0.868968	0.835513	0.859558	0.472306	0.929921	0.941304	0.959734	0.342752	0.823664	0.880028	0.979497	0.649627	0.583268	0.445978	0.456088	0.877366	0.700028	0.839807	0.447217	0.873341	0.847985	0.875512	0.153647
cuneus R	0.72648	0.71144	0.946838	0.851955	0.598487	1	0.774294	0.898971	0.779074	0.890934	0.533479	0.397935	0.729595	0.893898	0.505838	0.638155	0.773506	0.723181	0.751369	0.72832	0.923005	0.824244	0.843591	0.877641	0.51066	0.734805	0.787291	0.860671	0.669926	0.144826	0.766854	0.769447	0.722712	0.731184	0.853921	0.744126	0.58208	0.370561	0.83846	0.907145	0.107966	0.424401	0.97417	0.823777	0.728687	0.386917	0.497899	0.462214	0.205085
entorhinal L	0.480956	0.887788	0.90475	0.949173	0.853723	0.774294	1	0.75025	0.988824	0.945349	0.769571	0.493248	0.994851	0.904116	0.881486	0.949861	0.982386	0.338558	0.756436	0.590752	0.933027	0.993776	0.984536	0.970447	0.181614	0.994919	0.997933	0.973648	0.974323	0.505667	0.972122	0.942753	0.943917	0.603285	0.983271	0.99563	0.846525	0.377126	0.850416	0.709198	0.152329	0.620228	0.866643	0.993909	0.735296	0.611433	0.619735	0.627181	0.253016
entorhinal R	0.86728	0.825793	0.902296	0.754671	0.717742	0.898971	0.75025	1	0.792423	0.897031	0.682171	0.620764	0.723261	0.937357	0.521749	0.588195	0.70938	0.581874	0.565859	0.509094	0.870797	0.786923	0.792408	0.831897	0.559408	0.700364	0.773439	0.850592	0.655315	0.159759	0.806736	0.842684	0.789105	0.523147	0.819487	0.737138	0.687409	0.588291	0.688194	0.721963	0.326125	0.61063	0.907643	0.79468	0.533872	0.560919	0.702072	0.659209	0.28427
fusiform L	0.530632	0.939262	0.90817	0.914302	0.903223	0.779074	0.988824	0.792423	1	0.959487	0.828248	0.574041	0.988793	0.930738	0.874994	0.912673	0.948974	0.340606	0.693316	0.532783	0.928968	0.981858	0.967162	0.96053	0.198355	0.975488	0.99529	0.97613	0.959465	0.477392	0.995787	0.97939	0.979147	0.549628	0.978582	0.991401	0.89434	0.45821	0.801074	0.674119	0.233221	0.688773	0.869751	0.986584	0.669912	0.676034	0.694528	0.699352	0.204882
fusiform R	0.658612	0.90542	0.972452	0.925025	0.82882	0.890934	0.945349	0.897031	0.959487	1	0.759432	0.560353	0.92456	0.988952	0.750848	0.826166	0.916025	0.486362	0.711614	0.597477	0.976334	0.966839	0.966886	0.982818	0.327108	0.914214	0.956651	0.992677	0.872815	0.330835	0.954797	0.953345	0.925434	0.613037	0.978548	0.933354	0.813125	0.474334	0.827178	0.769364	0.222136	0.630852	0.951712	0.96932	0.685221	0.601822	0.674595	0.658944	0.122293
inferiorparietal L	0.52665	0.9285	0.672056	0.629149	0.970156	0.533479	0.769571	0.682171	0.828248	0.759432	1	0.838146	0.799052	0.767143	0.774015	0.682723	0.683946	0.196742	0.366754	0.21833	0.679793	0.743566	0.711461	0.711004	0.167708	0.754859	0.787997	0.758938	0.770848	0.400679	0.862369	0.884187	0.902826	0.267734	0.743051	0.799256	0.967467	0.729304	0.487613	0.365233	0.550175	0.936949	0.627836	0.757398	0.346234	0.928335	0.913806	0.939904	0.0998939
inferiorparietal R	0.59778	0.751402	0.47775	0.367868	0.762618	0.397935	0.493248	0.620764	0.574041	0.560353	0.838146	1	0.513409	0.600012	0.455751	0.351853	0.394512	0.190722	0.116097	0.134931	0.465619	0.485601	0.455516	0.473681	0.276265	0.459997	0.523063	0.528896	0.459073	0.102393	0.621918	0.67675	0.668351	0.201393	0.502437	0.518674	0.74243	0.947577	0.226698	0.201739	0.817036	0.944515	0.451269	0.501231	0.12069	0.904817	0.959428	0.958587	0.242138
inferiortemporal L	0.451625	0.899041	0.872776	0.920956	0.882025	0.729595	0.994851	0.723261	0.988793	0.92456	0.799052	0.513409	1	0.885059	0.915189	0.955784	0.968523	0.28318	0.723824	0.543653	0.903523	0.978526	0.963981	0.946466	0.166438	0.993455	0.992991	0.956617	0.986505	0.547137	0.976186	0.946646	0.95615	0.557229	0.964119	0.997915	0.876	0.392925	0.816116	0.658242	0.17481	0.651359	0.830093	0.980106	0.702607	0.648134	0.637552	0.652418	0.280818
inferiortemporal R	0.716845	0.910398	0.96291	0.882451	0.827008	0.893898	0.904116	0.937357	0.930738	0.988952	0.767143	0.600012	0.885059	1	0.709272	0.769963	0.865292	0.495088	0.665655	0.561348	0.957727	0.927725	0.927128	0.952458	0.370698	0.867274	0.91949	0.970207	0.826673	0.283673	0.934724	0.946616	0.912263	0.577757	0.94302	0.895062	0.808237	0.528072	0.786797	0.748624	0.269904	0.652408	0.946102	0.931598	0.636892	0.617846	0.706652	0.685569	0.123226
insula L	0.257652	0.799587	0.678273	0.761218	0.84829	0.505838	0.881486	0.521749	0.874994	0.750848	0.774015	0.455751	0.915189	0.709272	1	0.918861	0.846881	0.103954	0.583015	0.363072	0.718758	0.836284	0.810688	0.779558	0.261383	0.901473	0.872877	0.799744	0.943248	0.72551	0.86771	0.829312	0.86976	0.374939	0.805907	0.905856	0.857515	0.332971	0.654678	0.447094	0.153867	0.640199	0.624884	0.838544	0.564075	0.671766	0.564527	0.610994	0.446855
insula R	0.313995	0.776501	0.786735	0.89961	0.776146	0.638155	0.949861	0.588195	0.912673	0.826166	0.682723	0.351853	0.955784	0.769963	0.918861	1	0.962194	0.208956	0.77711	0.573364	0.82698	0.924515	0.914623	0.881023	0.188801	0.971061	0.932806	0.875825	0.979544	0.643314	0.885861	0.836754	0.85792	0.576559	0.896557	0.950416	0.776993	0.230624	0.829643	0.634953	0.0603955	0.523514	0.741193	0.921921	0.761973	0.536071	0.485916	0.510676	0.417618
isthmuscingulate L	0.440026	0.81177	0.896399	0.974174	0.777016	0.773506	0.982386	0.70938	0.948974	0.916025	0.683946	0.394512	0.968523	0.865292	0.846881	0.962194	1	0.366235	0.834307	0.670127	0.927921	0.981252	0.983626	0.963726	0.185604	0.982821	0.972321	0.950163	0.959622	0.507659	0.920405	0.881419	0.879624	0.680877	0.968375	0.966102	0.767029	0.289615	0.903939	0.75503	0.0892197	0.529016	0.861259	0.978446	0.817147	0.523606	0.523296	0.531946	0.282956
isthmuscingulate R	0.574563	0.28509	0.574663	0.467709	0.219065	0.723181	0.338558	0.581874	0.340606	0.486362	0.196742	0.190722	0.28318	0.495088	0.103954	0.208956	0.366235	1	0.528424	0.714614	0.543323	0.401873	0.437858	0.476332	0.677123	0.290537	0.354654	0.442513	0.232398	0.4034	0.327321	0.337956	0.282299	0.714732	0.446032	0.292875	0.186584	0.259513	0.538774	0.755111	0.179942	0.224824	0.625224	0.402565	0.522704	0.263177	0.180567	0.185868	0.426351
lateraloccipital L	0.33569	0.51226	0.779137	0.870508	0.468489	0.751369	0.756436	0.565859	0.693316	0.711614	0.366754	0.116097	0.723824	0.665655	0.583015	0.77711	0.834307	0.528424	1	0.906297	0.797578	0.774581	0.804434	0.790833	0.217093	0.760239	0.737425	0.742369	0.728741	0.370918	0.648786	0.601979	0.589418	0.904602	0.766589	0.720209	0.455373	0.178252	0.963586	0.872386	0.314572	0.229891	0.782413	0.76442	0.995656	0.235574	0.206944	0.217393	0.277842
lateraloccipital R	0.341349	0.364599	0.683506	0.739184	0.302604	0.72832	0.590752	0.509094	0.532783	0.597477	0.21833	0.134931	0.543653	0.561348	0.363072	0.573364	0.670127	0.714614	0.906297	1	0.690906	0.627904	0.665636	0.665796	0.307146	0.581269	0.577533	0.611908	0.52852	0.198732	0.489648	0.454951	0.424586	0.980436	0.632686	0.544246	0.282955	0.229566	0.856347	0.897261	0.384657	0.170761	0.708737	0.616	0.907766	0.196087	0.116646	0.134565	0.146549
lateralorbitofrontal L	0.631017	0.835903	0.994523	0.957098	0.75893	0.923005	0.933027	0.870797	0.928968	0.976334	0.679793	0.465619	0.903523	0.957727	0.718758	0.82698	0.927921	0.543323	0.797578	0.690906	1	0.960675	0.971987	0.985377	0.342232	0.904838	0.939657	0.973558	0.859133	0.318213	0.912329	0.898843	0.871179	0.704699	0.974855	0.910978	0.743275	0.389386	0.89808	0.84205	0.142036	0.546048	0.979528	0.960736	0.773845	0.522019	0.580621	0.567766	0.131694
lateralorbitofrontal R	0.523169	0.877994	0.937374	0.967336	0.826582	0.824244	0.993776	0.786923	0.981858	0.966839	0.743566	0.485601	0.978526	0.927725	0.836284	0.924515	0.981252	0.401873	0.774581	0.627904	0.960675	1	0.996376	0.989633	0.214386	0.982043	0.993491	0.987691	0.947712	0.447629	0.963372	0.937662	0.928729	0.640703	0.995632	0.982404	0.817319	0.376623	0.872876	0.757278	0.144459	0.596091	0.905741	0.998827	0.75294	0.580543	0.611055	0.610352	0.208292
lingual L	0.532243	0.852488	0.949723	0.979283	0.797314	0.843591	0.984536	0.792408	0.967162	0.966886	0.711461	0.455516	0.963981	0.927128	0.810688	0.914623	0.983626	0.437858	0.804434	0.665636	0.971987	0.996376	1	0.994987	0.238782	0.970348	0.983231	0.986028	0.933511	0.427488	0.945015	0.918278	0.904784	0.678259	0.994815	0.96719	0.785579	0.357274	0.89759	0.787985	0.123447	0.564433	0.920955	0.994639	0.783149	0.548896	0.579849	0.577979	0.198604
lingual R	0.578729	0.858477	0.970016	0.97333	0.792664	0.877641	0.970447	0.831897	0.96053	0.982818	0.711004	0.473681	0.946466	0.952458	0.779558	0.881023	0.963726	0.476332	0.790833	0.665796	0.985377	0.989633	0.994987	1	0.27512	0.949662	0.972914	0.992884	0.906831	0.381561	0.941802	0.921957	0.901983	0.678437	0.993257	0.952348	0.78017	0.383497	0.891035	0.805256	0.139263	0.568747	0.94686	0.987922	0.767771	0.548146	0.595479	0.587859	0.159347
medialorbitofrontal L	0.76157	0.232331	0.385413	0.225916	0.172182	0.51066	0.181614	0.559408	0.198355	0.327108	0.167708	0.276265	0.166438	0.370698	0.261383	0.188801	0.185604	0.677123	0.217093	0.307146	0.342232	0.214386	0.238782	0.27512	1	0.153037	0.196946	0.269013	0.172097	0.66575	0.201924	0.234555	0.186793	0.277321	0.2589	0.162989	0.163097	0.34219	0.246983	0.429487	0.228604	0.182997	0.426015	0.219499	0.18333	0.162021	0.275192	0.218551	0.846124
medialorbitofrontal R	0.425309	0.864144	0.871937	0.94085	0.840432	0.734805	0.994919	0.700364	0.975488	0.914214	0.754859	0.459997	0.993455	0.867274	0.901473	0.971061	0.982821	0.290537	0.760239	0.581269	0.904838	0.982043	0.970348	0.949662	0.153037	1	0.987955	0.950585	0.983438	0.547053	0.955849	0.919096	0.929213	0.591037	0.964416	0.993433	0.837893	0.338048	0.845645	0.686449	0.124799	0.600622	0.831224	0.980524	0.741332	0.59717	0.590102	0.602919	0.301424
middletemporal L	0.507933	0.906808	0.914476	0.941357	0.868968	0.787291	0.997933	0.773439	0.99529	0.956651	0.787997	0.523063	0.992991	0.91949	0.872877	0.932806	0.972321	0.354654	0.737425	0.577533	0.939657	0.993491	0.983231	0.972914	0.196946	0.987955	1	0.979342	0.967081	0.485463	0.982533	0.957853	0.95707	0.592166	0.987492	0.994459	0.860986	0.407298	0.837598	0.706419	0.181543	0.642572	0.877215	0.995393	0.715211	0.631276	0.646676	0.651849	0.22844
middletemporal R	0.59857	0.898606	0.960081	0.948852	0.835513	0.860671	0.973648	0.850592	0.97613	0.992677	0.758938	0.528896	0.956617	0.970207	0.799744	0.875825	0.950163	0.442513	0.742369	0.611908	0.973558	0.987691	0.986028	0.992884	0.269013	0.950585	0.979342	1	0.91294	0.390816	0.965157	0.952928	0.933124	0.625278	0.990171	0.962984	0.822935	0.436368	0.850905	0.764052	0.187164	0.620475	0.933942	0.987763	0.717114	0.598373	0.649015	0.641322	0.151785
paracentral L	0.379268	0.85552	0.824317	0.894253	0.859558	0.669926	0.974323	0.655315	0.959465	0.872815	0.770848	0.459073	0.986505	0.826673	0.943248	0.979544	0.959622	0.232398	0.728741	0.52852	0.859133	0.947712	0.933511	0.906831	0.172097	0.983438	0.967081	0.91294	1	0.619656	0.943337	0.904666	0.924987	0.540579	0.928143	0.980296	0.853993	0.339955	0.799567	0.616841	0.137261	0.622315	0.77691	0.950638	0.711037	0.632459	0.583804	0.609474	0.350041
paracentral R	0.300591	0.379431	0.271435	0.402412	0.472306	0.144826	0.505667	0.159759	0.477392	0.330835	0.400679	0.102393	0.547137	0.283673	0.72551	0.643314	0.507659	0.4034	0.370918	0.198732	0.318213	0.447629	0.427488	0.381561	0.66575	0.547053	0.485463	0.390816	0.619656	1	0.462046	0.410555	0.465408	0.177474	0.408013	0.530866	0.487617	0.0454124	0.36539	0.192242	0.151033	0.30585	0.222117	0.447576	0.360688	0.369118	0.16269	0.234816	0.81091
parahippocampal L	0.552039	0.96465	0.895961	0.883695	0.929921	0.766854	0.972122	0.806736	0.995787	0.954797	0.862369	0.621918	0.976186	0.934724	0.86771	0.885861	0.920405	0.327321	0.648786	0.489648	0.912329	0.963372	0.945015	0.941802	0.201924	0.955849	0.982533	0.965157	0.943337	0.462046	1	0.992451	0.992552	0.50908	0.962809	0.979671	0.920024	0.506492	0.762959	0.641676	0.284413	0.730074	0.857032	0.970488	0.624493	0.715428	0.738497	0.742464	0.178566
parahippocampal R	0.606337	0.984943	0.890062	0.849811	0.941304	0.769447	0.942753	0.842684	0.97939	0.953345	0.884187	0.67675	0.946646	0.946616	0.829312	0.836754	0.881419	0.337956	0.601979	0.454951	0.898843	0.937662	0.918278	0.921957	0.234555	0.919096	0.957853	0.952928	0.904666	0.410555	0.992451	1	0.991223	0.47766	0.94261	0.952017	0.926164	0.568601	0.724173	0.623249	0.341526	0.764522	0.853786	0.946733	0.576073	0.742709	0.786221	0.783672	0.128815
parsopercularis L	0.543792	0.981849	0.856861	0.835528	0.959734	0.722712	0.943917	0.789105	0.979147	0.925434	0.902826	0.668351	0.95615	0.912263	0.86976	0.85792	0.879624	0.282299	0.589418	0.424586	0.871179	0.928729	0.904784	0.901983	0.186793	0.929213	0.95707	0.933124	0.924987	0.465408	0.992552	0.991223	1	0.446372	0.92801	0.959586	0.953075	0.551474	0.707182	0.581256	0.342127	0.77867	0.815434	0.937992	0.564819	0.766338	0.780638	0.788719	0.16915
parsopercularis R	0.337556	0.391405	0.697328	0.75081	0.342752	0.731184	0.603285	0.523147	0.549628	0.613037	0.267734	0.201393	0.557229	0.577757	0.374939	0.576559	0.680877	0.714732	0.904602	0.980436	0.704699	0.640703	0.678259	0.678437	0.277321	0.591037	0.592166	0.625278	0.540579	0.177474	0.50908	0.47766	0.446372	1	0.647355	0.555242	0.313989	0.29585	0.859888	0.890253	0.386922	0.237223	0.720039	0.630808	0.911087	0.256775	0.184855	0.204228	0.0926641
parsorbitalis L	0.564427	0.884387	0.956769	0.962093	0.823664	0.853921	0.983271	0.819487	0.978582	0.978548	0.743051	0.502437	0.964119	0.94302	0.805907	0.896557	0.968375	0.446032	0.766589	0.632686	0.974855	0.995632	0.994815	0.993257	0.2589	0.964416	0.987492	0.990171	0.928143	0.408013	0.962809	0.94261	0.92801	0.647355	1	0.969303	0.81176	0.397631	0.869273	0.773715	0.162244	0.601297	0.928275	0.99673	0.744085	0.582203	0.623839	0.618638	0.175979
parsorbitalis R	0.467207	0.905445	0.882337	0.922974	0.880028	0.744126	0.99563	0.737138	0.991401	0.933354	0.799256	0.518674	0.997915	0.895062	0.905856	0.950416	0.966102	0.292875	0.720209	0.544246	0.910978	0.982404	0.96719	0.952348	0.162989	0.993433	0.994459	0.962984	0.980296	0.530866	0.979671	0.952017	0.959586	0.555242	0.969303	1	0.876185	0.399813	0.816832	0.667193	0.178388	0.651545	0.841073	0.98355	0.698302	0.645307	0.645339	0.656263	0.265181
parstriangularis L	0.478824	0.948788	0.727723	0.7074	0.979497	0.58208	0.846525	0.687409	0.89434	0.813125	0.967467	0.74243	0.876	0.808237	0.857515	0.776993	0.767029	0.186584	0.455373	0.282955	0.743275	0.817319	0.785579	0.78017	0.163097	0.837893	0.860986	0.822935	0.853993	0.487617	0.920024	0.926164	0.953075	0.313989	0.81176	0.876185	1	0.630635	0.571415	0.430415	0.448158	0.869997	0.68174	0.828326	0.431417	0.871129	0.834464	0.864357	0.17908
parstriangularis R	0.619542	0.641686	0.412125	0.284472	0.649627	0.370561	0.377126	0.588291	0.45821	0.474334	0.729304	0.947577	0.392925	0.528072	0.332971	0.230624	0.289615	0.259513	0.178252	0.229566	0.389386	0.376623	0.357274	0.383497	0.34219	0.338048	0.407298	0.436368	0.339955	0.0454124	0.506492	0.568601	0.551474	0.29585	0.397631	0.399813	0.630635	1	0.201506	0.218078	0.869703	0.864109	0.400596	0.392415	0.203932	0.827957	0.876281	0.871514	0.343037
pericalcarine L	0.449496	0.64049	0.882752	0.948575	0.583268	0.83846	0.850416	0.688194	0.801074	0.827178	0.487613	0.226698	0.816116	0.786797	0.654678	0.829643	0.903939	0.538774	0.963586	0.856347	0.89808	0.872876	0.89759	0.891035	0.246983	0.845645	0.837598	0.850905	0.799567	0.36539	0.762959	0.724173	0.707182	0.859888	0.869273	0.816832	0.571415	0.201506	1	0.902812	0.184579	0.342086	0.881828	0.864004	0.948246	0.334464	0.3448	0.34542	0.219849
pericalcarine R	0.554369	0.543083	0.847425	0.838324	0.445978	0.907145	0.709198	0.721963	0.674119	0.769364	0.365233	0.201739	0.658242	0.748624	0.447094	0.634953	0.75503	0.755111	0.872386	0.897261	0.84205	0.757278	0.787985	0.805256	0.429487	0.686449	0.706419	0.764052	0.616841	0.192242	0.641676	0.623249	0.581256	0.890253	0.773715	0.667193	0.430415	0.218078	0.902812	1	0.169762	0.258197	0.878725	0.747123	0.85792	0.24479	0.292396	0.271043	0.170452
postcentral L	0.410479	0.430122	0.157615	0.0952617	0.456088	0.107966	0.152329	0.326125	0.233221	0.222136	0.550175	0.817036	0.17481	0.269904	0.153867	0.0603955	0.0892197	0.179942	0.314572	0.384657	0.142036	0.144459	0.123447	0.139263	0.228604	0.124799	0.181543	0.187164	0.137261	0.151033	0.284413	0.341526	0.342127	0.386922	0.162244	0.178388	0.448158	0.869703	0.184579	0.169762	1	0.702034	0.142809	0.160696	0.345366	0.675321	0.712685	0.709582	0.381889
postcentral R	0.518224	0.827976	0.544826	0.478987	0.877366	0.424401	0.620228	0.61063	0.688773	0.630852	0.936949	0.944515	0.651359	0.652408	0.640199	0.523514	0.529016	0.224824	0.229891	0.170761	0.546048	0.596091	0.564433	0.568747	0.182997	0.600622	0.642572	0.620475	0.622315	0.30585	0.730074	0.764522	0.77867	0.237223	0.601297	0.651545	0.869997	0.864109	0.342086	0.258197	0.702034	1	0.506186	0.611864	0.217404	0.989028	0.949636	0.982009	0.101001
posteriorcingulate L	0.694915	0.79432	0.992424	0.91995	0.700028	0.97417	0.866643	0.907643	0.869751	0.951712	0.627836	0.451269	0.830093	0.946102	0.624884	0.741193	0.861259	0.625224	0.782413	0.708737	0.979528	0.905741	0.920955	0.94686	0.426015	0.831224	0.877215	0.933942	0.77691	0.222117	0.857032	0.853786	0.815434	0.720039	0.928275	0.841073	0.68174	0.400596	0.881828	0.878725	0.142809	0.506186	1	0.906247	0.758305	0.474938	0.558825	0.535705	0.135415
posteriorcingulate R	0.53161	0.889478	0.939173	0.960948	0.839807	0.823777	0.993909	0.79468	0.986584	0.96932	0.757398	0.501231	0.980106	0.931598	0.838544	0.921921	0.978446	0.402565	0.76442	0.616	0.960736	0.998827	0.994639	0.987922	0.219499	0.980524	0.995393	0.987763	0.950638	0.447576	0.970488	0.946733	0.937992	0.630808	0.99673	0.98355	0.828326	0.392415	0.864004	0.747123	0.160696	0.611864	0.906247	1	0.743028	0.596648	0.625527	0.625406	0.20059
precentral L	0.298412	0.485917	0.754868	0.852859	0.447217	0.728687	0.735296	0.533872	0.669912	0.685221	0.346234	0.12069	0.702607	0.636892	0.564075	0.761973	0.817147	0.522704	0.995656	0.907766	0.773845	0.75294	0.783149	0.767771	0.18333	0.741332	0.715211	0.717114	0.711037	0.360688	0.624493	0.576073	0.564819	0.911087	0.744085	0.698302	0.431417	0.203932	0.948246	0.85792	0.345366	0.217404	0.758305	0.743028	1	0.225458	0.187224	0.201041	0.276522
precentral R	0.458676	0.803429	0.516603	0.464973	0.873341	0.386917	0.611433	0.560919	0.676034	0.601822	0.928335	0.904817	0.648134	0.617846	0.671766	0.536071	0.523606	0.263177	0.235574	0.196087	0.522019	0.580543	0.548896	0.548146	0.162021	0.59717	0.631276	0.598373	0.632459	0.369118	0.715428	0.742709	0.766338	0.256775	0.582203	0.645307	0.871129	0.827957	0.334464	0.24479	0.675321	0.989028	0.474938	0.596648	0.225458	1	0.908235	0.953244	0.0927142
precuneus L	0.641737	0.853117	0.589448	0.492726	0.847985	0.497899	0.619735	0.702072	0.694528	0.674595	0.913806	0.959428	0.637552	0.706652	0.564527	0.485916	0.523296	0.180567	0.206944	0.116646	0.580621	0.611055	0.579849	0.595479	0.275192	0.590102	0.646676	0.649015	0.583804	0.16269	0.738497	0.786221	0.780638	0.184855	0.623839	0.645339	0.834464	0.876281	0.3448	0.292396	0.712685	0.949636	0.558825	0.625527	0.187224	0.908235	1	0.987598	0.181638
precuneus R	0.579648	0.850266	0.571208	0.491157	0.875512	0.462214	0.627181	0.659209	0.699352	0.658944	0.939904	0.958587	0.652418	0.685569	0.610994	0.510676	0.531946	0.185868	0.217393	0.134565	0.567766	0.610352	0.577979	0.587859	0.218551	0.602919	0.651849	0.641322	0.609474	0.234816	0.742464	0.783672	0.788719	0.204228	0.618638	0.656263	0.864357	0.871514	0.34542	0.271043	0.709582	0.982009	0.535705	0.625406	0.201041	0.953244	0.987598	1	0.129823
rostralanteriorcingulate L	0.552821	0.10017	0.122984	0.198353	0.153647	0.205085	0.253016	0.28427	0.204882	0.122293	0.0998939	0.242138	0.280818	0.123226	0.446855	0.417618	0.282956	0.426351	0.277842	0.146549	0.131694	0.208292	0.198604	0.159347	0.846124	0.301424	0.22844	0.151785	0.350041	0.81091	0.178566	0.128815	0.16915	0.0926641	0.175979	0.265181	0.17908	0.343037	0.219849	0.170452	0.381889	0.101001	0.135415	0.20059	0.276522	0.0927142	0.181638	0.129823	1
rostralanteriorcingulate R	0.423013	0.909495	0.673316	0.666038	0.965292	0.517792	0.813281	0.623501	0.857724	0.760289	0.959151	0.728076	0.849833	0.75278	0.874246	0.768136	0.736231	0.179854	0.427552	0.253062	0.692782	0.776386	0.744084	0.733672	0.176419	0.809947	0.824876	0.776811	0.842361	0.537794	0.882429	0.884475	0.918364	0.286789	0.766606	0.847025	0.987694	0.619845	0.534183	0.379302	0.441774	0.874632	0.624087	0.787723	0.404645	0.890386	0.811481	0.854564	0.221294
rostralmiddlefrontal L	0.64791	0.971825	0.918649	0.863117	0.908996	0.815567	0.938595	0.878402	0.97364	0.969007	0.850655	0.658932	0.932956	0.962378	0.789451	0.822439	0.882929	0.394991	0.617582	0.484542	0.921923	0.943212	0.927723	0.935818	0.289625	0.911336	0.95515	0.960444	0.886851	0.366914	0.984207	0.992115	0.976713	0.504415	0.955038	0.941697	0.892026	0.552329	0.741881	0.66376	0.324222	0.731722	0.887585	0.952292	0.591004	0.704226	0.769672	0.757935	0.124153
rostralmiddlefrontal R	0.60265	0.994885	0.860949	0.8161	0.958473	0.737538	0.921929	0.828003	0.965392	0.930058	0.908722	0.707889	0.931056	0.927791	0.828186	0.817586	0.85292	0.304716	0.562967	0.411962	0.868676	0.912441	0.889329	0.892832	0.224614	0.899735	0.938392	0.928546	0.890486	0.411534	0.984253	0.996222	0.992662	0.435213	0.916867	0.937012	0.944502	0.599125	0.686812	0.582763	0.378412	0.795854	0.823052	0.922665	0.536615	0.774551	0.815013	0.814451	0.124643
superiorfrontal L	0.421513	0.925914	0.809031	0.838406	0.936922	0.653351	0.954076	0.686536	0.969057	0.87826	0.868498	0.580604	0.97587	0.847985	0.945289	0.92157	0.902955	0.202584	0.620774	0.424705	0.836894	0.924381	0.899547	0.882654	0.159689	0.955883	0.957137	0.907415	0.971198	0.583413	0.971094	0.948189	0.974927	0.440967	0.909667	0.974226	0.939758	0.458879	0.718801	0.548094	0.259134	0.732819	0.760625	0.930771	0.598841	0.739545	0.697672	0.724326	0.287183
superiorfrontal R	0.185579	0.333826	0.397737	0.574395	0.355163	0.279943	0.582786	0.156073	0.513998	0.41409	0.257242	0.116589	0.58724	0.341271	0.662543	0.736494	0.640007	0.09274	0.639829	0.444152	0.445231	0.553955	0.551237	0.504034	0.480595	0.628116	0.552038	0.477274	0.655364	0.781794	0.472598	0.403834	0.43832	0.437919	0.515921	0.57846	0.367895	0.245623	0.589166	0.387459	0.427524	0.0953751	0.35778	0.545795	0.647769	0.136016	0.0358442	0.0665945	0.764662
superiorparietal L	0.0805732	0.15656	0.432913	0.561521	0.146933	0.417242	0.444045	0.197341	0.363007	0.357495	0.0535037	0.309137	0.420697	0.303171	0.36578	0.54959	0.545681	0.352322	0.801807	0.769085	0.457783	0.449063	0.482499	0.456886	0.214536	0.465119	0.414885	0.400982	0.468725	0.408764	0.311193	0.251429	0.252175	0.74256	0.432092	0.411382	0.1378	0.413417	0.690397	0.595599	0.651182	0.160136	0.437211	0.437383	0.81497	0.160145	0.175116	0.161683	0.439692
superiorparietal R	0.433937	0.792863	0.503886	0.45699	0.871385	0.370239	0.60449	0.540618	0.668382	0.590378	0.924836	0.894908	0.642761	0.604339	0.675203	0.533204	0.517235	0.273895	0.231046	0.20126	0.510602	0.572324	0.540246	0.538293	0.149602	0.591331	0.623799	0.58867	0.629211	0.379099	0.70747	0.733553	0.758495	0.261461	0.572784	0.638816	0.866406	0.814644	0.325817	0.23665	0.670749	0.979218	0.46106	0.588502	0.223426	0.99296	0.893381	0.941749	0.084868
superiortemporal L	0.624261	0.953563	0.936495	0.895275	0.891268	0.832456	0.958871	0.865957	0.984255	0.979037	0.82535	0.616104	0.949704	0.963396	0.801201	0.849838	0.913066	0.415983	0.662483	0.529499	0.943747	0.965007	0.953229	0.958446	0.281056	0.933409	0.972767	0.975761	0.906765	0.384335	0.987563	0.986699	0.971943	0.54815	0.975503	0.957425	0.876771	0.510384	0.7813	0.697903	0.278024	0.698481	0.905723	0.972724	0.63699	0.673961	0.730285	0.721011	0.137951
superiortemporal R	0.576507	0.950595	0.920119	0.905522	0.90416	0.799319	0.977434	0.829215	0.995294	0.973022	0.832988	0.598498	0.974712	0.952926	0.848789	0.885333	0.933153	0.364195	0.677934	0.528676	0.935481	0.975814	0.962258	0.962005	0.225305	0.957501	0.986432	0.982489	0.936887	0.439031	0.995029	0.988243	0.978386	0.545513	0.976302	0.979907	0.892128	0.492966	0.791382	0.682563	0.255914	0.699042	0.884869	0.980908	0.652541	0.680731	0.716249	0.715187	0.165729
supramarginal L	0.275352	0.412131	0.702908	0.792531	0.370772	0.696629	0.661699	0.490835	0.59593	0.624595	0.273312	0.133467	0.624689	0.579306	0.47573	0.681465	0.748569	0.580278	0.969214	0.955203	0.718964	0.684349	0.719122	0.706594	0.210855	0.663643	0.642469	0.653162	0.630576	0.296104	0.549877	0.504315	0.487435	0.943686	0.679095	0.620888	0.351925	0.242939	0.90478	0.848766	0.409603	0.181767	0.712466	0.674184	0.974752	0.199148	0.13331	0.152447	0.232182
supramarginal R	0.554719	0.986798	0.848227	0.820945	0.969802	0.710415	0.932219	0.792696	0.970893	0.917679	0.914864	0.692934	0.946476	0.908371	0.863232	0.843751	0.866727	0.27988	0.575445	0.412303	0.861062	0.916034	0.89277	0.890427	0.191263	0.914788	0.94616	0.924098	0.915849	0.458516	0.987085	0.991468	0.996351	0.438249	0.916316	0.948529	0.955962	0.581506	0.693111	0.567804	0.364766	0.79901	0.805943	0.926689	0.550568	0.786285	0.798346	0.807353	0.150099
transversetemporal L	0.605673	0.992168	0.87112	0.825006	0.951961	0.750129	0.926147	0.836013	0.968638	0.936475	0.901468	0.700055	0.932676	0.932484	0.822104	0.819747	0.859207	0.322389	0.570699	0.422502	0.877855	0.918693	0.896569	0.900323	0.232873	0.90384	0.943139	0.933086	0.892098	0.40388	0.986357	0.996247	0.993265	0.44689	0.92497	0.93845	0.937702	0.588465	0.695271	0.593719	0.373188	0.786578	0.833845	0.929366	0.545211	0.764977	0.808285	0.805955	0.121135
transversetemporal R	0.570051	0.992628	0.830362	0.793955	0.977075	0.69552	0.910107	0.793099	0.95481	0.903883	0.93119	0.723268	0.926109	0.900584	0.845146	0.815108	0.839076	0.27111	0.543742	0.386014	0.841014	0.89381	0.869142	0.869102	0.199218	0.890444	0.925809	0.907135	0.891708	0.438267	0.975689	0.987233	0.990147	0.413407	0.895167	0.928764	0.962306	0.615413	0.664113	0.546083	0.397378	0.822671	0.788889	0.904914	0.51828	0.807616	0.824953	0.83303	0.132823
[truncated: 13 more columns]
