# Supplementary material for: The relationship between the interictal epileptiform discharge source connectivity and cortical structural couplings in temporal lobe epilepsy
Source: Front Neurol. 2023 Feb 1;14:1029732. doi: 10.3389/fneur.2023.1029732 (PMC9948620; doi:10.3389/fneur.2023.1029732)
Supplement: Supplementary file 1 [file Data_Sheet_1.ZIP › Connection/PLV/R/34.xlsx]

## Sheet: Sheet1
\	caudalanteriorcingulate L	caudalanteriorcingulate R	caudalmiddlefrontal L	caudalmiddlefrontal R	cuneus L	cuneus R	entorhinal L	entorhinal R	fusiform L	fusiform R	inferiorparietal L	inferiorparietal R	inferiortemporal L	inferiortemporal R	insula L	insula R	isthmuscingulate L	isthmuscingulate R	lateraloccipital L	lateraloccipital R	lateralorbitofrontal L	lateralorbitofrontal R	lingual L	lingual R	medialorbitofrontal L	medialorbitofrontal R	middletemporal L	middletemporal R	paracentral L	paracentral R	parahippocampal L	parahippocampal R	parsopercularis L	parsopercularis R	parsorbitalis L	parsorbitalis R	parstriangularis L	parstriangularis R	pericalcarine L	pericalcarine R	postcentral L	postcentral R	posteriorcingulate L	posteriorcingulate R	precentral L	precentral R	precuneus L	precuneus R	rostralanteriorcingulate L
caudalanteriorcingulate L	1	0.998973	0.428196	0.720043	0.578928	0.344132	0.380789	0.562699	0.666615	0.726955	0.683385	0.560326	0.648535	0.586367	0.510285	0.540031	0.585623	0.272565	0.414236	0.142103	0.614744	0.618202	0.620909	0.71007	0.272983	0.590721	0.757661	0.739768	0.581819	0.294208	0.819435	0.754734	0.540462	0.125557	0.592404	0.7032	0.342497	0.174375	0.579335	0.716584	0.375713	0.679063	0.603695	0.468955	0.336825	0.64459	0.377317	0.684231	0.103535
caudalanteriorcingulate R	0.998973	1	0.420362	0.732089	0.583242	0.345674	0.383433	0.571913	0.669975	0.721703	0.691952	0.563233	0.654822	0.571871	0.517624	0.545846	0.590245	0.284905	0.416246	0.160943	0.614105	0.623366	0.624216	0.708894	0.281296	0.59609	0.753162	0.74182	0.588576	0.296663	0.825413	0.760381	0.544384	0.14393	0.59777	0.703881	0.345002	0.161022	0.579628	0.714004	0.379915	0.697956	0.609016	0.455305	0.339234	0.664247	0.380266	0.695339	0.0808889
caudalmiddlefrontal L	0.428196	0.420362	1	0.338577	0.511842	0.864113	0.790312	0.498981	0.418691	0.278651	0.372239	0.813446	0.433614	0.732981	0.565119	0.547054	0.503059	0.589222	0.582086	0.0892723	0.391811	0.465009	0.460998	0.335363	0.647975	0.490589	0.297976	0.348069	0.50245	0.786092	0.312698	0.345414	0.543478	0.0759037	0.488495	0.352199	0.595101	0.721515	0.446683	0.30735	0.737682	0.270633	0.483545	0.905778	0.60529	0.288692	0.78673	0.363483	0.253179
caudalmiddlefrontal R	0.720043	0.732089	0.338577	1	0.857042	0.555945	0.618372	0.920667	0.882883	0.692315	0.967467	0.361893	0.926695	0.157991	0.860657	0.861387	0.867793	0.702776	0.658396	0.347654	0.768365	0.895428	0.862809	0.788405	0.669434	0.884609	0.725179	0.865921	0.900828	0.612189	0.93079	0.941241	0.825408	0.311145	0.885432	0.831581	0.533582	0.381211	0.774156	0.756741	0.443751	0.866952	0.890599	0.16724	0.52658	0.837181	0.61705	0.990975	0.209065
cuneus L	0.578928	0.583242	0.511842	0.857042	1	0.747994	0.836413	0.94167	0.978334	0.794866	0.919351	0.40222	0.973082	0.18986	0.959596	0.98781	0.999062	0.651115	0.897499	0.144693	0.935293	0.990425	0.993398	0.902508	0.713204	0.992061	0.815881	0.923459	0.982799	0.756542	0.857429	0.918981	0.996242	0.17039	0.990968	0.933986	0.780973	0.440575	0.958726	0.87017	0.64762	0.628685	0.993768	0.310891	0.774333	0.599224	0.830535	0.882329	0.044245
cuneus R	0.344132	0.345674	0.864113	0.555945	0.747994	1	0.956786	0.724902	0.649497	0.416994	0.600779	0.71706	0.665167	0.507598	0.781184	0.775697	0.738078	0.70593	0.801958	0.151075	0.626207	0.69902	0.697339	0.540686	0.762915	0.722474	0.449081	0.553812	0.733988	0.900671	0.49167	0.559333	0.772652	0.151339	0.718712	0.570816	0.770939	0.663733	0.684277	0.501974	0.80827	0.427054	0.718455	0.691078	0.775503	0.436855	0.961504	0.590643	0.165314
entorhinal L	0.380789	0.383433	0.790312	0.618372	0.836413	0.956786	1	0.779853	0.749119	0.534088	0.681238	0.662533	0.751052	0.404878	0.838168	0.848026	0.825973	0.660276	0.895467	0.0994307	0.740773	0.787396	0.794951	0.654262	0.745974	0.807342	0.562605	0.659815	0.808349	0.86628	0.582071	0.653826	0.861141	0.148469	0.804071	0.681514	0.837929	0.59864	0.793833	0.617978	0.8284	0.44778	0.804381	0.588161	0.836433	0.447049	0.990511	0.655817	0.110262
entorhinal R	0.562699	0.571913	0.498981	0.920667	0.94167	0.724902	0.779853	1	0.915688	0.679842	0.9509	0.383253	0.962762	0.189253	0.981093	0.968836	0.949867	0.797703	0.779902	0.278444	0.810995	0.958551	0.922791	0.797546	0.813264	0.963986	0.70282	0.853612	0.982228	0.791049	0.846818	0.899208	0.928133	0.243999	0.963014	0.841899	0.656154	0.539477	0.83957	0.760797	0.565566	0.738083	0.961987	0.321813	0.650876	0.720549	0.775524	0.946728	0.207095
fusiform L	0.666615	0.669975	0.418691	0.882883	0.978334	0.649497	0.749119	0.915688	1	0.868774	0.94347	0.345304	0.983727	0.206248	0.916165	0.951372	0.981124	0.590706	0.845454	0.127369	0.958352	0.987813	0.994275	0.955357	0.644327	0.978905	0.884525	0.978831	0.962876	0.66159	0.924768	0.968276	0.963353	0.157242	0.979746	0.979773	0.728162	0.349972	0.962345	0.929386	0.573851	0.647708	0.983587	0.234356	0.71988	0.610197	0.743476	0.897953	0.056147
fusiform R	0.726955	0.721703	0.278651	0.692315	0.794866	0.416994	0.534088	0.679842	0.868774	1	0.761571	0.24028	0.803936	0.422292	0.678059	0.733233	0.794891	0.306547	0.68468	0.218615	0.904511	0.807625	0.843481	0.95954	0.378451	0.785143	0.979675	0.925015	0.749	0.39811	0.849866	0.854813	0.774226	0.263236	0.786907	0.931322	0.595915	0.147347	0.864995	0.977446	0.414047	0.457004	0.793686	0.28213	0.584265	0.415639	0.526054	0.695899	0.296026
inferiorparietal L	0.683385	0.691952	0.372239	0.967467	0.919351	0.600779	0.681238	0.9509	0.94347	0.761571	1	0.324181	0.975872	0.158633	0.912405	0.918762	0.92973	0.697869	0.736466	0.236956	0.845199	0.951803	0.927307	0.858822	0.702865	0.944035	0.787994	0.919443	0.951607	0.653936	0.946389	0.97416	0.895985	0.203186	0.946355	0.896119	0.612782	0.400346	0.851714	0.82988	0.488029	0.77199	0.948328	0.1888	0.604743	0.738663	0.676065	0.984176	0.124576
inferiorparietal R	0.560326	0.563233	0.813446	0.361893	0.40222	0.71706	0.662533	0.383253	0.345304	0.24028	0.324181	1	0.352151	0.532989	0.417974	0.416457	0.393673	0.344241	0.519362	0.301136	0.32319	0.367072	0.369269	0.284226	0.397031	0.378696	0.25767	0.319299	0.387156	0.558794	0.347705	0.334706	0.420511	0.354846	0.375346	0.29915	0.609099	0.400358	0.36504	0.260551	0.805208	0.463056	0.378617	0.687716	0.620468	0.469328	0.669344	0.341725	0.0973432
inferiortemporal L	0.648535	0.654822	0.433614	0.926695	0.973082	0.665167	0.751052	0.962762	0.983727	0.803936	0.975872	0.352151	1	0.176937	0.951204	0.967281	0.980219	0.677957	0.813584	0.179319	0.904442	0.992846	0.978087	0.903338	0.712104	0.987976	0.822117	0.947534	0.986906	0.703847	0.921518	0.967168	0.955842	0.16931	0.989348	0.938899	0.691014	0.415975	0.916692	0.872471	0.558199	0.70911	0.990728	0.243689	0.683451	0.675926	0.745664	0.945235	0.0753418
inferiortemporal R	0.586367	0.571871	0.732981	0.157991	0.18986	0.507598	0.404878	0.189253	0.206248	0.422292	0.158633	0.532989	0.176937	1	0.239208	0.215021	0.188448	0.413131	0.182311	0.320081	0.22583	0.181993	0.188682	0.301819	0.424709	0.186729	0.398322	0.285924	0.188417	0.525372	0.301237	0.242906	0.204858	0.288891	0.187598	0.267666	0.195186	0.671383	0.189356	0.333974	0.351411	0.129811	0.183766	0.874357	0.20314	0.124169	0.393739	0.136488	0.51196
insula L	0.510285	0.517624	0.565119	0.860657	0.959596	0.781184	0.838168	0.981093	0.916165	0.678059	0.912405	0.417974	0.951204	0.239208	1	0.989321	0.965282	0.778208	0.824532	0.219125	0.827121	0.962244	0.934015	0.798796	0.834868	0.974385	0.699116	0.840586	0.985763	0.843073	0.80318	0.866624	0.957181	0.188387	0.973377	0.840725	0.705544	0.579767	0.861787	0.761142	0.616872	0.665033	0.969256	0.387132	0.70048	0.649963	0.831241	0.894417	0.184595
insula R	0.540031	0.545846	0.547054	0.861387	0.98781	0.775697	0.848026	0.968836	0.951372	0.733233	0.918762	0.416457	0.967281	0.215021	0.989321	1	0.990244	0.718185	0.869479	0.172325	0.882268	0.983812	0.969562	0.851008	0.779957	0.99189	0.755555	0.882187	0.9922	0.810565	0.829771	0.893754	0.985168	0.167278	0.990125	0.887915	0.750281	0.51748	0.914696	0.815148	0.638437	0.64535	0.989123	0.356124	0.74507	0.622602	0.841953	0.890635	0.109076
isthmuscingulate L	0.585623	0.590245	0.503059	0.867793	0.999062	0.738078	0.825973	0.949867	0.981124	0.794891	0.92973	0.393673	0.980219	0.188448	0.965282	0.990244	1	0.660685	0.884608	0.147544	0.929911	0.994825	0.993472	0.902431	0.721706	0.996324	0.815078	0.927146	0.988252	0.755336	0.866095	0.926269	0.993754	0.165555	0.995655	0.934903	0.767065	0.445719	0.952491	0.870048	0.633847	0.639975	0.99739	0.304029	0.760282	0.610246	0.819722	0.893074	0.0523657
isthmuscingulate R	0.272565	0.284905	0.589222	0.702776	0.651115	0.70593	0.660276	0.797703	0.590706	0.306547	0.697869	0.344241	0.677957	0.413131	0.778208	0.718185	0.660685	1	0.513605	0.534112	0.458977	0.663505	0.605966	0.435208	0.927681	0.681341	0.333807	0.508756	0.727501	0.858422	0.54221	0.590508	0.648865	0.474272	0.680678	0.487978	0.397838	0.822134	0.500956	0.393779	0.412707	0.65163	0.676031	0.551784	0.396457	0.674226	0.658398	0.733954	0.556962
lateraloccipital L	0.414236	0.416246	0.582086	0.658396	0.897499	0.801958	0.895467	0.779902	0.845454	0.68468	0.736466	0.519362	0.813584	0.182311	0.824532	0.869479	0.884608	0.513605	1	0.184527	0.878002	0.851895	0.882288	0.791043	0.595677	0.858426	0.707711	0.778743	0.838935	0.704477	0.675062	0.748658	0.911591	0.2691	0.854695	0.809967	0.921012	0.381004	0.915706	0.761406	0.795581	0.431565	0.860566	0.356597	0.916381	0.409739	0.902337	0.689631	0.131755
lateraloccipital R	0.142103	0.160943	0.0892723	0.347654	0.144693	0.151075	0.0994307	0.278444	0.127369	0.218615	0.236956	0.301136	0.179319	0.320081	0.219125	0.172325	0.147544	0.534112	0.184527	1	0.164834	0.154135	0.130997	0.147852	0.400782	0.154713	0.187498	0.115881	0.199621	0.289119	0.160275	0.164287	0.124284	0.9364	0.151776	0.119519	0.295647	0.496164	0.159046	0.170624	0.302905	0.579747	0.160842	0.210154	0.302512	0.605504	0.114508	0.332329	0.848749
lateralorbitofrontal L	0.614744	0.614105	0.391811	0.768365	0.935293	0.626207	0.740773	0.810995	0.958352	0.904511	0.845199	0.32319	0.904442	0.22583	0.827121	0.882268	0.929911	0.458977	0.878002	0.164834	1	0.923694	0.960246	0.968638	0.534839	0.912142	0.916045	0.951469	0.881099	0.587761	0.855417	0.902112	0.927758	0.241802	0.911945	0.974352	0.786161	0.258676	0.989689	0.953045	0.604431	0.517319	0.919122	0.21714	0.7761	0.476529	0.733848	0.78563	0.193467
lateralorbitofrontal R	0.618202	0.623366	0.465009	0.895428	0.990425	0.69902	0.787396	0.958551	0.987813	0.807625	0.951803	0.367072	0.992846	0.181993	0.962244	0.983812	0.994825	0.663505	0.851895	0.154135	0.923694	1	0.991282	0.910741	0.716653	0.998184	0.825298	0.943196	0.990905	0.728784	0.895781	0.949124	0.978723	0.160697	0.997992	0.944046	0.731065	0.428925	0.941587	0.879113	0.593699	0.667532	0.998638	0.271754	0.72392	0.635369	0.781387	0.915872	0.0590217
lingual L	0.620909	0.624216	0.460998	0.862809	0.993398	0.697339	0.794951	0.922791	0.994275	0.843481	0.927307	0.369269	0.978087	0.188682	0.934015	0.969562	0.993472	0.605966	0.882288	0.130997	0.960246	0.991282	1	0.939476	0.668372	0.986998	0.861207	0.957006	0.971186	0.702279	0.890077	0.94423	0.984943	0.16835	0.986763	0.965656	0.766655	0.384054	0.973433	0.911076	0.61653	0.625773	0.990292	0.264348	0.758963	0.590795	0.788959	0.882969	0.0522634
lingual R	0.71007	0.708894	0.335363	0.788405	0.902508	0.540686	0.654262	0.797546	0.955357	0.95954	0.858822	0.284226	0.903338	0.301819	0.798796	0.851008	0.902431	0.435208	0.791043	0.147852	0.968638	0.910741	0.939476	1	0.502488	0.893322	0.966049	0.979019	0.862078	0.526691	0.907037	0.928578	0.885116	0.205052	0.894171	0.987842	0.68775	0.21755	0.948036	0.992909	0.509323	0.543916	0.900644	0.223461	0.67799	0.501741	0.647626	0.797621	0.195878
medialorbitofrontal L	0.272983	0.281296	0.647975	0.669434	0.713204	0.762915	0.745974	0.813264	0.644327	0.378451	0.702865	0.397031	0.712104	0.424709	0.834868	0.779957	0.721706	0.927681	0.595677	0.400782	0.534839	0.716653	0.668372	0.502488	1	0.740791	0.398869	0.552316	0.770339	0.907101	0.547621	0.602182	0.724429	0.338851	0.740834	0.54539	0.485181	0.850744	0.58172	0.462617	0.485354	0.573489	0.728855	0.573086	0.483223	0.593788	0.73528	0.709298	0.483496
medialorbitofrontal R	0.590721	0.59609	0.490589	0.884609	0.992061	0.722474	0.807342	0.963986	0.978905	0.785143	0.944035	0.378696	0.987976	0.186729	0.974385	0.99189	0.996324	0.681341	0.858426	0.154713	0.912142	0.998184	0.986998	0.893322	0.740791	1	0.804105	0.925247	0.994625	0.755757	0.875453	0.932862	0.983887	0.157425	0.999639	0.92792	0.738524	0.460468	0.934793	0.860381	0.606945	0.658126	0.998925	0.297125	0.731661	0.628391	0.800671	0.909112	0.0771618
middletemporal L	0.757661	0.753162	0.297976	0.725179	0.815881	0.449081	0.562605	0.70282	0.884525	0.979675	0.787994	0.25767	0.822117	0.398322	0.699116	0.755555	0.815078	0.333807	0.707711	0.187498	0.916045	0.825298	0.861207	0.966049	0.398869	0.804105	1	0.929594	0.770688	0.426162	0.87548	0.873616	0.79529	0.245193	0.805631	0.93684	0.609358	0.156157	0.881031	0.981012	0.427684	0.496091	0.813978	0.275688	0.598701	0.452346	0.555603	0.729463	0.281793
middletemporal R	0.739768	0.74182	0.348069	0.865921	0.923459	0.553812	0.659815	0.853612	0.978831	0.925015	0.919443	0.319299	0.947534	0.285924	0.840586	0.882187	0.927146	0.508756	0.778743	0.115881	0.951469	0.943196	0.957006	0.979019	0.552316	0.925247	0.929594	1	0.903597	0.558857	0.954228	0.97514	0.89998	0.15743	0.926771	0.993139	0.667881	0.250652	0.935229	0.961996	0.508193	0.637064	0.932981	0.218047	0.657995	0.596954	0.654265	0.870812	0.104735
paracentral L	0.581819	0.588576	0.50245	0.900828	0.982799	0.733988	0.808349	0.982228	0.962876	0.749	0.951607	0.387156	0.986906	0.188417	0.985763	0.9922	0.988252	0.727501	0.838935	0.199621	0.881099	0.990905	0.971186	0.862078	0.770339	0.994625	0.770688	0.903597	1	0.777966	0.867808	0.925091	0.972962	0.181948	0.994495	0.901612	0.717419	0.492198	0.90554	0.827224	0.601593	0.690262	0.994386	0.311459	0.711089	0.664446	0.802737	0.927573	0.116583
paracentral R	0.294208	0.296663	0.786092	0.612189	0.756542	0.900671	0.86628	0.791049	0.66159	0.39811	0.653936	0.558794	0.703847	0.525372	0.843073	0.810565	0.755336	0.858422	0.704477	0.289119	0.587761	0.728784	0.702279	0.526691	0.907101	0.755757	0.426162	0.558857	0.777966	1	0.515998	0.584356	0.776506	0.236607	0.753979	0.567558	0.607289	0.814311	0.64242	0.484013	0.631056	0.486741	0.746846	0.689252	0.606684	0.503889	0.861576	0.651642	0.367752
parahippocampal L	0.819435	0.825413	0.312698	0.93079	0.857429	0.49167	0.582071	0.846818	0.924768	0.849866	0.946389	0.347705	0.921518	0.301237	0.80318	0.829771	0.866095	0.54221	0.675062	0.160275	0.855417	0.895781	0.890077	0.907037	0.547621	0.875453	0.87548	0.954228	0.867808	0.515998	1	0.981402	0.825185	0.155025	0.877849	0.925524	0.556346	0.238934	0.839222	0.889221	0.428008	0.745016	0.884127	0.210387	0.546928	0.70949	0.577447	0.926158	0.024304
parahippocampal R	0.754734	0.760381	0.345414	0.941241	0.918981	0.559333	0.653826	0.899208	0.968276	0.854813	0.97416	0.334706	0.967168	0.242906	0.866624	0.893754	0.926269	0.590508	0.748658	0.164287	0.902112	0.949124	0.94423	0.928578	0.602182	0.932862	0.873616	0.97514	0.925091	0.584356	0.981402	1	0.891407	0.165303	0.934674	0.955508	0.628725	0.29072	0.894331	0.905363	0.487794	0.731301	0.940252	0.193169	0.619814	0.693793	0.649407	0.944686	0.0141238
parsopercularis L	0.540462	0.544384	0.543478	0.825408	0.996242	0.772652	0.861141	0.928133	0.963353	0.774226	0.895985	0.420511	0.955842	0.204858	0.957181	0.985168	0.993754	0.648865	0.911591	0.124284	0.927758	0.978723	0.984943	0.885116	0.724429	0.983887	0.79529	0.89998	0.972962	0.776506	0.825185	0.891407	1	0.159432	0.98296	0.915693	0.799835	0.465896	0.956241	0.852132	0.670217	0.594041	0.98421	0.342264	0.793042	0.56707	0.853014	0.855704	0.0624008
parsopercularis R	0.125557	0.14393	0.0759037	0.311145	0.17039	0.151339	0.148469	0.243999	0.157242	0.263236	0.203186	0.354846	0.16931	0.288891	0.188387	0.167278	0.165555	0.474272	0.2691	0.9364	0.241802	0.160697	0.16835	0.205052	0.338851	0.157425	0.245193	0.15743	0.181948	0.236607	0.155025	0.165303	0.159432	1	0.152692	0.179524	0.392703	0.454588	0.22875	0.228722	0.388885	0.543081	0.164358	0.169289	0.393555	0.583915	0.16135	0.288372	0.868621
parsorbitalis L	0.592404	0.59777	0.488495	0.885432	0.990968	0.718712	0.804071	0.963014	0.979746	0.786907	0.946355	0.375346	0.989348	0.187598	0.973377	0.990125	0.995655	0.680678	0.854695	0.151776	0.911945	0.997992	0.986763	0.894171	0.740834	0.999639	0.805631	0.926771	0.994495	0.753979	0.877849	0.934674	0.98296	0.152692	1	0.928795	0.735317	0.460053	0.933349	0.861485	0.603463	0.65959	0.998861	0.295573	0.728097	0.629449	0.796981	0.910779	0.0804823
parsorbitalis R	0.7032	0.703881	0.352199	0.831581	0.933986	0.570816	0.681514	0.841899	0.979773	0.931322	0.896119	0.29915	0.938899	0.267666	0.840725	0.887915	0.934903	0.487978	0.809967	0.119519	0.974352	0.944046	0.965656	0.987842	0.54539	0.92792	0.93684	0.993139	0.901612	0.567558	0.925524	0.955508	0.915693	0.179524	0.928795	1	0.703322	0.249817	0.958119	0.971917	0.529119	0.589778	0.935043	0.212127	0.692916	0.548429	0.674986	0.841121	0.142997
parstriangularis L	0.342497	0.345002	0.595101	0.533582	0.780973	0.770939	0.837929	0.656154	0.728162	0.595915	0.612782	0.609099	0.691014	0.195186	0.705544	0.750281	0.767065	0.397838	0.921012	0.295647	0.786161	0.731065	0.766655	0.68775	0.485181	0.738524	0.609358	0.667881	0.717419	0.607289	0.556346	0.628725	0.799835	0.392703	0.735317	0.703322	1	0.307698	0.815082	0.662351	0.891893	0.341856	0.740571	0.370695	0.993254	0.330614	0.840847	0.566033	0.226092
parstriangularis R	0.174375	0.161022	0.721515	0.381211	0.440575	0.663733	0.59864	0.539477	0.349972	0.147347	0.400346	0.400358	0.415975	0.671383	0.579767	0.51748	0.445719	0.822134	0.381004	0.496164	0.258676	0.428925	0.384054	0.21755	0.850744	0.460468	0.156157	0.250652	0.492198	0.814311	0.238934	0.29072	0.465896	0.454588	0.460053	0.249817	0.307698	1	0.31271	0.183904	0.364803	0.375913	0.445914	0.786828	0.307786	0.416016	0.580817	0.416937	0.663804
pericalcarine L	0.579335	0.579628	0.446683	0.774156	0.958726	0.684277	0.793833	0.83957	0.962345	0.864995	0.851714	0.36504	0.916692	0.189356	0.861787	0.914696	0.952491	0.500956	0.915706	0.159046	0.989689	0.941587	0.973433	0.948036	0.58172	0.934793	0.881031	0.935229	0.90554	0.64242	0.839222	0.894331	0.956241	0.22875	0.933349	0.958119	0.815082	0.31271	1	0.92622	0.644865	0.520921	0.939197	0.248233	0.807048	0.483463	0.787345	0.793987	0.153914
pericalcarine R	0.716584	0.714004	0.30735	0.756741	0.87017	0.501974	0.617978	0.760797	0.929386	0.977446	0.82988	0.260551	0.872471	0.333974	0.761142	0.815148	0.870048	0.393779	0.761406	0.170624	0.953045	0.879113	0.911076	0.992909	0.462617	0.860381	0.981012	0.961996	0.827224	0.484013	0.889221	0.905363	0.852132	0.228722	0.861485	0.971917	0.662351	0.183904	0.92622	1	0.478709	0.513694	0.868249	0.229461	0.652229	0.470231	0.610984	0.766318	0.233205
postcentral L	0.375713	0.379915	0.737682	0.443751	0.64762	0.80827	0.8284	0.565566	0.573851	0.414047	0.488029	0.805208	0.558199	0.351411	0.616872	0.638437	0.633847	0.412707	0.795581	0.302905	0.604431	0.593699	0.61653	0.509323	0.485354	0.606945	0.427684	0.508193	0.601593	0.631056	0.428008	0.487794	0.670217	0.388885	0.603463	0.529119	0.891893	0.364803	0.644865	0.478709	1	0.378433	0.607848	0.538629	0.903958	0.38717	0.836254	0.46648	0.16651
postcentral R	0.679063	0.697956	0.270633	0.866952	0.628685	0.427054	0.44778	0.738083	0.647708	0.457004	0.77199	0.463056	0.70911	0.129811	0.665033	0.64535	0.639975	0.65163	0.431565	0.579747	0.517319	0.667532	0.625773	0.543916	0.573489	0.658126	0.496091	0.637064	0.690262	0.486741	0.745016	0.731301	0.594041	0.543081	0.65959	0.589778	0.341856	0.375913	0.520921	0.513694	0.378433	1	0.666246	0.128132	0.33909	0.985362	0.451454	0.836664	0.41402
posteriorcingulate L	0.603695	0.609016	0.483545	0.890599	0.993768	0.718455	0.804381	0.961987	0.983587	0.793686	0.948328	0.378617	0.990728	0.183766	0.969256	0.989123	0.99739	0.676031	0.860566	0.160842	0.919122	0.998638	0.990292	0.900644	0.728855	0.998925	0.813978	0.932981	0.994386	0.746846	0.884127	0.940252	0.98421	0.164358	0.998861	0.935043	0.740571	0.445914	0.939197	0.868249	0.607848	0.666246	1	0.287885	0.733579	0.635663	0.798361	0.914442	0.0650779
posteriorcingulate R	0.468955	0.455305	0.905778	0.16724	0.310891	0.691078	0.588161	0.321813	0.234356	0.28213	0.1888	0.687716	0.243689	0.874357	0.387132	0.356124	0.304029	0.551784	0.356597	0.210154	0.21714	0.271754	0.264348	0.223461	0.573086	0.297125	0.275688	0.218047	0.311459	0.689252	0.210387	0.193169	0.342264	0.169289	0.295573	0.212127	0.370695	0.786828	0.248233	0.229461	0.538629	0.128132	0.287885	1	0.382104	0.154657	0.580977	0.182499	0.413506
precentral L	0.336825	0.339234	0.60529	0.52658	0.774333	0.775503	0.836433	0.650876	0.71988	0.584265	0.604743	0.620468	0.683451	0.20314	0.70048	0.74507	0.760282	0.396457	0.916381	0.302512	0.7761	0.72392	0.758963	0.67799	0.483223	0.731661	0.598701	0.657995	0.711089	0.606684	0.546928	0.619814	0.793042	0.393555	0.728097	0.692916	0.993254	0.307786	0.807048	0.652229	0.903958	0.33909	0.733579	0.382104	1	0.328147	0.841791	0.5584	0.225406
precentral R	0.64459	0.664247	0.288692	0.837181	0.599224	0.436855	0.447049	0.720549	0.610197	0.415639	0.738663	0.469328	0.675926	0.124169	0.649963	0.622602	0.610246	0.674226	0.409739	0.605504	0.476529	0.635369	0.590795	0.501741	0.593788	0.628391	0.452346	0.596954	0.664446	0.503889	0.70949	0.693793	0.56707	0.583915	0.629449	0.548429	0.330614	0.416016	0.483463	0.470231	0.38717	0.985362	0.635663	0.154657	0.328147	1	0.450123	0.807064	0.465544
precuneus L	0.377317	0.380266	0.78673	0.61705	0.830535	0.961504	0.990511	0.775524	0.743476	0.526054	0.676065	0.669344	0.745664	0.393739	0.831241	0.841953	0.819722	0.658398	0.902337	0.114508	0.733848	0.781387	0.788959	0.647626	0.73528	0.800671	0.555603	0.654265	0.802737	0.861576	0.577447	0.649407	0.853014	0.16135	0.796981	0.674986	0.840847	0.580817	0.787345	0.610984	0.836254	0.451454	0.798361	0.580977	0.841791	0.450123	1	0.652853	0.0931397
precuneus R	0.684231	0.695339	0.363483	0.990975	0.882329	0.590643	0.655817	0.946728	0.897953	0.695899	0.984176	0.341725	0.945235	0.136488	0.894417	0.890635	0.893074	0.733954	0.689631	0.332329	0.78563	0.915872	0.882969	0.797621	0.709298	0.909112	0.729463	0.870812	0.927573	0.651642	0.926158	0.944686	0.855704	0.288372	0.910779	0.841121	0.566033	0.416937	0.793987	0.766318	0.46648	0.836664	0.914442	0.182499	0.5584	0.807064	0.652853	1	0.197419
rostralanteriorcingulate L	0.103535	0.0808889	0.253179	0.209065	0.044245	0.165314	0.110262	0.207095	0.056147	0.296026	0.124576	0.0973432	0.0753418	0.51196	0.184595	0.109076	0.0523657	0.556962	0.131755	0.848749	0.193467	0.0590217	0.0522634	0.195878	0.483496	0.0771618	0.281793	0.104735	0.116583	0.367752	0.024304	0.0141238	0.0624008	0.868621	0.0804823	0.142997	0.226092	0.663804	0.153914	0.233205	0.16651	0.41402	0.0650779	0.413506	0.225406	0.465544	0.0931397	0.197419	1
rostralanteriorcingulate R	0.60094	0.604573	0.475568	0.858942	0.996103	0.710613	0.806294	0.930928	0.989691	0.825159	0.926007	0.37317	0.978428	0.18566	0.946454	0.978324	0.996841	0.623215	0.884034	0.126701	0.949847	0.993738	0.998433	0.926011	0.690125	0.992179	0.843009	0.944817	0.977436	0.722505	0.877897	0.935195	0.990152	0.160977	0.991851	0.954746	0.768865	0.40991	0.967178	0.896068	0.621054	0.62093	0.99359	0.278501	0.761035	0.587722	0.799209	0.881921	0.0509001
rostralmiddlefrontal L	0.643657	0.624666	0.443316	0.334543	0.390562	0.208785	0.244374	0.262663	0.47876	0.715874	0.37916	0.296856	0.39992	0.774689	0.265226	0.320262	0.387389	0.152605	0.345205	0.411806	0.561918	0.398627	0.446591	0.615015	0.214	0.372662	0.710292	0.566527	0.335751	0.239091	0.528416	0.497488	0.371005	0.441431	0.375287	0.57565	0.288199	0.471228	0.499532	0.649461	0.140532	0.158422	0.385008	0.63269	0.271118	0.105765	0.223157	0.327838	0.645345
rostralmiddlefrontal R	0.641304	0.646354	0.439907	0.9034	0.984735	0.674548	0.76578	0.951891	0.992215	0.822894	0.958662	0.352022	0.995444	0.182725	0.949903	0.973647	0.989767	0.649601	0.839952	0.150945	0.928697	0.998472	0.990745	0.921781	0.697099	0.993847	0.840357	0.95551	0.985752	0.703415	0.912717	0.961513	0.970001	0.158363	0.994062	0.954503	0.719301	0.403413	0.941551	0.891561	0.575378	0.674135	0.995616	0.249331	0.711456	0.640167	0.759849	0.921506	0.0486426
superiorfrontal L	0.603687	0.611301	0.467143	0.926469	0.965597	0.697416	0.770386	0.986332	0.958277	0.746128	0.970457	0.362088	0.991011	0.173976	0.97428	0.977192	0.973844	0.736066	0.803277	0.215348	0.864101	0.985592	0.958845	0.856709	0.767425	0.986373	0.767827	0.906148	0.994365	0.750654	0.888797	0.938641	0.950582	0.188362	0.986746	0.896753	0.67919	0.481474	0.885462	0.822545	0.561097	0.718449	0.986059	0.281448	0.672579	0.690594	0.765041	0.949515	0.136451
superiorfrontal R	0.423763	0.428958	0.680412	0.756756	0.911984	0.877276	0.909251	0.911111	0.845096	0.600854	0.816956	0.510914	0.871466	0.347248	0.956844	0.946674	0.913046	0.790402	0.825967	0.191619	0.772831	0.894608	0.875366	0.726679	0.86956	0.913933	0.626461	0.756162	0.92333	0.923877	0.701173	0.770643	0.922688	0.15306	0.912481	0.764461	0.715247	0.660283	0.817082	0.687806	0.674577	0.570153	0.90748	0.509647	0.713134	0.563772	0.902815	0.795281	0.219826
superiorparietal L	0.427108	0.430548	0.67055	0.700695	0.922907	0.879567	0.954978	0.839293	0.852388	0.649949	0.770444	0.553727	0.8424	0.272867	0.887206	0.915551	0.912072	0.623547	0.963619	0.125833	0.851383	0.877825	0.893019	0.76859	0.702471	0.890754	0.676639	0.770811	0.883413	0.806992	0.68397	0.758257	0.939709	0.18972	0.887286	0.794961	0.870031	0.498411	0.898217	0.733723	0.79134	0.493004	0.890807	0.454887	0.868181	0.478885	0.953245	0.735501	0.0588508
superiorparietal R	0.830671	0.845336	0.268524	0.889315	0.66148	0.380034	0.42613	0.725767	0.71608	0.577696	0.816146	0.487282	0.752613	0.287634	0.653738	0.655341	0.673505	0.520681	0.455834	0.435422	0.603007	0.708912	0.6803	0.64927	0.481035	0.690912	0.621952	0.731225	0.706087	0.402739	0.839425	0.808314	0.623212	0.376238	0.693934	0.684285	0.356971	0.214462	0.591039	0.626803	0.359416	0.921036	0.700897	0.188909	0.352437	0.883899	0.42711	0.855274	0.226777
superiortemporal L	0.875666	0.862879	0.525293	0.526528	0.450746	0.326735	0.320115	0.400371	0.542877	0.700654	0.517996	0.540529	0.502304	0.759768	0.368768	0.406121	0.455109	0.146978	0.311111	0.0968012	0.531442	0.482192	0.498783	0.631696	0.192725	0.455345	0.715278	0.627884	0.435408	0.273463	0.670312	0.608463	0.418863	0.112152	0.457234	0.603038	0.241369	0.337885	0.486307	0.655223	0.304212	0.451181	0.466787	0.630286	0.237639	0.41643	0.30953	0.497683	0.327322
superiortemporal R	0.683369	0.689036	0.407657	0.928701	0.968154	0.63962	0.730353	0.944896	0.989906	0.83336	0.971816	0.348572	0.99587	0.193128	0.928406	0.952703	0.974222	0.640873	0.810135	0.169817	0.920585	0.98883	0.980302	0.925294	0.670514	0.979447	0.849805	0.96682	0.973722	0.667863	0.939666	0.979848	0.947217	0.171001	0.980245	0.957947	0.68751	0.367916	0.927284	0.89633	0.548279	0.709685	0.983998	0.222773	0.679785	0.674303	0.725768	0.940193	0.0391857
supramarginal L	0.36807	0.373251	0.70844	0.401674	0.595286	0.746574	0.766034	0.508597	0.526348	0.379659	0.436139	0.823791	0.5065	0.327091	0.555981	0.581416	0.581058	0.355648	0.757908	0.371648	0.565994	0.542674	0.567878	0.468475	0.417625	0.553932	0.388214	0.466016	0.544884	0.566566	0.386747	0.442833	0.616941	0.458926	0.549811	0.487785	0.862402	0.303026	0.604302	0.438613	0.978193	0.380923	0.554388	0.516751	0.874251	0.394897	0.776132	0.417072	0.22651
supramarginal R	0.751274	0.763533	0.316675	0.992258	0.833844	0.528729	0.592141	0.893624	0.864738	0.685389	0.951063	0.37822	0.905413	0.176838	0.831125	0.833319	0.844313	0.671566	0.634573	0.371234	0.754877	0.871468	0.842375	0.777618	0.632649	0.858976	0.723886	0.855087	0.875516	0.576612	0.927519	0.929998	0.800734	0.328835	0.860697	0.819294	0.514663	0.341233	0.754913	0.748605	0.433172	0.888194	0.867251	0.148057	0.507324	0.853923	0.591376	0.981197	0.197365
transversetemporal L	0.938954	0.949494	0.360176	0.788425	0.585823	0.352771	0.385439	0.619658	0.661558	0.636979	0.727299	0.561969	0.67271	0.4522	0.556684	0.568291	0.596524	0.37998	0.397939	0.297723	0.570611	0.633801	0.616539	0.662219	0.368473	0.61143	0.678962	0.71469	0.614535	0.327717	0.830291	0.761016	0.548014	0.266664	0.613916	0.667743	0.32474	0.126914	0.547337	0.654024	0.382826	0.807136	0.621202	0.347875	0.321138	0.784013	0.383574	0.747739	0.113489
transversetemporal R	0.611505	0.621678	0.443984	0.960626	0.924675	0.676437	0.734467	0.987502	0.914654	0.688785	0.974036	0.360436	0.963766	0.149568	0.951265	0.943902	0.933507	0.78272	0.750446	0.306603	0.805967	0.947585	0.91306	0.801698	0.770966	0.947613	0.71583	0.866246	0.967434	0.739533	0.883661	0.926034	0.904765	0.27048	0.947288	0.84685	0.624897	0.48872	0.827302	0.766439	0.528614	0.78547	0.949435	0.263831	0.619019	0.763096	0.731655	0.978957	0.206732
[truncated: 13 more columns]
